# Supplementary material for: Widespread Discordance of Gene Trees with Species Tree in Drosophila: Evidence for Incomplete Lineage Sorting
Source: PLoS Genet. 2006 Oct 27;2(10):e173. doi: 10.1371/journal.pgen.0020173 (PMC1626107; doi:10.1371/journal.pgen.0020173)
Supplement: Dataset S7 — (4.2 MB ZIP) [file pgen.0020173.sd007.zip › simulans.orthologs.cdna.fasta]

>CG10000-PA chr3R:24273700-24276034:-
ATGTACGCAGGTGGAAAATATTGCGCTCCTCGGCATTGCAGTTTCTATATCATTGCATTCCTTATCTGCCAGTTGGTTT
TCTTAGTGATATTTATACGGAATGATCGCAATGATGATATAAACGCCGGTGAACTGTTAGCTTACAAAAATGAGAGTTT
TTATAACTACCTGGATTGGCGCTTATTCATATCCCATACACCAGAAACATCGGAGGATTTTTACCAATACAATATTCAT
TTGAGTAATGCTGTGGGTCTTATACGTAAGTTGCCCGTAACAAGGCATTCTAGTTGCACCACACGAAATCCTATACTTC
CATCCCCTTTGGAGGCCAATGTGAGTGTGGTGATCAGTTTTCACAATGAAGCGCGTTCTATGCTGCTGCGCACCATTGT
TTCCCTGCTGAGTCGCACGCCGGAGGACTATCTGCATGAGCTAATCCTTGTGGACGACGGCAGTCAGCGGGATGTGACC
CTGCTGGATGACCTCAAGCGATGGATGGGCGCAGTGTTCGGGTCGAGATATCGCCTGGGGCTCATCTTCCTCAGGAACC
AGGAGCGCATGGGCCTGATTTGGTCGCGCAACAGGGGCGCCTCCCTGGCCAGTGGACGCTATGTGCTCTTCCTGGACAG
CCACTGCGAGGTGAACGAGGGCTGGCTAGAGCCACTGCTGGAGCGACTGGCACGCAATACCAATCTGGCGGTTAGTCCA
CTACTTGACCCCATTGACCCGACCACCCTAAGCTACCGGAAAGGCAATGAGATGCTGAAGGGTGGATTTGACTGGTCCC
TACACTTCCACTGGCTGAAACGCAAGCTGGCCAACCAGGAGCGCCTGGAGATGCCCTACCAGAGTCCTGTCTTCGCTGG
CGGCGTATTGATGATGTCACGCGAATGGTTCCTTAAGCTGGGCAGCTTCAACCCGTATCTGAAGATCTGGGGCGGCGAG
TCCATCGAGCTGGCCATTAAATTGTGGCTTTGCGGTGGACAAATTGAGATCGTGCCCTGCAGTCGAATCGGACACATCT
TTCGCCGCCGCCACGCCTTCGACTTTCCACCGCAATCCGACCGTCAGTTGAGCCCGGCCCAGGAAACCTATCTGCACAA
CTCAAAAATCATAGCCGAGTCCTGGCTGGACGAGTATAAAAATATGTTCTACGCACTGAGGCCGGCGGCCAGGCGAATT
CCACTGGATCACACCTATGATGAGCTGCAGCGGATACGGACGGAACGGCGGTGTCATCCCTTCGAATGGTATCTGCGGC
ATGTCAGCCCCGAACTAAGGATGCACTTCGATGAGCTGTCGGCCACGGGAACGTTGCGGAATGAGGATCGGTGTGTGCA
CGCCAGACAAAAGGACTCCCAGCCGATCCTGGCAAGCTGCTACCTCAGCGACATCACCCAGTGGAGCATGCTGCGCCAG
AGTGGACAGCTGAGCACCCATCGGGAGTTCTGTCTGGCTGTGGGGTTCGGGATGCGAATAGCACTGGAGGCGTGCGGGC
GGAATGAGACCGCGAGGAGGTCGCAGCGATGGGTGCGCCTCGGCACCCATCTCCTGCACGCCGAGACGCACCTGTGCCT
GGATAATCCGCTCAAGGACCGATTGGTGATGAGCACCTGCCGTTCGCATGCCGTATCGCAGTCGTTTCAATTTGCATTG
GAAATGGAGGGGCAGACA
>CG10001-PA chr3R:24262326-24268881:-
ATGGAGAACACCACAATGCTGGCTAATATTAGCCTAAACGCAACCAGAAATGAGGAGAACATCACCTCATTCTTCACCG
ACGAAGAGTGGCTGGCCATTAATGGCACATTGCCGTGGATAGTGGGATTCTTCTTCGGCGTCATCGCCATCACGGGGTT
CTTCGGCAACCTGCTGGTCATCCTGGTGGTGGTCTTCAACAACAACATGCGCTCCACCACCAACCTGATGATTGTCAAT
CTGGCTGCCGCTGATCTGATGTTCGTAATCCTCTGCATTCCCTTCACGGCCACCGATTACATGGTGTACTACTGGCCAT
ATGGAAGGTTCTGGTGCCGCAGTGTCCAGTACCTGATTGTGGTGACCGCCTTCGCCTCCATCTACACGCTGGTGCTGAT
GTCCATCGATCGGTTCCTGGCGGTGGTCCATCCTATTCGCTCGCGGATGATGAGGACGGAGAACATCACCCTGATTGCC
ATCGTGACTCTGTGGATCGTGGTGCTGGTCGTTTCGGTGCCAGTGGCCTTCACCCACGACGTGGTGGTGGACTACGATG
CAAAGAAGAACATCACCTACGGCATGTGCACCTTCACGACGAACGACTTCCTCAGTCCGCGCACCTACCAGGTCACCTT
CTTCATCAGCTCCTACCTGCTGCCCCTGATGATCATCAGCGGGCTCTACATGCGCATGATCATGCGGCTCTGGCGCCAG
GGAACCGGCGTTCGCATGTCCAAGGAGTCGCAGCGCGGTCGCAAGCGGGTCACCCGCCTCGTCGTCGTGGTGGTCATCG
CCTTCGCCTCGCTCTGGCTGCCAGTCCAGCTCATCCTGCTGCTCAAGTCACTGGATGTCATCGAGACGAACACCCTCAC
CAAGCTCGTCATCCAGGTCACCGCCCAGACTCTGGCCTACAGCAGCTCGTGCATCAATCCGCTGCTCTACGCCTTCCTC
TCCGAGAATTTCCGGAAGGCCTTCTACAAGGCCGTTAACTGCTCCTCTCGCTACCAGAACTACACATCTGACTTGCCGC
CGCCGCGCAAGACGTCCTGTGCCAGGACCTCCACCACTGGACTC
>CG10002-PA chr3R:24100280-24101809:-
ATGCAGAAGCTCTACGCGGAGCCGCCTCCGAGCAGTGCTCCGGTGAGCATGGCCAGCTCGGGTGGGGGTGGTCCTCTGT
CGGGCGGCGGTGGAGGCGGCGGCGGAGGAGGAGGCGGTGGGCCCCCACCGCCCAGCAACAACAACCCGAATCCGACGAG
CAACGGCGGCAGCATGAGTCCCCTGGCCCGATCCGCCTACACAATGAACAGCATGGGCCTGCCGGTGGGCGGCATGTCA
TCGGTTTCCCCTCAGGCGGCGGCCACATTCAGCTCCAGCGTCCTGGACTCGGCGGCGGCGGTGGCCAGCATGAGCGCCA
GCATGAGTGCCAGTATGAGCGCCAGCATGAATGCCAGCATGAACGGCAGCATGGGTGCGGCGGCCATGAACTCGATGGG
CGGCAACTGCATGACCCCCAGCTCGATGAGCTACGCCAGCATGGGATCACCGCTCGGGAACATGGGTGGCTGCATGGCC
ATGTCGGCAGCCAGTATGTCGGCGGCAGGATTGAGCGGTACCTATGGTGCCATGCCGCCGGGATCGCGGGAAATGGAGA
CGGGATCGCCGAATTCCCTAGGCAGATCGCGGGTGGACAAACCAACTACGTACAGAAGGAGCTACACGCATGCCAAGCC
GCCATACAGCTACATCTCACTAATCACCATGGCCATCCAGAATAACCCCACCAGAATGCTGACGCTCTCGGAGATCTAT
CAGTTCATCATGGATCTGTTTCCGTTCTACAGGCAAAATCAGCAGCGCTGGCAGAACTCCATTCGGCATTCGCTGAGCT
TTAACGATTGCTTCGTAAAGATTCCCAGGACGCCGGATAAGCCAGGAAAGGGATCGTTTTGGACTCTGCATCCGGATTC
GGGGAATATGTTCGAGAACGGGTGCTATTTGCGGCGACAGAAGCGTTTCAAGGACGAGAAGAAGGAGGCCATTAGGCAG
CTACACAAGAGTCCGTCGCACAGCAGCCTGGAGGCCACCAGTCCGGGCAAGAAGGATCACGAGGACTCGCACCACATGC
ACCACCACCACCACAGCCGGCTGGACCACCATCAGCACCACAAGGAGGCGGGCGGAGCATCGATCGCCGGCGTGAATGT
CCTGAGTGCGGCGCACAGCAAGGACGCGGAGGCCCTGGCCATGTTGCATGCCAATGCCGAACTGTGCCTCAGCCAGCAG
CCGCAGCACGTGCCCACCCATCACCACCACCAGCATCACCAGCTGCAGCAGGAGGAGCTGTCGGCGATGATGGCCAATC
GGTGCCATCCGTCGCTGATCAGTGACTACCACTCGTCGATGCATCCGCTGAAGCAGGAGCCCTCTGGCTACACGCCCTC
CAGCCACCCGTTCTCCATCAACCGCCTGCTGCCCACGGAGTCCAAGGCGGACATCAAGATGTACGACATGAGCCAGTAC
GCCGGCTACAACGCCCTCAGTCCGCTGACCAACTCACACGCTGCCTTAGGCCAGGACTCCTACTACCAGAGTCTTGGCT
ACCATGCGCCCGCCGGAACCACGAGCTTG
>CG10005-PA chr3R:13588543-13590143:+
ATGTCGGGATTAATGAATGGCTTTCTGCTTTTGTTCGCCTGCAATTTGCTGTTGGCTGTGCACGTCTCCGCCAATAAGC
AGCAGAAAAATCAAAACCAAGAAATCTGGGAACAAGACCTTTCGGACACCTTTAAAATCGAGGGCAGCGACCAGGGCAT
TCAAAAGGTGAACCTCAAGTGCGGAGCAGACTCCATGAACGTGGTGCTGGAGACGGAGAAGCCCTTTACGGGTGTGATG
TACACCCGCGGCAGCTTCTACAAGCAGTCTGCGCCGTGCTTCATGAAGCCATCTTCCAGCCAGGGATCCCGCACCATGG
AGATGAACTTCCAGCTGGACCAGTGCCAGACGATCCGGGATGGTGACCTCTACACCAACATCGTGGTGATCCAGAACGA
CCCAGAGCTGATCACACCCGGAGATTCGGCCTTCTCGCTGGAATGCGACTTCCGGCAGCCGCGCAGCCTGGACGTGGAG
GCCAGCATGCAGGCCAGGGACAGAGTGGCCACTGGTTCGAAAATCACACTCACAAGTCCTGATCCCGCGGCACCCACGG
AACACCTACACAACTCGGTGGTCAGCAACAGCGACTCGGTCGCATACATACCAAAGTTCAGTCGGCCAAATAGAACCAT
ACACCTGGGCTCCGTGGAGGAAGTGACGCTGCCATCGTCGTCCTCCCAGGCGCGAGATGAGCTC
>CG10006-PA chr3L:14305067-14307953:+
ATGTTCAGCCTGAACTTGGGTCAAATCCAATTCGATCCCTCGCACACGATTGATCAGCATCGACCTCAGGGATACTCCA
ACGAGATGCCGCATGCCACAAATGTCACGTACTACTTTGAGCCGACACGAGTCAATGCCACCGACGAGGAAGCTTTGGA
GCTGCAAATCTCTCCACGTGGCAATCGCTCAAAGTCGGAGTCGGAGGCCGAGGTTCCGGAGTTCCTAGAAATGCATGAC
CCCAAGCACCGACATCCGAGGGAGAGTTCTGAACCTGTTGCCGCTTGCTTATCACCAAAGTCGCTGCTTTCCCTCATCG
TGAACCACAACGATCTCCACAAAAACATTGCCTACCGCAAGCTGCTCATTAAGAATGACGTTAGCTCAACTGATGGCAT
CCACAATTCTGAAGAGGAATACAACGAATTCATCAACTCGGTGCGGATCACTCCGCGAGCTTTTATGAAACTCTGTCCA
GCTCTTTTAGCCCAGATCGATAATGGAGTTTGCAAGCAACCAGCTGCACGATCAGAAAACCTAAACGATAAGAACCAAA
AGATATGGTATGCTTGGATCTATGCCAGCATCACTATGCTTATACTGTCCGCTTGCGGATTACTGGGCATTCTTCTGGT
TCCTTTGATGAAGTCGGCTGCCTATCAGGAAATTCTCAAGTTCCTGGTTTCCATCGCTGTGGGCACTTTAGCTGGCGAT
GCCCTGATGCACTTGCTCCCCCATGCTCTTTTCAAGGAGGAAAAGCACGAGGAGGAAGTCACTGGTATCAATCCCTTGG
AATCAGATCACAAACATAGCAATGAGGCGGCTCTGCTATGTGGTTGTACTTTCCTAGCGGCGCTATTCATGTACATGCT
AGAGAACCTGATTCCGCTGCTAAAGGGAAGCAAGCCAGGTCATGGACACAGCCACGGACATGGTCACAGCCACGGCCAC
AGTCATGGACATATGGAGAAGCCCGCTGCGAAGGATGCTATTGATCTGCCAGCTCCTCGAGAGCTCAATGTGATGCTGC
AGGAAGCCAAGCTGGATGAGAAGACTCCCGATCGACCGCTCACCCCAGTAGCCTTCATGGTAATCATCGGAGATGGTTT
GCACAATCTGACCGACGGTCTGGCCATAGGTGCAGCCTTCGCAAGTGATCCGGTCACTGGATTTGCTACCGCCTTTGCC
GTACTCTGCCATGAGTTGCCCCACGAACTGGGCGACTTTGCTCTGTTGCTCCAAACAGGTGTCTCCATGCGAAGAGCCG
TCTATATGAACATTGTTAGCTCAGTTCTTAGCTTTGTGGGCATGTCCGTGGGTCTGTTTATTGCGGGAATTGGAGATGG
CATGACCCAATGGATTTATGCAGCCACCGCTGGTTCCTTCCTGTATATTGCCTTTGCCGATCTGGTGCCCACAATGAGT
GTGGCCCACAATCCGGAGATGGCCAAAGATCCAAAGGGTATAATTATACAAATTTTTGGCATCCTTCTGGGTGGACTGA
TAATGTTGGCTATTGCCCTTAATGAGCACGATTTAGAGGGCTTGTTCAAGAGCTTT
>CG10009-PA chr3R:24115293-24116330:-
ATGCCGAAAAAGAAAACTGGGCAGCGTAAGAAGGCCGAGAAGCAGAAGCTTCGCCTCAAGGAGATCCGCAGCAGGGAGG
TTCCCCTGGCGGATTTGCCCTGCAATGCGCCAATGGAGTGCGACAAGTGCGAGAAGAAGCAGAAGTCGAGAGCCTTCTG
CTACTTCTGCCAGAGCATTCAGAGATTACCCATTTGCGCCCAGTGCGGGAAGATCAAGTGCATGCTAAAGACCGGCGAT
TGCGTGGTCAAGCATCCGGGCGTCTACACAACGGGCCTCGGAATGGTGGGCGCCATCTGCGACTTTTGCGAGGCGTGGG
TCTGCCACGGACGCAAGTGTCTCCAAAACCACGCCTGCACGTGTCCGCTGCAGAATGCGACCTGCCTGGAGTGCGAACG
CGGTGTCTGGGAGCACGGCGGCCGCATTTTCAAGTGTTCCTTCTGCAACGGATTCCTGTGCGAGGACGATCAGTTCGAG
CACCAGGCCAGCTGTCAGGTGCTGGAGTCCGAGAACTACAAGTGTCAATCGTGCAACAAGCTGGGTCAGTACTCCTGCC
TGCGCTGCAAGACCTGCTACTGCGAGGATCACGTTCGTCGCAAGGGCTTTAAGTACGACAAGAACAAGCCAATTCCGTG
CCCCAAGTGCAACTACGATACTTCGGTGACCAAGGACCTCAGCATGTCCACTCGGTCGCACAAATTCGGGCGACAGCAA
CAAGGAGGCAACAGCGACGACGAGGAGGGATACGGTGGATACTATGGAGCGGGTGGCAGTGGCTACTATGGTGGCGCCG
CCAGTGGTGGCTACTCCTACGGCGGTGATGATGATGAAGATGAGTCCGATGGAGACTACGAAGATGAAAGCGATGAAGA
CGATGATGATGATGAGGAAGAGGACGAGACCACAGAAAGTGAACCGGAGAAGGAAACCGACAAAAAGGCCACCAAA
>CG10011-PA chr3R:24126231-24133297:-
ATGTCTAAGCACACGGACAACGATAATCTGCGCAATGACATCTACGAAAATCTGCCCTGTCAGGCGATGTACAACGATT
CGGTGCGCAAGATGCAGCAGCAGAAATCATCGACGCAGACAGCCAGCAGCAACCACAACCCCAATGCCAACTCCATTGG
GAACTGCGACTCCACGCCGGCAATCAACAAGAATCATCCGCCGCCAGTCAACAACATGCCCAAGGAGATGCTGTATGCC
ACACCGCTGCGAAAGTCCGATCGCTACAAGAGCGGCGATAGGACTCGCCACGTGGCCACTGGGAATGCGGAGACGAAGC
TGTCCAACTTCCGGGACTCAAATCGATTGGCCAGTGCTCGCAACGGTAATCCCGTTCAGGTCACCGATCTGGATGCGGA
CGAGGACGATGCCCAGGGTGACGGTGTAGATGGCTGCGCCTCCACCAGTGCACTAGTCGGTGGGTCCAAGTACAGCAGT
CAGCCATCAGCTGGCACTGCCAACCAGCATCTAGAGGATCGGCGCATCCTCAACTTTCTCAAGGACACCACTCAGTTGC
AGAAGAAGTTGGAGATCACCGGACGCGACTGTCCCAACGCCAGTTTTTCGAATCTGGCACGTGAGGAGCACTTCGCCAA
TCTGGTGCAGCAAAACTTTTCCCAGGATGTGGCCCACCACGCAAATGGTGAAACCAATGGATCAGCGCCAGAGGAAGAT
GGCCAAGAAGCAGCTGGTGGATTGAAGACCCAGCCAACTGAGGATACCGATGGCAACCTGGAGGCTCTTATGCAACGCA
AGGTGTCCCCGGACAAGGAGGTCAATGGACTGGTTAACAGTGCAGGCGTGGAGCCAAACAATCGGATCGTGAGCACCGT
TTACATCCACCGCGAGTGGGTGCTAAAAAAGATTGCCCTTTGCCTGGAGCAACGAACGGCGGGAAAGAAGTCAGGACCC
GTGGCTCTGGGAGGAGCAGCTTCCTCCAGTTACGTATCTGCCCGAGCCAAGGCGGCGGCTATATCGAGCTCCAGCTACA
ATGGCTGCCTAGTGCTAGGTTCAAATGGCTCTGGCAAGACCTCCATTTGCCAGGCAATCATGAAGGGCAACTCTGGAAC
CAAGGGCATACTGAACCGGAAGCTGCTGGCCTGCTACCTCATCGAGTCCCAGAATCCAGAGTGCCACAGCCTTTCGCTT
TTTATGCGAAAGATCGTACTGCAGCTGCTCAGCCATGCCTCGCTGATCAGTCGGGATGAGAGCCAGCGGATCATCGACG
AGGGATTTTCCTTTCTGCGCGATGAGGCCCAGCAGCAAGAATTCAAGCTGGACGAGGCCATGAACAACATCAGTCTGAG
TGAGAATGCCGAGGAACTGCTGATCGAGGAGCTCAAGAGGGGAGCCAGCGAGTGCGACACCAAGGAGCTGGACAACTTC
CAGTCGCAGCGCACCTCCACAGTCAACAAGGCAGCCAGGACGACGCTCACGCGGCAGCAGCAGCCAGGACGACGCTTCA
CGCGGCAGCAGTCGGAGCCGGCTCCGTTGCAGGCCGCGGATGCACTGAATCCGGACGAGAAGATTGGCAGTAACTACGG
CACACATCCACCGAAAAGGGCCTCCCGGGAACGTGGTGATGCCGAACAAGATAAGGACATGGGCAGCGAAAAGGAGCAG
AAGCAATCTCAGGAACCCAAGGAGACGCCCAAGTCGAGTCCTGCGAAGAGCAAGTCAAAAATTCCCGTCAAGCGGGGTC
GTTCTGGCAGCGGTGTGCTATCGCCCTCTAAGCTAGCCACCATCAGCAATGGTGGCCAGTCTATTCAGCAAGGTGGTGG
CGAGGATATAGCCGATCTGAACACAGACCAAGAGAAGCACGAAATCGAAGCGGCCATCAAGGATGACAAGGTGGAGGAA
CCACAAACCAACAACGAAGACAAGAAGGAAGATAAGCCTGAAGCAGATAAGGAACTGAATGACCTACTTAAGGAGGAAT
TGGATAAATCCAGCCAGGAGCCCAAGGAAGAGGTGACCAAGGAAGAAGCTACAGCGGATTCCAGTGCGGAACCCCTCAT
TGATTTCACAGAAACTAAAGTTAATGGCAAGCAGGAGGAACCGCAGCTGAAACCACCAGTTCCAGGAGAGAAGCCCCGG
ATAAGCACCAACACCCTGCCCCCACCACTGCCTAAAACGAAAAGCTGTCGTACCATTATAGCGGATGGCTACTATGAAC
TTCTGCTATCCAATCCGGAGATCCTTGAGTGCCTGAGTGTGGACAACATCGAAAAGAATCCGGATGAGTGCTTCAAAAA
GGCCTTCTTGTTTCCCCTTCTGGAACTCACGCCTCCAAAGACGGCATTACTCCTGCTGATTGATTCAATCGATGAGAAC
TACATCAACGAGGGGAACCTCATTTCGACATTAAAGGGAGGAAGGGGCACTGTCACCAACCACAAGAGTCGCAATGTGG
CCGAGCTGCTGTCAAATCACATCCACCTGTTTCCCAAATGGCTATTCCTTGTGTGCACCACCAAGAAGCAGACCAAGCA
GATCACCAAGATGTTCACCGGCTTTAAGAAAATCACGCTGGATGATTTGCGCAAGTCCCACGTCGTCAAGGACGTTCAG
GAGTACATCATCAACCGGCTGAATTCTGACTTCAAGGATAGCATCATGCTGACCAAGGAGATAATCGAGTCGCTTCATC
AGCTGTACATCAAGTCGAATGGCTGCATTCTTTACCTCGAGAAGGTCCTGCACGGCATCAAGGATAACTTCTTCAGTTT
CCGGGAGATCAAGCTGATCCCCTGCACTCTGAACGGTCTCTACTTGTACATCTGCCAGAAGTCCTTCAACAAAAAGCAG
TACATGAAGATCCGACCTCTGCTAAATGTCCTGCTAGCTTCTTCCGGCTACGTGGACAAGCTCTTCCTGTTCAACTGTC
TCCGCACCCACAACTACACGATCGATTGCCAGGAGTTCGAGAAGCGGTTGCAACTGATGCGCAACATTCTGGCCTACGA
TTCCAATGCCCAGCGCCTGAAGATCTTCCACAACTCCTTTGCCGATTGGTTGGTGGACGTCAAGTTCGCCACCAAGAAA
TTCATCTGCGATGTAAACGAGGGTCATGTGATGATCTCCATGTACTACCTACTTTTTGCGGATACCCTCTGTGCGAACA
CAGTTCGAAGATTTGCCTACCATCTCATAAGGTCGGGGGAGTATCTCACCAGTCGGCACGTGGACCTGGATCTTATTCT
GATGTTGCTGGAATCGAGGCTCAATTTAAGCGACTGCTTCTACACGAACCAGATGAACTGCTGTGCCCAGTGCGAGCAC
GATTTCAAGTACGACGTCAATTTTCTGCCCAAGACGCGGGCCATGTTGGAGCGCTTCTTGGCCAGCGAGCTGAGCGAAC
CCTTCGCTCAGTTCCTGTGCGATTTCTTTAAGCCCAGCCTTCCCACAGACGCCAAGATGCTGAAGCTGCTTATTGAGAC
GGGCATCAACAATGCCGAATCCCAGAACTCCTGCGAGTCGTCGCTCATGTCGCCGGAACTCTCTGAGAAGTCGCAAAAC
ATTGATTTCGAGCTGGCGGATCTCCTCTTGTCCAGCGAGAAGAGTTGCCTGATGGAGACCCAGCGGGCTGGTAGTCCCT
CGGAGCACAGTGAGCCACCAGCTGAGAGTCAGGATGAGAATGCCTCGAGCACGCTGCACCAACTCTCCGATTCCCATCA
CATTGAACTGCACAAGGGCAAGGCTCTGATCCACATCCTGGCCAACGATGGCAATCATCAGCTGCTGGAGAGGGCCCTC
AATGCCTGCAAGAGTCCAATTGATCTGGAGATTGAGGATTACAATGGTCAGACAGCCCTGAACATAGCCGCGAGGAACG
GTCACCTCGAGGTGGTGAAACTGCTTCTAAGCTTCTCCCAGCCTTGCAACGATGGAACTGGACGGATGAAGAGGGTGGA
TGTCAACCATGCTGATCGCGATGGTTGGACTCCACTGAGATCCGCCTCCTGGGGTGGTCACAGTGAGGTTGTGCGTCTA
CTCATAGCTCAACCAGCCTGTAAGATTGATCTCGCGGACAAGGAGGGACGCACCGCTTTAAGAGCTGCCGCCTGGAGTG
GACACGAGGATATCCTAAAGCTGCTGATTGAGTCGGGGGCTGATGTGAATTCAGTGGACCGGCAAGGACGCACTTCTTT
GATTGCTGCCTCCTACATGGGTCACTATGACATCGTGGAAATTCTGCTGGAGAATGGTGCTAATGTCAATCACTTGGAC
CTTGACGGACGCAGTGCTCTGTGCGTAGCCGCCCTGTGCGGTTCCTCAGGATATAGTAAGGTTATATCCACGCTGCTGG
ATCATGGCGCCAATACGGATCAGTTGGACAACGATGGCATGTCGCCACTTCTGGTCAGCTCCTTCGAGGGCAACGCCGA
AGTGTGCGAGTTGCTTCTGGAGAACGCTGCAGATCCGGATCTCGCCGATTTTATGGGTCGCACACCACTTTGGGCAGCC
TGCACTGCAGGACACGCCACCGTAGTAAAGTTGCTGCTCTTCTGGGGCTGCGGAATTGATTGTATGGACTCCGAGGGAC
GAACGGTGCTAAGCATTGGTGCCGCCCAGGGAAATGTGGAGACGGTAAGGCAACTGCTCGATCGGGGACTGGATGAAAC
GCATCGAGATAATGCCGGTTGGACCCCACTGCATTATGCCGCCTTTGAGGGATTCCACGAGGTGTGCCTGCAACTGCTT
GAGTCGGGAGCCAAAATTGACGAGTGCGACAACGAGGGAAAGACCGCGTTGCACTTGGCCGCTCAGGAGGGACGCCTCC
ATTGCGTGCAGGCTCTACTGGACATCCACTCAAGTTTCGTCGACCAAAAGGCCCACGATGGAAAGACTGCCTTCCGACT
GGCTTGCCTGGAGGGTCACATGGACACTGTGGAGTTTTTACTGAAGTTCTGCTGCGATGTGAACTCCAAGGACGCGGAC
TCGCGTACCACCCTCTACATTCTAGCGCTGGAAAACAAACTGGAGATTGTGAAATACCTGCTGGACATGACCAACGTGG
ACGTCAACATTCCGGACAGCGAAGGACGGACGGCACTGCATGTGGCCGCCTGGCAAGGACATGCTGACATGGTCAAGAC
TCTGATCGAGGCTGGAGCGGATGTGAACTCCATGGACCTGGAGGCTCGAACACCACTGCACTCGTGCGCCTGGCAAGGC
AACCACGACGTAATGAACATCCTACTGTACTACGGAGCTCTGGCTGATCATGCCTGCAAGCAGGGAGCCACTGCCTTGG
GTATATCGGCCCAGGAGGGACACGAGAAGTGTGTAATTGCCCTTCTGCAGTTCGGAGCTAATCCCTACAAGTCAGACCA
CTGCGGACGAACGCCCATAAAGCTGGCAGCCAAGTCAAGTCGTACCAGCATCCTGAAGATCTTCGAAAGCTACACCAAA
AATGAAGCTAGCAATCCCAACGAACCCAAGTTCCATGCCCATGCCAGCATGCTGAGATCTCCGGATCAGCCACCGGCTC
TGCCGCTTCACCAGAACCTGGCTCCGTATCCGGCACATGCCTCTGCCTCGTCGGTCTGCTCAGCAGCCACCACGGCCAC
CGTGCACAATGGCAGCCACCTGCACGTCCTCAATGCCTCCAGTTCCACGCACAGCTCTAACAACTTTTACCAGAACACC
ATGCAGTCGGACACGAGCAGTTTGCATAAGCGCAAGAGCGTCATCTCTAGTCAGTCCACGGGCAGCAGCAATGATCAAG
CGCCGCTTACCTTCACACAGCAATTGCAGCGACAAAGCAAACTCAGCTCACGCAATAATCTGATGGTTAACTCGAAGCA
CGCTTCCAGTTCAGCAGGAGCAGGACACAAGTCCAGTGGTGGAGGCGGAGGGGCTCAGCGGCACTCTCAAGTTCTGCCC
GATCTCAGCGAGCATCAGCTTGCATCGAACATGACCAACGAGGCGGACATGTACGACATGGAATGCATGTCGCCGCTGT
ACGCTACGCCCCCTCACTCGCCCAGCAGCGAATTGAGTTCACCCGGGCAACTTCCGGGTCTGAATGCCTTCGTGGACGA
TGAGAGGGCCGGAACCAGCAGTGGCGGAGGTGCCAAGCTGCCGGATAATCATTTCGCGCGAGACACGCACATGCGTATT
ATTCTGGGCAACCTCAAGGAAAACCAGCCCAGCTCCTCGGGCAAAAGCAAGCGCAGCGGAGTATCCAGCAATCCCGCAA
TGCGGCTCATCCGCAGTCGCTTTGATGCCGCATCCCAGTTGATCCGGCGCACCAACAACATACTCTCTTCCAGCAGCAA
TCAGGGCTCCTCCAGCATTGGCGTCAAGTCGGGCACCTTCCAGTGGCGCAAGGAGAGTCAAATG
>CG10014-PA chr3R:13337033-13338448:-
ATGAATTACCTGATTCAGCGTGGCAAGATGCGCCAACAGGCAATTAATGTTCCGGAGGGTCTGCCGGAACTTCTATCAG
ATGTTACACGGGAGGTGCTAAGGTGTCAGCCGAAGAAGGAGTGCCTCTGTCAGTTTATCATTGACTATCTGCATTCGGT
GATAGTGACAAGGGAAAAGGCTATGGTGGCCAAGACCATTTTGGACCGCTCTCTACGCCAGGTGGACAGCATAATATCG
GACCTGTGTGTCTGCGATCTCTCCAAGGAGAAGTCCGAGTTGATGGGCCAGGTACTAGAGGACTGTTTCCGTAACTTCC
TCGAGAAACGACGCTGCGAGATGCGGCGTGGCAAGCAGGCGATTAACTTCGAGGATGTGGACATCCTAGAGGAACTGCT
GCAGAAGTGCAAGTTCACCGACGAGGAGCTGGTCATGTCACGGCCGGCCATCGAGAGTGCCTACAAGCGCTTCGTGGAT
GCTTATATGTCCGCGGAACGTGGAGCCGATGGAACGGAGCTGCTCTACCAGTACTTCCGAGACAGGGAACTGAAGCGCA
TCAACGAGGCCACGCGAAACCAGGCCGCCATCACGATCCAGGCGGCTTGGCGTGGATACTGGGTTCGCCTCCAGTTCCC
GCAAGAAGTCTGCGTATGCGTCTGCGCAGCGGAAAAAGAGGACGACGGGGAGGAACAGCGCAGGCAACATGCTGCGAGC
GTTCTTCAGAGGTTCTTCCGCAAGGTTATGTTGCGCGTGGCTACCAAGCCAATCGTAGACCCCTGTGCCGAACCAACTG
AACCAACTGAAATGGAGGCTAGCTCTTCACCGGATACTGCGAAGGATGGCTTTGATGACGTAACACTCTCGACAGTACC
GACAACTGCTGCGATAACTGCCGGGCCAACACCAATGCCAACTGCTCCCGGAACTGTGCCGCCATCTGCCCAAGGTACT
GCTCCGGCCACGGCCAGAACCTCGGCCACCGCTATAGCAGAGCCAGAAGCTCATGAAGAGGCTGCGGAAGCTCAGCCAG
CGGAGGAAGCTCCTGCAGCAGAGGCGCCTGCGGATGAAGCAGCACCTGCTCCGGCTGAGGAGGCTGCACCACCGCCAGC
AGAAGAGGCTGCACCGGAAGCCGCCGAAGAGCCGGCACCTGCACCACCACCAGAAGAAGCGGCGGCACCGCCACCGCCC
GCTGAGGAACCCGCTCCGGCGAGGGGCTGCTCC
>CG10016-PA chr2L:3500799-3501977:+
ATGTTTGCTGTAATGCGAATCGACAACGATGACTGCCGGTCCGATTTCCGCCGCAAGATGCGTCCGAAGTGCGAGTTCA
TTTGCAAGTACTGCCAGCGGCGATTCACCAAGCCGTACAACCTGATGATCCACGAGCGCACCCACAAGTCCCCCGAGAT
CACCTATTCGTGCGAGGTGTGCGGCAAGTACTTCAAGCAGCGGGACAATCTGCGCCAGCACAGATGTAGTCAGTGTGTT
TGGCGA
>CG10016-PB chr2L:3500799-3501977:+
ATGTTTGCTGTAATGCGAATCGACAACGATGACTGCCGGTCCGATTTCCGCCGCAAGATGCGTCCGAAGTGCGAGTTCA
TTTGCAAGTACTGCCAGCGGCGATTCACCAAGCCGTACAACCTGATGATCCACGAGCGCACCCACAAGTCCCCCGAGAT
CACCTATTCGTGCGAGGTGTGCGGCAAGTACTTCAAGCAGCGGGACAATCTGCGCCAGCACAGATGTAGTCAGTGTGTT
TGGCGA
>CG10017-PA chr2L:3647681-3648804:+
AACTGCGGCTTTCGTCCCGTTCTGAGTGAGCAGAGCGCCGTGGCAGCAGCGGCGGCGGCAGCGGCGGCCCAGCGGAGCG
CCAACCACCCACCGCTTTTCCTGCCACCCCACTTGGCCGCCCAGTTCACCCATCAGCCGCTTTTCCCGGGCCTGAAAGG
CGTTTCTCCATTCCAGAGCCTGTGCTCATGCTGCTCCCTGAAGCCCCCGCCGCCACCGGGCTCATCGGTGGTGGCTCCA
CTGAGCATTCCGGTCAGCAGCAGCTCGGCGGCCAGTTCGCCGGAGTCACCAAAGTCCTCCGGCCAGGGCTCCGGTCATG
ATCCGCGGTCCAATTCGGTGGCCGAACTGCGGCGGAAGGCGCAGGAGCATTCGGCGGCACTTTTGCAATCGCTGCACGC
GGCAGCTGCTGCAGGATTGGCTTTTCCGGGCCTCCACTTGCCACCCCTGTCCTTCGCTCACCACCCGGCCTTGGGGCAG
CATGTGGTCAATCACAACAATAACAACACGATGAGAATGAAGCACGAGGCTCAGGACATGACCATGAACGGTCTGGGCC
CGGGCTCAGGATCTGGTTCGGGATCTGGTTCGGCAGGAGGCACATCATCGGCCGCTCTCTTAGATCTGGCCGAATCGGC
AGTGGCATATCAACAGCAGCAACATGCCACATTGTCGCCACCAACCACGCCCACGCAGCAATCATCAGGGGGCGTGGCA
GCAACGGAGGGCTCTCCAGGATCAGGAGCGATCGTAGGATCGGGTTCATTGAATGGAAACGTGGTGTTGACCAAAATGG
AA
>CG10018-PA chr3R:1416257-1418677:+
ATGTCCAATGTAGGGAAAATAAAGATAAGGGCCATTGCGGATCTGCAGGCCACAGTAAGACTAAATGAACCGGACCCAC
CGCCCACTACCGGGAACAGAACGCCGGACAAGAAAAGAGCGGGAAGAACTCGTGCCGCTTCCACGACAAAAAAGGTCCG
GCCAAAGACGGAAGCATGTCCAATCATAGCCAGCACTGCGTTCAAGCGTTCCAGCAAGAAGACTCCGCTGCCAGGACAA
ATGCGCATCGACAGCTTTTTTACAAGTGCCGTCAAGAACTACAAAGTCAACATGGTGCCCAGTTCCTCCTGCAAGAAGT
TGGATCCTCCGTTGGACAAGCGGAAGGGATCTTCCAGGGGACGCAAGCGCCTCTTCGAGGAGTCTACAACCACCTCCTC
CGCATCCACGGACAAGCTGGATGCAAAGCCGTCAGAGAAGCGAGTGCAGCCTAGTCGCCGTGCGAAAGGCAAGGAAAAC
GCTAGCCTCTCCGAAGTGGACGTAATTGACCTGTGCTCCGAGGACGAGCAGACCACAAAAAGAAAGCCTTCCGTGGTAG
CCTCTCCCTGTAAAAGCAGCAGCGCTGTCCAAGCAACCAAGCTTAGAAGTCCAGAGACTTCCATGTCAGAAGCCCAGCT
AAGCGATCCCCAAACAGGTCCCAGCCTAGACATACTGGAAATCTCCCCGGGTCCCAACAAATCCCCAGAGAATAACTCT
TCTCGGTCATCGACGGCTACAACCACTAAGGAAAGCACGCTAGCCAAAAACTCTACAAAAGGAACTGGACGCAAACAAA
GAAAACCAAAGCCTTGTCCGCCCTATAAAGTCGTGGAGGGTACATCCTTCTGCGTCGACGGTTTTCAGTTTGGGGAAAT
AGAGGGAGTCACACATTACTTTCTCACCCACTTTCATGCGGATCACTACATCGGCCTGACTAAAAAGTTCTGCCATCCC
CTCTACGTGAGTCCTACTACCGCGCGCCTGGTGCGAACGTTTATCAAACTCGATGAAACGCACATTCACGAGATTGATG
TGGACCAGACCCTGGACGTAGATGGCGTCCAAGTAACCGCCTTAGAAGCTAACCACTGTCCTGGAGCACTCATGTTCTT
CTTCAAACTGAGCTCCGGCGAATGCATACTGCACACCGGGGATTTCCGAGCTAGCGCGGACATGGAATCCCTACCAATC
TTCTGGAACCATTCAAACATCGATCTGCTCTATCTGGACACAACGTATATGAACAAAAACTACGACTTCTGCCACCAAA
GCGAGAGCGTTGACCGAGCCGTGGAACTGGTGCGCGCCTTCTTAGAGAAAAATGCAGCCAAACGAATCCTTATCGTCTG
CGGCTCCTACGTGATAGGAAAGGAGAAGATATGGTTGGCCTTAGCGAAGGAGTTTACCATGAAGGTGTGGACAGAAAGC
AATCGCAGCAACGCAGTAAGATGCCTGAATTGGCCGGATCTAGACTCCGTGCTAACAGAAGATCGCCGCGGAGCCAACT
TGCACGTCATTGCAATGGGGAAAATTAGCTATCCGAGCCTGGTCGATTACTTTACTGAATTCGAGGACCAATATGACAT
GTTGCTGGGCATAAGGCCCAGTGGATGGGAAAAGAACTCCAAGCCTTCGTACGGCAAGCGAATTAGCACGATCGGCATT
GAGTACTCGGAACACTCCAGCTACAAGGAGTTGGAGCGCTTCGTACGCTTCCTCAAGCCAAAGCGAGTCATAAGCACCG
TTCCCGTGGGCCGCGATCTCTTTGTCACTGGAGAGGTGCCCATACGGTGGTACAAGTACGAAGGTCGGGCATCTATGCT
GAGTACTGGGTTTCAGCCATCGATATCCACTTTCCTAGCTACGCCGAAACGCGCTTTTGCAAAATTCAGTTCAGATATT
GAAATGTTCTTGAGCCCCGTGGATGAGAATGGTTCCACAGGGAGTGAAGATAGGAAAGACGATGACCGGGAATCCGTGG
TGCCAACGAATCATGTAACTATTATATCCGGCACTTCGGAAAAGGGTTTTCAAAATGATTCCGAGATACCAGTTAAAAA
CGAGCCCCTGGCATCGGACACGTCACCGAATTCTGAAATAGGTGCTCAACTCAATGCGATGGAATCCGAAATTCCATAT
GTTGAAATAGACATTAAAAACGAAACTATCGCACCTGCCGCCGTCCTAGTACCTTGTGTCCCAACGGAGGATACATTTC
CAAGTACGGATTGCAATGTTATTGGTGTCCAGAAAGACCTGGCAGTCGTGGTTAGTAGACTGACATCCGATGCATCAGA
CGATTGGCTCCTA
>CG10019-PA chr2L:3700931-3707393:+
ATGGTCATCCAGTGCACATGTGATTGCAACTGCAGTGATAGTAGAGATAACCGGAGCGTCATATCCTGCCTGCTGCCGG
GTCGCAGTCAGCCGTACAAGTTGGGATCCTCGTTCGGTGGCGATGATATGGAGCAGAGGATACCGTACTACCGCCGCCT
ATCGAATACCTCATCGGCGCTCTATGGCAGCTGTCCCCAGTTGTTGCCCAGCAGCAGTAGCACCAACAACCGTCATTCC
TGGCTGAGAATTCCCAAGAATCCGCAGGAGAATCCCGAAGAGAATCCCGTAGAGAATCCACGACAGTACTCGAGTCTGC
AAACTGCCGGGCATCCAGGAAGCGGGAACACCGCCCAAACCGCGCAAACGAAACCAGACAAGGATTCGACGAACCAGCG
ATATCTGTGCTACGAGTGTCGTTTCAATAATCAACCGCTGGCCTGGTGGGTCTCATGTCCACGGCTCTCCTATTTACCC
GCTGAGCAAACGAAAATGCAGTCCACGGCCACGCCCACACGTCACTGCCATGGAGGCGTTGGCACCCAAACCACTCTTC
CCCAAACCACCAGCACACCACCCACCCTGCCCAGATTTCCGAGCAAACGGCATTGTGACAATTTCGGCAGCTATGCCAC
ATTGCCCACCATTGAGCACCAGATGACCATGCCCATGATGCCCCACTGCAGTCGACACGGCGGTGGTGTTGGCGGGCTG
GGTGGTGCAGTGGGTTCTGGCATGACGGGTGTAGTGCCCGCCCCACCGCCGCCTCGCTACGCGAACACCAATATAAATG
GCTGCTGTTATATGTACAATCCCATGCCACCCGCCCATCAGAGCCACCATCAGCATGACCACCATCATGCGCAGCACCA
CCCGGTGGCCCAGCATCAGCACCACCCCCACCAGTACGGGCCGCAATACTGCCTCTGCGATAATTGGTACCATCAGCCA
CCGCCGACGCAGCAACAGCAGCAGCTCCACCACCAACAACAAAGGGCCAAGAACCTGATGGCCAACGGTGGCTGCTATT
TTGGCTACGAGGCGAATCATCATCCCAGCCTGCATGCCACGCCCCCACATCCCAGCCATATAACCGACGAGGAGGATTC
GGCATTCCCCGGACTGGCCGATCGAGAGTTCCACCTGCTGCACCGGAACATTCCGGCACTGCGACGAACCGGAGTGGAT
ACCACACGCATCAGACAGTACTTTTATCCCGATGGCGGCTGGGGCTGGATCATCTGTGGAGTGTCCTTTCTGGTCCACA
TCCTGACCACCGGACTGCAGCTCAGCTACGGCCTTTTGTGGTTCTATGCCGTCCAGTATTTGCATAATACCAGTGGCAT
AGAACTGCTGGGCGCTTTGAGCTGGTCAGTTTCCATGGTGGCCACATCGTTTGTGGTGTCGCTGTGCCGTAAACGCTCC
ATCCGCCTGCTGTCCATCGTGGGTGGGCTGGTGATGCCCCTGGGCATATTGTTCACCTCATTTGCCACGGAATTTGGCC
AGGTTGTTTTCAGTTATGGCATCGTCTTCGGAGTTGGGGTCGCCATGGTGCGGGAGGCATCAACCGTGATGCTGGGCAA
TTACTTTAAGCGGCGCCGTCAATTCGTCGAAATGGTGGCCATGTCCGGCGAGGGAGTTGGCATCGCTTTGTTCTCCGTC
ATTTTGAAGGAGGGCGTGGGCAAGGCGGGCTGGCGCCTGGGCCTCCAGATTGTCGCTGCTTTGACGGCACTCAGCTTTT
TCATGGGCCTAATGTACCGACCCGCCTCCCTCTATCATCCCCAGCGCCGGGCCATCCAGCATCTCAAAAATCAGCGCAA
AAAGATGAGGGAGAAGAAGCCGATTCTCAGCCAGGATGTGGAGAGCACACCGAAGTACTTTTTTCTGGACATATCATCA
CTGAAATCGGTGACTGTTAAAATTTTACTCATGACCTCCAGCGTGGCCTCCTTTGGCATTTATACACCCATGTTCCTAA
TGGCACTCAATGCCGCCGAGCAGGGCTCTGATGTGCAAGAATTGGTTCTGTTGCAAACATTTCTGGGAATTTCCATGGC
CCTGGGTGTGGTTATAGCTGGAGCTCTGCTGAGACGATGTTTTGTGATCAGGCACTTTGTGATCAATACCAAGATTGTC
ACGCAGCTGTTCCTATCAATTGTGGCCTTGGCTATCCTCTTTTTATCCTTCGTCATGGGCTACACGGGCCTGTGTATAC
TAAGCTGGTTGTATGGCATTGGTCTGGGCGGCTTTCAATACTCCCTAAAGATTTTGGCACTCGAACGCATCAAGCTGAA
ACATTTCTCCAAGGCCTGGGGCTTCATTCGGGGCGTGGAGTCAGTTCCTGTGCTGATAAGCGTGCCACTTACCTCGTTT
CTGAATGATTACTCCCTAAAATACGGAAGGGCGGGCTACTACATATGTTCGGCGGCGGCTGCCATCTCGGGAATTATAA
TATTTTTCATAAGCGAACCGCAGCAGCAGCATCAGCAACAGCAGCAGCAGTTGCACCATCATTATCAGCAGCGAAATGG
TCATCTGGCGACTCCAACGCTGATGCGCCACGCCTCCGCCCGCCAGCATCGCCCCCATTTGCCGATGGACTATGGATAT
GGGGAGTATCCCGCCCCCGATCTGCTCAGTCGGAGCTGCATTAGTCTCAATCAAATGGAGCCCTATCTGCAGACGAACT
TCTGCCAGAGGCACATGTTGCAGCAGCAGCAACAACAACAGCAGCAGCAGCAACATTCCCACCTGCAGCAATTGGCCTG
TCACAATCTAGATTTGCAGCAGCATCAGGGGCGTGGAGCCTACCAGTTGGGCCAGGGGAGCATCGGGGCCAAGATGGGC
AAGCGACTGCAGCGGAGTCTGTCCTTCATCCAACAGCACAGCAACTGCTGCGATGGCCAAATGTACTGCAGCTGGCACA
GCACCTACGAGCTGGGCTGTCACAAGAGCAACAAGAACCCGGGATCGGCAGACCGTCAGCCATTGATATGCACCTGCAG
CAGTCCAAATAGGAATACGGTCACCTATGGAACTCACGGACCAACCGGACCACCCGGACCACCTGGCCCACCCAGTTCC
ACCCGCAGCCGCAGTGTTCCAGAGGGTTTATCCACGATGTCGCAGCAGTGTAACTGTCGTCAGGGTCCTGCCACTTTTC
CGGCACCCACGCGGGAGTTCATCTACGTGCCGCACGCCTATGCCTCCCTGCAAAGAACTCCCCATCGCCACAGCCAGGG
TGCGGGCTCGGGCTCGGGGCCGGGAAACTCAGCATTGCGAAACAATCCACAATGCCGGCTGAAAAGATCCCAATCCCTG
TGCCGACCCAATGCCGTTCAGTTCGTGGAGCAAATCACCACGTCCGTG
>CG10021-PA chr2L:3734735-3738258:+
ATGCCCACGGAAAGCTCATCCAGCGAGATCTCCGGCGGAGGAGGCGGTGCGATACCCATGCTGCGACCTTCCCGGATGG
ATCAGTTCATGAACTCGATGGCGGCGGCAGCTGCGGCGGTGGGTGGCGGCGGTCTTCCTGGTGCGGCGGATAGGAACGG
CGGATCCGGAGGATCGGATGGTGGCTCCCAGAATGGCAACGGCGATTCGCGCAACTCATCGGCCAGCCGGATCTCGGCG
TATGAAACACAGCTGGCCTATCAGCAGCATTTGGCCGGACTGCACGGTCCGCCGCCACCGCCACCACCATCGCACCACC
GCGAGATCTCTGCCTTTGTGCCCGTTCTGCCCACCGGAAAGGTGCGTCCCGGCAGTAATTCCAATTACGAAATCATTGC
CATGATGGCGGACAAGCGGAAGGAGTTGGCCTTAAGGGAGGCGGCTGCGGCGGCGGCAATGTTGGGCCGAGGTCCTGGA
GGACCCGGCGGTCCTGGTGTGCCACCGCCCGGGGTGTTGTACGGACCAGCTGGCGTGCCACCTCCGCCATATCTCACCG
GACCGGGTCCTTCGCCCACGGGAGCCGGCAGTTTTCCATTTCCGCCAGGAGCCGCCGCCGCAGCTCTATTTCCACCTGG
CCTGGGTCCTGGAATGCATGCAGGACTCGATAGGCGCCTGCTGCGCGCTCCTGGTCGGGCATCCCGGCCCAAAAAACAG
TTCATCTGCAAGTTCTGCAACCGACAGTTCACCAAGTCGTACAATCTGCTCATCCACGAGAGGACACACACGGACGAGC
GGCCCTATTCCTGTGATATCTGCGGCAAGGCGTTCCGGCGACAGGATCACCTGAGGGATCACAGGTATATTCACTCCAA
GGAGAAACCCTTCAAATGCACGGAATGCGGCAAGGGATTCTGCCAATCGAGGACCTTGGCTGTCCACAAGATCCTGCAC
ATGGAGGAATCGCCCCACAAGTGCCCCGTCTGCAGTCGATCATTCAATCAGCGCTCCAACCTGAAGACCCATCTGCTCA
CCCACACGGATCACAAGCCCTACGAGTGTTCATCGTGCGGCAAAGTTTTCCGCCGGAACTGCGACCTACGACGCCATGC
CTTGACCCATGCAGTGGGTGAGGTCAATTCCGGGGACTATGTGGATGTGGGCGAAGAGGATGAGGCCAGGAATTTGAGT
GGCGACGAGGAGGATTCGCTGCTGGAAGTGGACTCGCCTCGCCAGTCGCCAGTTCACAACTTGGGCGAGTCTGGAGGAT
CGGGTGAGAAATCGGAGTCCGAAAGAATGAGACTCAAGCGCAAGGCAGCCATCGATCAGGAGGAAAGCGAAGAGGAGTT
CGATGACTTCGACGAGGAAGAGGAACTGCAGGATCTGCCAAGAGTACACGATTTGCCCAGGGAAGAGGACGATGACTTC
GATCCCGAGGACGAGGAGCAGGCAGAGGTGGCACTGGTGGCGCGTTTCCAGGCGAGTAAGGCAGCCGCCACATCGCAAT
CATCCTCGTCAGTGGGCGCCAAGCCGGAACGCCAGGGAGTGACCCACTGCCATCATGAGGGTGGTGAAACCTACACAAT
GCGGCCACATGGCGAGAAACATCAGGAGGAGCCCGGAAACTCTGGCATTACCAGCCTACCCGTTCCGCCTTCCTTTGTG
CGATATTCTGTACCACCTGGGGCAGCTGGACCACCGCCTGCACCACCTGGAGCTCCTCCACCGACCCACCAACATCCAG
GACATCCACACTTACTCCCACCCAACGGGGATCCGTATTTACCCATTCTGCACGTTCGACGCGACTTGCACCACAAGAG
CTTGAACCTTTCGAAGGCTGGTGTTCCACCGCCACCACATACACCACCCACTATAATAACCCAGCCGGAGTCGGGTAAA
CCACCCAATCAACCTCTGCATTCACCGCATGAAGCTATGCCGAGCTTCCTGGGTTCGATACCCATGCGAAAGAGGATTC
TTCCGGCCCCGACCTTGGACTTGATGGATCCGCACCACCATCCTGGATTGGGTCAAAGGACCTACGTGGACAGTCCCAG
CATATATGCTCTGAATATGTCGCGACATCCGCCCAGACAACTTCTGGGCAAACCACCGAGTACGGAAACCAGTGGAGCC
ACCACCGAAAAGGGACCACCAGTGGCACCACCGCCCATAGCACCACCGCCTGCACCACCAAGGAGAACAGGGTTCAGCA
TTGAGGACATA
>CG10021-PB chr2L:3734735-3738258:+
ATGCCCACGGAAAGCTCATCCAGCGAGATCTCCGGCGGAGGAGGCGGTGCGATACCCATGCTGCGACCTTCCCGGATGG
ATCAGTTCATGAACTCGATGGCGGCGGCAGCTGCGGCGGTGGGTGGCGGCGGTCTTCCTGGTGCGGCGGATAGGAACGG
CGGATCCGGAGGATCGGATGGTGGCTCCCAGAATGGCAACGGCGATTCGCGCAACTCATCGGCCAGCCGGATCTCGGCG
TATGAAACACAGCTGGCCTATCAGCAGCATTTGGCCGGACTGCACGGTCCGCCGCCACCGCCACCACCATCGCACCACC
GCGAGATCTCTGCCTTTGTGCCCGTTCTGCCCACCGGAAAGGTGCGTCCCGGCAGTAATTCCAATTACGAAATCATTGC
CATGATGGCGGACAAGCGGAAGGAGTTGGCCTTAAGGGAGGCGGCTGCGGCGGCGGCAATGTTGGGCCGAGGTCCTGGA
GGACCCGGCGGTCCTGGTGTGCCACCGCCCGGGGTGTTGTACGGACCAGCTGGCGTGCCACCTCCGCCATATCTCACCG
GACCGGGTCCTTCGCCCACGGGAGCCGGCAGTTTTCCATTTCCGCCAGGAGCCGCCGCCGCAGCTCTATTTCCACCTGG
CCTGGGTCCTGGAATGCATGCAGGACTCGATAGGCGCCTGCTGCGCGCTCCTGGTCGGGCATCCCGGCCCAAAAAACAG
TTCATCTGCAAGTTCTGCAACCGACAGTTCACCAAGTCGTACAATCTGCTCATCCACGAGAGGACACACACGGACGAGC
GGCCCTATTCCTGTGATATCTGCGGCAAGGCGTTCCGGCGACAGGATCACCTGAGGGATCACAGGTATATTCACTCCAA
GGAGAAACCCTTCAAATGCACGGAATGCGGCAAGGGATTCTGCCAATCGAGGACCTTGGCTGTCCACAAGATCCTGCAC
ATGGAGGAATCGCCCCACAAGTGCCCCGTCTGCAGTCGATCATTCAATCAGCGCTCCAACCTGAAGACCCATCTGCTCA
CCCACACGGATCACAAGCCCTACGAGTGTTCATCGTGCGGCAAAGTTTTCCGCCGGAACTGCGACCTACGACGCCATGC
CTTGACCCATGCAGTGGGTGAGGTCAATTCCGGGGACTATGTGGATGTGGGCGAAGAGGATGAGGCCAGGAATTTGAGT
GGCGACGAGGAGGATTCGCTGCTGGAAGTGGACTCGCCTCGCCAGTCGCCAGTTCACAACTTGGGCGAGTCTGGAGGAT
CGGGTGAGAAATCGGAGTCCGAAAGAATGAGACTCAAGCGCAAGGCAGCCATCGATCAGGAGGAAAGCGAAGAGGAGTT
CGATGACTTCGACGAGGAAGAGGAACTGCAGGATCTGCCAAGAGTACACGATTTGCCCAGGGAAGAGGACGATGACTTC
GATCCCGAGGACGAGGAGCAGGCAGAGGTGGCACTGGTGGCGCGTTTCCAGGCGAGTAAGGCAGCCGCCACATCGCAAT
CATCCTCGTCAGTGGGCGCCAAGCCGGAACGCCAGGGAGTGACCCACTGCCATCATGAGGGTGGTGAAACCTACACAAT
GCGGCCACATGGCGAGAAACATCAGGAGGAGCCCGGAAACTCTGGCATTACCAGCCTACCCGTTCCGCCTTCCTTTGTG
CGATATTCTGTACCACCTGGGGCAGCTGGACCACCGCCTGCACCACCTGGAGCTCCTCCACCGACCCACCAACATCCAG
GACATCCACACTTACTCCCACCCAACGGGGATCCGTATTTACCCATTCTGCACGTTCGACGCGACTTGCACCACAAGAG
CTTGAACCTTTCGAAGGCTGGTGTTCCACCGCCACCACATACACCACCCACTATAATAACCCAGCCGGAGTCGGGTAAA
CCACCCAATCAACCTCTGCATTCACCGCATGAAGCTATGCCGAGCTTCCTGGGTTCGATACCCATGCGAAAGAGGATTC
TTCCGGCCCCGACCTTGGACTTGATGGATCCGCACCACCATCCTGGATTGGGTCAAAGGACCTACGTGGACAGTCCCAG
CATATATGCTCTGAATATGTCGCGACATCCGCCCAGACAACTTCTGGGCAAACCACCGAGTACGGAAACCAGTGGAGCC
ACCACCGAAAAGGGACCACCAGTGGCACCACCGCCCATAGCACCACCGCCTGCACCACCAAGGAGAACAGGGTTCAGCA
TTGAGGACATA
>CG10021-PC chr2L:3734735-3738258:+
ATGCCCACGGAAAGCTCATCCAGCGAGATCTCCGGCGGAGGAGGCGGTGCGATACCCATGCTGCGACCTTCCCGGATGG
ATCAGTTCATGAACTCGATGGCGGCGGCAGCTGCGGCGGTGGGTGGCGGCGGTCTTCCTGGTGCGGCGGATAGGAACGG
CGGATCCGGAGGATCGGATGGTGGCTCCCAGAATGGCAACGGCGATTCGCGCAACTCATCGGCCAGCCGGATCTCGGCG
TATGAAACACAGCTGGCCTATCAGCAGCATTTGGCCGGACTGCACGGTCCGCCGCCACCGCCACCACCATCGCACCACC
GCGAGATCTCTGCCTTTGTGCCCGTTCTGCCCACCGGAAAGGTGCGTCCCGGCAGTAATTCCAATTACGAAATCATTGC
CATGATGGCGGACAAGCGGAAGGAGTTGGCCTTAAGGGAGGCGGCTGCGGCGGCGGCAATGTTGGGCCGAGGTCCTGGA
GGACCCGGCGGTCCTGGTGTGCCACCGCCCGGGGTGTTGTACGGACCAGCTGGCGTGCCACCTCCGCCATATCTCACCG
GACCGGGTCCTTCGCCCACGGGAGCCGGCAGTTTTCCATTTCCGCCAGGAGCCGCCGCCGCAGCTCTATTTCCACCTGG
CCTGGGTCCTGGAATGCATGCAGGACTCGATAGGCGCCTGCTGCGCGCTCCTGGTCGGGCATCCCGGCCCAAAAAACAG
TTCATCTGCAAGTTCTGCAACCGACAGTTCACCAAGTCGTACAATCTGCTCATCCACGAGAGGACACACACGGACGAGC
GGCCCTATTCCTGTGATATCTGCGGCAAGGCGTTCCGGCGACAGGATCACCTGAGGGATCACAGGTATATTCACTCCAA
GGAGAAACCCTTCAAATGCACGGAATGCGGCAAGGGATTCTGCCAATCGAGGACCTTGGCTGTCCACAAGATCCTGCAC
ATGGAGGAATCGCCCCACAAGTGCCCCGTCTGCAGTCGATCATTCAATCAGCGCTCCAACCTGAAGACCCATCTGCTCA
CCCACACGGATCACAAGCCCTACGAGTGTTCATCGTGCGGCAAAGTTTTCCGCCGGAACTGCGACCTACGACGCCATGC
CTTGACCCATGCAGTGGGTGAGGTCAATTCCGGGGACTATGTGGATGTGGGCGAAGAGGATGAGGCCAGGAATTTGAGT
GGCGACGAGGAGGATTCGCTGCTGGAAGTGGACTCGCCTCGCCAGTCGCCAGTTCACAACTTGGGCGAGTCTGGAGGAT
CGGGTGAGAAATCGGAGTCCGAAAGAATGAGACTCAAGCGCAAGGCAGCCATCGATCAGGAGGAAAGCGAAGAGGAGTT
CGATGACTTCGACGAGGAAGAGGAACTGCAGGATCTGCCAAGAGTACACGATTTGCCCAGGGAAGAGGACGATGACTTC
GATCCCGAGGACGAGGAGCAGGCAGAGGTGGCACTGGTGGCGCGTTTCCAGGCGAGTAAGGCAGCCGCCACATCGCAAT
CATCCTCGTCAGTGGGCGCCAAGCCGGAACGCCAGGGAGTGACCCACTGCCATCATGAGGGTGGTGAAACCTACACAAT
GCGGCCACATGGCGAGAAACATCAGGAGGAGCCCGGAAACTCTGGCATTACCAGCCTACCCGTTCCGCCTTCCTTTGTG
CGATATTCTGTACCACCTGGGGCAGCTGGACCACCGCCTGCACCACCTGGAGCTCCTCCACCGACCCACCAACATCCAG
GACATCCACACTTACTCCCACCCAACGGGGATCCGTATTTACCCATTCTGCACGTTCGACGCGACTTGCACCACAAGAG
CTTGAACCTTTCGAAGGCTGGTGTTCCACCGCCACCACATACACCACCCACTATAATAACCCAGCCGGAGTCGGGTAAA
CCACCCAATCAACCTCTGCATTCACCGCATGAAGCTATGCCGAGCTTCCTGGGTTCGATACCCATGCGAAAGAGGATTC
TTCCGGCCCCGACCTTGGACTTGATGGATCCGCACCACCATCCTGGATTGGGTCAAAGGACCTACGTGGACAGTCCCAG
CATATATGCTCTGAATATGTCGCGACATCCGCCCAGACAACTTCTGGGCAAACCACCGAGTACGGAAACCAGTGGAGCC
ACCACCGAAAAGGGACCACCAGTGGCACCACCGCCCATAGCACCACCGCCTGCACCACCAAGGAGAACAGGGTTCAGCA
TTGAGGACATA
>CG10021-PD chr2L:3734735-3738258:+
ATGCCCACGGAAAGCTCATCCAGCGAGATCTCCGGCGGAGGAGGCGGTGCGATACCCATGCTGCGACCTTCCCGGATGG
ATCAGTTCATGAACTCGATGGCGGCGGCAGCTGCGGCGGTGGGTGGCGGCGGTCTTCCTGGTGCGGCGGATAGGAACGG
CGGATCCGGAGGATCGGATGGTGGCTCCCAGAATGGCAACGGCGATTCGCGCAACTCATCGGCCAGCCGGATCTCGGCG
TATGAAACACAGCTGGCCTATCAGCAGCATTTGGCCGGACTGCACGGTCCGCCGCCACCGCCACCACCATCGCACCACC
GCGAGATCTCTGCCTTTGTGCCCGTTCTGCCCACCGGAAAGGTGCGTCCCGGCAGTAATTCCAATTACGAAATCATTGC
CATGATGGCGGACAAGCGGAAGGAGTTGGCCTTAAGGGAGGCGGCTGCGGCGGCGGCAATGTTGGGCCGAGGTCCTGGA
GGACCCGGCGGTCCTGGTGTGCCACCGCCCGGGGTGTTGTACGGACCAGCTGGCGTGCCACCTCCGCCATATCTCACCG
GACCGGGTCCTTCGCCCACGGGAGCCGGCAGTTTTCCATTTCCGCCAGGAGCCGCCGCCGCAGCTCTATTTCCACCTGG
CCTGGGTCCTGGAATGCATGCAGGACTCGATAGGCGCCTGCTGCGCGCTCCTGGTCGGGCATCCCGGCCCAAAAAACAG
TTCATCTGCAAGTTCTGCAACCGACAGTTCACCAAGTCGTACAATCTGCTCATCCACGAGAGGACACACACGGACGAGC
GGCCCTATTCCTGTGATATCTGCGGCAAGGCGTTCCGGCGACAGGATCACCTGAGGGATCACAGGTATATTCACTCCAA
GGAGAAACCCTTCAAATGCACGGAATGCGGCAAGGGATTCTGCCAATCGAGGACCTTGGCTGTCCACAAGATCCTGCAC
ATGGAGGAATCGCCCCACAAGTGCCCCGTCTGCAGTCGATCATTCAATCAGCGCTCCAACCTGAAGACCCATCTGCTCA
CCCACACGGATCACAAGCCCTACGAGTGTTCATCGTGCGGCAAAGTTTTCCGCCGGAACTGCGACCTACGACGCCATGC
CTTGACCCATGCAGTGGGTGAGGTCAATTCCGGGGACTATGTGGATGTGGGCGAAGAGGATGAGGCCAGGAATTTGAGT
GGCGACGAGGAGGATTCGCTGCTGGAAGTGGACTCGCCTCGCCAGTCGCCAGTTCACAACTTGGGCGAGTCTGGAGGAT
CGGGTGAGAAATCGGAGTCCGAAAGAATGAGACTCAAGCGCAAGGCAGCCATCGATCAGGAGGAAAGCGAAGAGGAGTT
CGATGACTTCGACGAGGAAGAGGAACTGCAGGATCTGCCAAGAGTACACGATTTGCCCAGGGAAGAGGACGATGACTTC
GATCCCGAGGACGAGGAGCAGGCAGAGGTGGCACTGGTGGCGCGTTTCCAGGCGAGTAAGGCAGCCGCCACATCGCAAT
CATCCTCGTCAGTGGGCGCCAAGCCGGAACGCCAGGGAGTGACCCACTGCCATCATGAGGGTGGTGAAACCTACACAAT
GCGGCCACATGGCGAGAAACATCAGGAGGAGCCCGGAAACTCTGGCATTACCAGCCTACCCGTTCCGCCTTCCTTTGTG
CGATATTCTGTACCACCTGGGGCAGCTGGACCACCGCCTGCACCACCTGGAGCTCCTCCACCGACCCACCAACATCCAG
GACATCCACACTTACTCCCACCCAACGGGGATCCGTATTTACCCATTCTGCACGTTCGACGCGACTTGCACCACAAGAG
CTTGAACCTTTCGAAGGCTGGTGTTCCACCGCCACCACATACACCACCCACTATAATAACCCAGCCGGAGTCGGGTAAA
CCACCCAATCAACCTCTGCATTCACCGCATGAAGCTATGCCGAGCTTCCTGGGTTCGATACCCATGCGAAAGAGGATTC
TTCCGGCCCCGACCTTGGACTTGATGGATCCGCACCACCATCCTGGATTGGGTCAAAGGACCTACGTGGACAGTCCCAG
CATATATGCTCTGAATATGTCGCGACATCCGCCCAGACAACTTCTGGGCAAACCACCGAGTACGGAAACCAGTGGAGCC
ACCACCGAAAAGGGACCACCAGTGGCACCACCGCCCATAGCACCACCGCCTGCACCACCAAGGAGAACAGGGTTCAGCA
TTGAGGACATA
>CG10026-PA chr2L:19138489-19139632:+
ATGCCCACCATCGAGCACAAGCTAAACATTACCGAGGAGGAGGTTCCGGAGCACATCCGCCGACTTGCCCAGGAGCAGG
GCGAGTGTCCCAGTTCAAAGGACAAGGTCATCGAACAATTCCGTAACTACATACTGGAACACAATGAATGCCAGCCACA
CAGGAGTGATGCGAAGTACCTGGAGAAGTTCCTAAGAGCCCGCTACTGGAAAATCGAGAACAGTTACAAATTGCTCTGC
AGCTACTACAAGTTTCGGGAGCAGAACAAAAGCTTTTATGAGAAGGTTCGTCCTCTGGACCTGAGACACGTTGGGCAAT
CGGACATCCTGACAGTGACTCCCTATCGGGATCAACATGGCCACAGGATACTCATCTACCGCTTCGGACTGTGGCGACC
CAATCGAGTAACCGTCGACGATATATTCCGCGCCACCATTGTCCTGCAGGAACTGGGCAGCCTGGAACCCATCTCACAG
ATTGTCGGAGGAGTGGGAATATTCGATCTGAAGGACCTTGGCTTGGAACATATACTCCACCTGAGTCCCAGCGTGGCTC
AGAAGATGATTGCTCTGCTAGTGACCTCCATGCCCATTAGAACATCCGCCCTTCATATTGTAAACCAGAACTGGCTCTT
CAACGCGGCATTCAAGATATTTAAACCTTTCCTCAACGCCGCCATGCGAGAAAAGCTATACATCCATGGCAGTGACATG
ACTTCCCTGCACAAACACATCAACCCAGAGCATCTTCCCAAGCGCTATGGTGGCTTGCACGAGGACTACTCTTATACGC
TCTGGTTGGATATGCTGAAGGAGCAGTGTTCGGGCAATAGTGTCCAAAAGGATATGGAGCAACTGGGCTTCATCTTTGA
C
>CG10026-PB chr2L:19138465-19139632:+
ACGACCAGCAGTGGACGCCGCACCATGCCCACCATCGAGCACAAGCTAAACATTACCGAGGAGGAGGTTCCGGAGCACA
TCCGCCGACTTGCCCAGGAGCAGGGCGAGTGTCCCAGTTCAAAGGACAAGGTCATCGAACAATTCCGTAACTACATACT
GGAACACAATGAATGCCAGCCACACAGGAGTGATGCGAAGTACCTGGAGAAGTTCCTAAGAGCCCGCTACTGGAAAATC
GAGAACAGTTACAAATTGCTCTGCAGCTACTACAAGTTTCGGGAGCAGAACAAAAGCTTTTATGAGAAGGTTCGTCCTC
TGGACCTGAGACACGTTGGGCAATCGGACATCCTGACAGTGACTCCCTATCGGGATCAACATGGCCACAGGATACTCAT
CTACCGCTTCGGACTGTGGCGACCCAATCGAGTAACCGTCGACGATATATTCCGCGCCACCATTGTCCTGCAGGAACTG
GGCAGCCTGGAACCCATCTCACAGATTGTCGGAGGAGTGGGAATATTCGATCTGAAGGACCTTGGCTTGGAACATATAC
TCCACCTGAGTCCCAGCGTGGCTCAGAAGATGATTGCTCTGCTAGTGACCTCCATGCCCATTAGAACATCCGCCCTTCA
TATTGTAAACCAGAACTGGCTCTTCAACGCGGCATTCAAGATATTTAAACCTTTCCTCAACGCCGCCATGCGAGAAAAG
CTATACATCCATGGCAGTGACATGACTTCCCTGCACAAACACATCAACCCAGAGCATCTTCCCAAGCGCTATGGTGGCT
TGCACGAGGACTACTCTTATACGCTCTGGTTGGATATGCTGAAGGAGCAGTGTTCGGGCAATAGTGTCCAAAAGGATAT
GGAGCAACTGGGCTTCATCTTTGAC
>CG10026-PC chr2L:19138489-19139632:+
ATGCCCACCATCGAGCACAAGCTAAACATTACCGAGGAGGAGGTTCCGGAGCACATCCGCCGACTTGCCCAGGAGCAGG
GCGAGTGTCCCAGTTCAAAGGACAAGGTCATCGAACAATTCCGTAACTACATACTGGAACACAATGAATGCCAGCCACA
CAGGAGTGATGCGAAGTACCTGGAGAAGTTCCTAAGAGCCCGCTACTGGAAAATCGAGAACAGTTACAAATTGCTCTGC
AGCTACTACAAGTTTCGGGAGCAGAACAAAAGCTTTTATGAGAAGGTTCGTCCTCTGGACCTGAGACACGTTGGGCAAT
CGGACATCCTGACAGTGACTCCCTATCGGGATCAACATGGCCACAGGATACTCATCTACCGCTTCGGACTGTGGCGACC
CAATCGAGTAACCGTCGACGATATATTCCGCGCCACCATTGTCCTGCAGGAACTGGGCAGCCTGGAACCCATCTCACAG
ATTGTCGGAGGAGTGGGAATATTCGATCTGAAGGACCTTGGCTTGGAACATATACTCCACCTGAGTCCCAGCGTGGCTC
AGAAGATGATTGCTCTGCTAGTGACCTCCATGCCCATTAGAACATCCGCCCTTCATATTGTAAACCAGAACTGGCTCTT
CAACGCGGCATTCAAGATATTTAAACCTTTCCTCAACGCCGCCATGCGAGAAAAGCTATACATCCATGGCAGTGACATG
ACTTCCCTGCACAAACACATCAACCCAGAGCATCTTCCCAAGCGCTATGGTGGCTTGCACGAGGACTACTCTTATACGC
TCTGGTTGGATATGCTGAAGGAGCAGTGTTCGGGCAATAGTGTCCAAAAGGATATGGAGCAACTGGGCTTCATCTTTGA
C
>CG10029-PA chr3R:3188850-3190203:-
ATGAAAGTGGTCGGCAGTTTGGATGTCCTCTATTTGCTGGCGATCCTAGTATCCCTACTTTCTCTCGTCGCGGGAAACT
CTTCGGTGGTGGCGGTGACCCACGAAAACTTGCAAGGAATAATCGATTCTAATGAATTGGTTCTGCTCAGTTTTTACAC
GGATTGGTGCCGTTTTAGCCAGATTTTGCAGCCCATTTTTGAGGAGGCGGCGGCGAAGGTTCTACAGAAATTCCCTGAA
AACGGCCGTGTGATCCTGGGAAAAGTAAACTGCGACACTGAAGATATATTGACCGATCAGTTTGACATACTTAAGTACC
CAACGATAAAGATCATCAGGAATGGATTGGTTGGCAATCAGGAATACCGTGGCCAGAGATCGGTGGAGGCCTTCCTCCA
GTTTGTGGAAAAGGAGCTATCAGACCCAATCAAAGAGTTCCATAGCATTGATGAGCTTAAAAACGTGGATGTTGGCTAT
GGAATAGTCATTGGTTATTTTACCTCCAAGGATCATGCTGAATATGACAACTATCGCAGGGTAGCGAGCCTGTTGAGAA
ACGATTGTAGCTTCCTTGTGGGCTTTGGTGACTTGACTAAGGACCTCCGACCGCCAGGAAAGAATGCGTTGATCTTCCG
CGGCGATCCCTCGATTCCGAATCACAAAAACCAGTACAGTGAGTACTTGGGCAACATGACCAGCTTTAAAGAACTCACC
TTTTGGATCGACAAGACGTGTGTGCCTCTGGTACGAGAGATCACCTTCGATAATGCAGAAGAGCTATCGGAGGAAGGAT
TACCATTTGTATTGCTGTTTTACGACAAAGACGATCTAAGTCCCATACAGGAGTTCAAAAACGCAATTCAAAGCCAGAT
GGAAAATGAGACGAGGGTTATTTTCCTGACTGCCGAAGGAGAAGCCTTTAAGCACCCACTTTTCCATTTGGGCAAGTCC
CTGAGTGATTTGCCAGTGATCGCAATCGATTCCTTTATGCACATGTACCTATTTCCACGCTACCAGGACATTTACGATC
CAGGATCCCTCAAAAAGTTCATTGATGACCTGTTCAGCGGTGCACTGCATTATAATTACCACGTGGACCTGCAGGCTAA
AGAAGATTCGGAGTCCATAATCGATCCAGCTGAAGACCTGCCAGTTGTCCACGAGTCCAAGTTTAAGGACCTTAAGCCA
TCCAAGCACCGGTACACTTTGGTCAACCGCACAAGGGACGAGCTA
>CG10031-PA chr2L:3655985-3656453:-
ATGCTTCTGCGGGTGACCCAGTTTCTCTGCCTCGGGGCACTCGTATTGCTAAGTCTTATGCAACTTACGCAGGCAGTAG
CCACTCCCAATAATAATAATAATAATAATAACAATATTAAACCGAAGGCTGTGGTTCAGGTGCAGCCTGGAAATCCACC
GGGAATCAAGCCTGCAGTCGCCACAACCACAACTACAATCAAACCACAGAGACTGGTACCAGATCCCAAATGCCTGCAG
CCCTTGGAGGTTGGCCCATGTCGCATGAGCCTAGAGAGGTTCTACTACAACAAGGATAAAAAAGCCTGCGAGACCTTCA
AGTACGGAGGATGTCGAGGCAATGACAATCGTTGGGGATTCCGACAAACTTGTGAGGAGGCTTGTATCCCCAAAAAG
>CG10032-PA chr3R:3143004-3143972:+
TCCTGTCTGAACTGGAGTCAGGTGTGTGATGGACTGGCGGATTGCAAGGACGGCAGCGACGAGGACGGCACACTTTGCA
CGGCCTTCGAGTGTCCGCCGCCGGCATTCAGATGCCTCTACGGTGCCTGTGTTAGTCCGAATGCAATGTGCAATCACAT
TCCCGATTGCCTCGATGGCTCCGATGAGATGGCGGAGATTTGCTTGGCCAAGAACCCATCCGTTCGTCCCTTGGGTCAG
GACGTCAAAAACGCTTGGAAAGTGAGACACTGCCGGCTAGAAGACCCTTCGAAATCTCTGGTGGTGGAAAACTACGTGG
GTGGCACCACCTTTCAAAGGAACGCCCTTGTGCCCGACAAGACCGTCATCCATCTAAGCTGCCGCAATGGCTATGCTCT
GATCGGCGAAGAGAAGAACATTTGCGACCAGGACCAGTGGCGCTTTCCGTTGGCCAGGTGCGTGCCCCAGTGTAAGCAC
GTGGGTAATCTACGCCACGCGAGGCAGTGCACCCTGAATGGTCGCCTGATAGACTGCGATCAGTCGGTGCTGCCGATGG
GCACTCAAATGTCGGTCACCTGCTCGTCCGGTTACGAAAAAACAGAAGGTGATGGTCTGCAGTTCTGCGACGAAACCGG
AAGTTGGCGAGGTCACAAGCCGGAGTTTACGCTTGTCTGCCATGCTACCATCGTGTCGCCGTATATCCTTATTGCCCCG
GAGATCTGTTTCCGTAATGTGGCCATCAAGAGCGTGGCCTCCACGGAGCCTGTGCTCTATACAGTCGCCGAGGGTCGAA
GCTACGGCAAAAGCTTTCTGGCCCACGAACCCCATCCGTATAAGCTGCACAACGTATCTTATATACACCATGTT
>CG10033-PC chr2L:3581873-3586542:-
ATGAAAATCAAACATTATCCGGGCAAAGCCGTCGATGCGAGTCTCTCGCTGGAGGGCAGCAGCGCTATGGGTGCACTGT
ACGAGGCCAATTGGCTGAGGGCTGCGAATCAGCCCGCTCCAGCCACAACGGGCTCCAAATTGAGCAGGCAGAGCAGCTC
CGCCGGCAGCAGTTTCCTCATCGAGGGCATCTCTGCCCTGAGCAAGTACCAAATGACCCTGGAGAATATCCGGCAGCTG
GAGCTGCAGTCGCGGGACAAACGCATAGCAAGCACGATCAAGGAACTCAGCGGCTACAGGCCATCGGCACTGCAGCATC
ATCAGCAGCAGCAGATGCACAACGTTTGGGTGGCCGAGGATCAGGATCAGGAACACGAAGAGCAGGAAGAGGCTTCGGA
TGGAAAGGATAAGTTGTCTAGTACCCAGGAACCCCCAGCAGTTAACCACTATGTCCTGGATCCCACGGAGAGACCAAGA
GTTCCAAGACCCCGACAACAGTTCTCCGTGAAACCGCCTTCCTTGCGTCGCTCCCAAACCATGTCGCAACCGCCCAGTT
ATGCCACCTTGAGATCGCCCCCGAAAATCAAGGAAAATCTCAGCAACAGTTCCTCCGCCTACTCCACATTCTCCTCGGC
TGCAGAGGACTCCCAGGATCAAGTAGTGATCTGCCAGCAGCCACAGAGACTGATGGCTCCGCCACCCAGAGAACCGCCT
CCAGAGCCACCCAAAAGGGTATCGAAACCCCTGAGCAGATCACAAACTTCGGTTCAGCGGTATGCCACGGTTAGGATGC
CCAACCATACCACTTCGTTCAGCAGAAGTGTGGCCAGATCTAGGGACTCCACCGCTTCACCGAGACGTCTCAGCTTGGA
GCAGGCCATCGAGGGACTCAAACTGGAGGGGGAGAAGTCTGTTCGTCAGAAGAGTCCACAAATCTCACCAGCTGCCAGC
AGTAATGGCAGCTCCAAGGATCTCAACGGGGAGGGTTTCTGCATCCCACGACCCCGCCTCATCGTTCCAGTGCACACAT
ATGCCCGTCGACGAAGAACGGGAAATCTCAAGGAGCAATCCAGTGGTGGACAAGAGGAGGAAGCAGAGAAGGATGGACG
CGTGGAGGTTTCCCGCGAGGGCAAGTACCTCTCCACCCTGTCGGGTGCGAAGGTCCTTGGCGAACTGGCGATCCTGTAC
AACTGCCAGCGGACGGCGACCATCACCGCGATCACCGAGTGCAACCTGTGGGCCATCGAGCGCCAGTGCTTCCAGACCA
TCATGATGCGAACGGGCCTGATCCGGCAGGCGGAGTACAGCGACTTCCTCAAGAGTGTGCCCATCTTCAAAGACCTGGC
GGAAGACACGCTCATCAAAATCTCCGATGTCTTGGAGGAGACACACTACCAGCGTGGCGACTACATAGTGCGCCAGGGC
GCCCGAGGCGATACCTTCTTCATCATTTCCAAGGGAAAAGTGCGAGTGACGATTAAGCAGCAGGACACGCAGGAGGAGA
AGTTCATTCGGATGCTGGGCAAAGGGGATTTCTTTGGAGAAAAGGCTCTCCAGGGCGATGATCTGCGCACGGCGAATAT
TATTTGCGAGTCCGCCGATGGCGTCAGTTGTCTGGTCATCGATCGCGAGACCTTCAATCAGCTAATTTCCAATCTGGAC
GAGATCAAGCATCGCTACGACGACGAGGGCGCCATGGAACGCAGAAAGATCAACGAGGAATTCCGGGACATCAACCTCA
CAGATCTGCGCGTCATCGCAACTCTTGGCGTTGGAGGCTTCGGCCGCGTAGAGCTGGTCCAAACAAATGGCGATAGCTC
CAGGTCCTTCGCCCTCAAGCAGATGAAAAAGTCACAGATCGTGGAGACGCGTCAGCAGCAACACATCATGTCCGAGAAA
GAGATCATGGGCGAGGCCAATTGCCAGTTCATCGTGAAGCTGTTCAAGACCTTCAAGGACAAGAAGTACCTGTACATGC
TGATGGAGAGTTGCCTGGGCGGAGAGCTCTGGACGATTCTGCGGGACAAGGGCAACTTCGACGACAGCACCACCCGCTT
CTACACGGCGTGTGTGGTGGAGGCCTTTGATTACCTGCACTCGCGTAACATCATCTACCGCGATCTTAAGCCGGAGAAC
CTTCTGCTCAATGAACGAGGATACGTGAAGCTGGTGGACTTTGGCTTTGCCAAGAAGCTGCAGACGGGCAGGAAGACCT
GGACTTTCTGCGGCACTCCAGAATACGTGGCTCCCGAGGTGATTCTCAACCGGGGCCACGACATCAGTGCGGATTACTG
GTCGCTGGGAGTGCTCATGTTCGAGTTGCTTACTGGTACCCCTCCATTCACGGGCTCGGATCCCATGCGCACCTACAAC
ATTATACTTAAGGGCATCGACGCCATCGAATTCCCAAGGAATATCACCCGCAATGCCAGCAACCTGATCAAGAAGCTCT
GTCGCGACAATCCCGCCGAGCGTTTGGGCTACCAGCGTGGGGGAATCAGCGAGATCCAAAAGCACAAATGGTTCGATGG
CTTCTATTGGTGGGGCCTGCAGAACTGCACCCTGGAACCGCCCATTAAGCCCGCCGTGAAAAGCGTGGTCGATACAACA
AACTTTGATGACTATCCTCCCGATCCAGAGGGTCCGCCGCCAGACGATGTCACTGGATGGGACAAGGACTTC
>CG10033-PD chr2L:3581873-3586542:-
ATGAAAATCAAACATTATCCGGGCAAAGCCGTCGATGCGAGTCTCTCGCTGGAGGGCAGCAGCGCTATGGGTGCACTGT
ACGAGGCCAATTGGCTGAGGGCTGCGAATCAGCCCGCTCCAGCCACAACGGGCTCCAAATTGAGCAGGCAGAGCAGCTC
CGCCGGCAGCAGTTTCCTCATCGAGGGCATCTCTGCCCTGAGCAAGTACCAAATGACCCTGGAGAATATCCGGCAGCTG
GAGCTGCAGTCGCGGGACAAACGCATAGCAAGCACGATCAAGGAACTCAGCGGCTACAGGCCATCGGCACTGCAGCATC
ATCAGCAGCAGCAGATGCACAACGTTTGGGTGGCCGAGGATCAGGATCAGGAACACGAAGAGCAGGAAGAGGCTTCGGA
TGGAAAGGATAAGTTGTCTAGTACCCAGGAACCCCCAGCAGTTAACCACTATGTCCTGGATCCCACGGAGAGACCAAGA
GTTCCAAGACCCCGACAACAGTTCTCCGTGAAACCGCCTTCCTTGCGTCGCTCCCAAACCATGTCGCAACCGCCCAGTT
ATGCCACCTTGAGATCGCCCCCGAAAATCAAGGAAAATCTCAGCAACAGTTCCTCCGCCTACTCCACATTCTCCTCGGC
TGCAGAGGACTCCCAGGATCAAGTAGTGATCTGCCAGCAGCCACAGAGACTGATGGCTCCGCCACCCAGAGAACCGCCT
CCAGAGCCACCCAAAAGGGTATCGAAACCCCTGAGCAGATCACAAACTTCGGTTCAGCGGTATGCCACGGTTAGGATGC
CCAACCATACCACTTCGTTCAGCAGAAGTGTGGCCAGATCTAGGGACTCCACCGCTTCACCGAGACGTCTCAGCTTGGA
GCAGGCCATCGAGGGACTCAAACTGGAGGGGGAGAAGTCTGTTCGTCAGAAGAGTCCACAAATCTCACCAGCTGCCAGC
AGTAATGGCAGCTCCAAGGATCTCAACGGGGAGGGTTTCTGCATCCCACGACCCCGCCTCATCGTTCCAGTGCACACAT
ATGCCCGTCGACGAAGAACGGGAAATCTCAAGGAGCAATCCAGTGGTGGACAAGAGGAGGAAGCAGAGAAGGATGGACG
CGTGGAGGTTTCCCGCGAGGGCAAGTACCTCTCCACCCTGTCGGGTGCGAAGGTCCTTGGCGAACTGGCGATCCTGTAC
AACTGCCAGCGGACGGCGACCATCACCGCGATCACCGAGTGCAACCTGTGGGCCATCGAGCGCCAGTGCTTCCAGACCA
TCATGATGCGAACGGGCCTGATCCGGCAGGCGGAGTACAGCGACTTCCTCAAGAGTGTGCCCATCTTCAAAGACCTGGC
GGAAGACACGCTCATCAAAATCTCCGATGTCTTGGAGGAGACACACTACCAGCGTGGCGACTACATAGTGCGCCAGGGC
GCCCGAGGCGATACCTTCTTCATCATTTCCAAGGGAAAAGTGCGAGTGACGATTAAGCAGCAGGACACGCAGGAGGAGA
AGTTCATTCGGATGCTGGGCAAAGGGGATTTCTTTGGAGAAAAGGCTCTCCAGGGCGATGATCTGCGCACGGCGAATAT
TATTTGCGAGTCCGCCGATGGCGTCAGTTGTCTGGTCATCGATCGCGAGACCTTCAATCAGCTAATTTCCAATCTGGAC
GAGATCAAGCATCGCTACGACGACGAGGGCGCCATGGAACGCAGAAAGATCAACGAGGAATTCCGGGACATCAACCTCA
CAGATCTGCGCGTCATCGCAACTCTTGGCGTTGGAGGCTTCGGCCGCGTAGAGCTGGTCCAAACAAATGGCGATAGCTC
CAGGTCCTTCGCCCTCAAGCAGATGAAAAAGTCACAGATCGTGGAGACGCGTCAGCAGCAACACATCATGTCCGAGAAA
GAGATCATGGGCGAGGCCAATTGCCAGTTCATCGTGAAGCTGTTCAAGACCTTCAAGGACAAGAAGTACCTGTACATGC
TGATGGAGAGTTGCCTGGGCGGAGAGCTCTGGACGATTCTGCGGGACAAGGGCAACTTCGACGACAGCACCACCCGCTT
CTACACGGCGTGTGTGGTGGAGGCCTTTGATTACCTGCACTCGCGTAACATCATCTACCGCGATCTTAAGCCGGAGAAC
CTTCTGCTCAATGAACGAGGATACGTGAAGCTGGTGGACTTTGGCTTTGCCAAGAAGCTGCAGACGGGCAGGAAGACCT
GGACTTTCTGCGGCACTCCAGAATACGTGGCTCCCGAGGTGATTCTCAACCGGGGCCACGACATCAGTGCGGATTACTG
GTCGCTGGGAGTGCTCATGTTCGAGTTGCTTACTGGTACCCCTCCATTCACGGGCTCGGATCCCATGCGCACCTACAAC
ATTATACTTAAGGGCATCGACGCCATCGAATTCCCAAGGAATATCACCCGCAATGCCAGCAACCTGATCAAGAAGCTCT
GTCGCGACAATCCCGCCGAGCGTTTGGGCTACCAGCGTGGGGGAATCAGCGAGATCCAAAAGCACAAATGGTTCGATGG
CTTCTATTGGTGGGGCCTGCAGAACTGCACCCTGGAACCGCCCATTAAGCCCGCCGTGAAAAGCGTGGTCGATACAACA
AACTTTGATGACTATCCTCCCGATCCAGAGGGTCCGCCGCCAGACGATGTCACTGGATGGGACAAGGACTTC
>CG10033-PF chr2L:3581873-3586542:-
ATGAAAATCAAACATTATCCGGGCAAAGCCGTCGATGCGAGTCTCTCGCTGGAGGGCAGCAGCGCTATGGGTGCACTGT
ACGAGGCCAATTGGCTGAGGGCTGCGAATCAGCCCGCTCCAGCCACAACGGGCTCCAAATTGAGCAGGCAGAGCAGCTC
CGCCGGCAGCAGTTTCCTCATCGAGGGCATCTCTGCCCTGAGCAAGTACCAAATGACCCTGGAGAATATCCGGCAGCTG
GAGCTGCAGTCGCGGGACAAACGCATAGCAAGCACGATCAAGGAACTCAGCGGCTACAGGCCATCGGCACTGCAGCATC
ATCAGCAGCAGCAGATGCACAACGTTTGGGTGGCCGAGGATCAGGATCAGGAACACGAAGAGCAGGAAGAGGCTTCGGA
TGGAAAGGATAAGTTGTCTAGTACCCAGGAACCCCCAGCAGTTAACCACTATGTCCTGGATCCCACGGAGAGACCAAGA
GTTCCAAGACCCCGACAACAGTTCTCCGTGAAACCGCCTTCCTTGCGTCGCTCCCAAACCATGTCGCAACCGCCCAGTT
ATGCCACCTTGAGATCGCCCCCGAAAATCAAGGAAAATCTCAGCAACAGTTCCTCCGCCTACTCCACATTCTCCTCGGC
TGCAGAGGACTCCCAGGATCAAGTAGTGATCTGCCAGCAGCCACAGAGACTGATGGCTCCGCCACCCAGAGAACCGCCT
CCAGAGCCACCCAAAAGGGTATCGAAACCCCTGAGCAGATCACAAACTTCGGTTCAGCGGTATGCCACGGTTAGGATGC
CCAACCATACCACTTCGTTCAGCAGAAGTGTGGCCAGATCTAGGGACTCCACCGCTTCACCGAGACGTCTCAGCTTGGA
GCAGGCCATCGAGGGACTCAAACTGGAGGGGGAGAAGTCTGTTCGTCAGAAGAGTCCACAAATCTCACCAGCTGCCAGC
AGTAATGGCAGCTCCAAGGATCTCAACGGGGAGGGTTTCTGCATCCCACGACCCCGCCTCATCGTTCCAGTGCACACAT
ATGCCCGTCGACGAAGAACGGGAAATCTCAAGGAGCAATCCAGTGGTGGACAAGAGGAGGAAGCAGAGAAGGATGGACG
CGTGGAGGTTTCCCGCGAGGGCAAGTACCTCTCCACCCTGTCGGGTGCGAAGGTCCTTGGCGAACTGGCGATCCTGTAC
AACTGCCAGCGGACGGCGACCATCACCGCGATCACCGAGTGCAACCTGTGGGCCATCGAGCGCCAGTGCTTCCAGACCA
TCATGATGCGAACGGGCCTGATCCGGCAGGCGGAGTACAGCGACTTCCTCAAGAGTGTGCCCATCTTCAAAGACCTGGC
GGAAGACACGCTCATCAAAATCTCCGATGTCTTGGAGGAGACACACTACCAGCGTGGCGACTACATAGTGCGCCAGGGC
GCCCGAGGCGATACCTTCTTCATCATTTCCAAGGGAAAAGTGCGAGTGACGATTAAGCAGCAGGACACGCAGGAGGAGA
AGTTCATTCGGATGCTGGGCAAAGGGGATTTCTTTGGAGAAAAGGCTCTCCAGGGCGATGATCTGCGCACGGCGAATAT
TATTTGCGAGTCCGCCGATGGCGTCAGTTGTCTGGTCATCGATCGCGAGACCTTCAATCAGCTAATTTCCAATCTGGAC
GAGATCAAGCATCGCTACGACGACGAGGGCGCCATGGAACGCAGAAAGATCAACGAGGAATTCCGGGACATCAACCTCA
CAGATCTGCGCGTCATCGCAACTCTTGGCGTTGGAGGCTTCGGCCGCGTAGAGCTGGTCCAAACAAATGGCGATAGCTC
CAGGTCCTTCGCCCTCAAGCAGATGAAAAAGTCACAGATCGTGGAGACGCGTCAGCAGCAACACATCATGTCCGAGAAA
GAGATCATGGGCGAGGCCAATTGCCAGTTCATCGTGAAGCTGTTCAAGACCTTCAAGGACAAGAAGTACCTGTACATGC
TGATGGAGAGTTGCCTGGGCGGAGAGCTCTGGACGATTCTGCGGGACAAGGGCAACTTCGACGACAGCACCACCCGCTT
CTACACGGCGTGTGTGGTGGAGGCCTTTGATTACCTGCACTCGCGTAACATCATCTACCGCGATCTTAAGCCGGAGAAC
CTTCTGCTCAATGAACGAGGATACGTGAAGCTGGTGGACTTTGGCTTTGCCAAGAAGCTGCAGACGGGCAGGAAGACCT
GGACTTTCTGCGGCACTCCAGAATACGTGGCTCCCGAGGTGATTCTCAACCGGGGCCACGACATCAGTGCGGATTACTG
GTCGCTGGGAGTGCTCATGTTCGAGTTGCTTACTGGTACCCCTCCATTCACGGGCTCGGATCCCATGCGCACCTACAAC
ATTATACTTAAGGGCATCGACGCCATCGAATTCCCAAGGAATATCACCCGCAATGCCAGCAACCTGATCAAGAAGCTCT
GTCGCGACAATCCCGCCGAGCGTTTGGGCTACCAGCGTGGGGGAATCAGCGAGATCCAAAAGCACAAATGGTTCGATGG
CTTCTATTGGTGGGGCCTGCAGAACTGCACCCTGGAACCGCCCATTAAGCCCGCCGTGAAAAGCGTGGTCGATACAACA
AACTTTGATGACTATCCTCCCGATCCAGAGGGTCCGCCGCCAGACGATGTCACTGGATGGGACAAGGACTTC
>CG10033-PG chr2L:3581873-3586542:-
ATGAAAATCAAACATTATCCGGGCAAAGCCGTCGATGCGAGTCTCTCGCTGGAGGGCAGCAGCGCTATGGGTGCACTGT
ACGAGGCCAATTGGCTGAGGGCTGCGAATCAGCCCGCTCCAGCCACAACGGGCTCCAAATTGAGCAGGCAGAGCAGCTC
CGCCGGCAGCAGTTTCCTCATCGAGGGCATCTCTGCCCTGAGCAAGTACCAAATGACCCTGGAGAATATCCGGCAGCTG
GAGCTGCAGTCGCGGGACAAACGCATAGCAAGCACGATCAAGGAACTCAGCGGCTACAGGCCATCGGCACTGCAGCATC
ATCAGCAGCAGCAGATGCACAACGTTTGGGTGGCCGAGGATCAGGATCAGGAACACGAAGAGCAGGAAGAGGCTTCGGA
TGGAAAGGATAAGTTGTCTAGTACCCAGGAACCCCCAGCAGTTAACCACTATGTCCTGGATCCCACGGAGAGACCAAGA
GTTCCAAGACCCCGACAACAGTTCTCCGTGAAACCGCCTTCCTTGCGTCGCTCCCAAACCATGTCGCAACCGCCCAGTT
ATGCCACCTTGAGATCGCCCCCGAAAATCAAGGAAAATCTCAGCAACAGTTCCTCCGCCTACTCCACATTCTCCTCGGC
TGCAGAGGACTCCCAGGATCAAGTAGTGATCTGCCAGCAGCCACAGAGACTGATGGCTCCGCCACCCAGAGAACCGCCT
CCAGAGCCACCCAAAAGGGTATCGAAACCCCTGAGCAGATCACAAACTTCGGTTCAGCGGTATGCCACGGTTAGGATGC
CCAACCATACCACTTCGTTCAGCAGAAGTGTGGCCAGATCTAGGGACTCCACCGCTTCACCGAGACGTCTCAGCTTGGA
GCAGGCCATCGAGGGACTCAAACTGGAGGGGGAGAAGTCTGTTCGTCAGAAGAGTCCACAAATCTCACCAGCTGCCAGC
AGTAATGGCAGCTCCAAGGATCTCAACGGGGAGGGTTTCTGCATCCCACGACCCCGCCTCATCGTTCCAGTGCACACAT
ATGCCCGTCGACGAAGAACGGGAAATCTCAAGGAGCAATCCAGTGGTGGACAAGAGGAGGAAGCAGAGAAGGATGGACG
CGTGGAGGTTTCCCGCGAGGGCAAGTACCTCTCCACCCTGTCGGGTGCGAAGGTCCTTGGCGAACTGGCGATCCTGTAC
AACTGCCAGCGGACGGCGACCATCACCGCGATCACCGAGTGCAACCTGTGGGCCATCGAGCGCCAGTGCTTCCAGACCA
TCATGATGCGAACGGGCCTGATCCGGCAGGCGGAGTACAGCGACTTCCTCAAGAGTGTGCCCATCTTCAAAGACCTGGC
GGAAGACACGCTCATCAAAATCTCCGATGTCTTGGAGGAGACACACTACCAGCGTGGCGACTACATAGTGCGCCAGGGC
GCCCGAGGCGATACCTTCTTCATCATTTCCAAGGGAAAAGTGCGAGTGACGATTAAGCAGCAGGACACGCAGGAGGAGA
AGTTCATTCGGATGCTGGGCAAAGGGGATTTCTTTGGAGAAAAGGCTCTCCAGGGCGATGATCTGCGCACGGCGAATAT
TATTTGCGAGTCCGCCGATGGCGTCAGTTGTCTGGTCATCGATCGCGAGACCTTCAATCAGCTAATTTCCAATCTGGAC
GAGATCAAGCATCGCTACGACGACGAGGGCGCCATGGAACGCAGAAAGATCAACGAGGAATTCCGGGACATCAACCTCA
CAGATCTGCGCGTCATCGCAACTCTTGGCGTTGGAGGCTTCGGCCGCGTAGAGCTGGTCCAAACAAATGGCGATAGCTC
CAGGTCCTTCGCCCTCAAGCAGATGAAAAAGTCACAGATCGTGGAGACGCGTCAGCAGCAACACATCATGTCCGAGAAA
GAGATCATGGGCGAGGCCAATTGCCAGTTCATCGTGAAGCTGTTCAAGACCTTCAAGGACAAGAAGTACCTGTACATGC
TGATGGAGAGTTGCCTGGGCGGAGAGCTCTGGACGATTCTGCGGGACAAGGGCAACTTCGACGACAGCACCACCCGCTT
CTACACGGCGTGTGTGGTGGAGGCCTTTGATTACCTGCACTCGCGTAACATCATCTACCGCGATCTTAAGCCGGAGAAC
CTTCTGCTCAATGAACGAGGATACGTGAAGCTGGTGGACTTTGGCTTTGCCAAGAAGCTGCAGACGGGCAGGAAGACCT
GGACTTTCTGCGGCACTCCAGAATACGTGGCTCCCGAGGTGATTCTCAACCGGGGCCACGACATCAGTGCGGATTACTG
GTCGCTGGGAGTGCTCATGTTCGAGTTGCTTACTGGTACCCCTCCATTCACGGGCTCGGATCCCATGCGCACCTACAAC
ATTATACTTAAGGGCATCGACGCCATCGAATTCCCAAGGAATATCACCCGCAATGCCAGCAACCTGATCAAGAAGCTCT
GTCGCGACAATCCCGCCGAGCGTTTGGGCTACCAGCGTGGGGGAATCAGCGAGATCCAAAAGCACAAATGGTTCGATGG
CTTCTATTGGTGGGGCCTGCAGAACTGCACCCTGGAACCGCCCATTAAGCCCGCCGTGAAAAGCGTGGTCGATACAACA
AACTTTGATGACTATCCTCCCGATCCAGAGGGTCCGCCGCCAGACGATGTCACTGGATGGGACAAGGACTTC
>CG10035-PA chr3R:13178968-13179896:+
ATGAAGTACCTCAAAGACTGCAGTTTCCATGTGCTGTTGGTCCTGCTGCTGACGATCCGTGGATCGCTTTGTGTGCCAG
CTCTGGACGCAGCTCCTCCGGCTGCCACGCCCAACACCGTCGAGGAGTCGGAAAATCTGGTCGAGGGCAGTGGCGAACC
AGTTGTCGCAGCCACAAATGTGGTACCAACAGCCAGCAATGAAACCACTCCTCCGGCTGAAGGAAATCCGGAAGCAGCG
GTGCCAGACAATGTGGCCAGTGGAAGCAGCATTGACCCCACCACCATTTACGCTGGAGGCATCCTCACTCCCGAGGCAT
TTCAGCAGTACCTGAGTCAGTATGGAGCCTATGCTCCTTACTCCTATCCTGCTCCTGTTGCGGGAGCACCAGCTGGCAT
TTACCCATACCCTGGACCCATTGTGGTGCAGACGGGCTACGAGGGATTCCTGATGCCCACTAATACCGCCGGACAATCG
GACAGCACCACTGTGCTGGCTCCCACTGCCCAGCCCAACTCCTCGAATCCACTGATGACATTTGTGTCCAATCTTCTGC
CCACGATCCTGATGTCCACGCTCTTTCGCATCGCCGCCGTTGTGATCTCCGCCGTGGGCATCATCCTCTTTGGCGGTGC
CATCACCAGTGCCCTCTGCAGGATCACTCCAATCTGTGAAATACCCGCCCGTGCTGTGAATATCCTGCGCACGGGTGGT
GCCCAGGATGTGGGTCGCATGCTGGCCGAGGAGATGACTCCGGAACGGGTGCGTCGGGCAACGGAGTTCGTGCGCAACG
CCATCCGGAAGTACAAGCAACTGCAGAAGCTGGTGGAGGCATCGGAGGCGGTGACCGAGTTGACCAAC
>CG10036-PA chr2R:15425939-15437011:-
CTGGACAAAAACAAGCAGAAGCGCCACCGCACCCGCTTCACGCCCGCCCAGCTGAACGAGCTGGAGCGCTGCTTCTCGA
AGACCCACTATCCGGACATCTTCATGCGCGAGGAGATCGCCATGCGGATCGGCCTCACTGAGTCCCGCGTCCAGGTCTG
GTTCCAGAACCGCCGTGCCAAGTGGAAGAAGCGCAAGAAGACCACCAACGTCTTCCGCACGCCGGGCGCCCTGCTGCCC
TCCCATGGACTTCCGCCGTTTGGGGCCAATATAACCAATATCGCCATGGGCGATGGTCTCTGTGGCACGGGAATGTTTG
GCGGAGATCGCTGGAGCGTGGGTGTCAACCCGATGACGGCAGGCGACTCCATGATGTACCAGCACAGTGTGGGCGGGGT
CAGTTGCGGGCCCAGTGGTTCGCCGAGCGCCACCACCCCGCCGAACATGAACAGCTGCTCCTCGGTGACCCCGCCGCCA
CTTTCCGCGCAGCCGAACTCCAGCCAGAACGAGCTGAATGGCGAGCCCATGCCGCTGCACCAGCAGCAACAACAACAGA
CTCACCAACATCAGCAGCAGCAAACTCACCAACACCACCCGATGGCGCCACCAACACCCACACAGCAACAACAGCAGCT
TCCGCAGTCCATGCAGTCGCCGTCAGATGGCGCCAACGATACACTCCACAGCATCGCAGCGCTGCGGCGGCGGGCTTCG
GAACTAAACGCGATTCCTTCCTACCTACAGATGGCGCCACACAACTACGAACACTACAATTCGAATTCCAATTCGGTCT
AC
>CG10036-PB chr2R:15425939-15437083:-
AAGACCCGTCCACCCGTCCAGGCCAATCCTCTCATTATCCTTTCACCTCTGGTCGTGTCTGTCTTCCAGCACCTGGACA
AAAACAAGCAGAAGCGCCACCGCACCCGCTTCACGCCCGCCCAGCTGAACGAGCTGGAGCGCTGCTTCTCGAAGACCCA
CTATCCGGACATCTTCATGCGCGAGGAGATCGCCATGCGGATCGGCCTCACTGAGTCCCGCGTCCAGGTCTGGTTCCAG
AACCGCCGTGCCAAGTGGAAGAAGCGCAAGAAGACCACCAACGTCTTCCGCACGCCGGGCGCCCTGCTGCCCTCCCATG
GACTTCCGCCGTTTGGGGCCAATATAACCAATATCGCCATGGGCGATGGTCTCTGTGGCACGGGAATGTTTGGCGGAGA
TCGCTGGAGCGTGGGTGTCAACCCGATGACGGCAGGCGACTCCATGATGTACCAGCACAGTGTGGGCGGGGTCAGTTGC
GGGCCCAGTGGTTCGCCGAGCGCCACCACCCCGCCGAACATGAACAGCTGCTCCTCGGTGACCCCGCCGCCACTTTCCG
CGCAGCCGAACTCCAGCCAGAACGAGCTGAATGGCGAGCCCATGCCGCTGCACCAGCAGCAACAACAACAGACTCACCA
ACATCAGCAGCAGCAAACTCACCAACACCACCCGATGGCGCCACCAACACCCACACAGCAACAACAGCAGCTTCCGCAG
TCCATGCAGTCGCCGTCAGATGGCGCCAACGATACACTCCACAGCATCGCAGCGCTGCGGCGGCGGGCTTCGGAACTAA
ACGCGATTCCTTCCTACCTACAGATGGCGCCACACAACTACGAACACTACAATTCGAATTCCAATTCGGTCTAC
>CG10037-PA chr3L:6263461-6264741:+
ATGGCCGCGACTTCGTACATGACGCCGCCGAGCGGTGATCTGGACATGGCCCTCGGAGGCGGTGGATATCACACCTCGT
CGCCGCGCTCGGCGGCGGATGCCGGTGAGATGAAGTACATGCAGCACCATCATCATCATCATGCCGCCGCCGCGGCAGC
TGCCCACCATCAGTTGCCCTCGTCGCCATCGCCCAATGGCCAGGGCAATGGTGGCGGACTTGGATTGGGTTCCGGTTCC
GGGTTGGGCTCATGGAGTGCCCTCCATCCGGATCCGTGGATGCAAACCCATCATACGCACCATCTGCCCGCCGCCGCTG
CCGTTGCCTCGGCAGCCGATACCGTCAAGCAGGAGATGTCGCATCTCTCGCAGCAGACGCGCATCCAACAGGGCATGGC
CTCGCCCCATGCCGCCTGGCATGCTCCCCATGCGGGACACTATGCGCCCACGGGCGGCTCACCGTTGCAGTACCATCAT
GCCATGAACGGAATGCTCCATCATCCGGCCCATGCGGTTGCAGCGGCCCATCATCAGAGTGTGGCGCCACTGCATCATA
CGCTGCGCGGGGAATCGCCACAGCTGCACATACACCATCACATGGGCGGCGGTGATCGGGATGCCATAAGCGGCGGCGA
GGAGGACACTCCCACGTCCGATGATCTGGAGGCCTTTGCCAAGCAGTTCAAGCAGCGCCGAATCAAGCTGGGCTTCACC
CAGGCCGATGTGGGCCTGGCACTGGGCACTCTCTATGGCAATGTGTTCTCGCAGACGACCATCTGCAGATTTGAGGCAC
TGCAGCTGAGCTTCAAGAACATGTGCAAGCTGAAGCCGCTGCTGCAGAAGTGGCTGGAGGAGGCGGACTCCACAACGGG
CTCACCCACGTCCATTGACAAGATCGCCGCTCAGGGGCGTAAGCGCAAGAAACGCACCAGCATCGAGGTGAGCGTGAAG
GGGGCACTGGAGCAGCACTTCCACAAGCAGCCGAAGCCATCCGCCCAGGAGATAACCTCGTTGGCCGACTCCTTGCAGC
TGGAGAAGGAGGTGGTGCGCGTGTGGTTCTGTAATCGGCGGCAGAAGGAGAAGCGCATGACGCCACCAAATACGCTCGG
CGGCGACATGATGGACGGCATGCCGCCGGGCCATATGCATCATGGTGGCTATCATCCGCATCACGATATGCACGGCAGT
CCGATGGGCACACACTCCCACTCGCACAGTCCGCCCATGCTGAGCCCACAGAATATGCAATCCTCGGCGGTAGCGGCGC
ATCAGTTGGCGGCCCAC
>CG10038-PA chr3R:13212502-13213963:+
ATGTGGTCTAGGCTTATTCAAATATATCGCCCCCTCAGAAGCTTTCGAATGTCGCACTCACCGCCGCCGGCTAGCAATT
GCGAGGAGGCTCTCATCCAGCTGAAAAACTTTGGATATGCATTCGATGGAGAAGGAGTCCTGCGCAAAGTCGATCCCGC
CACCGGGGAGCCCGGCAAGGAACTCTTTTCCTACAACGTCAGCGACGATGCCGCCGAAAACGAGAAGCACTACCAGAAG
CTAGCCAACCAAATCCCAGAAATTGTCTACGCTTTGCTGGAGAAACACGGTCTAAGTCGCACCTACATCCCATTTGACC
AGCCTCCAGAGCGCTCTTCGTTCGTATTCTCGCAACCGGCAAAGCTGTCGCAGTCCAAGAAGTTGCTGGTCCTCATCCA
TGGCAGTGGATATGTTAAAGCCGGACAGTGGGCCAGAAGTTTAATTATCAACAATTCCCTGGACCACGGTACCCAGCTG
CCCTATGTGCGACAGGCCCAAAAACTGGGATACGATATCCTCATCACCAATGCCAATGATTGCACACGATTCTACGATG
GTAAGGAGAATCCCATCAAGGGCGTCAGTACGTCCGTAGAGCACACTAAATATGTGTGGAAGAATATAGTGTTGCCCGC
GAAACCGGAGAGTGTGGCCATTGTGGCCCACAGTTATGGTGGCAGTCTCACTCTTGATCTGGTGGAGCGGTTTCCGAAG
TTCTTTAAAGAATCCGTTTTTGCCATTGCCTTCACTGATGCCGCCATGGGAAGTCCCCAAGCGAAGAACAAGGAGTACC
TGTGCGATGTGGCCTGCGATTGGGTTGCCAGCAGCACACCCTTGGACACACCCGTCTCACAGTCAAAGAGCAGCATCCG
GAGGGTTTCCGCTGGCCACACCAAGCACGAGTGGACCTCTTACTCGGCCATCGATTCCGTATTTAAGTTCATTGAGGAA
AAGTATGAGCAGCGGGCGAATAAGAAG
>CG10038-PB chr3R:13212550-13213963:+
ATGTCGCACTCACCGCCGCCGGCTAGCAATTGCGAGGAGGCTCTCATCCAGCTGAAAAACTTTGGATATGCATTCGATG
GAGAAGGAGTCCTGCGCAAAGTCGATCCCGCCACCGGGGAGCCCGGCAAGGAACTCTTTTCCTACAACGTCAGCGACGA
TGCCGCCGAAAACGAGAAGCACTACCAGAAGCTAGCCAACCAAATCCCAGAAATTGTCTACGCTTTGCTGGAGAAACAC
GGTCTAAGTCGCACCTACATCCCATTTGACCAGCCTCCAGAGCGCTCTTCGTTCGTATTCTCGCAACCGGCAAAGCTGT
CGCAGTCCAAGAAGTTGCTGGTCCTCATCCATGGCAGTGGATATGTTAAAGCCGGACAGTGGGCCAGAAGTTTAATTAT
CAACAATTCCCTGGACCACGGTACCCAGCTGCCCTATGTGCGACAGGCCCAAAAACTGGGATACGATATCCTCATCACC
AATGCCAATGATTGCACACGATTCTACGATGGTAAGGAGAATCCCATCAAGGGCGTCAGTACGTCCGTAGAGCACACTA
AATATGTGTGGAAGAATATAGTGTTGCCCGCGAAACCGGAGAGTGTGGCCATTGTGGCCCACAGTTATGGTGGCAGTCT
CACTCTTGATCTGGTGGAGCGGTTTCCGAAGTTCTTTAAAGAATCCGTTTTTGCCATTGCCTTCACTGATGCCGCCATG
GGAAGTCCCCAAGCGAAGAACAAGGAGTACCTGTGCGATGTGGCCTGCGATTGGGTTGCCAGCAGCACACCCTTGGACA
CACCCGTCTCACAGTCAAAGAGCAGCATCCGGAGGGTTTCCGCTGGCCACACCAAGCACGAGTGGACCTCTTACTCGGC
CATCGATTCCGTATTTAAGTTCATTGAGGAAAAGTATGAGCAGCGGGCGAATAAGAAG
>CG1004-PA chr3L:1055909-1057775:+
ATGGAGACCCCAACACAGAATGTAAACGAAACCACGGTGGATTTGGGCCAGGAAAAGGAGAAGGAGGCGGCGCAGGAGG
AGGAGCGTGCCACCGCCGCCAAGGAGACCATCATTGACATTCCTGCCGCGTGCTCCAGTGCCTCCAACTCCTCGTCCTA
CGACACCGATTGCAGCACGGCCAGCAGCACCTGCTGCACCCGCCAGGGCGAGCACATCTACATGCAACGCGAGGCCATT
CCGGCCACGCCCCTTCCGGAGTCCGAGGATCTGGGCCTGCTGAAGTACGTCCACCGCCAGCACTGGCCCTGGTTCATCC
TAGTGATCTCCATCATTGAGATTGCCATCTTCGCCTACGACCGCTACACAATGCCCGCCCAGAACTTCGGGCTCCCCGT
TCCGATTCCGTCGGATTCGGTGCTGGTCTATCGGCCGGACAGGCGGCTGCAGGTGTGGCGCTTCTTCAGCTACATGTTC
CTGCACGCCAACTGGTTCCACCTGGGCTTCAACATCGTCATCCAGCTGTTCTTCGGCATTCCCCTGGAGGTGATGCACG
GCACGGCCAGGATCGGCGTGATCTACATGGCGGGCGTTTTCGCCGGATCCCTGGGCACTAGTGTCGTCGACTCGGAGGT
CTTCCTGGTGGGCGCCAGCGGTGGCGTCTATGCCCTGTTGGCCGCTCATCTGGCCAACATCACACTGAACTATGCGCAC
ATGAAGAGCGCATCCACGCAGCTCGGATCAGTTGTCATCTTTGTCTCCTGCGACCTGGGCTATGCTCTCTACACCCAAT
ACTTCGATGGAAGCGCCTTCGCCAAGGGTCCCCAGGTGTCGTACATTGCCCACCTGACGGGAGCCCTGGCAGGACTCAC
GATCGGCTTCCTGGTGCTGAAGAACTTCGGTCACCGGGAGTACGAGCAGCTCATCTGGTGGCTGGCATTGGGCGTCTAC
TGTGCCTTCACCGTCTTCGCCATCGTGTTCAACCTGATCAACACGGTGACCGCCCAGCTGATGGAGGAGCAGGGCGAGG
TGATCACCCAGCATCTGCTGCACGACCTGGGAGTGTCC
>CG10041-PA chr3R:13211010-13212100:+
ATGTCGGCGGGCCAGGAGACGCTTTCCGACACCCCGCAGGATAGCACACCTTTGTTAGCCACAACTGTGTCGACCACGA
AGGTGATAAGTTTCCGCCCTCGTTATCCTTACATTGTCTCCATCGGGGAGAACCTTAAAGGATACTACAAGCACCTCTG
CGTGGGCGTAATACTTTCGAATGAGTTCGTGCTCAGTGCGGCCCACTGCCTCCAAACGAATCCAACCAAAGAACTGTAC
GTGGCCGGTGGCGCCGATTCGCTTAACAGCCGGAAGCAGACCCGCTTCTTCGTCGTGGAAAGAAGATGGCATCCCCAGT
ATAGAATGCTGGGCGGCAACGACATTGCCGTGTTGAGGATTTACCCCAAATTCCCGCTCGACGATGTGCGATTTCGTAG
TATTAACTTCGCTGACAAGCCACAAAGGGATAGCGCCATCCAGGCCTCGCTGGTTGGCTGGGGTCGGGTTGGTGTCGGC
AAGATAAGGAAACTCCAGGAGATGCCCTTCTTGACCATGGAAAACGATGAGTGCCTGCGAAGCCATCGCTTCGTTTTCC
TCAAACCGCTCGACATCTGTGCAATGCATTTGAAAGGACCTCGAGGTCCCTGTGACGGAGATTCTGGAGCTCCCTTGAT
GAATGTGGCAAAAGAGAAGCTGTACGGATTACTTTCCTACGGTCGGAAAGCCTGCATCCCATTAAAACCATATGCCTTC
ACTCGCATCAACTCATACTCGAGCTGGATTCAGGAATCCATGGACTATATGGCTGCGAGATTAAAAGTTATAAGAATGA
ATCGCACTGTATGGAAAGATGGGTTA
>CG10042-PA chr3R:13207149-13210651:+
ATGGAGACCGCGGAGATCGAAGCTGACCAACGGGCACTTCAGCATGTCAGCGTGGAGGGAACGTCTGAAACCCCGGGAA
ATGCTCAGTCATCGACCCATGACGAGTCGGCGGTACAGCGAATAGTTGCGAAAATCATGTCGGAAACTGAAGAACGCAA
GGCCAAGGAGGAAGGTAAAACAGACAAGGCGCAGGATGATGTCAAAACTACGCCCGAAAGCGGCGAGGATGCAAACCAG
GCAGCTGCAAAGGAACCCCCAGGGACTCCGGTAGCCCCAAGCAGCGATGCCACAGTCCCAGCTCCTGGATCCGCCTCCA
GTTCGAACTCCCCTTTGCCCGGCACACCGCCCAAGTACAGTAACCCACATAACCTGACTATCGGCGCCCGTTTGGAGGC
GCTCAGTGTGGAGGGCAACTGGTTGCCCGCCCGAATCGTGGAAGTAAACGAGACGGAGCAGACGCTACTTGTGCGCTTT
GAGCGCAATCACAAGCTAAAGGTGTCACCGTCGACCAGCGGCAGCTTTCAGGAGTGGATGGCCATCAAGTCGGAGCGGC
TGAGGCAGCGCCTCAGCAACCGTGTGCTGCCCGTCTTTGAGCTGGACGAGAAGTGCATGGCCCGCTGGTCGGGCCCGCG
TAAGTTTCCAGGAACCATACGCAAGTTGCTGGGAAACGATACTTACGAGGTTCTCTTCGACGATGGTTACGTTAAGAAC
GTGCGCGCCGTGCACATGAACAAGATGCCCAAGCAGTTGCCCCCTGTTCAGGCAGCGGAAGAAGGTGCCTCAAAGCCAC
CTACTCCTGTTGGAACTTCAGTTAGCTCTGCACCTGTGGCTCCGAAGAGGGCAAGCACAGGCAGCGTTGGCGGAGGCAG
TGGCTCTTCGGGCAGCAAGAAGAGCAAATCTGCTCCTCAGCGCAGGGATTGGCCGTTGCTGGACATGGCCAGTTTGGAT
ATAGCATCCCTTGGACTCCCAGAAATACCGCATGACGGCGAGTGGACTTGTCATTGGGTAAATGACCAGCCTATTGGAA
CCGAGGGTTTCCTGATTGTGGGCGAGCACCAGAAACCCACTGTTATCGTGCAGGATTGGCGTCTGCCTCCTGGCTGGAT
CAAGCACATGTACCAGCGCTCCAACGTCCTCGGCAAGTGGGATGTTATTCTGGTCTCTCCCAGCGGCAAACGTTTCCGC
TCCAAGTCCGACTTGAAGTTGTTCCTTGAGTCCCAGAATCTGGTCTACAACCCGGATGTGTACGACTTTAGCATCCATC
GACGTCGTGCCAAAGACATCAATGCTTACGTCTACACACACGGCTACAATCCGCAGCCACCGCCCAAGCCCAAGCCCAT
GGATGTGTCGATGAACTCCTCGCTGGACCAGAGCATCACCTCGCAGCATTCTTTACCTTCTACTCCGATGCCGGTGAAA
GAAAGCCAGTACATGGAAGCACCGGTGGCCTCGCTTATGCCACCAGCCGAGTTAATGTCGCCGCAGACGGAGCCTGTCG
ATGAGACAAAGCCCAAGACAGGAGCTGAAATACTGGAACCCAGTGAGGAAGGTACATCTCAGCTTTTGGTAGGGGATTC
TCATGTGGTGGAAAATGGCTTTGCTTTCATTGGTGGCCTAAAAGTCAAAATGCAAGACAATCTTTATGTATGCCCGCGC
GAAGATTGCGCCAAGACCTATCGCAAAGAAGACTTTCTGCTAATCCACATACGCCATTATCACAAGGAGTTTGCAGAAC
ACGTCAGCCACTGTCCAAAGATGCAGGAACTAGCGGTCAAACGTACACACCCCTCATCCATCGATCAAGTTGAGGGGGT
GCCAAAAAACCAAATACCCAACCAGCAGTTCTTTGCCAAATTGCACCAGCAGGATATGCAGCAGTCACGATCGTTTAAA
CGACAGAGTGTATCAGCTACGACCCCATCTTCTGGAGGACCGGCAACTCCATCTGACATACCGCCTAAGACCCTGTTAT
CTCCTAAGATGGAGCCACCAAGTGTGTCGCCAACTGTTGAAAGCGTCATTAAACAAGAAGATGTTTCGCTGGACGCTGG
TGCAACTCAGTCGTTTAACCCTTCATTGAGCCGCTCCTGCAAGCGTGCACGCTTGTCGCCATCGAAGCGGCCATCTGGC
TCGCGGAAGAGTAACCGCCAGCGCTCTCAGCGTCGCCCCTATTTGTCAGACAACCCAGCTGGTCCTGGCTTAACCGAAC
ATGACGTTGAGGAGACAAGGCAATCTTTTAACACCCCCACTCCGGATACGCGCGTCGACTCGAAGAAACGCCGCGGTGG
TGCGGCAGCAACTCCCATCAGTTCCGTTGACTCACCAGCTATGGTAGATTCGGTGTCCACGCCATCATCTAATGACCAG
GCCGACATTAATGCAGCCCTTGCCCCACCACCAACTGAAGCGCTAAGCAAAGCACCGCAGTACATCAAGGAAAATGGTG
AACTAATTCGAATTGTGCGCATGCGGCAGGAGGAGATCATTAATTGCATCTGCGAGTATGGCGAAGAGGACGGCCTAAT
GATCCAATGTGAATTGTGTCTATGCTGGCAACACGGAGCATGCAACGGAATTGTCAAAGAGTCGGATGTACCGGACAAG
TATGTATGCTACATTTGTCGTAATCCGCAGAGAGGTCGGGATTCGATGAAATTTAAGCACGACCAAGACTGGCTATACG
AAGGCAAGTTGCCGATGGCCGCGTATCACACTGCAAATCCACAGGCCACCAAACAATTCGAGCTCTTGAAGCGCTCGCA
TACGCTGACCGGCAATTTGCTAGATGCCAAGCGATCGATGCACTCGCTGCTGGTGAAGATTAACATCGCACGCAACCGC
TGTCATCCGAAGCTTTATCTGTGGGCCAAAAAGTGGGACGAAGACAATCTGGACTCTACGGCGTTGACACCGGTTAAGC
GACCAAAATTGGAGTCCCCTGACCTTCCGAACGTTCCGCAACCGGAAGCTGCCATCGATCCGGAGGAGTGCCAGTACCG
TTTGATCGAGCATGTGAAGGTGCAGCAGTCCTTGGTCCTCGATCGGCTGAATGACATAGAAGCCGAAATGGACGAACTT
GAAAAGGAGGACACGTTGGATGACTTAAAGGACGCTGACATCTCGACCACGAAAGAGGCGCTGGCCACGTTTATCAAGG
AGCTCGAAACCATGAAGCGCCTTGCCAAGCTCAACCAGGTGGCCAATATGAAGCAGACCATCAGAGATTCTGCCCCCAG
CAAG
>CG10042-PB chr3R:13206885-13210651:+
ATGGGCCGCCGCTGCTGCGTGGCCAACTGCCCGTCGACGTCGCGTCTGTTGGAGCACAACGGCGTGACCTACCACTCTT
TCCCCCTGGATCCCATCATCCGGGCCATTTGGATCAAGAACTCGCGCATCAGCCTGGAGCGCCAGATCACCAAGAGCGT
GCTGGTCTGCTCACGCCACTTCCGCCGTTTGGACTTCAATACGATCCGCAATGGGAAGTATCTGCTCAAGCCGCGCGTC
TTTCCCACCGTTTTTCCGTGGGGCAAGATGGAGACCGCGGAGATCGAAGCTGACCAACGGGCACTTCAGCATGTCAGCG
TGGAGGGAACGTCTGAAACCCCGGGAAATGCTCAGTCATCGACCCATGACGAGTCGGCGGTACAGCGAATAGTTGCGAA
AATCATGTCGGAAACTGAAGAACGCAAGGCCAAGGAGGAAGGTAAAACAGACAAGGCGCAGGATGATGTCAAAACTACG
CCCGAAAGCGGCGAGGATGCAAACCAGGCAGCTGCAAAGGAACCCCCAGGGACTCCGGTAGCCCCAAGCAGCGATGCCA
CAGTCCCAGCTCCTGGATCCGCCTCCAGTTCGAACTCCCCTTTGCCCGGCACACCGCCCAAGTACAGTAACCCACATAA
CCTGACTATCGGCGCCCGTTTGGAGGCGCTCAGTGTGGAGGGCAACTGGTTGCCCGCCCGAATCGTGGAAGTAAACGAG
ACGGAGCAGACGCTACTTGTGCGCTTTGAGCGCAATCACAAGCTAAAGGTGTCACCGTCGACCAGCGGCAGCTTTCAGG
AGTGGATGGCCATCAAGTCGGAGCGGCTGAGGCAGCGCCTCAGCAACCGTGTGCTGCCCGTCTTTGAGCTGGACGAGAA
GTGCATGGCCCGCTGGTCGGGCCCGCGTAAGTTTCCAGGAACCATACGCAAGTTGCTGGGAAACGATACTTACGAGGTT
CTCTTCGACGATGGTTACGTTAAGAACGTGCGCGCCGTGCACATGAACAAGATGCCCAAGCAGTTGCCCCCTGTTCAGG
CAGCGGAAGAAGGTGCCTCAAAGCCACCTACTCCTGTTGGAACTTCAGTTAGCTCTGCACCTGTGGCTCCGAAGAGGGC
AAGCACAGGCAGCGTTGGCGGAGGCAGTGGCTCTTCGGGCAGCAAGAAGAGCAAATCTGCTCCTCAGCGCAGGGATTGG
CCGTTGCTGGACATGGCCAGTTTGGATATAGCATCCCTTGGACTCCCAGAAATACCGCATGACGGCGAGTGGACTTGTC
ATTGGGTAAATGACCAGCCTATTGGAACCGAGGGTTTCCTGATTGTGGGCGAGCACCAGAAACCCACTGTTATCGTGCA
GGATTGGCGTCTGCCTCCTGGCTGGATCAAGCACATGTACCAGCGCTCCAACGTCCTCGGCAAGTGGGATGTTATTCTG
GTCTCTCCCAGCGGCAAACGTTTCCGCTCCAAGTCCGACTTGAAGTTGTTCCTTGAGTCCCAGAATCTGGTCTACAACC
CGGATGTGTACGACTTTAGCATCCATCGACGTCGTGCCAAAGACATCAATGCTTACGTCTACACACACGGCTACAATCC
GCAGCCACCGCCCAAGCCCAAGCCCATGGATGTGTCGATGAACTCCTCGCTGGACCAGAGCATCACCTCGCAGCATTCT
TTACCTTCTACTCCGATGCCGGTGAAAGAAAGCCAGTACATGGAAGCACCGGTGGCCTCGCTTATGCCACCAGCCGAGT
TAATGTCGCCGCAGACGGAGCCTGTCGATGAGACAAAGCCCAAGACAGGAGCTGAAATACTGGAACCCAGTGAGGAAGG
TACATCTCAGCTTTTGGTAGGGGATTCTCATGTGGTGGAAAATGGCTTTGCTTTCATTGGTGGCCTAAAAGTCAAAATG
CAAGACAATCTTTATGTATGCCCGCGCGAAGATTGCGCCAAGACCTATCGCAAAGAAGACTTTCTGCTAATCCACATAC
GCCATTATCACAAGGAGTTTGCAGAACACGTCAGCCACTGTCCAAAGATGCAGGAACTAGCGGTCAAACGTACACACCC
CTCATCCATCGATCAAGTTGAGGGGGTGCCAAAAAACCAAATACCCAACCAGCAGTTCTTTGCCAAATTGCACCAGCAG
GATATGCAGCAGTCACGATCGTTTAAACGACAGAGTGTATCAGCTACGACCCCATCTTCTGGAGGACCGGCAACTCCAT
CTGACATACCGCCTAAGACCCTGTTATCTCCTAAGATGGAGCCACCAAGTGTGTCGCCAACTGTTGAAAGCGTCATTAA
ACAAGAAGATGTTTCGCTGGACGCTGGTGCAACTCAGTCGTTTAACCCTTCATTGAGCCGCTCCTGCAAGCGTGCACGC
TTGTCGCCATCGAAGCGGCCATCTGGCTCGCGGAAGAGTAACCGCCAGCGCTCTCAGCGTCGCCCCTATTTGTCAGACA
ACCCAGCTGGTCCTGGCTTAACCGAACATGACGTTGAGGAGACAAGGCAATCTTTTAACACCCCCACTCCGGATACGCG
CGTCGACTCGAAGAAACGCCGCGGTGGTGCGGCAGCAACTCCCATCAGTTCCGTTGACTCACCAGCTATGGTAGATTCG
GTGTCCACGCCATCATCTAATGACCAGGCCGACATTAATGCAGCCCTTGCCCCACCACCAACTGAAGCGCTAAGCAAAG
CACCGCAGTACATCAAGGAAAATGGTGAACTAATTCGAATTGTGCGCATGCGGCAGGAGGAGATCATTAATTGCATCTG
CGAGTATGGCGAAGAGGACGGCCTAATGATCCAATGTGAATTGTGTCTATGCTGGCAACACGGAGCATGCAACGGAATT
GTCAAAGAGTCGGATGTACCGGACAAGTATGTATGCTACATTTGTCGTAATCCGCAGAGAGGTCGGGATTCGATGAAAT
TTAAGCACGACCAAGACTGGCTATACGAAGGCAAGTTGCCGATGGCCGCGTATCACACTGCAAATCCACAGGCCACCAA
ACAATTCGAGCTCTTGAAGCGCTCGCATACGCTGACCGGCAATTTGCTAGATGCCAAGCGATCGATGCACTCGCTGCTG
GTGAAGATTAACATCGCACGCAACCGCTGTCATCCGAAGCTTTATCTGTGGGCCAAAAAGTGGGACGAAGACAATCTGG
ACTCTACGGCGTTGACACCGGTTAAGCGACCAAAATTGGAGTCCCCTGACCTTCCGAACGTTCCGCAACCGGAAGCTGC
CATCGATCCGGAGGAGTGCCAGTACCGTTTGATCGAGCATGTGAAGGTGCAGCAGTCCTTGGTCCTCGATCGGCTGAAT
GACATAGAAGCCGAAATGGACGAACTTGAAAAGGAGGACACGTTGGATGACTTAAAGGACGCTGACATCTCGACCACGA
AAGAGGCGCTGGCCACGTTTATCAAGGAGCTCGAAACCATGAAGCGCCTTGCCAAGCTCAACCAGGTGGCCAATATGAA
GCAGACCATCAGAGATTCTGCCCCCAGCAAG
>CG10045-PA chr3R:13194426-13195052:+
ATGGCTGACTTCTACTACCTGCCCGGCTCCTCCCCCTGCCGCTCCGTGATCATGACCGCCAAGGCCGTGGGCGTCGAGC
TGAACAAGAAGCTGCTCAACCTGCAGGCCGGTGAGCACCTGAAGCCCGAGTTCTTGAAGATCAATCCCCAGCACACCAT
TCCCACGCTGGTGGACAACGGATTCGCGCTGTGGGAGTCCCGCGCCATCCAGGTGTACCTGGTGGAGAAGTACGGCAAG
ACCGACTCGCTGTACCCCAAGTGCCCCAAGAAGCGCGCCGTGATCAACCAGCGCCTGTACTTCGACATGGGAACGCTGT
ACCAGAGCTTCGCCAACTACTACTACCCACAGGTGTTCGCCAAGGCGCCCGCCGATCCCGAGGCCTTCAAGAAGATCGA
GTCCGCCTTCGAGTTCCTGAACACCTTCCTGGAGGGACAGGAGTACGCCGCCGGTGACTCCCTCACCGTGGCCGACATT
GCCCTGGTGGCATCCGTGTCCACGTTCGAGGTGGCCGGATTCGAGATCAGCAAGTACGCCAATGTGAACAAGTGGTACG
AGAACGCCAAGAAGGTGACTCCCGGATGGGAGGAGAACTGGGCCGGATGCCTGGAGTTCAAGAAGTACTTCGAA
>CG10047-PA chr3R:3137910-3140431:+
ATGGCTGAAGAGTATATTCCAGATGCCAGCGTCATGGACACGATTGTCCCCGCCATCCTGGGACTGACCGCGGCTGCTG
TCCTCTCGTCAGTGGCCTGCATCTGCGCCCGGCAGATGCGCCTCCGGAACAAGAAACAGAGCCAGCACGACGCCTCGTT
CCCCTTCCAGCCGACCCGGCGACCGACCGCCGTTCGATCGCCCAGCGGCCAGCCGCCGCACTACTTGAAGAAGTCGCCC
TCGCCGACTGGAGGCAAGCAGATGGGTCTGCTGTCGCCGATGCAGGACCAGTCCACCTCCCCGATCGCGCAGCCGAATG
TGAAGTACAGCGAGGAGGGGGATGGACCCGCCCAGCATGCGGAGCAGCAGAATGGCAACCAACTGACCGTGGTGGATGG
CAATGGGTTGAAGCACTCGCTGCACAACAGCCTCCACCACTCGCCGGTGGAGACGATCGCCAACGGAAGTGTGACCATT
ACCCTGGATGACCATTCGCTGACCAACGGAAAGGAGCTGACCGTGACCGACCAGTACGGCAAGCTGGGTACCATCTACT
TTAAGCTGCGCTACTTGGCCGAAAGGAACGCCCTTATGGTGTCCATCATCCGTTGTCGCGGACTCCCATGCAAGGGAGG
ATCGAGCGGAACCGGAGATATTCCCACTGGCATGAATGGACGCACTCAGGCGGCTACGGATCCGTATGTCAAGCTGCAG
CTGCTGCCGGACAAGCAGCACAAGGTCAAGACCCGGGTGGTGCGAAATACCCGGAACCCGGTTTACGACGAGGACTTCA
CCTTCTACGGCCTGAACATGAACGACCTGCAGAACATGTCGCTGCACTTTGTCATCCTCAGCTTCGATCGGTACTCGCG
CGACGACGTCATTGGCGAGGTGGTGTGCCCATTGACCTCCATCGAGATTGGGGACATCTCCAAAGAGGCTTTGTCCATC
AGCAAAGAGATTCAGCCACGGAGCCTGAAGATTCGAGCCCAGGGTCGCGGGGAGCTGCTCATCTCCCTCTGCTGGCAAC
CAGCTGCCGGTCGCCTCACCGTCGTCTTGCTGAAGGCCCGAAACTTGCCGCGCATGGATGTCACCGGACTGGCCGATCC
GTATGTCAAGATCTATCTCCTCTACAATGGCCAACGCATCGCCAAGAAGAAGACGCACGTGAAGAAGCGCACTCTGAGT
CCCGTTTTCAACGAGAGCTTCGCATTTGATATTCCCGCCGCCGAAGGCGCTGGCGCCAGTCTTGAGGGTGTGTCTTTGG
AACTGATGCTGCTCGACTGGGATCGCGTGACCAAGAATGAGGTCATCGGTCGGCTGGAGCTGGGCGGACCGAACTCGAG
CAGCACCGCCTTGAACCACTGGAACGAGGTTTGCAACTCGCCACGCCGCCAGATCGCCGAGTGGCACAAGCTGAACGAG
>CG10050-PA chr3R:3119885-3120698:+
ATGGAGGATGACGCGTGGCTGGACCTCGTGGGCATCAGCGCTGATCCGCCCAACAGACGCGACAAGTGCGAGAAGTGCA
AACGACCCGTGGTAGTTTGCTGGTGCCCGGCTTTGCCGCATCCACCTGAGGCGGTGGCCTCACAGATTGTTATACTGCA
ACACCCTGCAGAGGAGAAGAGATCGCTGCGCACTGCACTGATGCTACAATTAGGTCTGGAACCGGGAAAATGTGTCGTC
TACAAAGGCAAGCGTTTTCCAAACCATAGAAACCATGCTGATCTGCAAAAGATTCTGGACTCCCCACAAACACTACTTC
TGTATCCCAGCCGGGACTCAGTCCCACTGGAGGAAGTGGACCACAGTGCTGGTCCTTATACACTGGTGCTCATCGATGG
AACCTGGCCTCAGGCTAAAGCCATTTACGCTAGCAGTCCGGCTCTACACCGCCTGCGACAGGTGAAACTCATCGCCGTG
GGCATAAGTGACTACATCATCCGTACACAGCCTACGGAAGGATGCCTCAGCACACTAGAGACCGCTGCGCAGTGCCTGG
CCGTGCTCGAATCTCGGCCAGAGCTGAGGCAAACGCTCGTGCGACCGCTGCACACGCTCTGCAAGTACCAACTAGACAA
CGGAGCCGTGGAGCACCAGTCCAAGGAGTTCCTACTGAAGAGCAACCAGTACCCCAAGCCCATTGGCAAGCGGCTCAGC
CGTCTGCTTAGAAACACCGCCTGCGATGGCAATGAGGAAACG
>CG10053-PA chr3R:3117259-3118125:+
ATGTCTGACGAGGAGGAGGATTATATGTCCGACAAATTCCTGGCTGGTCTGCAAGATGTCCGACCGAGTTTGGTGCACA
ATCGCGGCAGAAAGCGGCAGATTGAAGTCGAGTCCAAGAAAGAGGAGCTGAAGAAGCGCCAACGGGAGACAGCAGCTTC
TTCCGGAAACATAGACAATGTTCGCCTTCAACAGTCCCTCAACAAACCAATACCCGCCGACAACAAAGGATTCCAGCTC
CTGGCCAAGATGGGCTACAAAGCCGGGTCTGGGTTGGGAAAAACTTCGGATGCTCGTACGGAACCCGTGGGGATAACTA
TAAAGAGCGGTCGTGGAGGACTTGGGCGCGAGGCAGCCGTTGCAGAGTTGGCCCTCAAGCGGCAGGAAATCCGGAGGGC
ACATCTCCTAAGCAGGGCCGGCATTGAAAGCGGCGAGGAAGTCAGCACAGAGGCTTATAGGAGGCGTGCGACTCATAAA
GCGGAGGAGCGGAAATTGCAGTATGACATAAAACGGTGCCAGCAGACCTGCGAATCGTTGGATCTTAAGTCCGCTATCA
CAGAACCAGATCTCGATTTCTTTTGGCCGCCTAAACCAAAAGAAGAAGATGAATCACAGAGCGACGTCGACGATCCTGA
AGTCGAGGTGCCAGCCAAAGAAGAACAATACAATCCCTCGGAGCAATTAGAACTCCTCACTGGCTACCTGCGCACAGCC
TATTGCTTCTGCTACTGGTGTGGCACCCATTACGATGACGCCGAAGATCTGGGCTCCAACTGTCCAGGACTCACTCGTG
ACGAACAC
>CG10055-PA chr3R:3052622-3054576:-
ATGTTGAATGGACAGATTGCACACAGTTATTTGGAGAACTCGTGCACGCTGATCATACCCCGCCCGCCTGTCCTGAATC
AGTCCTCAAAGTTGCCCCAGCCAGCAGCAGCTGCTGCTGCTTCTTCTTCCGCTGGTGAGCAGTCTGGTCAGGGAGCGGG
GTCGGAGGTGGCAGAAGCGGAGGCGTTGCATGTGGATCGCATAAGAAACTGCGATATATTCGTTGACGCGCACGATCTT
TATTTCTACGCAGATGTTAAGCTGTACAAATTCCACAGCCGTCGCACCTTTGACTTGCGAGAGCTGAAGACGCTGTTGA
TAAAGTTCAACACGACAGAGAATCACTACCAAATTTGCCTGCGCTGCCTGCCCGTAACAGCGGGTGCCCAGGAAGGACC
CGGCGGAGAAAGAGGCGGAGGCGGTGGTACGGGGGATGCAGCCAAGCAGTGGAGTGGGCGCAAAGAGTACATCGCCGCA
TTCCTGCACCTACCCACGCTGAGTGCCAATTTGCCGAACAAGCAGCATCAAGTCCAGGAATGGAAACTCAAACGAATCA
CCGATCAGTGCCAATTGCAGCTCGACGACCACGAGCGCACCTACAAGCTGACCAACAATTTTGGATACGGCTATGCCAG
CGAGTACAGCGGACCGCTGCGCCTGAGTGAGATGGACAGAGCCACGTGCCGCGTGTCGGAGCCACATCGCATGAGCCCC
ATCCAAAGGCGACAAGAGCGCGTGGTCGATGAGATGAAGCGCTTTTCGCGCGAGCAGTACAAAATAAATTTTGTGGAGC
TACAGGTTCCGTCCGGTCACCAGAATCCTTTACGCTACAAACCGAAAATCTACGAGACTTCCATGACCCAGGAACAAGC
GCATCTGCTGCACAACATCAGCCGAATGCAGACACGGGAGCAGCAGCCGTGCGACGTTTTTCGGCAAAACGAGATCGAT
TGCGGGCTCATAAGCATTCTGTTAGCCATATGCTATGATGTGCGGACGACGAACAATGAGCCGACGTGTGAATCGGGCT
GGACGCGAAGCATACTGTGCCCGCTTTACTGCTACTTTGAGCAATTCGACAACTATCGGGACGTACTGGTTGCCTTCCT
GCGTCGAATGATCACCTACCCGCTGTACCGCAACTTCGAGTTGGGCCGCCAATGTGTACGGGATGCCATAGAAGTTTTA
AAGGGCGGTCGCAACTGGTTAATTAACCAGCTGCTGCTAACGCACCAGCAGTTCGCCAGCAGTGATCCCAGTCGCGATA
GCTTCAACAACTACTATTTGGAGGACTATATTCGATATGTGACCAGTCCGAGCGCCTGCAGTGATGAGCACATGCGCCT
CCTTGCCCGCAACCTTAAGAACGTGCTGATGGACGTAAACAAGCAACACTTGGGCCTGGGAGTGACCGAGATTGAGACT
GAGCTGATCAAGGAGCTGATGCAGGAGATGCGCATCGATGCGGGAAGCCAGGGTTCCTCGCCGCAGCAGCAGCATGGCC
ATGGCGATGATGAACTGGACCTTGATAACGATACTTCTGGACAGGAGGACGAGACTACCACTGATGATGACAGCGTCGT
AACCGACTCCTTCTACAGCATGGACATGGACATGCGACTGATAGAGAACGAAATTGTATATGAGGATGACGAGGAGGAC
GAAGATGACGATGATGATGGAGATGATGACGAGGATGGGGATGAGGATGAGGATGAAGACGACAGCAGTTCTTCCACAA
CCACCAGCAGCGAGGCGGAGGGAAACAGCGTCATCGAGCAGTGCAGCAACAGTGAGACAGCAGCCAGCACC
>CG10059-PA chr3R:3020109-3020804:-
ATGGCTAGCACTTCTCGCGCAGCTAGGAGCCAGAATGCCACCCTCTCGCAGGCATCTCAACAACCCGTTCATGTGGTCG
ACGCCAAGGTTCGCGCCATTCTAAACTACATCCTTGATCATACCGCCCAGAAGATTCCCATAAAGGACAAGGATTTGTT
GGCGGTGGCTGGGGACAAGAGCGAACTGAGGAGCCGCCTGCCGCTGGTCACTAATCTGCTGGCCGAAAGATTCGGTATA
GTGCTAACCCCACTGGACGCGACCTCCAAGACGTTAATCTGCACTGCGGAGGAGCCGGTGGCCTCCATTCACGAGCTGA
CGCCGGCTCAACGCCCGCAGTTCACGCTGCTGTATATCATTCTCATGTACATCTTCCTGCGCGGCAACCGCATCGAGGA
CTCGAAACTGTACGCTATGCTGGAGATGCTCAACATCTTTCCCGACGAGGAACATGGCTACTTCGGCGCCAATCTGCGC
AAACAGATCGAGGAGACATTTGTGAGACAACAGTATCTGAAGCGGGAACGCTCACAGCTCAGTGCTTACGACGATCCCA
AGACTTTCTTCCTTTGGGGACCACGTGCCAAGGCGGAGTTCACTTTCGAGCAAATGGTGCAATTCGCCTCCAAGCTGCT
CAATCAGCATCCCAAGGCCTTCGAGCATCACCTCTCCATGGCCCAAGAAGGGCTAAACGCGGAG
>CG10060-PA chr3L:6440999-6447390:-
ATGGGTTGTGCCGTGAGTACAGCACGCGATAAGGAGGCCATCGAGCGGTCGAAGAACATCGATCGAGCCCTGCGGGCGG
AGGGCGAGCGGGCCGCCTCGGAGGTGAAACTGCTGCTGCTGGGAGCCGGAGAGTCGGGCAAGTCAACGATTGTGAAACA
GATGAAGATCATCCATGACACGGGCTACTCGCAGGAGGAATGCGAGGAGTACCGTCGCGTGGTCTTCAGCAACACGGTG
CAGAGTCTGATGGTGATCATCCGCGCCATGGGACGCCTGAAGATCGAGTTTGCCGATCCCAGCCGGACGGACATTGCCC
GCCAGTTCTTCACACACGCCTCTGCCGCCGACGAGGGCATCCTGCTGCCCGAGATCGTGCTACTGATGAAGAAACTCTG
GGCAGACGGCGGCGTTCAGCAGAGCTTCGCCCGATCGCGCGAATATCAGCTGAATGATTCGGCGGGATACTATCTGAAT
TCGCTGGACAGGATCGCGCAACCGAACTACATACCCACGCAGCAGGATGTGCTACGCACGCGGGTGAAGACCACTGGCA
TCATCGAGACACACTTCTCCTGCAAGCAGCTGCACTTCAAACTTTTCGACGTGGGCGGCCAGCGATCGGAGCGCAAAAA
GTGGATTCATTGCTTCGAGGGCGTTACGGCCATAATCTTCTGCGTCGCGCTATCGGGTTACGATCTAGTTTTGGCCGAG
GACGAAGAGATGAATCGCATGATTGAGTCCCTGAAGCTGTTCGATTCCATCTGCAACTCCAAGTGGTTTGTGGAAACAT
CCATAATACTGTTCCTCAACAAGAAGGATCTGTTTGAGGAGAAGATCAAGAGATCTCCGCTGACGATATGCTTCCCAGA
GTACACAGGAACCAACACCTTCGAGGAGGCGGCCAGCTACATTCGCATGAAGTTCGAAAACCTGAACAAGCGAAAAGAC
CAAAAGGAGATCTACACGCATCTCACCTGCGCCACGGATACGAACAACGTGAAGTTCGTCTTCGATGCCGTCACCGATG
TGATCATCAAGAACAATCTGAAACAAATTGGCTTATTC
>CG10061-PA chr3R:3017192-3019948:+
ATGCAGGAGGCTGGCGGAAGTCCTGTTGGAATGCCTCTGAGCCAGGAGGCCATCGCGCAGCGGCTGGCGGCGCTTAGTC
GTTGGCAGGACGAGCAGAAGCGGCTGCTGCAGGAGCGGCAGTCCAATCAGCGCGTTTTGCTCGGCTTGGAGCAACGCAA
TATGTACAAAATGCTGGGACTGCTACACCAGGAGACGGAAAGCCGCGAAAACAGTGTGTTGGAGGAGTGGGACGAGGAG
CACTCTATACAAATGCCGCGACTTGCGGCGGATCCGGACGACCACGAGCCAGAGATTCCAATGGCTGATCCCCAGCCGG
CCAAGCCCAAACGTCCCTTTCTGCGTCGCGGCGAAGGCCTAAAGCAGCGGTTCAAGATCAATCCCGACCAGCTGCGCCT
GGAAAACCTGCCGCGATACAAGTTCGCTAATGCCCACCCTCAGTTCCGCACGCCTCAAACGAAAAAGGGTATTCTCAAG
AAACACAAGTCACCTCCCAATCCTGCGCCTCCACCAGCAACCAAACCCCCAGCACAGCTCGATCTCAACGAGCAGCGCT
TTCAGCAGATGCTAATCGGCAAGAACGCCTGCAGTTCCACTCCAGATCTAAAGTCTTCCTACGCGTCCTCCACTACTGC
CTCGAGCATCTCGCCCAGAGTTCGTTTTGTAGAGCAGAAGAGCAGGGCGGGACAAACCACTCATGCCGATGATGAAGCC
TCCTCGGAGGCCAGTCCCATGACAGGAGTTTGCTGGGCTAAGGTGCTGGACACACAGAGTATAAAGCCAGCGCAAATCC
AAAGACGCTCTGCTCAAATCCGAGTGGAGGATGACAGCAATGTAAGCATATTCGAGCTGCTCGAGCAGAAGGCCACTGA
GGGAAACATTGATATGAATTCCAGCTGCATTCGAACTTTTATGGCGCGCAAAGATCAGCGACGCCGAATAGCCGATGAC
TCTGACCACATTGTAGTCACACAGCAGGTGCGTCAGATGCGATTGCAGCCGCAGGTGGACCAGGTGCTGGTACAGGAAC
TGCAGGAGGAGGACGAGGAGGACAACGAACCGTCCAGCGATCAGACCCTCACAATGACACCCATCCAGGTGGGGAATAC
CCAAGTGCGAGTGCGTTTCTCCGACTCCAATGACACGCACGAGTACTCCGATGCAACCAGTCTCAACGACGGCTCCAAT
ATTCAGCTTTTCGAACAGTTCAAGTCCGCCCTCTTCCAGGCATTGGAACAGAAGAAGAAGTCAAGTCCCAGCCAGCAGT
CGGAGGAACCCATAACCAAAGATCTTCAGGAGAAGGCCAATCTCGTTCGCTGTCGCCTCGAAGAGCTGGAGACAGAGAT
AGCCACCTTCAAGGAACAGAATGCCCAACTCCTCCGCCTGAGGCAGCAGCACGAATTGGAGAAGGCAAAGTGCACACAG
GATCACATGGAGGCCATGGAACGCGTCCATGACGAAAAGATTCAAGCTGAAATTTATCTGCACGACGAGCGCATGAAGA
TCGAGGAGGAACGGCGCAAGTTCGAGCAGCAAATGCGTCTCCACAAGAGCAATGCAAACAGCAAGGAAAAGAAGGAGAT
AGCCGCCTTGAAGCAGGAAGTGGAGGCACTGCAGCTTCAGCTGAAGCAAAAGGAGCAGGCGCATGTCTCGGCACAGGCA
CGACTCCGCGCTCAACTGCGGGCCAGTGAGAAGGAGCAGCGAAACTACCGTGACGAGATCGAGCTGCTGCGCAGGGAGA
ACAAGCGCCTAGAGCAAGAGCTGGTCAAGATTGGGCGCGAAAACAACAGCAAGATGCTGCAGGAGATCAATCGAAACAT
AGCCCGTCTTGCCCCCAAAGTGTTACCTTCCGCCACGATGTCCGATATCCTCGATGAGAACGGTCGGCGCACCCAGTCT
CTGGACGGCACTGCTGGTAAGCCTGCCAAGCAGCGAGAGCCGCACAACCGTCGTCAGAGTAGCGGCAGTGCCCAAGTGA
GAAGTCGGAGTCGCTCACTGGGCAGGAATAAGAAGGGACCATATGCTCTAGATGAGAGCTACGCCTCTAGTAGTTCTGC
GGAAGCGGAGGAAGTTCAGCCGCCCGTGACCGCTGCGAAAGTTGATACCCCTCCACCGGCTGCCAACTCCAGCAGTGAC
TTTAAGCGGGAGATTACGAATGAGGATGGCAGCAAGGACATTTGGTACCCAAACGGCAATCTGAAAAAGATTAGCGCCG
ATGGCATGAACGTGCGCATGCTTTATTTCAACAAGGATATCAAGGAAACTAACATCAGGGAAGGCACAGTGAAGTATTA
CTACGCTGAGACCAACACTTGGCACACCTCCTACCTAGATGGTTTGGAAATACTCGAGTTTCCCAACGGGCAGACGGAA
CATCGCCGCAAGGACGGCACTGTCGAGATTCACTTTCCCAACAACAGCATTAAGATTGTGGATCCCAGCGATACGGAGA
AACTGGAGGAGTGGCGTTACGCGGATGGAACCCATCTAGTGCAGCTCCGCAATGGTGACAAAATTCTCAATCTGCCCAA
TGGCCAAAAGGAGATTCATACCAAACTAAACAAGCGCAGGGAGTATCCGGACGGCACTGTGAAGCTAGTGTATCCCGAT
GGCAGCCACGAGACGCGCTACTCCAACGGGCGCGTTCGTTTGAAGGACAAGGATGGCAAGCTCATAATGGACACAGACT
ATGCAAAGTAT
>CG10063-PA chr3L:6439303-6440012:-
ATGATTCGCGCCATGGTGATAACCAAATGGAGCAAGTCGGTGGCGGGACCACTGGCCACAGCGTGGAACTACTCCACAT
TGAATCGCCTCAATGGCAACACTGTGCGCCCGCGGGCTCTGTTCCAGAATCTCGATCGCAAGTTCTCCGCCGAAGGTGG
CGGCGATGAGAAGCCCAAGAACGTGCCGCCCGGCTTTGCGGCTCCAGGCTTTCCATCCACCTTGGGCAACAACCCAGAG
AACACTACGCGCAAGGATGTGCCCATTGGCGAGGTGCAGGCGCCAGCCATTTCCGTAGTGAACGCAGGCGGTAAACTGG
GCAGAGCCGAGCCACTGGACGCCAGCGCCATCGTGCGCAGCAAGGGCACTTCGAACGAGGACAAGAGGACCGAGGCGCA
GAAGAAGGCATCGGAGGCCAAGGAGGCGGCCGCCAAGCAGTTGCAGGATGTCATGGCCAACTTGCCCAGCAAGGAGCAG
ACCGAGAAGTACTTCTTTCGCGTGGTTGCCTTCTTCTATGACCTGACCTACCTAACCGGCACCTGGTTGCTCAACTTTG
TCGAGCACAATATCGTTCGAAATGCCACGGTGCAGCACTACTGGAAGCGATTCCACGAAAAAATGGAGCAGGCCAAGAA
GGAT
>CG10064-PA chr3L:6432978-6435457:-
ATGGGCGACCAAGATGTCTGCAGGCAGCTGCTGCCGCGCGCGATCTTCGGCATCAATGGCAAGGTGGAGAATGGAGTGC
GCCAGCATCCGGTCACGGGTTCCATCATCTTTGCGCTGGGCAACAAAATCGGCATCGCCGACTACAAGAAGAATACGCA
GGAGTTTGTGGCCGGACACACGAACACCATATCGTGCCTGGATCTCAGCAAGAGCGGCAAGTACATGGCCTCCGGTCAG
ATCAATCACATGGGCTTCCGCGGCTATGTGATCATCTGGGACTACGATCAGCGCAAGGAGATCGCTCGCCACGATCTGC
ACAAGGTCTCCGTGCAGGCCATCTGCTTTACTGCCCAGGATAGATGCGTGGTGTCCATCGGTGGCGTGGATGATGGTTC
CGTGATCGTCTTCGACATGGAGGCATTCTCTCCCATTTGCCAAACACCTGCGTCGAGGGCCATCTCTGGAAATGCCTTG
ACTGTCCGGCCGTTGCACAACAATCCGTACTTCTTTGTGACCGCCGGCGATCGCCATCTGCGCCTGTGGAGCATCCTAC
GTGAGGAGAAGAAGCTGTACGTGCAGGATGTGCTGATGGCCAGCAAAACGCGGGTTTTCTATTGTGCGCGCATCAATAA
GACGGATGAGTTTGCCTATCTGGGCACCGGAACCGGTGACATTGTGAAGATCGTGCTCAACTGCTGCGATCGCGATCAT
GTGAGCAAGAAAGGCTCCACCAGCTGCATCCTCGGAGCCTTCGGCACCCACAATCCCAGGAAGCCAACGGGCAGGGACT
GCAATCGCTATGTGAATGGTGTGCGTGCTCTGTACGTCCTGGAAGGCGGACGCCTGCTGATTGGAGCGGGAAATGGTGA
TATAGAGCTGGTGGAGGAGCGCACCGATGTGCCGCTCATAAACTTTCGCGATTATCCCGGACCGACATGGCCATATTTG
CGCACCCTGAAGAAGACGCACGTTTCGGGCAGGATCTCGTCCTTTGTGCGCTCGAAGACGGACATGTTTTACATCTGCA
CGGACACCAACGAGATCTATGGGCTAAATATCAAGACTTGGGTGCTCAAGCTGCTGCGAACGTGCCACACCAAGTCGGT
CTACTGCATCACGTTTCCCAAGAACTACTCTGGTGTCTTTGCCACCTCGGGCAAGGAGTGCATCCGCATCTGGTCGTCT
GGTCGCAAGCAGGAGCTGCTGCGCATCATGGTTTACAACTTCAACTGCGCCTGCGTGCGCTTTACCCACGATGGCACTA
GCATAGTCTCCGTTTGGAACGATGGCATCATTCGCGCCTTCACTCCCATCACCGGCAGACTCATCTACGCCATACCCAA
CGCACACAACAAGGGATGCAGTGCGTTGGCCGTGGCCTCGTCGGGTCGCCTGATCGTCACTGGCGGCATCGAGGGACAG
GTGAGGGTGTGGAAGATCGATCCGTATCGCCAGGATCTCGTGGGCGTGCTGAAAGATCACTCGGGACCCATAACCTCGC
TGGACATCAACTATCTCGACACCGAAGTGATCTCGGCCTGCACCGATGGCTCTTGTGTGATCTGGGACATAAAACGCAT
GACCCGCAAGCAAGTGGTGACCGCCAACACGCAGTTCATGTCCGCATCCTACTTCCCAACTGGAGTGCAAGTGATCACC
TGCGGCTCGGACGGCAGAATCATCTACTGGATGGTGTACAATGGAGCGTTGATCAGGGAACTAACTGCGTCCAAGAAGT
CGTCGGTCAACTGCTTGGCCATCAACGAAACGGGTGACTACTTCATCACCGTGGGCAGCGATCTGCAGGTGAAGCTGTG
GGACTACAACAGTGGTGCTGTGGTGGGCATCGGATCGGAGCACGCCTCCTCCGTGATCAGTTGTGCGTACAGTCCCTGC
ATGACCATGTTTGTCACCGGCAGCACGGACGGATCGCTGATCATTTGGGATGTGCCGCGTGACTTCTGGGGCAGGCCCA
ATCCGCCGGATGTCACCAAGTATTCGCTGCCCAAGACATCGTCCAAGACCAGGATGAGTGACGTGCCGTCGCGGGTCAA
CTCGGGCACTAATCTAAAGACGCCCAAGGGCGAGAACATCGATGGCTTGCTGAAGGCCACTCCCAAGGACGATCTCTGC
TGCGTGGAGTGTCCGCCGTGCGCCAAAAAGGATACCAAGGGCGTCGATCCCTATGCCGAGTGCGGAATCGTTCCGGATG
TCCGCAAGTGC
>CG10068-PA chr3R:2991976-2993028:-
ATGTTTATTCTCGATCGAATACTGCCTTTTATTTTTAGCTATATAAGGCCCTTTATAAAGTGGTTCCTGCACGCCTTCA
CCAGGCTCTCGGAGCTCCAGAGGATTTGCTATGGAGCGAGAGCGGGAGCCAGTCGGACCAGCCAGGTGGAAAGGTCCCT
CACATTGTCCAAAAGGCCGCAGATACGACGACTTGTACTTGACCTTGATGAGGCGGCGCCATATGTGAGCGACGCGGAG
CTGCTGGATTTCGCTCCTCGCGCTGCTCGCATTGTGATGCAGGCGAAACGCATCAAGAACAATGTGCACCCAGACTTCG
CCCGGCTCTTCGGCACATGCGTGACGAGTATCTGGGGCTATCGCAGACTGATGCATCAGGTGGAACAGCTGCGGGCGGA
GAAATACGACTCGGATAACCTCGACCACGAGCAAAAGCTGTTGCGATTGTGGCAACTGCTGATGCCAGACACGCCCCTC
ACCGGTCGCGTGACCAAACAGTGGCAGGACATCGGCTTCCAGGGCGACGATCCGAAGACGGACTTTCGGGGAATGGGCA
TGCTCGGGCTGGAGAACCTGCTCTACTTTGCCACTGCCTACAACGACGCCGCCAAACATGTGCTGTTGCACTCGATGCA
TCCCACCCTGGGTTACACCTACGCCATTGTGGGCATTAACCTCACCTCCATGGCCTTCAATCTAGTGAAAACGGGCGCC
GCCAAAACCCACTTCTACAATTTGGTGGTGCAGCACAGGCAGGACTTTAGCACCGTGGAGGATTTCCACAAGTTGTACT
GCTATCTGTTCTTCGAGTTTGACCGCTTTTGGATGGAGAGCGACCCGCGTAACATTATGGACTTCCGCGAGATTTACCA
GGCATTTGAAATTACAAAACTAGAGGCCTTGCACAATGATAGCACTATTTTTAAGACCAATTTGGTTGTAGAATCCGTC
>CG1007-PA chr3L:400188-402806:+
ATGAAGTCCCTGACGGCCGTCTGCCAGACAGGTGCCTCCGGAATGCCGGCCTTGAATGCCAGCGGGCGCATCCAGCGCC
ACCCCACGCACCGCGGCGACGGGGAGAACGCCGAGATGAAGATGTATCTGTCCAAGCTGAAGGACCTCGTTCCGTTCAT
GCCCAAGAACAGGAAGCTCACCAAGCTGGAGATCATCCAGCACGTCATCGACTACATCTGCGACCTGCAGACCGAGCTG
GAGACGCACCCCGAGATGGGCAACTTCGATGCGGCAGCCGCTCTGACGGCGGTGAACGGACTCCACGAGGACGAGGACA
GCGACATGGAGGATGCGGATGCCGAGGCGGAAGCGGAAGTCGATCCAGATGTCCTCGCCCAGCGCCTGAACGCCGAGCA
GCCGGCGAAAGTCTCTAGTCCCGCCGCCCGTCTCCCGCTCACCGATCGCCAAACGCCCAACACTCTTGTGGCGCCCGCC
CATCCGCAGCAGCATCAGCAGCAACAGCAACTGCAACTGCAGCAGCAACAACTGCAATCACAGCAGCAACTGTCCAACA
GTTTAGCAACGCCACCGAATGCGGAGAAAGACAGCAGACAGTCG
>CG10071-PA chr2R:15833775-15834069:+
ATGGCCAAGTCCAAGAATCACACAAATCACAACCAGAACAAGAAGGCCCATCGTAATGGCATCAAGCGCCCGCTGCGCA
AACGCCACGAGTCCACTCTGGGTATGGATGTGAAATTCCTGATCAATCAGCGCTACGCACGCAAGGGAAACCTTTCCCG
CGAGGAGTCCGTGAAGCGCTACAACGAGCGCATCGCTTCCCAGAAGGGCAAGCCAAAGCCTGTTACTCTG
>CG10071-PB chr2R:15833775-15834069:+
ATGGCCAAGTCCAAGAATCACACAAATCACAACCAGAACAAGAAGGCCCATCGTAATGGCATCAAGCGCCCGCTGCGCA
AACGCCACGAGTCCACTCTGGGTATGGATGTGAAATTCCTGATCAATCAGCGCTACGCACGCAAGGGAAACCTTTCCCG
CGAGGAGTCCGTGAAGCGCTACAACGAGCGCATCGCTTCCCAGAAGGGCAAGCCAAAGCCTGTTACTCTG
>CG10071-PC chr2R:15833775-15834069:+
ATGGCCAAGTCCAAGAATCACACAAATCACAACCAGAACAAGAAGGCCCATCGTAATGGCATCAAGCGCCCGCTGCGCA
AACGCCACGAGTCCACTCTGGGTATGGATGTGAAATTCCTGATCAATCAGCGCTACGCACGCAAGGGAAACCTTTCCCG
CGAGGAGTCCGTGAAGCGCTACAACGAGCGCATCGCTTCCCAGAAGGGCAAGCCAAAGCCTGTTACTCTG
>CG10072-PA chr3L:6427910-6432239:-
ATGAAGGTCTGCTGCATTGGCGCTGGTTATGTCGGCGGTCCGACCTGCGCGGTTATGGCGCTCAAATGCCCCGATATCG
TGATAACCCTGGTGGACAAGAGCTCCGAGCGGATTGCCCAGTGGAATTCGGATAAGTTGCCCATTTACGAGCCCGGCTT
GGATGAGGTGGTGAAGAAGTGCCGCAATGTGAACCTCTTCTTCTCCACGGACATCGAGACGGCCATCAAGGAGGCGGAC
CTCATCTTCATCTCGGTCAACACGCCCACAAAAACCTGCGGCAATGGCAAGGGCCGTGCGGCGGACCTCAAGTATGTGG
AGAGCGCAGCGCGGATGATCGCCGAGATCGCGCAGTCCAACAAGATCGTGGTGGAGAAGAGCACGGTGCCCGTGCGGGC
GGCGGAGAGCATCATGCACATACTGCGGGCGAACCAGAAGCCGGGCATCCACTACGACATACTGTCCAATCCCGAGTTC
CTCGCCGAGGGCACCGCCATCAATGACCTGCTGAATGCGGATCGCGTGCTCATCGGCGGCGAGGAGACGCCCGAGGGCC
ACCAGGCGGTGGAGAAGCTGTCGTGGATCTACGAGCACTGGATACCCAAGCAGAACATACTCACGACCAACACGTGGAG
CAGCGAGCTGTCCAAGCTGGCGGCCAACGCATTCCTCGCCCAGCGAATCTCCAGCATCAATTCGCTGTCGGCGGTGTGC
GAGGCCACGGGCGCAGATGTCTCCGAGGTGGCGCGGGCCGTGGGTCTGGACTCTCGCATCGGTTCCAAGTTCCTGCAGG
CGTCGGTGGGCTTCGGCGGCAGCTGCTTTCAGAAGGACATCCTCAATCTGATCTACATCTGCGAGAACCTCAATCTGCC
CGAGGTGGCCGCCTACTGGCAGCAGGTGATCGACATGAATGAGTACCAGAAGCGTCGCTTCTCGCAGAAGATCATCGAG
AGTTTGTTCAACACGGTGTCGGACAAGCGGATAGCGATCCTGGGCTTTGCCTTCAAGAAGAATACGGGCGACACGCGCG
AAACGGCCGCCATAACCGTGTGCCAAACGTTGCTGGAGGAGGGCGCCGCGCTGGATATCTACGATCCGAAGGTGGAACC
CGAGCAGATCATCGACGACCTCACGCATCCCAGTGTCACGGAATCGCCGGAGAAGGTGAAGAAGGCGGTGCAGATCCAC
AGTGATCCGTACAGTGCAGTGCGTGCCACACATGCGTTGGTCATCTGCACGGAGTGGGATGAGTTCGTCGATTTGGACT
TTAAGCGTATATACCAATCGATGATGAAGCCGGCCTACATTTTCGACGGCCGCAAGATTCTCGACCACGAGCGACTGCA
GCAGATCGGCTTCCACGTCCAGACCATCGGCAAGAAGTACCAGCGCACTGGACTGCTCCGCTCGTGGGGCATTGTGCCG
CAGCTT
>CG10075-PA chr3L:6424096-6425107:-
ATGCAGTGCACTCGTGCAGTCGCAAGACTGGCCGGCGGCATAGCGAGAACCACATGGGCAACACAACATACGTATAAGC
ACAGTCCAGCGATACTGGGGCTGCTGGAGCAACCTTGCCGCTTGTGTTCGTCCACCGGCGTTGTGGATAATCCCAATAA
AACGAAACCCGGCGCAGCGGAAGCCGCAGAAGGCGGAATCCTGAAGAGAGTGCTCAACAAAGTGGGCTTCACACCGAAC
ACAAAGGCGCGCCTCAAGGTAACCAGTCACCTGCTGTACGAAAGCGTCGCCGACAAGATCAATTATGTGACCTTTTTCC
GCGACTTCAATCTGCCCAATACCTTCAACTCCTGGTTTTTGGTCACCGAACTGCATGTTTGGCTACTCCTGATGCGCTC
CATGGCTGAGGGCTCCGAAACGGGCGAGGATGGACGCTTCCTGCGCAACTGCATTGTGGAGGCAATGTGGGGAGATGTC
AACACACGCGCAAAGAAATTGGGAGCTCACAATCCTTCACGCACCCGTCAGCAAATCGAGACCTTATCCGAGCAGTTCC
AAGCGGCACTAATCGCCTACGACGAGGGCATCATGTCCGACGATCGAGTTTTGGCCTGCGCCTTGTGGCGCCGCTTCTT
CGAGATGAACTGCGATGATTACGCGCAGATCGAGCGACTGGTGAAGTACGTCCGGCAGCAGGCCAGCATGTTGGACAGT
TTGCCGCGCGATCAGTTCATTGTCAAGCCGAAAGTGGCATGGTTGGAATTGGACAAGTGCAAGGTT
>CG10076-PC chr2L:19916522-19921525:+
ATGGAAGCCCGGCCAGCGAAACGCTCCACGGCAGCCTCCGTCTTCCGGTCGCATCACATGCCGCGGGAGTCGGATCTGG
TGGACATCGGCAGCGATGCCTCGCTGTACTGCGGCTCCGACGGGGAGTCCAGTCAGGCCCAGTCCACATCCACATCCAC
TCCGAACCCGCAAACGAGTTCCGACCAGGATCTGGACCAGCCCCAGCCAACACCTCGCGCGGCACCGAGAGCATCGGCC
TCCAATAATCCGCCAACACCCAAGCCACGACAGGCCATCAGGTCATCAAAAGTGCTTCCAAATGCGAACTCCACGCTGT
CACGATCCAGACAGCGGCTCATCAAAGTGGACTTCTCCAAGTTTCAGGACGACGATCTCTTCTACGATGAGAACAGCAT
CAGCAGCTCCCACTCCACAGCGGCCACCCACCAGCATCATCCACATCTCGCCGAGATGCACCGCTGCTCGCAGCCCAAG
ATGCCGCCGTATCCATTCGGTGGCTACATGGTGCCCAGTCAGGCACGACAAGATTGCCGGGAGACGGCGGCGCTGATGC
GGCCCCGACGCACAATGGAGCCGGCAAAGCAGGCGGCGCCTCCAGAAGAGCCATCCTTCACGAAGGACGAGTACCACAA
GTTCTACGACACGGCCCTGGAATCCTACGACCTGGCCACTCAGTGCGAGTCGCGGAGGGCATCCCTGCGCCGCCACACC
ATCGTTGGATGCCAGAGCAACCTGGACGAGACGCACTCAATGCCGCCCACGAGGCCCGAGTCGCGTCAATCGGACGACG
TCAGCAAGGAGACGCCCAAGAGAAGTCCTACGGAGCAGACTCATCCCTCAGACGAGGGCAGTTCAACATCCTCGCTTGG
GCCATGGAACAAGTCCTTCATGGACAAACAGACGTGGATGGAACGGGGTGACGATCGGCTGTCCGTCACGCTGGCGGAG
ATCGTTCACATCCGTTCCGTCATGACCAAGGCGGAGCTGGAGGGCCTGCCGATGGACGTGCGCGTCAAGGAGGATGTTG
AAAAGCGTCGCGTCTGCTTCCTGTGCCTGCGCACTCGGTTCTCGTTCTTCGGTCCCTGGGGCATCCAGTGCAAGCTGTG
CCAGCGCACGGTCTGCGCCAAGTGCTATACCAAGATGCGAATTCCCTCGGAGCACTTCCGGAACGTGCCCCTCGTGCTG
ATCTCGCCATCGCTGCTGTCCAGTCCGGCCAGCTCGAGCACCCCATCACCCTCCCATCATGCCCAGCAGGCGCACTCAT
CCTCGACTGGGAACATCATGGACGACCAGTTCCCCAAGTCGCTGATAGAGCGTCTTTTGCGATCCGAGTCAGATCGAAA
GACTCGAAGCACCGTGGGCAGTGCCCCATCCTCACCCAAGCACCAAAGATCAAACATGAGCACGCCGGGCATTAGCGTG
GGACCCGGAGCATCCTCCTCCTCAGCGGCTGCCACTGGACAGGCCGTGGAGGCACTGCACGACCAGGCGACCATGTCGT
CCTCGTATTCCGCGGCCATGCGACCCTCGGGCGTCCACCAGCAGCAGAAGCAGCACTACAACAACGCCATGTCGAGGAG
CATGGAGGGACCCCGAAGTCTGCCCGTGCACAGTCCAGCATATCGACCGCTCTCCAATAACAGCACCCTGGAGAGGAAA
TCCCGCTTCTCGAGAGGATTCAACCTGTTCTCCTCGGGCAGCCATCTTGCCCAGACGCAGGAGCAAAAGGAGAACCTGC
GCGGCGAGCAGGTGACCGTGTGCAACGACTGCCAGGGACTGGTCAACGAGATCACCAGCTCCGTGAAGCAGAAACGCAG
CTCTGCCCGTAACCGCACCATTCAGAATCTCACCCTGGACCTGACGCCCGTCTGGAAG
>CG10077-PA chr3L:6417054-6422272:-
TATAACGGACAGATGAACGCCTTCGGAGGCGGTGGCGTCGGAGGAGCTGGTGGCCTAGCCGGCGGTATGGTGCCCAATC
GCATGGGCGGTGGTGCTCCCGGCGGCGGACCCGGTGGAGCTGGCATGTTCCAGCGCAATCGCTCGGCCCCATACCCAGG
ATTCAATGGTCATGGACCCGCCAACGGTGGACAGCGACGCATGAACGGTGGTGGTCCTAGCATGGGACCCGGCGGACCA
CGCAACCAGGATGGATTCGGTGGTCAGAACGGTGGCCAGCGCTCTTCCAATCACGGCGCTCACTTGCCCAAGATCGTTT
GGTCAGAGGTGAATCTTACGCCATTCCGCAAGAACTTTTACAAGCCGTGCGATTCGGTGCTGGCCAGAACTGCCGAGAC
CTTCCTCACCAGCAATGAGATCACCATCAAGGGCGATCAGGTGCCCACACCCAGTATTGAATTCGAGGAGGGCGGCTTT
CCCGATTACGTGATGAACGAGATCCGTAAGCAGGGTTTCGCCAAGCCAACGGCCATTCAAGCCCAGGGTTGGCCCATTG
CTATGAGTGGACGGGATCTAGTGGGCGTGGCCCAGACCGGATCGGGCAAGACCTTGGCATATGTTCTGCCGGCGGTGGT
GCACATCAATAACCAGCCGCGCCTGGAGCGCGGTGATGGACCCATCGCCCTGGTCCTGGCTCCCACTAGAGAGCTGGCC
CAGCAGATCCAGCAGGTGGCCATTGAGTTTGGCAGCAACACTCATGTGCGCAACACTTGCATCTTTGGTGGTGCACCCA
AGGGACAGCAGGCTAGGGATTTGGAGCGCGGCGTGGAGATTGTGATTGCCACACCAGGTCGCTTGATTGATTTCCTCGA
GCGCGGCACCACCTCCTTGAAGAGATGCACCTATCTGGTGCTGGACGAGGCCGATCGTATGCTCGACATGGGCTTCGAG
CCCCAGATCAGAAAGATCATGCAGCAGATCCGCCCGGACCGTCAGGTTCTCATGTGGTCAGCCACCTGGCCGAAAGAGG
TGCGCCAGCTGGCCGAGGAGTTCCTTAATAACTACATACAGGTTAACATTGGTTCGCTTTCGCTGAGCGCCAACCACAA
CATCCTGCAGATCGTGGACGTGTGCGATGAGAACGAGAAGTTGATGAAGCTGATCAAGCTGCTAACGGACATCTCGGCG
GAGAACGAGACCAAGACCATCATTTTCGTGGAGACCAAGAAGCGTGTGGACGAGATCACGCGCAATATCTCCCGCCAGG
GCTGGCGCGCGTGCGCCATCCACGGCGATAAGTCGCAGCAGGAGCGCGACTTTGTGCTCTCGAGCTTCCGCAATGGCCG
GCACTCGATACTGGTGGCCACCGATGTGGCTGCCCGCGGACTCGACGTTGACGATGTCAAGTTTGTGATCAACTACGAT
TATCCTTCGAACTCGGAGGACTACGTACATCGCATTGGACGTACCGGACGCTCCAATAACACCGGCACCGCCTACACCC
TGTTCACGCATTCCAACGCCAACAAGGCCAACGACTTGATCCAGGTGCTGCGCGAGGCCAACCAGACCATCAATCCCAA
ACTGATGAACATGGCCATGAACGGTGGCTACAACAAGCGCGGTGGCGGCATGGGTGGCGGCTACCGCGGCGGCAATGGC
TATCAGGGCCGCAATCCGCAGATGGGCGGCGGTTACAATGGCGGCAACAACTACCGCAACAACAATGGTCCCGGCGCCA
GCATGAATCGCAATTCCTTCAACGGCGGCAGCGCTGGCGGCCCACCACGCTTCGATCAGAAGCCGCGCACTTCTCCGCC
GAATCAGGGCGGACAGGGCGGCTACCGTGGCCAGGGAGGCGGTGGCTACCAGGGACAACAGCAGCAGCAGCAGCAGAAC
GGCGGAGTGCCCTTCTCTCGCTTCAATCCCAATGCCGCTTGCTTCGAGCCCAACAAGCCGCAGAATGGTCCGGGATCTG
GACCGCCACAGGCGCAGCACCAGCAGCAGCAACAGGCTCAGGCTGCCCAGCAGCAACACCTACTGCCCGATGCCTCCGT
GCAGGCGGCGATGACGGCTGCGAACTATGGAGTCGATCAGAAGCGCTCCCGTTTCTCGCCCTACAACATGAACTTTGCC
AACATGCCACCACCAGCGATGAACCAGCAGCAGGCGGCGGCGGCCCAGCAGCAGCAGCAACAACAGTTGCAGACTCCAC
AGCAGCAACAGCAGCAGCAGCAAATGCAACAGCCGCAGGCCTATGGCCAGTACTCTTCAATGTCCTCCAGCATGGCAAC
CGTGTCGCTGAACGGAGGAGCTGCAACGGTGGCCAGCTCATACCGCGCCCAGTACGCAGTGCCCACGCAGGCGGCACCC
TATATGATGGCGAACGGCGGCGATATCTTTGCCTATCCGCCGCCTCCGCTGCCTGTGCAGAAC
>CG10077-PB chr3L:6420475-6420945:-
ATGCTCGACATGGGCTTCGAGCCCCAGATCAGAAAGATCATGCAGCAGATCCGCCCGGACCGTCAGGTTCTCATGTGGT
CAGCCACCTGGCCGAAAGAGGTGCGCCAGCTGGCCGAGGAGTTCCTTAATAACTACATACAGGTTAACATTGGTTCGCT
TTCGCTGAGCGCCAACCACAACATCCTGCAGATCGTGGACGTGTGCGATGAGAACGAGAAGTTGATGAAGCTGATCAAG
CTGCTAACGGACATCTCGGCGGAGAACGAGACCAAGACCATCATTTTCGTGGAGACCAAGAAGCGTGTGGACGAGATCA
CGCGCAATATCTCCCGCCAGGGCTGGCGCGCGTGCGCCATCCACGGCGATAAGTCGCAGCAGGAGCGCGACTTTGTGCT
CTCGAGCTTCCGCAATGGCCGGCACTCGATACTGGTGGCCACCGATGTGGCTGCCCGCGGACTCGGTGAGTATACG
>CG10080-PA chr2R:16161055-16166650:+
ATGTCTGAGGGCAGCGGTAGCGAGAATGCGGCCGCAGCAGATGCTGCGGCCGAGGCAGAAGCCGCGAGTGAGGCGGCAC
TGATGGCTGAAGCGGTGGCTGTGGCCTACCAGAGCGACGAGGAGGAGCAGCCAGAGGCCGAGGACACACCTGAGCAGGC
TGGCGATAACCAGGAAGAGGACGCCGCTGAACAACAGGATGGGGTGGAACTAGAGGGCGACGAAGACGCTGATGCTGAC
GACGCCATGAGCGTGGAAAATGCGGAAAATGAAAGCGATAGCGGTGGAAACGCCGAGGAGACCGCCGCCGCCGACCGGC
GCCAGGCCACCAAGAAGGAGCTCACCCAGATTATCGACAAGTGGGAGCAACAGCAAACCCAAAATGGATACGATCCAGT
GCCCACTCTCAGGAGCCTTGCGGAGATCTTTGAGCGTGAGAAGGACGTGTATCGGCGCAAGGATCCGGATCCCCTGGAT
TCACGTCATCCATATAGAGCCGATCCCAGCTGCCAGTACGGATTGCTACTCAAGCTGCTCTTTCGGAAGGATACCTTCA
TGGGCAAACTCCTCAACGATTACCTGCGAGAGAACTATTTCAGTCGCCAGAACGTCAGTCGCAGCTCTCTAGAACTAAA
CATCCTGGCCTGCCGCCTCATCCTGGAAATAATGCCAGGAATGGAGACCTCTGCAGTATTTCAGACCGCCGAAGGCGAT
GGAACCATCAATCGAATCTACTCTTGGGCAGAGGACAGCATTGAACCGCTTCAAAGCTATGCCACCGGTCTTTTAGCCG
AAGCCATGGAAGTGAGCGACATAGCCATAAACTTTCGCGATCTGAATATTCGATTGGTGCCAAAGATGATCAAGCGTCT
GCACATGCTCCTGGCGATCAGCAAGAGCGCCACTTCAGATGTCAATACGCCGATGCACAATCTTTCGGCTGACAGCAGC
ACGTCGGGCATGCTCAGCTGGGTGGCCTGCGCCAGTAATGCATCAGCTCCTCAATCGCCGCAGCACAATGGCAGTGGGC
TGGGAGCAAGTTCCTCGCAGCATGGCGACGCCTCTAATATGTCCATTCTGTTCGAGAACAGCAGAGATGCCTTTTCCGT
ATCTCGCTATTACAAAAGGATGTATATTCCTTTGCACCCGGCCACAGCGGATACTAGCCAAATGTTAATCATGCGCTTC
CTGACCAGCCTGGGCGAATATCAAGAGTTCCTAGCCATGGCTTTCGAAAACAATGTGATGCAGCTAATTTTTGGCTACC
TGGAAAACTTGGATCGCCGGGACACCTGCTTGGCCTACGAAGTTTTGAAGTATCTGGCTTCCCTTCTTTGCCACAAGAA
GTTTGCTTTAGAGTTTATTTCACACGGTGGATTGGAGCTTTTGTTAAAAGTACCCCGCCCCAGTTTGGCGACAACTGGT
GTGTCCATCGCCATCTACTACTTAGCATACTGTGAAGACGCCATGGAACGCATATGCAGTATGCAAAGACCACTTATTT
CAGAACTCGTGCGCTACGCTCTCTGGATTCTGGGTCGTTGCCACGACTCCTCAAAGTGTCATGCCACCATGTTCTTTAG
TCTGAGCTTCCAATTTAAGGTCATATTGGATGAGTTTGATGCTCAGGATGGTTTAAGAAAGCTGTACAATGTCATTTCT
GTACTAAAAATTCTTGATCCGAGCAACAACGACAGCGACAATGACTCTGATTTCAACGAAGACGTAGAATGTGCTTCCC
GACAAATGGTGCGCCACGTCTGCGTAGCCCTCAAGCGTTACATGGAGGCGCACTTCTTCTACAAGTACAACAGCTTCCT
TTGTCAAACAAATGCGGCATCCCCGGCACCGTCATCAGCCCACTATTTCAATCAGAATCCCACGGTTGCTGCCAAACTG
ACCTTTGACCAGTTGAACGACCAGATTCGCACGCTCCAGGAGCACACTTCTATTCGGGCTCATTGGCAACCGGTGGATC
AGCTGATGAAGCTTGGTGGAATAACCATGCTACTTAGGATCATCGCCTTCAGTTACGATTGGGTCAACAGTGGACGCTC
TGAGACGGTGCGCTCGGCTCTGGACGTGCTCAGCGTATGCTGTATCATCCCAAGAGTTTATGTTGTGCTCTGCGAGCGC
CTGCTGATGCTAGACAAGACAACTACCTCCGGATTTTGCTCGGTTCTGGGCGCTGCTGCAGGAGAAATTAGCTCGGATG
CAGAGGTTATCAAATCGGCGTTAGCGGTGCTGTGCCATTGTGTTTGCTCTCCGATCATCCGCAAGGACAGCGGCACCAG
CCTAATTAAGTTTGGAACGTCCTCCAGGAAGAACAAGGCCAACCATAAGTATGCCGAGGAGCTGATTGAACGTGTTTGG
GAGTCCGTATGCTCCAACAATGGCATTGTGGTCTTGCTATCGCTGATGCAGACTAAAGGACCCATTACGGATGCGGACT
GCATACGAGGAATGGCCTGTAGGGCCTTGGCGGGACTTGCGCGCTCCGATCGGGTCAGGCAGATCGTCAGCAAGCTTCC
ACTCTTTGCCAGCGGGCAACTCCAGACGCTGATGCGGGATCCCATACTCCAGGAGAAGCGCGCGGAACATGTAATCTTC
CAAAAGTACGCATTGGAGTTGCTAGAACGAGTGTCGGGTAAGACGAAACCGCTAAATAATCCTTTGGATCCATCGCTGT
CCAACATGCACAAGGCCAATGTAATCGCCCAGACACGCATCCAGTACAACAAGCAGCAGCTGTATCAGCTTATCTTCGA
GCACCTGGAGAGCAACGGTCTCTCCCAGACAGCCCAAATGCTGCAACGTGAGGTGGGTCTTCCGCTACAGACTCCCACT
ACGCGCAGTTTTCATCAATCACCTTTCGACTACAAAAGTCTTCCCAGTGGTAGTAGCTCGCTGTCCAGGAATCGTCTGC
GAAGCCGCATGCAAGATGTGAACGCAGCGATAATGGGCAGTGGAGACTTAAACAGAAGTTTTGGTGAGGACTCCTCGCC
GGCAGGAGCTGGTGGTAGCAATGCGGGAGATGGAGTCAGCATACCAAATTTTAGCTCCCTTAACACAACGCAGACGCCC
ATAAAAATAAGGAGGACGGACAGAAGTTCAGTCAGCCGCTCAATCCAGAAGCAGACAATGGAGCCTGGTGGCATGTCAG
TTGGTCTTCCCGAAGATGGTCAACTGCATCCCAAGAGGATTACCCTAAATACCATCGTAACGGAATACCTCACCAACCA
GCATTCGCTGTGCAACAATCCGGTCACGACCTGTCCGCAGTTTGATTTGTACGAGCCGCACAAATGTCCAGATCCGAAG
CCCAGCCGGCTCCTGAGCTCGAATTACAACCTGACCAGCCGGCATGCTCGAACCCAAGCCGGATTTAATACCAGTCGCT
TTGACCGTCGCTATGTGCACACGCACTTTTCACCATGGCGTAGCATTCGATCGGCGGACTACGAGGACCTAGAGTTCAC
CTGTTGCGATTTGGCGGGTAAATACATAATTGTGGGCACGCAGCAGGGCGACGGACGAGTGTTCAACATGAACGACGGC
GTGGAGCAGTTCTTCTCCAACTGCCACAACTTTAGCGTGGATGCTATCAAGGCCAACAGGGCCGGAGACTTGGTCATCA
CATCTAGCTTTTGGCGAACACCCAACAGCATTCTGTGGTCTATTGCGGACGATGAGTTCAAGCTAAAGTTGCGTCTTCC
CGATGTCACCTACTGTGAGTTTAGTCAAACGGCGCAGGATCGTTTGTTGGGCACCCAGAATGAGTGCGCCACGCTCTTT
GATATAAACACTGGTTCCAAGGTGGCCTCGTTTACGCCAACCATACCTAATCTCTACACCAAAAATAGAGCAACTCTTT
GCCGAACCGATGAGCTGATTTTGTCGGATGGTGTTCTATGGGATGTGCGTTCCGGAAAGGAGATACACAAGTTCGACAA
GTTTAATCAGTGTATATCAGGCGTCTTTCATCCCAACTGTCTGGAGATCATTGCCAATACCGAGGTGTGGGACTTGCGC
ACCTTTCATTTGCTGCAGACAGTGCCGGTGCTAGACCAGCGTAACTGCACCTTCTCCCCGATGCATGTAATCTACGGGG
CTAGCTTGGGGGCGGATAGGGATCATGACATGGAGACGACCACATATGACACCAGCTTCAACGTTCTGGACGCCTACGA
CTACTCGAGCATTGCGACCATTGACGTTAAGCGCAACATAAACGATCTGAGCGTCAGCGCCAACGGAAGTCTGATCGCC
GTGGTCGAAGACTACAGTGGCTACGAGTCCAAACAAGAGACCTACGTGAAGATCTACGCTGTGGGCGTTAAAAAGAGCG
AGCGCTCGGAAGAGGAAGATGATGAGGAGGTGCCCGAATCTGACGAGGACGGCTCGGATACGGGCTCCGAGAACACTTT
TGCTATAGGTCAAAATTTAATGGGTTTCAACCTGCTTCGTAACCTTCATGGCTCGGACAACGATGACGGAGATCTGGAT
GAAGACGACGATGATGGAGAGCCGCTGGACTCCGAGGACGATAGTGACGACGACGACGGCTCCGACAATGGCGACGACG
ACTTTGATGTGCTGGAATACTTCGATAGAAGCAGCTCAGAC
>CG10082-PA chr2R:16186933-16193787:+
ATGGTATATTTCTTGGGGGATTGGGGCATGGGAGATTCTGACTTGTCGTCATATCAGCAACATGTTCCAAATATACAGC
AGCCGCGACGCATCCATGGACATGATCTACTCTTGCAACAACAGCAGCAGCAGCAGCTCCCACAGCAGCAGCAGCAGCA
GCAACAACAGCAGCAGCAGCAAGAACTTGTGGCACAAATCTCCAGTAGCCTAAGCCAAGTGCCATCGCAGTTGCAGTTC
GCCAGTGGCTCCAGCTTCCTGCAACAAGGCTCATCTCCCTCGCCGTCCCAGCAACAACATGGTCCTGTCAGCAGCAGCA
GCCTCGTAACTGCTAATCTCCAGCAGCTGTCGGTGAGCAGCAGCAACTCCAGCAGCAGCAGTAGCAACAACAACAGCGC
CAGTGGCTGCAACACTCCCACCAAACCACAAAAGCAGAAACCACTGCTGCTCCCAGAAGCAGCTGCTCCCGCTGCCACC
GCTGTCGGCAAGTCGTTAAAGAACCCACAGCTGAGCAAGGATCTTCTGGACAATGAGGATGAGGTGGCATTGCACCCGC
TCTCCAACCAGGTCGGAGGACACACTCGCCTGTTGCTGCTCAACCAGTCGACGGTGATCAAGCCGCTGAACCTGCGCGA
ATTGGACTTCTACCAGAACATTCCGCAGGACATACTGAAGTTTGTGCCCAAGTACAAAGGCGTCATGCAGGCCACCACC
ATGGGCGGAGCCAAGCTGGACAAGCGCTACTCGCCCAGTTTCCGGGATGACGCGGCCGCTGTTCCCGTTCGCAAGATGA
GCGCCTCCAAGAGGAAGCGGGATGAGGTGCTGAGAATGAAGGTGCACAAGAATGGACAGGCGGCTGAGGTGATCAAAAG
CATCTCACAACTGGACAACACCAATAAGCAATACTTCCTTATGCTCGAGAACATCACCTCACAGTTCCGCAATCCCTGC
ATCCTGGACCTCAAGATGGGCACTCGTCAACATGGAGATGATGCGTCGGCGGAGAAGCGCTCCAAGCAGATGGCCAAGT
GCGCGGCCAGCACATCCGGATCGCTCGGCGTTCGCTTGTGCGGAATGCAGACCTACCTGGCCGATCTGGAACAGTATGC
CAAGCGTGACAAGTACTGGGGCCGCGAGCTTAACGAGAGCGGATTCAAGACTGCGTTGCACGATTTCTTTCACAATGGC
TACCGCCTACGCATCCGTGTCATCCGCAAGATTCTGCAGCGCCTGCTCCAATTACGAAGGGTGATTGAGAAGCAGTCGA
GCTACAGATTCTACTCTTGCTCACTGCTCATTGTGTACGAGGGCTTTGAGGAGAATCCAATGGCCCCCCCTCCCTCGAT
GAGTCAGGATGAGTGGCCAGAGGCACCCAGGTCGGCCACCGTGCCTGGCACCGTCTTCGATTATCATCCGGAAAACAGC
ATAGACGAGGACGATCTGGAGGATGACGACGAGGCAGGCAACGAGGCTGGCGATGAGCTGGAGGCGCACGACACCGACG
ACGATCTGCACCTGGTGGCCGCCGACAGTGGCAACGCTTCGGCCACGAACAGCAGCACAGGAGGCGATGCCTGCAACTA
CGATGCAGATGCCTCCAACGATTCCAACTCATTGCTCAACCTGGCTACCAGACGTCACCTGCACAAGCGTGGATTTGCA
GAGGCAGCGGCGCGAGGAGTTAAGCAGACGGCATCCCACAACACCACTACCGACGAGGAGGAGGAGGATGAGCATCCGG
CTATGCCACCGCCTCGGACCTGTGGTGTTATGGCCGCCAAAGCGGCAGCCGCTGCCGCTGGCCTGGCCGGAAAGGGAAA
GGGCGCATTCATTCTAATCTCCGAAGAGACAGTATTTCTGGACCCTGAGCCAGCGCTGCCCAGCGTGACGACTTCATCG
CCACATTCCGGTGACTCATGGATGAACTATAGCAGCAACAGCAGCGACGACTTCTCCGGATTATCCGAGCAGATAAAGG
CTGTGGCCAGTGGGCGGCAGACATGCAATAACAGCAGTGATGACGCAAGTTCGGATTACGAAAGCAGTATCATTGGGCC
CACGGAGGCTATGTTTAAGCGATATAAGTCTCAGCAATCTTTTGACGCCGCCACAGCTGCCGACTCTGCGTCCTCCCCG
CCACTCACTGCCGGAAACTCGAGCGTTTCCAATGGCGGCACCACCGTCCGCTCACTGGTTTCGCCCGCCTCATCCAGCG
CCTCCTCTCTGAAATCGGTCAAGGGTGCGGTGAAGCGTCTACGATGCAATGATGACGATCAGCAGTCTGCGAGCCTGGG
CGAATCGGATTTGCGAGAAGCGAAGAAGTCGACAATCACTTCGACGCCCGTTTCGGCCGTATCCTCGCCAGCTAAGGCA
GCACCACAACTGCGCAGCTGCGAGAGTATCTCAAACCAGCAATCTCTGCTGTCGGGCCTGCTCCTGGATAATAACAATG
AGCAGCGACGCAATGCACTCTTGCAGCAAAGCTCGAAGTCGCTGGACATGTCGGCACCGCCCACTGATGATAACCAGTG
CTTTGTGGACGTCCGGCTCATTGACTTTGCCCACACGGCATTTGTGCCGCGCAATGGCACCATGCTACCCACTCCGGCG
GCAGCTCCAGTGCATCATGGACCCGATGGGGGATTCCTCACCGGCCTGGACAGCCTCAACCGCCTGCTCAACGAGATTG
TGGCCGAGGAGTGCGCC
>CG10082-PB chr2R:16191499-16193787:+
GGCGTCATGCAGGCCACCACCATGGGCGGAGCCAAGCTGGACAAGCGCTACTCGCCCAGTTTCCGGGATGACGCGGCCG
CTGTTCCCGTTCGCAAGATGAGCGCCTCCAAGAGGAAGCGGGATGAGGTGCTGAGAATGAAGGTGCACAAGAATGGACA
GGCGGCTGAGGTGATCAAAAGCATCTCACAACTGGACAACACCAATAAGCAATACTTCCTTATGCTCGAGAACATCACC
TCACAGTTCCGCAATCCCTGCATCCTGGACCTCAAGATGGGCACTCGTCAACATGGAGATGATGCGTCGGCGGAGAAGC
GCTCCAAGCAGATGGCCAAGTGCGCGGCCAGCACATCCGGATCGCTCGGCGTTCGCTTGTGCGGAATGCAGACCTACCT
GGCCGATCTGGAACAGTATGCCAAGCGTGACAAGTACTGGGGCCGCGAGCTTAACGAGAGCGGATTCAAGACTGCGTTG
CACGATTTCTTTCACAATGGCTACCGCCTACGCATCCGTGTCATCCGCAAGATTCTGCAGCGCCTGCTCCAATTACGAA
GGGTGATTGAGAAGCAGTCGAGCTACAGATTCTACTCTTGCTCACTGCTCATTGTGTACGAGGGCTTTGAGGAGAATCC
AATGGCCCCCCCTCCCTCGATGAGTCAGGATGAGTGGCCAGAGGCACCCAGGTCGGCCACCGTGCCTGGCACCGTCTTC
GATTATCATCCGGAAAACAGCATAGACGAGGACGATCTGGAGGATGACGACGAGGCAGGCAACGAGGCTGGCGATGAGC
TGGAGGCGCACGACACCGACGACGATCTGCACCTGGTGGCCGCCGACAGTGGCAACGCTTCGGCCACGAACAGCAGCAC
AGGAGGCGATGCCTGCAACTACGATGCAGATGCCTCCAACGATTCCAACTCATTGCTCAACCTGGCTACCAGACGTCAC
CTGCACAAGCGTGGATTTGCAGAGGCAGCGGCGCGAGGAGTTAAGCAGACGGCATCCCACAACACCACTACCGACGAGG
AGGAGGAGGATGAGCATCCGGCTATGCCACCGCCTCGGACCTGTGGTGTTATGGCCGCCAAAGCGGCAGCCGCTGCCGC
TGGCCTGGCCGGAAAGGGAAAGGGCGCATTCATTCTAATCTCCGAAGAGACAGTATTTCTGGACCCTGAGCCAGCGCTG
CCCAGCGTGACGACTTCATCGCCACATTCCGGTGACTCATGGATGAACTATAGCAGCAACAGCAGCGACGACTTCTCCG
GATTATCCGAGCAGATAAAGGCTGTGGCCAGTGGGCGGCAGACATGCAATAACAGCAGTGATGACGCAAGTTCGGATTA
CGAAAGCAGTATCATTGGGCCCACGGAGGCTATGTTTAAGCGATATAAGTCTCAGCAATCTTTTGACGCCGCCACAGCT
GCCGACTCTGCGTCCTCCCCGCCACTCACTGCCGGAAACTCGAGCGTTTCCAATGGCGGCACCACCGTCCGCTCACTGG
TTTCGCCCGCCTCATCCAGCGCCTCCTCTCTGAAATCGGTCAAGGGTGCGGTGAAGCGTCTACGATGCAATGATGACGA
TCAGCAGTCTGCGAGCCTGGGCGAATCGGATTTGCGAGAAGCGAAGAAGTCGACAATCACTTCGACGCCCGTTTCGGCC
GTATCCTCGCCAGCTAAGGCAGCACCACAACTGCGCAGCTGCGAGAGTATCTCAAACCAGCAATCTCTGCTGTCGGGCC
TGCTCCTGGATAATAACAATGAGCAGCGACGCAATGCACTCTTGCAGCAAAGCTCGAAGTCGCTGGACATGTCGGCACC
GCCCACTGATGATAACCAGTGCTTTGTGGACGTCCGGCTCATTGACTTTGCCCACACGGCATTTGTGCCGCGCAATGGC
ACCATGCTACCCACTCCGGCGGCAGCTCCAGTGCATCATGGACCCGATGGGGGATTCCTCACCGGCCTGGACAGCCTCA
ACCGCCTGCTCAACGAGATTGTGGCCGAGGAGTGCGCC
>CG10083-PA chr3L:12880945-12882787:-
ATGGCCGTCAGCTTCGAGAAGAATCGGGCGCAAATAGTGGCTGCCTGGAAGGATGTGCTGGACGACAAGAGCGACACGA
ACTGGTCCCTCTTTGGCTACGAGGGTCAGACCAACGAGCTAAAGGTGGTGGGCACCGGCGATGGCGGCGTGGATGAGCT
AAACGAAGACCTAAATAGCGGCAAGATTATGTACGCCTTCGTCCGAATCGAAGACCCCAAAACGGGCCTCAACAAGTAC
TTGCTCATCAACTGGCAGGGCGAGGGCGCACCTGTTCTACGCAAGGGTACCTGCGCCAACCACATCCGCGATGTGAGTA
ATTTGCTGTCCGGCGCTCACCTTACCATCAATGCCCGGAACGAGGACGATATTGACTTGGATCGGCTTCTCAAGAAGCT
AAGCACCGTGAGCTCAGCCTACAGCTTTAAGGAACCTCGAGGCGCCATGGAGGAGCAAAAGGCGCCGGTGGGAACCAAC
TATACTCGGGTCATTCCCACCAAGGAGCTAAACGCCAGCGTTATGCAAGACTTCTGGAAAAAGGAGGAGGCCGAGGAGA
AATTACGACAGGAGGCAGAGAAGGAGTCGAAGCGGCTAGAGCTTCAGAAGTTGGAGCAGGAGCAACGTAGTCGCGAGGA
GAAGGAGCACAAGGAGCGGGAGAAGCTGGTCATAAGCACCACCAAGCTCCAGCCGGCCCACGTACCCATCAAAACTTCA
CCGCAACCTTTGAGCCCCGAGAAAACTGCGCCAGGATTTGCCAACAATCTGACCGATGCGGAGCGCATGCGTCAGGCGA
GGAACCAGGAGGCCCGCGAATTGATTGGCTCTCGTGTGGGTGCTGCCAAGGCCATGTTTACAAAGCACACGAGCGAGGG
ACAACTTCAGTCCAAACTAAATACGCAACCGCCGGCCAAACCAGCTCGCAACTCGATTGCCCAGCGCATCAACGTCTTC
AACCAAAACCAGCCTCAAGATGCACCTGTGCCTTCACCACCACGCGCTGTGTCCCCTGCCAAACCGTTGCCAGTAGAGG
CTCCTGAACCAGTAGTCCCCGCTCCAGCTATAGCTCCTGCTGCTCCGGTGGCTGCCGAGGTTGTTTCCACAATAGCGGA
GGTGGAGGAGTCGCAACCGGTAGACGATTTGCCACTGGCCCATGAAAGCGAACAGTTCTCGACTATCAAGCGATCGCCA
CATAGTAAATCAAACTCGCTGCAGTCTCAGTCGCCCGACGAGACCACCTCTTCCAATGAAACAGACACCGCTGTTTCCC
AGGACCAGGAAGAAGAGGTTCGCACCAAGGTGTCAGTCACCGTGCAGCAGTCGCAATCGGTCAAGTCGAGCGGCATGAG
CACACTGGAAAGAAATGCATTAACGGATTTGGTAAACGAGGACGATTTTATCTGCCAGGAGACCTTAGGCGATCTGGGA
CAACGGGCACGAGCTCTATACGATTACCAGGCAGCCGACGAGACAGAGATCACTTTCGATCCAGGCGATGTCATTACGC
ATATCGATCAAATCGATGAGGGATGGTGGCAGGGACTGGGCCCTGATGGAACCTATGGACTGTTTCCGGCAAACTATGT
CGAGATCATCAAC
>CG10084-PA chr2L:19177529-19180978:+
ATGATTCTGGAGAATTCCGACAAGCTCAAGGATTGGCTGAGCGTGGTCCTGGAGCCACTCTGCGATGCGGACTCCTCGG
CCTTGGCGCGCTATGTCATCGCGCTGCTCAAGAAGGACAAATCGGATAAAGACCTTAAGCGGATCATGATCGAGCAGCT
CGATGTTTTCCTGTCCGAGGAGACGACGCGTTTCGTGGAACGCCTCTTCAATGCCATTGCCAGCGAGGAATACCTGACG
GTCCCTGCTGCCCCTCTAATAACGGCCTCCAGTGCATCCACCGCTGAGCTAACACTTGACCAGGATCTGGCCCTGGTCA
TTGATGGGCCCCAGGACGACATCGAAGCGGTTTTGATTGCCGATTCCCCTCCACCGCCTCCTAAAGATAATGTGATAAA
ACCCGATAGCAATCAGGTCAAGTTAGAGCAGGCCAGTCAAGATGCCAGGGAAGCCGAGGCCCTAGCCTTTATCAGCCAG
GAAGCCGGCACTGCCATGCACGCCCATACAGATGCCAAGCCAGCCTTTGATCACAAAACCAAAGACTCCCACAATCAAC
AGTCCGCCTCCAACTACCAACACCATCATGTGCGCAGTGCCAGCCCACCGGGCAGAAGCAGCGGCGTCAGCGGAAGTGG
AGGAGGTGGTCCCGGCGGAGCAGGTCTTGCGGCGGGTTATGCTGACAAGGAAAACCAGCCGCGCGACAGTCGACGACGA
CGTGCTTCCCTACGATCCCGTTCCCGCTCCCGATCGCGTTCGAACGAGCGCGCTTTTCGGCGGTCCAGGTCACGCGACC
GACGGGTGAACGAACGCGAGAAAACTCAACGCCAATTCCGTAACAAATCTCCACCAGGCTCGCAGACCGACAATCGCCA
TCATGGTCGGCGCAACTTTGATCGCCGGCGCATCGGTGGTAACGCAGATGATCGTCCTCGATTTGGCAACAATAAGAGC
CGGCGCTCTCACAGTCGGTCAATGTCGCCGGAACGAAACGCACGGCGCAACCAGAACTCCCCGGACCGAGTACAAGCAG
CCCAAGCTAACCAAATTCCCGCTCCAGTGGCGCCGCCAGCGCCCGTTGAGCATCCGGCTTCCCATCCTCGTCAGCGCTG
CCGGGACTTTGACGAGAAGGGCTATTGTGTCAGGGGTGAAACATGTCCTTGGGACCACGGCGTCAATCCGGTAGTGTTC
GAGGGCATCAACAACTCGGACCTCATGATGTCAATGCGCGAGTACAATCCGGATGCGCCAGAAATATGGGCGAGGAGCG
GAGTTCCGCCACCAGGAGCTGGTCAGGGACCAGTGCCTCCACCAACGCAACCGGGACAGACCACCATTAACCCCTTCAG
CGGTAATGTGCGACCAAGCACGCTGATGAGCGGCTCTGGGCCCAATCCGATGGGCGTTCCCAATCCCGCTGACTACGCG
CGCAATCCAGGCGCTCCGCCGCAGGCGGCCATGATGCCATTCCCTTTCAATCCCACTGCGGTGACCACTCCGTTGCAGC
GGCAGCTCATACCTATTCCCGTGGTTGATGGCGCTCCCACGGGAGGCGTTGCTGAGGTTGGTAAGCGACGTTTCGAACT
GGAGGATACAGTGGCCATTGCCGATGTGCCAACGAAGCGAAAGGTGCCGATCAACAGTCGTCTTGGCCCGCGCGTCAAT
CCCAACATGCAGCAGCATAACAGTTCGCTGGAGCTGAGGAAGGTACCGCGCGGACTAAACACCATCGCTCATTTGAACA
ACCACTTTGCTAAGTTCGGCAAGATCGTTAACATTCAGGTTTCGTACGAAGGCGATCCAGAGGCAGCTATCGTGACTTT
CTCCACACATGCTGAAGCAAATGTGGCCTACAGGAGCACTGAGGCGGTGCTGAACAACCGATTTATTAAGGTCTTCTGG
CACAACGACAGCAGCGGAGCGGATGTGGGACAGATGAACCAGATGGGCGGTGGTGGAGGAGGCGGTGGACGGAAGAACG
CCAGCCAGTACCATCTGCATAACGTTCCGGCAGTGCCAACACCCAATGCGGATGGTGCGAAGATCAGCAATGCTAATCC
TTTAACTGAGGCGGGAGCTGGTAATATTGGCACCCCTGCCACGGAACAGGCCAACACAGCGGCTCCGGCATCAATGCGT
CTCAAGCTAAATACAACGACAGCTGGCGGCTCAGCTGGAGGAGCAGCTGGTGCGGGAGCACCGGGATCAGGTCGTCCCT
TGAACCCTGCTGCCAATGCCGCTAGCATACGCAAGAAGCAGGAGGAGCAGCAGAAAGCAGTTCATCAACTGGCTAACGG
GTTGCGCAAACGCAAACAAGAATTGCTCCAGAGCTATATGAAGCAGATGAAGACTGCTCTGGAACTGGTGGAGCGAATG
GACCAGCAGGATTCTCAGAGGGCCCCTACTCTGCAGACAATAAAGGTGCTGCAGATGACAATCGACAAACTTCGAAAGG
AAATCAAGGCCGACCAAGATCAGTTGCAAGCGCAAATACAGCAACAACAGCAGCAGCAACAGCCGCCCGTCAAGAAGAC
CAAGGAGCAGCAGAAGAAGGAATTGCTCGACATGGAGCTAGAGCTAATCGCCCAGCAACAGGAGGGCAACGACACTACA
GCCATACAGAAGCGATTGGAGGAGTTACAACGCAATCTAGGTGTTGGCTCAGCTGCGAATAACAAGTCTACCCACTATG
CAGCTGCTTCGGGCGCACCCGGTGGCGGTGCAGGACGCAAGCGTCCGAATCTGCCGGAGGGACCCACTCGCGTCGATAG
GCGACCAAAGGCCATTGTGGTCACTGGCTTTGCGGCCGAAGAGGCAGACTTTGTCCTGGGTCACTTTAAGAACTTCGGC
GAGATTTCTAAGCATGATGTAGACCGTGAGATTCCACAGTTAATACTCTCATACGCAACCCGTCTCAACGCCGAACAGG
CTGTGCTCCGGGGCAAAATGTACAAAGACAAGCGCCTGCAGATCTCGTGGGCTCCCGTGGTGACACCCGCTCCAGCTCC
AATGGCCGCCCCTGTTGAGAAGTCCACTGCACCAGGTGCCATGCTCGTTAGCCTAGAGAACCCCAAACAATTAATCCAG
TCCGTCAGTGAGAGCGAGAGTCTGTTAGGCAGCGACACGCTGCCGGAGCTGCGCCTGGAAGATGAGGAGGAGGATGAGG
AGTCCGAGGATCGCTCCTGGCGTCGT
>CG10084-PB chr2L:19177529-19180978:+
ATGATTCTGGAGAATTCCGACAAGCTCAAGGATTGGCTGAGCGTGGTCCTGGAGCCACTCTGCGATGCGGACTCCTCGG
CCTTGGCGCGCTATGTCATCGCGCTGCTCAAGAAGGACAAATCGGATAAAGACCTTAAGCGGATCATGATCGAGCAGCT
CGATGTTTTCCTGTCCGAGGAGACGACGCGTTTCGTGGAACGCCTCTTCAATGCCATTGCCAGCGAGGAATACCTGACG
GTCCCTGCTGCCCCTCTAATAACGGCCTCCAGTGCATCCACCGCTGAGCTAACACTTGACCAGGATCTGGCCCTGGTCA
TTGATGGGCCCCAGGACGACATCGAAGCGGTTTTGATTGCCGATTCCCCTCCACCGCCTCCTAAAGATAATGTGATAAA
ACCCGATAGCAATCAGGTCAAGTTAGAGCAGGCCAGTCAAGATGCCAGGGAAGCCGAGGCCCTAGCCTTTATCAGCCAG
GAAGCCGGCACTGCCATGCACGCCCATACAGATGCCAAGCCAGCCTTTGATCACAAAACCAAAGACTCCCACAATCAAC
AGTCCGCCTCCAACTACCAACACCATCATGTGCGCAGTGCCAGCCCACCGGGCAGAAGCAGCGGCGTCAGCGGAAGTGG
AGGAGGTGGTCCCGGCGGAGCAGGTCTTGCGGCGGGTTATGCTGACAAGGAAAACCAGCCGCGCGACAGTCGACGACGA
CGTGCTTCCCTACGATCCCGTTCCCGCTCCCGATCGCGTTCGAACGAGCGCGCTTTTCGGCGGTCCAGGTCACGCGACC
GACGGGTGAACGAACGCGAGAAAACTCAACGCCAATTCCGTAACAAATCTCCACCAGGCTCGCAGACCGACAATCGCCA
TCATGGTCGGCGCAACTTTGATCGCCGGCGCATCGGTGGTAACGCAGATGATCGTCCTCGATTTGGCAACAATAAGAGC
CGGCGCTCTCACAGTCGGTCAATGTCGCCGGAACGAAACGCACGGCGCAACCAGAACTCCCCGGACCGAGTACAAGCAG
CCCAAGCTAACCAAATTCCCGCTCCAGTGGCGCCGCCAGCGCCCGTTGAGCATCCGGCTTCCCATCCTCGTCAGCGCTG
CCGGGACTTTGACGAGAAGGGCTATTGTGTCAGGGGTGAAACATGTCCTTGGGACCACGGCGTCAATCCGGTAGTGTTC
GAGGGCATCAACAACTCGGACCTCATGATGTCAATGCGCGAGTACAATCCGGATGCGCCAGAAATATGGGCGAGGAGCG
GAGTTCCGCCACCAGGAGCTGGTCAGGGACCAGTGCCTCCACCAACGCAACCGGGACAGACCACCATTAACCCCTTCAG
CGGTAATGTGCGACCAAGCACGCTGATGAGCGGCTCTGGGCCCAATCCGATGGGCGTTCCCAATCCCGCTGACTACGCG
CGCAATCCAGGCGCTCCGCCGCAGGCGGCCATGATGCCATTCCCTTTCAATCCCACTGCGGTGACCACTCCGTTGCAGC
GGCAGCTCATACCTATTCCCGTGGTTGATGGCGCTCCCACGGGAGGCGTTGCTGAGGTTGGTAAGCGACGTTTCGAACT
GGAGGATACAGTGGCCATTGCCGATGTGCCAACGAAGCGAAAGGTGCCGATCAACAGTCGTCTTGGCCCGCGCGTCAAT
CCCAACATGCAGCAGCATAACAGTTCGCTGGAGCTGAGGAAGGTACCGCGCGGACTAAACACCATCGCTCATTTGAACA
ACCACTTTGCTAAGTTCGGCAAGATCGTTAACATTCAGGTTTCGTACGAAGGCGATCCAGAGGCAGCTATCGTGACTTT
CTCCACACATGCTGAAGCAAATGTGGCCTACAGGAGCACTGAGGCGGTGCTGAACAACCGATTTATTAAGGTCTTCTGG
CACAACGACAGCAGCGGAGCGGATGTGGGACAGATGAACCAGATGGGCGGTGGTGGAGGAGGCGGTGGACGGAAGAACG
CCAGCCAGTACCATCTGCATAACGTTCCGGCAGTGCCAACACCCAATGCGGATGGTGCGAAGATCAGCAATGCTAATCC
TTTAACTGAGGCGGGAGCTGGTAATATTGGCACCCCTGCCACGGAACAGGCCAACACAGCGGCTCCGGCATCAATGCGT
CTCAAGCTAAATACAACGACAGCTGGCGGCTCAGCTGGAGGAGCAGCTGGTGCGGGAGCACCGGGATCAGGTCGTCCCT
TGAACCCTGCTGCCAATGCCGCTAGCATACGCAAGAAGCAGGAGGAGCAGCAGAAAGCAGTTCATCAACTGGCTAACGG
GTTGCGCAAACGCAAACAAGAATTGCTCCAGAGCTATATGAAGCAGATGAAGACTGCTCTGGAACTGGTGGAGCGAATG
GACCAGCAGGATTCTCAGAGGGCCCCTACTCTGCAGACAATAAAGGTGCTGCAGATGACAATCGACAAACTTCGAAAGG
AAATCAAGGCCGACCAAGATCAGTTGCAAGCGCAAATACAGCAACAACAGCAGCAGCAACAGCCGCCCGTCAAGAAGAC
CAAGGAGCAGCAGAAGAAGGAATTGCTCGACATGGAGCTAGAGCTAATCGCCCAGCAACAGGAGGGCAACGACACTACA
GCCATACAGAAGCGATTGGAGGAGTTACAACGCAATCTAGGTGTTGGCTCAGCTGCGAATAACAAGTCTACCCACTATG
CAGCTGCTTCGGGCGCACCCGGTGGCGGTGCAGGACGCAAGCGTCCGAATCTGCCGGAGGGACCCACTCGCGTCGATAG
GCGACCAAAGGCCATTGTGGTCACTGGCTTTGCGGCCGAAGAGGCAGACTTTGTCCTGGGTCACTTTAAGAACTTCGGC
GAGATTTCTAAGCATGATGTAGACCGTGAGATTCCACAGTTAATACTCTCATACGCAACCCGTCTCAACGCCGAACAGG
CTGTGCTCCGGGGCAAAATGTACAAAGACAAGCGCCTGCAGATCTCGTGGGCTCCCGTGGTGACACCCGCTCCAGCTCC
AATGGCCGCCCCTGTTGAGAAGTCCACTGCACCAGGTGCCATGCTCGTTAGCCTAGAGAACCCCAAACAATTAATCCAG
TCCGTCAGTGAGAGCGAGAGTCTGTTAGGCAGCGACACGCTGCCGGAGCTGCGCCTGGAAGATGAGGAGGAGGATGAGG
AGTCCGAGGATCGCTCCTGGCGTCGT
>CG10086-PA chr3R:3652098-3654453:+
ATGTCGAAGAACTGCATGATAACGTTCGACCAGAATGAGCACGGCACCTACTTCACCGGCCAGGTGATATCCGGCAAGG
TGATTGTCAATCTGAACAAGACCAAGAAACTGCGAGGAATAAAACTGCAAATAAGTGGATATGCGCAAGCCCAGTGGCG
ACACCGCAGACATGGTAAGGCGGTGGCCATCCAAAACCCCAAGAAGCGATCGAATAACCAGTACAGCGGACGGGAGGAC
TATATAGCCTCCACCACTTACCTTATGGGTTCGGAGCAGGGCAGCAACTTTAACATGGACGCCGGCACGTACACCTACA
CCTTTGCTTGCCCCATTCCCAGCCACTGCCCCTCGTCCTTCGAGGGTGCCTATGGACACATCCGGTATCTGGCCAAGGT
CACCTTTCTGAAGCCAGGCGCTTCCAATCGCACCCACAATGTGGGCTTCACTGTGCTGAAGCTGCTGGACTTGAACCAG
GAGACCAAGATGCTTCGGGAACCGGCGAGCAATGAAGCCGTGGAACACTTTTGCCTGATGCACTCGAAGCCCGTGCAGT
TGAAGGTCACTCTGCAGCAGCAGGGCTATGTTCCGGGTCAGTTCATGCTGATCCATGCCCATGTGCGCAATGACTCCAG
CTCCGATTGCCGGAAGCTACTGATCATGCTGCATTTGAGAGCCACATACACGGCGGATACGCCCTCGCTCCGCACCACA
TCCGAGAAGATAATGCTCGTGAAGCGCGAGTGCGGTCCGGTGGCTCATAATGCGCAGAAGACATACACGGAAACCCTGA
GGATTCCGGCAACGGCGCCCACCTGCGAGCACCTTAGCAAGGTGGTGCGCGTATCCTACGAAGTGCGTGTGGTGGCTGT
TATGAACTGGCTGATGGCTAATCCGCGGCTAATAATCCCTGTGACCATTGGCAACGTGCCCCTGGCAACTGCGGTGTCC
GGACCGGACTTCCTGCCAACTAACGCCTTCCCATCTGGAAGTTCGCTGCCTGCCGACATGCCATGCACCTCTACAAGAG
CCATGGAACTGGCTCAGATGGCCGCGAGCGGGGTCAGCAACTCCGGCTACGAGATGGCCGAGGATCTAGAGGACTTCGA
GCTTCCAGAGGACGGAGATGATGAGTTGGAGGCCGCCGACAATTTCGTACCAGATTTACCTCCTCCTACCTACGAGCAG
GCCATGTTCATGACCACTGATATTGCGGACACGGACGCGAACACAGTCAGCGAGGCCTCCCGATTTACTCCACGCTATC
CGGTCTTTGATGTGGACACCTTCCAGAGCCCGCCGCCAAATCCGCCCCAGAAGAAGAGGCGCCGCCGACGCCGACGTCC
TGCCGAACCTGGACAGTCGAAGCAACAACCGGAGAAGCAACCAGTGGAGTCACCCGTGCAGATC
>CG10089-PA chr3L:12864357-12865374:-
AAGGTCTTGCCGGGACTTTATGTGGGCAACTATCGCGACTCCAAGGATCACACTCAGCTGGAAAGATTCAAGATCTCGC
ACATCATCGCCATACATGACAGTCCGCGGCGTCTGCTGCCGGACAAGCACTACCTGTGCGTGATGGCCTCGGATACGCC
AGATCAGAATCTCTCCCAATACTTTTCCGTCTGCAACGACTTCATACACGCCGCCCGGCTTCGCGAAGGCAACGTGCTC
ATCCACTGCCTGGCGGGGATGTCGCGCTCTGTGACCGTGGCCGTGGCCTATATCATGACGGCCACACACCTGAACTGGA
AGGAGGCACTGAAGGTAGTTCGAGCTGGTCGCGCTGTGGCCAATCCCAATGCTGGATTCCAGAGCCAACTGCAGGAGTT
TGAGCAGTTTAAGCTGCCCGAGGAACGACGCCGCTTGAGGGAACGCTTCCCATCCTCGGCTCTGGAGCAACTGGATCGC
ACCAAGGTGGCCACCGCGCTGGACAACTACCAGGAGTTGCTGCAGAACCGCGACATCTGCGAGGGTAACTGCTCCCGCG
GCGAAAAGTGTCCTACAGGTGCGGACCAGGACGTAGGTGGGGTTAATATTCGTCAGGGGGAGGAAGAAGACGAGGGTGA
AGGCGAGGGCTTGGGCAAAGTCAGGCGAAGCTTGGCTTACACTCTAAACTTCGCGGTGGACCAATGGAAGAGCAGTACC
TTTAAGAAGGATCCGAACAATGACCCCCCACCGGATTTTAGCTTGGGCAAGGACCTTATGCCAAGTGTGCGTTACTACG
ATCCGGAGTGCGACAGGGGCCAATTCGTCAAGAATGTGGATTCGGACAATGATGAACAGTATATTGCTTTTAAGACATC
AACAAAGCAAGAAGCCAAGTCCAAATCAAAATTAAAAAAACGACGTGTACCAAAATCAGAATCCTGCACCCAAAGCTGT
CTTGAGAAACCA
>CG10089-PB chr3L:12864357-12865374:-
AAGGTCTTGCCGGGACTTTATGTGGGCAACTATCGCGACTCCAAGGATCACACTCAGCTGGAAAGATTCAAGATCTCGC
ACATCATCGCCATACATGACAGTCCGCGGCGTCTGCTGCCGGACAAGCACTACCTGTGCGTGATGGCCTCGGATACGCC
AGATCAGAATCTCTCCCAATACTTTTCCGTCTGCAACGACTTCATACACGCCGCCCGGCTTCGCGAAGGCAACGTGCTC
ATCCACTGCCTGGCGGGGATGTCGCGCTCTGTGACCGTGGCCGTGGCCTATATCATGACGGCCACACACCTGAACTGGA
AGGAGGCACTGAAGGTAGTTCGAGCTGGTCGCGCTGTGGCCAATCCCAATGCTGGATTCCAGAGCCAACTGCAGGAGTT
TGAGCAGTTTAAGCTGCCCGAGGAACGACGCCGCTTGAGGGAACGCTTCCCATCCTCGGCTCTGGAGCAACTGGATCGC
ACCAAGGTGGCCACCGCGCTGGACAACTACCAGGAGTTGCTGCAGAACCGCGACATCTGCGAGGGTAACTGCTCCCGCG
GCGAAAAGTGTCCTACAGGTGCGGACCAGGACGTAGGTGGGGTTAATATTCGTCAGGGGGAGGAAGAAGACGAGGGTGA
AGGCGAGGGCTTGGGCAAAGTCAGGCGAAGCTTGGCTTACACTCTAAACTTCGCGGTGGACCAATGGAAGAGCAGTACC
TTTAAGAAGGATCCGAACAATGACCCCCCACCGGATTTTAGCTTGGGCAAGGACCTTATGCCAAGTGTGCGTTACTACG
ATCCGGAGTGCGACAGGGGCCAATTCGTCAAGAATGTGGATTCGGACAATGATGAACAGTATATTGCTTTTAAGACATC
AACAAAGCAAGAAGCCAAGTCCAAATCAAAATTAAAAAAACGACGTGTACCAAAATCAGAATCCTGCACCCAAAGCTGT
CTTGAGAAACCA
>CG10089-PC chr3L:12864357-12865374:-
AAGGTCTTGCCGGGACTTTATGTGGGCAACTATCGCGACTCCAAGGATCACACTCAGCTGGAAAGATTCAAGATCTCGC
ACATCATCGCCATACATGACAGTCCGCGGCGTCTGCTGCCGGACAAGCACTACCTGTGCGTGATGGCCTCGGATACGCC
AGATCAGAATCTCTCCCAATACTTTTCCGTCTGCAACGACTTCATACACGCCGCCCGGCTTCGCGAAGGCAACGTGCTC
ATCCACTGCCTGGCGGGGATGTCGCGCTCTGTGACCGTGGCCGTGGCCTATATCATGACGGCCACACACCTGAACTGGA
AGGAGGCACTGAAGGTAGTTCGAGCTGGTCGCGCTGTGGCCAATCCCAATGCTGGATTCCAGAGCCAACTGCAGGAGTT
TGAGCAGTTTAAGCTGCCCGAGGAACGACGCCGCTTGAGGGAACGCTTCCCATCCTCGGCTCTGGAGCAACTGGATCGC
ACCAAGGTGGCCACCGCGCTGGACAACTACCAGGAGTTGCTGCAGAACCGCGACATCTGCGAGGGTAACTGCTCCCGCG
GCGAAAAGTGTCCTACAGGTGCGGACCAGGACGTAGGTGGGGTTAATATTCGTCAGGGGGAGGAAGAAGACGAGGGTGA
AGGCGAGGGCTTGGGCAAAGTCAGGCGAAGCTTGGCTTACACTCTAAACTTCGCGGTGGACCAATGGAAGAGCAGTACC
TTTAAGAAGGATCCGAACAATGACCCCCCACCGGATTTTAGCTTGGGCAAGGACCTTATGCCAAGTGTGCGTTACTACG
ATCCGGAGTGCGACAGGGGCCAATTCGTCAAGAATGTGGATTCGGACAATGATGAACAGTATATTGCTTTTAAGACATC
AACAAAGCAAGAAGCCAAGTCCAAATCAAAATTAAAAAAACGACGTGTACCAAAATCAGAATCCTGCACCCAAAGCTGT
CTTGAGAAACCA
>CG10089-PD chr3L:12863203-12865374:-
AAGGTCTTGCCGGGACTTTATGTGGGCAACTATCGCGACTCCAAGGATCACACTCAGCTGGAAAGATTCAAGATCTCGC
ACATCATCGCCATACATGACAGTCCGCGGCGTCTGCTGCCGGACAAGCACTACCTGTGCGTGATGGCCTCGGATACGCC
AGATCAGAATCTCTCCCAATACTTTTCCGTCTGCAACGACTTCATACACGCCGCCCGGCTTCGCGAAGGCAACGTGCTC
ATCCACTGCCTGGCGGGGATGTCGCGCTCTGTGACCGTGGCCGTGGCCTATATCATGACGGCCACACACCTGAACTGGA
AGGAGGCACTGAAGGTAGTTCGAGCTGGTCGCGCTGTGGCCAATCCCAATGCTGGATTCCAGAGCCAACTGCAGGAGTT
TGAGCAGTTTAAGCTGCCCGAGGAACGACGCCGCTTGAGGGAACGCTTCCCATCCTCGGCTCTGGAGCAACTGGATCGC
ACCAAGGTGGCCACCGCGCTGGACAACTACCAGGAGTTGCTGCAGAACCGCGACATCTGCGAGGGTAACTGCTCCCGCG
GCGAAAAGTGTCCTACAGGCGTCTGCAACATGGACCCCACGAAGGGCTTGTTCCGACGTCGTCCCTCCAACGCCTCCAC
TCACTCGCGTCTGCGTGCCCAGTCCTCCAACGCCAACGCCTCGTCCAGTTCGCTCAGCGTGAGCAGTGCCGCCGCCCAA
TCCTGCCCCACATCGCCCAAGAGCTCACCGCTGCCCATAGTCCGTCGTTCGGTGGGCAACGAGCGCATACCCGAGGACG
AGATCGTCCTGGAACAGCCGCCCACCACATCCCGTGAGGCGGCCGAGTATGCCGCCGCCTTCGAGGATGCTCGCCGGGA
GCAGGAGCAGCGCCAGCAGCAGCTGTCCAGGAGTCAGCGCTCTCCCCGGCCGGGCAACTCCTCGAGAGAAGCGCCTCGG
GTGAGTAGCGCCGGCAGTCGAAGGGAGTCGGCGGCCAGGGAGGGTAATGGCTCCGCACAGCTGCAGCGGAGTGCCAGTA
CGGTCAGCGGTTTCGGAGTGCGTCCACGGAGTAGTCCGGCTGGACTGCACGCTTACACGGGATCGGTTCCTTCCTCCGT
CCACGGTTCCCGAGTGGATTTGCGTGATGCTGACAAGGGATCGGCCATATACCTGGGCTGTTCCGCACCGAGGGCCTCC
ACACTATCTATATCCTCGTCGAGAGGCTCGTCGGGAGGCTCGGCTCCACCCTCACCCTGCCACACTCCTCCCGCCAGTC
CACGTCATGGTGTAAAAAGATCCACCAGTCTGGTGAAGAAGCCGAGA
>CG1009-PA chr3L:1100554-1104829:+
ATGGCCCAGAAGGCAAAGTTCGAGAGGCTGCCCACCAATGTGGTGCCAAGGCACTACGAGCTCCTCCTGCAGCCCAATC
TCAAGGAGTTCACCTTTACGGGCAAGACCGTGGTGCAAGTCAATGTCAAGGAGCCCACTACCCAGATAACCCTGAATGC
CCTGGACATTGTTCTCGATTCGGTGGAGCTCCACTTTGAGTGCAGCAAACTGAAGCCGGAGAAGATAGTGTATTCCGCA
GAAAATGAGACGGCCACGCTGGAGTTTGCCCAAGAGATTCCGGCGGAGACTCAAGGCGTACTGCATATGTCCTTCACGG
GCGAGTTGAACGACAAGATGAAGGGCTTCTACAGGAGCAAGTACTTCGGGCCGAACGGCGAAGAGCGCTTTGCGGGCGT
CACCCAGTTCGAGGCCACCGATGCCCGTCGCTGCTTCCCCTGCTGGGACGAGCCCGCCATCAAAGCTACCTTCGACATC
ACACTGGTGGTGCCCAAGGACCGGGTGGCTCTGTCCAACATGCCGGTCATCAAGGAGGATTCCCTTCCTGACGGTCTGC
GACGAGTGCGTTTCGACCGCACGCCTATCATGTCCACCTACCTGGTGGCCGTCGTAGTGGGCGAGTACGACTATGTCGA
GGGCAAGTCCGACGATGGCGTCCTCGTCAGGGTTTTCACACCCGTTGGCAAACGAGAGCAGGGCACCTTCGCCCTGGAG
GTGGCCACCAAGGTGCTGCCGTACTACAAGGACTACTTCAACATCGCCTATCCGTTGCCCAAGATGGACCTCATCGCCA
TCTCTGACTTCTCTGCCGGCGCCATGGAGAACTGGGGTCTGGTCACCTACCGCGAGACCTTCGTGCTTGTGGACCCGAA
GAACACCTCGCTGATGCGCAAGCAGTGGATTGCGCTGACAGTGGGTCACGAGATTGCCCATCAGTGGTTCGGCAATCTG
GTAACTATGGAGTGGTGGACCCATCTTTGGTTGAACGAGGGCTATGCCTCTTTCGTGGAGTTCCTCTGCGTACACCACC
TGTTTCCGGAGTACGACATCTGGACGCAGTTCGTTACAGACATGTACACGCGAGCCCTGGAGCTGGACTCTCTGAAAAA
CTCGCATCCCATCGAGGTGCCTGTGGGCCATCCGTCCGAAATCGACGAGATCTTCGATGAGATCAGCTACAACAAGGGT
GCCTCGGTGATTCGCATGCTGCACGACTACATCGGCGAGGATACCTTCAGAAAGGGCATGAATCTGTACCTAACTCGTC
ATCAGTACGGAAACACCTGCACCGAGGACCTGTGGGCTGCTCTGCAAGAAGCCAGCTCCAAGAACGTGAGCGACGTGAT
GACCTCGTGGACACAGCACAAGGGCTTCCCGGTGGTTAGCGTCGAGTCAGAACAAACAAGCAAGAATCAACGCCTGCTG
CGCCTTAAGCAGTGCAAGTTTACGGCTGATGGCTCGCAGGCGGACGAGAACTGTCTCTGGGTGGTGCCCATTTCGGTGT
CTACCTCAAAGAATCCCACAGGGATCGCCAAGACCTTCCTGCTGGACAAGTCCTCAATGGAGGTGACCCTCGACAACGT
CGATGAGGACGATTGGATCAAGATCAATCCGGGAACAGTGGGCTACTATCGCACCCGCTATTCGCAAGAAATGCTAGAA
CAGCTGATGCCCGCAGTGGAGAAGATGGAGCTGCCGCCTCTAGATCGCCTGGGATTGATCGATGACATGTTTGCCATGG
TGCAGGCGGGTCACGCAAGTACTGCCGATGTTCTGGCTCTGGTAGATTCGTACAGAAACGAGACGAACTACACGGTGTG
GACTGCCATCACCAACTCGCTGACCAATCTGCACATTCTTATCTCGCACACCGATCTTATGGAGGACTTCCATCGCTTC
GGACGGAATCTGTACGAGCCGGTGGCCTATCGCCTTGGCTGGGAGCCACGCGATGGGGAGAATCACTTGGACACTTTGC
TCAGGAGCCTGGTGCTCACACGACTGGTCTCCTTCCGCAGCAGCGATACCATCGAAGAGGCAAAAATCCGCTTCCGCAG
ACACGTGAACGGCACAGAACTGCTACCGGCGGATCTGCGCACCACTTGCTACAAGGCCGTACTGCAAGATGGCGACGAA
AAGATCTTCGATGAGATGCTTGATCTGTACAGGGCCACCGATTTGCACGAGGAGCAGGACCGCATCTCGCGAGCTCTCG
GTTGTTGCGGGGACTTAAAGCTGTTGCGTCGTGTCATCGACTTTGCCATGTCGAGTGAAGTGAGGGCTCAGGACTCTGT
GTTTGTAATTGTCGCCGTGGCCATCAACCCCAAGGGACGTGACATGGCTTGGGAGTTCTTTAAGGAGAACAACAAACAG
CTGCTGGAACGCTACCAGGGTGGCTTTCTACTTTCCCGTCTGATTAAGTATCTTATCGAGAACTTCGCGTCTGAGGAGC
GCGCCAAAGAAGTGGAAGAGTTCTTGCAGGCCAATCAAATCCCCGGCTGCGAGCGTACTGTATCCCAGGCGGTGGAGAC
CATCCGCCTCAACGCGGCCTGGCTGCAGCGTGACCGCGACCAGTTGGCGACATTCCTCAGGGATGACCAA
>CG1009-PB chr3L:1100554-1104829:+
ATGGCCCAGAAGGCAAAGTTCGAGAGGCTGCCCACCAATGTGGTGCCAAGGCACTACGAGCTCCTCCTGCAGCCCAATC
TCAAGGAGTTCACCTTTACGGGCAAGACCGTGGTGCAAGTCAATGTCAAGGAGCCCACTACCCAGATAACCCTGAATGC
CCTGGACATTGTTCTCGATTCGGTGGAGCTCCACTTTGAGTGCAGCAAACTGAAGCCGGAGAAGATAGTGTATTCCGCA
GAAAATGAGACGGCCACGCTGGAGTTTGCCCAAGAGATTCCGGCGGAGACTCAAGGCGTACTGCATATGTCCTTCACGG
GCGAGTTGAACGACAAGATGAAGGGCTTCTACAGGAGCAAGTACTTCGGGCCGAACGGCGAAGAGCGCTTTGCGGGCGT
CACCCAGTTCGAGGCCACCGATGCCCGTCGCTGCTTCCCCTGCTGGGACGAGCCCGCCATCAAAGCTACCTTCGACATC
ACACTGGTGGTGCCCAAGGACCGGGTGGCTCTGTCCAACATGCCGGTCATCAAGGAGGATTCCCTTCCTGACGGTCTGC
GACGAGTGCGTTTCGACCGCACGCCTATCATGTCCACCTACCTGGTGGCCGTCGTAGTGGGCGAGTACGACTATGTCGA
GGGCAAGTCCGACGATGGCGTCCTCGTCAGGGTTTTCACACCCGTTGGCAAACGAGAGCAGGGCACCTTCGCCCTGGAG
GTGGCCACCAAGGTGCTGCCGTACTACAAGGACTACTTCAACATCGCCTATCCGTTGCCCAAGATGGACCTCATCGCCA
TCTCTGACTTCTCTGCCGGCGCCATGGAGAACTGGGGTCTGGTCACCTACCGCGAGACCTTCGTGCTTGTGGACCCGAA
GAACACCTCGCTGATGCGCAAGCAGTGGATTGCGCTGACAGTGGGTCACGAGATTGCCCATCAGTGGTTCGGCAATCTG
GTAACTATGGAGTGGTGGACCCATCTTTGGTTGAACGAGGGCTATGCCTCTTTCGTGGAGTTCCTCTGCGTACACCACC
TGTTTCCGGAGTACGACATCTGGACGCAGTTCGTTACAGACATGTACACGCGAGCCCTGGAGCTGGACTCTCTGAAAAA
CTCGCATCCCATCGAGGTGCCTGTGGGCCATCCGTCCGAAATCGACGAGATCTTCGATGAGATCAGCTACAACAAGGGT
GCCTCGGTGATTCGCATGCTGCACGACTACATCGGCGAGGATACCTTCAGAAAGGGCATGAATCTGTACCTAACTCGTC
ATCAGTACGGAAACACCTGCACCGAGGACCTGTGGGCTGCTCTGCAAGAAGCCAGCTCCAAGAACGTGAGCGACGTGAT
GACCTCGTGGACACAGCACAAGGGCTTCCCGGTGGTTAGCGTCGAGTCAGAACAAACAAGCAAGAATCAACGCCTGCTG
CGCCTTAAGCAGTGCAAGTTTACGGCTGATGGCTCGCAGGCGGACGAGAACTGTCTCTGGGTGGTGCCCATTTCGGTGT
CTACCTCAAAGAATCCCACAGGGATCGCCAAGACCTTCCTGCTGGACAAGTCCTCAATGGAGGTGACCCTCGACAACGT
CGATGAGGACGATTGGATCAAGATCAATCCGGGAACAGTGGGCTACTATCGCACCCGCTATTCGCAAGAAATGCTAGAA
CAGCTGATGCCCGCAGTGGAGAAGATGGAGCTGCCGCCTCTAGATCGCCTGGGATTGATCGATGACATGTTTGCCATGG
TGCAGGCGGGTCACGCAAGTACTGCCGATGTTCTGGCTCTGGTAGATTCGTACAGAAACGAGACGAACTACACGGTGTG
GACTGCCATCACCAACTCGCTGACCAATCTGCACATTCTTATCTCGCACACCGATCTTATGGAGGACTTCCATCGCTTC
GGACGGAATCTGTACGAGCCGGTGGCCTATCGCCTTGGCTGGGAGCCACGCGATGGGGAGAATCACTTGGACACTTTGC
TCAGGAGCCTGGTGCTCACACGACTGGTCTCCTTCCGCAGCAGCGATACCATCGAAGAGGCAAAAATCCGCTTCCGCAG
ACACGTGAACGGCACAGAACTGCTACCGGCGGATCTGCGCACCACTTGCTACAAGGCCGTACTGCAAGATGGCGACGAA
AAGATCTTCGATGAGATGCTTGATCTGTACAGGGCCACCGATTTGCACGAGGAGCAGGACCGCATCTCGCGAGCTCTCG
GTTGTTGCGGGGACTTAAAGCTGTTGCGTCGTGTCATCGACTTTGCCATGTCGAGTGAAGTGAGGGCTCAGGACTCTGT
GTTTGTAATTGTCGCCGTGGCCATCAACCCCAAGGGACGTGACATGGCTTGGGAGTTCTTTAAGGAGAACAACAAACAG
CTGCTGGAACGCTACCAGGGTGGCTTTCTACTTTCCCGTCTGATTAAGTATCTTATCGAGAACTTCGCGTCTGAGGAGC
GCGCCAAAGAAGTGGAAGAGTTCTTGCAGGCCAATCAAATCCCCGGCTGCGAGCGTACTGTATCCCAGGCGGTGGAGAC
CATCCGCCTCAACGCGGCCTGGCTGCAGCGTGACCGCGACCAGTTGGCGACATTCCTCAGGGATGACCAA
>CG1009-PC chr3L:1099571-1104829:+
ATGTACAAAAATGCACTGAAAGGCGGTATTCGCACGGCCAAGCAGGCTTGGAAGTTAAAAAACGAACTGGGCAAACTCA
ACTTGGACTTGGCCAAGGCAAACTCCGACTTTGAGCAGCATTTGTGCGAAGCTGCCAGATATACTCAGAGTTTTCACTT
CCCCGCCAGAAACACCCCAAGAACACCTTTGTTGCTACTAAAAACGACAGGCGATAACAACAGCTCCCCCCGAATCGTT
GCTAACTATTATCGGACAGCTCCAGTTAACCCCCCGAAGCAGCCGAATCCGAACCCCAGCGGAGCGGCAGATAAGACCA
CCTCAGTAAAGCATCTTTTTCGAGCAGAAAGCGGCCACCTCAACGCGCTAATCTCGTCGAAGCAATTTGTGAAGGTGCA
AAAGCAGTTCTACAGGGACTTCTCTTCCGTTTCGCTTGGAGCTCCTCTGAAGAGCAGTGACGCTCCTTTGCTGGGAGAT
TTGTGCAGTCAGTATCGCGCCATCCTCGCCCACACATCAGCGGACGTGATTCCAGGCCAGGATCGCCATCATCCAGGTT
GCAACCATCAGCAGATCAGGCGGGCACACACACAGTTACTGAGCGAGGAGCAGCAGTTGGAGCAGGAGCGCAAGATGGC
CCAGAAGGCAAAGTTCGAGAGGCTGCCCACCAATGTGGTGCCAAGGCACTACGAGCTCCTCCTGCAGCCCAATCTCAAG
GAGTTCACCTTTACGGGCAAGACCGTGGTGCAAGTCAATGTCAAGGAGCCCACTACCCAGATAACCCTGAATGCCCTGG
ACATTGTTCTCGATTCGGTGGAGCTCCACTTTGAGTGCAGCAAACTGAAGCCGGAGAAGATAGTGTATTCCGCAGAAAA
TGAGACGGCCACGCTGGAGTTTGCCCAAGAGATTCCGGCGGAGACTCAAGGCGTACTGCATATGTCCTTCACGGGCGAG
TTGAACGACAAGATGAAGGGCTTCTACAGGAGCAAGTACTTCGGGCCGAACGGCGAAGAGCGCTTTGCGGGCGTCACCC
AGTTCGAGGCCACCGATGCCCGTCGCTGCTTCCCCTGCTGGGACGAGCCCGCCATCAAAGCTACCTTCGACATCACACT
GGTGGTGCCCAAGGACCGGGTGGCTCTGTCCAACATGCCGGTCATCAAGGAGGATTCCCTTCCTGACGGTCTGCGACGA
GTGCGTTTCGACCGCACGCCTATCATGTCCACCTACCTGGTGGCCGTCGTAGTGGGCGAGTACGACTATGTCGAGGGCA
AGTCCGACGATGGCGTCCTCGTCAGGGTTTTCACACCCGTTGGCAAACGAGAGCAGGGCACCTTCGCCCTGGAGGTGGC
CACCAAGGTGCTGCCGTACTACAAGGACTACTTCAACATCGCCTATCCGTTGCCCAAGATGGACCTCATCGCCATCTCT
GACTTCTCTGCCGGCGCCATGGAGAACTGGGGTCTGGTCACCTACCGCGAGACCTTCGTGCTTGTGGACCCGAAGAACA
CCTCGCTGATGCGCAAGCAGTGGATTGCGCTGACAGTGGGTCACGAGATTGCCCATCAGTGGTTCGGCAATCTGGTAAC
TATGGAGTGGTGGACCCATCTTTGGTTGAACGAGGGCTATGCCTCTTTCGTGGAGTTCCTCTGCGTACACCACCTGTTT
CCGGAGTACGACATCTGGACGCAGTTCGTTACAGACATGTACACGCGAGCCCTGGAGCTGGACTCTCTGAAAAACTCGC
ATCCCATCGAGGTGCCTGTGGGCCATCCGTCCGAAATCGACGAGATCTTCGATGAGATCAGCTACAACAAGGGTGCCTC
GGTGATTCGCATGCTGCACGACTACATCGGCGAGGATACCTTCAGAAAGGGCATGAATCTGTACCTAACTCGTCATCAG
TACGGAAACACCTGCACCGAGGACCTGTGGGCTGCTCTGCAAGAAGCCAGCTCCAAGAACGTGAGCGACGTGATGACCT
CGTGGACACAGCACAAGGGCTTCCCGGTGGTTAGCGTCGAGTCAGAACAAACAAGCAAGAATCAACGCCTGCTGCGCCT
TAAGCAGTGCAAGTTTACGGCTGATGGCTCGCAGGCGGACGAGAACTGTCTCTGGGTGGTGCCCATTTCGGTGTCTACC
TCAAAGAATCCCACAGGGATCGCCAAGACCTTCCTGCTGGACAAGTCCTCAATGGAGGTGACCCTCGACAACGTCGATG
AGGACGATTGGATCAAGATCAATCCGGGAACAGTGGGCTACTATCGCACCCGCTATTCGCAAGAAATGCTAGAACAGCT
GATGCCCGCAGTGGAGAAGATGGAGCTGCCGCCTCTAGATCGCCTGGGATTGATCGATGACATGTTTGCCATGGTGCAG
GCGGGTCACGCAAGTACTGCCGATGTTCTGGCTCTGGTAGATTCGTACAGAAACGAGACGAACTACACGGTGTGGACTG
CCATCACCAACTCGCTGACCAATCTGCACATTCTTATCTCGCACACCGATCTTATGGAGGACTTCCATCGCTTCGGACG
GAATCTGTACGAGCCGGTGGCCTATCGCCTTGGCTGGGAGCCACGCGATGGGGAGAATCACTTGGACACTTTGCTCAGG
AGCCTGGTGCTCACACGACTGGTCTCCTTCCGCAGCAGCGATACCATCGAAGAGGCAAAAATCCGCTTCCGCAGACACG
TGAACGGCACAGAACTGCTACCGGCGGATCTGCGCACCACTTGCTACAAGGCCGTACTGCAAGATGGCGACGAAAAGAT
CTTCGATGAGATGCTTGATCTGTACAGGGCCACCGATTTGCACGAGGAGCAGGACCGCATCTCGCGAGCTCTCGGTTGT
TGCGGGGACTTAAAGCTGTTGCGTCGTGTCATCGACTTTGCCATGTCGAGTGAAGTGAGGGCTCAGGACTCTGTGTTTG
TAATTGTCGCCGTGGCCATCAACCCCAAGGGACGTGACATGGCTTGGGAGTTCTTTAAGGAGAACAACAAACAGCTGCT
GGAACGCTACCAGGGTGGCTTTCTACTTTCCCGTCTGATTAAGTATCTTATCGAGAACTTCGCGTCTGAGGAGCGCGCC
AAAGAAGTGGAAGAGTTCTTGCAGGCCAATCAAATCCCCGGCTGCGAGCGTACTGTATCCCAGGCGGTGGAGACCATCC
GCCTCAACGCGGCCTGGCTGCAGCGTGACCGCGACCAGTTGGCGACATTCCTCAGGGATGACCAA
>CG1009-PD chr3L:1100554-1104829:+
ATGGCCCAGAAGGCAAAGTTCGAGAGGCTGCCCACCAATGTGGTGCCAAGGCACTACGAGCTCCTCCTGCAGCCCAATC
TCAAGGAGTTCACCTTTACGGGCAAGACCGTGGTGCAAGTCAATGTCAAGGAGCCCACTACCCAGATAACCCTGAATGC
CCTGGACATTGTTCTCGATTCGGTGGAGCTCCACTTTGAGTGCAGCAAACTGAAGCCGGAGAAGATAGTGTATTCCGCA
GAAAATGAGACGGCCACGCTGGAGTTTGCCCAAGAGATTCCGGCGGAGACTCAAGGCGTACTGCATATGTCCTTCACGG
GCGAGTTGAACGACAAGATGAAGGGCTTCTACAGGAGCAAGTACTTCGGGCCGAACGGCGAAGAGCGCTTTGCGGGCGT
CACCCAGTTCGAGGCCACCGATGCCCGTCGCTGCTTCCCCTGCTGGGACGAGCCCGCCATCAAAGCTACCTTCGACATC
ACACTGGTGGTGCCCAAGGACCGGGTGGCTCTGTCCAACATGCCGGTCATCAAGGAGGATTCCCTTCCTGACGGTCTGC
GACGAGTGCGTTTCGACCGCACGCCTATCATGTCCACCTACCTGGTGGCCGTCGTAGTGGGCGAGTACGACTATGTCGA
GGGCAAGTCCGACGATGGCGTCCTCGTCAGGGTTTTCACACCCGTTGGCAAACGAGAGCAGGGCACCTTCGCCCTGGAG
GTGGCCACCAAGGTGCTGCCGTACTACAAGGACTACTTCAACATCGCCTATCCGTTGCCCAAGATGGACCTCATCGCCA
TCTCTGACTTCTCTGCCGGCGCCATGGAGAACTGGGGTCTGGTCACCTACCGCGAGACCTTCGTGCTTGTGGACCCGAA
GAACACCTCGCTGATGCGCAAGCAGTGGATTGCGCTGACAGTGGGTCACGAGATTGCCCATCAGTGGTTCGGCAATCTG
GTAACTATGGAGTGGTGGACCCATCTTTGGTTGAACGAGGGCTATGCCTCTTTCGTGGAGTTCCTCTGCGTACACCACC
TGTTTCCGGAGTACGACATCTGGACGCAGTTCGTTACAGACATGTACACGCGAGCCCTGGAGCTGGACTCTCTGAAAAA
CTCGCATCCCATCGAGGTGCCTGTGGGCCATCCGTCCGAAATCGACGAGATCTTCGATGAGATCAGCTACAACAAGGGT
GCCTCGGTGATTCGCATGCTGCACGACTACATCGGCGAGGATACCTTCAGAAAGGGCATGAATCTGTACCTAACTCGTC
ATCAGTACGGAAACACCTGCACCGAGGACCTGTGGGCTGCTCTGCAAGAAGCCAGCTCCAAGAACGTGAGCGACGTGAT
GACCTCGTGGACACAGCACAAGGGCTTCCCGGTGGTTAGCGTCGAGTCAGAACAAACAAGCAAGAATCAACGCCTGCTG
CGCCTTAAGCAGTGCAAGTTTACGGCTGATGGCTCGCAGGCGGACGAGAACTGTCTCTGGGTGGTGCCCATTTCGGTGT
CTACCTCAAAGAATCCCACAGGGATCGCCAAGACCTTCCTGCTGGACAAGTCCTCAATGGAGGTGACCCTCGACAACGT
CGATGAGGACGATTGGATCAAGATCAATCCGGGAACAGTGGGCTACTATCGCACCCGCTATTCGCAAGAAATGCTAGAA
CAGCTGATGCCCGCAGTGGAGAAGATGGAGCTGCCGCCTCTAGATCGCCTGGGATTGATCGATGACATGTTTGCCATGG
TGCAGGCGGGTCACGCAAGTACTGCCGATGTTCTGGCTCTGGTAGATTCGTACAGAAACGAGACGAACTACACGGTGTG
GACTGCCATCACCAACTCGCTGACCAATCTGCACATTCTTATCTCGCACACCGATCTTATGGAGGACTTCCATCGCTTC
GGACGGAATCTGTACGAGCCGGTGGCCTATCGCCTTGGCTGGGAGCCACGCGATGGGGAGAATCACTTGGACACTTTGC
TCAGGAGCCTGGTGCTCACACGACTGGTCTCCTTCCGCAGCAGCGATACCATCGAAGAGGCAAAAATCCGCTTCCGCAG
ACACGTGAACGGCACAGAACTGCTACCGGCGGATCTGCGCACCACTTGCTACAAGGCCGTACTGCAAGATGGCGACGAA
AAGATCTTCGATGAGATGCTTGATCTGTACAGGGCCACCGATTTGCACGAGGAGCAGGACCGCATCTCGCGAGCTCTCG
GTTGTTGCGGGGACTTAAAGCTGTTGCGTCGTGTCATCGACTTTGCCATGTCGAGTGAAGTGAGGGCTCAGGACTCTGT
GTTTGTAATTGTCGCCGTGGCCATCAACCCCAAGGGACGTGACATGGCTTGGGAGTTCTTTAAGGAGAACAACAAACAG
CTGCTGGAACGCTACCAGGGTGGCTTTCTACTTTCCCGTCTGATTAAGTATCTTATCGAGAACTTCGCGTCTGAGGAGC
GCGCCAAAGAAGTGGAAGAGTTCTTGCAGGCCAATCAAATCCCCGGCTGCGAGCGTACTGTATCCCAGGCGGTGGAGAC
CATCCGCCTCAACGCGGCCTGGCTGCAGCGTGACCGCGACCAGTTGGCGACATTCCTCAGGGATGACCAA
>CG1009-PE chr3L:1099571-1104829:+
ATGTACAAAAATGCACTGAAAGGCGGTATTCGCACGGCCAAGCAGGCTTGGAAGTTAAAAAACGCTGCCAGATATACTC
AGAGTTTTCACTTCCCCGCCAGAAACACCCCAAGAACACCTTTGTTGCTACTAAAAACGACAGGCGATAACAACAGCTC
CCCCCGAATCGTTGCTAACTATTATCGGACAGCTCCAGTTAACCCCCCGAAGCAGCCGAATCCGAACCCCAGCGGAGCG
GCAGATAAGACCACCTCAGTAAAGCATCTTTTTCGAGCAGAAAGCGGCCACCTCAACGCGCTAATCTCGTCGAAGCAAT
TTGTGAAGGTGCAAAAGCAGTTCTACAGGGACTTCTCTTCCGTTTCGCTTGGAGCTCCTCTGAAGAGCAGTGACGCTCC
TTTGCTGGGAGATTTGTGCAGTCAGTATCGCGCCATCCTCGCCCACACATCAGCGGACGTGATTCCAGGCCAGGATCGC
CATCATCCAGGTTGCAACCATCAGCAGATCAGGCGGGCACACACACAGTTACTGAGCGAGGAGCAGCAGTTGGAGCAGG
AGCGCAAGATGGCCCAGAAGGCAAAGTTCGAGAGGCTGCCCACCAATGTGGTGCCAAGGCACTACGAGCTCCTCCTGCA
GCCCAATCTCAAGGAGTTCACCTTTACGGGCAAGACCGTGGTGCAAGTCAATGTCAAGGAGCCCACTACCCAGATAACC
CTGAATGCCCTGGACATTGTTCTCGATTCGGTGGAGCTCCACTTTGAGTGCAGCAAACTGAAGCCGGAGAAGATAGTGT
ATTCCGCAGAAAATGAGACGGCCACGCTGGAGTTTGCCCAAGAGATTCCGGCGGAGACTCAAGGCGTACTGCATATGTC
CTTCACGGGCGAGTTGAACGACAAGATGAAGGGCTTCTACAGGAGCAAGTACTTCGGGCCGAACGGCGAAGAGCGCTTT
GCGGGCGTCACCCAGTTCGAGGCCACCGATGCCCGTCGCTGCTTCCCCTGCTGGGACGAGCCCGCCATCAAAGCTACCT
TCGACATCACACTGGTGGTGCCCAAGGACCGGGTGGCTCTGTCCAACATGCCGGTCATCAAGGAGGATTCCCTTCCTGA
CGGTCTGCGACGAGTGCGTTTCGACCGCACGCCTATCATGTCCACCTACCTGGTGGCCGTCGTAGTGGGCGAGTACGAC
TATGTCGAGGGCAAGTCCGACGATGGCGTCCTCGTCAGGGTTTTCACACCCGTTGGCAAACGAGAGCAGGGCACCTTCG
CCCTGGAGGTGGCCACCAAGGTGCTGCCGTACTACAAGGACTACTTCAACATCGCCTATCCGTTGCCCAAGATGGACCT
CATCGCCATCTCTGACTTCTCTGCCGGCGCCATGGAGAACTGGGGTCTGGTCACCTACCGCGAGACCTTCGTGCTTGTG
GACCCGAAGAACACCTCGCTGATGCGCAAGCAGTGGATTGCGCTGACAGTGGGTCACGAGATTGCCCATCAGTGGTTCG
GCAATCTGGTAACTATGGAGTGGTGGACCCATCTTTGGTTGAACGAGGGCTATGCCTCTTTCGTGGAGTTCCTCTGCGT
ACACCACCTGTTTCCGGAGTACGACATCTGGACGCAGTTCGTTACAGACATGTACACGCGAGCCCTGGAGCTGGACTCT
CTGAAAAACTCGCATCCCATCGAGGTGCCTGTGGGCCATCCGTCCGAAATCGACGAGATCTTCGATGAGATCAGCTACA
ACAAGGGTGCCTCGGTGATTCGCATGCTGCACGACTACATCGGCGAGGATACCTTCAGAAAGGGCATGAATCTGTACCT
AACTCGTCATCAGTACGGAAACACCTGCACCGAGGACCTGTGGGCTGCTCTGCAAGAAGCCAGCTCCAAGAACGTGAGC
GACGTGATGACCTCGTGGACACAGCACAAGGGCTTCCCGGTGGTTAGCGTCGAGTCAGAACAAACAAGCAAGAATCAAC
GCCTGCTGCGCCTTAAGCAGTGCAAGTTTACGGCTGATGGCTCGCAGGCGGACGAGAACTGTCTCTGGGTGGTGCCCAT
TTCGGTGTCTACCTCAAAGAATCCCACAGGGATCGCCAAGACCTTCCTGCTGGACAAGTCCTCAATGGAGGTGACCCTC
GACAACGTCGATGAGGACGATTGGATCAAGATCAATCCGGGAACAGTGGGCTACTATCGCACCCGCTATTCGCAAGAAA
TGCTAGAACAGCTGATGCCCGCAGTGGAGAAGATGGAGCTGCCGCCTCTAGATCGCCTGGGATTGATCGATGACATGTT
TGCCATGGTGCAGGCGGGTCACGCAAGTACTGCCGATGTTCTGGCTCTGGTAGATTCGTACAGAAACGAGACGAACTAC
ACGGTGTGGACTGCCATCACCAACTCGCTGACCAATCTGCACATTCTTATCTCGCACACCGATCTTATGGAGGACTTCC
ATCGCTTCGGACGGAATCTGTACGAGCCGGTGGCCTATCGCCTTGGCTGGGAGCCACGCGATGGGGAGAATCACTTGGA
CACTTTGCTCAGGAGCCTGGTGCTCACACGACTGGTCTCCTTCCGCAGCAGCGATACCATCGAAGAGGCAAAAATCCGC
TTCCGCAGACACGTGAACGGCACAGAACTGCTACCGGCGGATCTGCGCACCACTTGCTACAAGGCCGTACTGCAAGATG
GCGACGAAAAGATCTTCGATGAGATGCTTGATCTGTACAGGGCCACCGATTTGCACGAGGAGCAGGACCGCATCTCGCG
AGCTCTCGGTTGTTGCGGGGACTTAAAGCTGTTGCGTCGTGTCATCGACTTTGCCATGTCGAGTGAAGTGAGGGCTCAG
GACTCTGTGTTTGTAATTGTCGCCGTGGCCATCAACCCCAAGGGACGTGACATGGCTTGGGAGTTCTTTAAGGAGAACA
ACAAACAGCTGCTGGAACGCTACCAGGGTGGCTTTCTACTTTCCCGTCTGATTAAGTATCTTATCGAGAACTTCGCGTC
TGAGGAGCGCGCCAAAGAAGTGGAAGAGTTCTTGCAGGCCAATCAAATCCCCGGCTGCGAGCGTACTGTATCCCAGGCG
GTGGAGACCATCCGCCTCAACGCGGCCTGGCTGCAGCGTGACCGCGACCAGTTGGCGACATTCCTCAGGGATGACCAA
>CG1009-PF chr3L:1100554-1104829:+
ATGGCCCAGAAGGCAAAGTTCGAGAGGCTGCCCACCAATGTGGTGCCAAGGCACTACGAGCTCCTCCTGCAGCCCAATC
TCAAGGAGTTCACCTTTACGGGCAAGACCGTGGTGCAAGTCAATGTCAAGGAGCCCACTACCCAGATAACCCTGAATGC
CCTGGACATTGTTCTCGATTCGGTGGAGCTCCACTTTGAGTGCAGCAAACTGAAGCCGGAGAAGATAGTGTATTCCGCA
GAAAATGAGACGGCCACGCTGGAGTTTGCCCAAGAGATTCCGGCGGAGACTCAAGGCGTACTGCATATGTCCTTCACGG
GCGAGTTGAACGACAAGATGAAGGGCTTCTACAGGAGCAAGTACTTCGGGCCGAACGGCGAAGAGCGCTTTGCGGGCGT
CACCCAGTTCGAGGCCACCGATGCCCGTCGCTGCTTCCCCTGCTGGGACGAGCCCGCCATCAAAGCTACCTTCGACATC
ACACTGGTGGTGCCCAAGGACCGGGTGGCTCTGTCCAACATGCCGGTCATCAAGGAGGATTCCCTTCCTGACGGTCTGC
GACGAGTGCGTTTCGACCGCACGCCTATCATGTCCACCTACCTGGTGGCCGTCGTAGTGGGCGAGTACGACTATGTCGA
GGGCAAGTCCGACGATGGCGTCCTCGTCAGGGTTTTCACACCCGTTGGCAAACGAGAGCAGGGCACCTTCGCCCTGGAG
GTGGCCACCAAGGTGCTGCCGTACTACAAGGACTACTTCAACATCGCCTATCCGTTGCCCAAGATGGACCTCATCGCCA
TCTCTGACTTCTCTGCCGGCGCCATGGAGAACTGGGGTCTGGTCACCTACCGCGAGACCTTCGTGCTTGTGGACCCGAA
GAACACCTCGCTGATGCGCAAGCAGTGGATTGCGCTGACAGTGGGTCACGAGATTGCCCATCAGTGGTTCGGCAATCTG
GTAACTATGGAGTGGTGGACCCATCTTTGGTTGAACGAGGGCTATGCCTCTTTCGTGGAGTTCCTCTGCGTACACCACC
TGTTTCCGGAGTACGACATCTGGACGCAGTTCGTTACAGACATGTACACGCGAGCCCTGGAGCTGGACTCTCTGAAAAA
CTCGCATCCCATCGAGGTGCCTGTGGGCCATCCGTCCGAAATCGACGAGATCTTCGATGAGATCAGCTACAACAAGGGT
GCCTCGGTGATTCGCATGCTGCACGACTACATCGGCGAGGATACCTTCAGAAAGGGCATGAATCTGTACCTAACTCGTC
ATCAGTACGGAAACACCTGCACCGAGGACCTGTGGGCTGCTCTGCAAGAAGCCAGCTCCAAGAACGTGAGCGACGTGAT
GACCTCGTGGACACAGCACAAGGGCTTCCCGGTGGTTAGCGTCGAGTCAGAACAAACAAGCAAGAATCAACGCCTGCTG
CGCCTTAAGCAGTGCAAGTTTACGGCTGATGGCTCGCAGGCGGACGAGAACTGTCTCTGGGTGGTGCCCATTTCGGTGT
CTACCTCAAAGAATCCCACAGGGATCGCCAAGACCTTCCTGCTGGACAAGTCCTCAATGGAGGTGACCCTCGACAACGT
CGATGAGGACGATTGGATCAAGATCAATCCGGGAACAGTGGGCTACTATCGCACCCGCTATTCGCAAGAAATGCTAGAA
CAGCTGATGCCCGCAGTGGAGAAGATGGAGCTGCCGCCTCTAGATCGCCTGGGATTGATCGATGACATGTTTGCCATGG
TGCAGGCGGGTCACGCAAGTACTGCCGATGTTCTGGCTCTGGTAGATTCGTACAGAAACGAGACGAACTACACGGTGTG
GACTGCCATCACCAACTCGCTGACCAATCTGCACATTCTTATCTCGCACACCGATCTTATGGAGGACTTCCATCGCTTC
GGACGGAATCTGTACGAGCCGGTGGCCTATCGCCTTGGCTGGGAGCCACGCGATGGGGAGAATCACTTGGACACTTTGC
TCAGGAGCCTGGTGCTCACACGACTGGTCTCCTTCCGCAGCAGCGATACCATCGAAGAGGCAAAAATCCGCTTCCGCAG
ACACGTGAACGGCACAGAACTGCTACCGGCGGATCTGCGCACCACTTGCTACAAGGCCGTACTGCAAGATGGCGACGAA
AAGATCTTCGATGAGATGCTTGATCTGTACAGGGCCACCGATTTGCACGAGGAGCAGGACCGCATCTCGCGAGCTCTCG
GTTGTTGCGGGGACTTAAAGCTGTTGCGTCGTGTCATCGACTTTGCCATGTCGAGTGAAGTGAGGGCTCAGGACTCTGT
GTTTGTAATTGTCGCCGTGGCCATCAACCCCAAGGGACGTGACATGGCTTGGGAGTTCTTTAAGGAGAACAACAAACAG
CTGCTGGAACGCTACCAGGGTGGCTTTCTACTTTCCCGTCTGATTAAGTATCTTATCGAGAACTTCGCGTCTGAGGAGC
GCGCCAAAGAAGTGGAAGAGTTCTTGCAGGCCAATCAAATCCCCGGCTGCGAGCGTACTGTATCCCAGGCGGTGGAGAC
CATCCGCCTCAACGCGGCCTGGCTGCAGCGTGACCGCGACCAGTTGGCGACATTCCTCAGGGATGACCAA
>CG10090-PA chr3R:13198494-13199159:+
ATGGAGTACAATCGCCAGCCGTGTCCCATTAGGATTGTGGAGGATTGCGGATGTGCCTTCATGATGGGCACCATCGGTG
GTTCGCTGTTCGAGTTCCTCAAGGGTTTCCGTAACGCTCCGTCCGGATTGCAGCGCAGAGTTTACGGGGGCATTGATTT
GGTGAAGATGAGAACGCCGTGCATTGCCGGCAGCTTTGCCGTTTGGGGTGCCACTTTCAGCACAGTGGACTGCGCCCTG
GTCCACTATCGCCAGCGGGAGGATGCCTGGAACTCGATACTCAGTGGAGCGGCCACTGGTGGGATATTGGCAGCCCGCA
ATGGCATTCGGGCCATGGCCAACAGTGCACTGGTGGGCTGTCTGGTGCTGGCCATGATTGAAGGAGCCGGTGCAGCAGT
GGCCACCATTAATGCAGCCGACAAGGGTGCAGGGATAGTCATCAAGCCGCAGCGGGCCCAGTGGGAGGCCATACTGGAG
AGCATTGATCCGAAGAGAGCGTCATCCACTCAAGATTTCGCACTGGCAGAGTTTGAACGGGTGCTGGACCAATGTCGGG
CGAGCAGGGAGCCAAATTTACTTCAGGACATTCCGGTCAAGAGTCACGAGCGGGAGTCCAAACAGAAGCCATTTTATTC
CCTCTTGGATCTGGCGAAACTGTCCCAGATGTTC
>CG10091-PA chr3R:13196154-13196807:+
ATGTTGGATTTCTACTATATGCTCTACTCGGCACCTTGCCGTTCCATCCTGATGACGGCCCGTGCCCTGGGATTGCAGC
TGAACAAGAAGCAGGTGGATCTGGATGCCGGCGAGCATCTGAAGCCGGAGTTTGTGAAGATCAATCCTCAGCATACGAT
TCCCACGCTGGTGGACAACGGATTCGCCCTGTGGGAGTCGAGGGCTATACTGATTTATCTGGGCGAGAAGTACGACAAG
GATGGCTCCCTGTATCCCAAGGATCCCCAGCAGAGGGCCGTGATCAATCAGCGCCTGTTCTTCGATTTGAGTACTCTGT
ACCAGAGCTATGTGTACTACTACTATCCCCAGTTGTTCGAGGATGTCAAGAAGCCGGCTGATCCCGAGAACCTCAAGAA
GATCGATGATGCCTTCGCTATGTTCAATACTCTGTTGAAGGGTCAGCAGTACGCCGCCCTCAACAAGTTGACTCTGGCC
GATTTTGCGCTCCTGGCCACCGTTTCCACTTTTGAAATATCGGAATATGATTTCGGTAAATATCCGGAAGTGGTCAGGT
GGTACGAGAATGCCAAGAAAGTGATACCCGGCTGGGAGGAGAACTGGGAGGGCTGCGAGTACTACAAGAAATTGTATCT
GGGTGCGATTTTGAACAAACAA
>CG10094-PA chr3R:13325898-13327720:+
ATGATAGTCATACAATTGTTGATCGCTGCGAGTATAATCCTTTGGATCCGTTTTCTATGGAGTCGACGCAAATTGTACA
TGCTGATGATGCAGTTGCCGGGAAGAATGGGACTCCCTTTACTTGGAAATTCCCTAGGATATCTTATCATTAGCAGGGG
CAGAATGAGTTCAAGAACCATGTACATGGATAGGCACGGCTCCACATATATGGCCTGGATAGGCACAACTCCAATTGTG
GTAACAAGAGATCCCGAGATTGCCGAGAAAGTCCTCACGTCACCGTTATGCATTAACAGGAGCTCTCAGATAACTAATG
CGCTCGCACTTTCTATGGGATACGGACTGCTGACATTACAGGGATCCAAGTGGATGGCCCGTCGCAAGCATATGAATCC
CGCATTTAAACATAGTGTCCTGCTCAGCTTTTTTCCCATTTTCAATGCTGAAACGGATTTACTGGTTGGCGTTTTTGAC
TCATTTGTTGGTCAAGGTGAAAAAGATGTCCTTGCAGATCTCATAAAATGGTCATATACAATAGCTACTCAAACCACAT
TGGGAACCGATGTTACGAAAGATGATAGTTTCGAAAACGACGCAGTATTAAAAAGCTATCAGTCGATATTGCGGCTAAC
CATCATAAATATTTTCGTGCCCTTTGTGCAAAATAAAATTGTTTCCAAACTCTTCGGACTTGAATGGCTGCGAAGAAGA
GACACTTCTACGATTAATAAAATGATAAGCAACATTCTGGACAAAAAGCTAAATTCAAACCCAGAAAATTATTCCGAGT
CAGAATCAAAGACTGTTATACACAGGGCGATAGAACTTTTTCGTAATGACGAAATGTCCTTAATGGAGTTACGTGCCGA
ATGCAGCAGTATGATACTCGCTGCATTCGAGACAAGCGGCCACACGGTTTATTATGCCCTCGTTTTGCTGGCCATGTTT
CCCGAGCATCAGGAAATGGTCTTCAATGAGATTAAGGAGCACTTCCCTTTGGCCAAAGACTTCGAGGTTACCCACACCG
ATCTTCAACAATTGGTTCACCTAGATCGCGTTTTGAATGAAACCCTGCGTTTGATACCATCCATTCCGTTAAGCACGCG
GGAAACACTGGAGGACTTGCGGCTATCAAATGGAGTTGTCATCCCCAAGGGAGTGTCTATCAGCATAGACATATTTAAC
ACTCAACGCAACAGCGATTATTGGGGCTCAGAAGCAGCGCAGTTCAATCCCGAAAACTTCCTGCCGGAAAAAATCCAGG
ACAGGCATCCATACGCCTTCATTCCATTTTCAAAGGGAAGGAGAAATTGCATAGGCTGGCGATATGGACTGATGTCTTC
GAAGCTAGCTTTAGTCAAGATACTAAGAAACTATCAGCTAAAAACCAGCTTTCCGTACGAAAATCTTGAATTCGTTGAC
CACATGGTAATAAAGCTTGCTCAGTCACCACAACTGGCATTTGAACGACGTACT
>CG10096-PA chr3R:13169290-13170843:+
ATGCGGGAGCGATGCGCCGCCTGGGACAAGGATCCGGTCTTCGGTAATCTTATGAAAATAAATCCCGAGGCTCTGAAGC
GCGTGGTACCTTGCGGTGGCGATTGCCAGGAGCCGGATCTTGGCCTGAGCAACAGCGATCGTCAGGTTTTGATAGATGA
GGTGCAGATTGTAATCCACACGGCGGCCACAGTGCGTTTTGTGGAGCCGCTGCACATCGCCCTGGCGGTGAACACCCGA
GCCACCCTACTCATGATTCAACTGGCCAAGGAGATGTCGCACTTGGAGTCCTTCGTCCATGTGTCCACCGCGTACTCAA
ACTGCGTGGTGGAGCACGTCAGTGAACGCTTCTATCCGGAGCACTTGACCTGCCCAGCCGAAAAGATCCTGGAGCTGCT
GGAAAGCATTAGTCCCGAGCTGTTGGATGAAATGGCACCGGCGCTGATGGGCAAGTATCCCAACACGTATACGTATACC
AAGGCTCTGGCGGAGCAGGTGCTCCAGAAGGAGGCGAAGGATTTGCCGCTTACCATTTTTCGTCCGGGTGTTATAATTG
CCAGCTATAAGGAGCCCATGCCCGGCTGGATCGACAACCTGTACGGACCCATTGCAGTTCTCTACGGAGCAGCCTTCGG
TATACTGCATATCACACTGCTTAATCTCAAGGCCCAGGCTGGAATTGTACCCGTGGACTACTGCGTCAATATGGTGCTG
ACCTGCGCTTGGAACACGGCCCGGGATACTAGCATTAAGCTATCGCCGGAGCCACCTATCTACAATTTTACGCCAAATA
ATGATAACCTGATAACCTGGGGTGGATTTCGGGACAAGGCAGCGAGGCTGCGGTACACGTATCCACTGACCAAGATGAT
GTGGTTGCCGTTTCTGCATTGCACCACCATTCCCTGGCTATTCCGGTTCACGGCCATCTTTTACCACCTGCTCCCCGGC
TATGGCATTGATATGGCCTTGCGTTTATGGGGCAAAAAGCCGCGCATGATCAAGCTGTACGACAAGATCCACAAGAACA
TTGATATTCTGGCACCCTTTGTGATCACATCCTGGTCCTTCGATACCGTCAACACCCGCAAGTTGTGGGCCAAAATGTC
TGTCGAGGATCAAAAGCTATACGACTTCAATATGAGCAGCGTCGACTGGGATGATTACTTCCTGCAGGCACTGGCCGGA
GTTCGCATCTATCTCGCCAAGGAGGAGCCAGGACAGGAGGTAGTGGAAAGGGGACGAAAGATCTACAGGAGGTTTCAAT
TTCTTCATCGGCTGCTGCAGTTCACTCTTTATAGCGTTGCTGCCTTAATCTTGTGGTCAATTTTAAAGCGCCTACTGGG
CCTTTTTGTA
>CG10096-PB chr3R:13168882-13170843:+
ATGGCAACGGATGTGCAATCGTTTTACAAAGACAAAACTGTCTTCCTAACGGGCGGCAGTGGATTCCTTGGAAAAGTGA
CCATTGCGAAGCTGCTCTGCACCACCGAGGTGAAGCGCATCTATGTGCTGCTCCGCGCCAAACGCGGCCAGGAAATGCG
GGAGCGATGCGCCGCCTGGGACAAGGATCCGGTCTTCGGTAATCTTATGAAAATAAATCCCGAGGCTCTGAAGCGCGTG
GTACCTTGCGGTGGCGATTGCCAGGAGCCGGATCTTGGCCTGAGCAACAGCGATCGTCAGGTTTTGATAGATGAGGTGC
AGATTGTAATCCACACGGCGGCCACAGTGCGTTTTGTGGAGCCGCTGCACATCGCCCTGGCGGTGAACACCCGAGCCAC
CCTACTCATGATTCAACTGGCCAAGGAGATGTCGCACTTGGAGTCCTTCGTCCATGTGTCCACCGCGTACTCAAACTGC
GTGGTGGAGCACGTCAGTGAACGCTTCTATCCGGAGCACTTGACCTGCCCAGCCGAAAAGATCCTGGAGCTGCTGGAAA
GCATTAGTCCCGAGCTGTTGGATGAAATGGCACCGGCGCTGATGGGCAAGTATCCCAACACGTATACGTATACCAAGGC
TCTGGCGGAGCAGGTGCTCCAGAAGGAGGCGAAGGATTTGCCGCTTACCATTTTTCGTCCGGGTGTTATAATTGCCAGC
TATAAGGAGCCCATGCCCGGCTGGATCGACAACCTGTACGGACCCATTGCAGTTCTCTACGGAGCAGCCTTCGGTATAC
TGCATATCACACTGCTTAATCTCAAGGCCCAGGCTGGAATTGTACCCGTGGACTACTGCGTCAATATGGTGCTGACCTG
CGCTTGGAACACGGCCCGGGATACTAGCATTAAGCTATCGCCGGAGCCACCTATCTACAATTTTACGCCAAATAATGAT
AACCTGATAACCTGGGGTGGATTTCGGGACAAGGCAGCGAGGCTGCGGTACACGTATCCACTGACCAAGATGATGTGGT
TGCCGTTTCTGCATTGCACCACCATTCCCTGGCTATTCCGGTTCACGGCCATCTTTTACCACCTGCTCCCCGGCTATGG
CATTGATATGGCCTTGCGTTTATGGGGCAAAAAGCCGCGCATGATCAAGCTGTACGACAAGATCCACAAGAACATTGAT
ATTCTGGCACCCTTTGTGATCACATCCTGGTCCTTCGATACCGTCAACACCCGCAAGTTGTGGGCCAAAATGTCTGTCG
AGGATCAAAAGCTATACGACTTCAATATGAGCAGCGTCGACTGGGATGATTACTTCCTGCAGGCACTGGCCGGAGTTCG
CATCTATCTCGCCAAGGAGGAGCCAGGACAGGAGGTAGTGGAAAGGGGACGAAAGATCTACAGGAGGTTTCAATTTCTT
CATCGGCTGCTGCAGTTCACTCTTTATAGCGTTGCTGCCTTAATCTTGTGGTCAATTTTAAAGCGCCTACTGGGCCTTT
TTGTA
>CG10097-PA chr3R:13166357-13167836:+
AAAATATCCTGCCTGCAGGTGTTTGAAGTGCTACTAAAGAAAAAGCCACTGGCCCTGGAAAAGATGACTCCGATTTCGG
GTGACTGCTGTGCCCCGGATTTGGGCATCAGCGATGCGGATCGAAGGATACTGGCCGCGGAGGTGCAGGTGCTCATACA
TGGAGCCGCTTCGGTTCGATTCGAGGAGCCACTCGAGCAGGCAGTCGTCATCAACACCAGGGCAGTGCGTCTCATTACC
CAGCTGGCGAGGGAAATGCGACTGCTCGAGTCCTTTGTCCACGTCTCGACAGCCTTCTCCAATTGTGTGGTGCCTCAAA
TCCAGGAGCGTTTCTATCCGGAACACCTATCCTGTCCCGTTGACAAGGTGCTCGACATGCACAATTCGGTCAGCTCCGA
AACGTTCGAAAAGATGGCACCAGCCTTGATGGGAAAATTCCCAAACACATATACCTACACCAAAGCGCTGGGCGAGCAG
GTGATCCAGGAGGAGGCGAAGGGTTTGCCCGTAGGCATCTTTCGACCAGCGATCATTTTATCCACCTTCAAGGAACCAG
TGCAAGGATGGGTTGATGGCCTGCAAGGACTGATAGCCATGATATTTGCCACTGCCTACGGGTTTGTTCACCTAATGCT
GGTTAATCTAAAAGTTAATGCTCCCATAGTTCCGGCCGACTACTGCGTCAACGTGGCCATCGCCTCAGCTGTCCAGATA
GCCAAGATCTCCAAGCAAAATAAAAATGGACCGCCGCCCATTTACGCGTTCACGCCCAGCGAATCGAATTTAGTGACTT
ATGAAGATCTGGCTGGGCTCTGCTATCAAAATGGTCTGGAGGTGCCAAATGCGAAAATGATCTGGTACCCGTTTACCCA
TTGCACCAGATGCCCCTATCTATATGGCATTGGCATCTACTTCTATCACCTGCTGCCTGGATATTTGCTGGACATTGTG
CTGCGTCTGAAAGGTCAGAAGCCCATGATGATCAAGAGCTATCACAAGGTCCACGAGGGTATGCGGAGTTTGCTACCCT
TCTCTAGGCAAACCTTTACCATGGACATGCGGAATACCAACGAAATGTGGCAGACCATGTCGCCGGAGGAGAAGGAGAT
GTTCAACTTTGATATGTCAACATTGAACTGGAAGGAGTATGTCACGTGTCTCATGGAGGGAATACGATTGTATTTGTTT
AAGGACCTCCGGACGCCGGAATCCGTTGCCCAGGGAAAGCGGATTTTGAAAAGGTTTTATGTATTGGATAGGCTTCTTA
AAACTGTATTAGTTATATTATTTGGTGTCTCTATTTGGTTATTAATCACAAATTTAGTGCCACTACTG
>CG10097-PB chr3R:13165998-13167836:+
ATGACGAGTGAAATTATAAGTTTTTACAAGGATAAAACGGTGTTTATAACCGGAGGCACAGGATTACTCGGCAAAGTGG
TCGTAGAAAAGCTATTGCGGGCAACGGATGTGAAACGTATATATTTCCTGGTCAGAACCAAGCGGGGTGAGAAAATGGA
AGCACGATTTGAGTCCTGGAAAAAGGATCAGGTGTTTGAAGTGCTACTAAAGAAAAAGCCACTGGCCCTGGAAAAGATG
ACTCCGATTTCGGGTGACTGCTGTGCCCCGGATTTGGGCATCAGCGATGCGGATCGAAGGATACTGGCCGCGGAGGTGC
AGGTGCTCATACATGGAGCCGCTTCGGTTCGATTCGAGGAGCCACTCGAGCAGGCAGTCGTCATCAACACCAGGGCAGT
GCGTCTCATTACCCAGCTGGCGAGGGAAATGCGACTGCTCGAGTCCTTTGTCCACGTCTCGACAGCCTTCTCCAATTGT
GTGGTGCCTCAAATCCAGGAGCGTTTCTATCCGGAACACCTATCCTGTCCCGTTGACAAGGTGCTCGACATGCACAATT
CGGTCAGCTCCGAAACGTTCGAAAAGATGGCACCAGCCTTGATGGGAAAATTCCCAAACACATATACCTACACCAAAGC
GCTGGGCGAGCAGGTGATCCAGGAGGAGGCGAAGGGTTTGCCCGTAGGCATCTTTCGACCAGCGATCATTTTATCCACC
TTCAAGGAACCAGTGCAAGGATGGGTTGATGGCCTGCAAGGACTGATAGCCATGATATTTGCCACTGCCTACGGGTTTG
TTCACCTAATGCTGGTTAATCTAAAAGTTAATGCTCCCATAGTTCCGGCCGACTACTGCGTCAACGTGGCCATCGCCTC
AGCTGTCCAGATAGCCAAGATCTCCAAGCAAAATAAAAATGGACCGCCGCCCATTTACGCGTTCACGCCCAGCGAATCG
AATTTAGTGACTTATGAAGATCTGGCTGGGCTCTGCTATCAAAATGGTCTGGAGGTGCCAAATGCGAAAATGATCTGGT
ACCCGTTTACCCATTGCACCAGATGCCCCTATCTATATGGCATTGGCATCTACTTCTATCACCTGCTGCCTGGATATTT
GCTGGACATTGTGCTGCGTCTGAAAGGTCAGAAGCCCATGATGATCAAGAGCTATCACAAGGTCCACGAGGGTATGCGG
AGTTTGCTACCCTTCTCTAGGCAAACCTTTACCATGGACATGCGGAATACCAACGAAATGTGGCAGACCATGTCGCCGG
AGGAGAAGGAGATGTTCAACTTTGATATGTCAACATTGAACTGGAAGGAGTATGTCACGTGTCTCATGGAGGGAATACG
ATTGTATTTGTTTAAGGACCTCCGGACGCCGGAATCCGTTGCCCAGGGAAAGCGGATTTTGAAAAGGTTTTATGTATTG
GATAGGCTTCTTAAAACTGTATTAGTTATATTATTTGGTGTCTCTATTTGGTTATTAATCACAAATTTAGTGCCACTAC
TG
>CG10098-PA chr3R:2989922-2991329:+
ATGACCAACGGCGACTGCTTTGTTGTTCTGCCCGAGAACTGTGCCGAAGGAACTTTGATCATCGGTCGCAATGCGGAGG
ACGAGAAAAACGTCAACGTTGCCTCGGAGGTTTGCTTCTACGATGCCACCGAAGTGCTTGAGGGGAAGACTGACGGTGG
AGCTTCTGCCGAGACGGGCGGCGATGTGTTGCGTGTCATATTGCAAAAACCGCAGCCGGGTCTCTGGGGTGGGGACTTC
GGGGCCAATGAACGCGGAGTGGCCCTAGGTCTCACCTGGGCGGCAGGTGAAAACGAGGCCAAGGACAGCGACAGCCTGC
TGGGCACGGATATAGTGCGCTTGACTTTGGCTGTGGCCAAAGACGTGGACGATGCTGTAGACCGGATTGGAGCTTTGGT
GGCCAGTCACGGTCACGACAACTCCAAACTGAACTTCATCGCTTGTGATGCAGCTGCTGCCTGGCTTGTGAGTTGCTCT
GGCAAGGTGTGGGCCGCCGAGAAATTGGAGGCCAGCTTCTTGCGCTTGCCCTCCGGAGGACTGGCTGTGACCACTGTGG
TGAACAAGTCAAGCGAGGGATTGGATGAAGCAGCCAGTTTTGCCGCTGCTCACGATGCAGAGGCCCAGGCCCCGGCAGA
GGAATGGTGTGGTCCCAAGCCAGCTGGCGATGGAACATACACCCAGCACGACATGTTCGAGACGCTGCGATCCGCCAGT
AATGCGAGCAGCTCGAGGGCAGCCACCGTGTCGGTGCTGTCGGTGAAGGGAATCTCGTGCCATTGGTTCACCGGCACGC
CCAATGCCGCCGAGTCTGTGTTCAAGCCGTTCGTTTTTGCCCCGAATCCGAGGATCTCGCCGCTAACCCAAGTGCAGGC
GGATGCGGACTTGACGTTGCTGCACAAGCTACACTCGCAACGCAAGCCGGCCGCCTTGGAGCACTTGCGCAGCTTGGAG
CTCTCCTGCGTGGACGAGCTAAATAACTATTTCTCTCTGCAGGATCACGCCAGTGACGAGCTGGACGAACTGCTCAAGG
ACTGTGTCGAGGCGGAAGTCAAGTTCTATCGC
>CG10103-PA chr3L:6230750-6230932:-
ATGTTTTCCAGCGGCCCCAACTACAATAAACTGAAGACCAATCTTCGATTGGCTCTCAATCGCCTGAAATTGCTGGAGA
AGAAGAAGGCGGAGCTGACGCAAAAGTCCAGGAAGGAAATAGCCGACTATTTGGCCACGGGAAAAACGGAGAGAGCGAG
GATTCGCGTGGAGCACATTATCAGG
>CG10106-PA chr2R:1701091-1705858:+
ATGGACTGCGGCACATCTATGGTCAAATACATCCTCTTCATATTCAACACCATTGTGTCGATTATCGGCATCTTGAGCA
TTGTTTATGGCGTGCTGATTCTGAAGAGCATCGGTACAATCGAAGTTAATGGACAAGTGGGCTTCCCGCCACAGGCTCT
CATGCCGATCATTCTTATCAGCTTGGGCTCGATTGTGGTCTTCATTTCATTCCTGGGATGCTGCGGTGCCATTCGCGAG
TCCGTCTGCATGACCATGAGCTATGCCGTCTTCTTGCTGATCCTGCTGATCCTGCAGCTGACGCTCGTTATTCTGCTGT
TTACCAACAAGGAGAAGTTTGAGAACGCAATGGGAAACGTTATCGAGAATGCATGGAATTCAGACACTACTCATAAGGA
TGGTGTCTTCGATACCATTCAGAAATCGTTGCACTGCTGCGGATCAAGCTCTGCTCTGGACTATGTTGCCAAGGGAGAA
CTGCTGCCCTCAAGTTGTTGCAGCGGCTCGTGCCTGAACCCGGCCAACTACTACCCGGGATGCCGTGGAAAGTTCATCG
AATTAATGACCGCTGGATCTGAGAACGCTAAATATGTGGGCATCGGCCTCATCGGAGTGGAGCTGATCGGCTTCATCTT
TGCCTGTTGCCTGGCCAACAATGTGCGTAACTACAAGCGCCGGAACGCCTAC
>CG10107-PA chr3L:6219882-6225495:-
NNGGTGGCTCAGCAGCAGCCGCAGCTTGTAGCCACCTCTGCTGCCGGTGGCACTCAAATAGTACGCGCCTCGTTCAGGA
AATCCCCCCGAGGTGGAGCTGTGCTGGCCAGGCCAGGCACACTAATTACCACCAGGCCTACACTGACGCCCACAACAAT
TGTGCGGCAAGTTCGACCGCGAGGAGGAGCAGTTCCCGGCGGACTGGTTAGGAATATGCGACCTGCGGGCGTACGACCC
ACTCGAGCTCAGTTGGTGGTGCAGACTAGCGCCAGCGGCGAGGGTCAGACCATGCTAGTGACTCAGGGCCAAATGAAGC
ACATTACCATCAGCACGAATCTCGGCCAGCCGCAACAACAGCAGCAGCAGCAGGCACAGCAGATGCAGCAGCAGCCGCG
CCACATCTACCGCACTCACATGGTAACCGATGGAAATCCTCAGCAGCAGACGCCGCAACAGCAGCCGCAGCAGCACCAG
CAAATGCTAATGATGCGCCATAGTCCTGTTCGTTACAGAGCTCCGGTGAGCTCAGCTGTCGCAGCGCCAGTTCAAGCGC
CTGCTCCTGCGGCTGCAGGTGGTGGGGTCCAAACTAGTAATATAGGCATGGATTTGGAAGAGCGCATCCAGGCGGCAGT
GCTGAAGAAGGAGCAGCAGAAGCCCCAGCCACAGGCTCAGCCGGTGGCCCCCAATCAACTACAGCCCATGCAGATAGGA
ACGGGGACTACACTGACCACTTTCTATCCAGCAGGAGCTGCCTCGCAAGAAGAGGAGCAACAGCAGCAACAACAGCAAC
AGCAGCAGCAGCAACAACAGCAGCAAGTGGTGCAGAATCAGGCACAGGGAATACGACCACCCAGTGGAGCAAGCATGAC
TTTAGCGGAGTACAAGAAGAGGCAAACCCTGTCGGCATCACCGGCTCCAGTTCCGCCTCCAAGTCCAGGACTTGCGGCA
ATGAGAGCCACTGCACCTGGAACCATGGTTCGCCCAACGGCTAAAATAACACCCACGCAACATGCTGGCGCCTTGCCCC
CTGGCACTAGGATCATGCAGCCACAGAGGCAAGTACCAGCCGCAGTGGCGGCTCCACTTCCAGCGCCAGCGGCGGTTCC
GCAAGGATCATCCGTGATGAAGACATCGCACAATAACTACGAGATTCACTCACAGCATGTTCTGAATAACCGAGCCGGT
CAGGAAATCGCCGAGCGCGATAAGAATAGTGCCAAGATGCTGGTGATCCTGGCCAGCGGAGAGCAACGTCTGATTACCT
TTACGCTTCCACGGGAGTCCTGCACCGTGCAGGATCTCCTTGAGCAGGTCGGCGTGCCCTTTGACCACAACACCACCAT
CCAGTGCGTCGAGCATCGCGGTGCCAATGTGGACTTTGTGGTCACCGTCGGATTTACGGTGCACGAGTCGGCCAGCGAA
CTGATTTCACGGGCGGAGGAGAGTCTGCAAATGAACCGTTCGCAGGAGAATCAAGCTGCCGCCGCCGGAGCAGCAGCAG
CAGCCAATCCCAATCCTGCCACAACGAGTGCCTCGCCTGCCTATGCCCAAGCGAATGCCGCTGCCGAGCAGGCGAAACG
CGAGGCGGCCAGTTCGGCTAGTGGGAACACAGCTGTTGGGGCAGTTTCCTCCGCCGCAATGTTGTGTGTGCAGTTATTT
TGTGTTGGCAATGCCGCAGGCCAAGAGTTACCACGTTTTCCCCGCCAGGTGGAGCTCCGACCAGCAAGAGCACGCCATT
TTTACGCTCGCCGAAGAAGAAGCAGACAAGCAAAGCGAATGCGTGAAAACACATCGTTTTCCTCATTCTTTTGCAATTT
TCTCAGAGTAGCTAGGAAAATGGTACAATTAAATAACTACTACGAAAATTTTCCAACCATTGCAGATTTCTCCCGTGGC
GATGTTAGGGACTTGTCGGATGTACCCGAAGCGGAGCAGTTTTCCGCCTCCTTGAAATGCAGCTGCGTGCGTCTGGTGC
CCTACAGATTCGAGATTACCGAGCCGGTATGCTTCACCACGAAGGGCGTTCGCATCGCTGGCATCCTGAAGGACAAGGA
CGAGAAGTTCGAGCTGAACATCCACAAGCAGGAGGTGATCAAGGTGATAGCCCACTTCGGCAACGTTGAGCCCGCCCAG
CCACTGGTCACTTTATATCTCCTCAAGACGTGCGCCGAATACGTAAAGAACCAGCTCAAGCTGCCCGACGATCAGCATC
ACGAGCAAACCGGCTTCAAGACGCACACCTATCACACTCGCCGTCTGATCCTGTTGTTCGACAGCATATCCGTGTCCGC
CCGTGGTAATATCAAGTCGATGTTCAGCTGTGTGGACGAGATATCCTCGACAGATGCCGCCGAAATTCTCGAGAGGATC
GCTGACTACGATCGCAAGACGCAGGACAAGAGCTCGCAGCCACCGCCGCGCCAACTGAGAGCAGACGAGCAGGTTAGCC
TGCTGATGTATCCGCCGAAAGGAACGGGAGGCCTGTGCATACGCATGGAGGACTTCGTGTGCCTCACAAAGGAGTCCTA
CCTCAACGACATCATCATTGACTTCTATCTGCTCTGGCTGAGGAACACGCTGATTCCGGAGCCTCAACGCGAGAGGACG
CATATCTTCAGTACATTCTTCTACAAGAGACTCACAACGCTAACGCGACCCGCGGACATGAAGCAGACGGCAGCACAGA
AACGTCACGCCAGGGTGCAGAAGTGGACCAAGGGAGTGGACATCTTCGATAAGGATTTCATTATAGTGCCCATCAACGA
GCAGTCGCATTGGTTCCTCGCCATCATTTGCTACCCGAACTTAAAAGGACCCGTCACGTTCGATACGAACCAGCCTGTG
GAGCCGCAGCAGTTGAAGCGCCCCCGAGGCAAAAAGGTGGCCCTGCAGATTGGCAACACCACCATAACCCCGCTGACGA
AAAGGGCAGAGGGAGGGCAGCTTCCAGCAGCTCTGACAGCGGAAAACGTGTGCCGGATAGCAGACGATGAGAGCGAACG
GGATGAGGCCGAAGGCGATGAGAGCGACATGGCCTCGGAAGACAGTGAAAACTCGAACTCGGCCAAGGAACCAGCGTCC
ACGCCCACCTCCACGACAGCCAGCACGCCCAGTCTACCCAGTTCGCAGCCCACAGCCACCGGACCAGCGAGGAATATTG
CATCCGATGATGTGCCCGCCGTAAAGCAACCTCTAATCCTAATCTTTGATTCGCTGGCGGGCGCATCGCGTAGCCGCGT
GGTGGCCACACTGCGAGATTATCTCACATGCGAGTACCGGGTAAAGAAGCCGGATGCGCAGGCGCACGTCTTCAACAAG
GACAACATGCCGGGCCACTGCGTCAAGGTGCCGCAGCAGAACAACTTCACCGATTGCGGCCTGTATCTGCTGCAGTATG
TGGAGCAATTTTTCGCCGAGCCAATCAGAGACTACAGACTGCCCATCAAGCAGCTGACCAACTGGTTTGACTTCCTCAC
AGTGACGAAAAAGCGCGAGGACATTGCCAATCTCATACAGCAGCTGATGGACGAGGGCAATCAGCAGCAACGCCTCATT
CTGCCAGTGATCGAGTTTCCCACGCTGAATGGCCAGTTGGTGGAGTATCCAGAGGACACGGAGAGTGCCGAGTTCGAGG
AGGAGGAGGGTCATGACGACGAGGATCCAGCTAGTGAATTGCACGATGAAAACAATGCCGGCACCGACATCGAAGTGGA
CCTCGTGAACGAGGAGCCAGCGCTGGCAGGGAAAGCCGCCGCAGTAGCACCTGCGCCCACGACTGCGGCAACGCCCACG
GGTAAAAGATTCGTGCTGAAGCGGCGCCTGCACAACGGAGCCATCTCAACTCCGAGCAATGGAAACGGCGAGGCTAGCA
GTAATGGCGGTACACTAATACCCCAACTGGTGAGCACGGCGACGGCGACGACGACGGGCGTTTCCTCCGGAGTTACTCA
TTTGGCGCCGCGTGGGCCCAGCGGTGGACTGAAGATCCGAAAGATAGAGCCG
>CG10107-PB chr3L:6219882-6222266:-
GATTTCTCCCGTGGCGATGTTAGGGACTTGTCGGATGTACCCGAAGCGGAGCAGTTTTCCGCCTCCTTGAAATGCAGCT
GCGTGCGTCTGGTGCCCTACAGATTCGAGATTACCGAGCCGGTATGCTTCACCACGAAGGGCGTTCGCATCGCTGGCAT
CCTGAAGGACAAGGACGAGAAGTTCGAGCTGAACATCCACAAGCAGGAGGTGATCAAGGTGATAGCCCACTTCGGCAAC
GTTGAGCCCGCCCAGCCACTGGTCACTTTATATCTCCTCAAGACGTGCGCCGAATACGTAAAGAACCAGCTCAAGCTGC
CCGACGATCAGCATCACGAGCAAACCGGCTTCAAGACGCACACCTATCACACTCGCCGTCTGATCCTGTTGTTCGACAG
CATATCCGTGTCCGCCCGTGGTAATATCAAGTCGATGTTCAGCTGTGTGGACGAGATATCCTCGACAGATGCCGCCGAA
ATTCTCGAGAGGATCGCTGACTACGATCGCAAGACGCAGGACAAGAGCTCGCAGCCACCGCCGCGCCAACTGAGAGCAG
ACGAGCAGGTTAGCCTGCTGATGTATCCGCCGAAAGGAACGGGAGGCCTGTGCATACGCATGGAGGACTTCGTGTGCCT
CACAAAGGAGTCCTACCTCAACGACATCATCATTGACTTCTATCTGCTCTGGCTGAGGAACACGCTGATTCCGGAGCCT
CAACGCGAGAGGACGCATATCTTCAGTACATTCTTCTACAAGAGACTCACAACGCTAACGCGACCCGCGGACATGAAGC
AGACGGCAGCACAGAAACGTCACGCCAGGGTGCAGAAGTGGACCAAGGGAGTGGACATCTTCGATAAGGATTTCATTAT
AGTGCCCATCAACGAGCAGTCGCATTGGTTCCTCGCCATCATTTGCTACCCGAACTTAAAAGGACCCGTCACGTTCGAT
ACGAACCAGCCTGTGGAGCCGCAGCAGTTGAAGCGCCCCCGAGGCAAAAAGGTGGCCCTGCAGATTGGCAACACCACCA
TAACCCCGCTGACGAAAAGGGCAGAGGGAGGGCAGCTTCCAGCAGCTCTGACAGCGGAAAACGTGTGCCGGATAGCAGA
CGATGAGAGCGAACGGGATGAGGCCGAAGGCGATGAGAGCGACATGGCCTCGGAAGACAGTGAAAACTCGAACTCGGCC
AAGGAACCAGCGTCCACGCCCACCTCCACGACAGCCAGCACGCCCAGTCTACCCAGTTCGCAGCCCACAGCCACCGGAC
CAGCGAGGAATATTGCATCCGATGATGTGCCCGCCGTAAAGCAACCTCTAATCCTAATCTTTGATTCGCTGGCGGGCGC
ATCGCGTAGCCGCGTGGTGGCCACACTGCGAGATTATCTCACATGCGAGTACCGGGTAAAGAAGCCGGATGCGCAGGCG
CACGTCTTCAACAAGGACAACATGCCGGGCCACTGCGTCAAGGTGCCGCAGCAGAACAACTTCACCGATTGCGGCCTGT
ATCTGCTGCAGTATGTGGAGCAATTTTTCGCCGAGCCAATCAGAGACTACAGACTGCCCATCAAGCAGCTGACCAACTG
GTTTGACTTCCTCACAGTGACGAAAAAGCGCGAGGACATTGCCAATCTCATACAGCAGCTGATGGACGAGGGCAATCAG
CAGCAACGCCTCATTCTGCCAGTGATCGAGTTTCCCACGCTGAATGGCCAGTTGGTGGAGTATCCAGAGGACACGGAGA
GTGCCGAGTTCGAGGAGGAGGAGGGTCATGACGACGAGGATCCAGCTAGTGAATTGCACGATGAAAACAATGCCGGCAC
CGACATCGAAGTGGACCTCGTGAACGAGGAGCCAGCGCTGGCAGGGAAAGCCGCCGCAGTAGCACCTGCGCCCACGACT
GCGGCAACGCCCACGGGTAAAAGATTCGTGCTGAAGCGGCGCCTGCACAACGGAGCCATCTCAACTCCGAGCAATGGAA
ACGGCGAGGCTAGCAGTAATGGCGGTACACTAATACCCCAACTGGTGAGCACGGCGACGGCGACGACGACGGGCGTTTC
CTCCGGAGTTACTCATTTGGCGCCGCGTGGGCCCAGCGGTGGACTGAAGATCCGAAAGATAGAGCCG
>CG10107-PC chr3L:6219882-6225495:-
NNGGTGGCTCAGCAGCAGCCGCAGCTTGTAGCCACCTCTGCTGCCGGTGGCACTCAAATAGTACGCGCCTCGTTCAGGA
AATCCCCCCGAGGTGGAGCTGTGCTGGCCAGGCCAGGCACACTAATTACCACCAGGCCTACACTGACGCCCACAACAAT
TGTGCGGCAAGTTCGACCGCGAGGAGGAGCAGTTCCCGGCGGACTGGTTAGGAATATGCGACCTGCGGGCGTACGACCC
ACTCGAGCTCAGTTGGTGGTGCAGACTAGCGCCAGCGGCGAGGGTCAGACCATGCTAGTGACTCAGGGCCAAATGAAGC
ACATTACCATCAGCACGAATCTCGGCCAGCCGCAACAACAGCAGCAGCAGCAGGCACAGCAGATGCAGCAGCAGCCGCG
CCACATCTACCGCACTCACATGGTAACCGATGGAAATCCTCAGCAGCAGACGCCGCAACAGCAGCCGCAGCAGCACCAG
CAAATGCTAATGATGCGCCATAGTCCTGTTCGTTACAGAGCTCCGGTGAGCTCAGCTGTCGCAGCGCCAGTTCAAGCGC
CTGCTCCTGCGGCTGCAGGTGGTGGGGTCCAAACTAGTAATATAGGCATGGATTTGGAAGAGCGCATCCAGGCGGCAGT
GCTGAAGAAGGAGCAGCAGAAGCCCCAGCCACAGGCTCAGCCGGTGGCCCCCAATCAACTACAGCCCATGCAGATAGGA
ACGGGGACTACACTGACCACTTTCTATCCAGCAGGAGCTGCCTCGCAAGAAGAGGAGCAACAGCAGCAACAACAGCAAC
AGCAGCAGCAGCAACAACAGCAGCAAGTGGTGCAGAATCAGGCACAGGGAATACGACCACCCAGTGGAGCAAGCATGAC
TTTAGCGGAGTACAAGAAGAGGCAAACCCTGTCGGCATCACCGGCTCCAGTTCCGCCTCCAAGTCCAGGACTTGCGGCA
ATGAGAGCCACTGCACCTGGAACCATGGTTCGCCCAACGGCTAAAATAACACCCACGCAACATGCTGGCGCCTTGCCCC
CTGGCACTAGGATCATGCAGCCACAGAGGCAAGTACCAGCCGCAGTGGCGGCTCCACTTCCAGCGCCAGCGGCGGTTCC
GCAAGGATCATCCGTGATGAAGACATCGCACAATAACTACGAGATTCACTCACAGCATGTTCTGAATAACCGAGCCGGT
CAGGAAATCGCCGAGCGCGATAAGAATAGTGCCAAGATGCTGGTGATCCTGGCCAGCGGAGAGCAACGTCTGATTACCT
TTACGCTTCCACGGGAGTCCTGCACCGTGCAGGATCTCCTTGAGCAGGTCGGCGTGCCCTTTGACCACAACACCACCAT
CCAGTGCGTCGAGCATCGCGGTGCCAATGTGGACTTTGTGGTCACCGTCGGATTTACGGTGCACGAGTCGGCCAGCGAA
CTGATTTCACGGGCGGAGGAGAGTCTGCAAATGAACCGTTCGCAGGAGAATCAAGCTGCCGCCGCCGGAGCAGCAGCAG
CAGCCAATCCCAATCCTGCCACAACGAGTGCCTCGCCTGCCTATGCCCAAGCGAATGCCGCTGCCGAGCAGGCGAAACG
CGAGGCGGCCAGTTCGGCTAGTGGGAACACAGCTGTTGGGGCAGTTTCCTCCGCCGCAATGTTGTGTGTGCAGTTATTT
TGTGTTGGCAATGCCGCAGGCCAAGAGTTACCACGTTTTCCCCGCCAGGTGGAGCTCCGACCAGCAAGAGCACGCCATT
TTTACGCTCGCCGAAGAAGAAGCAGACAAGCAAAGCGAATGCGTGAAAACACATCGTTTTCCTCATTCTTTTGCAATTT
TCTCAGAGTAGCTAGGAAAATGGTACAATTAAATAACTACTACGAAAATTTTCCAACCATTGCAGATTTCTCCCGTGGC
GATGTTAGGGACTTGTCGGATGTACCCGAAGCGGAGCAGTTTTCCGCCTCCTTGAAATGCAGCTGCGTGCGTCTGGTGC
CCTACAGATTCGAGATTACCGAGCCGGTATGCTTCACCACGAAGGGCGTTCGCATCGCTGGCATCCTGAAGGACAAGGA
CGAGAAGTTCGAGCTGAACATCCACAAGCAGGAGGTGATCAAGGTGATAGCCCACTTCGGCAACGTTGAGCCCGCCCAG
CCACTGGTCACTTTATATCTCCTCAAGACGTGCGCCGAATACGTAAAGAACCAGCTCAAGCTGCCCGACGATCAGCATC
ACGAGCAAACCGGCTTCAAGACGCACACCTATCACACTCGCCGTCTGATCCTGTTGTTCGACAGCATATCCGTGTCCGC
CCGTGGTAATATCAAGTCGATGTTCAGCTGTGTGGACGAGATATCCTCGACAGATGCCGCCGAAATTCTCGAGAGGATC
GCTGACTACGATCGCAAGACGCAGGACAAGAGCTCGCAGCCACCGCCGCGCCAACTGAGAGCAGACGAGCAGGTTAGCC
TGCTGATGTATCCGCCGAAAGGAACGGGAGGCCTGTGCATACGCATGGAGGACTTCGTGTGCCTCACAAAGGAGTCCTA
CCTCAACGACATCATCATTGACTTCTATCTGCTCTGGCTGAGGAACACGCTGATTCCGGAGCCTCAACGCGAGAGGACG
CATATCTTCAGTACATTCTTCTACAAGAGACTCACAACGCTAACGCGACCCGCGGACATGAAGCAGACGGCAGCACAGA
AACGTCACGCCAGGGTGCAGAAGTGGACCAAGGGAGTGGACATCTTCGATAAGGATTTCATTATAGTGCCCATCAACGA
GCAGTCGCATTGGTTCCTCGCCATCATTTGCTACCCGAACTTAAAAGGACCCGTCACGTTCGATACGAACCAGCCTGTG
GAGCCGCAGCAGTTGAAGCGCCCCCGAGGCAAAAAGGTGGCCCTGCAGATTGGCAACACCACCATAACCCCGCTGACGA
AAAGGGCAGAGGGAGGGCAGCTTCCAGCAGCTCTGACAGCGGAAAACGTGTGCCGGATAGCAGACGATGAGAGCGAACG
GGATGAGGCCGAAGGCGATGAGAGCGACATGGCCTCGGAAGACAGTGAAAACTCGAACTCGGCCAAGGAACCAGCGTCC
ACGCCCACCTCCACGACAGCCAGCACGCCCAGTCTACCCAGTTCGCAGCCCACAGCCACCGGACCAGCGAGGAATATTG
CATCCGATGATGTGCCCGCCGTAAAGCAACCTCTAATCCTAATCTTTGATTCGCTGGCGGGCGCATCGCGTAGCCGCGT
GGTGGCCACACTGCGAGATTATCTCACATGCGAGTACCGGGTAAAGAAGCCGGATGCGCAGGCGCACGTCTTCAACAAG
GACAACATGCCGGGCCACTGCGTCAAGGTGCCGCAGCAGAACAACTTCACCGATTGCGGCCTGTATCTGCTGCAGTATG
TGGAGCAATTTTTCGCCGAGCCAATCAGAGACTACAGACTGCCCATCAAGCAGCTGACCAACTGGTTTGACTTCCTCAC
AGTGACGAAAAAGCGCGAGGACATTGCCAATCTCATACAGCAGCTGATGGACGAGGGCAATCAGCAGCAACGCCTCATT
CTGCCAGTGATCGAGTTTCCCACGCTGAATGGCCAGTTGGTGGAGTATCCAGAGGACACGGAGAGTGCCGAGTTCGAGG
AGGAGGAGGGTCATGACGACGAGGATCCAGCTAGTGAATTGCACGATGAAAACAATGCCGGCACCGACATCGAAGTGGA
CCTCGTGAACGAGGAGCCAGCGCTGGCAGGGAAAGCCGCCGCAGTAGCACCTGCGCCCACGACTGCGGCAACGCCCACG
GGTAAAAGATTCGTGCTGAAGCGGCGCCTGCACAACGGAGCCATCTCAACTCCGAGCAATGGAAACGGCGAGGCTAGCA
GTAATGGCGGTACACTAATACCCCAACTGGTGAGCACGGCGACGGCGACGACGACGGGCGTTTCCTCCGGAGTTACTCA
TTTGGCGCCGCGTGGGCCCAGCGGTGGACTGAAGATCCGAAAGATAGAGCCG
>CG10108-PA chr2R:9079096-9083449:-
ATGTCTGCCAATCAGCAGCAGCAGGCGAATCCTTCGGCGGCCGTTGCCGCACCCGCCGCCTCCTCGGAATACCTGAAAC
GCACCTGCCTCATCTGCGGCTGCCACACCAACCAGACGATCAATATTTACGAGCCCCGCTCCGGACCCAATATCGTCCA
GCTAATCCAGGCGAAATTCAAGTTTCAGCCATTGAATGAGGACAAATTCCTCTGCTTCAGCTGCAACAACTGGCTGATC
AACTGGCACTCCCTGCAGGCGGTCAACAGCAATGAGGCCGAAAGTCAGAGCCAAAGTCCCTCGCACATGGGCAACAGTG
TGCTGCAGCAGGAAAGGACGAAGCTGCGTCCGGTGGCGATGGTTCGCCCCATGGTCCGAGTGCAGCCCCAATCGCAGCC
CCAACTGCAGCCCCAAGTTCCAATCAATCCCACACCCGCACCCATAGTCTACTCGAAGCGAAGAGCCAGCAGACGCAGC
GCCTCCGTCAGCCGGATGAGCCGAGTGCTGCGCCAGTGTTGTGTGGAGAGTCTGCGGCGGAGTCCCAAGAAGCGCAATC
AGCAGCCGGTGTTCGTCTGCCTGAGGCCGCAGGGTCAGAAGAGGAGCAATCTGATCTGCAAGGTGGAGTGTGTGGCGCC
GCGCCGGAAACCAGTGGAGCGACTGGTCAAGGAGGTGGCAGCCACAGCCACAGCCACACCCGTGCCCAATCCAAAATCC
ACGCCCACTTACCAAAGATTCCCGCAGCCCAGTGTGGATGGCAAAGTAGTGGCCATGTTCCGGCGACTGGGAACCACAC
TCAGCCGGGAAGAACCCGCCGCATCTTCAGCAGAATCAAGTCCCGCCTGCTCGAAACTCCCGCAGATCATGAGTCCGCT
CAAAGAGACGCCGCGCTGGACGCGGGACCTCGATGACGATGAAATACTGCTGGAATTCGATACCGCCATATCCGAAGTC
CTGCCAACTGCCCGCTATCAGGTTACCCACGAGGAGAACAAGGAGAACCAGCAGGCAGCAGAAATGGAGCTGGAGCTGG
AGGAGGAGGAGGAGGAGGAGGAAGAAGTGGATGGCCGAGCGGAACTGGAAGTGGTGCAGGAGGCGGAAGCGCCGCTGGA
ACCGCAGAGCCACCACAAACAAGGAAACAGCCACCAAAATTCCCACCAAGCTTCAATCCAACTCGCTGGGCTGCGATTA
CCAATGGGCCTTAGCATTAGCCTCGTC
>CG10109-PA chr2R:9124416-9139584:+
ATGTTGATCTCGTGCAAATGCTCGAATTTCGTTGCTTCGACTTCGAAATTGCAGCGCAGCAACAGCAGCAGCGGCGCAG
GGGGCCGCGTGGGCGGTGCAGAGGTCGCCAGCGGCGATGTACCCACCGCGATCCTCCTGTCGCAGGTGTTCCAGCAGAA
GTATCCGCTGGACTTCGTCTTCTACAGCCATATCATGGAGTTCTTCAAGCACGCCTATGGTCCCATTCCAGACCTCACC
GTGGCTGTGATTAACCAGCGGGAGCTGTTGTATGGTCTCACCATTGAAGCCGCAGGCCAGAGTTGGCAGCTGAGCCTGT
GCATCAACTGCAAGGAGGTGCTGTGCGCCAAGCGATTGACGGCGGGCGCCGGAGCCACGCCCACACTCTACCTCATCAA
CTGCACGCTGTTGACCAGCAGCGAGGAGCTGGCTCAAAGGAAGTCCAACAAAGCCTTCTCGGAGACCTTCGAGCTGCTG
ATCATGGATCACACTGGCAGTGACTCTGGATCCACTCGACCCACCAGTGGACTATCCAACTCCGCATCGAGTCTGAGCA
TCGGCTCGCTGTCTGCCAATCCCACGGATGCCAGGGTGCAGAGATTGAGAATGATACAAGCGCACCAGCAGGCGCGATT
GCAGGAGGAGATTGTGGAGACAAACGAGAGAATCGAGCGGTATACGCGCACTCAGTTCCAGTTGCTGAACAGTTTCCGG
GAGAAATCGGATCAGGACTGCGCGTTGCTTTTCAAAGTTATTCGCGCGTTGCCCGAGCAGGCCTCGGAGCTACTCGATC
GTGCCATGCTTCCCGCCCTCGATGTGGCGGCCAATCAGCCGCAGAGTGCCACTGCCCGGCGCAGGAACACCATCAGCAG
CCGGCGGGAGTTGAATGGTGGTCCCACCACACCCACTACTACGTTGACACATCCGCCCAACTTCCTAACGCTGAACCAG
CAGCCGCAGCAACAGTTGCTGGCGCAACAACAGCAGCAACAGTTGCAGTCGCAACAGCAGCAGCAGCAGGCCCCGCAGA
GTGTCTCGGTGTCCAGGAAGATGTCTCACTTTGACACACCGCCCGCCACCCCAGAAGCCACGCCCATGAGCGTGGGCAA
CAGCCCCACCTTCCGGCAGCAATCGGCAGCCGGCGGTGCTGGTGGTCCACCCACCCAGACGTTGACTCCAAATGGAGTG
GGTCAGTCCAGTGCTAACGAAGATGCAGATGACTGCCTGTTCGATCTGGAGGATGTGGATGCTCCAGTGCCGGTTCAGT
CCGTGACCGTGCCTAGCTACCCGCGCAGCCTGATCTACCAGCAGCAGCATCAGCACAATCCCTTCCAGCAGCTGAGCCA
ACAAAATGGCCTACGAAGCGTCCTAGATGACGAAGCTGCGGATGAAGCTGAAGATGCTCTGGACCCGGATAGCTCCATT
TCCATACCGGTGCGAAGTGGAGGGCGTCCCAGCCATGCGCAGTTGATGAACTTCGCTCGGAGTCTGCCCATCGAGATAG
CCAACACCACGCTGGCCGAGAGAGCTGCTGTGGCCAACAACAATAACTTCGGGCAGGGCTGCGAGGAGGGAATGGACAA
CATCGACATAGCGGCCAGCATCCAAGCGCTGACCAGAAGTGTCCATGGCGAGGCTGTTTTTGGGGACTTGCCACGGCCC
CGCCTGCGATCTCAGATCGAGGGC
>CG10112-PA chr2R:9154674-9157138:-
ATGTTCAAATTCGTGTTGATCGCCAGCCTGCTAGTCGCCCTCTGCATGGCAGCTCCTCCCCGCGAGGAGTCCGATGCCG
AAAGGCAAGAGAGGGAGGAGTACGAGAAGTATCAGAATGAGAACGCCCAGTACTCGTTCAATTCGAAAGTGGATGATAA
GATTAACGATGGACAAATCACCCGTACCGAGGAGCGCGACGGAGGCACTGTTCGTGGTTCCTACAGCTACTTTGATGGT
TTCGTGAAGCGCCGTGTTGAGTACGTCGCCGATAAGGATGGCTACAGGGTGATCAAGGACGAGATGGAGGATATCGGCG
ATGGTCCACGGTTCAATCCCGAAGGCACCGCCGACGTGGAGGGCTCTCTGATCGGCAAATACTCCATCAAACTGGATAA
GGACGACGATGAGAAGCACTACAAGGACATTCATGCC
>CG10113-PA chr3R:3291001-3293146:+
ATGACCAGCCAAATGAGCATATCCGAAGGTCTCCAGGCTCCAATTGCCGGAGTGCAGCCTCATCTGCAGCCATGGGAGG
CACATGCGTGGTCCCCGGATCGTCTGGGCTCCATGTACTCCGACTGGGCCAATTTCTTTTTCACCCAACAGCGGTATGC
AAACGGACTTAGGTACTTCAACAGCGCTCTGGATCTGAATCCGTTCAATGAAAGAGCTCTGATGCGCCGAAGTCAGCTG
AAAAGATCGATGGGCCTGGCCTCCGAAGCTCTGAAGGATTGCTCCCGAGCAGAGGATCTGCTGATGAGCCGAAAGCCAC
CCGTAACCAATCCCAATGTCAGTCTGGAAGTCTGCGATGCTCTGTACGAGTCCAATCGCTTGGAAGATTCCAAAATAAA
TCTGCACTGTCATCTGAAGCGATTTAGATCCACTCAAAGAGGTCCTGTTGTCGACCGTCTCAATGTGTTAAATGAGAAC
TTCCGTGACACATTATCAGATGATACCACCATGTCTGTGCAGCGCCTCATCAATCGCATGATGGCTAGTTTGGCTAAGG
AGCCCAAGGATATTAAGGATACTTGCGACGTGGTTAGCATAATGGAAAAGGAGGAAACCCATTTGTCCCCACTGGAAAT
GGCTAGGCGAAAAAGGCATTTTAAGATATACAACCAGACGTATCTGAACAAGTGCTGGGTGGATAAAACGCTGCATGCC
CGAAGTCCCATGTACGCCTTGCATCAACAGAAATATCCCAACGAGGCATTTTATAATAAGCATCGAGAGGAAAACCTAT
ATCGCATTCAGTACCAGACGAGGCGGAATATGTTCAAGATTCTGCGCAGCATTCGATTGCTAATTCGAGTTGGAGAACT
GAACAAACTAACCACATTTATTGAGGAGGTCATGGGCGACTATGTCACCATCAAGACGAATCGCGTAATGCCGTGGAAA
TTTGAATTCACTAACGAGGTCTACAACTACTTGGGTCTAGCCCGCATTAATGAATACAAAATCCCCAGCAATATGACTG
TCTTGCAGGGCAAACAACGTCTGCTCACACTTTTCAGACTGCCACTCAATAATAGTCTGGACATGAAAAAATCAAAGAC
AAAACGAACGAGTGCTCTGAATATAACCAGATCGGCTACCACCGATCCCAAAGCGGAGCATTTTAAAAAACAAGTCGTC
CGACTGGAAAATCGGATGCGGTTTGCCGAGTATCATATTGAACGCGCCTATCTACTGCACGAATTGGCCCAAGAGCATC
TGAATTGTAACTCATTTGATGGGGCCTGCTCCATGGCACGAATGGCCCTGGAGGAGGCCATCAAATGCAAGAGTGTAAT
TTGGAGCTTCCTGAGTCTCATGGTTATATGCAAGGCCCACGCGATTCTGGGCAAGATCGAACGGGAAAAGGAGATTCTG
GCCGAAGCCTTCGAGCTGGCCAAGAAAATGAAGAACCTGGACCTGTGCTTATTCATAGATATCTGCATTAAAGTTAATG
CGGAGGAGATGGAAATGAAGCGCATGGTTACCACAGATTTGACTGCTAGGAGACAAAAGTTTGGCTCTAAAATGTTCCA
AAGCAACGATCAGGTGAATGAGGATCGCAACCAAATTACC
>CG10116-PA chr3L:12852565-12853548:-
ATGCAGACCGGAGTACAACTAGCTTTGTTTTTGACCCTCACAATAGGAGCGGTCTATGGAGAGACTGGATTTTTCCTAA
ACACACGTCGCGTCCAGGAAAATGCACAGCCAATCGAGCCGGAAGTGGAGGCTCTGGTAAGGAGTTCCTTCTATGCCGC
AGATCCCACAGTCGTAACCATTCCCCGCTGGCTTGGAAACATCTCCTCGCCGGAGATCTCCGCTGTGGTTTCTGCTCGA
CTTCAGCAGCAGGATAGCAATATAATCAGTGTAGATCTGTCCGAAGCCAATGATGAATCAGAGATCATCGACAGCGTGG
CCAGCCTGGTCATCGTTCTACACAATCAATTCGATATGCCACTGGATCGCATTCTGGTCGTGGGTTTCGCGGAGGGCGC
CCATTTGGCAGGTGGAGTGGCTGCCAAGGTGCAGCAGGATTTGGGTCGTCAGTTGTCGCAGATTACAGCTCTTGACCCT
TCCTCTGGAGCGGAACTAGACCACAAGCTGTCCCAAGCCGATGCTGAGTTTGTGGAGGTTGTGCACACAAATGCCGGAG
GAGAGGGCACTTGGGAGCGACTGGGTCATGTGGACTACTATCCCAACGGAGGACAAACGCAGCCTGGCTGCTCCACGGA
CTCCTGTTCGCACGAGAGAGCCTTCGAGCTGCTCGCCGAGATGTGGTCGCCGGAGAATGACTTTGTGAGCGCCCGTTGT
GGTTCGGTGGAGACTTTAAGCGCCTCCAGCTGCCGCTGGTCCACCCACAAAATGGGCCAAAAATTGGAGGAGCAGCCTG
CCTCAGGCATCTATTTCCTGGAGACCCGACAGTCCTCACCCTTTTCCCGTGGAGCCTACTTCATAAGCTTCCTT
>CG10117-PA chr2R:9169304-9233173:+
ATGCAGGCCAAAAAGCGTTATATTTTGGTCTTCGTTTCCTGCGCTTTTTTGGCCTACGCCTATTTCGGTGGCTATCGCC
TGAAAGTCTCGCCATTAAGACCCCGTAGAGCCCAGCACGAATCGGCCAAGGATGGTGGAGTCCAACCGCACGAGCAGTT
GCCCAGCTTCCTGGGCGCCCACGATCTGCAGGAACTCCAACTGCTGCAGAGCAATCAATCGAAGAGTTTGGAGAGCTCC
AAGCACCTGGTTACCCGTAAACCCGACTGCCGCATGGAGACCTGTTTCGATTTTACCCGCTGTTATGATCGCTTTTTGG
TCTATATCTATCCACCGGAACCACTCAACTCACTGGGCGCTGCCCCGCCCACCTCGGCCAACTATCAAAAGATACTCAC
TGCCATCCAGGAATCGAGATACTATACCAGTGATCCCACGGCCGCCTGTCTCTTTGTGCTCGGTATCGATACCCTGGAT
CGGGATTCGCTATCCGAGGATTATGTTCGGAATGTGCCATCCAGACTGGCGAGATTGCCGTATTGGAACAATGGCCGGA
ACCACATCATCTTCAATCTGTACTCCGGCACTTGGCCGGATTACGCGGAGAACTCATTGGGTTTCGATGCGGGCGAGGC
CATTTTGGCCAAGGCCAGCATGGGAGTGCTCCAACTGCGACACGGATTCGACGTCAGCATCCCGCTCTTCCACAAGCAA
TTCCCGCTGAGGGCCGGCGCCACAGGAACCGTGCAGTCCAACAATTTCCCCGCCAACAAGAAGTATCTGCTGGCCTTCA
AAGGAAAGCGATACGTGCATGGCATTGGATCGGAGACGCGCAACTCGCTCTTCCATTTGCACAACGGACGCGACATGGT
CCTGGTCACCACCTGTCGCCACGGGAAGAGTTGGCGGGAGCTGCAGGATAATCGCTGCGACGAGGACAACCGGGAATAC
GACAGATACGACTACGAGACCTTACTGCAAAATTCCACATTCTGCTTGGTGCCGCGCGGACGTCGTTTGGGTTCCTTTA
GATTCCTCGAAGCCTTGCAGGCTGGTTGCATTCCCGTACTATTGTCCAATGCCTGGGTGTTGCCGTTTGAATCGAAAAT
CGATTGGAAGCAGGCCGCCATTTGGGCCGATGAGCGCCTCCTGCTGCAGGTGCCCGACATCGTGCGCTCCATACCGGCG
GAACGCATCTTCGCCCTCCGCCAGCAGACGCAGGTCCTGTGGGAACGCTACTTCGGATCCATTGAGAAAATCGTCTTCA
CAACATTCGAGATCATACGCGAACGTTTGCCGGATTATCCGGTGCGGAGCAGCCTGGTTTGGAACAGCTCGCCGGGCGC
CCTGCTCACGTTGCCCACCTTCGCCGACAGCTCAAGGTACATGCCATTTCTGCTGAACTCGATGGGTGCGGAGCCGCGT
CACAACTACACGGCGGTTATCTACGTGCAGATTGGCGCCGCCCTGGGACCGAATGCAGCGCTCTACAAGCTAGTCAGGA
CCATCACGAAGAGCCAGTTCGTGGAGCGGATCCTTGTCCTTTGGGCAGCCGATCGGCCGTTGCCGTTGAAGAAACGCTG
GCCCCCCACCAGCCACATACCCTTGCACGTGATTTCCCTGGGGGGCAGCACGAGGAGTCAGGGAGCTGGACCCACAAGC
CAGACGACTGAGGGACGACCGAGCATATCACAACGATTCCTGCCCTACGAAGAGATTCAGACGGATGCCGTTCTGTCGC
TGGATGAAGATGCCATACTCAATACGGATGAACTGGACTTTGCCTACACGGTGTGGCGGGATTTTCCCGAGCGCATCGT
TGGCTATCCGGCAAGAGCTCACTTCTGGGATGATTCCAAGAATGCCTGGGGTTATACGTCCAAGTGGACAAACTACTAT
TCGATTGTGCTAACTGGGGCGGCCTTCTACCACCGCTACTACAACTACTTGTACACCAATTGGCTGTCGTTGCTGCTAC
TTAAGACTGTACAGCAGTCCTCCAACTGCGAGGACATCCTAATGAACCTGCTGGTCTCGCACGTGACCAGGAAGCCGCC
GATCAAGGTGACGCAGCGCAAGGGCTACAAGGATCGGGAGACGGGTCGTTCGCCCTGGAACGATCCGGACCACTTTATC
CAGCGCCAGAGCTGCCTGAATACCTTTGCGGCCGTGTTTGGCTATATGCCGCTGATACGTTCCAATTTGCGCATGGATC
CCATGCTGTATCGTGATCCAGTTTCCAATTTGCGCAAGAAATACCGCCAGATCGAGTTGGTCGGCAGC
>CG10118-PA chr3L:6193020-6197069:-
ATGATGGCCGTTGCAGCAGCCCAAAAGAACCGCGAGATGTTCGCCATCAAGAAATCCTACAGTATTGAGAATGGCTATC
CATCCCGCCGTCGCAGCCTGGTGGATGATGCCCGTTTCGAGACCCTGGTGGTCAAGCAGACCAAACAAACCGTCCTCGA
GGAGGCCCGCAGCAAGGCAAATGATTACGGTCTCACCGAGGACGAGATTTTGCTGGCCAATGCCGCCTCCGAATCCTCG
GAAGCCGAGGCTGCCATGCAGAGTGCCGCTTTGGTGGTCCGCCTCAAGGAGGGCATCTCCTCCTTGGGTCGCATCCTCA
AGGCCATCGAGACCTTCCACGGCACCGTCCAGCATGTGGAGTCCCGCCAGTCGCGCATGGAGGGCGTGGACCACGATGT
CCTCATCAAGTTGGACATGACCCGTGGCAATCTGCTGCAGCTGATCCGTTCCCTCAAGCAGTCGGGCTCCTTCAGCAGC
ATGAATCTGATGGCCGACAACAACCTGAATGTCAAGGCTCCGTGGTTCCCCAAGCACGCCTCCGAGTTGGACAACTGCA
ACCATCTGATGACCAAGTACGAGCCCGATTTGGACATGAACCACCCCGGATTCGCCGACAAGGTTTACCGCCAGCGTCG
CAAGGAGATCGCCGAGATCGCCTTCGCCTACAAGTACGGAGACCCGATCCCATTCATCGACTACTCCGATGTGGAGGTC
AAGACCTGGCGCTCGGTCTTCAAGACCGTTCAGGATCTGGCTCCCAAGCACGCCTGTGCCGAGTACCGGGCCGCCTTCC
AGAAGCTCCAGGATGAGCAGATCTTCGTGGAGACCCGTCTGCCCCAGTTGCAGGAAATGTCCGACTTTCTGCGCAAGAA
CACCGGATTCTCTCTGCGTCCTGCCGCCGGTCTTTTGACTGCCCGGGACTTCCTCGCCTCCTTGGCCTTCCGCATCTTC
CAGAGCACCCAGTATGTGCGCCACGTCAACTCACCATACCACACCCCCGAGCCCGACTCCATTCACGAGCTGCTGGGTC
ACATGCCCCTGCTGGCCGATCCCAGCTTCGCCCAGTTCTCGCAGGAGATTGGACTGGCCTCGCTGGGTGCCTCCGACGA
AGAAATCGAGAAGCTGTCCACGGTATACTGGTTCACTGTTGAGTTCGGTCTCTGCAAGGAACACGGTCAGATCAAGGCC
TACGGTGCTGGACTCCTGAGCTCCTACGGTGAGCTGCTCCATGCCATCAGCGACAAGTGCGAGCACCGCGCCTTCGAGC
CCGCCTCCACCGCCGTGCAGCCGTACCAGGATCAGGAGTACCAGCCCATCTACTATGTGGCCGAGAGCTTCGAGGATGC
CAAGGACAAGTTCCGTCGCTGGGTGAGCACCATGTCGCGTCCGTTCGAGGTGCGTTTCAACCCGCACACCGAGCGCGTC
GAGGTGCTGGACTCCGTGGACAAGCTGGAGACCCTGGTGCACCAGATGAACACGGAGATTTTGCATCTGACCAACGCCA
TCTCCAAGTTGCGACGCCCGTTC
>CG10118-PB chr3L:6193020-6197069:-
ATGATGGCCGTTGCAGCAGCCCAAAAGAACCGCGAGATGTTCGCCATCAAGAAATCCTACAGTATTGAGAATGGCTATC
CATCCCGCCGTCGCAGCCTGGTGGATGATGCCCGTTTCGAGACCCTGGTGGTCAAGCAGACCAAACAAACCGTCCTCGA
GGAGGCCCGCAGCAAGGCAAATGACGATTCTCTGGAGGATTGCATTGTGCAGGCTCAGGAGCACATTCCCTCCGAGCAA
GATGTGGAGCTCCAGGACGAGCATGCCAATCTGGAGAACCTGCCCTTGGAGGAATATGTTCCAGTTGAGGAGGATGTTG
AGTTTGAGAGCGTTGAACAGGAGCAGTCGCAGTCGCAGTCGCAGGAGCCAGAAGGCAACCAACAGCCGACCAAGAACGA
TTACGGTCTCACCGAGGACGAGATTTTGCTGGCCAATGCCGCCTCCGAATCCTCGGAAGCCGAGGCTGCCATGCAGAGT
GCCGCTTTGGTGGTCCGCCTCAAGGAGGGCATCTCCTCCTTGGGTCGCATCCTCAAGGCCATCGAGACCTTCCACGGCA
CCGTCCAGCATGTGGAGTCCCGCCAGTCGCGCATGGAGGGCGTGGACCACGATGTCCTCATCAAGTTGGACATGACCCG
TGGCAATCTGCTGCAGCTGATCCGTTCCCTCAAGCAGTCGGGCTCCTTCAGCAGCATGAATCTGATGGCCGACAACAAC
CTGAATGTCAAGGCTCCGTGGTTCCCCAAGCACGCCTCCGAGTTGGACAACTGCAACCATCTGATGACCAAGTACGAGC
CCGATTTGGACATGAACCACCCCGGATTCGCCGACAAGGTTTACCGCCAGCGTCGCAAGGAGATCGCCGAGATCGCCTT
CGCCTACAAGTACGGAGACCCGATCCCATTCATCGACTACTCCGATGTGGAGGTCAAGACCTGGCGCTCGGTCTTCAAG
ACCGTTCAGGATCTGGCTCCCAAGCACGCCTGTGCCGAGTACCGGGCCGCCTTCCAGAAGCTCCAGGATGAGCAGATCT
TCGTGGAGACCCGTCTGCCCCAGTTGCAGGAAATGTCCGACTTTCTGCGCAAGAACACCGGATTCTCTCTGCGTCCTGC
CGCCGGTCTTTTGACTGCCCGGGACTTCCTCGCCTCCTTGGCCTTCCGCATCTTCCAGAGCACCCAGTATGTGCGCCAC
GTCAACTCACCATACCACACCCCCGAGCCCGACTCCATTCACGAGCTGCTGGGTCACATGCCCCTGCTGGCCGATCCCA
GCTTCGCCCAGTTCTCGCAGGAGATTGGACTGGCCTCGCTGGGTGCCTCCGACGAAGAAATCGAGAAGCTGTCCACGGT
ATACTGGTTCACTGTTGAGTTCGGTCTCTGCAAGGAACACGGTCAGATCAAGGCCTACGGTGCTGGACTCCTGAGCTCC
TACGGTGAGCTGCTCCATGCCATCAGCGACAAGTGCGAGCACCGCGCCTTCGAGCCCGCCTCCACCGCCGTGCAGCCGT
ACCAGGATCAGGAGTACCAGCCCATCTACTATGTGGCCGAGAGCTTCGAGGATGCCAAGGACAAGTTCCGTCGCTGGGT
GAGCACCATGTCGCGTCCGTTCGAGGTGCGTTTCAACCCGCACACCGAGCGCGTCGAGGTGCTGGACTCCGTGGACAAG
CTGGAGACCCTGGTGCACCAGATGAACACGGAGATTTTGCATCTGACCAACGCCATCTCCAAGTTGCGACGCCCGTTC
>CG10120-PA chr3R:12876087-12883326:+
ATGCACTCGATCCTACGGCGCTGTTCCGGCATCAGAAAAACCTTTGGACTCACGCCGGTATATCCCACCGCCAACAATT
CTCAGAGTCCTTCCTCCCACAGTCGCGGCAAAGAGCGCGAGCTCGGCTGCTACACGAAGAGCAACAGCAGCAACAACAA
CAACAACAGCCATGAGAGAGAGAGTCAGAGCTGTTGTAGTAGTCGTGTGTGTAAAAATCATACGACCACAACGACAACC
ACACTCGAATACGAACTTTCCAATTTCGCAAAACTAACGACACGAATCACAACGCAAAGTGCCGCCGAAGTGGACGCAT
CGCCGCATACGGATACGGACACGCATAGGGACAGGGATTCGAATCCGGGTAATATAGCCTTAGCCACCGATTTGGAACT
GCCCAAGGGTCTGCCGTTATCCTCGCGACACCACTGGAACCAGCTGCAGAGCAGTTTGCACGCCCTACACCACCAGCAA
CAGCAACAACAACGTTCATACAGCTCCACCACTAGCGAAACAAATTTGGAGGACAAGATGAGCAAACCCGATTCGAAAC
TAGATAAATACGCGCAGCGCGATCGCCTGGGCCTTTGGGGCACTGGTGACAATGAGGTGGTCGGCAGCCTCTCCGGATT
CACCCGACTCTTGGACAAGCGCTACTCAAAGGGCCTGGCCTTCACACACGAGGAGCGCCAGCAGTTGGGCATCCATGGC
ATGCTGCCCTATGTGGTCCGCGAGCCCAGTGAGCAGGTGGAGCACTGCCGCGCTCTGCTGGCGCGACTGGAGCAGGATC
TGGACAAGTACATGTACCTGATCAGCTTGTCGGAGCGGAACGAGCGTCTGTTCTACAACGTGCTCAGCTCAGACATCGC
CTCCATGATGCCACTGGTGTACACGCCCACCGTGGGATTGGCCTGCCAGCGCTACAGCTTGATCCACCAGAACGCCAAG
GGCATGTTCATATCCATCAAGGACAAGGGACACATCTACGACGTGCTGAAGAACTGGCCGGAAACGGATGTGCGTGCCA
TCGTCGTCACGGACGGCGAGCGCATCCTGGGACTGGGAGATCTGGGCGCCAACGGCATGGGCATACCCGTGGGCAAACT
GTCCCTGTATACGGCCTTGGCGGGCATTAAGCCATCGCAGTGCCTGCCCATCACCTTGGATGTGGGCACCAATACCGAA
TCCCTGCTGGAGGATCCCCTGTACATCGGTCTGCGCGAACGCAGGGCCACTGGAGATCTGTACGATGAGTTCATCGATG
AGTTCATGCACGCCTGCGTCCGTCGCTTTGGCCAAAACTGCCTAATTCAGTTCGAGGACTTTGCCAACGCCAATGCCTT
CAGGCTGTTGTCCAAGTACCGTGACTCCTTCTGCACCTTCAACGACGATATTCAAGGAACCGCCTCGGTGGCCGTGGCT
GGACTGCTGGCCTCGCTGAAGATCAAGAAGACCCAGCTGAAGGACAACACGCTGTTGTTCCTGGGCGCCGGAGAAGCGG
CTCTTGGTATTGCCAACCTGTGCCTGATGGCCATGAAGGTGGAGGGTCTCACCGAGGAGGAGGCCAAGGCCCGCATCTG
GATGGTGGACAGCCGTGGTGTCATCACCCGCGATCGTCCAAAGGGCGGACTCACCGAACACAAGCTGCACTTTGCCCAG
CTGCACGAACCCATCGATACTTTGGCTGAGGCGGTGCGCAAAGTGCGTCCCAATGTCTTGATTGGAGCGGCTGCGCAGG
GCGGCGCCTTCAACCAGGAGATCCTCGAGCTGACGGCCGATATCAACGAGACGCCGATCATCTTTGCACTGTCCAATCC
GACCAGCAAGGCGGAGTGCACCGCCGAGGAGGCGTACACGTACACCAAGGGGCGCTGCATCTTCGCCAGCGGATCGCCT
TTTGCTCCCGTGACGTACAACAACAAGAAGTTCTATCCGGGTCAGGGCAACAACTCGTACATTTTCCCTGGCGTGGCAC
TGGGTGTTCTGTGTGCCGGCATGCTGAACATTCCCGAGCAGGTATTCTTGGTCGCCGCCGAGCGCTTGGCGGAGCTGGT
CTCCAAGGATGACCTGGCCAAGGGCAGTTTGTATCCACCACTCAGCTCCATTGTCAGCTGTTCGATGGCCATTGCCGAA
AGGATTGTGGAGTACGCCTACAAGAACGGATTGGCCACTGTCCGCCCAGAGCCGGTCAATAAGCTGGCGTTCATCAAGG
CCCAGATGTACGATCTGGACTATCCCCGATCCGTGCCCGCCACCTATAAGATG
>CG10120-PB chr3R:12874540-12883326:+
ATGGGTAATTCCAGTTCCATTTGCGCCGATCGCAATGTCATAACAAATTTCGATGAAAATGGCACGCCGGTATATCCCA
CCGCCAACAATTCTCAGAGTCCTTCCTCCCACAGTCGCGGCAAAGAGCGCGAGCTCGGCTGCTACACGAAGAGCAACAG
CAGCAACAACAACAACAACAGCCATGAGAGAGAGAGTCAGAGCTGTTGTAGTAGTCGTGTGTGTAAAAATCATACGACC
ACAACGACAACCACACTCGAATACGAACTTTCCAATTTCGCAAAACTAACGACACGAATCACAACGCAAAGTGCCGCCG
AAGTGGACGCATCGCCGCATACGGATACGGACACGCATAGGGACAGGGATTCGAATCCGGGTAATATAGCCTTAGCCAC
CGATTTGGAACTGCCCAAGGGTCTGCCGTTATCCTCGCGACACCACTGGAACCAGCTGCAGAGCAGTTTGCACGCCCTA
CACCACCAGCAACAGCAACAACAACGTTCATACAGCTCCACCACTAGCGAAACAAATTTGGAGGACAAGATGAGCAAAC
CCGATTCGAAACTAGATAAATACGCGCAGCGCGATCGCCTGGGCCTTTGGGGCACTGGTGACAATGAGGTGGTCGGCAG
CCTCTCCGGATTCACCCGACTCTTGGACAAGCGCTACTCAAAGGGCCTGGCCTTCACACACGAGGAGCGCCAGCAGTTG
GGCATCCATGGCATGCTGCCCTATGTGGTCCGCGAGCCCAGTGAGCAGGTGGAGCACTGCCGCGCTCTGCTGGCGCGAC
TGGAGCAGGATCTGGACAAGTACATGTACCTGATCAGCTTGTCGGAGCGGAACGAGCGTCTGTTCTACAACGTGCTCAG
CTCAGACATCGCCTCCATGATGCCACTGGTGTACACGCCCACCGTGGGATTGGCCTGCCAGCGCTACAGCTTGATCCAC
CAGAACGCCAAGGGCATGTTCATATCCATCAAGGACAAGGGACACATCTACGACGTGCTGAAGAACTGGCCGGAAACGG
ATGTGCGTGCCATCGTCGTCACGGACGGCGAGCGCATCCTGGGACTGGGAGATCTGGGCGCCAACGGCATGGGCATACC
CGTGGGCAAACTGTCCCTGTATACGGCCTTGGCGGGCATTAAGCCATCGCAGTGCCTGCCCATCACCTTGGATGTGGGC
ACCAATACCGAATCCCTGCTGGAGGATCCCCTGTACATCGGTCTGCGCGAACGCAGGGCCACTGGAGATCTGTACGATG
AGTTCATCGATGAGTTCATGCACGCCTGCGTCCGTCGCTTTGGCCAAAACTGCCTAATTCAGTTCGAGGACTTTGCCAA
CGCCAATGCCTTCAGGCTGTTGTCCAAGTACCGTGACTCCTTCTGCACCTTCAACGACGATATTCAAGGAACCGCCTCG
GTGGCCGTGGCTGGACTGCTGGCCTCGCTGAAGATCAAGAAGACCCAGCTGAAGGACAACACGCTGTTGTTCCTGGGCG
CCGGAGAAGCGGCTCTTGGTATTGCCAACCTGTGCCTGATGGCCATGAAGGTGGAGGGTCTCACCGAGGAGGAGGCCAA
GGCCCGCATCTGGATGGTGGACAGCCGTGGTGTCATCACCCGCGATCGTCCAAAGGGCGGACTCACCGAACACAAGCTG
CACTTTGCCCAGCTGCACGAACCCATCGATACTTTGGCTGAGGCGGTGCGCAAAGTGCGTCCCAATGTCTTGATTGGAG
CGGCTGCGCAGGGCGGCGCCTTCAACCAGGAGATCCTCGAGCTGACGGCCGATATCAACGAGACGCCGATCATCTTTGC
ACTGTCCAATCCGACCAGCAAGGCGGAGTGCACCGCCGAGGAGGCGTACACGTACACCAAGGGGCGCTGCATCTTCGCC
AGCGGATCGCCTTTTGCTCCCGTGACGTACAACAACAAGAAGTTCTATCCGGGTCAGGGCAACAACTCGTACATTTTCC
CTGGCGTGGCACTGGGTGTTCTGTGTGCCGGCATGCTGAACATTCCCGAGCAGGTATTCTTGGTCGCCGCCGAGCGCTT
GGCGGAGCTGGTCTCCAAGGATGACCTGGCCAAGGGCAGTTTGTATCCACCACTCAGCTCCATTGTCAGCTGTTCGATG
GCCATTGCCGAAAGGATTGTGGAGTACGCCTACAAGAACGGATTGGCCACTGTCCGCCCAGAGCCGGTCAATAAGCTGG
CGTTCATCAAGGCCCAGATGTACGATCTGGACTATCCCCGATCCGTGCCCGCCACCTATAAGATG
>CG10121-PA chr3L:6167792-6170290:-
ATGGGTTTTATTGCGGAGCGAAAGCCGCGTGTCAACAAGACGTTGATCTCGCTCAAGTTTGTTGTGTTCTTCGTAATAA
CCGGTCTTACAGCTTTGCATGTTTTGCATGCCACCAAGCCACTGTTGCTGGGTCTGAACTTCTCGGAATACCGGACCAT
TACTATTTTGGCGCCCTTCGTCTCCATTTTGGGTCCTTTGATCGCTGGTCCCTGGGCTGATCGGTTGGCAGCCAAGAAC
CCCAATACTTTTGGAAAGACTCTACGAGTGCTAACTGCCGTCTTCTTGCTGATCTCGGCCTTCATATATGCCTTTCTGT
TTGCCGTTCCGGAAGTTACCCGAAGGGGAGAGATACGAGAGCCGCTGGTCAGCTTTGGCTGCGATGAAACTGGAGGATT
CTTGTTCCAGGAGCGCTGTGGCTCGAACGCCACTTGCAGCAGGTGGGATCAGAAGGAGGGCAAAATCAACCTGACACGT
TGCACCTACAGCTGCCAGAATCCCAAGCTCTATGAGCCCCTCTATGTGGCTTGGTTGGCTGAGGTTCCCACGGTGGCTC
CTTCAACCGAGCAGAGTTCGGAGTTCGATTACGAAGATGAGGGCAGTACTGCGGTGACCGAAAGTTTGCGCACCAGGAG
GGACGTGGACAACTCGGATTCGGCAGATAGTGCTGGTGTGGAGGCCATTAGTGGTGAGGTTCCTCTTCACCGGTCCATC
AGACAGGTCAAGAAACCCCCCACCAAAGTGTACGTCCAGCCGCCTCATGTCTGTCTAACCGAAAGAAACCAGAACGGCG
AGGATGTCGTGAAGCACTGCCACGCCTACACTGAGGACACCACTAGTGTGGTGATGGATGCCCTCATGGGCTCAGCGAT
CAGTCAGGAGGAGCACTACGATGACTACGAAGGATGGTGCCAGTACCCACTTGAGGGTTTCCAGTGCCACATTCCCGAG
GAGCAGGTGAATTACATGAAGGACTTCAAGCACTACAAGCAGAATGACAGCAACTGCAAGCCTATGATCGAGTGCCAAG
TGGTGAATCCCTATCATGAAAAGAGTGTGCTTTCGGACAGCGAGTGTACTAATACCACCGGTAGTGTCCAGGATACCCT
CGTGGGCTATACGACTATTCGCCTGATTGGAGACATTTTCCCCATGGCTGCACTGACTCTTTTGAACACGGCAATCGTG
ATCGCAGTTCGTGAGACCTCCGAGGGAAGAGGCGAGGTGTGCCGCCAGTATGTTTGGGGCGCCATTGGCTATGTAGTGC
TCTTCTCGCCGCTGGATCTGTTCTTCTTCCAGAACGAACCAAACCATGATGCTGCCCTAGTTGCTCTTATTATATTTAT
TGTAAGCTTTGTTTTGGGTGCTGTGGTGCTGCTCTGTGCCACACAAATGCCACTGAGTCCGCCGGAGTGGTGGTGGCAC
ACAAAGACCGGAATGCTGGTGGTTCCCATGTCTGCCATCCGTCGCTATACTCCCGAGATTTTGGTGCTCACACTGGTGT
CCATTCTTTTTGGCACCTTCTGGAGCAGCATTCATAGCTACTTGCGGTGGACTTTCACTGATGTCAATGCCGTTTGCTA
TTCTGGCTTGATCCTTATCCTGGTTCTTTTCTTCAATGTGGACAAGTTTATTGAGTACTGTGGGCACTCGAATATCTTC
ATCGGTGGATTGGCCATCTTTGTCATTAGGTTTACGGCTTTGAGTGATGCCCAAACCCAGTGGTTGACTGTCATCATGG
AGACCATCGAGCCGGCTGTAATTGGTCTGATTTGGATTACTATTATCCTATATATGCGTCATGCCATGCCAAGGAAATT
GACTGCAACTGGACAGGCCATTGCTGTTTTGGCCTTCTTTGGATTGGGCAAAGGCTTTGGTGCTCTGATTGGATTGGCT
CGCGATGAGCGGGATCCGAAACTGGAGTTCTGGTCCTGCAGCTACCAATGGCTGGCCATTGTGGCCTGCGTTGTGGCTT
TGGTCTATTTTGGAATCTATAATCTGATCCTGGCCCCACGATGCACCGCCAAGCCACAGCACTCTGAGGAGTTGATTTC
TGGATCCGCATCGCAGAACTTTGGTAATACCGGAACCGGAATCGGTGCTGGGAACGGAACCGGAAATGGAAATGGAAAT
GGCGCTGGAGCGTCACTAAATGGAAACGGAAACGGGAGCTACTCGCCACTAAGGGTTTACCACAACGAGAGGGGGAAGA
AGGGACAGTTTAGATAC
>CG10121-PB chr3L:6167792-6170290:-
ATGGGTTTTATTGCGGAGCGAAAGCCGCGTGTCAACAAGACGTTGATCTCGCTCAAGTTTGTTGTGTTCTTCGTAATAA
CCGGTCTTACAGCTTTGCATGTTTTGCATGCCACCAAGCCACTGTTGCTGGGTCTGAACTTCTCGGAATACCGGACCAT
TACTATTTTGGCGCCCTTCGTCTCCATTTTGGGTCCTTTGATCGCTGGTCCCTGGGCTGATCGGTTGGCAGCCAAGAAC
CCCAATACTTTTGGAAAGACTCTACGAGTGCTAACTGCCGTCTTCTTGCTGATCTCGGCCTTCATATATGCCTTTCTGT
TTGCCGTTCCGGAAGTTACCCGAAGGGGAGAGATACGAGAGCCGCTGGTCAGCTTTGGCTGCGATGAAACTGGAGGATT
CTTGTTCCAGGAGCGCTGTGGCTCGAACGCCACTTGCAGCAGGTGGGATCAGAAGGAGGGCAAAATCAACCTGACACGT
TGCACCTACAGCTGCCAGAATCCCAAGCTCTATGAGCCCCTCTATGTGGCTTGGTTGGCTGAGGTTCCCACGGTGGCTC
CTTCAACCGAGCAGAGTTCGGAGTTCGATTACGAAGATGAGGGCAGTACTGCGGTGACCGAAAGTTTGCGCACCAGGAG
GGACGTGGACAACTCGGATTCGGCAGATAGTGCTGGTGTGGAGGCCATTAGTGGTGAGGTTCCTCTTCACCGGTCCATC
AGACAGGTCAAGAAACCCCCCACCAAAGTGTACGTCCAGCCGCCTCATGTCTGTCTAACCGAAAGAAACCAGAACGGCG
AGGATGTCGTGAAGCACTGCCACGCCTACACTGAGGACACCACTAGTGTGGTGATGGATGCCCTCATGGGCTCAGCGAT
CAGTCAGGAGGAGCACTACGATGACTACGAAGGATGGTGCCAGTACCCACTTGAGGGTTTCCAGTGCCACATTCCCGAG
GAGCAGGTGAATTACATGAAGGACTTCAAGCACTACAAGCAGAATGACAGCAACTGCAAGCCTATGATCGAGTGCCAAG
TGGTGAATCCCTATCATGAAAAGAGTGTGCTTTCGGACAGCGAGTGTACTAATACCACCGGTAGTGTCCAGGATACCCT
CGTGGGCTATACGACTATTCGCCTGATTGGAGACATTTTCCCCATGGCTGCACTGACTCTTTTGAACACGGCAATCGTG
ATCGCAGTTCGTGAGACCTCCGAGGGAAGAGGCGAGGTGTGCCGCCAGTATGTTTGGGGCGCCATTGGCTATGTAGTGC
TCTTCTCGCCGCTGGATCTGTTCTTCTTCCAGAACGAACCAAACCATGATGCTGCCCTAGTTGCTCTTATTATATTTAT
TGTAAGCTTTGTTTTGGGTGCTGTGGTGCTGCTCTGTGCCACACAAATGCCACTGAGTCCGCCGGAGTGGTGGTGGCAC
ACAAAGACCGGAATGCTGGTGGTTCCCATGTCTGCCATCCGTCGCTATACTCCCGAGATTTTGGTGCTCACACTGGTGT
CCATTCTTTTTGGCACCTTCTGGAGCAGCATTCATAGCTACTTGCGGTGGACTTTCACTGATGTCAATGCCGTTTGCTA
TTCTGGCTTGATCCTTATCCTGGTTCTTTTCTTCAATGTGGACAAGTTTATTGAGTACTGTGGGCACTCGAATATCTTC
ATCGGTGGATTGGCCATCTTTGTCATTAGGTTTACGGCTTTGAGTGATGCCCAAACCCAGTGGTTGACTGTCATCATGG
AGACCATCGAGCCGGCTGTAATTGGTCTGATTTGGATTACTATTATCCTATATATGCGTCATGCCATGCCAAGGAAATT
GACTGCAACTGGACAGGCCATTGCTGTTTTGGCCTTCTTTGGATTGGGCAAAGGCTTTGGTGCTCTGATTGGATTGGCT
CGCGATGAGCGGGATCCGAAACTGGAGTTCTGGTCCTGCAGCTACCAATGGCTGGCCATTGTGGCCTGCGTTGTGGCTT
TGGTCTATTTTGGAATCTATAATCTGATCCTGGCCCCACGATGCACCGCCAAGCCACAGCACTCTGAGGAGTTGATTTC
TGGATCCGCATCGCAGAACTTTGGTAATACCGGAACCGGAATCGGTGCTGGGAACGGAACCGGAAATGGAAATGGAAAT
GGCGCTGGAGCGTCACTAAATGGAAACGGAAACGGGAGCTACTCGCCACTAAGGGTTTACCACAACGAGAGGGGGAAGA
AGGGACAGTTTAGATAC
>CG10121-PC chr3L:6167792-6170290:-
ATGGGTTTTATTGCGGAGCGAAAGCCGCGTGTCAACAAGACGTTGATCTCGCTCAAGTTTGTTGTGTTCTTCGTAATAA
CCGGTCTTACAGCTTTGCATGTTTTGCATGCCACCAAGCCACTGTTGCTGGGTCTGAACTTCTCGGAATACCGGACCAT
TACTATTTTGGCGCCCTTCGTCTCCATTTTGGGTCCTTTGATCGCTGGTCCCTGGGCTGATCGGTTGGCAGCCAAGAAC
CCCAATACTTTTGGAAAGACTCTACGAGTGCTAACTGCCGTCTTCTTGCTGATCTCGGCCTTCATATATGCCTTTCTGT
TTGCCGTTCCGGAAGTTACCCGAAGGGGAGAGATACGAGAGCCGCTGGTCAGCTTTGGCTGCGATGAAACTGGAGGATT
CTTGTTCCAGGAGCGCTGTGGCTCGAACGCCACTTGCAGCAGGTGGGATCAGAAGGAGGGCAAAATCAACCTGACACGT
TGCACCTACAGCTGCCAGAATCCCAAGCTCTATGAGCCCCTCTATGTGGCTTGGTTGGCTGAGGTTCCCACGGTGGCTC
CTTCAACCGAGCAGAGTTCGGAGTTCGATTACGAAGATGAGGGCAGTACTGCGGTGACCGAAAGTTTGCGCACCAGGAG
GGACGTGGACAACTCGGATTCGGCAGATAGTGCTGGTGTGGAGGCCATTAGTGGTGAGGTTCCTCTTCACCGGTCCATC
AGACAGGTCAAGAAACCCCCCACCAAAGTGTACGTCCAGCCGCCTCATGTCTGTCTAACCGAAAGAAACCAGAACGGCG
AGGATGTCGTGAAGCACTGCCACGCCTACACTGAGGACACCACTAGTGTGGTGATGGATGCCCTCATGGGCTCAGCGAT
CAGTCAGGAGGAGCACTACGATGACTACGAAGGATGGTGCCAGTACCCACTTGAGGGTTTCCAGTGCCACATTCCCGAG
GAGCAGGTGAATTACATGAAGGACTTCAAGCACTACAAGCAGAATGACAGCAACTGCAAGCCTATGATCGAGTGCCAAG
TGGTGAATCCCTATCATGAAAAGAGTGTGCTTTCGGACAGCGAGTGTACTAATACCACCGGTAGTGTCCAGGATACCCT
CGTGGGCTATACGACTATTCGCCTGATTGGAGACATTTTCCCCATGGCTGCACTGACTCTTTTGAACACGGCAATCGTG
ATCGCAGTTCGTGAGACCTCCGAGGGAAGAGGCGAGGTGTGCCGCCAGTATGTTTGGGGCGCCATTGGCTATGTAGTGC
TCTTCTCGCCGCTGGATCTGTTCTTCTTCCAGAACGAACCAAACCATGATGCTGCCCTAGTTGCTCTTATTATATTTAT
TGTAAGCTTTGTTTTGGGTGCTGTGGTGCTGCTCTGTGCCACACAAATGCCACTGAGTCCGCCGGAGTGGTGGTGGCAC
ACAAAGACCGGAATGCTGGTGGTTCCCATGTCTGCCATCCGTCGCTATACTCCCGAGATTTTGGTGCTCACACTGGTGT
CCATTCTTTTTGGCACCTTCTGGAGCAGCATTCATAGCTACTTGCGGTGGACTTTCACTGATGTCAATGCCGTTTGCTA
TTCTGGCTTGATCCTTATCCTGGTTCTTTTCTTCAATGTGGACAAGTTTATTGAGTACTGTGGGCACTCGAATATCTTC
ATCGGTGGATTGGCCATCTTTGTCATTAGGTTTACGGCTTTGAGTGATGCCCAAACCCAGTGGTTGACTGTCATCATGG
AGACCATCGAGCCGGCTGTAATTGGTCTGATTTGGATTACTATTATCCTATATATGCGTCATGCCATGCCAAGGAAATT
GACTGCAACTGGACAGGCCATTGCTGTTTTGGCCTTCTTTGGATTGGGCAAAGGCTTTGGTGCTCTGATTGGATTGGCT
CGCGATGAGCGGGATCCGAAACTGGAGTTCTGGTCCTGCAGCTACCAATGGCTGGCCATTGTGGCCTGCGTTGTGGCTT
TGGTCTATTTTGGAATCTATAATCTGATCCTGGCCCCACGATGCACCGCCAAGCCACAGCACTCTGAGGAGTTGATTTC
TGGATCCGCATCGCAGAACTTTGGTAATACCGGAACCGGAATCGGTGCTGGGAACGGAACCGGAAATGGAAATGGAAAT
GGCGCTGGAGCGTCACTAAATGGAAACGGAAACGGGAGCTACTCGCCACTAAGGGTTTACCACAACGAGAGGGGGAAGA
AGGGACAGTTTAGATAC
>CG10121-PD chr3L:6167792-6170290:-
ATGGGTTTTATTGCGGAGCGAAAGCCGCGTGTCAACAAGACGTTGATCTCGCTCAAGTTTGTTGTGTTCTTCGTAATAA
CCGGTCTTACAGCTTTGCATGTTTTGCATGCCACCAAGCCACTGTTGCTGGGTCTGAACTTCTCGGAATACCGGACCAT
TACTATTTTGGCGCCCTTCGTCTCCATTTTGGGTCCTTTGATCGCTGGTCCCTGGGCTGATCGGTTGGCAGCCAAGAAC
CCCAATACTTTTGGAAAGACTCTACGAGTGCTAACTGCCGTCTTCTTGCTGATCTCGGCCTTCATATATGCCTTTCTGT
TTGCCGTTCCGGAAGTTACCCGAAGGGGAGAGATACGAGAGCCGCTGGTCAGCTTTGGCTGCGATGAAACTGGAGGATT
CTTGTTCCAGGAGCGCTGTGGCTCGAACGCCACTTGCAGCAGGTGGGATCAGAAGGAGGGCAAAATCAACCTGACACGT
TGCACCTACAGCTGCCAGAATCCCAAGCTCTATGAGCCCCTCTATGTGGCTTGGTTGGCTGAGGTTCCCACGGTGGCTC
CTTCAACCGAGCAGAGTTCGGAGTTCGATTACGAAGATGAGGGCAGTACTGCGGTGACCGAAAGTTTGCGCACCAGGAG
GGACGTGGACAACTCGGATTCGGCAGATAGTGCTGGTGTGGAGGCCATTAGTGGTGAGGTTCCTCTTCACCGGTCCATC
AGACAGGTCAAGAAACCCCCCACCAAAGTGTACGTCCAGCCGCCTCATGTCTGTCTAACCGAAAGAAACCAGAACGGCG
AGGATGTCGTGAAGCACTGCCACGCCTACACTGAGGACACCACTAGTGTGGTGATGGATGCCCTCATGGGCTCAGCGAT
CAGTCAGGAGGAGCACTACGATGACTACGAAGGATGGTGCCAGTACCCACTTGAGGGTTTCCAGTGCCACATTCCCGAG
GAGCAGGTGAATTACATGAAGGACTTCAAGCACTACAAGCAGAATGACAGCAACTGCAAGCCTATGATCGAGTGCCAAG
TGGTGAATCCCTATCATGAAAAGAGTGTGCTTTCGGACAGCGAGTGTACTAATACCACCGGTAGTGTCCAGGATACCCT
CGTGGGCTATACGACTATTCGCCTGATTGGAGACATTTTCCCCATGGCTGCACTGACTCTTTTGAACACGGCAATCGTG
ATCGCAGTTCGTGAGACCTCCGAGGGAAGAGGCGAGGTGTGCCGCCAGTATGTTTGGGGCGCCATTGGCTATGTAGTGC
TCTTCTCGCCGCTGGATCTGTTCTTCTTCCAGAACGAACCAAACCATGATGCTGCCCTAGTTGCTCTTATTATATTTAT
TGTAAGCTTTGTTTTGGGTGCTGTGGTGCTGCTCTGTGCCACACAAATGCCACTGAGTCCGCCGGAGTGGTGGTGGCAC
ACAAAGACCGGAATGCTGGTGGTTCCCATGTCTGCCATCCGTCGCTATACTCCCGAGATTTTGGTGCTCACACTGGTGT
CCATTCTTTTTGGCACCTTCTGGAGCAGCATTCATAGCTACTTGCGGTGGACTTTCACTGATGTCAATGCCGTTTGCTA
TTCTGGCTTGATCCTTATCCTGGTTCTTTTCTTCAATGTGGACAAGTTTATTGAGTACTGTGGGCACTCGAATATCTTC
ATCGGTGGATTGGCCATCTTTGTCATTAGGTTTACGGCTTTGAGTGATGCCCAAACCCAGTGGTTGACTGTCATCATGG
AGACCATCGAGCCGGCTGTAATTGGTCTGATTTGGATTACTATTATCCTATATATGCGTCATGCCATGCCAAGGAAATT
GACTGCAACTGGACAGGCCATTGCTGTTTTGGCCTTCTTTGGATTGGGCAAAGGCTTTGGTGCTCTGATTGGATTGGCT
CGCGATGAGCGGGATCCGAAACTGGAGTTCTGGTCCTGCAGCTACCAATGGCTGGCCATTGTGGCCTGCGTTGTGGCTT
TGGTCTATTTTGGAATCTATAATCTGATCCTGGCCCCACGATGCACCGCCAAGCCACAGCACTCTGAGGAGTTGATTTC
TGGATCCGCATCGCAGAACTTTGGTAATACCGGAACCGGAATCGGTGCTGGGAACGGAACCGGAAATGGAAATGGAAAT
GGCGCTGGAGCGTCACTAAATGGAAACGGAAACGGGAGCTACTCGCCACTAAGGGTTTACCACAACGAGAGGGGGAAGA
AGGGACAGTTTAGATAC
>CG10122-PA chr2R:9244810-9251525:-
ATGGGTTCGAAACGCGCGATGGACGTGCACATGTTCCCATCGGACCTGGAATTCGCCGTGTTCACGGACCAGGAGATCC
GCAAACTGAGCGTGGTGAAGGTGATCACAGGCATCACGTTCGATGCACTGGGACACGCGATACCCGGTGGTCTATACGA
CATCCGAATGGGCTCCTACGGCCGATGCATGGATCCCTGTGGGACGTGTCTTAAGTTGCAGGACTGTCCGGGCCATATG
GGCCACATAGAGCTAGGCACGCCCGTCTACAATCCCTTCTTCATTAAGTTCGTGCAGCGACTTCTTTGCATATTCTGTT
TGCACTGCTACAAGCTCCAGATGAAGGATCACGAACGTGAGATAATTATGTTACAGCTGCGCCTAATCGACGCGGGCTA
CATCATCGAAGCGCAGGAGTTGGAACTCTTTAAATCAGAAACTGTGTGCCAAAACACCGATAATCTGGTGGCCATCAAA
AACGGCGATATGGTGCACCCACACATTGCTGCCATGTATAGTCTGCTGGAAAAGAATGAGAAGAACTCCAGCAACTCCA
CTAAGACGAGTTGCTCACTGCGCACGGCCATTACGCATTCGGCACTGCAGCGACTGGGCAAGAAGTGCAGGCACTGTAA
CAAGTCTATGCGTTTCGTGCGTTATATGCATCGTAGGCTGGTATTCTACGTGACTTTGGCAGATATTAAAGAACGCGTT
GGCACGGGCGCAGAAGCCGGTGGTCAGAATAAAGTTATTTTCGCTGACGAATGCCGTCGTTATCTGCGCCAGATATACG
CAAATTACCCTGAACTATTAAAGCTGCTAGTGCCTATCTTGGGGCTAAGCAACACGGATTTCACTCAGGGCGATCGTTC
GCCGGTTGATCTGTTCTTCATGGACACGCTTCCGGTGACGCCGCCGCGAGCTCGACCACTGAACATGGTCGGTGACATG
CTAAAGGGAAATCCCCAAACGGACATGTACCTTAACATCATTGAAAACAACCATGTATTGAATGTGGTACTCAAGTACA
TGAAGGGCGGCCAGGAGAAGCTCACAGAAGAGGCGAAGGCCGCCTATCAGACCATAAAGGGTGAAACAGCCCATGAGAA
ATTGTATGCGGCTTGGTTGGCTCTTCAAATGTCGGTGGATGTGCTGCTCGATGTGAATATGTCCCGAGAAATGAAATCT
GGTGAAGGTCTGAAGCAAATCATTGAAAAGAAGAGTGGTCTCATTCGAAGCCATATGATGGGCAAACGTGTTAACTACG
CCGCTCGGACTGTCATTACGCCGGATCCCAATATAAATGTGGATGAGATTGGCATCCCTGATATTTTCGCGAAGAAGCT
GTCGTATCCCGTGCCCGTGACCGACTGGAATGTTACAGAGCTACGCAAAATGGTTATGAACGGTCCGGACGTGCATCCC
GGAGCAAATTATATACAGGACAAGAACGGATTCACCACATATATACCGGCGGACAACGCCTCCAAGCGTGAGAGTTTGG
CCAAGCTACTTTTATCGAATCCCAAGGATGGCATTAAGATCGTTCATCGGCATGTTCTCAATGGCGACGTTCTACTGCT
TAACCGACAGCCTTCGCTGCATAAGCCATCGATTATGGGTCACAAGGCTCGCATTTTGCATGGTGAGAAGACTTTCCGT
CTGCACTACTCAAACTGCAAGGCATACAACGCTGATTTTGATGGTGATGAAATGAATGCCCACTATCCGCAGAGTGAGG
TGGCGAGGGCGGAGGCTTACAACCTAGTAAATGTGGCCAGCAACTATTTGGTGCCTAAGGACGGCACACCGTTGGGTGG
TCTCATTCAAGATCACGTGATTTCGGGTGTAAAGCTGTCGATTCGTGGACGATTCTTCAATCGTGAAGACTACCAGCAA
TTGGTGTTCCAGGGACTATCTCAACTTAAAAAGAATATCAAGCTGCTGCCACCGACTATTTTAAAGCCAGCTCTACTAG
GGTCTGGAAAGCAGATCTTGTCCACCATAATCATCCATATAATTCCCGAGGGATACGAAAGAATTAATCTGGATTCATT
TGCCAAGATTGCTGGAAAGAATTGGAACGTGTCACGTCCACGACCGGCCATTTGTGGCACAAATCCAGAAGGAAACGAG
CTAAGCGAAAGCCAAGTGCAAATCAGAAACGGAGAACTGCTTGTTGGTGTTCTGGATAAACAGCAGTATGGGGCCACCA
CGTATGGATTGATTCACTGCATGTATGAGCTATACGGCGGCGATGTGTCAACTCTGCTGCTTACCGCTTTCACGAAAGT
ATTTACCTTCTTCCTGCAACTAGAAGGTTTTACTTTGGGTGTCAAAGATATTCTGGTTACCGACGTAGCAGATCGTAAG
AGAAGGAAGATTATTCGCGAGTGTCGCAATGTGGGAAACAGTGCAGTAGCTGCTGCTCTAGAATTGGAAGATGAGCCGC
CGCACGATGAGCTGGTTGAGAAAATGGAAGCGGCATATGTAAAGGATTCAAAGTTCCGAGTGCTTTTGGATCGTAAATA
CAAATCAGTCTTGGATAGCTACACAAATGACATTAATAGTACTTGTCTGCCCAGAGGACTGATTACCAAGTTCCCATCA
AACAATCTGCAATTGATGGTTTTATCAGGTGCCAAGGGATCCATGGTGAACACCATGCAAATCTCCTGTCTGCTCGGAC
AAATTGAGTTAGAAGGAAAGCGACCGCCTTTGATGATATCCGGCAAGTCTCTGCCCAGCTTTACTTCCTTCGAAACATC
GCCCAAGTCTGGAGGATTTATTGATGGACGTTTTATGACCGGCATTCAGCCGCAGGACTTCTTCTTCCATTGCATGGCT
GGTCGTGAAGGTCTCATTGATACTGCTGTAAAAACATCGCGTTCCGGCTATCTTCAGCGTTGTCTTATTAAACATCTGG
AGGGCCTAAGTGTCCATTATGATCTCACCGTACGCGATAGTGACAATAGTGTGGTTCAGTTCCTATATGGCGAGGATGG
TTTAGACATTCTGAAGTCCAAGTTTTTCAACGACAAGTTCTGCGCTGACTTCCTTACACAGAACGCCACGGCAATTCTA
CGCCCTACTCATCTTCAATTGATGAAGGATGAGGAACAGCTAGCCAAGGTCCAGCGCCACGAGAAGCACATCCGCAGCT
GGCAGAAGAAAAAGCCAGCTAAGCTACGTGCCGCCTTCACTCATTTCTCCGAAGAGCTCCGCGAGGAGGTGGAGGTGAA
GCGACCCAATGAGATTAATAGCAAAACAGGTCGTCGGCGCTTTGATGAGGGCCTCCTAAAGTTATGGAAAAAGGCGGAT
GCAGAGGACAAGGCTTTATACCGCAAGAAGTACGCCCGTTGTCCAGATCCTACGGTAGCTGTATACAAGCAGGATCTTT
ACTATGGCAGTGTGTCAGAACGAACGAGCAAACTCATTACCGATTATGCCAAGAGGAAGCCAGCACTGAAGGAGACTAT
AGCCGATATTATGCGAGTTAAGACAATTAAGTCGCTAGCGGCGCCAGGTGAACCAGTAGGTCTGATAGCAGCCCAATCG
ATAGGAGAACCCTCGACTCAGATGACATTGAACACTTTCCATTTTGCGGGTCGTGGTGAGATGAACGTGACTCTGGGTA
TTCCTCGACTCCGAGAAATCCTCATGCTGGCCTCATCAAACATCAAAACGCCTTCTATGGATATACCCATAAAGCCCGG
TCAGCAGCATCAGGCGGAAAAGCTGCGCATAAATCTAAATTCAGTGACGTTGGCAAACCTTTTGGAATACGTCAACGTT
AGCACTGGTTTGACTCTGGACCCGGAGCGATCCTATGAGTATGATATGCGCTTCCAATTCCTGCCCAGAGAGGTCTATA
AGGAGGACTATGGTGTGCGACCCAAACATATAATCAAATATATGCACCAGACCTTTTTTAAACAACTGATTCGGGCCAT
CTTGAAGGTTTCAAATGCTTCTAAGACAACGAAAATAGTTGTAATAGACGACAAAAAGGACGCTGAAAAAGATGAGGAT
AACGATTTGGACAACGCCGATGAAGTGGGCCGTTCTAAGGGCAAGGCTAATGATGATGATTCATCAGATGATAACGACG
ATGACGATGCAACTGGAGTAAAGCTTAAGCAACGCAAAACAGATGAGAAGGACTACGATGACCCAGATGACGTCGAGGA
ACTCCATGATGCTAATGACGATGACGACGAGGCGGAGGATGAGGACGACGAGGAAAAGGGTCTGGATGGTAATGATAAT
GATGGCGATGACAAAGCGGTGGAGAGGTTGCTGAGCAACGATATGGTCAAAGGGTATTCCTACGACAAGGAGAATCATT
TGTGGTGCCAGGTCAAGTTGAATCTGAGTGTGCGGTACCAGAAGCCCGATCTTACATCCATCATCCGGGAGTTGGCGGG
CAAGAGTGTGGTCCACCAGGTGCAGCATATCAAGCGGGCCATTATCTATAAGGGCACCGATGATGAACAGCTCCTCAAG
ACCGACGGCATCAACATTGGCGAGATGTTCCAGCACAACAAGATTCTTGATCTGAACCGCCTTTATTCCAACGACATCC
ATGCGATTGCCAGGACGTACGGCATCGAAGCAGCGTCCCAAGTGATCGTTAAGGAAGTGAGCAATGTGTTCAAGGTCTA
TGGAATTACTGTGGATCGCCGCCACCTGTCGCTCATTGCCGATTACATGACCTTCGACGGCACCTTCCAGCCGTTGTCG
CGCAAGGGCATGGAGCACTCCTCGTCGCCCCTGCAGCAGATGTCCTTCGAGTCCAGCTTGCAGTTCCTCAAGAGCGCCG
CTGGATTCGGCAGATCGGATGAGCTTAGCTCGCCGTCGAGTCGGTTGATGGTTGGACTCCCGGTTCGGAATGGTACTGG
TGCCTTTGAGTTGCTGACGAAAATTTGT
>CG10124-PA chr3L:6140448-6141527:-
ATGCTGACGACCCAGCAGACCGAATTCAAGATGATGGACAACGGCACCGAGACGCTGGCCGATTCTCATTCGAGTTCCA
GTGAGGATCTGAAAGCACTTTCGGAGATGGATATTCGCAAGCCCCTAACGGAGATTGTTGACTTGCGCCTTAAGCATCC
GCTAGAGAACACTTGGACCCTATGGTACCTGGAGAATGATCGCAGCAAGAACTGGGAGGACATGCAGAACGAGATCACT
AGCTTCGACATGGTCGAGGACTTCTGGAGTCTCTACAATCACATTAAGCAACCATCTGAGATTAGAGTGGGCAGCGATT
ATTCTTTGTTCAAGAAGGGCATTCAGCCAATGTGGGAGGATCCTGCAAACAAGTTCGGCGGCCGTTGGGTCATCAATAT
GGGGCGTGGCTCCAAAGCGGAGCTCGACAAGCTTTGGCTAGATGTGCTACTCATACTGATTGGCGAGGCCTTTGAAAAC
ACCGAAGAAGTCTGCGGCGCTGTTATCAACTTGCGCGGGAAGAGCAACAAAATTTCGATTTGGACCGCCAACGGACACA
ACGAGCTGGCCGTCATGGAGATTGGACTCAAGTTACGCGACCTGCTCGTCCTGCCGCCCCACCAACTGCAGTACCAGCT
GCACAAGGACACTATGTGCAAGCAGGGATCGGTGATCAAAGCGGTTTATTGCGTG
>CG10125-PA chr3L:6069525-6070753:-
ATGTACGCAGCTGTTAAGCCGCTCTCCAAGTATCTGCAGTTCAAGTCGGTGCACATCTACGATGCCATTTTCACGCTGC
ATTCCAAAGTCACGGTGGCCCTGCTTTTGGCCTGCACATTTTTGCTTTCCTCGAAACAATATTTCGGGGATCCCATCCA
GTGTTTTGGGGACAGGGACATGGACTACGTGCACGCCTTTTGCTGGATCTACGGGGCCTATGTGAGCGACAATGTGACA
GTGACGCCGCTAAGGAATGGCGCTGCACAGTGCCGGCCAGATGCGGTTAGTAAGGTGGTGCCCCCAGAGAATCGCAACT
ACATCACCTACTATCAGTGGGTCGTGCTGGTATTGTTGCTCGAGTCGTTTGTGTTCTATATGCCGGCATTTCTCTGGAA
GATTTGGGAGGGCGGTCGGCTGAAGCATTTGTGCGATGATTTCCACAAGATGGCCGTTTGCAAGGACAAGAGCAGAACT
CATTTGCGCGTACTAGTCAACTACTTCTCCAGCGACTACAAGGAGACCCACTTCCGCTACTTCGTTAGCTACGTCTTCT
GCGAAATACTCAATTTGAGCATCAGTATTCTAAACTTCCTTCTGTTGGACGTATTTTTCGGCGGTTTTTGGGGCCGCTA
CCGCGATGCCTTGCTGTCCCTTTACAATGGCGACTATAACCAGTGGAACATCATCACCATGGCAGTCTTTCCCAAGTGT
GCCAAGTGCGAGATGTACAAGGGCGGCCCCAGCGGTTCTTCCAACATATACGACTACCTGTGCCTGCTGCCCCTGAATA
TACTGAACGAGAAAATCTTCGCCTTCCTGTGGATCTGGTTTATACTAGTGGCTATGCTCATTGCCCTCAAGTTTCTGTA
CCGCCTGGCCACCGTTTTGTATCCCGGAATGCGTCTGCAGTTGCTTCGTGCCAGGGCACGTTTCATGCCCAAGAAGCAC
TTGCAGGTGGCACTGCGCAATTGCAGTTTCGGCGACTGGTTCGTGCTGATGCGCGTGGGCAACAACATCAGCCCCGAGC
TATTCCGTAAGTTGCTAGAGGAGCTGTACGCAGCTCAGTCCTTGTTCAAAAAACCGCCGGGAGCGGACGAGATC
>CG10126-PA chr3R:12734571-12735551:+
CTAAAGAACCCGAACGGCGACCTCTACACCCTGGAGGCCAACCTGGCGAGTCAAGCGCTCCGGGAATTGACAGATGGCG
GGGACAAGGATGGCATTACCAAGCTGCGATTGCTGTGCCTCAGCCGCGGAGCAACAGGCATACTGGGACTGGGCAGGGC
CTTCCGGGCGATGGACGACGATGGTAGCAAGGCTCTGAATGAGGAGGAGTTCATCACTGGCATTAGGGACACCGGATTG
GATGTATCGGGGGAGGAGATCAAGCAGATGTTCGCCACGTTTGATGAGGATGGCAGTGGATCGATTAACATGACCGAGT
TCCTGCTTAAACTAAGGCCCCCCATGCCGCAGAGTCGTTTGAATATTATTGATCAGGCGTTCGACAAAATGGATCGCGA
TGAAGATGGAGTAATTACCATTCAAGACCTTAAGAATGTTTATTCAGTAAAGGAAAATTCCATGTACCAGTCTGGAGAA
AAGTCCGAGGATGAAATTCTCACCGAATTTTTGCACAACTTTGAGGGAGGTCGAGGAAACCTGGATGGAAAGATAACCC
GCGAGGAGTTTGTCAACTATTACGCCACCATTAGTGCCTCAATTGACAACGATATGTACTTTGATCTGATGATGCGACG
TGCCTACGCCATG
>CG10126-PB chr3R:12731966-12735551:+
ATGTTCTTGAGGGAGATTCGCACGAAAGGGTGGAGCCTCAAGAACCCGAACGGCGACCTCTACACCCTGGAGGCCAACC
TGGCGAGTCAAGCGCTCCGGGAATTGACAGATGGCGGGGACAAGGATGGCATTACCAAGCTGCGATTGCTGTGCCTCAG
CCGCGGAGCAACAGGCATACTGGGACTGGGCAGGGCCTTCCGGGCGATGGACGACGATGGTAGCAAGGCTCTGAATGAG
GAGGAGTTCATCACTGGCATTAGGGACACCGGATTGGATGTATCGGGGGAGGAGATCAAGCAGATGTTCGCCACGTTTG
ATGAGGATGGCAGTGGATCGATTAACATGACCGAGTTCCTGCTTAAACTAAGGCCCCCCATGCCGCAGAGTCGTTTGAA
TATTATTGATCAGGCGTTCGACAAAATGGATCGCGATGAAGATGGAGTAATTACCATTCAAGACCTTAAGAATGTTTAT
TCAGTAAAGGAAAATTCCATGTACCAGTCTGGAGAAAAGTCCGAGGATGAAATTCTCACCGAATTTTTGCACAACTTTG
AGGGAGGTCGAGGAAACCTGGATGGAAAGATAACCCGCGAGGAGTTTGTCAACTATTACGCCACCATTAGTGCCTCAAT
TGACAACGATATGTACTTTGATCTGATGATGCGACGTGCCTACGCCATG
>CG10128-PA chr2R:9252808-9253901:-
CACATCGAATCAAGGTCTGACTACGATTACTATGGCAGTCGCCGGCAACAGCGGTCCTCCTCTCGCCGACGCTCCCGTT
CGCGTTCATCCTCGGGGTCGCCGCCACCGGAGCCGCGTCTTCGCTCCGGACGTTCGCCACACGATCGCGAACGTATGCA
CAAGTCTCGCGAACAGCCAAAAGCAAGCCGCTGCATAGGAGTCTTCGGACTGAATACAAACACCTCGCAGCACAAGGTC
CGCGAGCTGTTCAACAAGTACGGACCCATCGAGCGCATCCAGATGGTGATTGACGCACAAACACAGCGTTCCCGGGGCT
TTTGTTTCATTTACTTTGAGAAACTTAGCGATGCCCGTGCGGCCAAGGACAGCTGCTCTGGAATAGAAGTGGATGGTCG
CCGTATTCGCGTCGATTTCTCTATAACCCAACGTGCCCATACCCCAACTCCGGGTGTGTATTTGGGTCGTCAGCAGCGT
GGAAAAGCTCTACGCTCATATTCGCCGCGAAGAGGACGCCGTCCGTATCACGATCGCTCCGCTTCGCCCCATGACAACT
ATAATCGTGATCGGTATAATTACCGCAACGATCGCAAGGATAGTAATCTCCGCAGGAGCCCTAGTCGCAATCGTTACAC
TCGCAACAGGAGTTACAGCCGTTCACGCTCCCCCCAACTAGATCGCACTTCATCGCGCTAT
>CG10128-PB chr2R:9253541-9253901:-
CACATCGAATCAAGGTCTGACTACGATTACTATGGCAGTCGCCGGCAACAGCGGTCCTCCTCTCGCCGACGCTCCCGTT
CGCGTTCATCCTCGGGGTCGCCGCCACCGGAGCCGCGTCTTCGCTCCGGACGTTCGCCACACGATCGCGAACGTATGCA
CAAGTCTCGCGAACAGCCAAAAGCAAGCCGCTGCATAGGAGTCTTCGGACTGAATACAAACACCTCGCAGCACAAGGTC
CGCGAGCTGTTCAACAAGTACGGACCCATCGAGCGCATCCAGATGGTGATTGACGCACAAGTAAGT
>CG10128-PC chr2R:9252808-9253886:-
TCTGACTACGATTACTATGGCAGTCGCCGGCAACAGCGGTCCTCCTCTCGCCGACGCTCCCGTTCGCGTTCATCCTCGG
GGTCGCCGCCACCGGAGCCGCGTCTTCGCTCCGGACGTTCGCCACACGATCGCGAACGTATGCACAAGTCTCGCGAACA
GCCAAAAGCAAGCCGCTGCATAGGAGTCTTCGGACTGAATACAAACACCTCGCAGCACAAGGTCCGCGAGCTGTTCAAC
AAGTACGGACCCATCGAGCGCATCCAGATGGTGATTGACGCACAAACACAGCGTTCCCGGGGCTTTTGTTTCATTTACT
TTGAGAAACTTAGCGATGCCCGTGCGGCCAAGGACAGCTGCTCTGGAATAGAAGTGGATGGTCGCCGTATTCGCGTCGA
TTTCTCTATAACCCAACGTGCCCATACCCCAACTCCGGGTGTGTATTTGGGTCGTCAGCAGCGTGGAAAAGCTCTACGC
TCATATTCGCCGCGAAGAGGACGCCGTCCGTATCACGATCGCTCCGCTTCGCCCCATGACAACTATAATCGTGATCGGT
ATAATTACCGCAACGATCGCAAGGATAGTAATCTCCGCAGGAGCCCTAGTCGCAATCGTTACACTCGCAACAGGAGTTA
CAGCCGTTCACGCTCCCCCCAACTAGATCGCACTTCATCGCGCTAT
>CG10128-PD chr2R:9252808-9253886:-
TCTGACTACGATTACTATGGCAGTCGCCGGCAACAGCGGTCCTCCTCTCGCCGACGCTCCCGTTCGCGTTCATCCTCGG
GGTCGCCGCCACCGGAGCCGCGTCTTCGCTCCGGACGTTCGCCACACGATCGCGAACGTATGCACAAGTCTCGCGAACA
GCCAAAAGCAAGCCGCTGCATAGGAGTCTTCGGACTGAATACAAACACCTCGCAGCACAAGGTCCGCGAGCTGTTCAAC
AAGTACGGACCCATCGAGCGCATCCAGATGGTGATTGACGCACAAACACAGCGTTCCCGGGGCTTTTGTTTCATTTACT
TTGAGAAACTTAGCGATGCCCGTGCGGCCAAGGACAGCTGCTCTGGAATAGAAGTGGATGGTCGCCGTATTCGCGTCGA
TTTCTCTATAACCCAACGTGCCCATACCCCAACTCCGGGTGTGTATTTGGGTCGTCAGCAGCGTGGAAAAGCTCTACGC
TCATATTCGCCGCGAAGAGGACGCCGTCCGTATCACGATCGCTCCGCTTCGCCCCATGACAACTATAATCGTGATCGGT
ATAATTACCGCAACGATCGCAAGGATAGTAATCTCCGCAGGAGCCCTAGTCGCAATCGTTACACTCGCAACAGGAGTTA
CAGCCGTTCACGCTCCCCCCAACTAGATCGCACTTCATCGCGCTAT
>CG10128-PE chr2R:9252808-9253678:-
CAGGAACAGCCAAAAGCAAGCCGCTGCATAGGAGTCTTCGGACTGAATACAAACACCTCGCAGCACAAGGTCCGCGAGC
TGTTCAACAAGTACGGACCCATCGAGCGCATCCAGATGGTGATTGACGCACAAACACAGCGTTCCCGGGGCTTTTGTTT
CATTTACTTTGAGAAACTTAGCGATGCCCGTGCGGCCAAGGACAGCTGCTCTGGAATAGAAGTGGATGGTCGCCGTATT
CGCGTCGATTTCTCTATAACCCAACGTGCCCATACCCCAACTCCGGGTGTGTATTTGGGTCGTCAGCAGCGTGGAAAAG
CTCTACGCTCATATTCGCCGCGAAGAGGACGCCGTCCGTATCACGATCGCTCCGCTTCGCCCCATGACAACTATAATCG
TGATCGGTATAATTACCGCAACGATCGCAAGGATAGTAATCTCCGCAGGAGCCCTAGTCGCAATCGTTACACTCGCAAC
AGGAGTTACAGCCGTTCACGCTCCCCCCAACTAGATCGCACTTCATCGCGCTAT
>CG10128-PF chr2R:9252808-9253901:-
CACATCGAATCAAGGTCTGACTACGATTACTATGGCAGTCGCCGGCAACAGCGGTCCTCCTCTCGCCGACGCTCCCGTT
CGCGTTCATCCTCGGGGTCGCCGCCACCGGAGCCGCGTCTTCGCTCCGGACGTTCGCCACACGATCGCGAACGTATGCA
CAAGTCTCGCGAACAGCCAAAAGCAAGCCGCTGCATAGGAGTCTTCGGACTGAATACAAACACCTCGCAGCACAAGGTC
CGCGAGCTGTTCAACAAGTACGGACCCATCGAGCGCATCCAGATGGTGATTGACGCACAAACACAGCGTTCCCGGGGCT
TTTGTTTCATTTACTTTGAGAAACTTAGCGATGCCCGTGCGGCCAAGGACAGCTGCTCTGGAATAGAAGTGGATGGTCG
CCGTATTCGCGTCGATTTCTCTATAACCCAACGTGCCCATACCCCAACTCCGGGTGTGTATTTGGGTCGTCAGCAGCGT
GGAAAAGCTCTACGCTCATATTCGCCGCGAAGAGGACGCCGTCCGTATCACGATCGCTCCGCTTCGCCCCATGACAACT
ATAATCGTGATCGGTATAATTACCGCAACGATCGCAAGGATAGTAATCTCCGCAGGAGCCCTAGTCGCAATCGTTACAC
TCGCAACAGGAGTTACAGCCGTTCACGCTCCCCCCAACTAGATCGCACTTCATCGCGCTAT
>CG10128-PG chr2R:9252808-9253901:-
CACATCGAATCAAGGTCTGACTACGATTACTATGGCAGTCGCCGGCAACAGCGGTCCTCCTCTCGCCGACGCTCCCGTT
CGCGTTCATCCTCGGGGTCGCCGCCACCGGAGCCGCGTCTTCGCTCCGGACGTTCGCCACACGATCGCGAACGTATGCA
CAAGTCTCGCGAACAGCCAAAAGCAAGCCGCTGCATAGGAGTCTTCGGACTGAATACAAACACCTCGCAGCACAAGGTC
CGCGAGCTGTTCAACAAGTACGGACCCATCGAGCGCATCCAGATGGTGATTGACGCACAAACACAGCGTTCCCGGGGCT
TTTGTTTCATTTACTTTGAGAAACTTAGCGATGCCCGTGCGGCCAAGGACAGCTGCTCTGGAATAGAAGTGGATGGTCG
CCGTATTCGCGTCGATTTCTCTATAACCCAACGTGCCCATACCCCAACTCCGGGTGTGTATTTGGGTCGTCAGCAGCGT
GGAAAAGCTCTACGCTCATATTCGCCGCGAAGAGGACGCCGTCCGTATCACGATCGCTCCGCTTCGCCCCATGACAACT
ATAATCGTGATCGGTATAATTACCGCAACGATCGCAAGGATAGTAATCTCCGCAGGAGCCCTAGTCGCAATCGTTACAC
TCGCAACAGGAGTTACAGCCGTTCACGCTCCCCCCAACTAGATCGCACTTCATCGCGCTAT
>CG10130-PA chr2R:9268902-9269278:+
CAGCCCGCTCCAGCCAGTTCAACGTCCGTGGGCAGCGGATCGCGCTCCCCCAGCAAATTGTCGGCGCCACGTAGCGCCG
GATCCGGAGGCGGCAGCACCCTGAAGCAGCGCAAGACCACCACCAGCACCACAGCGGCCCGGAGTCGTGCTCCCGGCGG
AGCCGGAACTGGTGGCATGTGGCGTTTCTACACGGACGACTCGCCCGGTATCAAGGTTGGTCCCGTGCCCGTGCTGGTC
ATGTCGCTGCTCTTCATCGCTTCCGTCTTCATGCTGCACATCTGGGGCAAATACAATCGTTCT
>CG10131-PA chr2R:9280549-9281549:+
ATGAGCAGCCAAAAGATTGGGATCGTGGGCAGTGGACTGATCGGCAGGGCGTGGGCGATGCTCTTCGCGGCAGCTGGCT
ATCGTGTCCAGCTATATGACATCTTGGAGAGCCAGTTGGCCACTGCGCTGCAGGAGCTGGACAAGGATCTGCATCGTCT
GGAGGAGCAGGGTGCGTTGCGGGGCCATATTCGGGCCTCGGAGCAGTTTGCCCTGATCGGGGTCACCACTCGACTAGAG
GAACTAACCAGGGAGGCGGTGCACATACAGGAGTGTGTGCCCGAAGTTTTGCAACTGAAGAAGAGGCTGTACTCCCAGT
TGGATGAGCTGCTGGAGGAGCAAACAGTGGTGGCCAGTTCCACGAGCACCTTCATGCCATCGCTGTACAGCGAGGGGCT
TAAAAAGAGGAAACAGATGCTAGTGGCTCATCCACTGAATCCGCCGTACTTTATACCCCTGGTAGAGATTGTCCCAGCT
CCCTGGACATCCCCGAGTGCGGTGGAGCGAACCCGTGACCTAATGCTCAGCCTGGGCCAACGTCCGGTAACTTTAAAAA
GAGAGATTCAGGGCTTCGCCACAAATCGGATTCAGTATGCCATCCTGAACGAGGTGTGGCGCCTAGTGGGCTCCGGTAT
CCTCAGCGTGGCCGATGTGGATCGAGTTCTCAGCCAGGGCTTGGGATTGCGATATGCCCTGCTGGGATCCCTGGAGACG
GCACATCTGAATGCGCCTGGTGGTGTGGCTGACTACTTCCAGCGTTTTGGCGGGGAAATCTCTGCGGTGAGTGCCACCT
ATGGAGAGACCCCGAATACACAGGAGGATCGGGAAACGCTGGCGGAGATTGCACGGCAGTGCGAGCAGCTAGTGTCGCT
GGAGAAACTCGACGAGAGGCGGGCCGTTCGTGATGAATTCCTCATCCAGCTGGCCAAGCTGAAGAAGCAGTTTGAA
>CG10133-PA chr3L:12845189-12846133:-
ATGTCCGTGGTCGACAGGGCTTTAGATGTTCTGCTCCAGGAAGCGGAGGAGCTGTGCATCGGGAGTAGCGTCGTGGAGC
TGAACAAGATTCCGACTGCCTTGGAGTTTTGTCGGGAATTCTACTCCAAAAACCAGCCGGTGGTCATTCGCAAGGCACT
CAATTGGCCCGCGATTGGGAAATGGACGCCGAAGTACCTGATCGAGGCTCTCGGGGACAGGAGCGTGGATGTAGCTATC
ACCCCGAACGGCTATGCCGACGGCTTGGCCACTCAAAATGGACAGGAGTACTTCGTTCTGCCGCTGGAGACGAAAATGA
AGCTGTCCGAGGTGGTCCGCCGCCTGGATGATCCCACTGGTGCTGTCCACTACATACAAAAGCAGAACTCCAATCTCAG
TGTGGACCTACCGGAACTGGCTGCTGACCTGCGGGTCAGTGATCTCGACTTTGCCCAGCAGTCCTTTAACAAACCGCCT
GATGCTGTTAACTTTTGGCTGGGCGACGAGCGAGCCGTTACCTCCATGCACAAGGATCCTTACGAGAACGTGTACTGCG
TGATATCCGGTCACAAGGACTTCGTCCTCATCCCGCCGCACCAGCTTAGCTGCGTACCCCGAGGAATTTACCCTACAGG
CGTTTACAAGACCTCTGATAGTGGTCAGTTCTACATTGAACCCTTGAGGGATGAGGAAGGCAGCGATCAGTTCACTGAA
TGGGTTAGCATTGATCCCCTGTCACCCGACCTGGCCAAATATCCGGAGTACGCCCGGGCCAAGCCTCTCAAAGTACGCG
TTCACGCGGGAGACATCCTGTACCTGCCCAACTACTGGTTCCACCATGTGTCCCAAAGCCACAAGTGCATCGCGGTGAA
CTTCTGGTACGACCTGGACTACGATAGCCGGTACTGCTACTACCGCATGCTGGAGCAGATGACGACCGCAAGAAGT
>CG10134-PA chr3R:12744084-12748960:+
ATGGATTACGGCTGGCTGATGTTTCTGTTCATCGCACTTTTAATTGACTACCCAATCGCATATGCTCTGTTTGTGACGG
ATATCAGCGTACCCGAGATCGTAGATTTTCGGGACAATGTTACCTTATCTTGCAGCTACGATATGCGAGGTCACACGTT
AAACTCGGTCAAATGGTACAAAGATCACGAGGAGTTTTTCAGATATTCCCCCTTGACGAGTCCGATTTACATGACTTTC
GACGTGGCTGGTCTGCAAGTGCTGGAGGGGAAATACGTGTGCAACGAATCGAGCTGCCGTCTGGATTTGAGTTTACAAG
GTGCAAAGTCCACAGGACTCTATAAGTGCGAAGTTAGCGGCGATGCGCCCCATTTTAAGCTGGCGGACAAGGCCGATAA
CATGACTGTTGCAGCACTGCCTCAGAACGACCCTCTAATCGAGAGCTTCAACTCGATGTATCGCATGGAGGAATACCTC
AAAGCCACCTGCATATCTGATTTTTCCAGCCTGCCAACGCGACTCACATGGTACATCAATGGCGAGCAGCCGCTCTTAG
GCGAACTGTATCCCACAACGGACACAAGTTTGGCGGCCCATGATTATGTACTGAGGCGACAGCGGCTTCAGGTGCAATT
CTTTTTGCAGGGGCAGCGCTTTTTCCAGGCCGGGAAAATCCTGGAGCTCAAGTGCGTGGCGGAAATTGAAAATTATCCG
GAGCTGAGGCGCGAGAAGACGCTCAGTGCGTCGCTATCGCAGTACGACAATTTCAACAATCAAATGCCTCTGAGGCATG
CGAATGCAAACTCTGGCTCGGCACAAAGGAGCATCCTGTGTGGCAGGACGCCACTAATTTCCGCATTCCTGGCGGCAAT
TCTACTAATTCACTGTTTGCGACGCCCTTCA
>CG10138-PA chr2R_random:2726566-2727597:-
ATGTCTCGTCGTTCGACCGTTTTATCAACTGGTAAGGAGAGCTCCAAGGAGGAAAAGAATCGAATGACCCAATTGGACG
TTATCATCGGTCAGCTGAAGACGCTGGCGGTTGGAAACCGGAGGGCCGGGAATCTAACCGAGGCCACCATCACATATAT
ATGCCAGGCGAGTCGGGAACTGTTTCTATCCCAGCCGATGCTCCTGGAACTGAGTGCTCCGGTAAAGATCTGCGGGGAT
CTGCACGGTCAGTTCAAGGATCTATTGAGGATCTTCCAGCAGTGCGGTGTGCCACCGCTTTCAAACTACCTGTTCCTTG
GGGATTACGTGGATCGGGGTCACTGCTCCATCGAAACTTTATCCCTGCTTTTGGCCTATAAGCTTCGCTATCCGGAGAC
TTTCTTCCTGCTGCGCGGCAATCATGAATCGGCGGATTTGAATCGGGTGTATGGGTTTTTCGACGAGTGCAAGCGACGA
TATAGCATCAAGTTGTGGCGCTCCTTTGTCGATTGCTATGACTGCATGCCAGTGGCCGCCATCATAGCCGATCGCATCT
TCTGCGTCCACGGCGGACTGAGTCCGGATCTGAATAACCTAGACGACATCCGCCGGCTGAATCGCCCCACCGATGTGCC
CAGCGATGGGCTGCTGTGCGATTTGCTCTGGTCGGATCCGGATGAGACCACAGGTACGTGGGCGTCCAACGATCGAGGT
GTCAGCTTCACCTTTGGAGCCAACATAGTGGAGGGCTTCCTCATGCAGCACAAGTTCAACCTGATTGTCCGCGCCCACC
AAGTGGTCGAGGATGGCTACGAGTTCTTCGCCGACCGCCAGTTGGTCACCATCTTTTCGGCCCCGAATTACTGCGACAT
CTTCGATAACTGCGGAGCTGTTCTGGTGGTGGACGCCAAGCTGGTCTGCCACTTCGTCATCATCCGTCCGAGACCCTTT
TCGCGACCCACGGGCTTTGAGTCGGATAGTGGATCTACAGCGACCAATGGACCACCGCCCTCCATGAGGGAGAAGAGGC
TCTTT
>CG10139-PA chr2R:9295988-9296719:+
ATGAAAATTTACAAGCAGAAACTGCGCGATGTGTGGCTGCAAATGGAGGAGTTTCGTGCGTGGCTGCGGCGGGATCCGG
ACGACTCCTACCGGGCGCACTGCCGCTTCTGCAAATGCTGCGTAAACACCAAAATAAGTGATCTGCGTGCACATGCGTC
AACCAAGAAGCATATGAAGCACTTAAATCTCAAACAGCAACAAACAAAAACCGCGGACGACAGCCCCTTAAACAGGTCA
TCCGCCGGCAGCTCCAGCACCACTCCCTACAAGGTCAAGGTGAAGTCGCAGCCAAAAACTGCCCCGGTGAAAAAGGAAA
AAATCAGTGCATCGGATCAGTCCGTCGACTACGAGGAAATCATCGAGAATCTGGCACTTTACGAACCAGAGCAGGTCAT
GTTCTCCTCGTGCTCCCTGACCGGCGGCGGCGAGCAGAGGCTGGAGGATGACGTTGAAGGCGAGGGCGAGATGTCCACC
ATCAGCATCATGGACGAGGAGATGGTCAACAAGGCAGTGGCCAATGCGCTGCGAACCCAGAAGGACAGCGCCCAGATCT
TCGGCGACTTTGTGGCCGACCGGCTACGACAGTTGAACACCGACGCCTCCGAGTTTGCCAAGGACAAGATAATGAAGGT
TATTCTGGAGGCGGCGTCCATCGATCGAGCTCCCACTTATAAT
>CG1014-PA chr3L:1068461-1068772:+
ATGTCGAAAATTTATCTGAAGGCCATGGAGGATGTGGTGCAGCGGAACACGGACAATACGAACCGGATTACGGAGCAGG
CGCAGGGATTCGTCGTGTCGGAGAATGCCGGGGACAGTCTGCTGCACACCTCTTTCGATTTGACCACGGCGCAGTCGAT
TGTGAAGCACCTGCACGCCAGTTTCCTGAAATTGGCCCAGAGCTGCGTCCGTGATCTGGACACCGAAGATAAGCTGTGC
TTCCTGCGCGTGAAAACCCGCAAGCACGAATTCCTGGTTAGTCCAGAGGATGCCTTCACTGTGACCGTGGTATTG
>CG10140-PA chr3L:12835322-12836323:-
GTAATATGGTACTTTATCTGCATATTTTGCGGAGTTTTTGGAGCAAGACCCAAAGACTTGGAGGTTTCTGGAACAACAG
ATAGCACCCTAGAAACGGACTTAACTACTTCCGGTCTGGAATATGGTCTAATTACCGGCAACTTGAGTATCTGCGGCAA
TGTGGCAGATAATGTGTTTCTACCATTTGTGGGGGACTGTAATAGGTACTACCTTTGTCGCTCTGGTCGAGCCATAGAG
CTGCAATGCGAATGGCCTTACGAGTTCAATGCAAATACCCAGAGCTGTGTACATCCTGGTGAAGCTGATTGTCTGCCCA
CCTGCGAGGCCTTCAATTTCAGCACCTTCAGTTACCAGAGAACCTGCACGAGGTACGTGCTGTGCTACTACGGAAAACC
TGTTCTACGGCAATGCCAGGATGGCCTTCAATACAACTCTGCCACAGATCGCTGTGATTTTCCCCAAAATGTCGATTGC
GTGGAGTCCGAGTGTTCCATCTACTCCAATGCGTATCATCTGCGCTATGTTCCCAGCAAGGTTTCCTGCCAGAAGTACT
TCATCTGCGGCAACGGAATTCCCAGGGAGCAAACCTGCACTGTTGGCCTCCACTTTAGTACCAAGTGCGATTGCTGCGA
TATTCCATCCAAGTCGGACTGCCAGATTCCAGCTATGAACAGAAAAGTGCAGCAGCTATCACGACTTTCACCTGGTGCT
ACTGAAGGAATCTGCCCACCATCCGGGGTCCATTTCTATGTCCATGAGTCTCGACGGGATGCCTATTACTATTGCGTGG
ATGGACATGGTCTGATTCTGGATTGTTCGTCGGGTCTTTGGTACGATCCCAAGGTTCAGGAGTGCCGTGAACCCCAGAA
TGTGGGCCTG
>CG10142-PA chr2R:19228504-19230587:-
ATGCGGTTGCCATTTGTGGGAGTATTGCTAATCCTTCTGCTCTCCGTGACCTTCGGAATCGGCCATTCCAGCTATGAAC
TGGCTACCAAGCAGATACTTGATAGAGCCAAAGACCGCATGCGCCACGTGTGGAGTCTGAACCGCAGGATCTTTGTGCA
GCTCACGGCCAAGGGAAAGTCACCGCTGGGCGGACAGGTTCTGAACTCCAAGCTGGAGGTCGAGGCGGAGACCTATCGA
CTATTTTACGACTTAGCGGGCAATCTCAGCGTTGTGTCAGTGGCTGAATTGGATGACCCACTTCTTCGTAGGCGCGTGC
AGCGAATGGCCAAGTTGCAGCTGCAGGGCCTGCGGCCAAAGGACTACGAGCAGGCCAAGGACCTTCTACGTCAGATTCA
TAACTTTGTCAACGGACCCCTGGTCTGCCCCTACGAGGACTGCTCCGCCCGTGGTTCGCTGGCCATGTACCCGCAGATC
ATGAACAAAAACATGCACACCAAGCTATACGAGGATCTGGTCATCAACTGGAAGGCCTGGCGCAGGGCCATAAACGAGA
AGGACGTGGCCAAGAACACGTTCATCGGCTACGTTCGGCTTCTCCGGATCGCTGCCACCTACAACGGACATGTGACGCC
CTCGCGCACATGGTACCTCAACTACGACACGGAGAACTTTCAAGCTGAAATGGAGGCGGTCGTGTGGGAGATAATGCCG
CTCTACCGGGAACTGCACGCCTATTTGCGTCGCGAGGTGCAAGCTGCCTACCCAAAGGCGGACACAAAGAGCGATGGCG
CCATCTCCGCTCCCATTATGGACCAGATCCTGTCGCAGGACTGGTACCCTCACCAGTTCTTTCGCACACCGCACCAGGG
CAGACAGCACCAGTTGCCCTCCGTTCATCGGCGCCTGGAGGAGGTCCTGGTAACGCCCGTCAAAATCAACCGCAAAGCT
GCCGAGTTTTTTGAATCGTTGGGCTTAATGGTGATGCCAAATATCTTTTACGACCGCTTTTCCCGCCGGATGAACGACG
AGGAGGGCGGAGCTGAGTGCAAGTCGCAGGTATATTACTTTCCGCCGGATGTGGCGCTGCGCTACTGCCCCAAACTAGA
CTACAAGAAGATGATGCAGATTCACGGAACGATGGCTGAACTGCAGTACCACCTCTACAAGATGCAACTGCCCTTTGGT
CTCGACACGGAGCCGTGTCCTGGATTTGGAGCTGCCATAGCGGAAACAGTTATCCTGGCTTCAGGCACTCCACGCCACC
TGCACCGTCTCCACATCCTGTTGAACGACAGTCTTACGGAGGAGCAGTCCCTTAACCGCCTGTTTCGCATGGGTGTGCA
CACCTTGATCGCCGTGCCCCAGTACTTCATCAATGACAAATTCCTCGTGGACGTTATGGACGGGCGGATCGGGGTTAAG
GACTATAACTGCGCTTACTGGGGCCTCCAGGACAAATTCGCCGGAGTCCAGCCACCATTACAACGTCTTAACAAGGACT
TTGATGTGGATTTCAAGTTCTATCGAGGACTAAATCCGGAAACCTCCAATACCAAAAAATTCCTGGCCGAGATCCTGGG
CTTCCAGTTCTACCGTTCCTTTTGCCTGGCAAGTGGACAGTACAAGCCCGGTGATCCCAATTTCCCACTCCACAATTGC
GATTTCTACGACAGCAAAGAAGCAGGCAAAAAGATTCGCGACATGATGCAGCTGGGAGCCACTCGACATTGGCGGGATG
TCATGGAGATAGCCACCGGTGAACGAAAGTTGAGCGGACGCGGTATCCTTGAATACTTTGCCCCACTCTTCACGTGGCT
GAAGGAGCGCAACAAGCAACTGGACATCGAGCCGGGCTGGGATGCAGATGAA
>CG10143-PA chr2R:9307296-9309093:-
ATGACGGTCCTGTTGAGCCACAGGGTACTCCTCGCTGGACGGGCGAGGCGTGCCACGCCCACCGCCGTCCAGTGGATGC
ACCACAAACCAGAACAGATGACGCTGCTCGAGATGCTGGGCACCACCAATCTACGCAAGAGCACCCCCAAGGACTACCG
AATCCTGCGCGAGATCTTCAACTCCTTCGAACGATACTCCGGAGTGGGCAACGACATTCAATTGACCTTGCCAGAGCGC
GCTGCCAACGAACTGATCATGTGCGAAAAGAAGCGGGAGTACGAGAAGGGCATCTTGGATCCCTCGAAGTTCGCGCCGG
GACACCACATCTTCCAGGTGCTCACCAAGGTGAAGAAGTCGTTGCTCTTCCAGACCCTGCGACGGATGCCCAAGGGTGC
CGCGCTCAAAGCGCACGACACCTCCATGTGCAGTTCGAGGGTGGTGATCGATATGACCTATCGGGATAACCTCTGGGTG
TGTACCACCAAAAACGGCTGCCGAGTGGTGGAGTTCCGATTCGCGAAGGATAAGCCCAAGGACGTCAGGCACGAGAATG
GCGAGTGGCAGCCCATGGAAAAGCTTAGGGAATTCCGCGGCGAGGAGAATCTCAGAAAGTATTTGCAAATGCGATTCAG
CATGTACCCCTTGGCCAGCTTTACGACCAATGCCCACGCCTGGCGCCACATGATGGGCATCTTTGACCTGCTGGACGGT
CTACTACAGTACGCCCCCGTTTGGGGCGACTACTACTACAATGCGCTCAAGGAGTTCTATGCCGACGGAGTGCAATATT
TGGAGGTGAGATCTGTGCTCCCGAACCTCTACTGCCTGGATGGTAGCCGGATGCCCAAGCGGGAAACTGTGGAAATCTA
CAAGGACACACTGGAGCGATTCAAGAAGGAGCATCCAGGATTCATCGATTCCAAACTGATATACGCCCCCATTCGGCAT
GTGCAACCGGAGGTAGTGGGAGAATACATTAAGGAGTGCACAGAACTGAATAAAGAGTTTCCCAGCTTCGTGGTTGGCT
TCGATTTGGTGGGTCAAGAGGACGTGGGCCATCCGCTGAGCAATTTCGCAGCGGAGCTGCTCAAGCTGCCCGACCACAT
CCACTTTTACTTCCACGCCGGCCAGACCAACTGGTATGGATCACATGTGGACCAGAATCTGTTGGACGCCATTGTGCTG
GGCACGAAGAGGATCGGTCATGGCTACACGATCACGAAGCACCCGGTGCTCATGCGGCTGGCCAAGTACCTGAACATCG
CGTTGGAGGTGTGCCCGGTGTCCAACCAGGTGCTCCAACTGGGATCTGATTACCGCAGTCATCCGGCTGCCACGCTGAT
CGCCGAGAATGTGCCCATGGTGATCGCCTCGGGCAGTCCGGGTTTCTGGCGAGCTGCTCCTCTGTCCCATGACTTCTAC
ATGGCCTTTCTGGGCATTGCACCCATGAATGCCGATCTGAAGTTTCTCAAGCGAACCGCCAAGAACTGCATTAAGTACA
GCTCGCTGAAGGACGAGGCCAAGGCCGAGGCCATGGAAAAGTGGAAGAAGCAATGGGATAAGTGGGTCGAGAATATAGT
CAAACAAAGGAAAAAGGATTCTGAGACTGAAAAGAAA
>CG10144-PA chr3L:5955706-5959575:-
ATGTCGGAGCTTAAGGCCCCGTCGCTGCAATCTCTGCTGGAATCGGAGCGAGGATCCACAGACAGTCTGCTGGCCGAAT
CCCTGCAGCTGGATTTCGAAGATCTTGATGATGCCGAGTTTGCAATACCGCCCACCGATGTGCTGCCCACTTTGGAGGC
GGTGCTCAGTGAATTCGAGGCGGATTCGGATGTGGCCTCCGAGTTTGGAATGCCGGTACCCCATGCCACACCCACGCCC
TCGATTGGCGAGGATTCCACGATAAGAACAGATGGCAGAGGTGGTGGAGGATCCATAATGAGGTACACCCTCCTACACG
GCATCTCGGCCCAACTTTCCTCAGCGGCGGAACGTGTCAATGCCGGAGCAGCCAGTTCCTGTGCCGTGGCCGCTTTCAT
AGCCATCGGAACATCGCATGGACACATTTTAAACTTCGATGTAACCCAAACCCTTAGGTGGGCCCATCAGGACAAGCAT
GGTCAGGGTGCGGTGGCCAGTCTGGCCTTCAATGCGGATTCCACGCGGCTTTTGACCGGTTTCTCTAGGGGATTAGTTG
CCATGCTGGACACTCATACGGGTGATGTTCTCCGGGAGCTGTTCGACGTCATAACGCCAAACACCGGCGTACTACATGT
CAAGTGGACCTCCAGATCATCACTGGCCTTGTGTGCCGATGCCGGCGGATCGGTGTGGTCTCTTAGTTTCACACGGAAG
CTGGGCATCCGAGGCTGCCAATCGAGATGCCTCTTCTCCGGCGCTCGCGGAGAGGTCTGCGCCGTGGAACCCCTAATAA
TGGATTCCCAAGGGCGCCATGAATTGGATCAGTACTGCATAGTGGCTCTGGCAACGTTATCCAAATATTTTATCGTCAC
TGTCCGACCAAGATTGAGGGTCATCAAATATCACGTGCTTCAGGGACCTCCTGATTGCTTACCTCTCCTCGCCTGGCAT
TTAGTACTCATTCAAGCGGCAGATACTTCCCGCTCCGTGGACCCCGTGATCGTCGTGGGCCGCGGGAATCAATTATTCT
TTCACCAACTGTTTGTCTCGAATGGACGGATCACGCTTTTATATCTTCGGCATGTCCAGCTGCAGGGGAGTCTTCTCTC
CGCTCACTGGCTGGGACCAAAGTGTGTTGCCTCATTGGACACGGCGGAAATACTTCATCTGGTGGATGTGCGATCCAGC
AAGGAACTAGAATGTATGGATATGGCCAATGCAGGACTGGTCTACGGATCGGCACAGTTTAAAGGACTTGCCACTGGCG
GAAATGTGTCACCTGCCTTCGCTTTAGCCGGCTCAAATGCATGTTATAACTCAGTGGTTTCAAGAGGAACCCAGTTGTA
CGTTTTGGGCGCCAGATCCCTGCATATAATTCGAGTTAGAACATGGTCAGAGAGAATTAGCTTTCTGGTGAAACACCAT
CGTTGGCAGGAAGCCTGCCAACTGGCACTCGATGGCTACATTGCCTCGGTGGATCGCCCAAGGAAACGTGCCCAAGCCA
AGGAGCGTATCATCATGCTCTTTAAGGAATACATCGCCAATTCCGCCCGGGCACCAGACTATTGCCTCGGCGCCATTGT
CAACTGCTTGATCACCGTGGGTGAACTGGATCTTCTGTGGACACAGCTGTGGGAGAAGTTGCACAACAGCAGCACTGAA
CTTTTCTTACAGCACATTTCCGAGCATATAGAAAAGGAAACTATACATAGTGTCAATCCCGTGATATCACAGGCTTTGG
TGGATTACTGGCTGGAACACTCCCCTGCCAAACTTGAGCAGCTTATCCTCAAACTGGATTGGATGTGCCTGGATCTCAA
CCAGGTACTTAAGGCTGTGAAGAAGCACCGTCTGTATAGGGCTCAAATCTACCTCAACACCCAAGCCTTGAATGATTAT
ACGGCGGCGCTGACGGAACTCCTTCCATTGGTGACTCCAGAGGAGACGGATTTGGGTAACTGCCTGCTGGTCTACGTTT
CCAGTTGTCTGGCGGGAAGGGGCTATCCCAGCGGAGATATTCCCGGGGAGCTGGTGCATCAAGTCAAGCACGATGTCCT
GCGTTGCCTGACCTCCCAACACTCCAAGGAGAATGCCGGCGATGAGCTGCCCTATCCCTATCTTAGAGCACTCCTCAAG
TTCGATACTCGGGAAACCCTAAACGTTATATCGCTGGCGTTTCAGGAACGAGAGTTTAGCAACGAGCTGGGAATCTCGC
ATCGCAAGAGGATTATCAATTTGCTGCTGGAAATCATGTCGCCCGAGAATGCAACGTGGGCGGAGATTGGGTGCCTGCT
GAACTTCATTGCTCAGCAGATTTCAATGCAATGCCTGCCGCGGGATAGACAGCTTCTGGAACGAGTTTTGAGCCACTTG
GCGCAGGAGGAAATTGCGAACGAGAGCAGTCGCCAACACTCTGAGCGAGAGAATGCATGGCACGAGCTACTATCCTCCA
ACTGCCTGGTCGAGATCAGCAGCGATGAGGAGCAGCTGCGCTTGGCAGAGAAGGCGAAGTGCTATTGCGTAGTGGAGTA
CCTACTGGAGAAGCTTGAGCGATACGATACCATCCTGGATTGCTACATCCGAAACGAAGCCAGGCACGAAACCATGTTT
GCTTATATGGAACGCCATGTTGCTTCACCGAAGCGAAGCATTTACCGGCAGTTGAAAAGGCATCTAAGGGAACTACTAG
CGATCAATGCCAAGGAAACCACACGCTTGCTAGCACTGCACTATCCAGAAAAGATTTATGAGCTTTTAGATGGCCTGAG
AAGGGAGGAGAATTTGTTATTTCTGTTTCTCAAGTGCCTCAATGATCGTAAAAGCGAACTGGAAGCCAGTCAAATGGAG
TTACTACTGGAACTATATTGTAAAATGGAGTCGGCGTCTACCGTCGAGGAATTCCTTCGTTCCAATTCGGGTTATCGCT
TGGAGAAGGCCATTGCCATAGCTGAAAGCCATCACCTTAACCGATCTGTGATTTATCTGTATGAAAAGCAAGAGAGCTA
TGCGAAAGCCTTTGAGCTGTCCATGGAACTGCTTAAGTCCGCTGCTGGCGAGGAAGCAGCCAAGGAGGCACAAACTATA
TCGGCTCTTTTGGCTCGGTCTGTGGAAACGTTGCCAGCTCAGGAACTTGAGCGCTGTTGGTTCGCTCTCTTGCAATATA
TTCTGCCGCATCAGGAGCTTCAGTCCATTACCAAATCTCTGCTGCACGAGGCCTCGCAGCATATCGATCTGCATAATTT
GGTTCAATTGATTATGAATACCCACAATGTGTCAACTAGCTTCGGTGATATAAAGGATCTTCTAATGGGTATGCTGGAC
AGTTCGAGGCACAAAACGGAGGCTTTACGAGCATCTGCTGGAGCCTTGTGTCAAGATCTTCACCTGGAGTTCGTCAAAC
GCTATCAGCACGCACATCGTGGACTTTGGGTGACCACCACAAAGTGTTCCGTGTGTCGCCAAAGGCTGTACGATCACAG
TCAGGTGCTAATCTTTGGCGGATGCGGGCATGGCATACACGAGCAGTGCATGGAGGAGTCGGAGACTCAGTTTGAAGAA
TGTCCACGGTGCTTTACGGCCATTCCAGACCAAAGTCTTGGTTTGCCGCGGCCAAATAAAAATCTAATCAGCATTTCCT
CGTCCCTGGAAATGGGTGCCTTGCAACTTAAGGCACCGCCCAGGCGATTTATT
>CG10146-PA chr2R:9399891-9402456:+
ATGCAGAAGACAAGCATCCTAATCGTGGCACTATTCGCCATCGCAGAAGCACTTCCCACGACAGGACCCATTCGCGTCC
GTCGCCAGGTTCTCGGAGGTTCCTTAACCTCCAATCCCGCTGGTGGGGCTGATGCTCGATTGGATCTGACCAAGGGCAT
TGGCAATCCCAACCACAATGTGGTGGGTCAGGTTTTCGCAGCCGGAAACACTCAAAGTGGTCCAGTGACAACTGGCGGA
ACTTTAGCCTACAACAATAATGGTCATGGTGCTTCTTTGACCAAAACACACACGCCCGGTGTGAAGGATGTCTTCCAGC
AGGAGGCCCATGCCAATCTATTCAACAATGGCAGACATAATCTGGATGCCAAGGTCTTTGCTTCCCAAAATAAACTGGC
CAACGGTTTCGAGTTCCAGCGCAATGGAGCTGGTCTGGATTACTCCCACATCAACGGACATGGTGCTTCCTTGACGCAC
AGCAACTTCCCAGGAATCGGACAGCAACTCGGCCTGGATGGACGTGCTAATCTCTGGTCATCGCCCAATCGTGCTACTA
CCTTGGATCTCACAGGATCGGCGAGCAAGTGGACGAGTGGACCGTTTGCCAACCAGAAGCCAAACTTTGGTGCTGGCCT
GGGACTTTCCCACCACTTCGGT
>CG10148-PA chr3R:12461538-12462509:+
ATGGTGAAAATCGTGAACCAACACTGTGATCTAGGCCTGGCCCTCCTCCTGGCCTGGACGTGGCTAACAAGGCTGGTGG
TGGCGGCCCATCTGGTCGTCATCCCCACCTCATCACGCCTGGCCGCCGAACGGGAGGAGCTGCAGTTGTCCCGGCAGGA
CGTGGGACGGCTCAGCTACCAAAGTATCCATCGCATGTTGAGGGACGAAAACGAACCTGCCAGCTTTCGGGGGGAATTG
CGATACCAACAGAAACGCCACAAAAGGGAGCTGGAGCTGAATGCGCCGGCCAACAAGCTTAATCTCACCCACCGCGACT
TAAGGACATTCAATAGCACTGGCGGTCAGTGGAAGGGGGACTTTCAAGTGATCACCGCCATGGATCTGAGCAGCAATCA
ACTGGAGAGCCTCAGCTTGGACAACTTCAATCAACTGAGGCAGCTGGACTTGGGTAACAACTCCCTGGAGGTTATACCC
TTAAGTTTGGCAGACACCAATATGTCACTACCCTTTGTGACGCTCGATCTTTCCTGCAACAAATTCAGCCAAATTTCTA
CGAGCTTTTTTGCCCAGAGATTGCCTCAGTTGAAAAATCTGAACCTGGCTCACAATGAATTGCTAAACATTTCCCGGGA
ATCATTCTACAATTTGTTGGAACTACAAACGTTAGTTCTCAGTCACAACAACATCTCGGATATTGACTACGAAACATTT
TTGGCACTACCGAATCTGCAATATCTGGATTTATCCCATAACCGCTTGAGTGGATCCGCAATTCGTGCTCTGCAGGGAA
TTCCGGATTTGGTCAGCCTTTCCATCGCTTACAATCCAGATGTGGGAGTGGCGATGCAGGAGTTCGTCGCTTCCTGGAG
CCTCAAAGAGTTGGATGCCAGTGGCACTGGATTGTGCCAGGTGCCTGCAGCTCTAGCCCAATCTGTGAGGACTCTCAAG
TTGTCCGACAACTGGCTCAAGGTA
>CG10149-PA chr2R:9402938-9404302:-
CAAGTGACGCGTCCGTCCTCAGCTCGATCAGCAGGCCAAGGCGGCCAAGCTGGTGCGTTCTTGGTGGACATGTTCCTGG
ACATGGACGCGGGCACAGGCATTGAGGTGCAATTGTGTAAAGACTGCATTGAGTGGGCCAAACAGGAAAAGCGCACTTT
TCTTCGCCAATCGCTGGAAGCTCGTCTGATTGCCTTATATTTTGATACTGCTTTGTATACGGAGGCCTTGGCTCTGGGT
GCCCAATTGCTGCGCGAGCTGAAAAAGCTGGATGACAAGAATCTGCTGGTGGAAGTGCAGCTGTTGGAGAGCAAAACCT
ATCACGCACTGAGCAACCTGCCCAAGGCTAGGGCCGCCCTCACCTCAGCCCGTACCACGGCCAATGCTATCTACTGTCC
GCCAAAGGTGCAGGGAGCCCTGGATCTTCAGTCCGGCATCCTACATGCGGCCGATGAGCGTGACTTTAAGACCGCATTC
TCCTATTTCTACGAGGCCTTTGAAGGATTCGACAGCGTGGACAGCGTCAAGGCCCTGACCTCGCTGAAATACATGTTGC
TGTGCAAAATCATGTTGGGACAGTCCGATGATGTCAACCAGATCGTCAGCGGAAAGCTGGCTATTACCTATTCGGGCCG
CGATATAGATGCTATGAAATCAGTGGCTGAAGCTTCACACAAACGTTCCCTGGCCGACTTCCAGGCTGCCCTGAAGGAA
TACAAAAAGGAGCTCGCCGAGGATGTAATTGTTCAGGCGCATTTGGGCACGTTATACGACACCATGTTGGAGCAAAACT
TGTGCCGCATCATTGAACCCTACTCTCGTGTGCAGGTTGCCCATGTTGCCGAGAGCATTCAGCTGCCCATGCCGCAGGT
GGAAAAGAAGCTGTCCCAAATGATCCTCGACAAAAAGTTCAGCGGCATTCTGGATCAGGGTGAGGGAGTACTGATTGTT
TTCGAAGAGACGCCCGTGGACAAGACCTATGAACGCGTGCTGGAAACCATACAAAGTATGGGAAAGGTGGTGGACACAC
TGTACCAGAAGGCTAAGAAGCTATCG
>CG10149-PB chr2R:9402938-9404302:-
CAAGTGACGCGTCCGTCCTCAGCTCGATCAGCAGGCCAAGGCGGCCAAGCTGGTGCGTTCTTGGTGGACATGTTCCTGG
ACATGGACGCGGGCACAGGCATTGAGGTGCAATTGTGTAAAGACTGCATTGAGTGGGCCAAACAGGAAAAGCGCACTTT
TCTTCGCCAATCGCTGGAAGCTCGTCTGATTGCCTTATATTTTGATACTGCTTTGTATACGGAGGCCTTGGCTCTGGGT
GCCCAATTGCTGCGCGAGCTGAAAAAGCTGGATGACAAGAATCTGCTGGTGGAAGTGCAGCTGTTGGAGAGCAAAACCT
ATCACGCACTGAGCAACCTGCCCAAGGCTAGGGCCGCCCTCACCTCAGCCCGTACCACGGCCAATGCTATCTACTGTCC
GCCAAAGGTGCAGGGAGCCCTGGATCTTCAGTCCGGCATCCTACATGCGGCCGATGAGCGTGACTTTAAGACCGCATTC
TCCTATTTCTACGAGGCCTTTGAAGGATTCGACAGCGTGGACAGCGTCAAGGCCCTGACCTCGCTGAAATACATGTTGC
TGTGCAAAATCATGTTGGGACAGTCCGATGATGTCAACCAGATCGTCAGCGGAAAGCTGGCTATTACCTATTCGGGCCG
CGATATAGATGCTATGAAATCAGTGGCTGAAGCTTCACACAAACGTTCCCTGGCCGACTTCCAGGCTGCCCTGAAGGAA
TACAAAAAGGAGCTCGCCGAGGATGTAATTGTTCAGGCGCATTTGGGCACGTTATACGACACCATGTTGGAGCAAAACT
TGTGCCGCATCATTGAACCCTACTCTCGTGTGCAGGTTGCCCATGTTGCCGAGAGCATTCAGCTGCCCATGCCGCAGGT
GGAAAAGAAGCTGTCCCAAATGATCCTCGACAAAAAGTTCAGCGGCATTCTGGATCAGGGTGAGGGAGTACTGATTGTT
TTCGAAGAGACGCCCGTGGACAAGACCTATGAACGCGTGCTGGAAACCATACAAAGTATGGGAAAGGTGGTGGACACAC
TGTACCAGAAGGCTAAGAAGCTATCG
>CG10151-PA chr2R:9406165-9408263:-
ATGAGCCTGAAGTCCAGTGCTAGGATCAAAAAACGACGCTCGGAGGCAGCGGCGGCCACCTATCCGGTACCATCAACTC
CGGCTCAAACGGTGAGCAACGGCTCAGCTGCCACAGCGAATCCTGCGAGTGCCCCAAGCACTCCAGGAAATGGTGCCCC
AAATCCTTGCCAGAGCTCCTCCAAGAAACAAAGCTTCGTGGGACGCAATCCCAACTTCGACACCGATGAAACCAAGCTG
CTCATCCAGTTGTGGGGCGATCCCAAACTGCAGAGAACCCTAATCACCACGCACAAAAAGCACGCCGTGATCTGTCAGC
TGGCCGCCAAGATGCAGGAGTACGGCTATCATCGTTCGCCGGAGGAGATTACCACACGGATCAAGAACCTCAAGTGCTT
CTACAATCGCTTGAAGAAGGACAAGGAGTGCGGCGGTCAGTCCACCGATTCGGAGCCCAGCTGGAAACACTTTGCCGAG
ATGGACGCCATTATGACCAGACCCATTTTCAGTGTGCGTCCCAATGAGGTGCCTGCTCCATCGCTCAAATACCAACTGG
AGCAAGCCCTGGAGGAGCATGCCGAACGTCGCAAGCGGCGCCTGGCGAACGGAGAGGAGTTATCCGAAAGCGACAACGA
GGAGGATGACATGCTGCTCTCCGCTCTGGTTAGCAAAAACAAGGATACCGGCGGTCGAAAGGAACTGGAAGCTGGCTGC
CTAGAAGCCGACAGCGATATGAACGAGGAATCCTTCTCAAAGCGTCGCAAGGTGTCCGCTGATGTAGAGGTTGATATAG
GAGAAGCCCTGACTTCGCCGTGCATTAAAATCGAGCCAGGCCAGGAAGTTGAAACCGCAGCAGCAACTTCCACAGTAGA
GCCCGAAGCGGAGGAGGAGGACGATGACTGCATGATTCTGCCACAGCCCAAGGAAGAACCCATCGATGTGGATGCCGCT
GAAGATCCACCAATTGAGAAGTCACCAAGTTCCACTACAAATACATCCACTTTGGCTGAAATGTTACAGGGTAACAAAC
CGTCGAATCTGCTTCCTTTCACCGGGGCCAATGTCATCATCCCGGCCAGCACTACCACCACTACGGCTAGCATAAGCGC
GACCACGCATAGTTTAACGACAACGGCCAGCAAACTTCAGGGCGGTAAAATCTCGTTGGTGCCAGCGAATTTCCTGATG
CAATCAAAGCTGCCAGCTGCCGTGGGACCAAGTCCCATGGCAAACGCCAAAGGAGCTGCGCCCCAGATTCAGCTGCTGC
AGAGTGCCATCAATCAGGGCGCTCGTCTAATGATTAGCGGATCGGCGGCAGCACCGGCACAGCCTAGCAACGCCGGTTT
GGTGGCCACTGCCCCCGGAGGAGTCAAGTTCGTGCTGGTCAATGCGGAGCAGGCCAAGGCGGCGGCAGCGGCTGCTGCT
GTGGGTAAATCGACCGCCACGTTGCCCTTGTCCACTGCCCAAGCTCAGGTGCAGGCCGCTGTTCAGCAGCAGCAGCAGA
AACTGCAACAGAGTCTCCAGCAGGAGCAGCACCATCAGCAGCACGCTCAACTGGAGAAGGAGGAGAGTCGCCATGATCA
CGAGAAAGCAATGAGAATCCTTCTTCGTCAGTTGCTGAACTCGCAAAACGAAGCCAACGAGATCCAGCACAATCGATTA
TCCCTGGAACGCGAGCGCCTGGACTGGGAGAAGTCTATGGGCGAGCGCCTGTTCAACCTGTTGCCAAGTCTCATACAGC
CGGCACCTGTAGCCTCGCCATGCTCCACGGCTCAACGTCTGCAGCCACCCAAGCTGCTCTTCACAACTGCTCTGCCAAT
GGGCAATGGCACAGTCACCATGCCGCACATCCTAACATCCAACTCGCTGCCAAAAGTGATTACCACTTCAAGTTGCAAC
AGTGGCGTGGCAGTGGCCGGATCAGGAGTGGGCCTAGTAGCCAGTGTGGCCCCTAAGCCGGTGGACAACGACGTCCAGT
TGATTTCGCCCAAGCTGGAAAAGGAGATC
>CG10151-PB chr2R:9406165-9408263:-
ATGAGCCTGAAGTCCAGTGCTAGGATCAAAAAACGACGCTCGGAGGCAGCGGCGGCCACCTATCCGGTACCATCAACTC
CGGCTCAAACGGTGAGCAACGGCTCAGCTGCCACAGCGAATCCTGCGAGTGCCCCAAGCACTCCAGGAAATGGTGCCCC
AAATCCTTGCCAGAGCTCCTCCAAGAAACAAAGCTTCGTGGGACGCAATCCCAACTTCGACACCGATGAAACCAAGCTG
CTCATCCAGTTGTGGGGCGATCCCAAACTGCAGAGAACCCTAATCACCACGCACAAAAAGCACGCCGTGATCTGTCAGC
TGGCCGCCAAGATGCAGGAGTACGGCTATCATCGTTCGCCGGAGGAGATTACCACACGGATCAAGAACCTCAAGTGCTT
CTACAATCGCTTGAAGAAGGACAAGGAGTGCGGCGGTCAGTCCACCGATTCGGAGCCCAGCTGGAAACACTTTGCCGAG
ATGGACGCCATTATGACCAGACCCATTTTCAGTGTGCGTCCCAATGAGGTGCCTGCTCCATCGCTCAAATACCAACTGG
AGCAAGCCCTGGAGGAGCATGCCGAACGTCGCAAGCGGCGCCTGGCGAACGGAGAGGAGTTATCCGAAAGCGACAACGA
GGAGGATGACATGCTGCTCTCCGCTCTGGTTAGCAAAAACAAGGATACCGGCGGTCGAAAGGAACTGGAAGCTGGCTGC
CTAGAAGCCGACAGCGATATGAACGAGGAATCCTTCTCAAAGCGTCGCAAGGTGTCCGCTGATGTAGAGGTTGATATAG
GAGAAGCCCTGACTTCGCCGTGCATTAAAATCGAGCCAGGCCAGGAAGTTGAAACCGCAGCAGCAACTTCCACAGTAGA
GCCCGAAGCGGAGGAGGAGGACGATGACTGCATGATTCTGCCACAGCCCAAGGAAGAACCCATCGATGTGGATGCCGCT
GAAGATCCACCAATTGAGAAGTCACCAAGTTCCACTACAAATACATCCACTTTGGCTGAAATGTTACAGGGTAACAAAC
CGTCGAATCTGCTTCCTTTCACCGGGGCCAATGTCATCATCCCGGCCAGCACTACCACCACTACGGCTAGCATAAGCGC
GACCACGCATAGTTTAACGACAACGGCCAGCAAACTTCAGGGCGGTAAAATCTCGTTGGTGCCAGCGAATTTCCTGATG
CAATCAAAGCTGCCAGCTGCCGTGGGACCAAGTCCCATGGCAAACGCCAAAGGAGCTGCGCCCCAGATTCAGCTGCTGC
AGAGTGCCATCAATCAGGGCGCTCGTCTAATGATTAGCGGATCGGCGGCAGCACCGGCACAGCCTAGCAACGCCGGTTT
GGTGGCCACTGCCCCCGGAGGAGTCAAGTTCGTGCTGGTCAATGCGGAGCAGGCCAAGGCGGCGGCAGCGGCTGCTGCT
GTGGGTAAATCGACCGCCACGTTGCCCTTGTCCACTGCCCAAGCTCAGGTGCAGGCCGCTGTTCAGCAGCAGCAGCAGA
AACTGCAACAGAGTCTCCAGCAGGAGCAGCACCATCAGCAGCACGCTCAACTGGAGAAGGAGGAGAGTCGCCATGATCA
CGAGAAAGCAATGAGAATCCTTCTTCGTCAGTTGCTGAACTCGCAAAACGAAGCCAACGAGATCCAGCACAATCGATTA
TCCCTGGAACGCGAGCGCCTGGACTGGGAGAAGTCTATGGGCGAGCGCCTGTTCAACCTGTTGCCAAGTCTCATACAGC
CGGCACCTGTAGCCTCGCCATGCTCCACGGCTCAACGTCTGCAGCCACCCAAGCTGCTCTTCACAACTGCTCTGCCAAT
GGGCAATGGCACAGTCACCATGCCGCACATCCTAACATCCAACTCGCTGCCAAAAGTGATTACCACTTCAAGTTGCAAC
AGTGGCGTGGCAGTGGCCGGATCAGGAGTGGGCCTAGTAGCCAGTGTGGCCCCTAAGCCGGTGGACAACGACGTCCAGT
TGATTTCGCCCAAGCTGGAAAAGGAGATC
>CG10151-PC chr2R:9406165-9408263:-
ATGAGCCTGAAGTCCAGTGCTAGGATCAAAAAACGACGCTCGGAGGCAGCGGCGGCCACCTATCCGGTACCATCAACTC
CGGCTCAAACGGTGAGCAACGGCTCAGCTGCCACAGCGAATCCTGCGAGTGCCCCAAGCACTCCAGGAAATGGTGCCCC
AAATCCTTGCCAGAGCTCCTCCAAGAAACAAAGCTTCGTGGGACGCAATCCCAACTTCGACACCGATGAAACCAAGCTG
CTCATCCAGTTGTGGGGCGATCCCAAACTGCAGAGAACCCTAATCACCACGCACAAAAAGCACGCCGTGATCTGTCAGC
TGGCCGCCAAGATGCAGGAGTACGGCTATCATCGTTCGCCGGAGGAGATTACCACACGGATCAAGAACCTCAAGTGCTT
CTACAATCGCTTGAAGAAGGACAAGGAGTGCGGCGGTCAGTCCACCGATTCGGAGCCCAGCTGGAAACACTTTGCCGAG
ATGGACGCCATTATGACCAGACCCATTTTCAGTGTGCGTCCCAATGAGGTGCCTGCTCCATCGCTCAAATACCAACTGG
AGCAAGCCCTGGAGGAGCATGCCGAACGTCGCAAGCGGCGCCTGGCGAACGGAGAGGAGTTATCCGAAAGCGACAACGA
GGAGGATGACATGCTGCTCTCCGCTCTGGTTAGCAAAAACAAGGATACCGGCGGTCGAAAGGAACTGGAAGCTGGCTGC
CTAGAAGCCGACAGCGATATGAACGAGGAATCCTTCTCAAAGCGTCGCAAGGTGTCCGCTGATGTAGAGGTTGATATAG
GAGAAGCCCTGACTTCGCCGTGCATTAAAATCGAGCCAGGCCAGGAAGTTGAAACCGCAGCAGCAACTTCCACAGTAGA
GCCCGAAGCGGAGGAGGAGGACGATGACTGCATGATTCTGCCACAGCCCAAGGAAGAACCCATCGATGTGGATGCCGCT
GAAGATCCACCAATTGAGAAGTCACCAAGTTCCACTACAAATACATCCACTTTGGCTGAAATGTTACAGGGTAACAAAC
CGTCGAATCTGCTTCCTTTCACCGGGGCCAATGTCATCATCCCGGCCAGCACTACCACCACTACGGCTAGCATAAGCGC
GACCACGCATAGTTTAACGACAACGGCCAGCAAACTTCAGGGCGGTAAAATCTCGTTGGTGCCAGCGAATTTCCTGATG
CAATCAAAGCTGCCAGCTGCCGTGGGACCAAGTCCCATGGCAAACGCCAAAGGAGCTGCGCCCCAGATTCAGCTGCTGC
AGAGTGCCATCAATCAGGGCGCTCGTCTAATGATTAGCGGATCGGCGGCAGCACCGGCACAGCCTAGCAACGCCGGTTT
GGTGGCCACTGCCCCCGGAGGAGTCAAGTTCGTGCTGGTCAATGCGGAGCAGGCCAAGGCGGCGGCAGCGGCTGCTGCT
GTGGGTAAATCGACCGCCACGTTGCCCTTGTCCACTGCCCAAGCTCAGGTGCAGGCCGCTGTTCAGCAGCAGCAGCAGA
AACTGCAACAGAGTCTCCAGCAGGAGCAGCACCATCAGCAGCACGCTCAACTGGAGAAGGAGGAGAGTCGCCATGATCA
CGAGAAAGCAATGAGAATCCTTCTTCGTCAGTTGCTGAACTCGCAAAACGAAGCCAACGAGATCCAGCACAATCGATTA
TCCCTGGAACGCGAGCGCCTGGACTGGGAGAAGTCTATGGGCGAGCGCCTGTTCAACCTGTTGCCAAGTCTCATACAGC
CGGCACCTGTAGCCTCGCCATGCTCCACGGCTCAACGTCTGCAGCCACCCAAGCTGCTCTTCACAACTGCTCTGCCAAT
GGGCAATGGCACAGTCACCATGCCGCACATCCTAACATCCAACTCGCTGCCAAAAGTGATTACCACTTCAAGTTGCAAC
AGTGGCGTGGCAGTGGCCGGATCAGGAGTGGGCCTAGTAGCCAGTGTGGCCCCTAAGCCGGTGGACAACGACGTCCAGT
TGATTTCGCCCAAGCTGGAAAAGGAGATC
>CG10152-PA chr3R:19215436-19226575:+
ATGAAATACACAAACGATACACGAATCATTGTGTTCATTTGCTGTTTGCTGCAAGGTTTTGCCGTTGGCCTGCGCATGA
TTAAGGTCTCCATTCCCGCCTACAAATTGCGTGGCGAGTCCGCTTTTCTGGAGTGCCAGTATGAGCTGAACCGGACGCA
CCACACGGTCACGGGTCTGCAGAGCCACTCGGACCATGCCCACGGTCACAACACCCATGCCGGTGAGTTCCACTATCCG
GATGGCGATGCGCTGGAGGACGAACGGTCGTCGTACCGCTCCAGGATGCGGCAAAGCCAGCGGCAACATGGCCAGCGGC
CCAGGCAGCGGGAACCCATCGCCATGCGTCAGTATCAGAGCCAACAGAGCCATCAGCAGTTGCCAGCTCCGCCGGAGAA
GTCGCCGTACGGACACAGTGTTTACCGGGGCAGTGCCGCCTCCGGCTATCTGGGCGCCGCCCATGTGGGCGCCAGTACC
CACAGCGGATCCGTATCCGTGAGCAACGGGAACAGTAACGGCGGTCCGGCGGCCTATATGCCCGATTTCGATCGGGCGG
ACAGCTTCGACGATAGCCACGATCGCGAGGAGGAGGAGGACGAGGACGAGGAGGAGCAGCCCGAGGAAGGCGAAGCCCT
GTACGCCATCAAGTGGTACAAGGACAACGAGGAGTTCTACCGATACGTGCCAAAGGCCCGGCCGCCGAAAACCAGCTAC
CGGGTGGACGGTGTGCGAGTCATTGAGGAGCTTTCGGACGCGAGTCGCGTTCTGCTGCGCGGACTGACGCTCAACTCGA
CCGGATTGTACCGCTGCGAGGTGTCCGCCGAGGCGCCCAACTTCTCATCGGTGCAGGGCGAGGGGCGGATGGACATTGT
GTTTCTGCCGCGCGATGGACCACACATCAGAGGACAGCAGTATCAGTATCAGATCGGCGAATACTTGTATTTAAATTGC
ACGTCAGGCAAGTCGCATCCGGCCTCGCATTTGCAGTGGTTTGTCAATGAGCAGCCGATCCTCGACGAGCACTACCTGC
ACAAATACAACGACATCGTGCACAAACACGGGCTAATCACCTCGACATTGGGCCTGCAGCTGCCGCTAGAGCCGCGCCA
CTTCCACGAGGGCGACATGCGCGTCAAGTGCCTGGCCAGCATATCGCCGGTGCTGTGGAAGGGTGGCAAGGAGAGTGTC
CTGCAGCGGCGGCCGGGGATCATCGACAACCGCGAGGCCATGCTGCTGGGTGAG
>CG10153-PA chr2R:9409785-9410450:-
ATGGAAAAACTGGAGGCCCTAAAAATTTCCTCGATGCGTCCGCGCAGCAATATCCTGGACAGACCACTCTCCAAGGGCA
AAACGGAGGTTTCCCAGAGCATTGTGGCGCTGCTTTTCAGCGAAATCGTCCAGTACTCGCAGAGCCGAGTGTTTACAGT
CCCAGAATTGCAAACAAGACTCCACGATCTGGGCCAAGATGTGGGCACCCGCATAATCGACCTGTATTTCGTGAGGGAG
CGCAGCTCCAAGCGAGAAACGAAACTAACCCAAATGCTGCTCTTTGTTAAGACCACGGTGTGGAAGAATCTCTTTGGCA
AGGAAGCGGAGAAACTGGAACATGCCAACGACGACGAAAGGACATACTACATCATTGAAAAGGAACCGCTGGTCAACAC
ATTCATAAGCGTGCCAAAGGATAAGGGCTCGCTGAACTGCGCCAATTTCACCGCTGGCATCGTGGAAGCTGTGCTCACG
AACTGCGGATTTCCGTGCAAGGTCACCGCCCACTGGCACAAGGGCACCACGTACATGGTCAAGTTCGAGGACTTT
>CG10154-PA chr3L:12831808-12833026:-
GTGAAGTGGCTATTAAATGGGCCCCTACTATTGATCATATTGATGGTTCATCGGAACCGGGCCGACGAAGATCTGGTAG
TGGCCCCCGGTCCAGACGACGATGGTGAGGGCTTAAGTGTCCAGGATAAGGAAATTTACGATATGTACGAAAACACCCA
GATAAATGTCTGCGGCAATGTGGCGGATGGAGTTTATTTGCCCTATGTTGGAAATTGCTCCAAATATATCGAGTGTGAA
AACAAAACCATTAAGGAAGTAGGAAGCTGTATGGATTTGGCAAAGGATAATACAGATATTTGCGATCCAAACAAGCCGT
GTGAGCTGGGCTACGATCCTGTTCTCCAAGTGTGCACCTACATGGAGAAGGTACAGTGCCTGCCCACCTGTGAGTCGTT
CCGATTGAGCAGCTTCTGCTACGACAACACCTGTACCAAGTACGTGCTCTGCTACTACGGCAAACCCGTGCTGCGCCAA
TGCCACGATGGACTCCAGTACAACAACGCCACGGATCGCTGTGACTTCCCCGAGTTTGTCGACTGTGTGGCCAACGACT
GTTCCGCCACCTTCCAGCCAGAGGACATCATCTACCTGAGTAGCAAGGCCTCCTGCAGCAAGTACTACGTCTGTTCCAA
TGGTCATCCGTGGGAACAGGAGTGTGCTCCTGGCTTGGCCTACAATCCCAGCTGCAAGTGCTGCGATTTTGCCAAGAAT
GTTAACTGCACGATTGATGCTGCAGCCAGGAATATTCTGCCTTATTCCCGAACCCCTCTGCGTCGTGCTGACATTAAGT
GTCCCCTTATGGGAACTCACTTTTTCACACACAAATCTCGCCGAGATGCATACTATTACTGCGTCGAAGGACGTGGAGT
CACACTAGACTGCACTCCGGGTCTTTACTACGATCCCAAGGTGGAGGATTGCCGCAGACCGGAATTCGTTGGTGTC
>CG10155-PA chr2R:9418534-9424592:-
ATGACAGAAGGACATGAAAGCGACTTCTTAGTAACAGTACGCGCACAGGTAATGACCAGAGACGAGAGCACCGAGGGCT
GGCTTCCGCTGGCCGGGGGTGGTCTGGCCAACGTTTCGATCCGGAAGCGGGCTAGGCTATCCCCATTGGCATCGGGTCA
TGACTACATCATCTACGGGCAGAGGATATCCGATCAGAGCGTCATCTTGAGCTGTGTAATCAATCGTGATCTGAAGTAT
TACAAAGTAATGCCCACATTTCATCATTGGCGCGCAGGGAAGCAGCGGAATGGACTCACATTTCAAACGGCCGCCGATG
CGCGAGCCTTTGACAAGGGCGTCCTGCGCGCCTACAACGAGCTGATCGATGGACTGGCCAAATCGAATCCAACGATAAT
ATGCCCACCGCTAACCAAATATGATTCGGTTGGCGAAGATGATGTATTCATGACCCTGGACTTACCTGTGGAGAGCGAG
AGTTTACAAAAGATCCATTCAAGCCCCGAGGGCAGCGAGAAAAGTCACAAGAGCGTCAGCAACAACTCCGACTCGGAGA
AGCTGCCTCCGCCGCCCATTCACTACATATCCACGGACAAAACATCGGCCACCACGTCGCCGCCAGACGCACCGCCCGC
TTCTGCTGCTCCATCGCCGGCGACCGCCGGCCAGATAGCGGCCAGTGAGAACTACTCGTACGTGACGCTGACGGCGGTG
CATCACGACTACAACTATCCGGTGGTGGACCAGCCGGTGGGGGCGCAGGTGCTCAATGCTCGCAGGGAGTCGATCAGTG
CACTAAAGAAGCGCAACGCTCTGGAGGCGGCGCAGGCGATGGCGGCGGCACAGACGGCGGCGGGTGGAGGACTGGCCTG
TCGCGACGGCGGATCGGGAAAGCCACTGCACAAGCCGAACGTATCCGACATACTGAAGAAGGAGACGCGCCTGCGATGC
CGCTACTGCCACGAGCTGTACAGCGAGGACTTCAATCGTCGGGGCGCCTGCGAATATGCCCCGGATGCGTTTCGCAGCG
GCTACGAGTGCATCTCCGGGATGGGCTGTGCCCGTTGCATGATCTACCACTGCATGAGCGACGCCGAGGGCGAGACGGC
CCAGCATCCGTGCGACTGCAGCGCCAGCGAGGCCGGCTGCAGCAAGCGCTGGCTGGGCCTGGCGATCCTCTCGTTGTTC
GTGCCCTGCCTGTGGTGCTATCCGCCGCTCCGCGCCTGCCACTTGGCCGGCATCCACTGCGGCCTCTGCGGCGGGCAGC
ACAAGCCGCATGTC
>CG10157-PA chr3R:19334256-19335141:+
GCGGCTGTCTTTGTGTGTCTGCTGCTGGGATTGGTGGGCGTGGCCACGCCAAGGCGTATGCGAGGTCCGCAAGCTGACC
GACTGGCGATCACCCTGTACTACGAAGCATTGTGTCCCTACTGCATGGAGTTCGTGACCACGCAGCTCAATCCCTCGAT
GGTACGCCAGGATCGACTTCCGTTTACTGATCTTACGCTGGTTCCTTATGGAAATGCCATGACGAACGATGACGGAAAT
GTGGAGTGCCAGCACGGAGTGATGGAGTGCGAATTGAATGCGTGGCACGCCTGCATACTGGAGCACCATGACATTGCCC
AATCCCTCAAGCTGATCGCCTGCATGATGAGGGGCAAGAAGAACAGGCTGGATAAGTGCGCTGACCACTATCAAATCGA
CGTGGGCGATGTCAAAAACTGCAAGAAAACGCGACAGGTGAACGACATTCTGAGGAAGTACGGCAAGGAAACGGCCAAG
GTCTCATTTCAGGGAGTGCCAGCCGTAGCTCTGGATAACGTTTACAACTCGGATCTATCAGCCAACTTAACTGATCATT
TTGATGCCATTTTTTGCGCCAAGTATAAGGAAAAGTTCAATAAGCAGCTAAATAATTGTCAA
>CG10160-PA chr3L:5746678-5747812:-
ATGGCCGCCATTAAGGACAGTCTGTTGGCCCAGGTTGCTGAGGTCCTGCCCAGCTCCGGGCACAAGGTCACCATTGTGG
GCATCGGCCAGGTTGGCATGGCCAGCGCCTTCAGCATCCTGGCTCAGAACGTCTCCAAGGAGGTGTGCCTCATCGATGT
CTGCGCCGACAAGCTGCAGGGCGAGCTGATGGATTTGCAGCACGGCTCCAACTTCCTGAAGAACCCCCAGATCACGGCC
AGCACCGACTTCGCCGCCTCGGCCAACTCCCGTCTGTGCATCGTGACCGCCGGAGTGCGCCAAAAGGAGGGCGAGTCCC
GTCTGTCCCTCGTGCAGCGCAACACAGACATCCTCAAGAACATCATTCCCAAGCTGGTGGAGTACAGTCCCGATACCAT
TTTGCTTATGGTGTCCAATCCCGTGGACATCATGACCTACGTGGCCTGGAAGCTGTCCGGTCTGCCCAAGAACCGCGTG
ATCGGCAGCGGCACCAACTTGGACTCGTCCCGCTTCCGCTTCCTGATGTCGCAGCGCCTGGGCGTGGCACCCACCTCCT
GCCACGGCTGGATCATCGGTGAGCACGGCGACAGCTCCGTGCCCGTTTGGTCTGGAGTGAACATTGCCGGCGTGCGTTT
GCGCGAGCTGAACCCCACTCTGGGCACCGGCGAGGATCCAGAGAAGTGGAACGAGCTGCACAAGCAGGTGGTGGACTCC
GCCTACGAGGTGATCAAGCTAAAGGGCTACACCTCCTGGGCCATTGGTCTGAGTACCGCCTCCTTGGCCTCGGCCATCT
TGCGCAACACGAGCAGCGTGGCCGCCGTCTCCACCTCCGTTTTGGGCGAACATGGCATTGACAAGGATGTGTTCCTCTC
GCTGCCCTGCATTCTTAATGCCAACGGTGTGACATCCGTGGTCAAGCAGATCTTGACTCCCACCGAAGTTGAGCAGCTG
CAGAAGTCCGCCAACATCATGTCCGATGTCCAGGCTGGTCTGAAGTTC
>CG10164-PA chr3R:19203338-19204513:-
ATGAAGAGGAAGGGTCGTATAGATCGGACACCAAAAGTAGAACCACCTAAACCATCGAGAGTTGTCAACACGGAGGCTA
TTCCACTGAACGTGGAAGCCAAATCCCAAGAGATAGATGATCAGGCTGCGCCTTTTATCTTGGTAGACTGTGCGAATTC
TGCAGATCGTTCAGATTTGGAAGCAATACTTAGTTCCATAGAAAAGGAACGGATGAAAAGGGTTCAGGCAGATATAGAG
CAGCAATGTTTTCCCCTCCTGGAGGATATAGAACCACCACCAGAATTAGATATGCCTATTAACCTAAGCTCTCAGGCAT
TGGTTAAATTGAATGAAGCAGAGAGTGAGCGCCGCTTCAAGGAGGATCTGGAGACTCTTAGTATTGCTGGATTGGAGTG
GGAGAAGGATACATCCATTACCATTACCTCTAATCTCCTGTCCGACATGACAATAGAAGACAGCAAACTATTGCTTCGA
ACTATGGCAGGTATGAAACAGATTTGCTGCACGCTAGAGCAGATGAAAAATGTTCCTGTGAAAATTGGATCAGCAGAAC
CAACTCCGCAGTCAAATTGCACAAGCTTGATTCCACTTTCAGGCCTTCGCCGACAAGACACCTTCGAAATTGAACCTAA
AAAGAACCAAAAGATTAGATATCCTGAGGTTTCCACCAAATCAGCAGTTAGCGAAAGGAAACCTCTACCATTAACTGCC
AAGGGAGGAAAATGTGTGAAAGTTATCTCAGAGACTGATAAGATTTTCAGCCAGATTGGCGATCTTCTCGTGAAACTGC
AGCTCCAACACGAGGGCAGTAATGTCCTGAAGAAGGGATCCTCTTATTCCTACATGGTGAACATTAAGCCAACTGGCAG
TGCATCCAATTGTTCAGTTTATGCGATTACAAAACTAAAATCCCACGAAATAAAGGAGACGCATGCCGAAAATCAAAGA
ACTTCTCACGCTCCATTTATCAACATTTTATACCGTGGTAATGGTGGACTGGTGGAGACTTCTCCATTGCCCACGACCA
CACGATGCATCGAAGGAAGCTCCATTGGGCCGATGTCCCTTCGCGAAACGCCGTCCTCCAGGATCAAACCACCATTTGT
GCGCAAGAGGCCCTGCTCCTATCTAAGGGTACCTACCCCTGTTAAATTTTGCCACGGCAGGAAGAAAAAT
>CG10166-PA chr2L:19212790-19213640:-
ATGCCAACAAATGGCCATAAATACAGCATTTTGCTGCCCACCTACAATGAAAAGGATAATTTACCCATTATAATATGGC
TAATTGTGAAATACATGAAAGCAAGCGGCTTGGAATACGAGGTGATTGTGATTGATGATGGTAGTCCGGATGGAACACT
GGACGTGGCCAAGGACTTGCAGAAGATTTACGGGGAGGACAGGATTGTGCTGAGACCACGTGGCTCCAAATTGGGACTC
GGAACGGCCTACATACATGGCATCAAGCATGCAACCGGCGACTTTATAGTTATCATCGATGCGGACTTGAGTCATCATC
CCAAATTTATTCCCGAGTTCATCAAGCTGCAACAGGAAGGCAACTATGACATTGTATCCGGCACTCGGTATGCCGGAAA
TGGAGGTGTCTTTGGCTGGGACTTCAAGCGCAAGCTAATCTCGCGCGGCGCCAACTTTTTGTCCCAGGTTCTTCTACGA
CCGAACGCCAGTGATTTGACCGGCTCCTTCAGGCTTTATAAGAAGGATGTACTGGAGAAATGCATTGCCAGCTGCGTGT
CCAAGGGGTACGTGTTCCAAATGGAGATGCTCGTTCGCGCTAGACAGCACGGCTACACCATCGCCGAGGTGCCCATCAC
CTTCGTGGACCGCATTTATGGCACCTCCAAGCTCGGCGGGACCGAGATTATTCAGTTTGCCAAGAACCTTTTGTATCTG
TTTGCGACCACA
>CG10168-PA chr3R:19185615-19187296:-
ATGCGGCTCGGCTGTGCTTGGCTGGCCTTCGGCCTGCTTTTGCACCTGAATCTTTACCTGGAATTGGGTCAAGCGGCCA
ACATCCTGGGCGTGTTCCCGTACCGCATTCCCTCCCCCTTTCAGATGGTACGACCTTTGATAAGGGCGCTAGTTGAGCG
CGGACACAAGGTAACGATGGTCACACCCGCTGATTATCCGGCCGAAATAGACGGAGTACGTCACATACGAGTGCCAATG
CTGAACCAGCTTATGCAGACTCTTATGGATAACGACCACTTCGTTGACGCTTTGGGTGATAAATGGAGGGAAGGTGTTC
TCGCATCCACGATTTTCTACAACGTTTCCCATGCTATCCTGAGCGATAATGGTGTTCAGATGTTGATGCGTGATAAAAG
TAGCAGGTTTGACATGATCATGGTAGAAGCTAGCCACCTGGATGCACTTTACGGGCTAGCTGAGTTCTATAACGCCACC
CTTCTGGGAATTTCATGTATGCACATGACTTGGCATATCGACTACTTGGCGGGAAATCTGGCTCCGAGTGTATATGAAC
CCGTATCCCCTATCGGTTTTGCTCTTGATAGCTCTCTCTTAAGTAGGTGGTCCAATTGGATTTATATCACCGAGGAGAA
GCTCCTGGAAAGTCTTGTTTACCGTCCCGCTCAGGTGCGATTGTTTAAAAAGTTCTTCGGATATCCGGCGGAGAAGCTA
GATGAGCTGCGGGCCAGATTCTCGGTCATCCTTGTTAATAGCCACTTCAGCATGGGAAGGGTGCGAGCCAATGTGCCGA
ACATCATTGAGGTAGCAGGAGTGCATCTGAGCGAGCCCCCAGAGCCATGTGGTGAGGAACTACAGAAATATTTGGACGA
GGCGGAGCACGGTGCCATCTACTTCTCAATGGGCCAGGATATTCTGATGAAATATCTGCCGGAAAATATGCAGAAACAG
CTGCTGCTGGTCTTCTTCCAGATAAAACAGAGGGTGATTTGGAAGAGCGAGCTGTCTATGCTACCCAACAAATCGGAAA
ACGTATACGTGATGGATAAAGTGCCCCAGCGAATGGTATTGGCCCATCCCAATCTCCGGCTTTTTATCACCCACGGCGG
CTTGCAGAGCGTGATGGAGGCGATTGACAACGGAGTTCCCATGCTGGGACTTCCACTGTTCTTCGACCAGTTCAATAAT
ATACATCGAGTGCAGTTAGCCGGAATGGCTAAGGTATTGGACCCCAACGACTTGAACGCAGACACACTCATCGAAACTA
TTAACGAGCTTCTTGAAAATCCTAGCTATGCTGAGAGAGCTAAAGCAATGGCATTGTCTTTCAGGGATCGGCCAATGAG
TCCTCTGGACACTGCACTCTGGTGGACGGAGTACGCTCTACGGAATCGGGATACTTCCCATATGCGTCTCAATGTGGAG
GAGATTCCTCTAATGCGATACTACAGACTCGACAGCATACTAACCTTTGGAGTTCGCCTTGGTTGCGTCTGTGCATCGC
TGATCTTTCTGGGCTGGAGATTGTACCAGAAGAATCGCAATAGGCACAGAAGAGTTCAGGAAAGGGAAAGAGTGCTTGC
GCAGATACAATTGCGCATGAGCGATAATGAAGTAGTATCC
>CG1017-PA chr3L:1496314-1497870:+
ATGAGTGCAGCCGCCGCCGCCGCCGCCGCTTCTGGGATCCAGAGCACAGCGGGCGCCATTCCCATGCGCAATGAGAAAG
GTGAATTGTCCATGCAAAAGGTGAAGGTGCAGCGATACATATCCGGAAAGCGACCCGACTACGCCCGTGCGGACTCCAG
TTCGGAGGAGAGCGACGACGATGACTTCATTGACACCAGGAAGCGCCTGGAGCGCCACAAGGCGGAACGACATAAGCTG
GAGCTCTCCCGTCAAGGCGGTAGCGCGGAGGGCGAGGAGCGGGCGGCGGGTGAGGGCCAGGAGGAAGACGACGCCGAGG
TGGACGATCCACGCCTACGAAGATTGCGGCAGCGACCCGTGGACATGGAGGACATGGAACGCGAGCGGAGAGAGCGCCA
CCGACACATCCACGAACCGGAAATCATGGAGAGCGACAGCGAGGACGAGGAGGAAGACGAGGGAGCACAGGGAGCGATT
CAGCGGGGCACCAACAAGATCACACTGGCATCCGAATCCGACACGGATGCCGAGCTCAGCGACACAGAGCTGGAGAACC
GGCGCACCAAGCTGAGATCCCGCATGCTGCAGCAACAGCGAGAGGAGGAGGTGCTACAGAAAGAGGATGAGAAACAGTC
AGAATCCTCCGAATCAGAAAGCTCCGAGTACGAGGAGGAGACGGAGAGCGAGGAGGACAACGAACCCCGCCTGAAGCCG
CTTTTCGTCCGAAAGAGAGATCGTGCCACCATCCAGGAGAAGGAGAGAGAGGCTCAGAAACAGAAGCAGCTGGAGGCGG
AGGCCAAGCGGGCAGCCAAGGAGCGCAGAAGAGCCACCCTGCGAATGGTCGAGGAGAGCGTCAAGAAAGATCTGGAGAA
GACCAAGCCGGAGACCAATGAGGCCTGCATCGAGGACGTGTGCACGGACGACGAAAACGATGAGGTGGAATACGAGGCC
TGGAAGCTGCGTGAGCTCAAGCGAATGAAGCGGGATCGCGAGGAGCGTGATAACGTCGAACGCGAGAAGCTGGACATTG
ATCGCATGCGCAACATGACCGAAGAGGAGCGACGCCAGGAGCTGCGCCAGAACCCCAAGGTGGTCACCAACAAGGCCAC
CAAGGGCAAGTACAAGTTCCTGCAGAAGTACTATCATCGTGGTGCCTTCTACCTGGATGAGGAGAACGACGTCCTCAAG
CGCGACTTCGCCCAGGCCACGCTGGAGGATCACTTCGACAAGACCATCCTGCCCAAGGTGATGCAGGTGAAGAACTTCG
GCCGCTGCGGCCGCACCAAGTACACGCATTTAGTGGACCAGGACACCACCAAGTTCGACTCGCCCTGGTACGCCGAGTC
ATCCAGCAACATCAAGTTCCACAACGAACACGCCGGCGGCATGAGGCAGCAGTTCGACAAGCCCACCGGCTCGAAGCGA
AAAAAGATGGAG
>CG10171-PA chr3L:12777341-12778398:-
ATGCGTGACTGGATGCCAGTGCTCTTCTGCGGACTGTCCGTGCCGATCTCGCTGTTCATGTGGCTGGGCAATGTGGCGC
TGTCGAAGTTCTGGAGCAGTGACTTTGAGGAGTCCCGGGTGATTCCGCCGGTGCGCTGGCTCTTCTCCACACTGGCGCC
CTTGGCCTTGATGACTGTGGCTCTGCGCCGGAGGAGCGTCAACCGATCTGGAGCTGCGCTGGGCATTCTGGTGGCCTTC
ATCCTATCCATCGCTAGCCATCCGTTCTTCGCCAGCCTGGTGGTGTTCTTCTTCAGCTCATCGCGGGCCACCAAGTTCC
GGGCGAACATGAAACGCCGCTTCGAGAGCGATTTTCGCGAGGGCGAAGGCCAACGAAACTGGATACAGGTACTCTGCAA
CGGAGGCATGGCCGCCCAGCTTGCATTGCTTTATCTGCTGGACTGCGGTAGTGGCGAGCGGGCGGTGGACTTCTCCCGA
GAATACCGATCCAGCTGGCTGGGTGTGGCTGTTATGAGTGCGTTTGCCTGTTGCAATGGCGACACCTGGTCCAGTGAAT
TAGGATCCGTGCTGTCGCAACGCGATCCAGTGTCTATCATCACCTGACGGAGAGTGCCGCGCGGTACCAATGGTGGGGT
TTCGTTGCTCGGCGTCGCGGTAAGCCTGCTCGGTGGCCTGCTCGTCGGCTTTGGCTATTTTGTCACCGTTCGTTACACC
GTTGAGGCCAAAATGCTTCTGGTTAGCCCACCACAAAGGCCAATCATCGTCTTCGGTGGCATCGCTGGACTTTTTGGGT
CCCTCTTGGACTCTGTCCTGGGTGGTCTGCTGCAGTTCTCGGGCATCAATGAGGAAGGCAAGATTGTGGATACACCTGG
GAAGGGAGTGCGCCACGTGAGCGGACTGCGCATCCTGGACAACCATAGTGTCAACCTGATTTCCAGCATCGTCACCGGC
GTCACCATTCCGCTCCTGGCCCAGAGATTCTGGCCCGTGCGC
>CG10171-PB chr3L:12777341-12778398:-
ATGCGTGACTGGATGCCAGTGCTCTTCTGCGGACTGTCCGTGCCGATCTCGCTGTTCATGTGGCTGGGCAATGTGGCGC
TGTCGAAGTTCTGGAGCAGTGACTTTGAGGGTTATCCGACAGAGTCCCGGGTGATTCCGCCGGTGCGCTGGCTCTTCTC
CACACTGGCGCCCTTGGCCTTGATGACTGTGGCTCTGCGCCGGAGGAGCGTCAACCGATCTGGAGCTGCGCTGGGCATT
CTGGTGGCCTTCATCCTATCCATCGCTAGCCATCCGTTCTTCGCCAGCCTGGTGGTGTTCTTCTTCAGCTCATCGCGGG
CCACCAAGTTCCGGGCGAACATGAAACGCCGCTTCGAGAGCGATTTTCGCGAGGGCGAAGGCCAACGAAACTGGATACA
GGTACTCTGCAACGGAGGCATGGCCGCCCAGCTTGCATTGCTTTATCTGCTGGACTGCGGTAGTGGCGAGCGGGCGGTG
GACTTCTCCCGAGAATACCGATCCAGCTGGCTGGGTGTGGCTGTTATGAGTGCGTTTGCCTGTTGCAATGGCGACACCT
GGTCCAGTGAATTAGGATCCGTGCTGTCGCAACGCGATCCAGTGTCTATCATCACCTGACGGAGAGTGCCGCGCGGTAC
CAATGGTGGGGTTTCGTTGCTCGGCGTCGCGGTAAGCCTGCTCGGTGGCCTGCTCGTCGGCTTTGGCTATTTTGTCACC
GTTCGTTACACCGTTGAGGCCAAAATGCTTCTGGTTAGCCCACCACAAAGGCCAATCATCGTCTTCGGTGGCATCGCTG
GACTTTTTGGGTCCCTCTTGGACTCTGTCCTGGGTGGTCTGCTGCAGTTCTCGGGCATCAATGAGGAAGGCAAGATTGT
GGATACACCTGGGAAGGGAGTGCGCCACGTGAGCGGACTGCGCATCCTGGACAACCATAGTGTCAACCTGATTTCCAGC
ATCGTCACCGGCGTCACCATTCCGCTCCTGGCCCAGAGATTCTGGCCCGTGCGC
>CG10173-PA chr3L:5733337-5740532:-
ATGACTGTCTCGTATGCGGGTGAAGTGCCAAATGGGAGCAGCTTTGGCTGTTTCTGGAAGATCCTGTGGAAATGGCGAG
GCAGCGTTTACAAATTGATCTGGCGCGAATTAGTTGCGTATCTGTGTTTATACTACACCATAAATGTTATCTACAGATT
TGGTCTGACAGAAAGTCAGCAAGCCATTTTTAAGAAAATTCGCCTTTATTTTGGGCAGCAGAGTGAAAGTATACCCATG
TCCTTCGTGCTGGGCTTCTATGTAAATCTGGTGGTGAAACGTTGGTGGGAGCAATACAGGCTTTTGCCCTGGCCAGACA
CGTTGGCCTTGTTCATAAGCGCGGCTATTCCCAACTCAAATGGCGGTGTAAATAATGAAACGGGCCGCCTGATGCGTCG
TAATATCATGCGCTATATGGTCTTGGCCTATGTGATCACTCTTCAGCGAATTTCCCTTCGTGTGAAACGCCGTTTCCCC
ACCACCCAACATCTCGTGGATGCGGGTCTGATGCACGAATCCGAGATGAAAATCTTCGAGGCACTGAATCAGAAGAGTC
CCATGTCCAAGTACTGGATGCCACTCGTCTGGGCCACCAACATCATAAACCGGGCCAGAAAGGATGGCCTAATCGCCTC
GGATCATATTGTGCAAACCATACTGGTGGAGCTCTCGGATATCCGTCGACGTTTAGGTGGTCTTATTGGCTACGACACG
GTCTGTGTTCCTTTGGTCTACACTCAGGTGGTTACCCTGGTGCTGTACACCTATTTCATAGCTGCCCTTTTGGGCCGTC
AAATGTTGCCCAACGTTCTGGACAGAAATGGACGCGAAGATCCCGATCTGTACTTCCCACTGTTCACCGTGTTGCAGTT
TGTTTTCTACGTGGGCTGGCTGAAGGTGGCCGAGGTGCTAATCAATCCCTTTGGCGAAGATGACGATGATATCGAGCTC
AACTGGCTAATTGACCGACACATCAAGGCTGCCTACATGATCGTGGACGAAATGCACGAGGAGCACCCCGAGCTGCTGC
GGGATCAGTACTGGGAGTGCGTGGTGCCCAAGGATCTGCCCTACACGGTGGCATCCGAGCACTACCGGAAGGACGAGCC
CAAGGGCTCCGCCGAGAAGTACAAGGTCAAGAAGGAGGACGCCATGTACGCCAACATAATGCCAGGCGGTGGCAAGAGG
ATGCTCAGCGACGATGTCTACGCGGACTATGAAAGCGTGGACACGCCAATGGTGGAAAGGCGGAAAAACAACTGGCTGG
TTCGCCAGCTCTCCCGCATGGGTTCCATGAGGAGCCAGTCGACGGCCTACTCCTCTGGCGGCATGCCCTTCAACCGGAA
CCGCCTCAACTCCGTCTACTCTAGTCCCGAATCCGGCTTGCCACTGACCATCCTGCAGCAGCAGCAACTGCAGCAGGCA
CATCAGCAACAGCAGGCCGGATCGCAGCCAAGTAAATCGAGTCTCTATGGCAAATTTGTGCATCGCAAATCGCTGAGAG
CACAACGCCAACTTATCAAGCAGAACTCCAAATTAAATGGCTTGAATGTCAATGTGGCCAAGACCCGACCGCGGATTCC
CACGCCCGAGGTGGCCAAGGATGGCAACACGAATCCAGTCACCAGCTCGGTCCTAATGGCACCACAGCAGCTGAGCACC
ACCAGCGCACCACCGGGCATGTACCCCTCCTCCTACGCACCCGACACCCTACTGCACCAGGAGAGCGGCCAAGTGCTGG
GCACGCTGCTGCTCTCGCCCATCAAAGAGATGGATAGCTCATCGTCCAATAACACTCTGATTCCAGGGCATCCGGCCAC
TGCAGCCCTGGCAGCCAGCATGAAGGAGGGATTCAATCCGAGCAGTATTCCCGCTGCCACGAACATCACCACTCTGTCG
TTCCCCTTCAGCGTGACCAGCACAGGCGGGGAAACGATGCCCACTGGGACACTCAGCATCCTGCCCATTTCGGCAAATG
CCCAGCTACCCACGATCACGACGACGGCAAGTGGCTACGATCCTAACGATGTGATCACCACGATACCGGTGTCCTTGTC
CATCCAGCGATCGCCGTCAGCACTTTCCATTGTGGAGCTGACTGGTGCAGATGTCCAGGATGGTTATAGCAACAGTGGG
TCAAGCAATGGCAATGGCGGTATCACCACCACGGCACTGCTGTCCGTTAAGCCCCTCAATGGGAACCAGAACATTTCGC
GAAACAACAGTTTCAACCTGAGCCTCAATCTGCAGGATCCGCAGCAACGATCCTCGATGAGATCAGCGGGTCCCACGGA
TACAGTGGACACCTCAGGCACGATGCCAATGCCACAGAGGAGTGGAGGCCTGGAAACTGGCGGAGCCGGAGGATCCTCG
GCACCCTCAACTCTGGCCAAACACAAGCCGGAACAAAAGACCGGAGAGGTGTACGTC
>CG10176-PA chr2L:18175042-18176236:+
ATGTCGGTCAGGAAGTTGAGTGCCCTATCGCTCTCCATTGGTGGGGTTCCGTTGATTCCAAGTGTTTCATTGGTAGCTG
CGGCCAATGGAGAGAGTAAGGATTGCCATGGCGCGATCTGTCATCCGGTCAATGAATTTTGCTATGTTGCAACTGAGAG
ATGTCATCCATGCATCGAGGTCTGCAATAACCAAACCCACAACTACGATGCGTTTCTGTGCGCCAAGGAATCTTACAAG
ACATTTGAGCCGTTAAAAGCGGAGATGCTGGACATCCAGAATACCCAGCAGCTGATCCTCTTGTTGCTGACTATCCTTC
TCGTCCTGATTGCGCTTCGTTGCGCGTTCCAGTTCCTTCGATGGCTGATAGGCAACCGGTGCTTCCAGAAGCTGTTGCG
CCGTCTCCAATCGAAGGCCTACCCTCATCCGGCAACTGCAAATGGAAAGGATCTCAATGCTACCACCATACAGAACCTG
AATGCCATTAACCATCCTGGCAGCGACCTTGAGCGGGCGCAATCACAGATCTACAGTGTGGCAGGTGCCGCCGAGGGTT
CCGTTGTTACTATGACAACGCCGGTGAGCACTCGCTATCCGGCGGAAAACAGCACCACGCCCACAACAGTTATGACAGA
GATCGGATACGGATACGATAATCAGGCCATGGTCGTAACGCCGGTTTCCGAGAAACCATCAGCAGCGACGATTCCTGTC
GCTTTC
>CG10177-PA chr3R:19164786-19166021:-
ATGTCAGACCAATTCACTTGTTCTGCCTCCAGGGGGGTAGGTCCTCCACTACACAAAAAAGCGCTGCGGGTGTGCTTCC
TGCGGAACGGAGATAGACACTTCAAGGGCGTTAATATGGTCGTCTCTCAAGCCCGTTTTAAGGACATTCCGGCTCTGCT
ACAAGAAGTCACCGACTCTTTAAAACGCCATGTGGTTTTGCGATCAGCAATCGCTAATTTCCGCCGGACTGACGGATCG
CATTTAAGATCGCTGAGCTGTTTCAGCGAAACCGACATTGTGATTTGCTGCTGTAAGAATGAAGAAGTAGTTAGTGTCA
ATTACAGCATCAACAAGGACTTCCAGCGAATGGTGGATTCTTGTCAACGTTGGCGCCAACGTCGGTCTGACAGTGGAAC
CCTGGAGTGCATGAAGTCTCTCGACCTGCCCGAAGCCATTCAGCTTTACATTGAGAGCCATATAGAGCCCGTGGTGCAA
AACACAAGGACACTGATATATCGCGGGAAAACCAGGGCCAGCCAGACCAAGTGCATCGTGAAGATGGTGAACAAGCAGA
CCCAGAGCAACGACTGCGGAGATACCTATATGGAGGCGGAGGTGCTGCGGCAGCTTCAGTCGCATCCAAACATCATCGA
GCTGATGTACACGGTTGAGGATGAGCGCTATATGTACTTGGTTTTAGAGTACCTGGACTGTGACATGCAGGAAGTGATT
CAGCAGCTCGGTATCTTGTCGGAGGCGTGTGCCAGATCGGTGATGAGATGCACGGTATCGGCACTGGCGCATATGCACC
AACTTCAGGTAATTCATCGGGACATCAAGCCGGAGAATCTGCGGGTCTGCTTTACATCCGACCAGTGGAACTTTAAAAT
GGTCAAAGTGGCGAACTTTGGCTTGGCCACTCACTATCGTGGAAGCAAGTTGAACGTCCGTTGCGGCACTCCTTGCTAC
ATGGCACCCGAGATGATCGCAATGTTGGGATACGATTATCAAGTGGACTCCTGGTCGCTGGGAGTTACTCTGTTTTATA
TGCTATGCGGTAAAATGCCCTTTGCTACTGCCTGTGAAAATGAGAAGAAGGTCTATGCAGCGATCATGAGTGGTGGACC
CACGTATCCCAAGGACATGAAAAGTGTCATGAGTCCGGAGGCCACCCAGTTGATCGATGGACTGCTAGTGAGCGACCCC
AGCTATCGTGTCCCCATCGCTGATCTCGGCCAGTATCAGTTCTTGGCCCTA
>CG10182-PA chr2R:18772125-18774075:-
ACAGTTATGAGTATCAGCGATAGCACCTGCCAGACGAGTGAACGCGAACCCTGGGATGGATTAACCATTTTCACAATAG
TGCTCTTATCGATAATGGGCTCCATCGTGGCTCTCTGCACCGTATACGACTACTTCAGTTGCCACACTCAAAATCAACT
TCCAGCGATGGTCAAGGTATTCTCGGCCAGGGCCAATTCCCGGGCCCTGTTCCGCATCGTCGAGACCAAGCCCAGCTCG
AACGTGATCGACTGCCTTCATGGGATTCGGTGCATGTCCCTCGTGTGGGTGGTCTTCTGTCACGAACAAGGATATTTCC
TGTCATCGGCATATCTTAACTTCTTCGATATCCTTCGGTGGGTAGAATACCCATCATCTAGCATTTATCTGCACGGCTT
CTTCTCCGTGGATTCATTTTTCGTGATCGGCGGCCTACTGGTGGCGTTGATTAGTCTGCGCATGATGGACAAATCCAAG
GGAAAATTGAATGTGCCTTTGATGTACCTGCACCGCCTGATCCGCATACTTCCCAATGTGGCCGTGGCCATGCTCATCT
ACACAAAACTCATGGGTCTGATGGCCGACGGTCCGCTCTTCAAGGGCGGATACAGTGGTAAAGAGGTCTGTGGAAAATA
TTGGTATCGAACTCTGCTGTTCGTAAACAACTATTTCCTTGAAAGGTGCCTTCCCCATACCTGGTATCTCTGCGTGGAC
GTGCAGCTATTCCTCATCTCTCCAATCCTGCTGATCAGCCTTCACAAATGGGGCAAGAAGGCAGCTGCTGTTATAGTCG
TGGCCATCGGCCTGTTGGCCGCCTTGCTCTTTGGATCGATGATGATACACCACTACTCACTCGTGTTGAAGAACACCAA
CGAAGAGTCGCAAAGGCTGTACACCTCAACGCACTACCATTGCACTCCCTGGCTCATTGGATTCATGTTCGGCTACTTC
CTGTACCTTAACCAGGGCAAGAAGTTCCGCCTCAACTGGTTAGCTGTGTGGTCTGGGTGGATACTTTGTCTGGCCATGA
TTTTCACCTCGATATTCGCCATCTATCCGGCGGCAAAGTGGACCACCCCCGCTCCGTCCAGCCTGGAAGAGGCTTCTTA
CTACACTTTCACCCGGTTGGGCTGGTCATTGGCTATATGCTGGGTGATCTTCGCCTGCATGCAAGGATACGGGGGTCTG
GCCAACAGCTTCCTGTCCTCCCCGCTGTGGCAACCTCTCTCGAGACTATCGTACTCCGTCTACATCTGGCACGTTTTTA
TGCAGGAGCTGAACGCCCGAAGAACTAGGACCAACGCGTACTATTCGGACTACAACATGATGCTCAAATTCTGGTCAGA
TATTGGATTCACCTTCTTGCTTTCCTATCTGCTCTACCTGATCATCGAAGCACCTTTCAATGGACTTGATATTTTCATC
CGGCCTCAAAGGAAGGCACCTCCTACCATGAAAACCCAGACAAACTCAGAACCTACGCAGGAGATTCAGAATATTGAAG
ATGGATCAAACATTACAGAAGAGCTCAAG
>CG10183-PA chr3R:19254048-19254101:-
CACCACCGCTTAAGCAGGTTCAAGGAGTCACTATCCCAGGATATTAACCACGAA
>CG10184-PA chr3R:19257947-19260382:-
ATGACCACCCACTCCGTTGTTGACCTGCGCTCGGACACCGTCAGCCAGCCCACGGACAAGATGCGGGCCCGGATGGCCG
CCGCCGTGGTCGGGGATGACGTTTACGGCGAGGATCCCACCGTCAACGAACTGGAGGCGCGGACAGCGGCCATTTTCGG
CAAGGAGGCGGGCCTCTTTGTGCCCAGCGGCACCATGGGAAATCTACTGGCAATTATGGTTCACTGCCATCGTCGTGGG
ACGGAGGCCCTGGTCGGCGATTTATCGCACATCTTTCTGTACGAACAAGGTGGCGCCTCGCATTTGGCCGGAGTCCAAT
TAGCCACTCTGAAGAACGAGCAGGATGGCACCTTTAGTCTACAGGATCTGCGACGCAGGATTCGCCACGAAGACTGCCA
TGAGCCCATCACCTCGCTGGTGGTGGTGGAGCAAACCCACAATATCTGCGGCGGCAAAGTGGTGCCCCTGGCCTTCTTG
GATGAGCTAGCTGCTTTGGTCCGTCAGCCGGGCGTGGGCACTGGAAACGCCCGCATCGCTCTCCACATGGACGGAGCGA
GGGTCTTTAATGCGGCCACCGCCTTGGGCGTGGGAGTGGAGCGCATCTGCCGCGACTTCGATTCGGTATCCATCTGCCT
CAGCAAGGGCTTATCGGCTCCCGTGGGATCCGTGTTGGTCGGCTCCAAGGCCTTCATTACAGAAGCCCATCGACTGCGC
AAAGCTTTGGGAGGCGGAATGCGACAGGTGGGAGTGTTAGCAGCAGCTGGACTGGTGGCTTTGGATGAAGTGGTTCCAC
TTCTGAGCAAAGATCACGAACGGACCAAGAAAATTGCCAAAGCTATTTACGGACTGAATAGTCCCAACATTACCGTAGA
CTTGGAGTCTGTCCAAAGCAATATCCTTCTGGTAGAGATAACCCAACCCAAACTGAAGGCCAGTGAGTTCTCCACTCGG
TTGAGCATCGTTGATGCTGGAGAAGTGGAGGCCGGAGTGACGGACAAAAACGGAGCCGGAATCGTGGTGAAGGCCTGTG
CCCGGGATTGGGCATTTGCAAGACTGGTGCTCTACCATCAGGTGGACGATGAGCAAGTGGACCTGGCCATCAAGAAGCT
GAAGTACGTCATCGGCCAGTACGACAAGCAATGGCCCAGGACC
>CG10189-PA chr2L:19175325-19176539:-
ATGTGCAGCATTGGTGAAGATGATTTTGGAGACGATGGCGCCGCCCACGCCATGGCGGTTGAATCCCTACCATTAGGAA
TCGTCCTCAGTCCAGGGAATTGCAGCAAATGCGATGTAAACTCCGACGAGCTCTACAAACTCAACTTCCGTACTGCGGA
GTGCCGGGAATGCTTTCTAGCGTATGCGAGGCACAAGTTTCGCGCTGCTCTGGGAGCAGCCAAGATCCTGCCCAGAAAC
GCCGAGGTGCTCCTTGTCTTGGACGGATCCGCGGAGTCGCTCGTGTTGCTCGACATGTTACACTTCGCACAAACACAGA
ACACGTTCAAAAGACTTCATTGCAATGCACGTGTGGTCTACGTGGAGGAGCAGCAAGTGCAAGGGCGCGATCCTGTGCA
CTTGGAAGCTCTGCAGAACTTATCAACACAATACGCACCGTTCGATTTCTATGTGATTGAACTGGGTGCCTTACCCAGC
TCCATGCAGCGGATCAAGGATTATAGTCCTTCTCTCAACGCAAACAACGAGCTTATCCACAAGCTGCAGAAACTGCGAA
GTCTGACAGCGCGCCAGGATTACCTCCAGCAACAGCGCAAGAACCTGATCTGCTCCGTGGCTCAGTGTCTGCGATGTAC
ACACGTCTTTGAATCTAACATAAGTGTTGACTTAGCCACCCAGTTGCTTACTGCAATAGCGCTAGGTCGTGGCGGTAGT
GCCGCCTTGGATGTGGCTCTCCTCGACGATCGGCTGTCTGGAGATGTTAAGCTGCTGCGACCTCTCAAGGACCTAAATG
AGCAGGAGATTCAATTTTACATACATGCACAGCGACTAAAGCCACTGTTCCAAAAAGGCTCACGTTATGGGAGGGAGCA
TGGACAGACTGCCAGCTTACAGAACCTTACATCAGCATTTGTGGCCAATCTTCAGCAAAACTATGCCTCCACAGTATCC
ACAGTGTTCCGAACTGGCGACAAAATAGCTGCCAATTCCAATCCAGAGCAGTCCTCTTGTGTTCACTGCCGATCTACGC
TGGACACCGAACTATCCGATACTCTGCTGGCTATTGAGTACTCCAGATCTGTTTCAGAGGCCGGCGTGAGCCTGTACAA
AAGCGGACAAGATCTCGAGGACTTGGCCAAGAAGCGACTGGAGAACAAGGATGGTTTGTGCCACGCATGCCGCGCCATA
CAGGCCGAGTTGGATAGTGGTAACTTGTTG
>CG1019-PA chr3R:2979347-2980831:-
ATGCCTTCCTTCCAACCGATCGAGGCCCCCAAGTGTCCGCGCTGCGGCAAGAGTGTCTACGCTGCCGAGGAGCGTCTGG
CTGGCGGCTATGTATTCCACAAGAACTGCTTCAAGTGCGGAATGTGCAACAAATCCCTGGACTCCACCAACTGCACAGA
GCACGAGCGCGAGCTCTACTGCAAGACGTGCCACGGTCGCAAGTTCGGGCCGAAAGGTTACGGCTTCGGCACTGGAGCG
GGCACCCTCTCCATGGACAACGGGTCACAGTTCCTGCGCGAGAACGGCGATGTGCCGTCCGTAAGGAATGGAGCCCGCC
TGGAACCCAGGGCCATTGCTCGTGCCCCCGAAGGTGAGGGCTGCCCTCGTTGCGGTGGCTATGTGTACGCCGCCGAACA
GATGCTGGCCCGCGGACGCAGCTGGCACAAGGAGTGCTTCAAGTGCGGTACCTGCAAGAAGGGTCTGGACTCGATCCTG
TGCTGCGAGGCTCCGGACAAGAACATCTACTGCAAGGGCTGCTATGCCAAGAAGTTTGGACCCAAGGGCTATGGTTATG
GCCAGGGCGGTGGTGCTCTCCAGTCCGACTGCTATGCTCACGACGACGGAGCACCGCAAATCCGTGCCGCCATCGACGT
GGACAAGATCCAGGCCCGTCCGGGTGAGGGTTGCCCACGTTGCGGCGGCGTGGTCTACGCAGCGGAGCAGAAGCTTTCC
AAGGGCCGGGAGTGGCACAAGAAGTGCTTCAACTGCAAGGATTGCCACAAGACTCTGGACTCGATCAATGCCAGCGATG
GTCCCGATCGTGATGTGTACTGCCGCATCTGCTACGGCAAGAAGTGGGGACCCCATGGCTATGGATTCGCCTGCGGCTC
TGGTTTCCTGCAGACCGATGGCTTGACCGAGGATCAGATCAGCGCCAACAGGCCCTTCTATAACCCGGACACCACGTCG
ATCAAGGCCCGTGACGGCGAGGGCTGCCCCCGGTGCGGAGGAGCCGTTTTCGCCGCCGAGCAACAGCTGTCCAAGGGCA
AGGTGTGGCACAAGAAGTGCTACAACTGCGCCGACTGCCACCGGCCATTGGACTCGGTCCTGGCCTGCGATGGACCCGA
TGGCGACATCCACTGCCGCGCCTGCTACGGCAAGCTCTTCGGACCCAAGGGCTTTGGCTACGGCCACGCCCCCACTCTG
GTGTCCACCAGTGGCGAGAGCACTATCCAGTTCCCAGATGGCCGTCCTCTGGCCGGACCCAAGACTTCGGGCGGCTGCC
CGCGTTGCGGTTTCGCCGTGTTCGCCGCCGAGCAGATGATCAGCAAGACCAGGATCTGGCACAAGAGGTGCTTCTACTG
CTCGGATTGCCGCAAATCGCTGGACTCGACCAACCTGAACGATGGACCCGACGGCGACATCTACTGCCGAGCCTGCTAC
GGCCGCAATTTTGGACCCAAGGGAGTGGGCTACGGTCTCGGCGCGGGCGCTTTGACAACGTTC
>CG1019-PB chr3R:2979347-2980831:-
ATGCCTTCCTTCCAACCGATCGAGGCCCCCAAGTGTCCGCGCTGCGGCAAGAGTGTCTACGCTGCCGAGGAGCGTCTGG
CTGGCGGCTATGTATTCCACAAGAACTGCTTCAAGTGCGGAATGTGCAACAAATCCCTGGACTCCACCAACTGCACAGA
GCACGAGCGCGAGCTCTACTGCAAGACGTGCCACGGTCGCAAGTTCGGGCCGAAAGGTTACGGCTTCGGCACTGGAGCG
GGCACCCTCTCCATGGACAACGGGTCACAGTTCCTGCGCGAGAACGGCGATGTGCCGTCCGTAAGGAATGGAGCCCGCC
TGGAACCCAGGGCCATTGCTCGTGCCCCCGAAGGTGAGGGCTGCCCTCGTTGCGGTGGCTATGTGTACGCCGCCGAACA
GATGCTGGCCCGCGGACGCAGCTGGCACAAGGAGTGCTTCAAGTGCGGTACCTGCAAGAAGGGTCTGGACTCGATCCTG
TGCTGCGAGGCTCCGGACAAGAACATCTACTGCAAGGGCTGCTATGCCAAGAAGTTTGGACCCAAGGGCTATGGTTATG
GCCAGGGCGGTGGTGCTCTCCAGTCCGACTGCTATGCTCACGACGACGGAGCACCGCAAATCCGTGCCGCCATCGACGT
GGACAAGATCCAGGCCCGTCCGGGTGAGGGTTGCCCACGTTGCGGCGGCGTGGTCTACGCAGCGGAGCAGAAGCTTTCC
AAGGGCCGGGAGTGGCACAAGAAGTGCTTCAACTGCAAGGATTGCCACAAGACTCTGGACTCGATCAATGCCAGCGATG
GTCCCGATCGTGATGTGTACTGCCGCATCTGCTACGGCAAGAAGTGGGGACCCCATGGCTATGGATTCGCCTGCGGCTC
TGGTTTCCTGCAGACCGATGGCTTGACCGAGGATCAGATCAGCGCCAACAGGCCCTTCTATAACCCGGACACCACGTCG
ATCAAGGCCCGTGACGGCGAGGGCTGCCCCCGGTGCGGAGGAGCCGTTTTCGCCGCCGAGCAACAGCTGTCCAAGGGCA
AGGTGTGGCACAAGAAGTGCTACAACTGCGCCGACTGCCACCGGCCATTGGACTCGGTCCTGGCCTGCGATGGACCCGA
TGGCGACATCCACTGCCGCGCCTGCTACGGCAAGCTCTTCGGACCCAAGGGCTTTGGCTACGGCCACGCCCCCACTCTG
GTGTCCACCAGTGGCGAGAGCACTATCCAGTTCCCAGATGGCCGTCCTCTGGCCGGACCCAAGACTTCGGGCGGCTGCC
CGCGTTGCGGTTTCGCCGTGTTCGCCGCCGAGCAGATGATCAGCAAGACCAGGATCTGGCACAAGAGGTGCTTCTACTG
CTCGGATTGCCGCAAATCGCTGGACTCGACCAACCTGAACGATGGACCCGACGGCGACATCTACTGCCGAGCCTGCTAC
GGCCGCAATTTTGGACCCAAGGGAGTGGGCTACGGTCTCGGCGCGGGCGCTTTGACAACGTTC
>CG10191-PA chr3L:12779291-12780524:-
ATGCAAGGACTGTTCAGGGATCCGGCACTGGAGCGCCACTTCACTGGCCACTCTGGCGGCATCACACAGCTGCGCTTTG
GTCCCGATGGTTCCCAGATCGCCACCTCGGCCACGGACTCCACGGTGATCCTGTGGAACCTCAACCAGGCGGCCCGCTG
CATTCGCTTTGCGTCGCACTCCGCTGCGGTGAACGGTGTGGCCTGGTCGCCAAAGGGCAACCTGGTGGCCTCCGCCGGA
CACGACCGCACCGTGAAGGTCTGGGAGCCGAAGTTACGCGGCGTTTCCGGGGAGTTTGTGGCCCACAGCAAGGCGGTGC
GCAGCGTGGACTTCGACTCCACCGGTCACTGGATGCTAACCGCCTCCGATGACAAGTCGGCGAAGATATGGCGCGTTGC
TAGGCGGACGTTTGTGTCTTCGTTTGCACAGCAAAACAACTGGGTGCGCAGCGCCAAGTTCAGTCCCAATGGCAAACTG
GTGGCCACCGCCAGCGATGACAAGTCGGTGAGGATCTACGATGTGGACAGCGGAGAGTGCGTGCGCACCTTCACCGAGG
AACGAGCCGCTCCACGACAACTGGCCTGGCATCCGTGGGGCAACATGTTGGCCGTCGCCCTCGGCTGTAACCGCATCAA
AATCTTCGACGTTTCCGGCAGCCAGCTGTTGCAGCTTTACGTGGTGCACTCGGCGCCGGTCAACGATGTGGCCTTTCAT
CCTAGCGGACACTTTCTGCTCTCCGGCAGCGACGACCGCACCATCCGTATCCTAGACCTGCTGGAGGGAAGGCCCATCT
ACACTTTGACGGGCCACACTGATGCGGTAAATGCGGTGGCATTCAGTCACGATGGCGACAAGTTTGCTACCGGTGGTAG
TGATCGCCAGCTCCTGGTCTGGAAGTCGAACCTACACACCTACGATGCTTCGCAGTTTGAAGCCAAGTCTGCCCTGGCT
TCCTCCGGTTGCGAAAGCAGTGGCGTCTCCTCAAAACAGAGCGTAGGCAGTTCCAAGTCCAATGACCTCAGTATCCGCA
TTGATCCGCGCCAATCGCTGGCCTATCAGCTGTCGGAGGAAAACTTCCAGGTGCTCGACAGTAAACACTCGACTCAGCC
GGACAAGGTGCTCGGTCACGGCATGGACTTCAAGCAGCATAGCTCCAGCCCGCGCTTCTTT
>CG10194-PA chr2L:19172444-19173707:-
ATGTCAAAGCTTTTGCCCAAAATTCGCTCCTCCTCAAGTTTAATCCTTCTGGCTAAGAACCAAGTTGAAAAGGCCACGT
CGTGTGATTACAATGCCCTCCTCCTTACACGAACGCAGAAGTCCACTTTCATGCCGGAGTCATCGGTGTTTCCTGGCGG
AGTTTGCGATGCCTCGGACAGTTCGCCTGCCTGGTTGGAACACTTTCAGCGAAACGAGATCAGTGCAGCTAAGCTGCAG
AACTTGGGCCACGTGAAGGGACCACGTCCGGATATTTTCCACACCAAGGCAGATAAGGAATCGCTCGATCCATCCCTAG
CCCTGCGGCTCACTGCCATACGAGAAACCTTCGAGGAGTTGGGCATCCTGCTGTGCAGGGACAGCAAATCATTGACCTC
CACTAGCGGTTATGGAGCGTTCTATGACCAGTTTGACCGCGCCCACTGGCAGCACATCGTCCACAACAATGCCAGCCGG
TTCCTGGAGCTCTGCAAGCAGCTGGATGTGCTCCCGGATGTTTGGTCACTTCACGAGTGGTCCGTCTGGCGCACGCCGT
CCACGTTCAAAAAGCGCTTCGAGACGGCCTTCTTTATGACTGCCCTGGAACAGGAACCCATTGTTCACATCGAACCTAA
TGAGGTCAAGGATTGTGCGTGGCGCTCCCCATTGGATTACCTTCAAGCGAGCCTTAGGAAAGAACTCTGGCTGCCCCCT
CCGCAATTCTATGAACTTTCGCGCTGCCTAAAGTTCTCCTCCTTAGATAACCTGCGTCAATTTGCAGCAGAGCGTGAGG
TCAAAGGCATTCAGCTAATTCATCCTGTAGTGCACAAGTGTAAAAATGGAGTAGTGCACCTCTTGCCAGGAGATGATGC
TTATCCCGCCGATCCGGATGCAAGTAACGAAAAAATCGAGATCGATTTGTCAGTCGAGGAATTCCGTGCGAAGGCGAAT
GCTAAATTACATCGATCGGAGCACTGGAACCAGCATCAGTCGCAGCTGATAATTAACTTTGAGCGGGATGATGGTCAGG
TTCATCCATTGGATCCAACAAAATTG
>CG10195-PA chr2L:19166789-19168092:-
CTGACCTTTCAGGTGCTTATGCTAAAACGCAGTGATGCCACGGCGATTGCGGTCAATCAGACTGTATTTCCCGGTGGCC
TCCTGGACTCTGCGGCGGATGAAAGCGTCGCCTGGCTGCAGTACCTCGAGGAGTTTGGTGTTCCACAAGAGGCTCTACG
CCGCCTGGTTCTCATCCGCGACGATCGTCCTACCATTCTGGCGCCCCAGGGCACTGGCTGCTACGATCGGTTCTTTAAG
CGCTCCCACATTTGGGCTCGGGAGATTACGCTGCGACTAACCGCCGTGAGGGAATGCTTTGAAGAGGTGGGTCTGCTGC
TTTGTCGGAGTCGGAGTCAACTGGATTTTGGTGCGGTAACTTGCGCTCAGGATGTCCCAGACCTGGAGTCGTGGCAGCG
AAGGGTGCACAACAAGCCGACTGAGTTTCTAACCCTCTGTCGCGAGTTAAATGTAGTTCCAGATTTGTGGGCCCTGCAT
GAGTGGTCTGCGTGGGCGAGTCCGGGATTCATACGCAAAGGGCATGAAACCGCTTTCTTCATGGCTTTTGTTGACAAGC
AGCCCGACCTGCTGGAAGAACCTTCCGAGGTCAAGGAAACATTGTGGCTGACACCCGTTGAACTTCTGCGACTGGCTGA
TTTGGGCAATGTTTGGTTCATGCCACCACAGGTCTACGAATTGTCCCGGTTGATGGGAATTAAGGCGTATCAATCCCTG
TTGGAGTTTGCCACCAAGCGCAGCGGACAGGGAACGACCATGTTCTTGCCGGTTGGCTATAACTGCCAGGGCTCTATGG
TTTTCGTCTTACCTGGCGATGACTTCTATGTTCCCGAACCTCACTTGGTTCACGAAATAATCAGTTTTCCTGGATCAGA
AGACGAGTTTAGGGCTCGTTCAAAGCATCTGCATCGCTATACCTATGGTCCTGCTGTTCGAAACTTGGAGTTAAATATT
CCGCCGCCGAATGGACACTTGAAACCGCTGAAATTTCAGGCGGAGCGCCAGAAGCTG
>CG10197-PA chr2R:9430662-9455395:-
ATGGAGTGGGGCCGGAAGCTGTACCCCAGTGCCGTTTCCGGTCCGCGATCCGCCGGCGGCCTGATGTTCGGCCTGCCGC
CCACCGCCGCTGTGGACATGAACCAGCCGCGCGGACCGATGACCTCGCTGAAGGAGGAGCCGCTGGGCAGCCGGTGGGC
CATGCAGCCAGTCGTCGACCAGAGCAATTTGGGCATCGGCCGCGCCCACTTTGAGAAGCAGCCGCCCAGCAATTTGCGC
AAGTCGAACTTCTTTCACTTCGTGATCGCCTTATATGATCGGGCTGGACAACCCATCGAAATCGAGCGCACGGCCTTCA
TTGGATTCATCGAGAAGGACTCGGAATCGGATGCCACCAAGACGAACAATGGCATCCAGTACCGCCTGCAGTTACTCTA
CGCAAATGGAGCTCGCCAGGAGCAGGACATTTTCGTGCGTCTCATCGATTCGGTGACTAAGCAGGCCATCATATATGAG
GGTCAGGACAAGAATCCCGAGATGTGTCGAGTGCTCCTAACGCACGAGGTGATGTGCAGCCGCTGCTGTGATAAGAAGA
GCTGTGGTAACCGCAACGAGACGCCATCGGACCCCGTCATTATTGATCGCTTCTTCCTGAAATTCTTCGTGAAGTGCAA
TCAAAACTGTGTGAAGAACGCTGGCAATCCGCGGGATATGCGCCGATTTCAGGTGGTAATTTCTACGCAGGTGGCCGTG
GATGGACCACTACTGGCCATCTCCGACAACATGTTCGTGCACAACAACTCGAAGCACGGACGGAGGGCCAAGCGGCTGG
ACACCACGGAAGGTACAGGCAACACATCCCTGTCCATTTCCGGTCACCCCCTAGCGCCCGACAGTACCTACGATGGTCT
CTACCCACCGCTGCCAGTGGCCACGCCCTGCATCAAGGCGATCTCGCCCAGCGAAGGCTGGACAACCGGTGGCGCCACC
GTGATCATAGTGGGCGACAACTTCTTCGATGGCCTGCAGGTTGTGTTCGGCACCATGCTGGTCTGGAGCGAGCTGATCA
CCTCGCATGCGATCCGGGTGCAGACCCCGCCGAGGCACATCCCCGGCGTGGTGGAGGTGACGCTATCCTACAAGAGCAA
ACAGTTCTGCAAGGGATCACCCGGTCGCTTCGTCTATGTCTCAGCTCTCAACGAACCCACAATCGACTACGGTTTCCAG
CGCCTGCAGAAGCTCATTCCCCGGCATCCCGGCGATCCCGAGAAGCTCCAGAAGGAGATAATACTCAAGAGGGCTGCCG
ATCTGGTCGAGGCGCTGTACTCCATGCCCAGATCTCCGGGCGGCTCGACGGGCTTCAATTCCTATGCCGGTCAACTGGC
GGTCAGTGTCCAGGATGGCTCCGGCCAGTGGACCGAGGACGATTACCAGCGGGCGCAGTCGAGCAGCGTGAGTCCACGT
GGTGGCTACTGCAGCAGCGCCTCCACGCCGCACAGCTCGGGAGGATCGTACGGTGCCACGGCGGCCAGTGCTGCGGTGG
CGGCCACGGCCAATGGCTATGCACCTGCACCCAACATGGGCACACTCTCCTCGTCGCCCGGCAGCGTCTTCAACTCCAC
GTCAAGAGTCAGCAGCCTGAGCTTCAATCCCTTCGCCCTGCCCACCTGCAATACACAGGGCTACAGCACCCAACTGGTG
ACGTCAACCAAA
>CG10198-PA chr3R:19431999-19438503:-
ATGTTTGGCGGCGCGAAACCCAGCTTCGGAGCCACTCCGGCGGCCACCAGCTTTGGTGGTTTCAGCGGCACCACGACAA
CAACTCCGTTTGGCCAATCGGCATTTGGCAAGCCCGCCGCACCGGCCTTTGGAAACACCTCGACCTTTGCCGCCCAGCC
CGCGCAGCAGTCACTGTTCGGTGCGGCAGCCACACCAGCTCAGCCCGCCGGAGGCTTATTCGGGGCAAACACGTCCACG
GGCTTTGGAAGCACGGCCACAGCTCAGCCCACGGCCTTTGGAGCCTTCTCGCAGCCGCAACAGACCTCGAATATATTTG
GATCCACCCAGACGGCGGCGACCACCTCCCTTTTTGGACAATCGACGCTACCCGCCTTTGGAGCCGCCAAGCCGACGAT
GACGGCCTTTGGACAAACAGCTGCTGCCCAGCCCACGGGCTCTTTGTTTGGCCAAACAGCTGCCGCCACCAGTACAACA
GGATTCGGAGGCTTTGGGACGTCGGCGCCTACAACCACCAATGTTTTTGGCAGTGGCACCGCCTCCGCCTTTGCCCAAC
CTCAGGCCACCGCCGTGGGAGCTTCCGGAGTCAATACGGGCACGGCCGCCGCCAAGTACCAGCCAACCATTGGTACAGA
TACCCTGATGAAAAGCGGTCAGGCCAATAGTGTGAACACTAAGCAGCACTGCATCACGGCTATGAAGGAGTTCGAGGGC
AAATCTCTGGAGGAGCTCCGCCTGGAAGACTATATGTGCGGGCGCAAGGGTCCACAGGCTGGCAGTGCTCCGGGAGCTT
TTGGATTTGGAGCTCAGGTTACTCAGCCCGCTCAGCCTGCAAGTGGTGGCTTGTTTGGAAGCACTGCCCAACCAAGCAC
AGGCCTGTTTGGCCAAACGGTAACCGAGAATAAGAGCATGTTTGGCTCCACCGCTTTTGGTCAACAACCAGCGACTAAC
AATGCGTTCGGAGCAGCGACCCAGCAAAACAACTTCCTGCAGAAGCCCTTTGGAGCCACCACCACCACGCCATTTGCCG
CTCCCGCAGCTGACGCTTCAAATCCATTTGGGGCGAAGCCTGCTTTTGGCCATGGAGGAAGCCTATTTGGTCAGGCACC
TGCTACCAGTGCGGCTCCTGCTTTCGGACAGACTAACACCGGATTCGGAGGCTTTGGAACCACAGCCGGAGCAACGCAA
CAGTCGACCCTTTTTGGTGCCACACCAGCCGCCGATCCAAATAAATCTGCCTTTGGGTTGGGAACGGCTGCATCAGCAG
CCACGACAGGTTTTGGATTTGGAGCTCCAGCCACAAGCACCGCCGGCGGAGGCCTTTTCGGAAGCAAGCCCGCCACCAG
CTTCGCTGCTCCAACTTTCGGGGCAACCTCCACGGCCAGCACTCCGTTTTCAAACTTTGGCCTGAACACCAGTACAGCA
GCAACGGGAGGAGGGCTATTTAACTCGGGATTGAACAAGCCAGCAACGTCCGGATTTGGAGGTTTTGGAGCCACCAGCG
CAGCACCACTTAATTTCAACGCAGGCAACACGGGCGGATCACTGTTCGGAAATACAGCCAAGCCGGGAGGCGGTCTTTT
TGGTGGAGCTACTACGACCTTGGGTGGCACAGGAGCTGCGCCAACGGGCGGACTGTTTGGAGGAGGAACTACCAGTTTC
GGAGGTGTCGGTGGTTCCTTGGGCGGAGGAGGCTTCGGTATGAGTACAAACAACTCGTTAACTGGTGGTATTATGGGAG
CTCAGCCCACACTGGGAATCATGACACCTTCGCACCAGCCCATTCATCAGCAGATACTAGCTAGGGTAACTTCACCCTA
CGGAGACTCTCCGATTTTCAAGGATCTAAAGCAAAGCAGTGAGGCAGATGCAACAAGAGCTACAAATCCTGCTGCCCAA
CAAGCAGTTCTGGACCTGACCAGCAACCAATACAAGATAAGTGCCAGCACCAATCCTGCTCCTATGAAGTCAAAGGCGC
TGGGCAGCACACTTAATAGAAAATCGCTGTTTGATGGTCTCGAGGAGTTTGATGCTTCTGTAGAGGAGGGCTTCAATCT
CAAGCCCAGTGCTAAACGATTAATTATTAAACCCAAAGTAAAAAGTGCAGAGGGTGGAAATCCTTCTAGCTCTATTGGC
AGTGCTCCCAACACGCCTCAATCTCGCCCCAAAGGCGCAACTCCCAATAAAGAACGCGAGTCGTTTAGCGGAGCCATTC
CAAGTGAGCCTCTACCACCAGCTGGAAACTCGCCTGGAGCAACGAATGGACGGGAAAGTCAGGATAACGGCCGCCGTGA
GTCATGGCTGCATCCTAACAACCTCGAGAAGGTACGCCAGCACAACATTCAGACTGGAATGGATCAGGGATCGCCCCAT
AACAGCACCCTCAATGAGCTTGTCCCACGTAAACCTTTGGATACATACCGACCATCCTCCACCGTTCGCCTCTCGGTGT
CGACCATCCCAGAGAATCCGTTTGAGGATCAATCCAGCACCATTGCACGTCGCGAAACCTTCACTTCGGAGCAGGCCAA
TGAGAGCGTGCTTTCGAGCAGATCTAATGAGGCAGAGGACTCTGCAGCAAACCGATCCCGCCTTGCCATTGAGGCAAGT
GCTGCAGAGGCAGCAGACAACGAGTCCCACCCCACAGGCATTGTGCTGCGACGTGTGGGTTACTATACAATTCCATCGC
TGGACGACCTGCGCTCCTATCTGGCCGAGGACGGATCCTGTGTGGTTCCGAACTTTACGGTGGGTCGGGAAGGATACGG
CAATGTGTTCTTCGGCAAGGAAATTGATGTGGCTGGCCTGAACCTCGATGAGATTGTCCACTTTCGCAACAAGGAGATC
ATCATTTATCCCGACGACGAAAACAAGCCGCCCATTGGTCAAGGCCTAAACCGTGACGCCCAGGTCACTTTGGACCAAG
TATGGCCGTTGGACAAGACCAAGCACGAAGCCGTCAAGGAGCCACAACGCTTGCTTGAGATGGACTGGGAGGGCAAGTT
GCGCCGGGTGTGCGATAAAAACGATACGCGCTTTATAGAATACCGCCCGGAAACGGGTAGTTGGGTCTTCCGCGTCAAG
CACTTCTCTAAATATGGCCTGGGAGACAGCGACGAAGAGGATGAGTTGCCCACGGATCCAAAAAAAGCCAAAATTACAA
CGCTTGAGGCTCAGCAGCGGGCAAACGCAGAAAAGATGACGCTCAATTCGCTGCGCCAAGCGCAGAAGATTTCAGAAGA
CGCAGCCCGTAACTTGGACCCGAAGGCCTTGGTCGCAGGTGTTGCCAGCGGATTCAGGCCAATGGATGATACCGCCGAG
TTCCTTTTAATGGACAAAACACAATTTTTCCAAGCTGGTGGCAACTCCGATTTCTCCATGTTCGATCCACCGCGTCATC
GCCCAACGATTACCAGCCCCACAGCTGTTTTGGCTCAGGAGATGGTAGGCAACGAGGCGCACAAAATGCAGCTAATGAA
GTCATCCTTCTTTGTGGAGGACAATGCTGCCGAGGACGAGCCCATGGAGACTACGGGGCGTCTTCTTCGTCATCGCAAG
CTTTTCAACGTGGAACCTAATGTTTGGAAAGATGGTGCCTCCGAGAGCTCCACCAGTCAGTACGATTTTGAACACCCAT
CGCCCGCTCTGCCTATTTCTTCCTCCGTCTCTGAGGCCAGCCTGATGTGTGATGCGCAGTACGAGGAGACATCGTCGAT
GGCAACTGGAAGCATTGTTGCAGCTGTAAAAGAAAGGAAGTTTCAAATGCCTGTCACTAAAGCCTTCAAGTTTGTCTGT
AATCCCAAAGTGGCTCCGGTTAAGGTGCATGCCACCACGGTTCCCCTACCCAGGTCCATTGCTTATGAGATGCGCGATA
ATTGGATCGCCGATTTGGGATTCTATAAAGGACGCAGCTTTAAGCTCAGTTTTGGCCCACAAAATTCATTGGTACTGCC
CAGCACCTATAATAACATGCAAAACCTAAAAGAATTTACTGGACCATCCCTGCCCGCCTCCATGGTATTTGCGCCCCGC
TTAGCCACCGATTTGTCGCCCAGCGTAATGCAGTTGGTGGAGTTTAACATGGTCAAAGGCAACGAGGGTTTTCGAGAAA
GTATCGTTCCCCATCTTGAGGTTCAGCTTAACGACTGCCTCTCAGTTAATGTGGAGGGCAGTGAGTGCCCGTGTATACA
TCCCGATAGCGGTACGAAACTAGTTTCCAAGCACTTCTCCGAGTCTCTTAAGCAGAGAAATGCTGGCTTAAAAGAGGAC
TATGCCGTGTCAGTGTGGTCGCTTTTATTCGCACTATGGGGCGATCACGATGAGCTGGTGGACCTGGAAAACAACTCTC
ATTACATGGTCATGTGTCGGCGCAATCTGCTATCCGAGTGGCTTGAGAACACGCTGCTGGGCAAGGATCTACTCTCGAA
AAAAGTGAGCACCCACAGCTACCTGGAACACATGTTGGACTTACTTAGCTGCCACCGCGTAAATGAGGCTTGTGAGTTG
GCCTTCAGCTACGATGATGCTAATCTGGCTCTGGTGCTGTCCCAATTAAGTTCCGGAGCTGTCTTCCGGCTATTAATGG
AGGAGCAGCTCTTTGCCTGGCAGCAGAGCAAGTCGGATAAGCACATCGATCTGGAGCGCCTCAAGATGTACATGCTGGC
CGCCGGAGCGCCCATGATGCAGTCTTCACATGGGGCCATCAACTTACTCGAGAATAAAAACTGGCTGACAGTACTGGCC
CTGCAGCTGTGGTATTTCACAGCCCCAACCTCGACCATCACCGATGCACTCAATGCTTATAACGACGCCTTCCAAGCGG
AAGAGTGCTATGCGGAGCCCCCGAAGCCCAGCTACAAAAACGCACCTAGTGACACCAAGAAGCCCGTCTACGATTTGCG
CTACCACTTGCTCCAGTTACACTCTAAGCGGATGCATTCCCTGGAAGAAACTCTCGATCCTATAACGCATACCGCCGAT
GTCATGGACTTCCGTTTGAGCTGGCTGCTCTTGCAAACACTGCGAGCTCTTGGCTACCGCCACTGTTCGCCCTTAGCGG
AGGCTCGTCTTTCGGTGGATTTCGCTAGCCAGTTGGAGAACGAAGGCCTCTGGCAGTGGGGTATCTTCGTTCTTTTGCA
TATTAAGCAGCAGACCCAGAGGGAACGCGCAGTTCAGCAAATGCTACAGAGGAATGTCAGCGTTTCAGCCAAGGTGGCT
CTATATGCGGAAGAGCGCTTTATCGTCGAAGAGCTTGGTATTCCGATGTCGTGGGTGGACTATGCGAAGGCGGTAAAGG
CGGGAGCGTCAGGAAAGCATCACCTTCAAGCCAAATATCTGCTAAAGGCTAAACATTTTGCTACGGCGCACGATGTCAT
CTTCCAACACATTGCTCCTGATGCCATCATAAACGGTTGGTTCCTTATGAGAAACATGATTTCGGTGGTATAC
>CG10200-PA chr2R:9465397-9466603:+
ATGAAGTACGCTGTGATTGCCATCGCTTTGTTTGCGTTTACTACCGCTTCGGCCTCTTCCGCTGGACAGTTCTTGCCCC
GTGCCTTTTTCACCTTGGACTCGGAGGGCCACCAGTCGGATGTCCATCCCGTGAATGCCCATCTCCTGAGGCGTCTGCG
TCGCCAGGTGTACAGTTCGTCTTCCTCGTCATCATCCTCTTCATCGTCCAGTGGAAACGGCGGCAGCTACACCTTCGCC
GCACACAGCGTTCAAAATCCCGATGGCTCCGGTCATGCTGGCTCCACTTACATCCAGCAGGCTGCTCCAGCTAGTGTGT
CCTTTGACAGCCGTTTCGGCGAGGACTCCCCAACTGAAGGCAACAACTATTATTCCAACTACAACAATGGCTACAACAA
CGCAGGCCTCTACACCACTGGAGGCACCGGTAGCTACCACCAGAGCTCCGGAGTTGGAGCCCTTCCCGCCACCCAAATC
CAGCAGACCGTGGCCGTTTTCGATACCCAGGGCAACCAGAAG
>CG10200-PB chr2R:9465397-9466603:+
ATGAAGTACGCTGTGATTGCCATCGCTTTGTTTGCGTTTACTACCGCTTCGGCCTCTTCCGCTGGACAGTTCTTGCCCC
GTGCCTTTTTCACCTTGGACTCGGAGGGCCACCAGTCGGATGTCCATCCCGTGAATGCCCATCTCCTGAGGCGTCTGCG
TCGCCAGGTGTACAGTTCGTCTTCCTCGTCATCATCCTCTTCATCGTCCAGTGGAAACGGCGGCAGCTACACCTTCGCC
GCACACAGCGTTCAAAATCCCGATGGCTCCGGTCATGCTGGCTCCACTTACATCCAGCAGGCTGCTCCAGCTAGTGTGT
CCTTTGACAGCCGTTTCGGCGAGGACTCCCCAACTGAAGGCAACAACTATTATTCCAACTACAACAATGGCTACAACAA
CGCAGGCCTCTACACCACTGGAGGCACCGGTAGCTACCACCAGAGCTCCGGAGTTGGAGCCCTTCCCGCCACCCAAATC
CAGCAGACCGTGGCCGTTTTCGATACCCAGGGCAACCAGAAG
>CG10203-PA chr2L:6711053-6715988:-
ATGTCGCGCCATCCGAGCGATAGAAAGGTGTACGTAGGCGATCTGGGCAACAATGCCCGGAAGAACGACCTGGAGTATG
TATTTGGAGCGTACGGCAGTCTGCGCAGCGTCTGGATAGCCCGCAATCCGCCGGGCTTCGCCTTCGTGGAGTTCGAGAG
TGCCCGTGATGCGGCGGATGCGGTGCGCGGATTGGACGGACGGACGGTTTGCGGACGCCGAGCCCGTGTGGAATTGTCC
ACCGGAAAGTATGCCAGGTCCGGCGGTGGTGGTGGCGGAGGTGGTGGAGGCGGCGGTGGTGGAGGACTCGGAGGACGCG
ACCGTGGCGGCGGTGGTCGTGGGGACGATAAGTGCTACGAGTGCGGCGGACGGGGCCATTTCGCTCGCCACTGTCGCGA
AAGGAAGGCCAGGCAGCGACGCAGAAGCAACTCATTCAGCAGATCTCGCAGCACATCGCGACGCAGGCGCACTCGCTCC
AAGTCCGGAACTCGATCCCGCAGTCGCTCCGCCGGCTCGGTGGGCCGTCGCTCCGGCCGCTCGAACGGACGGGACGAGA
ACGGATCGGCGTCGAGGTACAGCGACCACGAGCGCAACGGCAGTGGAGCGGTAGACTCACCGCCGCCGCCAAAGCGGCG
CTATGAGGATGAGGACGATGACCGGGTCAGGGGATCGCCGCGGTCGCGTTCCCGATCTCGATCGGCGTCGCCAGCGGTG
CGCCGTGGATCGCCGCCCAGGCGTCGTGGTGACTCGTCCGCCTCACGTTCCGTTTCAAGGGAC
>CG10205-PA chr2R:9490035-9490688:+
CTTCAGCTCTTCGGCTTCTGCCTGGTTGCACTGACCTGGGCATGCCTCGCCATCGAAGAGTCCACGGACATTGAGGAGG
ATGTGATCAGCATAGCCAACCAGACGCAGAAGGTGATCCGCGTGCATCCGCAGGACCTGCCACCCAAGAAGGACACCAC
CGGCAGCCAAATGAACTCGCCCTTCATCCAAGTGCAAACACTGCGTCCGGCAACGGCATCCGGATCCAGTCAGCGGCAG
TACGTGGACTCCAAGCAGATGCGGAAGAGGCGCCCTCGTCCCGCCAAGCTGCTGGGTGGAAATGTGGCTGCCAGTGGTG
AAGATGCGACGCAGCCAGCCTTGAAATACGAACTAAAAGCCTTTCCCAAGCAGAAACTCAAGCAGCAGAAGCAACTGAA
CTTGGACGCTAGGGGGGCTGGAGAGTTGTCCGCGGGTCGGCAGGTGGAGCAGGTGAAGCAGGTGGAGGTCGGAGGTCAA
GTATTACCCGTCCAGATGACGCCGGGCCCCTATCCCATCTACTATGTGGTGTCCAAGACCAACGGACGCTTCGGCAAGT
TCCCCATCAAGTCGTTCCAGTCGCCCGCGGAGTTCGCCAAGTATCTGGTGAAGAGCAAAGCGGAGCCCATTGGCCGGGA
TCAGCGATTCGAGGTGATCTTG
>CG10205-PB chr2R:9490035-9490438:+
CTTCAGCTCTTCGGCTTCTGCCTGGTTGCACTGACCTGGGCATGCCTCGCCATCGAAGAGTCCACGGACATTGAGGAGG
ATGTGATCAGCATAGCCAACCAGACGCAGAAGGTGATCCGCGTGCATCCGCAGGACCTGCCACCCAAGAAGGACACCAC
CGGCAGCCAAATGAACTCGCCCTTCATCCAAGTGCAAACACTGCGTCCGGCAACGGCATCCGGATCCAGTCAGCGGCAG
TACGTGGACTCCAAGCAGATGCGGAAGAGGCGCCCTCGTCCCGCCAAGCTGCTGGGTGGAAATGTGGCTGCCAGTGAAA
CTCAAGCAGCAGAAGCAACTGAACTTGGACGC
>CG10206-PA chr2L:6712978-6714685:-
ATGTTTGTGCTCTACGAAACGCCGGCGGGCTACGCGATTTTCAAGCTGCTGGACGAGAAGAAACTGGAGCAGGTGGACA
ATCTGTACCAGGAGTTTGAGACTCCGGAAAAGGCCAACAAGCTTCTGAAGCTGAAGCACTTTGAGAAATTCAATGACAC
CACAGAGGCGCTGGCCGCTGCAACGGCGGCGGTGGAGGGCAAGGTAGCCAAGCCGCTGAAAAAGACACTCAAGAAGCTG
CTCGTTGACGACGTGCAGTCTTCGCTCTTGGTTGCCGATGCCAAACTGGGCACAGCCATCAAGGACAAGCTGTCGGTAC
AGTGTGTGTGCAACACTGGCGTCCAGGAGCTGATGCGCTGCATTCGCCAGCAGGCGGACAGTCTGCTTGGTGGTCTGCC
CAAGCGTGAGATGACCGCCATGGCCCTGGGTCTTGCTCACTCCTTGTCGCGCTACAAGCTCAAGTTCTCGCCCGACAAG
ATCGACACAATGATTGTGCAGGCCCAGTGCTTGCTGGATGACCTGGACAAGGAGTTGAACAACTACATGATGCGTGCAC
GCGAGTGGTACGGTTGGCACTTTCCCGAGCTGGGCAAGATCATTACCGACAACATTGCCTTCGTGAAGACCATCAAGTT
GGTGGGCACCAGGGACAACATGGCCACAAGCGATCTGTCCGACATTCTGCCAGAAGATGTGGAGGAAAAGGTCAAGGAG
GCAGCTGAGATCTCTATGGGTACCGAAATCTCCGAGGAGGATGTGCTGAACATTCAGTGTCTGTGCGACGAGATCATAT
CGATCAACGATTACCGCACCCACTTGTACGACTACTTGAAGGCCAGAATGATGGCCATGGCTCCGAATTTGACAGTGCT
CGTGGGCGACACCGTGGGCGCTCGACTGATTGCCCATGCTGGCTCGCTGATCAACCTGGCCAAGCATCCCTCATCTACT
GTACAAATTCTGGGCGCCGAGAAGGCACTCTTCCGTGCGCTGAAGACCAAGAAGGATACGCCAAAGTACGGTTTGATCT
ATCACGCCCAGTTGGTGGGACAGGCAAGCCAGAAGAACAAGGGCAAAATGTCGCGTTCGCTGGCCGCCAAAGCGTCACT
TGCTACGCGCGTTGATGCCTTTGGCGAAGAGGCTACCTTTGAGCTAGGAGCGGCGCACAAGGTTAAACTGGAGTCTCGG
CTGCGACTCCTGGAGGAGGGCAACCTGCGCAAACTCTCGGGCACCGGCAAGGCCAAGGCCAAGTTCGAGAAGTACCAGG
CCAAGAGCGAGGTGTTCACCTACCAACCAGAGGCGGACAACACCTTGAACGTGAAGAAGCGCAAGCACTCCGAGTCCGA
ACAGCAGACGCCTGTTAAGAAGGAGGAACCTGCTGAGGAGGAGGCGGAGGTTAAGTCCGAGAAGAAGAAGAAAAAGAAG
AAGAAGCAGAAGGACGAGGAGGAGGAGGCCGTTGAGGAGGCGGCAGCACCAGAGCCCGAGGATCAGCCAACACCAGCAA
AGAAAAAGAAAAAGTCAAAGCACCAGGAG
>CG10207-PA chr2R:9500894-9502363:-
GTCGAGGCGCGCACTGTGCTGTGGTACATGACATTCATCGGCTTCATCGTGAACTACATGATCCGGATCAATCTGAACA
TTACCATTGTGGACATGATTGCCGGGAAGGGTGCTATCATCTCAAATGAAACCCACGAGAACTCTACGGACTTGGCTGC
CCTTGCGGAAATGAATGAACGATTTTCGCTGGAGCGTTGGTTTTTGGACTGGGCGAATATTCCGTACGAAAGGAATGGA
TTTCACTGGAACGAGAAGCAGCAGGGCGCTCTGTTGGGATCATTTTTCTGGGCCCACTGGACACTGCAGATTCCCGGCG
GAATCCTGGCCACCAAGTATGGCACTAAATTGGTGTTTGGTTGGTCCAATGGCATCGGTGTGTTCTGCTGCTTCCTCAT
ACCCCTCGTCTCGTACTGGAGCTACACGGGCTTGATTATCCTGCGAGTATTCCAGGGGTGGATAACGGTAAGGAATCGT
CAAGCAGATTTTGGTGGAAAGTTTAAATCTTTCATTTTAAAGGGCTTGGCCTGGCCATCGATGCACGTGCTCACTGCCA
AATGGATTCCGCCCAACGAGCGCAGCAAGTTTGTCAGTGCTTATTTGGGCAGTTCTGTGGGCGTGGCCCTGTTCTATCC
GATCTTCGGCTACATCATCGATTGGACACGGTGGGAGTGGGTCTACTATATCTGCGGAATCGTGGGCACTCTCTGGTTC
ATCGCCTGGCAGTTCCTCGTGTTCGATAGTCCCGCTGAGCATCCACGCATCGCTGACTCGGAGAGGAAGTTCATCGAGA
AGTCCTTGGGTGCCTCCATTCAGGGCAGCAAGGGACCCACACCCTGGAAGGCGATTGCCACCTCCCGTCCGGTTTGGCT
GAATGTGGTCGCCCAATGGGGTGGCATCTGGGGTCTCTTCACTTTGATGACCCATGCGCCGACTTACTTCAGACTGATT
CATCACTGGAACATTCGAGCAACTGGCTTCCTGTCCGGACTGCCGCATCTTATGAGAATGCTCTTCGCTTATGTCTTCT
CCATATTCGCCGACTATCTCCTGCGCACGGACAAGATGAGTCGCACCAATGTCCGCAAGTTGGCCACTTTCATTTGCTG
TGGCACTAAAGGCTTAATAGTATTAGCACTAGCTTACTTTGGGTACAACGCGACGGCAGCCATTGTGTTGGTTTCTTTG
GCCCCCATGCTTCACGGCGCCGTGTCCTCGGGTCCCTTG
>CG10208-PA chr3R:19430124-19431017:-
ATGGCTGCTGTTGTTCCCCCTGAAACTCCCGCCGCCCCCGCCTCCTGGTGTGGACGCGGTGCCAAGCCCCGAACCTTTG
AGAAGGAACCGCCAGTCATCTGCTATGACAAGCCCGCGGCTTCGATCGTTTCGAAGGAGGAGTATGATAATAAACGCTA
TCGGGCCCTGACTGGCGATCTTGTGGAGACACTGATTGTGCCCAAACGGGAGGCACGCACCTGGACAATGCAAGAGGGT
GATTTGTGCCGCGTCACCGTCCACGAAGGTTCCCAGGTGGGCGACATGAACTTTTGGAATCTGGAGAACACCGCCGAGC
GCTTCTACTCGGGCAAGACGCGCCAGCTGCACTCGTCGCATCTGCGCGTCTACGATCGTCTGTGGAGCTGCCTGCCCCA
CCTGCGTCCCATGGCCACCTTTGTGTTTGACTCCCTTGCCGCCTATGGCATCGATGAGGATGGCGGTGCTCTGCACGAC
GTAATTGGAACACGCTGCGACGACTACACCTACAAGCTAATCACGGGCAAGGATCGGGTGGGCAGTTGCCACAGTTCCC
TAGTCAAGGCGGTGGTGGAGGAGCGCGGGCTGACCGAGCTGGATGTACACGACGTATGGAACATCTTCATGTGCACCGG
ATTCACACGGGACACGCATCAGTATTTCTGCAAGGCAAGTCCGGCGCGCAAGGGGGATTTCATTGAGTTTGTGGCCGAC
ATGAATCTTCTGGTGGCTCTGAGCGCCTGTCCACAGGGCGATGTCTCCATCGCAGTGGGCGCCGAGGTGCCGGACGACA
AGTGCCACCCCCTCAAGGTCGAGGTGTTCCGTCGCAAG
>CG10209-PA chr2R:9503508-9505061:-
CAGGATCGAGTGACCAAGCCGCAGAAGAAGATGCTCATCACACTGCTGCGGGAAACCAAGTACATGGAGGGCAAAAAGG
AGAAGGAGTGGTATTGGGAGAAGATCCAAGCGGCCCTTAACACCATTGGTCCCAAGAAGACGATTATTCAGTGGAAAAA
GTGCTGGCGCGATATGCGACTGACTACGAGGAAAAAGCTGGCGGAACTGAAGCGCTGTCAACTCTCTGGAGGATCTCCA
CCGCCGGGGATCGAACTCAACCAGGAAGACAACGATATCATCGACATTGTGGGCACCGAGTACTTCTACGAGGAGATGA
ATGGTGAGCTCAAGGCGGAGAACTTCTTGACCGGCTTGGACTACGCCCCGGAGCATCTGTGCGATGCTATTCTCACGGC
GGCAGTGGGCCATCACCAGCACAATATGCAGCACCAGAAGGATCCGCAGTCGCATGCAGGACAACAGCAGCAGCAGGAT
CATCACACCAACGATGGCGAAACCAATGATGCTCCTGGATCAAGCAATGGTGGCTCATATCAGGGACACCCAGTACCAC
AGTTGCAGGCGCACAATGGCAGCGGTGGAGGAGGCGAGCATGGCGGCGGTGGTCAGTCACACTCCGGAATGCTCCAGCA
CCCTGCTTTTCATGGTGGATTGCATCCACACTTGTTAAGACGCCAGCATGGAAGTGGATCACTATCCAGAGAGTCGCCC
TTTGAGGAGAAGCTTCTGCAGTTCATGCAGGATGCATTTCCAAAGAAGAGCAAGAAGCGCAAGAACCGGGATCCCGACA
GGCTGTTCCTCTTATCCCTGTACGAAGAGATCAAGAGAGTTCCCGAGGAGATACGCCTTGATGTAAAGTCCGAACTAAT
GCAGATACTCAAGAAGTACCAGAAGAAGTCGCCTGTCAAAGCGGAAAAGCCCGCGCCCTCCTCCACGTCAACCTCCTCA
AAACTCAGTTCTAGCAGCAGTGGCAGTAGCACGGTGACTACTCACTTGTCCCACAGCATGTACCAGTTGCAAAAGAAAT
ACGAAAAGGGAGAGCGCGAACCATCGCCTCAATCACAAGTAGAGCGAGTAGCATCTGCAGGCGCAGTTGCTGTGCCCAT
TCATGCCTCCCAGCAGCTGCCTCTTTTCCAACTTCAGAAGAAGTACGAAGAGACCAGCGTGGAGAAGGTTCATCAGCAG
CAACAGCAACAGCAGAGCGAGCAACGCAAGCATGTGGAGGCTGCACAGGCCCTTCATGCTGCCCACCAGCAACCTCCTC
CACCGCCACCCAATGAGCACCTGCATCACCCCCAGATGGCCCACAACATTATGTTTCCGCTGGGACAGCTTCGCAACGA
GCAGCCGACCGCACAGCAACACCAGCATGGCCACAATCCCCACCAGCAACAGCAACAGCATCCACACCAGCAGCAGCAA
CAGGGACAGCAGCACCATCCGCCTACGATCTTCGGCTCGACCGCCAGCGAACGGCCTCCAATGTCCTACGAAAATGTCG
GA
>CG1021-PA chr3R:2242237-2244607:-
AGCGAGGCAGCGGCAGCCACTCAGACAGCAGCAGCCACAGCGGGAGGAGCAACTGCCCACTCCGCCGCAGGAACTGGTG
GAGGATCTGCAGCAGCGACGACTACGGCTGGAGGGGCCACGTCCGGATCCGGAACAGCCTCGGCGAACACGAACAGCAA
TTCCTCGGCCTCATCCAGCACAGTGGCAGCTGCACAGGCGGCTGTCTACAGCGGCGGCAACACGGTGACCGGAAGTTTG
GGCAGCGCCGGGGTGGTGGCTCGTGGCTTCCGCAGCCACAGTCCCACCCACCGGCGGAGGAGTCGCGAGCGCCAGCGAC
GCACGCATGGCTCTGACCAGGGCGGTCTGCTGGCCTACAGCGGTCTCGTTGGCGTCAACGACATGACGGATTTCTTGGG
TCCACAGCAGAGCGGAGGAGGCGGCGGCGGCGGTGGTGGAAGCGCCGGCACGGGCAGCGGTCTGGAGGATTCCCGCCTC
TCCGGCAACGAGGACTACTACTCGTCCTTCGTCTCTGACGAGTTCGACAGCAGCAAGAAGGTCCATCGCCGCTGCCATG
AACGCAGCTCCAGCGTTCAGGCCATCGACCGATTAAACACGAAGATCCAATGCACCAAGGAGTCCATCCGACAGGAGCA
AACTGCCAGAGACGATAATGTCAACGAGTATCTGAAGTTGGCAGCCAGTGCAGACAAGCAGCAGCTGCAGCGCATCAAG
GCTGTCTTTGAGAAAAAGAACCAGAAGAGCGCACACAATATCTCGCAGCTGCAGAAAAAGCTGGACAACTACACGAAGC
GGGCCAAGGACTTGCAGAATCACCAGTTCCAGACGAAGAGCCAGCACCGTCAGCCGCGCGAGGTGCTGCGGGATGTCGG
CCAGGGTCTCCGCAACGTGGGAGGCAACATCCGCGATGGCATCACTGGCTTCTCCGGATCGGTGATGTCCAAGCCACGA
GAGTTTGCGCACCTGATCAAGAACAAGTTTGGCAGCGCCGACAACATCAACCAGATGAGCGAGGCCGAGCTACAGGGCA
TGCAGTCTGCCAATGCCGATGTTTTGGGCAGCGAGCGCTTGCAGCAAGTGCCTGGAGCCGGAACCTCGACGGGCTCAGG
CGGCGGCGGGCAGAACAACAACACCGGCGGAGCGGGAAGCGGCACGGGAAAGTTCAACAGTGACAATGGCAGCGAATGC
AGCAGCGTAACGAGCGAAAGCATACCGGGAGGGTCTGGTAAAAGCCAGTCGGGAGCCAGCCAATACCACATAGTGCTCA
AGACATTGCTAACAGAGCTGGCCGAGCGAAAGGCCGAGAACGAGAAGCTCAAGGAGCGCATCGAACGACTCGAGACGGG
CCAAAAGGAATTCAACAATCTGACCGCCACACTCGAAAGTGAACGCTATCGTGCCGAGGGACTCGAGGAGCAAATCAAT
GACTTGACGGAATTACATCAGAATGAAATTGAGAATCTGAAGCAAACGATTGCCGACATGGAGGAGAAAGTACAATACC
AAAGCGATGAAAGACTACGTGACGTCAACGAAGTGCTCGAGAACTGTCAAACGAGGATATCAAAAATGGAGCACATGTC
GCAGCAACAATATGTCACCGTCGAGGGCATTGATAATTCGAATGCGCGGGCCTTGGTTGTGAAACTCATCAATGTGGTA
TTAACGATACTGCAAGTGGTGCTCCTGCTTGTGGCCACCGCTGCAGGCATCATAATGCCTTTTCTCAAAACGAGGGTTC
GCGTTCTCACCACGTTTTTGTCTATTTGTTTCGTCATCTTTGTGATACGACAGTGGCCGGATGTCCAGGACATTGGATC
CGGCCTGGTGCGGCATCTCAAGCAATCGCTGGTGGTGAAG
>CG1021-PB chr3R:2242237-2244607:-
AGCGAGGCAGCGGCAGCCACTCAGACAGCAGCAGCCACAGCGGGAGGAGCAACTGCCCACTCCGCCGCAGGAACTGGTG
GAGGATCTGCAGCAGCGACGACTACGGCTGGAGGGGCCACGTCCGGATCCGGAACAGCCTCGGCGAACACGAACAGCAA
TTCCTCGGCCTCATCCAGCACAGTGGCAGCTGCACAGGCGGCTGTCTACAGCGGCGGCAACACGGTGACCGGAAGTTTG
GGCAGCGCCGGGGTGGTGGCTCGTGGCTTCCGCAGCCACAGTCCCACCCACCGGCGGAGGAGTCGCGAGCGCCAGCGAC
GCACGCATGGCTCTGACCAGGGCGGTCTGCTGGCCTACAGCGGTCTCGTTGGCGTCAACGACATGACGGATTTCTTGGG
TCCACAGCAGAGCGGAGGAGGCGGCGGCGGCGGTGGTGGAAGCGCCGGCACGGGCAGCGGTCTGGAGGATTCCCGCCTC
TCCGGCAACGAGGACTACTACTCGTCCTTCGTCTCTGACGAGTTCGACAGCAGCAAGAAGGTCCATCGCCGCTGCCATG
AACGCAGCTCCAGCGTTCAGGCCATCGACCGATTAAACACGAAGATCCAATGCACCAAGGAGTCCATCCGACAGGAGCA
AACTGCCAGAGACGATAATGTCAACGAGTATCTGAAGTTGGCAGCCAGTGCAGACAAGCAGCAGCTGCAGCGCATCAAG
GCTGTCTTTGAGAAAAAGAACCAGAAGAGCGCACACAATATCTCGCAGCTGCAGAAAAAGCTGGACAACTACACGAAGC
GGGCCAAGGACTTGCAGAATCACCAGTTCCAGACGAAGAGCCAGCACCGTCAGCCGCGCGAGGTGCTGCGGGATGTCGG
CCAGGGTCTCCGCAACGTGGGAGGCAACATCCGCGATGGCATCACTGGCTTCTCCGGATCGGTGATGTCCAAGCCACGA
GAGTTTGCGCACCTGATCAAGAACAAGTTTGGCAGCGCCGACAACATCAACCAGATGAGCGAGGCCGAGCTACAGGGCA
TGCAGTCTGCCAATGCCGATGTTTTGGGCAGCGAGCGCTTGCAGCAAGTGCCTGGAGCCGGAACCTCGACGGGCTCAGG
CGGCGGCGGGCAGAACAACAACACCGGCGGAGCGGGAAGCGGCACGGGAAAGTTCAACAGTGACAATGGCAGCGAATGC
AGCAGCGTAACGAGCGAAAGCATACCGGGAGGGTCTGGTAAAAGCCAGTCGGGAGCCAGCCAATACCACATAGTGCTCA
AGACATTGCTAACAGAGCTGGCCGAGCGAAAGGCCGAGAACGAGAAGCTCAAGGAGCGCATCGAACGACTCGAGACGGG
CCAAAAGGAATTCAACAATCTGACCGCCACACTCGAAAGTGAACGCTATCGTGCCGAGGGACTCGAGGAGCAAATCAAT
GACTTGACGGAATTACATCAGAATGAAATTGAGAATCTGAAGCAAACGATTGCCGACATGGAGGAGAAAGTACAATACC
AAAGCGATGAAAGACTACGTGACGTCAACGAAGTGCTCGAGAACTGTCAAACGAGGATATCAAAAATGGAGCACATGTC
GCAGCAACAATATGTCACCGTCGAGGGCATTGATAATTCGAATGCGCGGGCCTTGGTTGTGAAACTCATCAATGTGGTA
TTAACGATACTGCAAGTGGTGCTCCTGCTTGTGGCCACCGCTGCAGGCATCATAATGCCTTTTCTCAAAACGAGGGTTC
GCGTTCTCACCACGTTTTTGTCTATTTGTTTCGTCATCTTTGTGATACGACAGTGGCCGGATGTCCAGGACATTGGATC
CGGCCTGGTGCGGCATCTCAAGCAATCGCTGGTGGTGAAG
>CG10210-PA chr3R:19426017-19429739:-
ATGAGTGAGATTAGGGGCGAGGATAACCTCGAACGGCTTCGAAACTATATCCTGCGACCGGAGCTGTCCCTCCACAATC
CGCTGCCGGATGTTTTGCCCCGCAAATTCGATCCGATGCGCCTGTTGCATGCGCCCCGTTGCCCGGGAAGCACCACGCT
GGCTCCTCGCCGGGACCAGAGTGGTCAGATACTGGAGTTCGTGGAATTGGACGTGGAGGTTGTGGGCGCCAATGCCAAC
AACTCGATGTCCATGCAGCGGGAGCCGGGCTTGCTGGAAGATGCGACGCGTGGCTCCCACTCCAATTTTCCCTTTTGGC
CGGGCGGATTCGATGAGCAGCGCCAGCAGATCGCAGCTCTGGATGTCAGCAACATTCAGTTCGGGGACAAGCTGCTAAC
GGTGCCACCGGGCTTCAGCTCTGGCTACGACTTCTCCCAATCGCAATCTGTTACACTGCCGCCCGTGGTCACCGATCCC
AGTAACGTCGATCTATTGGAAAACCTAGAGCAGGATCTGGACGTCCAGGAGTGGATGAAGCTTACGCGCAGTGAGGGAA
CAAGCTCCACTGAAACGCCTCAAAGTCCCAAACAGTCGAACGTGCAATCTCCTTCAGAGGAGTTCAAAGACGTGGACGA
TCACATTATGAAGGCTGACCTGAAGCCAGTGCTAAACATTTCCACCACAACAAAGAACTTCAAGAGCGACTGGGCCGAA
ATGGTGGACATAAGCCATCCCATCAATAACTTCAAAGAGCAGATACCTTGCCCCGCCATGGATTTCCCCTTCGAACTGG
ATGTCTTTCAAAAGCAGGCCATTCTCAAGCTGGAACAACGCCAGTACGTTTTCGTTGCAGCCCACACCTCTGCTGGCAA
GACGGTTGTAGCTGAATATGCCATCGCTCTGTCCAAGCGAGATCTCACCCGCACCATCTACACATCGCCGATCAAGGCG
TTGTCCAATCAGAAGTACCGCGACTTCCGAAAGACCTTCAAGGATGTGGGCCTTATTACAGGGGACCTGCAGATAGAGC
CCACCGCCTCCTGTCTGATCATGACCACCGAGATTCTCCGCTCAATGCTGTATTGCGGCAGCGATGTTACGCGGGATCT
GGAGTGGGTGATCTTCGACGAGGTGCACTACATTAATAACCCAGAAAGAGGACATGTCTGGGAGGAGGTCATTATACTC
CTGCCCGAGCATGTTAACATTATAATGCTCAGTGCCACCGTGCCCAATACCTTGGAATTGGCTGACTGGGTTGGGAGCA
CCAAGAAGCGAAAGGTCTATGTGATCAGCACATTAAAAAGACCAGTGCCTCTGACGCATTTCCTCTATACTGGTGCTGG
AGGAAAGAGCCGCGATGACATCTTCCTGCTGGTGGACGCCCAGGGAAAATATCTGCAGAGTAACTACGAGAAGGCCGTG
GAGCGCAAGAAGGAGATGCAAGGCAAGGCCAAGGGCGGCGGAGGTGGGCCAAGAAACCACTTGAATGCCAAGCAGGAGC
AGAACACCTGGATCGGACTAATTGACTTCCTGAGGCGGGGCAACATGATGCCAGTGGTGGCTTTCACTCTGTCCCGCAA
TCGGTGTGACTCCAATTTGGCCGCTTTGCAATCAGTGGACCTGAACACGGAAAAGGAGAAGGGTGCCGTGCAGAAATTC
TTCCTCCAGTGTCTGGCAAAGCTGAAGCCACCGGACCGTACAATCCCTCAGGTTCTTATTCTCAAGGACGCTTTGGAGC
GAGGAATTGGTGTGCACCACAGCGGCATCTTGCCCATTCTTAAGGAGATTGTCGAGATGCTCTTTCAAAATGGGCTAGT
TAAGCTGCTCTTCGCCACCGAAACGTTTGCCATGGGTGTCAACATGCCCGCACGCACTGTGGTCTTCGACTCCTGCAAA
AAGTATGACGGACTGGAGATGCGTAACCTGAAACCAGGCGAATACATTCAAATGGCCGGCAGAGCTGGACGGCGTGGGC
ACGACGAGACAGGTACGGCGATCATTATGTGCAAGGGCAGTGTGCCGCCATCGATGGAGCTACGGCCCATGATCCTGGG
CCTGCCGGAGAAGCTGCAGTCACAGTTCATTCTGCGCTATGCGGTAATCCTCACATGTCTGCGCATCGAGAGTATCAAG
GTGGAGGATATCATGAAGTTCAGTTTCAAGGAGTTCAACCTGAAGCTCCAATTGCCTACGCAGCAGAAGCAACTTCGCC
TGGCCGAAGACAAGTTCGCCATGCTCCCAACTCTCGGCGAACATCTGCAACCACTTATCAACTTTTATGACAAAGCCGT
CGAGTATTGGAAGGAAAAGCACCGCATTATGAAATTTGTTGTTACACAACCCAAGATCCAAAAGGAACTGAAGGCTGGC
CGCGTCATTGTGATCACGCATGGCAAGCACTACAACAAACTGGCCATTCTACTCAATACCAAATCTGTTCCTGGCAAGG
ATACCATCTATAAGGTGCTAGTGCTGGACCATCAATTCAAGGCAAAGGATAGCGACAGCCTCCAGCAAGGCGAGCTCTA
TCACAAAATACTTTCGCTGACGCCTAGAAACATGACCTTCCAGCCAGAGGGAATTGGAGGACACACTGTTCTAGACATC
AAGGCTATAGACATTATCAGTATCACCAAGAGCACATTGAAAGTCGATGCAGATGCGATTATCCGGAATTGGGAGCAAC
GGCAGCTGGAGCGGTTCAAGGACTCCCCGCCTAGTGGATCGGTGATCAAGGCGGTGACCGAGCTAAACCAGCTCAATGA
GAGTTACATTGACAACCCGGATAACATCAAACACGTTAATCTTTCCAAGGAAATAATCGTGAACGCTGACAGCGAGGTG
GCCATGCTGAACTACGTTGATCACCTGCTTCGTCAGGTGGGCACATTTCTGCCACATACCAACATTGCCGGATTCGAAC
AGGAGTTCGAAAAAGTGTACGAGCGCCGAATGCTGGAGATCCACATCGAGGAGCTGCGCTTCATTAACTCCGCGAGAAA
TTTGACCCTCTATCCGGACTATTGTAACAAATTGCAGGTGCTGCGAGCCCTGAAGTACATAGATGATCTGGACGAGGTT
ACACTTAAGGGCAAAGTGGCCTGTGAGATGGGCCAAAATGAGCTACTAATCACGGAGCTCATACTGTGCAACATGTTCA
ACGATCTCGAGCCGGCAGAAATAGCCGCCTTGCTCTCCGGCCTTGTCTTCCAGGCGAAGCTGCACGATAAGCCGGTAAT
ACCAGAGGCGTTGAAGGAGTGCGTGGCGGCATTTGAGCAGATCAACGATACAATTCTTGCCGAGGAGCAGCGCTTTCAG
GCAACCATCTCGACCGATAATCGCCTGAACTTTGGTCTGCTGGAGGTGGTCTACGAGTGGGCTAGAAATAAGCCCTTTG
CTGAGATTATGAAACTGACGACGGTGCAGGAGGGCATCATTGTACGCTGCATTCAGCAGCTGAATGAAACGCTGCGTGA
TGTTAAAACGGCCGCCATTCGGATTGGTAATCCGGGACTGCAGTCGAAGATGGAGGAGGCGTCGGCTGCTATCAAGCGC
GATATTGTGTTCACCGCATCCTTGTATACAGAACTG
>CG10211-PA chr2L:18217618-18222400:+
TGCCTTTGCGCTTCCAGTCTGACACTCCGTATCCCCGAGGACCTTGAGAATGCCGCCATCAATGCCCTGAGCTCCGAAC
GTGCCCGTTCCCTGACCCCCTGTGGATCCTCCGCGGAGGCAGAGGGCAGTGTGGCCGGTGAATATGACGTTTGCCCGCC
GAGCAAGTACCGCCAGCCAACAGCTGAGTGCAACAACGTCTCCCACCGGAAGTGGGGTGCCCGGGGAGATATCTTCCAG
CGTCTGCTGGCTGCTGATTATGCCGATGGCGTAAGCCAGCCGAGGACCTCCAAGGGAACCCATGCTCTACCCGATGCTG
AGGTGGTGATCGAGCAACTGCAGCGCCATGTGGAAGGCGAGCTGCGCCACGCGCACATCACTGCCATGCTGCCCGCCTG
GGGTCAACTGTTGGCCAATGACCTGGTCGAGGTAGGACAGCTACCCATTTCCGGAAAGTGCTGCGAGCGCGACTCCGCC
GTCAAGGATCCAAGCGAGCTGCAGCACTGCTTCGTTCGGGCGGGACCCGACTGCAAGGAGTACAAGCGATCGGCACCTG
GATTCGATTCGGAGGCGTGCCAGAAGCACACTCGCCAGCAGATGAACATTGCCTCGGCCTACATCGATGGCTCTGGACT
GTATGGCTCCACGCGCCATGAATTCGACCAGTTGCGCACCTACATCAGTGGCGGAGTAAAGGTGGAGTCTTGCAAGTAC
TGCCAGGTTGCTGGAGCCACTGGAGCACTGCATCGTGCTCTGCTGCAGCAGCACAACAACATCGGCGAGCGGCTGTCGC
ACATCAATCCCGATTGGTCCGAAGAGGATGTATTCCTCGAGGCCAGACGCATCATCACGGCCACCATTCAGCACATCAC
CTACAACGAGTTCTTGCCTTTGGTCTTGGGACAGGAAACCACTGCCAAGGAGGGTCTGAGACTGACTGCCGAGAAGCAC
TCGAGCAACTACTCCAGCTCGGTGAGGGGAGGAATCTACAATGAGTTTGCAACCGCCGCCATGCCCGCTTTCTGGAGCA
TGTATCCCCCAGAGATGCTGGCCAAGAAGATGTCCGCCCACGAGCTGCTGTCCATTGCCGCCCTGCAGAAGTCACTGGT
TCCGAGTCAAACGAATGCCGAGGGTTGGTCCGAGTTGGCTCTGGCCGTACATCGCGGTCGTGACCACGGAGTGGCATCC
TATGTGCATGCCCTTGATCTCTGCGAGCGTCGATTCGCCGACCAGAGCGCTGCCAATGTGAGCTTCGATACTTTAGCCC
AGGTTTCCAACATTCCCGAGGAGTACATCACCAATCTGCGTGACATTTACCAAAACGCTAAGGATGTTGACTTGTTGGT
GGGTGCTCTTCTGGAAGAGCCTGTGGTTGGAGCGCTATTTGGACCCACAATTAGCTGCTTGCTGACTTTGCAATTTGAG
CAGCTCAAGCAGACCGACCGATTTTGGTACGAAAACGAGATCCCGCCCTCTTCCTTCACCTTGGATCAACTGAAAAGCA
TTCGACAGACGACTCTGTCTGGATTGCTGTGTGGTTCTCATCAAGTGAGCACCGCCCAGTCCAAGGCTTTCATTCTGGA
GGACAATTACCTGAATTCCATCTTGGACTGCGACCAGTTGCCCAAGTTTGATCTAAAACCCTGGCAAGTAAATCCTGAA
GATGAGGTGCATGTGGAGCACGTTGAGGTGGAACCCGCGACTAAGGAAGCCATTGCCGAACTGAGTCCCGAACTCATTG
AGGCTGCTGTGGAGCGTGCCAAGCAAGAATTGGAGGAACGCAAGCGCTTCGAGTACGAAGTGTGGCGTACAAAGGGTGG
CATCAGCGCCCGATCTCCCGACGGCACGGCTGCCTCTTTCAGCAAGGCCAATCTGGCTGCCCTGAACCTGGCCAACTCG
TCCCTGATCTTCGAGCTGACCTCTAACGAGATTGTGAAGACCCTTAACCACATAACCAGACGCAAGCGTCAGATCTTCA
ATCCTAACCAGAATGCTTTTAATCGCAACGAACTGACCGATACCCTGCAAACGGTGGACATAAGTGGACTACTTGGTGG
TGCCCAGAAGCAACTGGACACATGCCCGGAACCCAGTCAGCAGTGCGATGCGAACTCGCCATTCCGTACTCTTTCCGGC
AGGTGCAACAATCTGCGTAATCCCAACTGGGGCAAGTCACTGACCACTTTCTCCCGCCTGCTGCCCGCTCAGTATGAGG
ACGGCATCTCGGCACCCAGATTGACTGGAGTGACTGGCACAGCATTGCCCAATCCCAGAACAATTTCCACCACCATTCA
TCCTGATATTTCCAACCTGCACACTCGCTACTCGCTGATGGTGATGCAGTTCGCCCAGTTTGTCGACCACGACTTGACT
TTGACCCCGATCCACAAGGGTTTCCACGAGTCCATTCCGAGTTGCCGACCTTGCAACTCCCGCCAGACGGTGCATCCAG
AATGTAATCCCTTCCCAGTGCCCGCTGGCGATTTCTATTATCCCGAAGTGAATGTGACCAGTGGAGAGCGTTTCTGCTT
CCCCTCGATGAGATCGCTGCCTGGACAGCAATCGCTGGGACCCCGTGATCAGATCAATCAGAACACTCACTTCCTGGAC
GGCTCCATGGTGTATGGCGAGACCACTTGTCTATCGAACAAACTTCGCGGTTTCTCCGGACGCATGAACAGCACCCAAG
TCAGAGGCAAGGAACTTCTGCCACTGGGACCCCATCCCGAGTGCAAGTCCCGCAACGGTCTGTGCTTCCTTGGAGGCGA
TGATCGTGCTTCCGAGCAGCCAGGTCTGACTGCCATTCACACCGCCTTCCTGCGTGAACACAACCGCATTGTTGAGGGT
CTGCGTGGAGTCAATCCTCACTGGAATGGAGAACAGCTGTTCCATCATGCCCGTAAAATTGTCAGTGCCCAAGTGCAGC
ATATCGTGTTCAACGAGTTCCTGCCCCGCATTCTCAGCTGGAATGCCGTCAATCTATATGGTCTTAAGCTTCTGCCCCA
GGGATACTACAAGGACTACAACCCATCATGCTCTCCGATTGTTTTCAACGAGTTTGCGGCAGCTGCCTTCCGTATCGGT
CACTCTTTGCTGCGTCCCCATATTCCTCGTCTAAGTGTGCAGCACCAGCCTGTGGAGCCGCCTCTATTGCTTCGTGATG
GTTTCTTCCGTATGGATGCCCTGCTGCAGCCTGGAATCATTGACGAAATCCTGCGTGGTCTGGTGGCCACCCCAATGGA
GACCCTGGATCAGTTCATTACCGGCGAAGTGACCAACCATTTGTTTGAGGACCGCAAGATTCCTTTCTCTGGCATTGAT
TTGATCGCCCTGAATATTCAGAGAGCTCGTGATCATGGAATCCCCTCGTACAACAACTACCGAGCCCTTTGCAATTTGA
AACGCGCCACCAACTGGAACGACTTGAGCCGCGAGATTCCCACCGAGGTCATCAACCGGTTCCAGAAGGTCTACGCCAG
TGTGGATGACATTGATCTGTTCCCTGGTGCCATGACTGAACGTCCGCTGCAAGGCGGTCTGGTTGGACCCACCTTGGCC
TGCATCATTGGCATCCAGTTCAGGCAGCTGCGCAAGTGCGATCGCTTTTGGTACGAGAATCAGAACCCAGAGGTCAAGT
TCACGGAGGCTCAGCTGGCTGAGGTCCGTAAGGTGACGCTGGCCAAGATCGTGTGCGAGAACCTGGAGATCACCGGAGA
TATGCAGCGTGCTGCCTTCGATTTGCCTAGCAATTTCCTTAACCCACGTGTGCCTTGCGCCTCGATGCCCCAGATTGAC
CTGAACGCATGGCGCGAAAATGTCCAGGGTTGTCAGATTGGCAACCGTAATGTCCGTGTTGGAGAATCTGCCTTCCCAT
CACCCTGCACCAGTTGCGTCTGCTCCGCCGAGGGAGCTCAGTGTGCCTCTCTGCGCATTACGGATTGTGGCCAGCTGAT
CCGGCAGTGGCCCAAGGAGGCCATTCTGCGTGACGAGGTGTGCAACTCGCAGTGCGGCATTTACTTGACCGGCCAGCAG
GCCAGTGGCTTCAATCCCCAACAGCGACAGGGTCAGGCTCAGCCACGTGTGACCCGTTCACGCAATCAGAATCTCTTCA
AGTTCCCCGACCTCACGCCCTTCATTGCTTCCCTG
>CG10212-PA chr2R:9505844-9509724:-
ATGTATGTTAAGAAGCTAGTGCTCGACGGCTTCAAATCCTATGGCCGGCGAACGGAGATAGAAGGGGAATTCGACCCGG
AATTCACGGCTATCACGGGTCTAAACGGCTCCGGCAAGTCAAACATCCTGGATAGCATTTGTTTCGTACTGGGAATTAG
TAATCTCCAGAATGTGCGCGCTTCGGCTCTGCAGGATTTGGTTTACAAGAATGGGCAGGCGGGCATTACCAAGGCCACT
GTTACCATTGTGTTTGACAACACAAATCCCGCCCAGTGTCCGCAGGGTTACGAAAAGTGCCGGGAGATCTCTGTGACGC
GCCAGGTGGTTGTCGGAGGCAAGAACAAGTTCCTCATCAATGGCAAGCTGGTGCAGAACAAGAAGGTGCAGGACTTCTT
CTGCTCCATCCAGCTAAATGTGAACAATCCCAACTTCCTGATCATGCAGGGCAAGATCCAGCAAGTGCTAAATATGAAG
CCCAAGGAGGTTCTGTCAATGGTGGAGGAGGCAGCGGGAACCAGTCAGTACAAAACCAAGCGAGATGCCACCAAAACCC
TGATTGAGAAAAAGGAGACCAAAGTGCGGGAGACCAAGGTCTTGCTCGACGAGGAGGTGCTGCCAAAGCTGGTTAAACT
GCGCCAAGAGCGCTCCGCCTACCAGGAGTATCAGAAGATCTGCCGCGACATTGACTTCCTCATCAGGATTCACATCTCC
GCCAAGTATCTCAAGCAATGCGAGACCCTCAAGACGGTGGAGGCCAATGAGCACAAAATCGAGGATCGCATAGCGAACT
GCAAAGCCACTCATGCCAAGAACCTCGCAGAGGTCGAGAGCATTGAAAACTCCGTGAAGGAGATGCAGCAGCAGATTGA
CGCAGAGATGGGTGGCTCCATCAAAAATCTCGAAACCCAGCTCAGCGCAAAGCGGGCACTAGAAGCTACCGCTACGGGT
AGCTTAAAGGCGGCCGAGGGAACGATTCAGCAAGATGAGAAGAAGATACGCATGGCCTTCAAAAATATTCAGGATGATG
AAAGAGCCCTAGCTAAAAAAGAAGCGGACATGGCCAAGGTTCAAGGCGAATTTGAAAGCCTCAAGGAGGCAGATGCCAG
AGATTCAAAAGCCTATGAGGACGCCCAAAAGAAGATGGAGGCTGTCTCGCAGGGACTCTCCACCAATGAAAATGGGGAA
GCTTCTACACTGCAAGAACAATTGATAGTTGCCAAGGAGCAGTTCAGCGAGGCACAGACCACCATTAAGACCTCAGAGA
TCGAGCTGCGTCATACGCGTGGCGTATTGAAACAGCGTGAGGGTGAGACCCAGACTAACGACGCTGCCTATGTAAAGGA
TAAGAAGCTGCATGATCAGTTGGTGGTTGAGATTAAGAACTTAGAACGGCAGCTACAAAGTCTCAATTACGAGGGCGGT
CATTTCGAGCAGCTAAAGCAGCGACGCAATGATCTGCACATGCGAAAGCGTGAGCTGAAACGAGAGCTGGACCGCTGCA
ATGCCTCCCGCTATGACCTGCAATACCAGGACCCAGAACCAAACTTTGATCGGCGAAAGGTGCGTGGTTTGGTAGGCAA
GTTGTTCCAGGTGAAGGACATGCAAAACTCCATGGCTCTAGTCCAGACAGCCGGCGGAAATTTATATAGCTACGTGACA
GACGATGATGTGACTAGCAAGAAGATCTTGCAGAAGGGCAATCTTCAGCGTCGTGTCACCTTGATTCCCATCAACAAGA
TTCAATCTGGCTCGTTAAACAGAAATGTAGTAGAATACGCTCAAAATAAAGTGGGCGCCGAGAATGTCCAATGGGCCAT
GTCACTGATTGACTATGACCGCTATTACGAGCCTGTCATGAAGTTTTGCTTTGGCGGAACCCTTATCTGCAAGGACCTC
ATTGTAGCCAAACAAATCAGCTACGACCCACGTATTAATTGTCGCTCAGTGACTTTGGAAGGAGATGTCGTCGATCCCC
ATGGCACAGTGTCTGGAGGTGCTGCTCCTAAAGGTGCTAACGTCCTAGAAGAATTACACTCTATTAAGCAAATAGAACA
GGAGTACAGGGAGATCGACAATGAGATAGCCCAAGTAGAAAGGCAAATAGCATCCATTGAAAACCAGGCCCACACGTTC
AACAAAATGAAGGAAAATCTTGACCTGCGACAGCACGAGCTAACCATGTGCGAGAACAGGTTGGCCCAAACAACCTTTC
AGCAGAATCAGGCTGAAATTGAAGAAATGAGGGAAAGGGTCAAGACCCTAGAGCAGCAAATAATTGAATCCCGTGAAAA
GCAGAAGACCTCGCAAGCCAAAATAAAGGATATCGAGGCGAAGTTGGCAGATGCAAAGGGTTATCGCGAGCGAGAGCTG
AATGCAGCCACCAACGAGATCAAGGTGACCAAGCAACGGGCGGAGAAATCTCGGGCGAACTGGAAAAAGCGAGAGCAGG
AGTTCGAAACTCTTCAATTGGAAATCACTGAGCTGCAGAAAAGTATCGAAACTGCAAAAAAGCAGCACCAGGACATGAT
TGATAACCTCGAACAGTTCAAGGCCGAGCTAGACGCTCTAAAAGCAAATAGCTCCAGTGCCGCGTCCGAGGTGACGGAG
CTCGAACAGGCGATTAAGGAGCAGAAAGATAAACTGAACGCTCAGAACAAGGAGATGCGAAATCAGTTGGTCAAGAAGG
AGAAAATGTTGAAACAAAATCAGGAGATTGAGCTGGAGGTGAAGAAAAAAGAGAACGAACAAAAAAAGATCAGTTCGGA
TGCCAAAGAGGCAAAGAAACGGATGGAAGCCCTCGAGGCCAAGTATCCGTGGATTCCGGAGGAGAAGAACTGCTTTGGC
ATGAAGAACACCCGGTACGATTACAGCAAGGAGGACCCCCACGAAGCAGGCAACAAGCTGGCAAAGATGCAGGAGAAAA
AGGACAAAATGGAACGCACTCTCAACATGAACGCTATCATGGTGCTGGATCGCGAGGAAGAGAACTTCAAGGAGACCGA
GCGCCGGCGAAACATTGTGGCGATGGACAAGGAGAAGATTAAGAAAATTATAGTGAAGATGGACGAAGAAGAGCAGGAT
CAGCTGAACAAAGCCGCTACCGAGGTGAACACGAACTTCAGTGGGATCTTTAGTTCCCTTTTACCGGGTGCTGAAGCGA
AACTCAATCCCGTCCATACCAATGGGTGTCTGACCGGTTTGGAGATTAAAGTGGGATTCAATGGCATATGGAAGGAGAG
TCTCGGGGAACTTTCTGGTGGCCAGAAGTCCTTGGTGGCTCTATCTCTCGTCCTGGCCATGCTTAAGTTCTCGCCGGCT
CCCTTGTACATTTTGGATGAGGTGGACGCTGCCCTGGACATGTCGCACACCCAAAACATAGGTAGCATGTTAAAGCAGC
ACTTCACCAACTCGCAGTTTTTGATTGTGTCTCTCAAGGATGGTCTTTTCAACCACGCGAACGTCCTGTTCCGCACTCT
CTTCGAGGAGGGTGTGTCCACCATCACCCGGCAGGTCAGCAGACAGGCGACAACCAAACGA
>CG10214-PA chr3R:19423763-19424383:-
CTTCGACGCGTCGGATTGTCCCTGAACCGTCAAATTCGGAGCAACATCGCATTCAATTCCACTGGCAGAATGAGCAGCA
CCTGTGGCTCAGACACGGACATCGTGTGGATGGACTTGGAGATGACCGGGCTGGACATTGAAAAGGACAAAATCCTGGA
GGTGGCCTGCATCATTACGGACCAGGACCTAAACGTGAAGTCCGAGGGACCATGCTTTGCCATCAACCATCCGCAGGAG
GTCTACGACTCGATGAACGAGTGGTGCATGGAACAACATTACAAATCAGGTCTAATTGATCGATGCAAGAGCTCGGATG
TGAAGCCCGAAGAAGCCTCCAATCTAGTGCTATCCTATATCGAGAAGAACATACCAAAGGGCGTCTGTCCGCTTGGCGG
AAACTCCGTCTACACCGACCGACTATTCATTATGAAATTCATGCCTTTGGTAAATGATTACCTGCATTACCGCATCGTG
GATGTATCCACCATCAAGGAACTGGCCAAGCGATGGCGTCCCGAAATCCTGGCTTCCGCTCCCAAAAAATTGTGCACGC
ATCGTAGCCTGGACGACATCCGGGAAAGCATCAAAGAGCTTGCGTATTACAAAGCGAACTTATTTAAA
>CG10215-PA chr2R:9510127-9510961:+
ATGGACGACTTTGACGATGATTCCTTTAACGATGTTCTGGGTGCCATGGAAATGCCTACTGCTGCAAAGCAACCCAAAG
TAGATGCTCCTGCGGCCACAGCAGTTAATCCTGCTCCCAGCAACAGCACGGAACCTAGTGGTTCCGGCAGACCCGCACC
CGGCAAGCCGGCATCGAATCCGCACTGCGTCCTTGTTCACAGCAAACAGCGGGGTAATCCCATCCTGAAATCTATCCTT
AATGTTCCGCTGGAATTTCGCGACGACATCGTACCCGACTACGTGGTCGGTCGAACATCCTGCGTGCTGTACCTCTCGT
TAAAGTACCATAATCTTAATCCCGACTACATCTGCCAACGTTTGAAGGCTCTGGGAAAGATGTATGAGCTGCGGGTGCT
ACTGGTCCAGGTGGACACACCAGAGCCGAACAATGCTCTCAAGAGCTTGACCAGGATATCACTGTTGGCAGACCTGACC
ATGATGTTGGCCTGGAACGCCGAGGAGGCGGGCAAAATCATTGAGACATACAAACAGTTCGAGAAGCGCCCGCCAGATT
TGATCATGGAGCGGGTGGAGTCTAATCCACATCAGAAGCTACTCGCTGCTCTCACCAACATCAAGCCGGTGAATAAGAC
TGATGCTGCCGCCCTGCTGCACACGTTTGGCAACCTGGGCAACATAATCAATGCCAGCGAGGAGCGACTTTCCCAGGTG
ATGGGACTGGGTCCCCGGAAGGCCAAGAAGCTGTACAAAACCTTGCAGGAACCGTTCCTCAGCAAA
>CG10217-PA chr3R:19418028-19420160:-
ATGCATTATTACCTGGCTGCTATCTGCCTGGTGGGCTTAATGGGCTCAGCCCTCGCCCAGTACAACCTGGTGCAGAAGG
ACAACTGCATTATTCCGAAGATCCTGCAGGGATCGTGGTTCTCCTGGGAAACGGGCCTGCCCACGCTGACGGTGATCGA
CGCCACCTCGATGTCCAGCCGAGGCTACTGCATCAACTACATGCGCCACAAGGGCGACGAGTACTCGTTTGTCTTCAAG
GAGCGATCCAAGGACTGCTATCACTGCGTCAGGACCATCATACGCACCCTCAATGTGTTCGAGAAGTTTGAGGGGCCCT
GCGTGGGCATACCCGCTGGACAGGAACCCACCGTGGACTATGTGTGTCGTGGTGTTAAGGATGACCAGCAGTTGATAAC
GCTCTTTAACGAGAACTTTGTGCCCATCAACTGCCGATCGTCGCTGGAGGGAGTGTGGCATTTTACGTACCAGAACCGA
TTCCGATTCACGGGCGTATGCGATAAGCCTGATGCTCGAATTCAGTCCTGTCAAACGGCGGGAACGCAGTTCCTCATCC
AGAACCAGAAGTTCAACGTCACCTATCAGCAGTGCGAGGGTATGGAGGGCACATTCACCGGCACCGTGGAGTTCAGCTG
CCTGGGCGATTGGTTTGTGGGCAAGAACCACTACTTCGCCGTGGCCAATACGAAGGAGTCGCGTAAGGATGAGAAGTAC
CGCTGCTTCCTCAAGAATCGTGACGATGATCTTTACGTGGGCGTTTCCATTACGGCCGAATGTAACACACTGAAGACGC
CAGAAACGTCACCGGAGCGTCTGAAGCTGACGCCTGTGAAGGCTGAGTTTGTGGAACCCGGTTGCACGCTACCACAAAA
CTTTAGCGGAGAATGGGTGAACACTGCCAACATTGATGCCGATGTATCGATCAGTGAGACCCACATCAACGAGACGTAC
TATCCGGATAAGGCTCGATACCGAAAGACAATCTATGTGTGCCGAGAGCGACGCGGTAATCGTGTGATGATGGCTCGCC
TCACCGTCGACGGTTGCCAGAAGGATTACGTGTGCTTTGACTTTATGCCCCGCCACCACAACATCATTCGCTACCGCAA
GGGTTTGGCTGTCATCAAGGACGATTTCAGTACAGTCTGCTCGTGGGTTCAGTTCCCCAATTCGGAGGCATGGAAATAT
GATCTGTTTCTTGCTCGAAATCCTGTGCCTGTTCGTTGCCCCGTTGCGGGAAAATTCAACTTTACGCAGCGAGGAGAGC
ATCCCTTCAGAACGAGAATTCTTGGTGGTGTCACTCTGAGTCCGCGTCCCGATATTCATTGCAAGCAAAACATCTCGGA
TTTGTCGGTCTGCGATACAGATCAAAAGGAATTGGCGGTGGATGAAAACTACTGCCTGTCGGTGGATCACTTGGGTCGT
CCCGTTGATATCTACAGTGATCCCGATTACCGCATGAAGTGCATTGGCTTCTGGAAGGAGAACCTCAAGTCCTACCTGA
TTACCTACGACGATCTGGATCCGCTGTCCAAGTATCGTTGCTGGGTATATCAGCGCGCCGACCTCAACCGTGTCCTCAT
GTCGCAGGCTGTGGGCGCCTTCTGCAAACTGGAGCAGGATGTGACCTCGTGGAACCACTCGGAGGGCGCTGCCGTAGCC
ATCGATGCCGTGGAGTACGAAAGGGAGCGTGACGACTGTCCCATGTACTTCGATGACGGATTGAACCCTTGGAAGCCGT
CGGATGCCTCCAACATCGTATTCGACTGGGACTTTTACCGAGCAGGTGCAGCGACACTAAATTCTCAACTGACTGGCGG
CCTCGTTATCGTGGTCTTAGCCCTGGTTAGGAGTTTATTAGCT
>CG10217-PB chr3R:19418028-19420160:-
ATGCATTATTACCTGGCTGCTATCTGCCTGGTGGGCTTAATGGGCTCAGCCCTCGCCCAGTACAACCTGGTGCAGAAGG
ACAACTGCATTATTCCGAAGATCCTGCAGGGATCGTGGTTCTCCTGGGAAACGGGCCTGCCCACGCTGACGGTGATCGA
CGCCACCTCGATGTCCAGCCGAGGCTACTGCATCAACTACATGCGCCACAAGGGCGACGAGTACTCGTTTGTCTTCAAG
GAGCGATCCAAGGACTGCTATCACTGCGTCAGGACCATCATACGCACCCTCAATGTGTTCGAGAAGTTTGAGGGGCCCT
GCGTGGGCATACCCGCTGGACAGGAACCCACCGTGGACTATGTGTGTCGTGGTGTTAAGGATGACCAGCAGTTGATAAC
GCTCTTTAACGAGAACTTTGTGCCCATCAACTGCCGATCGTCGCTGGAGGGAGTGTGGCATTTTACGTACCAGAACCGA
TTCCGATTCACGGGCGTATGCGATAAGCCTGATGCTCGAATTCAGTCCTGTCAAACGGCGGGAACGCAGTTCCTCATCC
AGAACCAGAAGTTCAACGTCACCTATCAGCAGTGCGAGGGTATGGAGGGCACATTCACCGGCACCGTGGAGTTCAGCTG
CCTGGGCGATTGGTTTGTGGGCAAGAACCACTACTTCGCCGTGGCCAATACGAAGGAGTCGCGTAAGGATGAGAAGTAC
CGCTGCTTCCTCAAGAATCGTGACGATGATCTTTACGTGGGCGTTTCCATTACGGCCGAATGTAACACACTGAAGACGC
CAGAAACGTCACCGGAGCGTCTGAAGCTGACGCCTGTGAAGGCTGAGTTTGTGGAACCCGGTTGCACGCTACCACAAAA
CTTTAGCGGAGAATGGGTGAACACTGCCAACATTGATGCCGATGTATCGATCAGTGAGACCCACATCAACGAGACGTAC
TATCCGGATAAGGCTCGATACCGAAAGACAATCTATGTGTGCCGAGAGCGACGCGGTAATCGTGTGATGATGGCTCGCC
TCACCGTCGACGGTTGCCAGAAGGATTACGTGTGCTTTGACTTTATGCCCCGCCACCACAACATCATTCGCTACCGCAA
GGGTTTGGCTGTCATCAAGGACGATTTCAGTACAGTCTGCTCGTGGGTTCAGTTCCCCAATTCGGAGGCATGGAAATAT
GATCTGTTTCTTGCTCGAAATCCTGTGCCTGTTCGTTGCCCCGTTGCGGGAAAATTCAACTTTACGCAGCGAGGAGAGC
ATCCCTTCAGAACGAGAATTCTTGGTGGTGTCACTCTGAGTCCGCGTCCCGATATTCATTGCAAGCAAAACATCTCGGA
TTTGTCGGTCTGCGATACAGATCAAAAGGAATTGGCGGTGGATGAAAACTACTGCCTGTCGGTGGATCACTTGGGTCGT
CCCGTTGATATCTACAGTGATCCCGATTACCGCATGAAGTGCATTGGCTTCTGGAAGGAGAACCTCAAGTCCTACCTGA
TTACCTACGACGATCTGGATCCGCTGTCCAAGTATCGTTGCTGGGTATATCAGCGCGCCGACCTCAACCGTGTCCTCAT
GTCGCAGGCTGTGGGCGCCTTCTGCAAACTGGAGCAGGATGTGACCTCGTGGAACCACTCGGAGGGCGCTGCCGTAGCC
ATCGATGCCGTGGAGTACGAAAGGGAGCGTGACGACTGTCCCATGTACTTCGATGACGGATTGAACCCTTGGAAGCCGT
CGGATGCCTCCAACATCGTATTCGACTGGGACTTTTACCGAGCAGGTGCAGCGACACTAAATTCTCAACTGACTGGCGG
CCTCGTTATCGTGGTCTTAGCCCTGGTTAGGAGTTTATTAGCT
>CG10219-PA chr3R:19416776-19417545:-
ATGTCCCTCTCGTTGCTCCTGCGTGGCGCTGTCCGTTGCAATGCCGCAAATCTTGTTAAGTCGGCTCGCATCACTCCCC
TGAAGAGCTACTCCACCCTGGTGGCCAATGTCCAGCGGAAGGCGGTGGTCCAGCCCCTGGCCGTGGCCAAGATTGCAGC
GCCCGTCGTGCGCGAGATCTCCGTGAGTGCGCCCCGTATGGCTTCCGCCGGATCCAGCCACACCCTGCTCTGGACTGTG
GAGCGAATTGTGTCCGCCGGCCTGCTGGCCGTCATTCCAGCTGCCTTCATAGCTCCATCCCAGGTATTGGACGCCCTCA
TGGCCATCTCTGTCGTTATCCACACCCATTGGGGCGTGGAGGCCATGGTAGTTGACTACATGCGGCCATCTGTCGTTGG
AAACGTCCTGCCCAAGGTAGCCCACATTGCGCTGATCATCATCTCGGTGGCCACGCTGGGCGGCCTCTTCTACTTCATC
CAGAATGATGTGGGTCTGGCCAATGGTATCAAGCGCTTCTGGGCCATCAAGGGCAAGGATGCCCAGAAGGCT
>CG10221-PA chr3R:19411839-19414662:-
ATGAAGGCCAACAGCTGGATGTGCCTGCTGGCGCTGCTTCTCGCCTGGCAGCTGCGAGCGGAGGAGCTCCAAGGGCCCA
GCACTGATGGCACGGGCAGCAGTTTGGGTTCGGCCACAGGTACGGGTACGGGAACGGGATTGGGCACGGGAACAGCCAC
GCCAACGCTGCCCAATGAGCCCTCCACCCAGGCGGAGGCTGAGGAGGTGACCACGGCGGAATCAGAGTCACGGGTTCCG
TCGGAAAGCAACGAACGCAAGGCAGCCAAACCCAAGGAGTCCACAAAGTTTGCTCCCAGGACGAAGGTTATGTCGGATT
CCATGTTCGAACGCCTGTGGAACGACAGTGTGATCAGGCGGCAAAAGCTAAAAGCCGAGATCGAGCGCATCGAAGCCAA
ACGCAAATCCACTGAAGTGTTAGAACTTACTCCAGACCAGATAGAAGCTCAAACCGTGTACGACAACGCAATGGACATA
TTGGCCAAGCCAAGCTCGGATAAGCGGGTAGCCTTTATTTTGCTTAAGAAGGCTGCTGAATTTAATCACCTCAAGGCGA
GGGCGGAACTAGCCTGGGCCGCCCTACTGGGTCACTGGATGGACTTTGATTTCAACCATGCTGTCGATGAGTTTGAGAG
TCTGGCCAACGAAGGCGTCCCAGAGGCTCACATGGGCCTGGGATTCCTTTATTCGGTGGGCGTTGGCGGTAAAAATGTA
AGCCAGCCCCTGGCACTGATCCACTATAGCCTGGCTGCCCTCGGTGATAATACTCCGGCCCAAATGGCCATGGGATATC
GCTATCTTTATGGCATCAATGTACCCATTAGCTGTGAGAAGGCGCTGATCCAGTACAAGCGAGTAGCCAAGAAAGTGGC
TTCCAAGATAACCTTCGCCAATGGGCCGGTTGTGCATCGGGTGAGACTGCTGGATGACCTAGAGAATCCCGGCAGTCCC
GAAACTGAGATTGTCGACTATTACAAACTTCTGGCCGACAAAGGCGATATCCAGTCGCAGGTGGGATTGGGTCAGCTGT
ACTATCAGGGCGGCAAGGTGACCCAGCAGGATCACCAAAAGGCTTTGGAATATTTCAAAATGGCCGCCACTGCAGGTAA
TGCAGTTGGCTTTGCGTTTTTAGGCAAGCTTTATCTGGAAGGAAGTGAGCAAATCAAGGCCGATAATGATGCAGCATTT
GGGTACTTCTCCAAGGCCGCTGAAATGGGGGATCCAGTTGGTCAAAGCGGACTGGGCCTCATGTATCTAAAGGGTTTAG
GGGTCCCCAAAGACTCCATCAAGGCATTATCCTATTTCACTCAGGCGGCTGATCAAGGTTGGGTTGATGGGCAACTGCA
GCTAGGCAACATGTATTTCACTGGCAATGGTGTAAAAATCGACTACAAGTTAGCCTTTAAGTACTTCAACCTGGCCACC
CAATCAGGCCATGTTTTAGCCTATTATAATCTGGGAGTGATGAATGCTTACGGTATGGGAATGCTGCGTTCATGTCCAG
CAGCGGTAGAATTCTTCAAGACTGTTTCGGAGCGTGGCCGTTGGAGCAGCCGATTGATGATGGCCTATAGCGACTATAA
AAATAACCGCATCGACGAGGCCTACATGCAGTACTCGTTGATGGCCGAAATGGGCTATGAGGTGGCTCAAAGTAATGCC
GCCTTTTTACTAGACCGCAAGGAGGTGCATGTGTTCAACGATCGGCACGAAGATCTGATTCGTGCATTCTACTACTGGA
AACGGGCAGCCGGACAGGGCTATTCTGCGGCCCAAGTCAAGCTGGGCGATTACTATTACTACGGTTGGGGTACTTCGAC
GGACTTCGAGACTGCCGCTGCTCTTTACAGGAAAGCCTCTGAGCAGCAATATAATGCCCAAGCCATGTTCAATTTGGGA
TACATGCACGAGCAAGGGCTCGGAATGAAGAAGGACTGGCATCTGGCAAAGAGATTATACGATTTGGCTGCCGAGACCA
ATTCAGACGCCAAAGTGCCTGTGGCTATTGCGCTTATTAAGCTACAAATGCTGGCCACGATTGAATCAATCAAGGAGTC
GCCTTACAGGTTCATCTTCTACATGGATGAAAATATTGCTGCCAATTGGGACTTGTACATGATCACCGTTCTAACTCTA
CTGCTAGGCATCATCATGTACATGAGGCGTCCATTCCAGCAGCCGGATCAGCCGGCACAACAGCCAGCTGCAGATGACA
TTGCTGCTGCGCCAGTCAACTTGGCGCCGGTTGGAGCGGAAGCAGCACCTGTAGCCGCGGTGGTCGAAGGTGTGGGCGC
CACCCCTGCCGCCGCAGTTTCATCCCACGATGCTGTGGCCGCGTCCTCCTCTACGGAAGCCTCAGCAACCACTGCCACG
TCCCGTGCCGATGCAGCGTCGCAAGTGGGAAGTGGCACGACAGCTGCGGCGCCGGATGGCGCTAACACACTCGATCCCA
CTGGT
>CG10222-PA chr3L:12802280-12803200:-
ATGATGCAAAGATTTCCGACGCAGGCGGCCGTGGAGAATCCACGTTATGGACAGCTGATCATAGGGCCTCCTGGTTCTG
GGAAAACCACCTATTGTGCCGAGGCCCTTAAGTTCTATCGCGAACTAGGCCGTCAGGTGGGCGTTGTGAATCTGGATCC
AGCTAACGAAAACATGTCCTACGAACCGGTGCTCAGTGTGATGGAGCTAATCACTGTGGAGGATTGTATGGAGCACCTG
AAGCTGGGACCAAACGGAGCTCTAATGCACTGCTCTGAGTATCTGGCCGAACATTTGGAGGATTGGCTGTTGCCGGCAC
TGCGCAAACTGAGCGCCACCCACAACTACTTCCTGTTCGACTGTCCCGGTCAAATTGAGCTATATACCCATCACAACGC
TATGGCCCGGGTTTTCGAGCGTTTGGAACGTGAAAGATATAGCCTGGTTACTGTTAACCTCATAGATTCCCATTACTGC
TCGGAGCCAGCCAAATTCATTGCCACTTTGCTGATGGCATTGAACACCATATTACGGATGAGTTAACCACACGTAAATT
TGGATTCCAAGGCCGATCTACTAAAAAAGCACGAGACCAAGTTGCACTTCAACGTGGACTACTATACGGACGTCCTGGA
CCTCAAGTATTTGCTGGACAAACTGGACGATGATCCCGCCATGCGCAAGTACCACAAACTGAATGCAGCCATCTGCTCC
ATGGTGGAGGACTACGCCCTCGTTTCATTCCAACTGCTGGACGTCTTCAGCACGGACAGCATGCTCCGCTTGCGCAATC
ACATCGACAAGGCTAATGGATACGTCTACAAGGCAGGCGAGGAGCAGACGGTCAACTCACTACTAGCCTGCGCCGTGGG
TGCAGAAACTGAGGCCGCTCGTATGGAGCATGATGTCCAGCCCTATATGGAA
>CG10225-PA chr3R:19408251-19409582:-
GAAGCGTCAGTCGAAACTAACTGTTTCCGAGGTGGCTTCACCCTGAAGGCTTCTCGCCTGGGCGGTGCTGTCCTGCGCC
CGGCAGTCTTAGCCAACAGCAGCGGCTCCAACAATAGTTCCACATCCCCAAGTGAAGGTGAAGACAGCGCCCTGCAAAA
TAATCCGTTTCTGCGCGAGTCCAAGGACGAGGACGATGACGAGGAGGTGGTGGCTACCGGATCTGCAGCAGCAGAGTCC
ACTGGCGACAAGGAGGACGACGAGGTGGACGAGCGGCCGGATCCGCTGACCAAGCTGCGAAGCAATGGCATTGAGCGCT
CCAGCATGTTTGCAGCAGCCAAGAACAACATGCCAAATGTTCAGTCCAGCGGGTTCGTCTTCGGCCAGAATGTGCATGA
ACGTGTGGTGGCCCCCAATGCTGAACAGGTCACCGCTGAGCCGGATGCAGATACGGCAGCTAGCTCGGTATCAGCCCAG
GAGGCTGCCTCCTCCTCCACTGCTGCTACGTCGTCCTCGGCGTCATTGCTCTTCTCAAGCGTCATTCAGAACGCTGCCC
AGACCACAGAGACCAGCGAGGCCGCTGCCTCCTCATCCATTTGCAGCAGCAGCAGCAACAACAAGGAGTCCGCCGAGGC
CAAGAGCCTGACGGAGGTGGCCCGGGAGTACGAGGAGAGCCGCGCTCAGAAACGCAAATACGAAGAGGTCGAGACCTTC
ACCGGCGAGGAGGACGAGATCAACATTATCGACGTAAGCTGCAAGCTATTCGCCTTTCTTAACAGCAACTGGGAGGAGC
GTGGTCGCGGCAGTCTGCGCTTAAACGACGCCAAGGACGGAAGGGGCAACTCGCGAGTGGTGTTTCGCACTTCTGGAAA
TCTGCGCCTGCTGCTCAACACCAAAGTCTGGGCCGCTATGGTGGCGGAGCGGGCCAGCCAAAAGTCCCTACGACTAACG
GCCATCGACAACTCTGGCGTTGTCAAGATCTTCCTGGCCATGGGCCGACCAGCGGACATCGCCCAGCTACACAAGGCGC
TCAGCGAACGGATTGCCAAGCGCAAGGCCTCACATCCCGAGGAGTGTTCCGTAGAAGAAGCGAAAAACGGCGTCGCCTC
TGAGGCAGCGGCTAGCTTGCAACCGGAGTCGACGACTCACGACGACGAGGATGAGGATGCTGCTCCCGGACCGTCGGGT
GCCATTTCAGCAGAGGCGGACAGCTACGGCCCGAGTCCCAAGAAGGTGATCGTCCAGCCCGATAGCAGCGCCGATGTCC
CTGTGCCGCCCGTTAAGGAGGGCGACGAGGATGCTGAGGCCGAGGCCAAGGAGTCAACCGATCAGAAT
>CG10229-PA chr3R:1080071-1083379:-
TTACTGCGAGGTGGCAAGCAAAAGACAACCACTTGCGTAGGAATGACCGTAATGGCCAAGACTACGTTCGAAGAAATAT
GCGAGAATGCCAAATTAGCACGGGACATGGCTCTGACGGGCAACTACGACTCGGCCTGCATCTACTACGAGGGCCTCCA
GGGGCTGCTCGCCCGCCAGCTGAAGGCCACCGCGGATCCACTGCGCAAGGGCAAGTGGAGCATGATCAACCAGCAGATT
AGCCAGGAGCACGCCAAAATCAAGGCCATTCAGAGAACCCTACAAGACATCTCGCTGGACCTGCAGTCAACCAAATTTG
CCCACAAGCTGCGACACCAGCTCAGCGAAGAAAGCACCACCAGTAAAGATCCATCTGCCTGGTTCAAGCCGGACCCCGA
CATTTGGACGCCTCCGCCCAAGGATCCCGATGTGTGGGGTCCGCCGAAGCCACCACCCACCACACAGGCCGTTGGCCGA
CGAGCCGCACCGAACAACCGCCGCACCACTCCGGCAACGCAAAACAGCCGCCCCAGCAGCACAATCCCGCAGAGCACTG
CCCGGAATGGTCCGGCCTCGACACGCAATTCCCGCAACTCAGCGTCCGCCGCAGCACAGAGCGGCGGAGCACGCACGAC
CAACGGAAGGGTTGGCGGTCGCAAGCTGTCCACATCGAACACCAACGAGGCTAGGGACGACGACTCCACCGCTGCAGGC
AGCAATGGCGGAGCGGCTGGCGATGGAGAAAACGGCGATCCGCAGGCCGCCCAGGACGAAGAGCGCAAGTTTCAGCCCA
ACAACCACATCGAAGCCGAGCTAGTCGACATTCTTGAACGTGATATTCTTCAAAAGGATCCCAAAGTGCGCTGGAGCGA
CATTGCCGACCTGCACGACGCCAAGCGGTTGCTGGAGGAGGCCGTCGTGCTGCCAATGCTCATGCCGGACTACTTCAAG
GGTATCCGGCGACCCTGGAAGGGCGTGTTAATGGTGGGACCCCCAGGCACGGGCAAGACAATGCTCGCCAAGGCGGTGG
CAACCGAATGCGGAACTACGTTCTTTAACGTGAGCTCGGCCACGCTGACGTCCAAGTACCGCGGTGAGTCGGAAAAGAT
GGTGCGGCTTCTGTTCGAGATGGCCAGGTTCTACGCGCCCAGCACAATTTTCATAGACGAGATCGACTCCCTGTGCTCG
CGCCGAGGATCGGAATCGGAGCACGAGGCCTCGCGACGTGTGAAGTCGGAGTTGCTGGTCCAAATGGACGGCGTGGGCG
GCGGAGAGGAGCAGGCCAAGGTGGTCATGGTGCTGGCCGCCACCAACTTTCCCTGGGACATCGATGAAGCGCTTCGGCG
TCGTTTGGAAAAACGCATTTACATCCCACTGCCATCGGATGAAGGTCGCGAGGCGCTGCTCAAGATCAATCTCCGCGAA
GTCAAGGTGGACGATAGCGTCGATCTTACCTACGTGGCCAACGAGCTAAAGGGATATTCCGGAGCTGACATCACAAACG
TGTGCAGGGAGGCCAGCATGATGTCTATGCGGAGGAAGATCGCAGGGCTGACTCCAGAGCAGATTCGGCAGTTGGCTAC
GGAAGAGGTGGATTTGCCCGTTTCCAACAAGGACTTCAACGAGGCCATGAGTCGCTGCAACAAAAGCGTGTCCCGGGCG
GACCTGGACAAGTACGAGAAGTGGATGAAGGAGTTCGGATCGTCA
>CG10230-PA chr3R:19387219-19388533:-
ATGTCCAATCCTCAGCCGAATGTCACCGCTTATCTGGCGACCCAGAAGAAGACCACCAACAAAGAACTCGCCGCCGAAT
GGACGCTCATCGAGGAGCTCTACAATGAAAAACTCTGGAATGAGCTGACCATCAAACTGGTGACCTTTGTGCGTCACGA
ATCCTTGCAGGACGAAACGGCGCTGCTGCAGCTCTACCAGAACTTCCTGTCCACCTTCGAGACCAAAATAAACCCCTAT
GGCCTCATCCAGATTCTCGAGGTGGTGGTGGACAACATCAGTGACAAGAAGGAGGCCATCGAGTTCTTGGAAAAGATGA
AGGACAAGGTGAAGATCTGCGACGAGGCCGTTTGGTATCTGCAGGTGATGCAGGGTAATCTTTACCTCAGCAACCTGAA
CGATCTGAATGCCACCAAGAAGATCATTGAGGAACTGCGTGATGTCCTGGAGGAAGCGGGTAATGTGACGCCCGTTCAT
GGCAAATACTACATGCTGGCATCCCAGTATTATCGGCGAGTGGGCAAGCACAGCGACTACTACCGATGTGGCCTACAGT
TTCTGGGCTGCTCCATGGATGAGTACCCCCGTGATCAGTGGGCCCAGCAGGCATTCTTCTTGGGTCTGGCTGCTCTCCT
GGGCGATGGTGTCTACAACATAGGCGAATTGCTGGCTCATCCCATTCTGGAGTCGCTTAAGGGCACGGAAAATGAGTGG
CTCATGGAGCTTCTTAAAGCCTTCAACACGGGCGATATTAACAAGTTTAATGATATGAAGAAAATCTGGTCCAAGATTC
CCGATTTGGCTGCCCAGGAGGTCAAGTTGCGCCAGAAGATCTCCCTCCTCTGCCTCATGGAGATGACCTTCAAGCGCTC
AGCCATTGAGCGAGCCATCTCCTTCACCGACATCGCGCAAGAGACCAAACTGCCCGCCAAGGAAGTGGAGCTGCTGATC
ATGAAGGCTCTGGCTTTGGATCTCGTCCGCGGCGAGATTGACCAAGTGGCTGGAGTGGTGAACATGTCGTGGGTGCAAC
CACGCGTCCTCAACCGCAGCCAGATTGTCGGCATGGCCAGCACTCTGGACACATGGATGGGCGCCATCACGAACATGGA
GAAACTGATGGAGAATCGTGCCGCCGAAATCCTCACCAAT
>CG10230-PB chr3R:19387219-19388533:-
ATGTCCAATCCTCAGCCGAATGTCACCGCTTATCTGGCGACCCAGAAGAAGACCACCAACAAAGAACTCGCCGCCGAAT
GGACGCTCATCGAGGAGCTCTACAATGAAAAACTCTGGAATGAGCTGACCATCAAACTGGTGACCTTTGTGCGTCACGA
ATCCTTGCAGGACGAAACGGCGCTGCTGCAGCTCTACCAGAACTTCCTGTCCACCTTCGAGACCAAAATAAACCCCTAT
GGCCTCATCCAGATTCTCGAGGTGGTGGTGGACAACATCAGTGACAAGAAGGAGGCCATCGAGTTCTTGGAAAAGATGA
AGGACAAGGTGAAGATCTGCGACGAGGCCGTTTGGTATCTGCAGGTGATGCAGGGTAATCTTTACCTCAGCAACCTGAA
CGATCTGAATGCCACCAAGAAGATCATTGAGGAACTGCGTGATGTCCTGGAGGAAGCGGGTAATGTGACGCCCGTTCAT
GGCAAATACTACATGCTGGCATCCCAGTATTATCGGCGAGTGGGCAAGCACAGCGACTACTACCGATGTGGCCTACAGT
TTCTGGGCTGCTCCATGGATGAGTACCCCCGTGATCAGTGGGCCCAGCAGGCATTCTTCTTGGGTCTGGCTGCTCTCCT
GGGCGATGGTGTCTACAACATAGGCGAATTGCTGGCTCATCCCATTCTGGAGTCGCTTAAGGGCACGGAAAATGAGTGG
CTCATGGAGCTTCTTAAAGCCTTCAACACGGGCGATATTAACAAGTTTAATGATATGAAGAAAATCTGGTCCAAGATTC
CCGATTTGGCTGCCCAGGAGGTCAAGTTGCGCCAGAAGATCTCCCTCCTCTGCCTCATGGAGATGACCTTCAAGCGCTC
AGCCATTGAGCGAGCCATCTCCTTCACCGACATCGCGCAAGAGACCAAACTGCCCGCCAAGGAAGTGGAGCTGCTGATC
ATGAAGGCTCTGGCTTTGGATCTCGTCCGCGGCGAGATTGACCAAGTGGCTGGAGTGGTGAACATGTCGTGGGTGCAAC
CACGCGTCCTCAACCGCAGCCAGATTGTCGGCATGGCCAGCACTCTGGACACATGGATGGGCGCCATCACGAACATGGA
GAAACTGATGGAGAATCGTGCCGCCGAAATCCTCACCAAT
>CG10232-PA chr3R:19375191-19376160:-
TTGGAAGATGGGGCCCATTTACTGGTTGACAGACAGTGTGCCGTCGATACCAGAGCAGCAGCTTTGGATAGGCGGCACT
ACACCTGCTGCCCGGAACCAGGTAACGTTCTACCAAAGTCCTGTGGACAGGCTCCGGCTTCCTACCGAATGGCATATGG
CACAGTGGCGAGGCCCAATGTATATCCTTGGATGGCCATGCTTATGTACGAGAATCGCAGACTGGCGACCTTGACCAAC
AACTGTAGTGGCTCCCTGATCAACAAACGCTACGTCCTGACCGCCGCGCACTGTGTGGTCAAGCCTATTAGTGTGCACC
CAGACTTGGTGCTCAGGCGAGTGCGGCTGGGCGAGCATGACATCACCACCAATCCAGACTGCGACTTTAGAGGAAACTG
CGCCGCCCCCTTTGTGGAGATCGGCATCGAGTATTTCAATGTCCATGAAAAATTTTCCAACACCTCGAGCTTAGAAAGC
GATATCGCCTTGGTGCGTCTTCAAACGCCAGTTCGATATACCCGAGAAATTCAACCGATTTGTGTGCCGAGAGATCCCA
TCCCCTTGCATAAATCCGGATTGGAAATCGCCGGTTGGGGGGCCATGACCCACGGAATATATAGTCAGGTGTTGTTGCG
CAACACCGTTTTTGAAAACAAGTATTACTGCCAAAACATGATGCCGTTCTTCCACAATGAATCACAAATCTGTGCTGTT
GGCCCCAATGGAGAAGACTCCTGTGAGGGCGATTCCGGAGGTCCCTTGATGATAACCCTTAATATTCAATACCAGGAGC
ACGTATATCTGGCCGGTATCATTTCATATGGAAGTGAGAATTGTGGAGATAAAAAACCAGGTGTTTACACAAAGACTGG
AGCATTTTTCTCATGGATAAGGGCAAATTTGAAGCCT
>CG10233-PA chr3R:1088552-1089464:-
ATGGCCATGGACGACTACGACGATGACATGAGCAGCGTGGGCGTGACCACGGCCCGAATCGAAAACCAGCACCAGCAGC
ACCACCACCAGCAGGGTCAGCATGGACACCACCAACAGGGCCAGGGTCAAAGCCAGTACAGCGCAGGGGCGGTCAAAGT
GGGCGGATGGCGATACGAGGACGCCAGTCGCTACATCGGCGAGTGGAACCAGCGTGGCCAAAAGCACGGCATCGGGCAT
CTGCAGTTCGCCGATGGCACCCGCTACGATGGCCAGTTCCAGGAGGGTCTTAGTCAAGGAGTGGGCTGCCTCTGGTTCG
CGGATGGAGCAAAATACGAAGGCGAGTTTCATCAGGGCTGGTTCCATGGTAATGGGATCTTCTGGAGAGCCGATGGAAT
GAAGTACGAGGGCGAGTTCAGAGGCGGCAAGATCTGGGGCCTGGGATTGCTGACGTTCCAGGACTTCACGCACGGCTTT
CCCAGAAACGAGGGATTCTTTCAAGACTGCCGCTTTATGAGACGACGTCGATGTCCCGAAGTGGTGCAGCGTGCCCAAA
AGTGCGCTCTTATGGCCCGTTCCCAGTGCGAACACCCATAC
>CG10233-PB chr3R:1089052-1089464:-
ATGGCCATGGACGACTACGACGATGACATGAGCAGCGTGGGCGTGACCACGGCCCGAATCGAAAACCAGCACCAGCAGC
ACCACCACCAGCAGGGTCAGCATGGACACCACCAACAGGGCCAGGGTCAAAGCCAGTACAGCGCAGGGGCGGTCAAAGT
GGGCGGATGGCGATACGAGGACGCCAGTCGCTACATCGGCGAGTGGAACCAGCGTGGCCAAAAGCACGGCATCGGGCAT
CTGCAGTTCGCCGATGGCACCCGCTACGATGGCCAGTTCCAGGAGGGTCTTAGTCAAGGAGTGGGCTGCCTCTGGTTCG
CGGATGGAGCAAAGTCAGTTTCAATAATATCAGTGATG
>CG10234-PA chr2L:19124875-19126179:-
ATGTTTAGGAAACTGCTCAAGATGTGGATTCTGCTCCGACCCACCCACTGGCTGATCCTGATAGCCCTGTGCGCGGTCA
CCTGTGCAGGTTACTGGTTGCTTTGGTCAGAGATTCGCCTGGAACATGCCTTCAAGCCGCTGTCCAAGCTGGGCGATTC
CCTGAGCCCAGATCGGCATGCCTCGTCCACCACCGATGACTTTGACTTCGAGGAGCACCTGGTGGTGCTTTACAACCGC
GTTCCGAAAACGGGATCCACCAGTTTTGTCAACATAGCATACGATCTGTGCAAGCCCAATAAATTCCATGTGCTGCACA
TTAATGTCACTGCCAACATGCACGTCCTCTCGCTTCCTAATCAAATCCAATTCGTGCGCAATGTTTCCAGGTGGCACGA
GATGAAGCCAGCTCTTTATCACGGCCACATGGCCTTCCTAGACTTCTCAAAATTCCAAATCGCCCACAAGCCCATCTAC
ATCAATTTGGTGCGCAAACCTCTCGACAGACTTGTCTCCTACTACTACTTTCTACGTTTTGGCGACAACTACCGACCGA
ATTTAGTCCGCAAGAAGGCGGGCAATAAAATTACCTTCGATGAGTGCGTGGTGCAGAAACAACCCGACTGTGATCCCAA
AAACATGTGGCTGCAGATACCCTTCTTCTGTGGCCATGCAGCCGAGTGCTGGGAACCCGGCAGCAGTTGGGCCTTGGAC
CAGGCCAAGCGCAATCTAGTCAACGAATACTTCCTAGTCGGAGTCACCGAGCAGATGTACGAGTTTGTGGATCTGCTTG
AGAGATCCCTCCCAAGAATTTTTCACGGCTTTCGGGAGCACTATCATAACTCAAACAAATCTCATCTTCGGGTGACATC
TTCCAAGCTTCCTCCCAGCGAATCGACAATTAAGGCCATTCAAAAGACAAAAATCTGGCAAATGGAAAACGATCTGTAC
GATTTCGCTCTGGCCCAATTCGAGTTCAACAAGAAGAAGCTCATGCAGCCGGACAACAAGCACGTGCAGAAGTTCATGT
ACGAGAAGATTAGGCCCAAA
>CG10237-PA chr2L:19117661-19119438:-
ATGCTGTCGTACATCGACCAACTGCCCACGCTCCAGGTGGGCGACTACACGCTCCAGTTCGAGTTGGGCGAGCCGACTG
CCCAGGGCAAGGAGGTGGCCATCAAGGAGCTGCGCGAAACGCCCGAGCGCCAGAAGGAGGCCGCCAAGGAGCTGGCCCG
TCTTCTAGAGGCGGAGACGGACTTGCTGTACCCCAAGGGAAACGAGGAGTGGCTGATCAGATACCTGCGGCCCTGCAAG
TATTACCCGGAAAGTGCCCGGGATCTGATTAAGCGGTACTACGCCTTCAAGGTGAAGCACGCGGATGTGTACACCGACC
TGAAGCCATCGAACGAGGCCAACATCTTCAAGCACAACATCCTCACCGTCTTCCCCAACCGAGATCAACTGGGTCGCCG
CATTTTGGTCCTCGAACTGGGCAAGCGCTGGAAGCACAAGCAGGTCACCCTGGATGAGGTGTTCAAGGGAGCTGTGCTC
TTCCTGGAGGCGGCCATGCTGGAGCCGGAAACGCAGATCTGCGGAGCAGTTGTGATCTTCGACATGGATGGCCTCAGTC
TACAGCAAACGTGGCAGTTTACGCCTCCGTTCGCCAAGCGCATTGTGGACTGGCTGCAGGACTCGGTGCCGCTCCGGAT
CAAGGCCATTCACATCGTGAACCAGCCGAAGATCTTCCAGGTGGTCTTCGCCCTGTTCAAGCCCTTCCTCAAGGAGAAG
CTGCGCAGCAGGATCATCTTCCACGGCACCGATCGCGAGTCCCTGCACAAGTACATGTCGCCCAAGTGCCTGCCAGCCG
CCTACGGAGGATTCCGGGAGGCCAGCCGCATCGACAGTGACCAGTGGTACCAGCTGCTGCTCAAGTGCGACACCGAGTT
CGACACCATCAACTCGTACGGCTACAAGAAGAAG
>CG10237-PB chr2L:19117661-19122292:-
ATGACCACTGCATCTGCGATGAGGTGCCTGCCCTCTGAATTCCCACTTGGAGTACCCACCATGCTGTCGTACATCGACC
AACTGCCCACGCTCCAGGTGGGCGACTACACGCTCCAGTTCGAGTTGGGCGAGCCGACTGCCCAGGGCAAGGAGGTGGC
CATCAAGGAGCTGCGCGAAACGCCCGAGCGCCAGAAGGAGGCCGCCAAGGAGCTGGCCCGTCTTCTAGAGGCGGAGACG
GACTTGCTGTACCCCAAGGGAAACGAGGAGTGGCTGATCAGATACCTGCGGCCCTGCAAGTATTACCCGGAAAGTGCCC
GGGATCTGATTAAGCGGTACTACGCCTTCAAGGTGAAGCACGCGGATGTGTACACCGACCTGAAGCCATCGAACGAGGC
CAACATCTTCAAGCACAACATCCTCACCGTCTTCCCCAACCGAGATCAACTGGGTCGCCGCATTTTGGTCCTCGAACTG
GGCAAGCGCTGGAAGCACAAGCAGGTCACCCTGGATGAGGTGTTCAAGGGAGCTGTGCTCTTCCTGGAGGCGGCCATGC
TGGAGCCGGAAACGCAGATCTGCGGAGCAGTTGTGATCTTCGACATGGATGGCCTCAGTCTACAGCAAACGTGGCAGTT
TACGCCTCCGTTCGCCAAGCGCATTGTGGACTGGCTGCAGGACTCGGTGCCGCTCCGGATCAAGGCCATTCACATCGTG
AACCAGCCGAAGATCTTCCAGGTGGTCTTCGCCCTGTTCAAGCCCTTCCTCAAGGAGAAGCTGCGCAGCAGGATCATCT
TCCACGGCACCGATCGCGAGTCCCTGCACAAGTACATGTCGCCCAAGTGCCTGCCAGCCGCCTACGGAGGATTCCGGGA
GGCCAGCCGCATCGACAGTGACCAGTGGTACCAGCTGCTGCTCAAGTGCGACACCGAGTTCGACACCATCAACTCGTAC
GGCTACAAGAAGAAG
>CG10237-PC chr2L:19117661-19119447:-
GTACCCACCATGCTGTCGTACATCGACCAACTGCCCACGCTCCAGGTGGGCGACTACACGCTCCAGTTCGAGTTGGGCG
AGCCGACTGCCCAGGGCAAGGAGGTGGCCATCAAGGAGCTGCGCGAAACGCCCGAGCGCCAGAAGGAGGCCGCCAAGGA
GCTGGCCCGTCTTCTAGAGGCGGAGACGGACTTGCTGTACCCCAAGGGAAACGAGGAGTGGCTGATCAGATACCTGCGG
CCCTGCAAGTATTACCCGGAAAGTGCCCGGGATCTGATTAAGCGGTACTACGCCTTCAAGGTGAAGCACGCGGATGTGT
ACACCGACCTGAAGCCATCGAACGAGGCCAACATCTTCAAGCACAACATCCTCACCGTCTTCCCCAACCGAGATCAACT
GGGTCGCCGCATTTTGGTCCTCGAACTGGGCAAGCGCTGGAAGCACAAGCAGGTCACCCTGGATGAGGTGTTCAAGGGA
GCTGTGCTCTTCCTGGAGGCGGCCATGCTGGAGCCGGAAACGCAGATCTGCGGAGCAGTTGTGATCTTCGACATGGATG
GCCTCAGTCTACAGCAAACGTGGCAGTTTACGCCTCCGTTCGCCAAGCGCATTGTGGACTGGCTGCAGGACTCGGTGCC
GCTCCGGATCAAGGCCATTCACATCGTGAACCAGCCGAAGATCTTCCAGGTGGTCTTCGCCCTGTTCAAGCCCTTCCTC
AAGGAGAAGCTGCGCAGCAGGATCATCTTCCACGGCACCGATCGCGAGTCCCTGCACAAGTACATGTCGCCCAAGTGCC
TGCCAGCCGCCTACGGAGGATTCCGGGAGGCCAGCCGCATCGACAGTGACCAGTGGTACCAGCTGCTGCTCAAGTGCGA
CACCGAGTTCGACACCATCAACTCGTACGGCTACAAGAAGAAG
>CG10238-PA chr3R:20781803-20783211:-
ATGGATCACGTGAAACTGGTGAACGACCCCATAGATATCGCCCATATCCATCAGTTGCTGGCCGATGAAGGCTGTGGAG
CCTCGTCCGTTTTCGTGGGCACTACGCGCGATAATTTTCAAGGAAAAAAGGTGCTTTCATTGGCGTACGAGGCCTACGA
TAGCATGGCACTCAAGGAAATGAATAAAATCTGCTCAGATCTCCGATCTAAGTGGCTCGATCTAAAGCACATAGTCATA
TATCATCGATTGGGAACAGTGCCCGTATGCGAAGCCAGTGTAGTTATAGCCGCCTCGTCACCACATCGTTCTGAGGCCT
TAGAATCAGTATCTTTTGCAATAGACCAGCTAAAAACTCGGGTTCCCATCTGGAAAAAGGAAATTTACGAGGGCGATAA
CGACGGCGAATGGAAGGAGAACAAGGAGTCCATCAGGCCTAAGAAATCGAAAAGTGGCTTCAACTACGCAGCTTGTCCC
TGCAAAGTGGAGGAGTCACATGACGTCCCGCGAACTCTGGTGCAAATTAGAGTTAATGACGCTGAGTTAACCAAGCGTT
TAGAATGTTTTGTCAACAGAAAACGAGACGAAATAAACTCACAAAATGTAATTGACTTCAAATCGTCTTTTGTCAGCTC
AGACAAAGACTTGAGCGACTCCTGCGCTCGAACGCAGAGCACAATTATCAAACAGGAGCAGTCAAATTGCCATTTAAAA
GTTCGACGAGTAAACAATCGCTGCGGACCTCAACAAATGGAAATGCGACCCAACTACGAACTCGAACTGAATAAACTAA
TGGGATCGCGTGACGGTCAAACGGATCCAATCAAAGAAATGAGGAAATCGCTACCCAATTCACGACTACAGGCAATTGA
ATCGTACATGGGCCTAACTACCGACAACGAGGAAAACATTTTCAGTAGAATCAAAAGAGTGGAAAATAGACTGCTGCAA
CTGGAGTCCATTTCGCCCGAGTACAGGCACTTCACCAAACGAGAACCTTCTTCTATGGAAGCCGCGCCGCCGAAGAAGA
TCAGAAAGAAATCGTATTCGGCGCAAGAATTAAGTGCGTTCATTCAAAAGATTAAGGATGGCAGCGAATTTAGC
>CG1024-PA chr3R:2230985-2232337:-
ATGCATCTGGAGCACAGTGAAACCTACCGCTGCGTGCACTGCCGCATGGCGTATACGAGGCGCCGTGCTCTGAACGTTC
ACCTACTGGACACGCACATGCGGGAGATCGAGAAGTACGAGAACAAGTTGCGCCAGATGAAGCGGCAGCAGGCGAAACC
CACTACTGCGGCAGCACCAGCTGGAAATGCAGAGAAGCCGATGGCTGTGAGGCCACGAGGACGTCCCAAAGGTTCCACG
AAAAGAAATCAAAATGATCTGCTGCAAAAGGCTCTGATGGACATTGATCTAAACACAGAAATGGAAAAGTCCCCAACAC
GGCCAGTGACAGCACTAGCCGCTCCTGTAAACGCACCTAAGCCCATTTCAAATGTTAGCGAGCTGAATCTAGATCGGTG
TTTGAATGCCTACGAGGACATTGTGCGCAAGGAGGAGGAAGAGGTGGTGCCGAAGTATGACGACGAGTTGGATGCGCTT
TGCAAGGAGTTTTTTGATGATGGCACTTCCGCCGGCAAAGGAGAAGCTGATGAGAAGCCGCAGCAAGACGATGCGCACC
TGCAGCAAGGAAATCAGGAGGTGGTCATAATCGAGATCGATGCACTTGGCAAGGAGGAAGTGGCCCAGCTGAAGAAGGA
AATGAAATCGGACGCAATAAGTCAACCGACTAAACGTCGACGCATGTCTACGACGCCCAGCCGCGACTCCGACACGGAA
ATGTCCACCAACGGCCTCACGAAGCTCATATCGTACTTGTGCCCGAAGTGCGGCAAGGAGATCGCCTCGATGGATGGGT
GGCGGGCACACGTATTCAAGAAGCACGACTTCGAGCACATAATCGAGAACAGTTTTAAGATCCTGGAGTCCGGGCGCAA
GGCCATGTGCCTGCAGTGCCGCGAGGTGCAACCAACGACCGTGCGCTCACAACTGCAAAAGCACTGCTTCAAGCATCTG
CCCTACCGGTCCTATCTCAAGTGCACACTCTGTGATCGCACCAAGACCAGCACCTCGAAGATCCTCAACCACATTCGCT
ACAACCACCAGGAGGAGCTGCAGCGTAAAAACAAGACGCAACTGCTTATTAAGCCGGAGCCCATGTGGGCCAGTCCCAA
AAAGTCCGGTCAAGCGGCCAGGGCGGATGACGCCGGATCCGAGGACGATCAGGGCGAGCAAGCTGTGTGCGAGCACTGC
GACAGAGTCTTTAGGAGCAAATGGCGCTACGAACGACACATTGCCTCTTGCAGGAGATCCGGAGCAGGCAAGCCAGTCG
ATGGGACCGTTGAAGCCTTGTTCAACCATCTGCGAGAAGGGCACTTGCGAATGAACGCCATCTGGAAGACGATGCAACG
TGAAAAGCCT
>CG10240-PA chr2R:9527938-9529486:+
ATGCTGGATGTAGTGGCTCTACTGCTTATAGCCCTGGCAGTGGGCTTCTGGTTCGTGCGCACGCGATATAGCTACTGGA
CCCGGCGGGGCATTGGCTGTGAGCCGGCCCGGTTTCCCGTGGGCAATATGGAGGGATTCCGGAAAAACAAGCATTTCAT
CGACATAGTAACGCCAATCTATGAGAAGTTCAAGGGCAATGGAGCACCCTTCGCCGGATTCTTTATGATGCTGAGACCT
GTGGTCTTGGTCACAGATCTGGAACTGGCCAAACAGATCCTCATTCAGGATTTCGCCAACTTTGAGGATCGTGGAATGT
ATCACAATGAGCGGGATGATCCCCTAACTGGCCATCTATTCCGCATCGACGGGCCCAAGTGGCGACCCTTGCGCCAAAA
AATGTCGCCCACCTTCACCTCAGCCAAGATGAAGTACATGTTTCCGACGGTGTGCGAGGTGGGCGAGGAACTTACTCAA
GTTTGCGGCGAGTTGGCGGATAATGCCATGTGCGGAATACTTGAGATCGGTGATCTGATGGCTCGCTACACTTCGGATG
TCATAGGACGTTGTGCCTTTGGTGTGGAATGCAATGGCCTCCGGAATCCCGAGGCGGAGTTCGCCATAATGGGCAGGAG
AGCCTTTTCAGAGCGTCGCCACTGCAAGCTGGTCGATGGATTTATAGAGAGTTTTCCCGAGGTGGCCAGGCTTTTGCGC
ATGCGCCAAATCCATCAGGACATTACTGATTTCTATGTGGGCATCGTTCGGGAAACAGTGAAGCAGAGGGAGGAGCAGG
GCATCGTGAGGAGCGACTTCATGAACCTGCTCATCGAAATGAAGCAGCGCGGTGAGCTCACCATCGAGGAAATGGCCGC
CCAGGCATTTATATTCTTTGTGGCGGGATTCGATACTTCCGCATCCACATTAGGATTTGCTCTGTACGAGTTGGCCAAG
CAGCCGGCACTGCAGGCAAAGCTACGCGAGGAAATCGACCAGGCTCTGAAGTTACATCAGGGTGAATTCACATATGATT
CCATGCAGGAGCTGCGCTACATGGAACTGGTCATTGCAGAAACCCTTCGAAAGTATCCCATACTACCGCAGCTCACTCG
CATCTCCAGGCATCTGTACGCAGCCAAGGGCGATCGTCATTTCTACATCGAGCCGGGTCAAATGGTACTGATTCCGGTC
TACGGCATCCATCATGATCCCGCCCTATACCCCGAGCCACATAAGTTCATCCCGGAGCGCTTTCTGGCCGATCAGCTGG
CGCAGCGTCCCACCGCCGCATGGCTGCCCTTCGGCGATGGACCGCGAAACTGCATTGGAATGAGGTTTGGCAAAATGCA
GACGACCATTGGCCTGGTCAGTCTGCTCCGAAACTTTCACTTCAGCGTCTGTCCGCGAACTGACCCAAAAATTGAGTTT
GTCAAGTCCAACATTCTGCTGTGCCCGGCCAACGGAATTTACTTAAAAGTCCAACAGCTTAGCCAACTGAGC
>CG10243-PA chr2R:9533824-9535402:+
ATGGCGATCCTGCTCGGTTTGGTGGTCGGTGTCCTTACGCTAGCCGCATGGTGGGTACTCCAGAACTACACCTACTGGA
AACGGCGAGGAATTCCCCATGATCCACCCAATATTCCGCTCGGCAACACCAGCGAACTTTGGAGAACGATGCCGTTGGC
CAGCATCCTCAAGCGAACCTATCTGAAATTCAGCAAACAGACCGACGGACCCTTTGTGGGCTTCTACCTCTATGCTATG
AAGTACATCGTCATCACGGACGTGGATTTTCTAAAAACCGTGCTGATTCGCGATTTCGACAAGTTTCACGATCGCGGAG
TGTATCACAACGAAAAGGATGATCCGCTGACCAATAACCTGGCAACCATCGAGGGTCAAAAGTGGAAAAATCTGCGACA
GAAGCTGACCCCAACATTTACGTCTGTCAAAATGAAGAGCATGTTTTCCACGGTCTTAAACGTGGGCGATGAGATGATA
CGCGTGGTCGATGAGAGGCTCTCCAGTTCTTCGCAGACCCTGGAAGTCACTGACCTCGTGTCCCGCTTCACATCCGACG
TAATTGGCATCTGTGCTTTTGGCCTGGAATGCAATAGTTTGCGGGATCCTAAGGCGGAGTTCGTCCAAATGGGCTACTC
TGCGCTAAGGGAACGTCGTCATGGCTGGCTGGTGGATCTACTAATCTTCGGGATGCCTAAATTGGCCGTGAAACTGGGA
TTCCAGTTCTTGCTTCCCTCGGTGCAGAAGTTCTATATGAAAATCGTCCAAGACACCATAGATTACAGGGTAAAGAGCA
AGGTGACTCGGAACGATTTCATGGACACGTTGATTGAGATGAAACTGCAGTACGATAAAGGCGACAAGGAAAATGGACT
TGCCTTCAATGAGGTCGCTGCCCAGGCGTTCGTATTTCTTCTGGCTGGTTTTGAGGCGGGATCCACAACCATGGGATTC
ACACTTTATGAGCTGGCCTGCAATCCTGATGTTCAGGACAAGTTGAGGGCTGAAATCGATAGTGTGCTGGAAAAGCACA
ATGGTAAACTAGAATATGATTCCATGCAGGAGTTGACTTACATGGAAAAGGTGATCAATGAATCGCTGAGAAAACATCC
TGTGGTAGCCCACTTGGCTCGCATTGCCACCAAGCCGTACCAGCACAGTAATCCCAAGTATTACATCGAGGCCGGCACT
GGAGTGCTGGTGTCCACACTGGGCATCCATCATGATCCCGAGTTTTATCCGGAGCCGGAAAAGTTCATCCCAGAACGAT
TCGATGAAGACCAGGTAAAGAAGCGTCCCACCTGCGCTTTCCTGCCCTTCGGAGCTGGTCCCCGAAATTGCATTGGACT
CCGATTCGGACGGATGCAGGTCGTCATTGGATTGGCCCTGCTAATCCATAATTTTAGATTCGAATTGCATCCCAAGACG
CCAGTGCCGATGAAATACACAATCAAGAACCTTCTTTTGGGCTCCGAGGGCGGAATCCATCTCAATGTCACCAAGGTAG
TGAGAGAC
>CG10244-PA chr3R:20848669-20857682:-
ATGGTTTATCACCATCACAACCACGAAAGTCGGATAATACACTGCAGAAAACAATTAACTTCCTGGCGGAGAAGAAGCC
TGCTGCTGACCATCATTGTGGTCACAGCCACAGTGGTTTCACTGATTTCACAAGAAGCCGAGGCCCACAATCAGAATGC
ACCACCGATTCTATATGTTCGCGAACGCAACTGGCGTATTTCGGAGACCGAGAAAGTTGGCCAGATAATCGATAGAGTG
CGGGCGGAGGATCCGGATGGCGATGATCTGATATTTGGCATAGAACCGCGGTTCAGTCTGCCTGGTGGTGAAAACGATG
CTAGTCCTCCGGAGAAGATTCCCTTTCAAATCGATCGGGAAACGGGAGTGGTAACTCTCAACGAAAGTTTAGCGGGAAG
GGCTGGTCAGAATTTTCTCATCTATATAACTGTCACCGATGGCTCCTATACGGCAAAGAATGAGGTTTTCATCAATATC
TTGGGCGAGCGGGAGAATAGCTCCGGCTATCGACCGCAGACATCAATTTCGAACGTGGTGCACAATATATCGCAATTCC
TCCCACGTTTCGACCAGCTGCCCGGTGTTCAATCCATCCGGAATGGGCTGCCAAACAGCCGACCAGGCGGTTGGTATCC
ACCGGTGCCCCAGAACAATATATTCGGTCCGCCGCCATTCGGTAACAACTACCCACCGCCCCCGCCGAATATTCCCGGC
GTGCGGGGAGAGCAGAGTGGAGAAGAGGAGCAGCCGGATGAGGAGGTGACACCCACAACACCCGTCAGAACCAGCTCCA
CCACGCCGAAGAGTCGCACCAAACTGACGCCGATAACTGCCAATAATTCAACGAGGGTCGAATCCGCAATACCCGCGGA
GACAACGACACCGAGTGGCGGCCACCATTATAATAGCACCAGTCCCATCACCATTTTCTCGCTCAAGTCCGGCACAATT
CCGATTGTGGTCACCGTGGGCGGATTCTTTGCCGCCATCGCCGTGCTCCTGGCGTACTTGTGCCGCCGACGCCTCTGCG
CCATCAGCAGGACCCTCAAGAAGACCAAGGAGAAGGAGGAGCTGGCCAAGAAGTCCAACCAGAGCCAGCTGAGCAGCAC
GCTGACCGACGACAGCCGCAACTCGATGGTCATGCAGCAGTGGCAAGGACCTGTGGCCTTCGCCAATCGCTATGTTCCC
TGGGAGCGGGATCAGCAGATGGGCATTGCAACGTCCCAGTTATCAACAGGTGTCACCAATGGCGGGGTATCCTCCGCCG
GAGTGCCCAGTCCCGGGACAGGTGAGCCGGGTTCCAACTTGGGCCCGGGCTGCGTGACAGGTGGAGCAGGAAGTTCCGG
CGCACCGGAAAACGCTTTTGCCGGCGAGGCCAACTGCGACCGCTGGGAATTCCCCCGGTACCGATTGAAGTTCTTCAAT
ATCTTGGGCGAAGGAGCCTTCGGACAAGTTTGGCGCTGCGAGGCCACCAACATAAATGGCAACGAGGGCATTACCACCG
TGGCTGTGAAGACGCTCAAGGAAAGCGCCACCGAAGTGGATCGCAAGGACCTCTTATCCGAACTGGAGGTAATGAAATC
TCTGGAGCCACACATCAATGTTGTTCATTTGCTGGGCTGCTGCACGGACAAGGATCCCACATTTGTGATTCTGGAGTAC
GTGAATCGGGGAAAACTGCAAACGTACCTACGCAGCTCACGCGCCGAAAGGCACTATGGAAACACTCATGGGAAGTCAA
ATGTACTAACGTCCTGCGACCTTACATCCTTTATGTATCAAGTAGCTAAGGGCATGGACTACCTAACATCTCGAGGAAT
TATCCATCGTGACTTGGCTGCTCGTAATATTCTCATAACGGATGATCACACTTGCAAAGTGGCGGACTTTGGCTTCGCA
AGAGATGTAATCACCTCAAAGATTTATGAAAGAAAAAGCGAGGGCAAGCTGCCCATCAGATGGATGGCTACAGAGTCGC
TATACGACAATATATTCTCCGTAAAGTCGGATATCTGGAGCTTCGGCATACTGATGTGGGAAATTGTGACGCTGGGATC
GACGCCTTATCCTGGCATATCAGCAGCAGATGTGATGCGAAAGGTAAGGGATGGATATCGCCTGGAGAAGCCCGAGCAC
TGTCGTCGGGAGCTGTATAACATCATGTACTACTGCTGGTCCCACGATCCCCAGAAGCGTCCTCTATTCGCGGAAATAA
TCCAGATGCTCGACAAGCTGCTCCACACGGAAATGGATTATATCGAACTAGAGCGGTTCCCCGATCACAACTACTATAA
TATCGTTAGTCTTAGTGGTGAAAAGTTG
>CG10245-PA chr2R:9538690-9540093:+
ATGTACTTCAAGCAGATGGTAGTTGTAACCGATATTGATTTCGTTAAGACCATACTGATTCGCGAGTTTGATAAGTTCC
ACGATCGCGGCGTATTCCATAATGAACGAGATGATCCACTGTCCGCCCATCTAGTGAATATCGAAGGTCAGAAGTGGAA
AACCCTGCGCCAGAAACTTACGCCCACGTTTACCTCTGGCAAGATGAAGAGCATGTTTCCCACTATTCTGACCGTGGCA
GATGATCTGATTCGGGTTTTTGGACAAACAGCTAGTGCTGAAGGCGATTCCATGGAGATCACAAATGTGGTGGCCCGTT
TCACCGCCGATGTCATCGGGACTTGCGCCTTCGGCTTGGATTGCCATAGCTTGTCGGATCCCAAGGCGGAGTTTGTCCA
AATGGGTACGGCCGCCATTACCGAGCGGCGCTATGGCAAGTCCATGGATTTACTTCTGTTCGGAGCCCCCAAGCTGGCC
GCCAAGTTGCGCATGAAGGCGACTGTCCAGAAGGTCGAGGACTTTTACATGAACATCATCCGGGACACTGTTGATTATC
GCGTAAAGAACAATGTGAAGAGAAACGATTTCGTGGATATGTTGATTGAAATGAAATTGAAATACGATAATGGGGATAA
GGCAAATGGGCTGACCTTTAATGAAATCGCTGCCCAGGCGTTTATATTTTTCTTGGCTGGATTCGAGACCAGTTCGACC
ACAATGGGATTTGCTCTTTATGAGCTGGCCTGCCACCAGGATATTCAGGATAAACTTAGAACCGAAATTGATGCGGTCC
TGAAAAAACATAATGGGAAACTGGATTACGACAGCATGCGAGAGATGACTTATTTGGAAAAGGTCATCGATGAGACCAT
GAGGAAACGTCCTGTCGTCGGTCATTTACTCCGCGTTGCAACTCAAGACTACCAACATACCAATCCGAAATATAACATT
GAAAAAGGAACTGGAGTGGTCATACCCACACTGGCTATACAACACGATCCAGAGTTTTATCCAGAGCCCGAGAAGTTTA
TTCCAGAGCGTTTTGATGAGGATCAGGTGCAACAGCGTCCTCCCTGCACTTTCCTGCCCTTTGGTGATGGTCCTAGGAA
CTGCATCGGTCTTCGATTCGGACGGATGCAGGTCATCATTGGCATGGCCTTGTTAATCCACAACTTCAAGTTCGAGTTT
CATCCCACCAAAACTGTCGTTCCTTTAGAATATAGGACCGATGATATTCTACTGAGCGCGAAGGGCGGAATTCACCTGA
AAGTCAGTAGAGTG
>CG10249-PA chr2R:9549684-9558377:-
ATGGGGATCTCAAAATTAGGGAGTGGTCATTCCATTCCGTTCCTTTTTGGAAAGCGCATATCTGCACGTAAATGTAACC
TGTACATTGTATTATTGTTGGAACACACCTCACACGAAAGCGAACCAAATTCGCCGCATCCCATTGGCGGAGGAGGTGC
GTCACATATGTCGCAGTCGTATACCACCACTCCGTGCTACCGACCGCGTTCGTCATCCGTGCCGCGTTTCACCTACGGC
AGCATACCGCCTCGATCGGAGTCGCCCTTCGGCACCGCCTCCTCCACGTGCTCCTCGCTGCGCGGCGGCGTGGAGAGCG
ATGCTGGGATCTATAATCAGCGGCATCGGCCGGCGATCAGTCCGCCGGAGACGAGGGCCTTCCTCCACGAGGCGCTCGA
CGAGGTGTGCAGCGACTTCGAGCGTACGCTGGAGCGGACTTCCGTGAAGCGTCGCAAGTCTCCCTATGGAGCTGGATCC
CTGTCCATGGATCGGAATAACAACAAACTTAGCCTGAGCATCAGTAATGGCCATGGCGCATTGAAGGAGCTCAAGAGTC
ATCGCCTGGGCAACAGCACGTGGGATCGGCACTTTGATGTGGCAGATTCCTGCATTGGCGGCAATCAATCGCCCACGGG
CACGCCGCGCCCGTTTCTGCGATCCAACACCCTTCCCCTGCGACAGCGACCCAGTCCGGCGGAGGTCCAATATGAAAGC
TACGTGCAGGCCACGGTGGCGGCCAATGCCAAGTCGCCGGTGGAGCAGCTGGAGAGCGCAAAGTCTCCAGGTGCTCCGC
CACCGCCGCCTCCGAGGCGCCACCACCTGTTGGCCACGACGCCCACGGGAAAACCCACTTTCAAGGAGGATCGACCGCA
GGAGAATGGCTCCGTCAGCAGCAGCTCCCTGCAATCGCCTGTCATCTCGGAAACCGGCCAGACTACGGCAGATGCGCAA
GCTCTGTTCCAGATACGCGAACAAATGGCCCTGAGCCTGAAGCGTCTTAAGGATCTGGAGGAGCAGGTGAAAGTCATAC
CCGACATGGAGCTGGAACTCAATTCTCTTCGCTCTGAAAAACAGAAATTACTGCGCAGGAACGAGGAGTTGATGCGAAG
TCAACGACAGACGCCTTCGCCGCCAAGTCCGGGACTCAAGACTGCGTCACCCGTTCAGTTCACTCCGCAAAGGATAAGT
CCAGTGTCACTGGAAAGCCTAGGAGCACGCATGCGCAGCAGTTCCACCTCTGCATCTCCATCTCCAAGCGTTGTCCGTC
GGGATGTGTCCACCCAGGCGGTGGTGCGACCACCTGCCACTCGAGATGTGTCCGTTGGCCATCAGCCCACCACACGAAA
TGTTGGAGTTCAGCCGTCGGAAACTGTCTACTCCAAGGAGGAGCTGGATAAGAAGGTGGAGCAGGCACTTACCAATGCA
CAAAAGCAACAGTTGAGGAAGCTCATCTCTGTGGGCACCCAAATGTATGTGCCCCAGAGGGACCAAAAAGATAGTGGAG
TGCAAACCACACCGGAACGACCCAAACTCAAGTACAATGTGGGAGTCACCGCGAAACCGGCCACACGGGAGAACTTTAC
TAGTTGCAAGCCGGATGTGCGTCATGTGGGCAGCTCTGATGATCGCCTGGATGATGTACTATGCGAAAAGTGCGCCGTC
AGCAAGAGGTCTGTGGCCTGCGGTCCGGAAACTCCGGCGGAGAAGGTAAAACCTGCTCCCCAAATGCCCGGACGCAGCA
ACACCTTCAGTTTGGGCGAAAATGAGACCGTATCCGTGGTGCGTAAGACAATTGGATGCCAGACGCCAGTTACCCTGGT
CCTCAGTTCTGGAAGTCAAACCACCACGGCTGTTGTTCGTTCAACCGGAGCCCAGGTTAATCCACAGCAACAGCACTCT
GGCGTGCAGTGTGCAACGGAGCAGGTATCCCGACAGACTGATACCAAGGGACTGCAGCGACTCACTCGGAGTCAGACGA
AGGCGGAACAGGTCTCGGAGTCTGTGCCCCGCCCTCCAACCCGACACACAGCCAGCAATACGGACAAGGTGGAGGAACC
GGAGCCGGCTAAGGTTCGCACAAGCCACTCCGCCTGCAACACGGAGGAGGTTCGCAAGAGGGATGTGGGCTGTGGCGAC
ATCGTCAAGCCACACATCTCCATTGCCTGTGCAGCCAACTACTGTGATTCCTGCAAGGAGGCCATCCAGGATCTGGCCA
GGGGTTTCTCGAAGGCCAGTCCCACGGCTACCAGAACGGGAGGAGCAGTGCGGCGCTCTACGTCGGCGGACTCGAGAAT
TCCGCGACCCAAGCACCTCTCCAGTCCGAGTCCGGTGCGCAAAGAGTTCATGCGGCAGAACACCTACACGCTGGCCACG
CCCTCACCAACGCCCAGTCCACAGGTGGAAAGGAAGGCGCGATTGAGCTCCCTGCAAGAGAAGCCACCGTCTGTGTCCA
GTTTCCAGGCATCGGAGCCATTGCCCGAATCCCAAAGCTTCATCCGTCAACCGCAGAAGGATTCATTGGATCTGAGTCT
CTTGGGCGAGGATGAGTTGATAGTCCGAGAGGAGAAGCGGGTGAGCATCAGCTGGTCGCGCGATGCCTCTCCAGCTCCG
CTGATGACCTCCTCGGGCACTACCAAGTCCGAATCACCGGAACAGGAGCCGGCAATGAGCTCCTCAAGTGATTCAAGTC
CGCCCATCGACGTCCAGATTGCCCAGGGAGCGCGCAAGAAGTCCAGCACTCCACTCAAATCTAGTCAGAGCGAGGGCTC
CCAGGTGACCGTGATCGAACAGCCGGCCACCAAAGCCCAGCTCCACCAGCTGGCCCAGGCGGATTCGGAGCCCCGAAAA
AAAACCGAGTTGTCCCAGAGCCTTAAAGACGCCCTCAAGATCATTAACGACTCGCTGCTGAAGAAGCTGGGTGCCAAAC
CCATATCCTCGCAAAGCCTCAAGTCGGCCAAGGCGACCATTCAGGATCACTGGTTCAACAACTCCAGTACTGGCAAATC
CGATCCCCATCAGGTTGAGGATTATCTAGATTACTTTGAATCCCTGTCCATCCCATTACTGGAGTACTGTGTCAACCTG
TCCGACAGTAATGGCAACACAGCCATGCACTATGCAGTCTCGCACGGAAACTTCGATGTGGTATCCATACTGCTGGATT
CTAAGGTTTGCGATGTAAACCAGATGAATAACGCCGGATACACATCGGTGATGCTCGTATCGTTGGCCAAGCTGAAGCA
GCCCGCCCATCGGACAGTCGTCGAGCGACTGTTCAAGATGGCCGATGTCAACATACGGGCCAAGAAGCACTGCCAGACC
GCTTTGATGCTCGCTGTGTCGCATGGTAACGGGGACATGGTCAATATGCTTCTGGACGCCGGAGCGGATATCAATATCC
AGGACGAGGACGGCAGCACGGCTCTGATGTGCGCCGCCGAGCACGGACGCGTGGATGTGATCAAGCACCTTTTGTCGCA
TCCCGAGTGCGATTCACTGGTCACCGATGTGGATGGCAGCACGGCCTTCAAGATCGCCTGGCAGGCTGGCCACCGGGAT
GTGGGACTGCTCATCTACGTCCACGAGCAGATGCTGCGGAGCAAGCTGCCAAACCGCGGAGATGCCACGAGGAGCTCCC
TGATTTCGCCACCGCGCCACAAGCGCCAGCCATCGCAG
>CG10249-PB chr2R:9549684-9553733:-
ATGGCAAGTTTACAAATTAGGATTGTACTTAGGAGGGAGAGCGGAAAATCAAATTCCTGCATTGGCGGCAATCAATCGC
CCACGGGCACGCCGCGCCCGTTTCTGCGATCCAACACCCTTCCCCTGCGACAGCGACCCAGTCCGGCGGAGGTCCAATA
TGAAAGCTACGTGCAGGCCACGGTGGCGGCCAATGCCAAGTCGCCGGTGGAGCAGCTGGAGAGCGCAAAGTCTCCAGGT
GCTCCGCCACCGCCGCCTCCGAGGCGCCACCACCTGTTGGCCACGACGCCCACGGGAAAACCCACTTTCAAGGAGGATC
GACCGCAGGAGAATGGCTCCGTCAGCAGCAGCTCCCTGCAATCGCCTGTCATCTCGGAAACCGGCCAGACTACGGCAGA
TGCGCAAGCTCTGTTCCAGATACGCGAACAAATGGCCCTGAGCCTGAAGCGTCTTAAGGATCTGGAGGAGCAGGTGAAA
GTCATACCCGACATGGAGCTGGAACTCAATTCTCTTCGCTCTGAAAAACAGAAATTACTGCGCAGGAACGAGGAGTTGA
TGCGAAGTCAACGACAGACGCCTTCGCCGCCAAGTCCGGGACTCAAGACTGCGTCACCCGTTCAGTTCACTCCGCAAAG
GATAAGTCCAGTGTCACTGGAAAGCCTAGGAGCACGCATGCGCAGCAGTTCCACCTCTGCATCTCCATCTCCAAGCGTT
GTCCGTCGGGATGTGTCCACCCAGGCGGTGGTGCGACCACCTGCCACTCGAGATGTGTCCGTTGGCCATCAGCCCACCA
CACGAAATGTTGGAGTTCAGCCGTCGGAAACTGTCTACTCCAAGGAGGAGCTGGATAAGAAGGTGGAGCAGGCACTTAC
CAATGCACAAAAGCAACAGTTGAGGAAGCTCATCTCTGTGGGCACCCAAATGTATGTGCCCCAGAGGGACCAAAAAGAT
AGTGGAGTGCAAACCACACCGGAACGACCCAAACTCAAGTACAATGTGGGAGTCACCGCGAAACCGGCCACACGGGAGA
ACTTTACTAGTTGCAAGCCGGATGTGCGTCATGTGGGCAGCTCTGATGATCGCCTGGATGATGTACTATGCGAAAAGTG
CGCCGTCAGCAAGAGGTCTGTGGCCTGCGGTCCGGAAACTCCGGCGGAGAAGGTAAAACCTGCTCCCCAAATGCCCGGA
CGCAGCAACACCTTCAGTTTGGGCGAAAATGAGACCGTATCCGTGGTGCGTAAGACAATTGGATGCCAGACGCCAGTTA
CCCTGGTCCTCAGTTCTGGAAGTCAAACCACCACGGCTGTTGTTCGTTCAACCGGAGCCCAGGTTAATCCACAGCAACA
GCACTCTGGCGTGCAGTGTGCAACGGAGCAGGTATCCCGACAGACTGATACCAAGGGACTGCAGCGACTCACTCGGAGT
CAGACGAAGGCGGAACAGGTCTCGGAGTCTGTGCCCCGCCCTCCAACCCGACACACAGCCAGCAATACGGACAAGGTGG
AGGAACCGGAGCCGGCTAAGGTTCGCACAAGCCACTCCGCCTGCAACACGGAGGAGGTTCGCAAGAGGGATGTGGGCTG
TGGCGACATCGTCAAGCCACACATCTCCATTGCCTGTGCAGCCAACTACTGTGATTCCTGCAAGGAGGCCATCCAGGAT
CTGGCCAGGGGTTTCTCGAAGGCCAGTCCCACGGCTACCAGAACGGGAGGAGCAGTGCGGCGCTCTACGTCGGCGGACT
CGAGAATTCCGCGACCCAAGCACCTCTCCAGTCCGAGTCCGGTGCGCAAAGAGTTCATGCGGCAGAACACCTACACGCT
GGCCACGCCCTCACCAACGCCCAGTCCACAGGTGGAAAGGAAGGCGCGATTGAGCTCCCTGCAAGAGAAGCCACCGTCT
GTGTCCAGTTTCCAGGCATCGGAGCCATTGCCCGAATCCCAAAGCTTCATCCGTCAACCGCAGAAGGATTCATTGGATC
TGAGTCTCTTGGGCGAGGATGAGTTGATAGTCCGAGAGGAGAAGCGGGTGAGCATCAGCTGGTCGCGCGATGCCTCTCC
AGCTCCGCTGATGACCTCCTCGGGCACTACCAAGTCCGAATCACCGGAACAGGAGCCGGCAATGAGCTCCTCAAGTGAT
TCAAGTCCGCCCATCGACGTCCAGATTGCCCAGGGAGCGCGCAAGAAGTCCAGCACTCCACTCAAATCTAGTCAGAGCG
AGGGCTCCCAGGTGACCGTGATCGAACAGCCGGCCACCAAAGCCCAGCTCCACCAGCTGGCCCAGGCGGATTCGGAGCC
CCGAAAAAAAACCGAGTTGTCCCAGAGCCTTAAAGACGCCCTCAAGATCATTAACGACTCGCTGCTGAAGAAGCTGGGT
GCCAAACCCATATCCTCGCAAAGCCTCAAGTCGGCCAAGGCGACCATTCAGGATCACTGGTTCAACAACTCCAGTACTG
GCAAATCCGATCCCCATCAGGTTGAGGATTATCTAGATTACTTTGAATCCCTGTCCATCCCATTACTGGAGTACTGTGT
CAACCTGTCCGACAGTAATGGCAACACAGCCATGCACTATGCAGTCTCGCACGGAAACTTCGATGTGGTATCCATACTG
CTGGATTCTAAGGTTTGCGATGTAAACCAGATGAATAACGCCGGATACACATCGGTGATGCTCGTATCGTTGGCCAAGC
TGAAGCAGCCCGCCCATCGGACAGTCGTCGAGCGACTGTTCAAGATGGCCGATGTCAACATACGGGCCAAGAAGCACTG
CCAGACCGCTTTGATGCTCGCTGTGTCGCATGGTAACGGGGACATGGTCAATATGCTTCTGGACGCCGGAGCGGATATC
AATATCCAGGACGAGGACGGCAGCACGGCTCTGATGTGCGCCGCCGAGCACGGACGCGTGGATGTGATCAAGCACCTTT
TGTCGCATCCCGAGTGCGATTCACTGGTCACCGATGTGGATGGCAGCACGGCCTTCAAGATCGCCTGGCAGGCTGGCCA
CCGGGATGTGGGACTGCTCATCTACGTCCACGAGCAGATGCTGCGGAGCAAGCTGCCAAACCGCGGAGATGCCACGAGG
AGCTCCCTGATTTCGCCACCGCGCCACAAGCGCCAGCCATCGCAG
>CG10249-PC chr2R:9549684-9559572:-
ATGCTTTGGGTTGTTTTTTGGCTAGGGGTTTTGTGGCTCTGGCGTGAGGCGAAAATTCCGCAAGAAACTCGTCCAATCG
CGTCCTCCGCGAATCCCGCTCCTGCGGGCATGACTCGCTCGGTGCGCAGCTGCAACTGCTGTCCCTATGGCTACCACAT
CGACCTGGACTTTGTGCGCTACTGCGAGGCCCTGGCCCATGAGAAGCCCAGCGAGGAGGAGCAGCGGCGGCGGGATCGC
AGGAGATCCCGAAAGTCCATGGAGTTCATGCTGGGATTCGAGAGCCTCTTCGGCGGCGACTGGCAGGCGGAGTCCAGGG
TACAGGGAAAGCTCAGCGAGACCTCACACGAAAGCGAACCAAATTCGCCGCATCCCATTGGCGGAGGAGGTGCGTCACA
TATGTCGCAGTCGTATACCACCACTCCGTGCTACCGACCGCGTTCGTCATCCGTGCCGCGTTTCACCTACGGCAGCATA
CCGCCTCGATCGGAGTCGCCCTTCGGCACCGCCTCCTCCACGTGCTCCTCGCTGCGCGGCGGCGTGGAGAGCGATGCTG
GGATCTATAATCAGCGGCATCGGCCGGCGATCAGTCCGCCGGAGACGAGGGCCTTCCTCCACGAGGCGCTCGACGAGGT
GTGCAGCGACTTCGAGCGTACGCTGGAGCGGACTTCCGTGAAGCGTCGCAAGTCTCCCTATGGAGCTGGATCCCTGTCC
ATGGATCGGAATAACAACAAACTTAGCCTGAGCATCAGTAATGGCCATGGCGCATTGAAGGAGCTCAAGAGTCATCGCC
TGGGCAACAGCACGTGGGATCGGCACTTTGATGTGGCAGATTCCTGCATTGGCGGCAATCAATCGCCCACGGGCACGCC
GCGCCCGTTTCTGCGATCCAACACCCTTCCCCTGCGACAGCGACCCAGTCCGGCGGAGGTCCAATATGAAAGCTACGTG
CAGGCCACGGTGGCGGCCAATGCCAAGTCGCCGGTGGAGCAGCTGGAGAGCGCAAAGTCTCCAGGTGCTCCGCCACCGC
CGCCTCCGAGGCGCCACCACCTGTTGGCCACGACGCCCACGGGAAAACCCACTTTCAAGGAGGATCGACCGCAGGAGAA
TGGCTCCGTCAGCAGCAGCTCCCTGCAATCGCCTGTCATCTCGGAAACCGGCCAGACTACGGCAGATGCGCAAGCTCTG
TTCCAGATACGCGAACAAATGGCCCTGAGCCTGAAGCGTCTTAAGGATCTGGAGGAGCAGGTGAAAGTCATACCCGACA
TGGAGCTGGAACTCAATTCTCTTCGCTCTGAAAAACAGAAATTACTGCGCAGGAACGAGGAGTTGATGCGAAGTCAACG
ACAGACGCCTTCGCCGCCAAGTCCGGGACTCAAGACTGCGTCACCCGTTCAGTTCACTCCGCAAAGGATAAGTCCAGTG
TCACTGGAAAGCCTAGGAGCACGCATGCGCAGCAGTTCCACCTCTGCATCTCCATCTCCAAGCGTTGTCCGTCGGGATG
TGTCCACCCAGGCGGTGGTGCGACCACCTGCCACTCGAGATGTGTCCGTTGGCCATCAGCCCACCACACGAAATGTTGG
AGTTCAGCCGTCGGAAACTGTCTACTCCAAGGAGGAGCTGGATAAGAAGGTGGAGCAGGCACTTACCAATGCACAAAAG
CAACAGTTGAGGAAGCTCATCTCTGTGGGCACCCAAATGTATGTGCCCCAGAGGGACCAAAAAGATAGTGGAGTGCAAA
CCACACCGGAACGACCCAAACTCAAGTACAATGTGGGAGTCACCGCGAAACCGGCCACACGGGAGAACTTTACTAGTTG
CAAGCCGGATGTGCGTCATGTGGGCAGCTCTGATGATCGCCTGGATGATGTACTATGCGAAAAGTGCGCCGTCAGCAAG
AGGTCTGTGGCCTGCGGTCCGGAAACTCCGGCGGAGAAGGTAAAACCTGCTCCCCAAATGCCCGGACGCAGCAACACCT
TCAGTTTGGGCGAAAATGAGACCGTATCCGTGGTGCGTAAGACAATTGGATGCCAGACGCCAGTTACCCTGGTCCTCAG
TTCTGGAAGTCAAACCACCACGGCTGTTGTTCGTTCAACCGGAGCCCAGGTTAATCCACAGCAACAGCACTCTGGCGTG
CAGTGTGCAACGGAGCAGGTATCCCGACAGACTGATACCAAGGGACTGCAGCGACTCACTCGGAGTCAGACGAAGGCGG
AACAGGTCTCGGAGTCTGTGCCCCGCCCTCCAACCCGACACACAGCCAGCAATACGGACAAGGTGGAGGAACCGGAGCC
GGCTAAGGTTCGCACAAGCCACTCCGCCTGCAACACGGAGGAGGTTCGCAAGAGGGATGTGGGCTGTGGCGACATCGTC
AAGCCACACATCTCCATTGCCTGTGCAGCCAACTACTGTGATTCCTGCAAGGAGGCCATCCAGGATCTGGCCAGGGGTT
TCTCGAAGGCCAGTCCCACGGCTACCAGAACGGGAGGAGCAGTGCGGCGCTCTACGTCGGCGGACTCGAGAATTCCGCG
ACCCAAGCACCTCTCCAGTCCGAGTCCGGTGCGCAAAGAGTTCATGCGGCAGAACACCTACACGCTGGCCACGCCCTCA
CCAACGCCCAGTCCACAGGTGGAAAGGAAGGCGCGATTGAGCTCCCTGCAAGAGAAGCCACCGTCTGTGTCCAGTTTCC
AGGCATCGGAGCCATTGCCCGAATCCCAAAGCTTCATCCGTCAACCGCAGAAGGATTCATTGGATCTGAGTCTCTTGGG
CGAGGATGAGTTGATAGTCCGAGAGGAGAAGCGGGTGAGCATCAGCTGGTCGCGCGATGCCTCTCCAGCTCCGCTGATG
ACCTCCTCGGGCACTACCAAGTCCGAATCACCGGAACAGGAGCCGGCAATGAGCTCCTCAAGTGATTCAAGTCCGCCCA
TCGACGTCCAGATTGCCCAGGGAGCGCGCAAGAAGTCCAGCACTCCACTCAAATCTAGTCAGAGCGAGGGCTCCCAGGT
GACCGTGATCGAACAGCCGGCCACCAAAGCCCAGCTCCACCAGCTGGCCCAGGCGGATTCGGAGCCCCGAAAAAAAACC
GAGTTGTCCCAGAGCCTTAAAGACGCCCTCAAGATCATTAACGACTCGCTGCTGAAGAAGCTGGGTGCCAAACCCATAT
CCTCGCAAAGCCTCAAGTCGGCCAAGGCGACCATTCAGGATCACTGGTTCAACAACTCCAGTACTGGCAAATCCGATCC
CCATCAGGTTGAGGATTATCTAGATTACTTTGAATCCCTGTCCATCCCATTACTGGAGTACTGTGTCAACCTGTCCGAC
AGTAATGGCAACACAGCCATGCACTATGCAGTCTCGCACGGAAACTTCGATGTGGTATCCATACTGCTGGATTCTAAGG
TTTGCGATGTAAACCAGATGAATAACGCCGGATACACATCGGTGATGCTCGTATCGTTGGCCAAGCTGAAGCAGCCCGC
CCATCGGACAGTCGTCGAGCGACTGTTCAAGATGGCCGATGTCAACATACGGGCCAAGAAGCACTGCCAGACCGCTTTG
ATGCTCGCTGTGTCGCATGGTAACGGGGACATGGTCAATATGCTTCTGGACGCCGGAGCGGATATCAATATCCAGGACG
AGGACGGCAGCACGGCTCTGATGTGCGCCGCCGAGCACGGACGCGTGGATGTGATCAAGCACCTTTTGTCGCATCCCGA
GTGCGATTCACTGGTCACCGATGTGGATGGCAGCACGGCCTTCAAGATCGCCTGGCAGGCTGGCCACCGGGATGTGGGA
CTGCTCATCTACGTCCACGAGCAGATGCTGCGGAGCAAGCTGCCAAACCGCGGAGATGCCACGAGGAGCTCCCTGATTT
CGCCACCGCGCCACAAGCGCCAGCCATCGCAG
>CG10250-PA chr3R:19368870-19373758:-
ATGACCAAGTACAATAGTGGCAGTAGTGAAATGCCTGCGGCTCACACCATCAAGCAGGAATACCACAACGGCTATGGTC
AGCAGACACATCCTGGATACGGATTCAGCGGTTATAGCCAACAGAATCAGCTATCCCATCCAGGCCAGAATCCACACCA
GACCCTGCAGAATTTCTTTAGCCGCTTCAATGCCGTCGGTGATGCGAGTGCGGGAAATGGTGGAACGGCATCCAGCTCA
GCCAACGGATCGGGTTCATCCTGCAACTACAGTCATGCGAATCATCATCCGGCGGAGCTGGACAAGCCGTTGGGCATGA
ATATGACACCGTCGCCCATCTACACCACCGACTACGATGACGAGAACAGCAGTCTCAGCTCCGAGGAGCACGTCCTGGC
GCCCCTCGTCTGCTCCTCCGCCCAATCCTCCAGACCATGCCTCACCTGGGCCTGCAAGGCGTGCAAAAAGAAGAGCGTC
ACCGTGGACCGACGGAAAGCGGCCACCATGAGGGAACGCCGGAGACTGCGAAAGGTTAACGAGGCCTTCGAGATTCTCA
AGCGACGCACTTCATCCAATCCCAACCAGCGCCTGCCGAAGGTCGAGATATTGCGCAATGCCATCGAGTATATCGAGAG
CCTGGAGGATCTGCTGCAGGAATCCAGTCCCACACGCGATGGCGACAACCTGGCGCCCAGTTTGAGCGGCAAAAGCTGC
CAGTCCGATTATCTGAGCTCCTATGCTGGCGCTTATCTAGAGGATAAACTTAGTTTTTACAACAAGCACATGGAGAAAT
ATGGTCAGTTTACAGACTTTGAAGGCAATGCCAATGGCTCCAGTTTGGACTGTCTAAATCTGATTGTTCAGAGCATCAA
TAAGAGCACCACGAGTCCCATACAAAATAAGGCCACGACCTCCGCTCCAGATTCCCAGTCGCCGCCCTCAGCCGGAGCA
ACTGCACCCACTTCTCTGCACGTCAACTTCAAACGAAAATGCAGCACT
>CG10251-PA chr3R:19352906-19355063:-
ATGTCGGAGAAATCGAACCGCGCTCAAATACACTCCAACTCCCGATCGGAATCCCAGAACCAGGCGGCTGTCCAACTGA
ATGCCTCGGGCAGACGCAGCTCCACTCCATCCGGAGCCAATGGCTCCTCCAATCGCTGCCTGATTGCCGTGATTGTGTA
CCTGGCCCTGCTGCTAGATAACATGCTGCTAACCGTAATTGTGCCCATCCTGCCGGATTATCTGGCCAGCCTGGAGGCG
GACGCATCGTCCGCGGTTGTGCTGAGTCTGGAGGACACATCGTCATTCTCGAAACTCGGCTACCGGTCTGGAGAATCGC
CAGGCGGCGGACATCCTCAGCTGTATATCTCCAAGCATCCGATTCCGGGCAAATCAATGGTTAACTTCACACTCCTCCA
GCTGTCCACAGAAGCCACAACCACGACCACCAGCATCACCACAACGGCCACATCCCCGTACAATTCCACGTCCATGCAG
TCGCCGCCAAATGGCCAGTCGGGCGGCACTAATGTCACTGAAATTGGGCATGGGAGTGGGCACAAGAGCAGGAACAGGA
AGCTGGCCTCCGGCAATCCCCCCAACCACGACAACAACAGCAACAACAGCAGCAACAACAACAGCAACAAGGAGCTGAC
CTTGACGCAGGAGAATGGCTCCATCGGCCTGTTGCTGGCCATGAAGGCCCTGGTCCAATTAATTTTCAATCCGATTGTC
GGCAATGCGTCCAGCAAGTTTGGCTACCGCCTTCCCATTGTGGTCGGCACCTTCTTCCTGCTCATCTCGTCGCTGGTTT
TCACCGTTGGTGAATCCTACTGGGCGCTTCTGGTGGCCCGGGCTGTGCAGGGCGTGGGATCCGCTTGCATCAACATATG
TGGCATGAGCCTGGTGGCCCAGCATTATCCGGAGGAGGCACGTCGTTCCAAGGTGATGGGCATCATCCTGGGCAGCATC
GCATTGGGTGTGCTACTGGGCTATCCATTCGGTGGAATTCTGTATGACCTGATGGGCAAATCGGCGCCGTTTATCATTC
TCTCCACTCTTATGTTCCTGAGTTTGGGCCTCCAGCTCCTGACCATGGATTTGACGGTGCAACCGGAGGTTGTCGTGGA
GGATAGACCCAAGTGGCGAACGCTGCTCGAATGCAAAATGATTCTGGCCATTGTGCTGGCCATTTGGTTTTCCACCTCC
ACAATGGCCATGTTGGAGCCATACTCTGTGGGCTACTTTGTGGGCACGAACTTTTTCGGCAGCATTGCCTACAAATATG
GTCAGGTTAAGGTGTCCTGCATCAGTTTGTTGCTGGTGGGAGTAGCCTCTATTCTGATACCCAGTGCTACAACAGTGGC
CCAACTATTGCTGCCCCATTTTGCCTTGGGACTGGGTATTGGAGTAATCGATGCGGCATTGGTTCCACTCTTGGCCACC
TTTGTCGATGCAACACTGGCTCAGGAGGATCAGGGTGAGGGCAGCAGTTCCATGTCCAGCTACGGAACAGTCTATGCCA
TCCAGCAGACCTCTGTCAGTCTGGCCTATTGCTTAGCTCCCCTGATTGGCGGTGAGTTGGCCCAGACCTTTGGATTTGC
TTGGCTGATGCGCATTGTTGGCATTTTCAATATGATTTATGGCCCAATACTGGTCTACTTGCATCAGAAATACGATCCA
AAGGTATTAACATTTTTTATATTTTCCGAT
>CG10252-PA chr3R:19351470-19352346:-
ATGGCGGTGCGACCTTTTGGCCCCGGACCCGGCGTCTACATGCTGCCCCCCACTGTGGGCTATGATAAGCATGACAACC
GCAAACAGCGTTTGCCGCAGTACTCCTTCGGCATGCGCACCCGTGCTCCTGGTGAGGATCTGGGTCCTGGTCCCGGGGC
CTACAAGGTGGACAAGTTGACACGGTATGGCACGAGCAAGGGCTTGGAGTTCTCGATGGCGCCCAGGACCAATGTCATC
GACAAGCGAAGCAGTCCCGGTCCGGGAGCACACGATGTCCATAATAGGCCATTCTTCAAGGGGGTCAATGCTCCTTCCT
ATTCGATGGGCCTACGAACGGACTTTAACTTCAAGAAGGATGGTCCCGGTCCCAATGCCTACAAGTACGAGGTCAATGC
AGTTCGTCCTGGAGTCCCGAGCTATAGCATGGGACTGCAAACCAAGATTTTGAACAAGACGAATTCTCCGGGTCCGGCT
GCATATGGCGGTGGTGATATCAATGTCAAACTGACACGTGCTCCGATATACTCGATGCAGCCGCGCACCACTATTCCGG
GCGAGAATGTCGGACCTGGACCCAACTACTACGACCTCATGTACTATCGTCCCGGCAAGAGCGGACCGGGCTACTCCTT
CGGTGTGCGACACCACCAGTTCGCTCCGCCCATGATAGTTAGATGTGACAACATG
>CG10253-PA chr2R:9576772-9579609:-
ATGGCAGCCAAGCGGAATGCGGTGACCACGGAAGCTCCGGAATCGTCGGCGCCCGGCGAAGGTACCGCCCTTGCCCTCG
ACTCCCGCCTGTCCAAGCGCGTGGAGAGCGTCATCCCCAAGAAGCGACATGAGGCGCTGAAGTGGTTCGGATGGGGCTA
TAACGACTCGCAGTTTTATGGTAAGGATGGAATCATCTGTTTTCGCGGTGAAAAATATCCCCTCGGTGGCTGCGAGCTG
CCCAGCTTCACCAAGTGGGTGGAGAAGAAGTTCGACCTGCGAGTGGATATCACCAAGCAATATCCCCAGTTGCCACGAA
CCTATCCGCGACCCGTGGAGAACGCACCCTTCCTGCACGAACTGAAGGGCACCACCCAGGTGGATTACTCTGCGGAGGG
AATCGATCGGTTGGTGCGATGCCATGGCCAGACCCTGAACGATATATACAGCCTGTGGCACCACAAGTTCCGTCGGATA
CCCGATTTGGTGGTGTGGCCACGCTGCCACGATGAGGTAGTCCAGTTGGTGCGGCTGGCCCACAAGCACAATGTGATGC
TGGTGCCTTTTGGTGGTGGAACGAGTGTATCGGGAGCCATCACCTGTCCGCAGAACGAGAGCCGGATGATCTGCGCCCT
GGACACCTCCCAGATGAATCGACTATTGTGGCTCAACCGGGAGAATCTCACCGTATGTTTTGAATCCGGCATTGTGGGT
CAGGATCTGGAGAGGGTGTTGCGAAGTGAAGGTCTGACAGTTGGCCACGAACCTGATTCCTATGAGTTCAGCACCCTGG
GCGGCTGGGTGGCCACCCGTGCGTCTGGCATGAAGAAGAACGTCTATGGGAACATAGAGGATCTGGTGGTGCGAGTTAG
GATGGTCACTCCGTCGGGAACGCTGGAACGTGAGTGTAGTGCACCGCGCGTGAGTTGTGGACCTGATTTCAACCATGTG
ATCCTCGGATCCGAGGGCACTCTGGGAGTAATCACCGAAGTGGTGCTCAAAGTGCGTCCCCTGCCATCGGTAAGGCGTT
ACGGATCCCTGGCCTTTCCCAACTTCGAGCAGGGAGTGCTCTTCATGCGCGAAGTGGCGCGGAGGAGATGCCAACCCGC
CTCCGTCCGGCTGATGGACAACGAGCAGTTCATGTTCGGCCAGGCCCTGAAGCCGGAGAAGTCCTGGTGGGCCGGTGTG
GTGGATGCCATGAAGCAGCGCTACGTTACCTCCTGGAAGGGCATCGATCTCAACCAGATCTGCGCGGCCACCTTGCTGT
TCGAGGGCGATTTAAAGGATGTCCAGCGGCAGGAGGCACTCATTTACGAGATCGCCGAAAAGTTTGAGGGATTTCCGGC
AGGTGGACAAAATGGGGAACGGGGCTATATACTCACCTTTGTGATTGCCTACATTAGGGACTTTGGACTCCATCAGGGA
ATTGTGGCGGAGTCCTTTGAGACATCGGTGCCTTGGGATCGCTGCAGTCTGCTCTGTCGTTCTGTGAAGCAGCGTGTTG
TTTCGGAGTGCAGCAAACGTAGCATTAACTACTATACCATTTCGTGTAGAGTAACCCAAACCTACGACGCCGGTGCCTG
CATCTACTTCTACTTTGGATTCCGCAGTACGGACGTGGCAGATCCCGTCGAGCTTTTCGAGGCCATCGAGCACAGTGCC
CGCGATGAGATACTATCCTGCGGCGGATCACTGTCCCATCACCATGGCGTGGGAAAGATACGAAGCCATTGGTACCGCA
ACGCCGTCACCGAAACGGGCAGTTCACTGTACTCGGCGGCCAAGCGGCATCTCGATCCAAAGAATATCTTTGCTCTGGG
CAACCTTTTGCCCCTGGAGGAGGCTCATCCCACGGCGGAGGCTTCTCCGCCACCAGCCACACCATCGACACCACCAAAG
GCCAAATTG
>CG10254-PA chr3R:19345765-19350696:-
ATGATGAGCGATGTGGCGGGTGCGGCCGCTCCAGGTGGTACGCCAGGTCAACCGCAGCAGGAGCAGAAACAGTCTTTGG
CGGAGTGTGCTCCGCGTACACCGACGCTGGCGAATCCTCCATCCTCACAGGAGCTGGGACGGACCCCCAACCAGGAGTG
CCGCCATAACGCAAATTCCCACTCCCGTCGATCGGGTGGTGGCCAGGTGCCATCGAGAACCCAGGGTAACACCGAGTGC
CAGTTCTTCTTCGAGGACGAGGTTTTTCGCATCGATCGCCGCGGTCGCGTTCATTTTGGCGTGGTAACCGCAACGACCG
AGTCATATTCCTCCTCCGAAGAGGACGATGTCGATTCGCTGTCCAAGGGCGAGGTGCGTGTGGCCTTCTATCTGGATAG
CAAGGAGATGGTGCACACGGAACAGTCGATTGGTCTGGCGCACCGCACCCTATTGCCAGGCGATGTGGTCCGGAGGCGT
CTGCCAGGAGAAAACGATCTGGCTGGCCAGGCGGGCTACGTGCGGGATGTCAATGTGCGCGCCGATGTTATGGTAGTGG
GCTCCAGAATGGTCATTAAAAATGTGCCCGGCGAGAGACTGCGTCCGATATCCGAGTGGAACCTTGATGTGCCTGTCTG
CATGGACACCTGGTTAGGCACCACCATTGGCGTTGATGAGTGCGCTGTGCTCAAATCGTCCAATGGTGCCCGTGTGGAA
ATCACCTCCAACGATTTCCACAAGTTTAAGGATGCTGTGTCCGAATGCTCCCGCGCGGTCTTCAAACCGAATGTCTTCT
TTCCAGGAAACATTATAATCGGTCGCATGCCGCCCCCGGATCGTGTCAAGAATCTGACCCCGGAGATTACCCATCCCTT
AACTCGCAAGAGTCGTGCTATGTACACCGTGGAGTCTGTACACACTACATCAATTAATGTGGCTTGGTCCTGCCGTGCA
GGTAATGGCACGGGCAGTGATGACACGGAGAGCGATCCTCTAAGGGAGCCAAAGGCCTCGATCAAGGGTGAGGATCTGA
ACAAAGTCGAGCCCATTAGTCTCTATGAGTCCTACATGCTGCAAATGCACGAACGATTCTACCTCAAATATTCAAAATG
TGATCTATTACTTAAATACGCCGACTGGGAAGATGAACAAGCGGAGAAGTACATCCCCATTTATCGCGCCCAGAAAAAA
ATGCAGCGCAAGGCCAGCAAACTGAACGCATCTGCTTCCACTAGTGGAAATGCTCGCAGTGTGCCAAAGTTCCGCCGCA
TGTCCAACAAGTTCAGCGGTATGCGAGGGCCTCGACCGTCAAGCGACCAGACTCACAATGCTTGCAAGTCGTCTAAGCG
CAGCAAAGAGGATATGTTGACATCGGAGGATGAGGATGAGTTCGAGGAGTTCATGCAGCCACTTGATCATTCGATGACT
GCCGAAAAAGAATTGGAGGTTGCTGAGCACGCACTGTCTCCGTCCTCTGCTACCACAGCTGCAGACGGTGCCGCCGTCC
AGGCTCCCAGAATAACGATGCGATCTGCTAAGAAGCGACACGTAAAGAAAAAAATGCGCTCTGTCAAGAAAACACATTC
TACGCCTTTTCCCAAAAAGGAAACGACTCCCAAGGATGGCGATAAAATCGTTGTGGAAACGCTGGTCATTTACAGCTCG
GTGACGGTCGTCTGGCAGGATGGCACGGTGGAGCCAGGCGTTAACTCCACTCAGCTCTATCCGATCCATTATTTGGACA
ACCATGAATTCTTTCCCGGTGATTTTGTGACCAAAGCCAACGAGATCAGTACGGGAGCCACAGACTACGGGGTAATTCA
GTGCGTGGACCACGATGCACGCATAGCCAAGGTCATGTGGTTCAATATCTACACGAATGTTGATAATCCAATTCCTTTA
TGCAAAGGATTGGAGGAGCTGAGCGTTTATGACTTGAGGGATCACTCAGACTACCAGTACAGACCCGGCACAATGGTGA
TCCGAGTGTCAAACTTTACGGGTGAGGATGTTAACTCAACTGCTGGTCAGGTGATCGACAACTACCCTGATGGTCGGCT
GCGTGTTTGGTGGGCAAAGGGCCATATCACAATGTGCTACCCTCAAGATCTTTTTGAGATCACCCAAAAAGAACTTGAT
GAAGATGGCTACGGATCAGATGGATCCGTAGACTCGTGGGAGACGGAATCGGAAAACAGCCACATATCGTCAATGGACG
ACGAGGAGAACATTCTTACGGGCATTGACAGAGCCACAGACGCCTTGAGAATGCTAGAAAAGGTGTTCCACGTTTTACA
TCCCAATCGCAAAGCGGAAGTGTTTAACGATCTGCTGGATGTGTACAAAAATTGCCGAGCCTTAGACCGTTTGCTAAAA
ACTAACTTTTTCGACGAGTTTCACTTCCAAGGCATTGTATGTTGCAAGCCTATTACCTCTAAAGTATGTTTTGACAGTG
CCACCCATGACCGTGCGGAATCGACCCCAGAGACGTTGGCTGCCGTTCCCAAGGAGTCATCAACGCTCCAAGCTGAATT
GGATCCAGTTCTGATGGATCCGTCTGTTCAGTCATCATCAAGTCCTACTAAGCGAAAATCCTCTACGGAGATGGATGAA
GTTCTATGCAAAAAGAGCAATGATGAGATCACGGAGAAGCAAGATAACCAGGTGGAGAAAGCAGAGGTAATAGAAGATC
CCCCGTTAGTGAGGAAGTATCGCAACGAGTACAACGAAATGTTCGCCAACGCACGTAAAAGCATTGCAAAAGCGATTGA
AAATCGTACTAAGAATGATTCTGGCGTACACTCTCGCGGTGAAATCACCTCGGATGAGTCTAATAATCATCCAGAGAGC
GAAAATAAGGTGGACATAGAGCATCCCACAATAAATGTAATGGATGATTTGGAAATTGAATTGGTTGCAAGTCGAGATG
CTGACGTCTGCGAAGTCTTCTGTTATTTGATCAAGGATCAAATGGCCAAAATTCGTAAGACGGTCGCTGTGACGTTGAG
CAAGTCAAATGACAATCCCAAGCAGGAGAACGAGGATGTTAGCGATGCAGAGGAAGCTATTGAGGAGCTCAGCCAGGCA
GCGGAACCAGCCAATGATGCTGCTCCCGAGGGTAATATAATTCCGGAGAACGAAGCTATGGAACTAGCCAATGATGCTG
CTACGCAGTGCAATATAATTTCGGAGAACGAAGCTATGGAAGAGCCATTGAATCTCAACGCGCTTTCCGAGTCACTGCC
GGCTATTGACCAGCCAGGTCCCATGGCCTGCTCCTCACCATCTTCTTCAATAATTCCAGACACGCCCTCCATTGACGAG
AATCGTTTCCAAGTGCTGCCCAATGCACCAGCTGCACATCATTTTATTAGCAACCTGATTACCCCTGCCAACAAGGCGC
AGTATCAGCGAGCTGTGCAGCGGGAATACCATATGCTCAAGAACTCGCTCCCTAACGGAGTTGTGGTACGTGCCTACGA
GGATCGCATGGACCTAATGTCTGTAATGATGGTGGGTCCCAAGCGCACGCCCTACCAGAACGCTCTATTCTTCTTCGAC
TTTCAATTTGGACGCGACTACCCGAAGAGTCCGCCGGTGTGCCACTACATCAGCTACTGCACGGATCGTCTCAATCCAA
ACTTATACGAGGGTGGCAAGGTATGTGTGTCGCTGCTTGGCACATGGATGGGACGGGACAACGAAGTGTGGTCAGCCAG
CAGCACCATGCTCCAGGTGCTCGTCTCCATACAGGGACTCATACTGGTCGATGAGCCTTACTATAATGAGGCGGGCTAC
GAAAAGCAAAGAGGCACCCAACTGGGCAATGAGAACTCTCGTGTCTACAACGAGATGGCCATCATAAAAATTGCCCACT
CCACGGTGAAGCAGTTGACAAATCCACCGCTCATCTTTCGCAATGAACTGATTGAGCACTTCAAGGAGTTTGGCCCTGA
GCTATATGTCCGCATGCTGGCCTGGTCAGAGTATTCTCTTGAGGCACAGCGTCAAAATGTAACCAACATGAAGGACATG
TCTGTGGACCACAAGGTGCCTTGCGAGCTACCCGAATTCCCGCTGCTACCATGCAGTCGAGGCTTTTGCATAGCGGTCA
AGCGCGTTTTGAGCCAACTTCAAAGCGAGCTGAATGCCTTGGGAGCCAATCTGGTTACGAGTGAACGTAATGGCATTGC
GACTGGAATTGGCACTGCCCCGCGCGCTGCTCCGGAGGAGATC
>CG10254-PB chr3R:19345765-19350696:-
ATGATGAGCGATGTGGCGGGTGCGGCCGCTCCAGGTGGTACGCCAGGTCAACCGCAGCAGGAGCAGAAACAGTCTTTGG
CGGAGTGTGCTCCGCGTACACCGACGCTGGCGAATCCTCCATCCTCACAGGAGCTGGGACGGACCCCCAACCAGGAGTG
CCGCCATAACGCAAATTCCCACTCCCGTCGATCGGGTGGTGGCCAGGTGCCATCGAGAACCCAGGGTAACACCGAGTGC
CAGTTCTTCTTCGAGGACGAGGTTTTTCGCATCGATCGCCGCGGTCGCGTTCATTTTGGCGTGGTAACCGCAACGACCG
AGTCATATTCCTCCTCCGAAGAGGACGATGTCGATTCGCTGTCCAAGGGCGAGGTGCGTGTGGCCTTCTATCTGGATAG
CAAGGAGATGGTGCACACGGAACAGTCGATTGGTCTGGCGCACCGCACCCTATTGCCAGGCGATGTGGTCCGGAGGCGT
CTGCCAGGAGAAAACGATCTGGCTGGCCAGGCGGGCTACGTGCGGGATGTCAATGTGCGCGCCGATGTTATGGTAGTGG
GCTCCAGAATGGTCATTAAAAATGTGCCCGGCGAGAGACTGCGTCCGATATCCGAGTGGAACCTTGATGTGCCTGTCTG
CATGGACACCTGGTTAGGCACCACCATTGGCGTTGATGAGTGCGCTGTGCTCAAATCGTCCAATGGTGCCCGTGTGGAA
ATCACCTCCAACGATTTCCACAAGTTTAAGGATGCTGTGTCCGAATGCTCCCGCGCGGTCTTCAAACCGAATGTCTTCT
TTCCAGGAAACATTATAATCGGTCGCATGCCGCCCCCGGATCGTGTCAAGAATCTGACCCCGGAGATTACCCATCCCTT
AACTCGCAAGAGTCGTGCTATGTACACCGTGGAGTCTGTACACACTACATCAATTAATGTGGCTTGGTCCTGCCGTGCA
GGTAATGGCACGGGCAGTGATGACACGGAGAGCGATCCTCTAAGGGAGCCAAAGGCCTCGATCAAGGGTGAGGATCTGA
ACAAAGTCGAGCCCATTAGTCTCTATGAGTCCTACATGCTGCAAATGCACGAACGATTCTACCTCAAATATTCAAAATG
TGATCTATTACTTAAATACGCCGACTGGGAAGATGAACAAGCGGAGAAGTACATCCCCATTTATCGCGCCCAGAAAAAA
ATGCAGCGCAAGGCCAGCAAACTGAACGCATCTGCTTCCACTAGTGGAAATGCTCGCAGTGTGCCAAAGTTCCGCCGCA
TGTCCAACAAGTTCAGCGGTATGCGAGGGCCTCGACCGTCAAGCGACCAGACTCACAATGCTTGCAAGTCGTCTAAGCG
CAGCAAAGAGGATATGTTGACATCGGAGGATGAGGATGAGTTCGAGGAGTTCATGCAGCCACTTGATCATTCGATGACT
GCCGAAAAAGAATTGGAGGTTGCTGAGCACGCACTGTCTCCGTCCTCTGCTACCACAGCTGCAGACGGTGCCGCCGTCC
AGGCTCCCAGAATAACGATGCGATCTGCTAAGAAGCGACACGTAAAGAAAAAAATGCGCTCTGTCAAGAAAACACATTC
TACGCCTTTTCCCAAAAAGGAAACGACTCCCAAGGATGGCGATAAAATCGTTGTGGAAACGCTGGTCATTTACAGCTCG
GTGACGGTCGTCTGGCAGGATGGCACGGTGGAGCCAGGCGTTAACTCCACTCAGCTCTATCCGATCCATTATTTGGACA
ACCATGAATTCTTTCCCGGTGATTTTGTGACCAAAGCCAACGAGATCAGTACGGGAGCCACAGACTACGGGGTAATTCA
GTGCGTGGACCACGATGCACGCATAGCCAAGGTCATGTGGTTCAATATCTACACGAATGTTGATAATCCAATTCCTTTA
TGCAAAGGATTGGAGGAGCTGAGCGTTTATGACTTGAGGGATCACTCAGACTACCAGTACAGACCCGGCACAATGGTGA
TCCGAGTGTCAAACTTTACGGGTGAGGATGTTAACTCAACTGCTGGTCAGGTGATCGACAACTACCCTGATGGTCGGCT
GCGTGTTTGGTGGGCAAAGGGCCATATCACAATGTGCTACCCTCAAGATCTTTTTGAGATCACCCAAAAAGAACTTGAT
GAAGATGGCTACGGATCAGATGGATCCGTAGACTCGTGGGAGACGGAATCGGAAAACAGCCACATATCGTCAATGGACG
ACGAGGAGAACATTCTTACGGGCATTGACAGAGCCACAGACGCCTTGAGAATGCTAGAAAAGGTGTTCCACGTTTTACA
TCCCAATCGCAAAGCGGAAGTGTTTAACGATCTGCTGGATGTGTACAAAAATTGCCGAGCCTTAGACCGTTTGCTAAAA
ACTAACTTTTTCGACGAGTTTCACTTCCAAGGCATTGTATGTTGCAAGCCTATTACCTCTAAAGTATGTTTTGACAGTG
CCACCCATGACCGTGCGGAATCGACCCCAGAGACGTTGGCTGCCGTTCCCAAGGAGTCATCAACGCTCCAAGCTGAATT
GGATCCAGTTCTGATGGATCCGTCTGTTCAGTCATCATCAAGTCCTACTAAGCGAAAATCCTCTACGGAGATGGATGAA
GTTCTATGCAAAAAGAGCAATGATGAGATCACGGAGAAGCAAGATAACCAGGTGGAGAAAGCAGAGGTAATAGAAGATC
CCCCGTTAGTGAGGAAGTATCGCAACGAGTACAACGAAATGTTCGCCAACGCACGTAAAAGCATTGCAAAAGCGATTGA
AAATCGTACTAAGAATGATTCTGGCGTACACTCTCGCGGTGAAATCACCTCGGATGAGTCTAATAATCATCCAGAGAGC
GAAAATAAGGTGGACATAGAGCATCCCACAATAAATGTAATGGATGATTTGGAAATTGAATTGGTTGCAAGTCGAGATG
CTGACGTCTGCGAAGTCTTCTGTTATTTGATCAAGGATCAAATGGCCAAAATTCGTAAGACGGTCGCTGTGACGTTGAG
CAAGTCAAATGACAATCCCAAGCAGGAGAACGAGGATGTTAGCGATGCAGAGGAAGCTATTGAGGAGCTCAGCCAGGCA
GCGGAACCAGCCAATGATGCTGCTCCCGAGGGTAATATAATTCCGGAGAACGAAGCTATGGAACTAGCCAATGATGCTG
CTACGCAGTGCAATATAATTTCGGAGAACGAAGCTATGGAAGAGCCATTGAATCTCAACGCGCTTTCCGAGTCACTGCC
GGCTATTGACCAGCCAGGTCCCATGGCCTGCTCCTCACCATCTTCTTCAATAATTCCAGACACGCCCTCCATTGACGAG
AATCGTTTCCAAGTGCTGCCCAATGCACCAGCTGCACATCATTTTATTAGCAACCTGATTACCCCTGCCAACAAGGCGC
AGTATCAGCGAGCTGTGCAGCGGGAATACCATATGCTCAAGAACTCGCTCCCTAACGGAGTTGTGGTACGTGCCTACGA
GGATCGCATGGACCTAATGTCTGTAATGATGGTGGGTCCCAAGCGCACGCCCTACCAGAACGCTCTATTCTTCTTCGAC
TTTCAATTTGGACGCGACTACCCGAAGAGTCCGCCGGTGTGCCACTACATCAGCTACTGCACGGATCGTCTCAATCCAA
ACTTATACGAGGGTGGCAAGGTATGTGTGTCGCTGCTTGGCACATGGATGGGACGGGACAACGAAGTGTGGTCAGCCAG
CAGCACCATGCTCCAGGTGCTCGTCTCCATACAGGGACTCATACTGGTCGATGAGCCTTACTATAATGAGGCGGGCTAC
GAAAAGCAAAGAGGCACCCAACTGGGCAATGAGAACTCTCGTGTCTACAACGAGATGGCCATCATAAAAATTGCCCACT
CCACGGTGAAGCAGTTGACAAATCCACCGCTCATCTTTCGCAATGAACTGATTGAGCACTTCAAGGAGTTTGGCCCTGA
GCTATATGTCCGCATGCTGGCCTGGTCAGAGTATTCTCTTGAGGCACAGCGTCAAAATGTAACCAACATGAAGGACATG
TCTGTGGACCACAAGGTGCCTTGCGAGCTACCCGAATTCCCGCTGCTACCATGCAGTCGAGGCTTTTGCATAGCGGTCA
AGCGCGTTTTGAGCCAACTTCAAAGCGAGCTGAATGCCTTGGGAGCCAATCTGGTTACGAGTGAACGTAATGGCATTGC
GACTGGAATTGGCACTGCCCCGCGCGCTGCTCCGGAGGAGATC
>CG10255-PA chr2R:9582765-9585678:+
ATGCCGCTGCTGAGCAAATGCTTCCCCTGCTTCAAATTCAAGCGCGAGGAGGTGATCGACAAGCTGGACTACAGTAATA
CCCCGCTAACGGATTTCCCAGAAGTTTGGCAGCACGAGCGAACCCTGGAGGAGCTTTACCTGAGCACCACAAGATTGCA
AGCTCTGCCACCGCAATTGTTTTATTGCCAGGGATTAAGGGTGCTCCACGTAAACAGCAACAATCTGGAGAGCATCCCA
CAGGCCATTGGCAGTTTGCGCCAGCTGCAGCATCTGGATCTCAACCGGAATCTTATTGTCAATGTGCCCGAGGAAATCA
AGTCCTGTAAGCACTTAACCCACCTGGACCTGAGCTGCAACAGCTTGCAACGTCTTCCCGATGCCATTACCTCGCTAAT
TTCGCTGCAGGAGCTGCTGCTAAACGAGACCTATCTAGAATTCCTACCAGCCAACTTTGGCCGATTGGTAAATCTGAGA
ATTCTAGAGCTGCGGCTCAACAATCTCATGACACTTCCCAAATCCATGGTTAGACTAATCAACCTACAGAGGCTGGACA
TTGGCGGTAATGAATTTACCGAGTTGCCGGAAGTGTCAGGGGAGTGGAAATCCCTTGGCGAACTATGGATGGACTTCAA
TCAAATAGGTCGTGTTTCGCCCAACATTGCAAGGCTAGGCGATCTGCAGCACTTGGAGGCCAATGGCAACTGCTAGGAC
ACTCTTCCCAGCGAGCTGAGCAACTGGCGCAATGTTGAGGTACTATCCATATGCTCCAACAGCCTGGAGGCCTTTCCCT
TCAGCGTGGGCATGCTGAAGTCTCTGGTGACATTCAAGTGCGAGTCAAACGGTTTGACAGAGTTGCCCGACAGCATAAG
CTACTTGGAACAGCTCGAGGAACTAGTACTAAGCCACAACAAGCTTATACGCCTACCTAGCACAATTGGGATGTTGCGT
AGCCTTCGCTTTCTATTCGCCGATGATAATCAACTTCGACAACTACCAGATGAGCTGTGCAGCTGTCAACAGTTGAGTG
TGCTAAGTGTGGCGAACAATCAGTTGTCCGCTCTACCACAGAACATTGGAAACCTGAGCAAGATGAAGGTACTCAATGT
GGTGAATAACTACATAAATGCATTGCCAGTTTCGATGTTAAATCTGGTTAATCTCACATCGATGTGGCTGAGCGATAAC
CAATCGCAGCCCTTGGTGCCGCTGCAATATCTAGATGCAAGTACAAAGACCCAGTTGACCTGCTTCATGCTGCCGCAAG
TCACATTCAAAATGAACAGTATACAGGCCCAACAGCAGGCTCAGGAGCAGTATGAGTTCGTTTACGCCAACCAGCAGCA
GCCTCACGCGAGTCCATCGAGACGAATTTGCTTCGCAGAGGAGGCCACCATTCTTAGCAACGCCAAAGCACAACCAGCG
CCCAGTTATCCCAGCTTTGTGGCCGCTCCACCGACGCCAACGCCCGATCAGATGGCTGGGTCCGTGCGGCTAATGCGCT
CACCCACACCTTATCCCAAGGAGCTGCGACAGATGGCCAAATATGTGAGGCAGGCTCAGGCGGCGACCACATCGGCCAA
TGCCAGCGAGGTGAGGGAGGCACGCGTAGTAACCAATGGACAAATTCACTGTGATAGCAGCAATGCCAACCAGGATGTT
GTGGACCAGGCCACAACAAGTGCAATATACGGCATTGCGCCTGAAACGACACACATCTACGGAGTCTATCAGCAACCGC
AGCAGATGGCGCACCCGGTGCCAACGCAGGAGTACTACGGCTTGCCACTGGTCAACTACGAAGCACACTATCAGCAGCT
TTACGTCGAGGCCAACACGCCGCTTCCCACCACGCATTTAAACGGGGATCAGGACTATGAGTTGCAACCGCTGCAGCAA
CAACCGATGCAGCAACAGGCGGTGCCAACACCCCGGTTGGAACCACCACCATACCACATAGCACGAGTTTACACAAAGA
AAACGCCCGAGGATCTCAACCTTTACGAGTCCATGAGGCAGCGAAAGCAGCAGCAACAGCTGCAAGAACAAACCATCTA
CCAAGATGCTTTGAATAGCAATAGTAACTTTAAAACGACAGCGATTGGCGCTCAGGAAGTCGAAGAGTCAGTCGATCAC
TTGGACTACCAAAATAATATTAGCAATAATTTAGAGCCAAATCCGGAGGAGGAAGACCAGGAGCTGGATGACACAATGT
CGCAGCACTCGCTTAATTCCACGGCCACCAACAATACTTCCAAAGCGAGCCATAAGAAATCCACCTGGATCTTTGGTGT
CCACAAAAATCCGACAGTCAAACAGGTTACTCTAAAGTGGGAGAACACTATAGGCTTTGATATAGCCGAGCTTCTTAAT
CAGGTTGGCATCTTTGTGAGCTCCATAACGCCCAATACGAATGCCGCCCGCCTGCTTAATCTGAACGACAAGTTGCTGG
AAATCGACGGCTACGACCTGACCAATGCCAACCTGAGCGATGCCAAACGAGTGCTGCTGAACTGCGGCACGGTCATGAA
CATAATGTTGTCGAGAAAA
>CG10257-PA chr2R:9591254-9592766:+
ATGTCCTTTCTTTCGCCCACACTGCGCCTGGAGAATCTGTCCACGCAGCCCACGATGACGCAGGATCATGTGCCCGAGG
ACCAGCGCTATAACAAACAGAATATCGTCGCTCAATGGTGTGTGCCCATCAATGGCAAGATGTACCGCATCGAGCTGGA
ACATGGCACAACCAGTGGGCGGCGCATGATTTGGGTCAATGGACGGGTAAGTTTTTTAGCTCCCATGGGGGCTGGATGG
GTGGTTGGTGGCTTTGGAGCTCTCGTAAACGAGGACACCTTTCACTTTGATCAGACGCGCTGCATCATACGCGTTGATC
TTGCGCCGGGCTTCAAGTACGAGTACTCCCTCTACATCGACGGCAAGTCGCACGACCAGTACACCGAGGACATGACACG
GCAATATCGACTGTGGCTATATACAGATGATGCGGCCGCTGAGGCGCCGCAGGAATATAGAATAATGCTCAAGCTGGAC
ACGCTGAGTCTCTACGTAAACGATGAGCTGCGCACCGAAGAGTCGGTTTTTGTTCACGGCGGCACAGACACCAAGTTCC
TGCTGCAGGACACGGAATTCGTGCTTCAGGCACGCTCAAGTGGCAATAAACATGATGGCATCGTTCACACTCTGCTGGC
GAATGGGGTGCCAGTTCCGGAGGCGAAGATTCAGGAGATTATGCAAGAGCCGGTCTCCATTTTGCAGAGCAGCAAC
>CG10261-PA chr2R:9595670-9609737:-
ATGCAGAAAATGCCCTCGCAAATTCTAAACGACGGCAGCAGCGTCAGCTTGAATAGCGCCAGTATGAACATGGCCAATA
CGCCCAATAGTATTACGGTGAAGACCGCCTACAATGGCCAGATCATTATCACCACCGTCAACAAGAATATCTCATACGA
GGAGCTGTGCTACGAGATTCGCAACATTTGTCGCTTTCCTCTGGATCAGCCATTTACCATCAAATGGGTAGATGAGGAG
AACGATCCCTGCACCATATCAACGAAAATGGAATTGGACGACGCCATAAGACTTTACGAAATGAACTTCGATTCCCAAT
TAGTCATTCATGTATTCCCCAATGTTCCTCAAGCGCCGGGATTGTCTTGCGATGGCGAAGATCGCAGCATCTATCGACG
CGGTGCTCGACGCTGGCGGAAGTTGTACCGCGTCAACGGACACATCTTCCAGGCCAAGCGTTTCAACCGGCGTGCTTTC
TGTGCCTACTGCCAGGATCGAATCTGGGGTTTGGGCCGTCAGGGTTTCAAGTGCATCCAGTGCAAGCTGTTGGTGCACA
AGAAGTGCCATAAGCTTGTGCAGAAGCACTGCACCGACCAGCCGGAGCCGCTGGTCAAGGAGCGGGCGGAGGAGTCCAG
TGACCCTATACCGGTGCCTTTGCCGCCACTTCCCTACGAAGCGATGAGCGGTGGAGCCGAAGCCTGCGAGACGCACGAC
CATGCGCACATAGTGGCGCCACCGCCACCGGAGGATCCATTGGAGCCGGGCACTCAGCGCCAGTATTCGCTGAACGACT
TCGAGCTGATACGGGTCATCGGACGCGGCAGCTATGCCAAGGTGCTAATGGTGGAGCTACGACGCACACGGCGCATCTA
CGCCATGAAGGTGATCAAGAAGGCTCTGGTCACCGACGACGAGGACATCGACTGGGTGCAAACGGAGAAGCATGTGTTC
GAGACGGCCTCGAACCATCCGTTCCTGGTCGGATTGCACTCGTGCTTCCAGACGCCCTCGCGGCTCTTCTTTGTCATCG
AGTTTGTGCGCGGTGGCGATTTGATGTACCACATGCAGCGGCAACGGCGGCTTCCCGAGGAGCACGCCCGTTTCTATGC
AGCCGAGATCAGTCTGGCGCTGAATTTCCTTCACGAGAAGGGCATCATTTATCGCGATCTGAAGCTGGACAACGTGCTG
CTGGATCACGAGGGCCACATCAAGCTTACGGATTACGGCATGTGTAAGGAGGGCATTCGACCTGGGGACACCACCTCCA
CGTTCTGCGGTACACCCAACTACATTGCCCCTGAGATCCTGAGGGGCGAGGACTATGGCTTCTCGGTGGACTGGTGGGC
ACTAGGCGTTTTGCTCTACGAGATGTTGGCCGGCCGTAGTCCGTTCGATCTGGCAGGAGCCTCTGAGAATCCCGATCAG
AACACTGAGGACTATCTGTTCCAAGTGATCCTGGAGAAGACGATTCGTATACCACGCTCGCTGAGCGTTCGTGCGGCCT
CTGTCTTAAAAGGTTTCCTCAACAAGAATCCCGCTGACCGTTTGGGCTGCCATCGGGAGTCCGCGTTCATGGATATCGT
CAGCCATCCCTTCTTTAAGAATATGGATTGGGAATTGATAGCTCAAAAGGAGGTGCAACCGCCTTATATACCGAACATA
GACACGGGAGATCCCTATGTGACAAGCAACTTTGATGTGCAATTTACCCAAGAACCGGCTGTACTAACGCCAGATGAT
>CG10262-PA chr2L:19271084-19272067:-
ATGCTCGAGGCGCGTTTGAGTCAAACTTTGCTGCTGAAGAAGATCGTCGATGCGCTGAAGGAAATCATCGCCCAGGGAA
CGCTGGACTGCAGTGACAATGGTCTGGAGCTGCAATCGATGGACAACTCCCACGTTTCGCTGGTGGCTTTAAGTCTGGC
TTCGGATTGCTTTGAAAAGTTCCACTGCGATCGCAATGTCTCGCTGGGCTTGGATCTGAAATCCCTGGGCAAGGTGCTT
AAGTGCGCCAATAGCGACGATGCGGTCACCATAAAGGCCGTTGACAGGCCGGAGAAGATTACGCTCAGCTTCGAGTCGG
ATGGCAAGGAACGCACGGCGGACTACGAACTGAAGCTGCTGAATCTGGACCAGGACCACATGGAGATTCCGAAAAAGGA
CTACACCTGCTACATCCAGTTGCCGTCGTCAGAGTTCGCGCGCATTTGCCGAGATATGAGCATGTTCGACGAGTCCCTG
ACGATCGCCTGCTCCTCGAAGGGCATCAGGTTCTCGGCCAAGGGAGATCTGGGCACGGCCAACATCCAGCTGAATGCGG
GCACCGCCATGGACGTGAGCATTGAGGTGCAGGAGCCCGTGACCCAGTCCTTCGCCGGTCGCTACCTCAACACCTTCAC
CAAGGCCACTCCGCTGGCAGATCGCGTCAAGCTCTACCTGTCCGAGGAGCGGCCACTCCTGGTGGAGTATCCCATCGAG
GATTACGGCCACATTCGATACTACCTTGCACCCAAGGTGAATGAACCCGATTTC
>CG10263-PA chr2L:19269392-19270424:-
ATGGACACCGAGGAAGTGAAGCGCGGCCGCGGACGAGGGCGTGGCACCAGGGCTCGCGGGCGTGGACGTGGCCGAGGAC
GCGGTCGTGGCAAGAAAATAGACGACAGCAGCATCGCCGACGCCGCAGCCCTGGCGGCCAGCAGCTGTGCAGCCCTGGA
GGACAGCCCGGGAAGACTGGACGCCTCCGAGGATTCGGTCATGCAGGAGCTCGACAAGGAGGGCGACCTGGAAACGCCC
GCGGCGCTGGAGGAGCCCCTGCCGCACGCTGCGCCAGGCGCAGTCGCCGCCAGCGGAGAAATGACTCCAGCGGCGCAAC
AGCCACAGGTCCTGCAGCAAGTGCCACCGCCCGTGCTGAGCCAAACAATCGACATGGAGGCGGACATATCGCAGCTGGA
GGCGCCCACTTTCACCACGCTTTCGCGCGGACCGCCGGAGCCGATGCTGCGCCTGAAGTGGAACCACAAGGTGAGCCTG
ATCGGCGAGAAGGTGCTGAACCCGATGATCCACTGCTGCGATCAGTGCGACAAGCCGATCCTCGTCTACGGCCGCATGA
TACCCTGCAAGCATGTCTTTTGCCTCAAGTGCGCCCGCGCCGAGCCCATCAAGAGCTGTCCCCGCTGCACGGACAAGGT
GCTGCGCGTGGAGCAGAGCGGCCTGGGCACCGTGTTCATGTGCACGCACGGCGGCAGTCGCTACGGCAGCTCCGGCTGC
CGGAGAACCTACCTTTCGCAGCGCGACCTGCAGGCGCACATCAACCACAGACATGTGGCGCCGCAGCCGCCACCGTTGC
AGCCGCAGCTGTCAGCCATGGCGGAGCAGCCGAAAATGACGGATCTGGGCGGCGTCGGTCTGGGCCTGGAGTTGCACAA
GCAGCGCAAGGCGAGTGGTAGCTATGGCTCC
>CG10263-PC chr2L:19269392-19270424:-
ATGGACACCGAGGAAGTGAAGCGCGGCCGCGGACGAGGGCGTGGCACCAGGGCTCGCGGGCGTGGACGTGGCCGAGGAC
GCGGTCGTGGCAAGAAAATAGACGACAGCAGCATCGCCGACGCCGCAGCCCTGGCGGCCAGCAGCTGTGCAGCCCTGGA
GGACAGCCCGGGAAGACTGGACGCCTCCGAGGATTCGGTCATGCAGGAGCTCGACAAGGAGGGCGACCTGGAAACGCCC
GCGGCGCTGGAGGAGCCCCTGCCGCACGCTGCGCCAGGCGCAGTCGCCGCCAGCGGAGAAATGACTCCAGCGGCGCAAC
AGCCACAGGTCCTGCAGCAAGTGCCACCGCCCGTGCTGAGCCAAACAACATGTAACAAAACTATCTCGCTATCTCTCGT
CCACGCAGTCGACATGGAGGCGGACATATCGCAGCTGGAGGCGCCCACTTTCACCACGCTTTCGCGCGGACCGCCGGAG
CCGATGCTGCGCCTGAAGTGGAACCACAAGGTGAGCCTGATCGGCGAGAAGGTGCTGAACCCGATGATCCACTGCTGCG
ATCAGTGCGACAAGCCGATCCTCGTCTACGGCCGCATGATACCCTGCAAGCATGTCTTTTGCCTCAAGTGCGCCCGCGC
CGAGCCCATCAAGAGCTGTCCCCGCTGCACGGACAAGGTGCTGCGCGTGGAGCAGAGCGGCCTGGGCACCGTGTTCATG
TGCACGCACGGCGGCAGTCGCTACGGCAGCTCCGGCTGCCGGAGAACCTACCTTTCGCAGCGCGACCTGCAGGCGCACA
TCAACCACAGACATGTGGCGCCGCAGCCGCCACCGTTGCAGCCGCAGCTGTCAGCCATGGCGGAGCAGCCGAAAATGAC
GGATCTGGGCGGCGTCGGTCTGGGCCTGGAGTTGCACAAGCAGCGCAAGGCGAGTGGTAGCTATGGCTCC
>CG10263-PD chr2L:19268845-19270424:-
ATGGACACCGAGGAAGTGAAGCGCGGCCGCGGACGAGGGCGTGGCACCAGGGCTCGCGGGCGTGGACGTGGCCGAGGAC
GCGGTCGTGGCAAGAAAATAGACGACAGCAGCATCGCCGACGCCGCAGCCCTGGCGGCCAGCAGCTGTGCAGCCCTGGA
GGACAGCCCGGGAAGACTGGACGCCTCCGAGGATTCGGTCATGCAGGAGCTCGACAAGGAGGGCGACCTGGAAACGCCC
GCGGCGCTGGAGGAGCCCCTGCCGCACGCTGCGCCAGGCGCAGTCGCCGCCAGCGGAGAAATGACTCCAGCGGCGCAAC
AGCCACAGGTCCTGCAGCAAGTGCCACCGCCCGTGCTGAGCCAAACAATCGACATGGAGGCGGACATATCGCAGCTGGA
GGCGCCCACTTTCACCACGCTTTCGCGCGGACCGCCGGAGCCGATGCTGCGCCTGAAGTGGAACCACAAGGTGAGCCTG
ATCGGCGAGAAGGTGCTGAACCCGATGATCCACTGCTGCGATCAGTGCGACAAGCCGATCCTCGTCTACGGCCGCATGA
TACCCTGCAAGCATGTCTTTTGCCTCAAGTGCGCCCGCGCCGAGCCCATCAAGAGCTGTCCCCGCTGCACGGACAAGGT
GCTGCGCGTGGAGCAGAGCGGCCTGGGCACCGTGTTCATGTGCACGCACGGCGGCAGTCGCTACGGCAGCTCCGGCTGC
CGGAGAACCTACCTTTCGCAGCGCGACCTGCAGGCGCACATCAACCACAGACATGTGGCGCCGCAGCCGCCACCGTTGC
AGCCGCAGCTGTCAGCCATGGCGGAGCAGCCGAAAATGACGGATCTGGGCGGCCTCTCCGAGTCGTCTGTCCCCATATC
CGTTTCCGCCTCCATTGCGTCCCGTCCCGTCCTGCCGCGGCTGCCACTGACCGGCGGTGTCGGTAGCATCGGTAGTATA
CCGCCACCAGGATCCGCCGCCGCCGCCCAAAACGCCATACACGGCGGCCACTCGACGCTCACGCTGGCCAACTTGGCCA
GGATCAACAATGCCAATGCGCAGGACTGTCACCAGGGCAAGGCCTCGCTGCACCACACGCTCAAGAAGGGCACGCCCCA
CCAGTCCGAGTCGGTGGCGGATGCCTCCTACTACAGCAGCGTGCTCGCCTCCTTCGGCAGCGCGGCCGGGAATCCGGGT
TCTGGGCCACCCGGCGGCGGGGCAGCAACAGCCCCACAGCCCGCCAATCCGAGTGGCAGCCATCCCGCTGTTGGCCCAG
GTGCCCTGATTGGAGGCTCCGTCGACGCGCCAACTGGTGGCTCGAGTGGCAACTGGCAGCAGTCGCAATACTACAGA
>CG10264-PA chr3R:9606202-9607270:-
ATGGTTGTTAGCACAACATACTGGAAGTTGGCCGTTAGTTTGAGTGTTTTCGGTTCGATTTTCCTGATAACAGGCTCCC
ACGGGGCGTATACTCGCGAAATTGTCAACGATAAGCTCCCGTTGCAGGAGAGGCCCCCGTGGCTGCAGACGTGCAAACG
CTCCAATCCGAACGAGGACAAGTGCTTTCGGCAGCTCTTCGAGGGATGCTTTCCGGCACTAGCCGCTGGCATTCCGGAG
ATCGGGGTAAAGAGCTTTGAGCCCCTAAACATTGACCAGGTGTCGGTGTCCAAGGGCAGCGGCAATCTGGTGCTCTCCG
GAGGATTTCAGGACCTGGTCATCCGAGGACCCTCCAACGCGACTGTGCGACGAGCCAGCTTGGATCTGGAGCGGCGATT
GCTAAATTTCGAGCTGGAGCTTCCAAGGCTTAGGATCCGGGCGAAGTACAACCTGAAGGGAAATATCCTACTTCTGCCC
CTTGTGGGCAGTGGAGACGTGGCTATGGCGCTGAAGAACGTACACACAACCGTGTACACAAGGATCTCGCTACGGAACG
AGACACGCACGGGCGACGAGATCATCCATATCGATGAAATGAAGGTGGGCTTCGATGTTGGCGCCATGAGAATACACCT
GAAGAATCTATTCAACGGAAACGAAATTCTGGCGGCATCGATTAACTCCTTTCTGAATCAAAACGGCAAGGAGGTGATA
GCAGAGCTGCGTCCAGACTTGGAACTGGGACTGGCAGACATCTTCCATGGGCTGTGGAACAATGTCTTCTCCAAGATGC
CCACCAAACTGTGGCTGGTT
>CG10265-PA chr2R:9640795-9641541:-
NNCACCAACAGCGCCATCGACTGGGAGGCAGAGCTGGAGGATCCACGCTGGTACACCGATCCAAAGCCCACTGTACAGC
CCATAGTAAAGACAAATTCCAAGGAAAATATAGTAAAGGAGGTCCTAGCGACGCTCGCCAGGGGGTCTCAGGAACCGGA
AGGGGTGCCTGCGAAACGTCCGCGTAGCCCTCCCACCTCCCGTCGTACCATTCTGACCGCACAGCAGCAGCGCAGATCC
CGTGCCTGCTTGTCCTCCGCTCAACCGAGCGGAGTAAGGATCAAAAAGGCCACCATCCTGATACCCCATGTGCTGGAGG
ATCTGAAGCGACTGCAGGAGACGGAGAAAAAGGAAAGGATTCCAGTGGTACCACCAGCTCCTGCACTTCCTGTAGGGTC
ATTGCAATCTTGTGCTAACAGGACAATGCAGTTAACATCTCAATTGGTACCCATGAAATTTTCTCCTGCATCGAAGCTT
ATTATACCAGTCTCTTCAAGGATATCTGAAGTGCCAGCACCTCCAAAGACGCCCGAGGAACCAGTTCCTCCCATAACAA
GCAAATCAACTCCTCCATTGGATGGCACCCAGAAGATCCTAAACAAACTCAGAGCATGCGGTGTGGAGGTGAAGCGAGC
AAGTACCCATTCAAATGCCACGACTGAGCTAAACCCAACCAAAAATCAAGAGACCCTGGACATCATGAGAAAACTTCAA
TCCAAGGGCATCAGATGCACCAAAGTCAAAAAATCG
>CG10265-PB chr2R:9640795-9641541:-
NNCACCAACAGCGCCATCGACTGGGAGGCAGAGCTGGAGGATCCACGCTGGTACACCGATCCAAAGCCCACTGTACAGC
CCATAGTAAAGACAAATTCCAAGGAAAATATAGTAAAGGAGGTCCTAGCGACGCTCGCCAGGGGGTCTCAGGAACCGGA
AGGGGTGCCTGCGAAACGTCCGCGTAGCCCTCCCACCTCCCGTCGTACCATTCTGACCGCACAGCAGCAGCGCAGATCC
CGTGCCTGCTTGTCCTCCGCTCAACCGAGCGGAGTAAGGATCAAAAAGGCCACCATCCTGATACCCCATGTGCTGGAGG
ATCTGAAGCGACTGCAGGAGACGGAGAAAAAGGAAAGGATTCCAGTGGTACCACCAGCTCCTGCACTTCCTGTAGGGTC
ATTGCAATCTTGTGCTAACAGGACAATGCAGTTAACATCTCAATTGGTACCCATGAAATTTTCTCCTGCATCGAAGCTT
ATTATACCAGTCTCTTCAAGGATATCTGAAGTGCCAGCACCTCCAAAGACGCCCGAGGAACCAGTTCCTCCCATAACAA
GCAAATCAACTCCTCCATTGGATGGCACCCAGAAGATCCTAAACAAACTCAGAGCATGCGGTGTGGAGGTGAAGCGAGC
AAGTACCCATTCAAATGCCACGACTGAGCTAAACCCAACCAAAAATCAAGAGACCCTGGACATCATGAGAAAACTTCAA
TCCAAGGGCATCAGATGCACCAAAGTCAAAAAATCG
>CG10272-PA chr3R:2290416-2298411:+
ATGGCCACACCCCAAGTCAAGGACTTGGTGTTGCGCTCGCCCGCTGGCTCCTCCGATGTCATTTCCTTCGCCTGGCCCC
TGCAGATCGGACACGGACAGGACAAGCACGACAATGGCATCGACATCATCGACACCATTAAGTTCGTCTGCGATGAACT
GCCATCGATGTCATCGGCCTTCGAGGAAACCAATCTCCACCAAATTGACACTGCCTGCTATAAGACTATGACCGGTCTG
GTCGATCGCTTCAACAAGGCCGTCGACAGCATCGTTGCATTGGAAAAAGGAACTTCACTGCCCGCCGAGCGCCTGAACA
AGTTCGCTCACCCTAGCCTTCTAAGACACATATTGCAATTAGTTTACAATGCCGCCGTACTCGATCCGGATAAACTCAA
CCAGTACGAGCCCTTCTCGCCAGAGGTTTACGGCGAGACGAGCTATGAGCTGGTGCAGCAGATGCTTAAGCACGTCACT
GTCAGCAAGGAGGACACGTTTATCGATCTCGGCTCGGGAGTGGGCCAGGTGGTCCTGCAGATGGCCGGATCCTTTCCCC
TGAAAACCTGCATCGGCATCGAGAAGGCCGACACGCCGGCGCGATATGCGGAACGCATGGATGTCATCTTTCGCCAGTA
TATGGGATGGTTTGGAAAACGCTTTTGCGAATACAAGCTGATAAAGGGTGACTTCCTGGTCGATGAGCATCGTGAAAAG
ATAACCTCATCGACGCTGGTTTTTGTAAATAACTTCGCCTTTGGGCCAACTGTGGACCATCAGCTCAAGGAACGGTTCG
CAGATCTTCGCGATGGAGCACGGGTCGTGTCCTCCAAGTCGTTTTGCCCGCTGAACTTTCGGATCACAGACAGAAACCT
CAGTGACATCGGCACCATTATGCACGTCAGCGAAATTCCGCCCCTCAAGGGGTCCGTTTCCTGGACCTGCAAGCCCGTT
TCGTATTATCTGCATGTGATCGATCGCACCATATTGGAGCGATACTTTCAGCGCCTGAAAACTAAGGGCGGCAACGATC
ACGAGAGCGTGGGAACTGTTCGCACGACACGTGATCGCGCCAAGCGAGAGGCGAACGTTGGCCAACACCATCACAACAA
TCATCATAGCAACAACCACGCCAACAGCAACAACCATCAGAGGGAGCGGGAGCAGTCGAACGGAGCTACCGCCACTGCC
GCTCATCAGCAACGCCATCAGTCCCAGTCGCCAGCTAATGTGAGCGGTGCGGGAATAGCAGTTGCAGCTAGCGGGCAAC
AAGCAGCTTCCAAAACACGCCAACAACTGCAGCATCAGCATAACCAGCAGCAACGCAGCCTGGACATGGAAAGCAGCAC
GGAGAGCGATGGCGAGGCAACGAATGGCAATGGTGGCAATACCACCACTGCCACCAATACCACTTCCGCCTCCAATGGC
CCGATGACTAGGAAAGTTTGGTCCGACTGGTGCAGTTCCAAAGGCAAGAGTTCGCAGTCTGACGACGAGGAGAACAACA
ACTCGAACAGCAATGGCGGCAGTAATGGTGGTAGTATTGGAGGAGGATCAGTTGGCCGGCAGGCTCGAGCTACTACCCA
GAAAAAGCGCAAAAAGTTGACAAGGAAGGCTGCGATAGCCAGCAAATCTGCTGCCGCTGCCCAAAGGGAAGCGGAGGCG
GCAGCGGCGGCGGCGTCATCCGTACCAAGCAAGGAGTCCAGTTCCAAAGAGGATCCACCAAGGGCTGCTAGCGCCGGAC
CTGGTCGCAAGGGACGCATGAAGAAGGGTGCGCGTGGCAGGAAGTCTTTAAAGATTGTTGGACTAGAAGCTCTGCATAA
GCAAACAGTGTTGAGTACCTCCTTGGACACCATGACCAAGAAGCTGCCAGCAGCTCCTGGAACCGTGGATCAACAGCTT
ACTGCTTTGCTCACGGAAAACATGTCGCATGCAGAGTTGGATATTCCAACGGCGCCACAAGATACGCCTTATGCCTTGC
AGATCCTTCTTGACGTGTTCCGTTCGCAGTACACGTCGATGATCGAGCACATGAAGTCAAGTGCCTATGTCCCTCAGGT
TCAGAAGCAGATTGCCCAAGAGCAGGAGCGGATGGCCAGGCTGAAAAACAGGGCCAACCAGTTGGATAAGCAGATAAAA
GTGCTGATCGATGACAGTGTGGCTTTACTTAAAGTGCGAATGAACGAGCTGGGCATCCATGTAAACTCACCCAACGATT
TGATCGCCCAGGCAAAGGAGATTGTGGGTAGACATAAGGATCTACAGCACACTGCAAGTCGAATGAGGAACGAAGTAAC
CTTCTATGAGGGCGAACAGAAGCTGCTCCTTAACAAACAGCTAAAAAACTTACCCGAGTATCAAAAACTCTGTGGCACT
GTAAATGGAAAGGTTAAGCTGGAGGTGCCCCCGGAACTTTCAGAGACCACGGCCCAGGAGCTGGTACTAAAGGAGATCG
CCAACACACTAAGTCAACGAAAGAAACTTTACGCCCAGGTGTCCACCATTGAACAGGAGACCTCGGTTTTGCAGAAAAC
AGCAGAGGAAAGGTCCACGGCAGCGACGCTCTTGGCGCAAGGAACAAATATGATTGTGTCGACCGGATCATCTTCCTCC
TCCTCTACCACTGTTTGTGCAAGTGCAGTAACGGCGCAGAGCAACAAGTTGAACTCCGTGAAGAACTCTCGTCGCAGTC
GCGAGCATCGAGCGCGTTCCCAGGAGTGGCCAGAGGTTCCCGAAGTGGGTAAAATCCAGGAAAGCAATCCCGAAGTGCT
GGCACAGAAAATCGTGGAGACCTGCCGCCAAATCGAAGCTGGCAAGTTCCAAGGAGCAGCTGCGCCCTCATCGCAAGTG
AACGGCAAGAATAAAGCAATAATAGAGGTCCCACCACCTCCGCCCACTGTTCCAGTGAGCATTAAATCCTCGCCTGGAC
ACCACTATAAGGACACAACACTGATGCCAGCACCCAAACAACAACAGCAACAACAGATGACGCTTTCCCAGCTTCCGAA
GTGTGAGCTGCCCGGACTATCGGCTAGTCGCAAGCAGGAATCTCCCAAGGTTGCCAACTTTGAGGATCGGTTAAAGAGT
ATCATCACCACGGCCTTAAACGAAGATCAGGAGCAGCGCAGCAAGGCAGTGGAGTCGTCACCCTCTCCCTCTCCTCTTC
ACAGTCCAGCACCCAAGCGATCAAAGCAGCATCCGGCTGGAGCGATAAACCCTGCCCAGTCGCTGCCCAACAATCTGCA
CAACATCATCACCGTCTCCACGCAGGGTTTGATGCATCTTAATGCCAATACAACAATATCCCCAATAACACCACCACTG
CCGGGACCAGGTGCAGGAGCCACAGCATCCACTGCGCCGCCTCCGCCAGCGAATCTTCCTTATGGGGCTTACGGCGGGG
CAGTGGCCAAGACAACGGTATCGGGCAAGTACCAGGCAGCTAAAGAACCGAAGTATTCGCCAGTTAGACAGGCACCATT
ACCGCCTCCTCCGCCCTCCCACATGGCTTCTTTGTATCCAGCTGGACAGCAGACTACTCCGGCGGACCTAGGTTACCAG
CGGCGACGCAGCTCTGTTAGTGCCACTAGCTATGAACACTATATGGTCCAGCAGCAGCAGCAACTCCAGCAACAGCAAC
TCATGCTAGCAGCCGCTGCTCATGCGGCCCAGCGTCAGCAGATGCGCGTAGAGGAACAACAGCAGCAGCAGCAACATCA
TCAGCAACAGCAGCACCACCACCATCCGCAACATCGTCTGCCGCAGCATGTGCAGCATCAGCATCCGCATCATCCCAAT
GAGTTCAAGGCACCGCCGGCTGACAGTCATCTCCAGCGATCGAGCAGTCGCGAGCAATTAATAGTGGAGCCACCGCAGA
CGCAACCGCTGGAGCTGTTGCCTCGAGCAAGTTCCGCCAATTCGGATTACAGCGGATATCGCATCCGTCCGCCAAGCAG
GCCAAGCTCCAACTCCTCGCAACCAGATTACACGCAAGTTTCACCCGCAAAGATGGCTCTGCGGCGACATCTGTCGCAG
GAGAAGCTGAGCCAACATGTCACGCCCCAGGCAACACCGCCGCTGCCCGGACACGGAGGAGCACCCACATCAGGCAAGA
CCATTGGCGATTTGGTGAACGGGGAAATCGAGCGAACGCTTGAGATTTCGCATCAGAGCATCATTAATGCGGCTGTGAA
CATGAGCACTAGTGGCGCTAGCTTCATGGAGCGGGCCTTCCTTAATGAGCGCTCCAACGATCGTTTGCTGATCAACTTG
AATGCCCAACGACCCGAGAGAGTTCATGTTCGTCCGCTCTCCGAAGAGTCCCAGGATCCACAGCCCACCAGTTATGCTC
AGGAGAGAGGACCTGGTGTTGGAGCAGCTGGAGGTAACAGCAATCTGGCCACTTTGGCGCATGTAGCCTACGCCCAAAA
GGCACAGGGCGGCGCTCGAGCCAACGCAGGAACTGCTCCACCCGCAACCCACTCCTCCTCTGCTCGTTCTGGACGGGAC
TATCAGCCGGTGGCTTTGCCCCGTGCGGAGCTTAAGGGCAGCATTGAGGCCTATTTCCACGAGGAGCAGCAGCAGAAGC
AGTCGAAGGGCGCAGGATCAGCAGGAGCGTCCTCTTTGCGGGGACCGCGTCTTAATGGTGCCAATCCTCCATTGGAAGG
TCTAGCAGCATCGCTGCAGGATCATGTGCGCGCCAGAAAGTACAAGGAGGAGACCGAGGAGCGTCAACGACGAGCAGCA
GCCGCTGCCTCGTCTTCGGCGGGACCGCCTCCTGGCATGGAACTGCCAACACACTATGCTCATCAGGCGCCACCAGCCC
ACAGCTACCACCACCATGGTGCAAGCATCAATGGAACACCGCACAAAGTAGAACTGGGGATAAAACGCAGCTCACCGCT
GGCGCCGCATCAGCAACCGCCACGTCCCTCGAAATTGGCCCACTACGAGCCGCCAACGACGCAGCAGCAGCATGCCCAT
GCCCACCTGTACGCCAACGGACAAGTGCTACCTCCGCCGCCAGCTCATGATGCGACCACGCCCTCCCCGACGCCCTCGT
CATCTTCATCGTCCTGCGGACGTCGAAGCAACAGCAACAATGGAAAGTTGCTCGTGGATCCACCTTTGCTGATGAGTCC
CGAGATCAATTCACTGTTGGGCGACGAAAGGCCTTTGCAGCTGTCGCATCACCAACAGCAGCAGCAGCAAATGCTGCAT
CACCATCAATCGCAGCAACAGCAGCATCTGCAGCTGACCCAACAGCAACTGCGTGTAGCCCATCTTGGACATGGTCACA
GCACCATGCCCACTTTGGGCGTACAACGCAATGGCAATGGCAATGCCGCCGACGATGTTAACGATTTGGCAACGCAACG
TACTATAACTAATTACGATCCCAGACGTCGCCTTCGCACGACTTTGTCTGGCCCAACGAAACTATCAGCTGCCCATAGT
AATCAGAATCTGAACGGATATGTTATGGCCGATAGTAGTAGTAGTTGCCCCACAGTACCCCAA
>CG10272-PB chr3R:2290416-2298411:+
ATGGCCACACCCCAAGTCAAGGACTTGGTGTTGCGCTCGCCCGCTGGCTCCTCCGATGTCATTTCCTTCGCCTGGCCCC
TGCAGATCGGACACGGACAGGACAAGCACGACAATGGCATCGACATCATCGACACCATTAAGTTCGTCTGCGATGAACT
GCCATCGATGTCATCGGCCTTCGAGGAAACCAATCTCCACCAAATTGACACTGCCTGCTATAAGACTATGACCGGTCTG
GTCGATCGCTTCAACAAGGCCGTCGACAGCATCGTTGCATTGGAAAAAGGAACTTCACTGCCCGCCGAGCGCCTGAACA
AGTTCGCTCACCCTAGCCTTCTAAGACACATATTGCAATTAGTTTACAATGCCGCCGTACTCGATCCGGATAAACTCAA
CCAGTACGAGCCCTTCTCGCCAGAGGTTTACGGCGAGACGAGCTATGAGCTGGTGCAGCAGATGCTTAAGCACGTCACT
GTCAGCAAGGAGGACACGTTTATCGATCTCGGCTCGGGAGTGGGCCAGGTGGTCCTGCAGATGGCCGGATCCTTTCCCC
TGAAAACCTGCATCGGCATCGAGAAGGCCGACACGCCGGCGCGATATGCGGAACGCATGGATGTCATCTTTCGCCAGTA
TATGGGATGGTTTGGAAAACGCTTTTGCGAATACAAGCTGATAAAGGGTGACTTCCTGGTCGATGAGCATCGTGAAAAG
ATAACCTCATCGACGCTGGTTTTTGTAAATAACTTCGCCTTTGGGCCAACTGTGGACCATCAGCTCAAGGAACGGTTCG
CAGATCTTCGCGATGGAGCACGGGTCGTGTCCTCCAAGTCGTTTTGCCCGCTGAACTTTCGGATCACAGACAGAAACCT
CAGTGACATCGGCACCATTATGCACGTCAGCGAAATTCCGCCCCTCAAGGGGTCCGTTTCCTGGACCTGCAAGCCCGTT
TCGTATTATCTGCATGTGATCGATCGCACCATATTGGAGCGATACTTTCAGCGCCTGAAAACTAAGGGCGGCAACGATC
ACGAGAGCGTGGGAACTGTTCGCACGACACGTGATCGCGCCAAGCGAGAGGCGAACGTTGGCCAACACCATCACAACAA
TCATCATAGCAACAACCACGCCAACAGCAACAACCATCAGAGGGAGCGGGAGCAGTCGAACGGAGCTACCGCCACTGCC
GCTCATCAGCAACGCCATCAGTCCCAGTCGCCAGCTAATGTGAGCGGTGCGGGAATAGCAGTTGCAGCTAGCGGGCAAC
AAGCAGCTTCCAAAACACGCCAACAACTGCAGCATCAGCATAACCAGCAGCAACGCAGCCTGGACATGGAAAGCAGCAC
GGAGAGCGATGGCGAGGCAACGAATGGCAATGGTGGCAATACCACCACTGCCACCAATACCACTTCCGCCTCCAATGGC
CCGATGACTAGGAAAGTTTGGTCCGACTGGTGCAGTTCCAAAGGCAAGAGTTCGCAGTCTGACGACGAGGAGAACAACA
ACTCGAACAGCAATGGCGGCAGTAATGGTGGTAGTATTGGAGGAGGATCAGTTGGCCGGCAGGCTCGAGCTACTACCCA
GAAAAAGCGCAAAAAGTTGACAAGGAAGGCTGCGATAGCCAGCAAATCTGCTGCCGCTGCCCAAAGGGAAGCGGAGGCG
GCAGCGGCGGCGGCGTCATCCGTACCAAGCAAGGAGTCCAGTTCCAAAGAGGATCCACCAAGGGCTGCTAGCGCCGGAC
CTGGTCGCAAGGGACGCATGAAGAAGGGTGCGCGTGGCAGGAAGTCTTTAAAGATTGTTGGACTAGAAGCTCTGCATAA
GCAAACAGTGTTGAGTACCTCCTTGGACACCATGACCAAGAAGCTGCCAGCAGCTCCTGGAACCGTGGATCAACAGCTT
ACTGCTTTGCTCACGGAAAACATGTCGCATGCAGAGTTGGATATTCCAACGGCGCCACAAGATACGCCTTATGCCTTGC
AGATCCTTCTTGACGTGTTCCGTTCGCAGTACACGTCGATGATCGAGCACATGAAGTCAAGTGCCTATGTCCCTCAGGT
TCAGAAGCAGATTGCCCAAGAGCAGGAGCGGATGGCCAGGCTGAAAAACAGGGCCAACCAGTTGGATAAGCAGATAAAA
GTGCTGATCGATGACAGTGTGGCTTTACTTAAAGTGCGAATGAACGAGCTGGGCATCCATGTAAACTCACCCAACGATT
TGATCGCCCAGGCAAAGGAGATTGTGGGTAGACATAAGGATCTACAGCACACTGCAAGTCGAATGAGGAACGAAGTAAC
CTTCTATGAGGGCGAACAGAAGCTGCTCCTTAACAAACAGCTAAAAAACTTACCCGAGTATCAAAAACTCTGTGGCACT
GTAAATGGAAAGGTTAAGCTGGAGGTGCCCCCGGAACTTTCAGAGACCACGGCCCAGGAGCTGGTACTAAAGGAGATCG
CCAACACACTAAGTCAACGAAAGAAACTTTACGCCCAGGTGTCCACCATTGAACAGGAGACCTCGGTTTTGCAGAAAAC
AGCAGAGGAAAGGTCCACGGCAGCGACGCTCTTGGCGCAAGGAACAAATATGATTGTGTCGACCGGATCATCTTCCTCC
TCCTCTACCACTGTTTGTGCAAGTGCAGTAACGGCGCAGAGCAACAAGTTGAACTCCGTGAAGAACTCTCGTCGCAGTC
GCGAGCATCGAGCGCGTTCCCAGGAGTGGCCAGAGGTTCCCGAAGTGGGTAAAATCCAGGAAAGCAATCCCGAAGTGCT
GGCACAGAAAATCGTGGAGACCTGCCGCCAAATCGAAGCTGGCAAGTTCCAAGGAGCAGCTGCGCCCTCATCGCAAGTG
AACGGCAAGAATAAAGCAATAATAGAGGTCCCACCACCTCCGCCCACTGTTCCAGTGAGCATTAAATCCTCGCCTGGAC
ACCACTATAAGGACACAACACTGATGCCAGCACCCAAACAACAACAGCAACAACAGATGACGCTTTCCCAGCTTCCGAA
GTGTGAGCTGCCCGGACTATCGGCTAGTCGCAAGCAGGAATCTCCCAAGGTTGCCAACTTTGAGGATCGGTTAAAGAGT
ATCATCACCACGGCCTTAAACGAAGATCAGGAGCAGCGCAGCAAGGCAGTGGAGTCGTCACCCTCTCCCTCTCCTCTTC
ACAGTCCAGCACCCAAGCGATCAAAGCAGCATCCGGCTGGAGCGATAAACCCTGCCCAGTCGCTGCCCAACAATCTGCA
CAACATCATCACCGTCTCCACGCAGGGTTTGATGCATCTTAATGCCAATACAACAATATCCCCAATAACACCACCACTG
CCGGGACCAGGTGCAGGAGCCACAGCATCCACTGCGCCGCCTCCGCCAGCGAATCTTCCTTATGGGGCTTACGGCGGGG
CAGTGGCCAAGACAACGGTATCGGGCAAGTACCAGGCAGCTAAAGAACCGAAGTATTCGCCAGTTAGACAGGCACCATT
ACCGCCTCCTCCGCCCTCCCACATGGCTTCTTTGTATCCAGCTGGACAGCAGACTACTCCGGCGGACCTAGGTTACCAG
CGGCGACGCAGCTCTGTTAGTGCCACTAGCTATGAACACTATATGGTCCAGCAGCAGCAGCAACTCCAGCAACAGCAAC
TCATGCTAGCAGCCGCTGCTCATGCGGCCCAGCGTCAGCAGATGCGCGTAGAGGAACAACAGCAGCAGCAGCAACATCA
TCAGCAACAGCAGCACCACCACCATCCGCAACATCGTCTGCCGCAGCATGTGCAGCATCAGCATCCGCATCATCCCAAT
GAGTTCAAGGCACCGCCGGCTGACAGTCATCTCCAGCGATCGAGCAGTCGCGAGCAATTAATAGTGGAGCCACCGCAGA
CGCAACCGCTGGAGCTGTTGCCTCGAGCAAGTTCCGCCAATTCGGATTACAGCGGATATCGCATCCGTCCGCCAAGCAG
GCCAAGCTCCAACTCCTCGCAACCAGATTACACGCAAGTTTCACCCGCAAAGATGGCTCTGCGGCGACATCTGTCGCAG
GAGAAGCTGAGCCAACATGTCACGCCCCAGGCAACACCGCCGCTGCCCGGACACGGAGGAGCACCCACATCAGGCAAGA
CCATTGGCGATTTGGTGAACGGGGAAATCGAGCGAACGCTTGAGATTTCGCATCAGAGCATCATTAATGCGGCTGTGAA
CATGAGCACTAGTGGCGCTAGCTTCATGGAGCGGGCCTTCCTTAATGAGCGCTCCAACGATCGTTTGCTGATCAACTTG
AATGCCCAACGACCCGAGAGAGTTCATGTTCGTCCGCTCTCCGAAGAGTCCCAGGATCCACAGCCCACCAGTTATGCTC
AGGAGAGAGGACCTGGTGTTGGAGCAGCTGGAGGTAACAGCAATCTGGCCACTTTGGCGCATGTAGCCTACGCCCAAAA
GGCACAGGGCGGCGCTCGAGCCAACGCAGGAACTGCTCCACCCGCAACCCACTCCTCCTCTGCTCGTTCTGGACGGGAC
TATCAGCCGGTGGCTTTGCCCCGTGCGGAGCTTAAGGGCAGCATTGAGGCCTATTTCCACGAGGAGCAGCAGCAGAAGC
AGTCGAAGGGCGCAGGATCAGCAGGAGCGTCCTCTTTGCGGGGACCGCGTCTTAATGGTGCCAATCCTCCATTGGAAGG
TCTAGCAGCATCGCTGCAGGATCATGTGCGCGCCAGAAAGTACAAGGAGGAGACCGAGGAGCGTCAACGACGAGCAGCA
GCCGCTGCCTCGTCTTCGGCGGGACCGCCTCCTGGCATGGAACTGCCAACACACTATGCTCATCAGGCGCCACCAGCCC
ACAGCTACCACCACCATGGTGCAAGCATCAATGGAACACCGCACAAAGTAGAACTGGGGATAAAACGCAGCTCACCGCT
GGCGCCGCATCAGCAACCGCCACGTCCCTCGAAATTGGCCCACTACGAGCCGCCAACGACGCAGCAGCAGCATGCCCAT
GCCCACCTGTACGCCAACGGACAAGTGCTACCTCCGCCGCCAGCTCATGATGCGACCACGCCCTCCCCGACGCCCTCGT
CATCTTCATCGTCCTGCGGACGTCGAAGCAACAGCAACAATGGAAAGTTGCTCGTGGATCCACCTTTGCTGATGAGTCC
CGAGATCAATTCACTGTTGGGCGACGAAAGGCCTTTGCAGCTGTCGCATCACCAACAGCAGCAGCAGCAAATGCTGCAT
CACCATCAATCGCAGCAACAGCAGCATCTGCAGCTGACCCAACAGCAACTGCGTGTAGCCCATCTTGGACATGGTCACA
GCACCATGCCCACTTTGGGCGTACAACGCAATGGCAATGGCAATGCCGCCGACGATGTTAACGATTTGGCAACGCAACG
TACTATAACTAATTACGATCCCAGACGTCGCCTTCGCACGACTTTGTCTGGCCCAACGAAACTATCAGCTGCCCATAGT
AATCAGAATCTGAACGGATATGTTATGGCCGATAGTAGTAGTAGTTGCCCCACAGTACCCCAA
>CG10272-PC chr3R:2290416-2295936:+
ATGGCCACACCCCAAGTCAAGGACTTGGTGTTGCGCTCGCCCGCTGGCTCCTCCGATGTCATTTCCTTCGCCTGGCCCC
TGCAGATCGGACACGGACAGGACAAGCACGACAATGGCATCGACATCATCGACACCATTAAGTTCGTCTGCGATGAACT
GCCATCGATGTCATCGGCCTTCGAGGAAACCAATCTCCACCAAATTGACACTGCCTGCTATAAGACTATGACCGGTCTG
GTCGATCGCTTCAACAAGGCCGTCGACAGCATCGTTGCATTGGAAAAAGGAACTTCACTGCCCGCCGAGCGCCTGAACA
AGTTCGCTCACCCTAGCCTTCTAAGACACATATTGCAATTAGTTTACAATGCCGCCGTACTCGATCCGGATAAACTCAA
CCAGTACGAGCCCTTCTCGCCAGAGGTTTACGGCGAGACGAGCTATGAGCTGGTGCAGCAGATGCTTAAGCACGTCACT
GTCAGCAAGGAGGACACGTTTATCGATCTCGGCTCGGGAGTGGGCCAGGTGGTCCTGCAGATGGCCGGATCCTTTCCCC
TGAAAACCTGCATCGGCATCGAGAAGGCCGACACGCCGGCGCGATATGCGGAACGCATGGATGTCATCTTTCGCCAGTA
TATGGGATGGTTTGGAAAACGCTTTTGCGAATACAAGCTGATAAAGGGTGACTTCCTGGTCGATGAGCATCGTGAAAAG
ATAACCTCATCGACGCTGGTTTTTGTAAATAACTTCGCCTTTGGGCCAACTGTGGACCATCAGCTCAAGGAACGGTTCG
CAGATCTTCGCGATGGAGCACGGGTCGTGTCCTCCAAGTCGTTTTGCCCGCTGAACTTTCGGATCACAGACAGAAACCT
CAGTGACATCGGCACCATTATGCACGTCAGCGAAATTCCGCCCCTCAAGGGGTCCGTTTCCTGGACCTGCAAGCCCGTT
TCGTATTATCTGCATGTGATCGATCGCACCATATTGGAGCGATACTTTCAGCGCCTGAAAACTAAGGGCGGCAACGATC
ACGAGAGCGTGGGAACTGTTCGCACGACACGTGATCGCGCCAAGCGAGAGGCGAACGTTGGCCAACACCATCACAACAA
TCATCATAGCAACAACCACGCCAACAGCAACAACCATCAGAGGGAGCGGGAGCAGTCGAACGGAGCTACCGCCACTGCC
GCTCATCAGCAACGCCATCAGTCCCAGTCGCCAGCTAATGTGAGCGGTGCGGGAATAGCAGTTGCAGCTAGCGGGCAAC
AAGCAGCTTCCAAAACACGCCAACAACTGCAGCATCAGCATAACCAGCAGCAACGCAGCCTGGACATGGAAAGCAGCAC
GGAGAGCGATGGCGAGGCAACGAATGGCAATGGTGGCAATACCACCACTGCCACCAATACCACTTCCGCCTCCAATGGC
CCGATGACTAGGAAAGTTTGGTCCGACTGGTGCAGTTCCAAAGGCAAGAGTTCGCAGTCTGACGACGAGGAGAACAACA
ACTCGAACAGCAATGGCGGCAGTAATGGTGGTAGTATTGGAGGAGGATCAGTTGGCCGGCAGGCTCGAGCTACTACCCA
GAAAAAGCGCAAAAAGTTGACAAGGAAGGCTGCGATAGCCAGCAAATCTGCTGCCGCTGCCCAAAGGGAAGCGGAGGCG
GCAGCGGCGGCGGCGTCATCCGTACCAAGCAAGGAGTCCAGTTCCAAAGAGGATCCACCAAGGGCTGCTAGCGCCGGAC
CTGGTCGCAAGGGACGCATGAAGAAGGGTGCGCGTGGCAGGAAGTCTTTAAAGATTGTTGGACTAGAAGCTCTGCATAA
GCAAACAGTGTTGAGTACCTCCTTGGACACCATGACCAAGAAGCTGCCAGCAGCTCCTGGAACCGTGGATCAACAGCTT
ACTGCTTTGCTCACGGAAAACATGTCGCATGCAGAGTTGGATATTCCAACGGCGCCACAAGATACGCCTTATGCCTTGC
AGATCCTTCTTGACGTGTTCCGTTCGCAGTACACGTCGATGATCGAGCACATGAAGTCAAGTGCCTATGTCCCTCAGGT
TCAGAAGCAGATTGCCCAAGAGCAGGAGCGGATGGCCAGGCTGAAAAACAGGGCCAACCAGTTGGATAAGCAGATAAAA
GTGCTGATCGATGACAGTGTGGCTTTACTTAAAGTGCGAATGAACGAGCTGGGCATCCATGTAAACTCACCCAACGATT
TGATCGCCCAGGCAAAGGAGATTGTGGGTAGACATAAGGATCTACAGCACACTGCAAGTCGAATGAGGAACGAAGTAAC
CTTCTATGAGGGCGAACAGAAGCTGCTCCTTAACAAACAGCTAAAAAACTTACCCGAGTATCAAAAACTCTGTGGCACT
GTAAATGGAAAGGTTAAGCTGGAGGTGCCCCCGGAACTTTCAGAGACCACGGCCCAGGAGCTGGTACTAAAGGAGATCG
CCAACACACTAAGTCAACGAAAGAAACTTTACGCCCAGGTGTCCACCATTGAACAGGAGACCTCGGTTTTGCAGAAAAC
AGCAGAGGAAAGGTCCACGGCAGCGACGCTCTTGGCGCAAGGAACAAATATGATTGTGTCGACCGGATCATCTTCCTCC
TCCTCTACCACTGTTTGTGCAAGTGCAGTAACGGCGCAGAGCAACAAGTTGAACTCCGTGAAGAACTCTCGTCGCAGTC
GCGAGCATCGAGCGCGTTCCCAGGAGTGGCCAGAGGTTCCCGAAGTGGGTAAAATCCAGGAAAGCAATCCCGAAGTGCT
GGCACAGAAAATCGTGGAGACCTGCCGCCAAATCGAAGCTGGCAAGTTCCAAGGAGCAGCTGCGCCCTCATCGCAAGTG
AACGGCAAGAATAAAGCAATAATAGAGGTCCCACCACCTCCGCCCACTGTTCCAGTGAGCATTAAATCCTCGCCTGGAC
ACCACTATAAGGACACAACACTGATGCCAGCACCCAAACAACAACAGCAACAACAGATGACGCTTTCCCAGCTTCCGAA
GTGTGAGCTGCCCGGACTATCGGCTAGTCGCAAGCAGGAATCTCCCAAGGTTGCCAACTTTGAGGATCGGTTAAAGAGT
ATCATCACCACGGCCTTAAACGAAGATCAGGAGCAGCGCAGCAAGGCAGTGGAGTCGTCACCCTCTCCCTCTCCTCTTC
ACAGTCCAGCACCCAAGCGATCAAAGCAGCATCCGGCTGGAGCGATAAACCCTGCCCAGTCGCTGCCCAACAATCTGCA
CAACATCATCACCGTCTCCACGCAGGGTTTGATGCATCTTAATGCCAATACAACAATATCCCCAATAACACCACCACTG
CCGGGACCAGGTGCAGGAGCCACAGCATCCACTGCGCCGCCTCCGCCAGCGAATCTTCCTTATGGGGCTTACGGCGGGG
CAGTGGCCAAGACAACGGTATCGGGCAAGTACCAGGCAGCTAAAGAACCGAAGTATTCGCCAGTTAGACAGGCACCATT
ACCGCCTCCTCCGCCCTCCCACATGGCTTCTTTGTATCCAGCTGGACAGCAGACTACTCCGGCGGACCTAGGTTACCAG
CGGCGACGCAGCTCTGTTAGTGCCACTAGCTATGAACACTATATGGTCCAGCAGCAGCAGCAACTCCAGCAACAGCAAC
TCATGCTAGCAGCCGCTGCTCATGCGGCCCAGCGTCAGCAGATGCGCGTAGAGGAACAACAGCAGCAGCAGCAACATCA
TCAGCAACAGCAGCACCACCACCATCCGCAACATCGTCTGCCGCAGCATGTGCAGCATCAGCATCCGCATCATCCCAAT
GAGTTCAAGGCACCGCCGGCTGACAGTCATCTCCAGCGATCGAGCAGTCGCGAGCAATTAATAGTGGAGCCACCGCAGA
CGCAACCGCTGGAGCTGTTGCCTCGAGCAAGTTCCGCCAATTCGGATTACAGCGGATATCGCATCCGTCCGCCAAGCAG
GCCAAGCTCCAACTCCTCGCAACCAGATTACACGCAAGTTTCACCCGCAAAGATGGCTCTGCGGCGACATCTGTCGCAG
GAGAAGCTGAGCCAACATGTCACGCCCCAGGCAACACCGCCGCTGCCCGGACACGGAGGAGCACCCACATCAGGCAAGA
CCATTGGCGATTTGGTGAACGGGGAAATCGAGCGAACGCTTGAGATTTCGCATCAGAGCATCATTAATGCGGCTGTGAA
CATGAGCACTAGTGGCGCTAGCTTCATGGAGCGGGCCTTCCTTAATGAGCGCTCCAACGATCGTTTGCTGATCAACTTG
AATGCCCAACGACCCGAGAGAGTTCATGTTCGTCCGCTCTCCGAAGAGTCCCAGGATCCACAGCCCACCAGTTATGCTC
AGGAGAGAGGACCTGGTGTTGGAGCAGCTGGAGGTAACAGCAATCTGGCCACTTTGGCGCATGTAGCCTACGCCCAAAA
GGCACAGGGCGGCGCTCGAGCCAACGCAGGAACTGCTCCACCCGCAACCCACTCCTCCTCTGCTCGTTCTGGACGGGAC
TATCAGCCGGTGGCTTTGCCCCGTGCGGAGCTTAAGGGCAGCATTGAGGCCTATTTCCACGAGGAGCAGCAGCAGAAGC
AGTCGAAGGGCGCAGGATCAGCAGGAGCGTCCTCTTTGCGGGGACCGCGTCTTAATGGTGCCAATCCTCCATTGGAAGG
TAAATTGCCGGTCGTTTCAGTCCGGCGAGCTTGGACCTTC
>CG10272-PD chr3R:2290416-2298411:+
ATGGCCACACCCCAAGTCAAGGACTTGGTGTTGCGCTCGCCCGCTGGCTCCTCCGATGTCATTTCCTTCGCCTGGCCCC
TGCAGATCGGACACGGACAGGACAAGCACGACAATGGCATCGACATCATCGACACCATTAAGTTCGTCTGCGATGAACT
GCCATCGATGTCATCGGCCTTCGAGGAAACCAATCTCCACCAAATTGACACTGCCTGCTATAAGACTATGACCGGTCTG
GTCGATCGCTTCAACAAGGCCGTCGACAGCATCGTTGCATTGGAAAAAGGAACTTCACTGCCCGCCGAGCGCCTGAACA
AGTTCGCTCACCCTAGCCTTCTAAGACACATATTGCAATTAGTTTACAATGCCGCCGTACTCGATCCGGATAAACTCAA
CCAGTACGAGCCCTTCTCGCCAGAGGTTTACGGCGAGACGAGCTATGAGCTGGTGCAGCAGATGCTTAAGCACGTCACT
GTCAGCAAGGAGGACACGTTTATCGATCTCGGCTCGGGAGTGGGCCAGGTGGTCCTGCAGATGGCCGGATCCTTTCCCC
TGAAAACCTGCATCGGCATCGAGAAGGCCGACACGCCGGCGCGATATGCGGAACGCATGGATGTCATCTTTCGCCAGTA
TATGGGATGGTTTGGAAAACGCTTTTGCGAATACAAGCTGATAAAGGGTGACTTCCTGGTCGATGAGCATCGTGAAAAG
ATAACCTCATCGACGCTGGTTTTTGTAAATAACTTCGCCTTTGGGCCAACTGTGGACCATCAGCTCAAGGAACGGTTCG
CAGATCTTCGCGATGGAGCACGGGTCGTGTCCTCCAAGTCGTTTTGCCCGCTGAACTTTCGGATCACAGACAGAAACCT
CAGTGACATCGGCACCATTATGCACGTCAGCGAAATTCCGCCCCTCAAGGGGTCCGTTTCCTGGACCTGCAAGCCCGTT
TCGTATTATCTGCATGTGATCGATCGCACCATATTGGAGCGATACTTTCAGCGCCTGAAAACTAAGGGCGGCAACGATC
ACGAGAGCGTGGGAACTGTTCGCACGACACGTGATCGCGCCAAGCGAGAGGCGAACGTTGGCCAACACCATCACAACAA
TCATCATAGCAACAACCACGCCAACAGCAACAACCATCAGAGGGAGCGGGAGCAGTCGAACGGAGCTACCGCCACTGCC
GCTCATCAGCAACGCCATCAGTCCCAGTCGCCAGCTAATGTGAGCGGTGCGGGAATAGCAGTTGCAGCTAGCGGGCAAC
AAGCAGCTTCCAAAACACGCCAACAACTGCAGCATCAGCATAACCAGCAGCAACGCAGCCTGGACATGGAAAGCAGCAC
GGAGAGCGATGGCGAGGCAACGAATGGCAATGGTGGCAATACCACCACTGCCACCAATACCACTTCCGCCTCCAATGGC
CCGATGACTAGGAAAGTTTGGTCCGACTGGTGCAGTTCCAAAGGCAAGAGTTCGCAGTCTGACGACGAGGAGAACAACA
ACTCGAACAGCAATGGCGGCAGTAATGGTGGTAGTATTGGAGGAGGATCAGTTGGCCGGCAGGCTCGAGCTACTACCCA
GAAAAAGCGCAAAAAGTTGACAAGGAAGGCTGCGATAGCCAGCAAATCTGCTGCCGCTGCCCAAAGGGAAGCGGAGGCG
GCAGCGGCGGCGGCGTCATCCGTACCAAGCAAGGAGTCCAGTTCCAAAGAGGATCCACCAAGGGCTGCTAGCGCCGGAC
CTGGTCGCAAGGGACGCATGAAGAAGGGTGCGCGTGGCAGGAAGTCTTTAAAGATTGTTGGACTAGAAGCTCTGCATAA
GCAAACAGTGTTGAGTACCTCCTTGGACACCATGACCAAGAAGCTGCCAGCAGCTCCTGGAACCGTGGATCAACAGCTT
ACTGCTTTGCTCACGGAAAACATGTCGCATGCAGAGTTGGATATTCCAACGGCGCCACAAGATACGCCTTATGCCTTGC
AGATCCTTCTTGACGTGTTCCGTTCGCAGTACACGTCGATGATCGAGCACATGAAGTCAAGTGCCTATGTCCCTCAGGT
TCAGAAGCAGATTGCCCAAGAGCAGGAGCGGATGGCCAGGCTGAAAAACAGGGCCAACCAGTTGGATAAGCAGATAAAA
GTGCTGATCGATGACAGTGTGGCTTTACTTAAAGTGCGAATGAACGAGCTGGGCATCCATGTAAACTCACCCAACGATT
TGATCGCCCAGGCAAAGGAGATTGTGGGTAGACATAAGGATCTACAGCACACTGCAAGTCGAATGAGGAACGAAGTAAC
CTTCTATGAGGGCGAACAGAAGCTGCTCCTTAACAAACAGCTAAAAAACTTACCCGAGTATCAAAAACTCTGTGGCACT
GTAAATGGAAAGGTTAAGCTGGAGGTGCCCCCGGAACTTTCAGAGACCACGGCCCAGGAGCTGGTACTAAAGGAGATCG
CCAACACACTAAGTCAACGAAAGAAACTTTACGCCCAGGTGTCCACCATTGAACAGGAGACCTCGGTTTTGCAGAAAAC
AGCAGAGGAAAGGTCCACGGCAGCGACGCTCTTGGCGCAAGGAACAAATATGATTGTGTCGACCGGATCATCTTCCTCC
TCCTCTACCACTGTTTGTGCAAGTGCAGTAACGGCGCAGAGCAACAAGTTGAACTCCGTGAAGAACTCTCGTCGCAGTC
GCGAGCATCGAGCGCGTTCCCAGGAGTGGCCAGAGGTTCCCGAAGTGGGTAAAATCCAGGAAAGCAATCCCGAAGTGCT
GGCACAGAAAATCGTGGAGACCTGCCGCCAAATCGAAGCTGGCAAGTTCCAAGGAGCAGCTGCGCCCTCATCGCAAGTG
AACGGCAAGAATAAAGCAATAATAGAGGTCCCACCACCTCCGCCCACTGTTCCAGTGAGCATTAAATCCTCGCCTGGAC
ACCACTATAAGGACACAACACTGATGCCAGCACCCAAACAACAACAGCAACAACAGATGACGCTTTCCCAGCTTCCGAA
GTGTGAGCTGCCCGGACTATCGGCTAGTCGCAAGCAGGAATCTCCCAAGGTTGCCAACTTTGAGGATCGGTTAAAGAGT
ATCATCACCACGGCCTTAAACGAAGATCAGGAGCAGCGCAGCAAGGCAGTGGAGTCGTCACCCTCTCCCTCTCCTCTTC
ACAGTCCAGCACCCAAGCGATCAAAGCAGCATCCGGCTGGAGCGATAAACCCTGCCCAGTCGCTGCCCAACAATCTGCA
CAACATCATCACCGTCTCCACGCAGGGTTTGATGCATCTTAATGCCAATACAACAATATCCCCAATAACACCACCACTG
CCGGGACCAGGTGCAGGAGCCACAGCATCCACTGCGCCGCCTCCGCCAGCGAATCTTCCTTATGGGGCTTACGGCGGGG
CAGTGGCCAAGACAACGGTATCGGGCAAGTACCAGGCAGCTAAAGAACCGAAGTATTCGCCAGTTAGACAGGCACCATT
ACCGCCTCCTCCGCCCTCCCACATGGCTTCTTTGTATCCAGCTGGACAGCAGACTACTCCGGCGGACCTAGGTTACCAG
CGGCGACGCAGCTCTGTTAGTGCCACTAGCTATGAACACTATATGGTCCAGCAGCAGCAGCAACTCCAGCAACAGCAAC
TCATGCTAGCAGCCGCTGCTCATGCGGCCCAGCGTCAGCAGATGCGCGTAGAGGAACAACAGCAGCAGCAGCAACATCA
TCAGCAACAGCAGCACCACCACCATCCGCAACATCGTCTGCCGCAGCATGTGCAGCATCAGCATCCGCATCATCCCAAT
GAGTTCAAGGCACCGCCGGCTGACAGTCATCTCCAGCGATCGAGCAGTCGCGAGCAATTAATAGTGGAGCCACCGCAGA
CGCAACCGCTGGAGCTGTTGCCTCGAGCAAGTTCCGCCAATTCGGATTACAGCGGATATCGCATCCGTCCGCCAAGCAG
GCCAAGCTCCAACTCCTCGCAACCAGATTACACGCAAGTTTCACCCGCAAAGATGGCTCTGCGGCGACATCTGTCGCAG
GAGAAGCTGAGCCAACATGTCACGCCCCAGGCAACACCGCCGCTGCCCGGACACGGAGGAGCACCCACATCAGGCAAGA
CCATTGGCGATTTGGTGAACGGGGAAATCGAGCGAACGCTTGAGATTTCGCATCAGAGCATCATTAATGCGGCTGTGAA
CATGAGCACTAGTGGCGCTAGCTTCATGGAGCGGGCCTTCCTTAATGAGCGCTCCAACGATCGTTTGCTGATCAACTTG
AATGCCCAACGACCCGAGAGAGTTCATGTTCGTCCGCTCTCCGAAGAGTCCCAGGATCCACAGCCCACCAGTTATGCTC
AGGAGAGAGGACCTGGTGTTGGAGCAGCTGGAGGTAACAGCAATCTGGCCACTTTGGCGCATGTAGCCTACGCCCAAAA
GGCACAGGGCGGCGCTCGAGCCAACGCAGGAACTGCTCCACCCGCAACCCACTCCTCCTCTGCTCGTTCTGGACGGGAC
TATCAGCCGGTGGCTTTGCCCCGTGCGGAGCTTAAGGGCAGCATTGAGGCCTATTTCCACGAGGAGCAGCAGCAGAAGC
AGTCGAAGGGCGCAGGATCAGCAGGAGCGTCCTCTTTGCGGGGACCGCGTCTTAATGGTGCCAATCCTCCATTGGAAGG
TCTAGCAGCATCGCTGCAGGATCATGTGCGCGCCAGAAAGTACAAGGAGGAGACCGAGGAGCGTCAACGACGAGCAGCA
GCCGCTGCCTCGTCTTCGGCGGGACCGCCTCCTGGCATGGAACTGCCAACACACTATGCTCATCAGGCGCCACCAGCCC
ACAGCTACCACCACCATGGTGCAAGCATCAATGGAACACCGCACAAAGTAGAACTGGGGATAAAACGCAGCTCACCGCT
GGCGCCGCATCAGCAACCGCCACGTCCCTCGAAATTGGCCCACTACGAGCCGCCAACGACGCAGCAGCAGCATGCCCAT
GCCCACCTGTACGCCAACGGACAAGTGCTACCTCCGCCGCCAGCTCATGATGCGACCACGCCCTCCCCGACGCCCTCGT
CATCTTCATCGTCCTGCGGACGTCGAAGCAACAGCAACAATGGAAAGTTGCTCGTGGATCCACCTTTGCTGATGAGTCC
CGAGATCAATTCACTGTTGGGCGACGAAAGGCCTTTGCAGCTGTCGCATCACCAACAGCAGCAGCAGCAAATGCTGCAT
CACCATCAATCGCAGCAACAGCAGCATCTGCAGCTGACCCAACAGCAACTGCGTGTAGCCCATCTTGGACATGGTCACA
GCACCATGCCCACTTTGGGCGTACAACGCAATGGCAATGGCAATGCCGCCGACGATGTTAACGATTTGGCAACGCAACG
TACTATAACTAATTACGATCCCAGACGTCGCCTTCGCACGACTTTGTCTGGCCCAACGAAACTATCAGCTGCCCATAGT
AATCAGAATCTGAACGGATATGTTATGGCCGATAGTAGTAGTAGTTGCCCCACAGTACCCCAA
>CG10274-PA chr3L:5673504-5675110:-
ATGAAGAAGATGCACGGCATCACCAAGGCAGCGGCGCCTCCACGGGATTACCCTTGCACCGAGTGCGAGAAGGTATTCC
GCTGTCCCATGGCGCTCAAGAAGCACATGTACAAGCACGACGGCAAGGAGCTGCCATTCCCCTGTAACATCTGCGGCAA
AAGGTTCGTGATCAATAGTGCTCTAAAGGATCATCTGATGCGGCACGCGGGCATTAAGAACTACGTGTGTCCGTACTGT
GGGGTGGGAAAAACCACCAGGCAGGAATGGAACACGCACATACTGACGCATACCCAGGAGAAGAAGTTCAAGTGCCACA
TATGCGAGCACGCCTCGCACAACAAGCAGAGTCTGGCCAACCACATTAAGATCGTGCACGAGAAGATCAAAAACTATGC
GTGTCAATACTGTGGAAAGACCTTTGGCAAGTCACACGCCTGCAAGATCCACGAGATGACGCACACGGGGGAAAAGCGC
TGCGAGTGCAAGGTCTGTGGGAAGAAGTTTCTCTATCCTAAGAGTCTGACCAAGCACTTGAAGACTCATGAGAAGCGCG
TGCTTCGTGCTATTGAGACCTACCGCCAGCGGCAGGTGGAAATGGGCGAGACGCCTGGTGAACAGTTCGACAATCCACC
CGCGCCACCAGTTGAAGGGGAATCCATTGAGCCGATCATGTCCCGAAACGCTGCTGACGAATTGCTCAAGGTGTGTGCC
GAATCCGTGGCCACCATTCCCAAAGATCCACGTCGCGTACAACGAGTGGATCTGGCACAGTTGGCTGGCACTGCTGTGA
ATCCCATACCCTCTGTTTCAGTGCCGTCATGGTCGCCGCAGGTGAACTTTACCAAGAAGGAGGGCAAACATATCTGCCC
CGGTTGTGGTCAGGGATTCAACAATATCGGAAACATGAAGCGGCACTATAAGATCATACACGAAAAGGTCAAAGATTTT
GCCTGCCGCTTTTGCCCCAAAAGATTCGCAAAGGCCCAAACGTTGAGGCATCACGAGTGGATTCATACGGGCGAGAAAC
CCTTTGAGTGCAAGACCTGCGGCACCCATTTCCGCCAGGAGACGGCGCTGAAGCGCCACCAGCGCACCCACGAGAACCG
TCCACCCGTCATTTCGCCCAAGTTCTATGCCGCCCGCGAGGAGCTGGAAGAGCAGGAACGCAGCAAGCGAGAGGCGAAG
CGCCAGGCGGAGGAGAAGCGGCGCGAAATTGCGGAGGCGGCCAAGGAGCAGCTATCCTCGCTGCACAAGCTGGAAAGCA
GTGACCGCAGCCTGCACTCCTACGACGAGTACCAGGAGGCAGCGGCGGAGCGAGCAGCTGCATCCGCTGAACTCCAGGC
GCAGCAGTTCGAAGAGAACGAGGTGAAGCGACTGGCGGAGGAGGAGCGCCGCAAGGTTCAGGAGGCTGCCTACGAGCAA
CTGCAGCTGTTGCAGCATCAGCAGGAGATTGACAAGGCGCAAAGCTCCTACGATGGCTACTACGCTCAGAAAGCGCATG
CCGATGGCACCACTTTGGATGCTTTAAAAATCGATCATGTC
>CG10277-PA chr3R:2237716-2239886:+
ATGTCCAAGAGGAGTTGCCACATACTCACCCTGCTGGGCTTGTGCCTGGTCTGTCATGAGGCGACCTTGGTCAGGGGCC
ACGTGCTGGTTTACCGAAAACCAACCAGCCAGTTGATCGAGGAGTTCAATGATCTGCCAGCTCAATTCGGTCCCCATCT
GCCTTCAAATGGTCTCAAAGTGTATGTGGTTCCCGCCAGGCGCCCCTATTACGGTTGTGATAGCCTGGACAGACCACCG
CACCTGAATTACCCACCCTCAGCCAAATTTGTGGCACTTGTGGCGCGTGGCGAATGCGTCTTTGAGCGTAAGATACGAG
TGGCCCAGAATGCGAGTTATTCTGCTGTGATTGTTTACAATAATGAGGGCGATGACTTGGAGCAAATGTCCGCCGACAA
CCAAACGGGCATAAGAATACCCTCGGTTTTCGTGGGCCACACGACGGGTAAAGCGCTGGCCACTTACTTCACGAACGAT
GTGGTGCTGATCATCAACGATGAGCTGCCCTTCAATATCAATACCCAGCTAATATTGCCGTTCTCCATTCTGATCGGCA
TGTGCTTCATCATAATGGTTATCTATATGATCTACAAGTGCATCCGCGAGCAGCGCCGCTTGCGTCGCCATCGACTGCC
AAAGAGCATGCTGAAGAAGTTGCCAGTGCTGCGATATACCAAGAACAATGCAAACAACAAGTACGACACCTGTGTGATC
TGTCTGGAGGACTTCATCGAGGACGACAAGCTGCGCGTGCTGCCCTGCTCACATCCCTATCACACGCACTGCATTGATC
CATGGCTTACCGAAAACCGTCGGGTGTGTCCCATTTGTAAGCGCAAGGTTTTTACGAAGGGCGAAGCGCGTGCAAGTCG
GAGTCGACAGCCTTCTTTGGATAATGTTACGGATACGGATGACGACACAACGCCGCTGCTGCAGCAACAGCAGTCCAAT
GGCAGGCAGATGGGCCAAGTGAGCTCGGCTTCTTCGGCCGCTGGAGCAGCTGCTGGGAGCAGCTCAAGCGTTACGACGG
CGGCTGTCGCTGGAACCACGCGACACGGAACCTTCCGGCGTGGGCACGCTGGTAGAAATCCGTTCGAGGAGTCCCAAAG
CTCTGACGATGAGAACGCTCTGCTGGCCTCTTCTGTGCGCCCGGCCACGTCTTCTGGAGCACATGAACGCATCAATCCC
TTTGATCGTGCTCCGAATCTACCGGCCCACCTAGCCGAACAGTTAACTGAGAGTCGTCGCTCGGTCTGGTCGAGAATAA
ATTTTGCCTCGTTCTTCCGCCGGCAGCCAGCTGTTATTAGTGTGGCGGCGCCACCCTACCTGGAGCGCGTTGAGTCCGG
TACCAGTGCCATGGGTCTGCCGGTGACGGGGACAATAGCTGTAGCCTCGCCCGCATCGAATAACATCCTCAATCCGAAT
TTAAGCGGCTCCTTCAAGGACGAAGACGATATGCCACCGCATCGCTCGATCTACGAACCGATAGCAATCAGCACGCCTG
CAGCTGACACAGCAGCAGTCGACGATTCGGCGTTCCTGCAAACGCCCACGCAAGGCGGCATAGGCGTGGCCGCCCTGCC
GCACAGCGCATCCGATCGCCAGTTTCTCATA
>CG10277-PB chr3R:2237716-2239886:+
ATGTCCAAGAGGAGTTGCCACATACTCACCCTGCTGGGCTTGTGCCTGGTCTGTCATGAGGCGACCTTGGTCAGGGGCC
ACGTGCTGGTTTACCGAAAACCAACCAGCCAGTTGATCGAGGAGTTCAATGATCTGCCAGCTCAATTCGGTCCCCATCT
GCCTTCAAATGGTCTCAAAGTGTATGTGGTTCCCGCCAGGCGCCCCTATTACGGTTGTGATAGCCTGGACAGACCACCG
CACCTGAATTACCCACCCTCAGCCAAATTTGTGGCACTTGTGGCGCGTGGCGAATGCGTCTTTGAGCGTAAGATACGAG
TGGCCCAGAATGCGAGTTATTCTGCTGTGATTGTTTACAATAATGAGGGCGATGACTTGGAGCAAATGTCCGCCGACAA
CCAAACGGGCATAAGAATACCCTCGGTTTTCGTGGGCCACACGACGGGTAAAGCGCTGGCCACTTACTTCACGAACGAT
GTGGTGCTGATCATCAACGATGAGCTGCCCTTCAATATCAATACCCAGCTAATATTGCCGTTCTCCATTCTGATCGGCA
TGTGCTTCATCATAATGGTTATCTATATGATCTACAAGTGCATCCGCGAGCAGCGCCGCTTGCGTCGCCATCGACTGCC
AAAGAGCATGCTGAAGAAGTTGCCAGTGCTGCGATATACCAAGAACAATGCAAACAACAAGTACGACACCTGTGTGATC
TGTCTGGAGGACTTCATCGAGGACGACAAGCTGCGCGTGCTGCCCTGCTCACATCCCTATCACACGCACTGCATTGATC
CATGGCTTACCGAAAACCGTCGGGTGTGTCCCATTTGTAAGCGCAAGGTTTTTACGAAGGGCGAAGCGCGTGCAAGTCG
GAGTCGACAGCCTTCTTTGGATAATGTTACGGATACGGATGACGACACAACGCCGCTGCTGCAGCAACAGCAGTCCAAT
GGCAGGCAGATGGGCCAAGTGAGCTCGGCTTCTTCGGCCGCTGGAGCAGCTGCTGGGAGCAGCTCAAGCGTTACGACGG
CGGCTGTCGCTGGAACCACGCGACACGGAACCTTCCGGCGTGGGCACGCTGGTAGAAATCCGTTCGAGGAGTCCCAAAG
CTCTGACGATGAGAACGCTCTGCTGGCCTCTTCTGTGCGCCCGGCCACGTCTTCTGGAGCACATGAACGCATCAATCCC
TTTGATCGTGCTCCGAATCTACCGGCCCACCTAGCCGAACAGTTAACTGAGAGTCGTCGCTCGGTCTGGTCGAGAATAA
ATTTTGCCTCGTTCTTCCGCCGGCAGCCAGCTGTTATTAGTGTGGCGGCGCCACCCTACCTGGAGCGCGTTGAGTCCGG
TACCAGTGCCATGGGTCTGCCGGTGACGGGGACAATAGCTGTAGCCTCGCCCGCATCGAATAACATCCTCAATCCGAAT
TTAAGCGGCTCCTTCAAGGACGAAGACGATATGCCACCGCATCGCTCGATCTACGAACCGATAGCAATCAGCACGCCTG
CAGCTGACACAGCAGCAGTCGACGATTCGGCGTTCCTGCAAACGCCCACGCAAGGCGGCATAGGCGTGGCCGCCCTGCC
GCACAGCGCATCCGATCGCCAGTTTCTCATA
>CG10277-PC chr3R:2237716-2239886:+
ATGTCCAAGAGGAGTTGCCACATACTCACCCTGCTGGGCTTGTGCCTGGTCTGTCATGAGGCGACCTTGGTCAGGGGCC
ACGTGCTGGTTTACCGAAAACCAACCAGCCAGTTGATCGAGGAGTTCAATGATCTGCCAGCTCAATTCGGTCCCCATCT
GCCTTCAAATGGTCTCAAAGTGTATGTGGTTCCCGCCAGGCGCCCCTATTACGGTTGTGATAGCCTGGACAGACCACCG
CACCTGAATTACCCACCCTCAGCCAAATTTGTGGCACTTGTGGCGCGTGGCGAATGCGTCTTTGAGCGTAAGATACGAG
TGGCCCAGAATGCGAGTTATTCTGCTGTGATTGTTTACAATAATGAGGGCGATGACTTGGAGCAAATGTCCGCCGACAA
CCAAACGGGCATAAGAATACCCTCGGTTTTCGTGGGCCACACGACGGGTAAAGCGCTGGCCACTTACTTCACGAACGAT
GTGGTGCTGATCATCAACGATGAGCTGCCCTTCAATATCAATACCCAGCTAATATTGCCGTTCTCCATTCTGATCGGCA
TGTGCTTCATCATAATGGTTATCTATATGATCTACAAGTGCATCCGCGAGCAGCGCCGCTTGCGTCGCCATCGACTGCC
AAAGAGCATGCTGAAGAAGTTGCCAGTGCTGCGATATACCAAGAACAATGCAAACAACAAGTACGACACCTGTGTGATC
TGTCTGGAGGACTTCATCGAGGACGACAAGCTGCGCGTGCTGCCCTGCTCACATCCCTATCACACGCACTGCATTGATC
CATGGCTTACCGAAAACCGTCGGGTGTGTCCCATTTGTAAGCGCAAGGTTTTTACGAAGGGCGAAGCGCGTGCAAGTCG
GAGTCGACAGCCTTCTTTGGATAATGTTACGGATACGGATGACGACACAACGCCGCTGCTGCAGCAACAGCAGTCCAAT
GGCAGGCAGATGGGCCAAGTGAGCTCGGCTTCTTCGGCCGCTGGAGCAGCTGCTGGGAGCAGCTCAAGCGTTACGACGG
CGGCTGTCGCTGGAACCACGCGACACGGAACCTTCCGGCGTGGGCACGCTGGTAGAAATCCGTTCGAGGAGTCCCAAAG
CTCTGACGATGAGAACGCTCTGCTGGCCTCTTCTGTGCGCCCGGCCACGTCTTCTGGAGCACATGAACGCATCAATCCC
TTTGATCGTGCTCCGAATCTACCGGCCCACCTAGCCGAACAGTTAACTGAGAGTCGTCGCTCGGTCTGGTCGAGAATAA
ATTTTGCCTCGTTCTTCCGCCGGCAGCCAGCTGTTATTAGTGTGGCGGCGCCACCCTACCTGGAGCGCGTTGAGTCCGG
TACCAGTGCCATGGGTCTGCCGGTGACGGGGACAATAGCTGTAGCCTCGCCCGCATCGAATAACATCCTCAATCCGAAT
TTAAGCGGCTCCTTCAAGGACGAAGACGATATGCCACCGCATCGCTCGATCTACGAACCGATAGCAATCAGCACGCCTG
CAGCTGACACAGCAGCAGTCGACGATTCGGCGTTCCTGCAAACGCCCACGCAAGGCGGCATAGGCGTGGCCGCCCTGCC
GCACAGCGCATCCGATCGCCAGTTTCTCATA
>CG10278-PA chr3R:9632042-9638140:-
ATGGTCTGCAAAACTATCTCACCGAGTGTAAACATGCAGCTGAAGATGGAACAGCAGACAACGCAGCAGCAGCAGCAGC
AACAGCAACAATTGCAACAGCAGCAGGCTCTGACCAAGCAGCAGCTTCAACTGCTGGACAAGATTAAGCTCGAGTCTAG
CAACGGCGCCGATCAGTTGGCCCAGCAGGCGGCCAACAATCTGGATGAGCAGCAGGAGCAGCAGCAACAACAGCAACAG
CAAGCCGCAACATCGGTGGGCGTGGTGGTGCAGACGGGACAAGCGGGCGTCAGCGAACCGGAGGAGCAGTACGTGGTGG
TGCAACGCATCCAGCGCCGAATCCTTACCACAGCGGGCACACTTGAATTAAACGAAGCTCGTGAAGGAGAACCGAGCAC
AAACGCCAGCAACGCGAGCTCAGGATCTGCTCCGGATAGCCACATCGAGTACCAGCGTAGTGCACACCAATCTCCCGGA
GCCACCCACTACGTGCAGATGGCGCCACGCAACGCAGATGTGACGGAACAGGTGGGAGCTGCTGCCGGAGCTCCGCCGG
GCACCATCTTCGCCTATTCCTCCGGACAGATTATCTGCAGCGGTGACGATGTGGCCGCGATCAAAATTGAAACAATGGA
GAAGGGAGAGACGGCGGGGGAGTCGCAGCAACAGCAGCAGCAACTGCAGCAACACCAGCAGCAGCAGCAACAGCAATGT
CCCACGCCCAACGGTGCCAGCTACGGCGAGACCATAGTGATCAGCAGCGAGGCGGAGGCACTGCAGCACCACCACCAAC
AGCAGCAGCAGCACCAGCAGCAGCAGCAGCAACACCACCAACACCAGGCGGCAGCTGCAGCATCGGCGGCGGCCCAGAC
GGTCCACATTGCGACCAGTTCGCATGGTGGACCCGTGCGCTTCGTCACGGAGGATGTACGCTTCACCACCGCCGGACCG
GAGACGTCCGCCTCGAATATGTACTACGATGTACCCGTGGTGGATGGCACTGTGCATGCCAACGAGTCCAAGACGTACG
CCGATCTGGGCAACGCATACGCCCCCTTCCCGCCCAGCTCCAGCTTCAGTAGTAATAGCTATGCGGCAACGCTGCAGCA
GGGAAACACTATTTACAGTGTTCCGGGCACCGGTCAATTCTTGGCCAAGTCCGAGTCTGCCCTAAATCAGCTGCGGCAG
GCTGGACCGGCCACTTTTCAGGCGATATCTTTTGAGGGCGGAAACGGCATAGAGGCTTTATGGCCATCTCCCGCCCCAC
CGGAGTACCAGAGTGTTCAATTTAGCAACTTCCATCCGCAGGTTATTGATGAATACGGGGGCGGCAATATGGGCACCTC
CCACTGGCCGCCCGCCAGCAGCATAGGGCAATACGATGTAAGTCCGGTGACGGCCTCGTCCACCTCGTCGCCGAACCAC
GAGCTGAAGTGCGAGAACTGCCATGCGCCGTTCTTGCGGAAGGGTAACGAGTACTTCTGCCCCAACTGCCCGTCCTTCA
TGCGGATGACGCCCCGTATGCCCCAGCGGCAGGCGAAGCCCAAGGCCGCTGCCGCCCCCAACAACCGCCGCAACGGGGT
CACCTGTGCCAACTGCCAGACCAACTCGACGACCCTGTGGCGCCGCAACAACGAGGGCAATCCGGTGTGCAATGCCTGC
GGACTGTACTTCAAGTTGCACAACATGAACCGACCGCTGTCGATGAAGAAGGAGGGCATCCAGAAGCGCAAACGGAAGC
CTAAGAACAACGGAGGAGCACCCATGCACCGAGCACCGCTGCCAAGCATGTCGCAAGGAGTCAACCTGATGGCCAACAG
CCCGCTGTATCCTTCGCAAGTGCCGGTTAGCATGCTGAATAGCCAGCTGAATAGCCAGCAGAATGCCAGTCCGGAGCTG
CACGACATGTCGACGACGGGTCCAGCGGGTGGCCAACGGGTGGTGGCCATTTCGCTGAATGCGACGGCAACGCCCACCA
CCGACGGAACGCTCAACATGTCCGCCCGTCATCACGTGACCGGCGAGAGCCATTCTCCGTACAGCCAGCAATCAACGCC
ACAGAGTCAATCGCCGCATCTGCCCGGCACGGTGCCGATAAGCCGTCAGATAGTTCAGCCAGTACCCTCCATCGAAAGC
AGTCGCAGCTCCAACACCGAACTGACCCCCAGCGTAATTACGCGCACTGGTCTGCCAGAGCGGTCATCGAATAAC
>CG10279-PA chr3R_random:218610-219386:-
CCCACTCGGAGCTGCCCACAGATCCAGCAGGTGGCCACCGAATTCGGTTCCTCGTCGTATGTGCGCAACACCTGCGTCT
TCGGCGGCGCCCCGAAGGGCGGCCAAATGCGGGATTTGCAGCGCGGCTGCGAGATCGTCATTGCCACACCCGGACGTCT
TATTGATTTCCTCTCCGCCGGCTCTACTAACCTGAAGCGTTGCACCTACTTGGTGCTGGACGAGGCCGATCGCATGTTG
GACATGGGCTTCGAGCCTCAGATCAGGAAGATCGTCTCACAGATCCGGCCCGACCGACAGACGCTCATGTGGAGTGCAA
CCTGGCCCAAAGAGGTCAAGCAGCTTGCCGAGGACTTTTTGGGCAACTACATCCAGATCAACATTGGATCGCTGGAGCT
GTCCGCCAACCACAACATCCGCCAAGTGGTGGACGTTTGTGACGAGTTCAGCAAGGAGGAGAAATTGAAGACCCTCCTG
TCAGACATCTACGACACCAGCGAGAGCCCCGGCAAGATCATCATATTCGTGGAGACAAAGCGACGCGTGGACAACCTGG
TGCGCTTCATCCGCAGCTTCGGCGTCCGTTGTGGAGCTATTCACGGCGACAAGTCGCAATCAGAACGAGACTTTGTGCT
CCGTGAGTTCCGCTCGGGCAAGTCCAACATCCTGGTGGCCACCGATGTGGCGGCCCGTGGACTG
>CG10279-PB chr3R_random:218610-219386:-
CCCACTCGGAGCTGCCCACAGATCCAGCAGGTGGCCACCGAATTCGGTTCCTCGTCGTATGTGCGCAACACCTGCGTCT
TCGGCGGCGCCCCGAAGGGCGGCCAAATGCGGGATTTGCAGCGCGGCTGCGAGATCGTCATTGCCACACCCGGACGTCT
TATTGATTTCCTCTCCGCCGGCTCTACTAACCTGAAGCGTTGCACCTACTTGGTGCTGGACGAGGCCGATCGCATGTTG
GACATGGGCTTCGAGCCTCAGATCAGGAAGATCGTCTCACAGATCCGGCCCGACCGACAGACGCTCATGTGGAGTGCAA
CCTGGCCCAAAGAGGTCAAGCAGCTTGCCGAGGACTTTTTGGGCAACTACATCCAGATCAACATTGGATCGCTGGAGCT
GTCCGCCAACCACAACATCCGCCAAGTGGTGGACGTTTGTGACGAGTTCAGCAAGGAGGAGAAATTGAAGACCCTCCTG
TCAGACATCTACGACACCAGCGAGAGCCCCGGCAAGATCATCATATTCGTGGAGACAAAGCGACGCGTGGACAACCTGG
TGCGCTTCATCCGCAGCTTCGGCGTCCGTTGTGGAGCTATTCACGGCGACAAGTCGCAATCAGAACGAGACTTTGTGCT
CCGTGAGTTCCGCTCGGGCAAGTCCAACATCCTGGTGGCCACCGATGTGGCGGCCCGTGGACTG
>CG10279-PC chr3R_random:218610-219386:-
CCCACTCGGAGCTGCCCACAGATCCAGCAGGTGGCCACCGAATTCGGTTCCTCGTCGTATGTGCGCAACACCTGCGTCT
TCGGCGGCGCCCCGAAGGGCGGCCAAATGCGGGATTTGCAGCGCGGCTGCGAGATCGTCATTGCCACACCCGGACGTCT
TATTGATTTCCTCTCCGCCGGCTCTACTAACCTGAAGCGTTGCACCTACTTGGTGCTGGACGAGGCCGATCGCATGTTG
GACATGGGCTTCGAGCCTCAGATCAGGAAGATCGTCTCACAGATCCGGCCCGACCGACAGACGCTCATGTGGAGTGCAA
CCTGGCCCAAAGAGGTCAAGCAGCTTGCCGAGGACTTTTTGGGCAACTACATCCAGATCAACATTGGATCGCTGGAGCT
GTCCGCCAACCACAACATCCGCCAAGTGGTGGACGTTTGTGACGAGTTCAGCAAGGAGGAGAAATTGAAGACCCTCCTG
TCAGACATCTACGACACCAGCGAGAGCCCCGGCAAGATCATCATATTCGTGGAGACAAAGCGACGCGTGGACAACCTGG
TGCGCTTCATCCGCAGCTTCGGCGTCCGTTGTGGAGCTATTCACGGCGACAAGTCGCAATCAGAACGAGACTTTGTGCT
CCGTGAGTTCCGCTCGGGCAAGTCCAACATCCTGGTGGCCACCGATGTGGCGGCCCGTGGACTG
>CG10279-PD chr3R_random:218610-219386:-
CCCACTCGGAGCTGCCCACAGATCCAGCAGGTGGCCACCGAATTCGGTTCCTCGTCGTATGTGCGCAACACCTGCGTCT
TCGGCGGCGCCCCGAAGGGCGGCCAAATGCGGGATTTGCAGCGCGGCTGCGAGATCGTCATTGCCACACCCGGACGTCT
TATTGATTTCCTCTCCGCCGGCTCTACTAACCTGAAGCGTTGCACCTACTTGGTGCTGGACGAGGCCGATCGCATGTTG
GACATGGGCTTCGAGCCTCAGATCAGGAAGATCGTCTCACAGATCCGGCCCGACCGACAGACGCTCATGTGGAGTGCAA
CCTGGCCCAAAGAGGTCAAGCAGCTTGCCGAGGACTTTTTGGGCAACTACATCCAGATCAACATTGGATCGCTGGAGCT
GTCCGCCAACCACAACATCCGCCAAGTGGTGGACGTTTGTGACGAGTTCAGCAAGGAGGAGAAATTGAAGACCCTCCTG
TCAGACATCTACGACACCAGCGAGAGCCCCGGCAAGATCATCATATTCGTGGAGACAAAGCGACGCGTGGACAACCTGG
TGCGCTTCATCCGCAGCTTCGGCGTCCGTTGTGGAGCTATTCACGGCGACAAGTCGCAATCAGAACGAGACTTTGTGCT
CCGTGAGTTCCGCTCGGGCAAGTCCAACATCCTGGTGGCCACCGATGTGGCGGCCCGTGGACTG
>CG10279-PE chr3R_random:218610-219386:-
CCCACTCGGAGCTGCCCACAGATCCAGCAGGTGGCCACCGAATTCGGTTCCTCGTCGTATGTGCGCAACACCTGCGTCT
TCGGCGGCGCCCCGAAGGGCGGCCAAATGCGGGATTTGCAGCGCGGCTGCGAGATCGTCATTGCCACACCCGGACGTCT
TATTGATTTCCTCTCCGCCGGCTCTACTAACCTGAAGCGTTGCACCTACTTGGTGCTGGACGAGGCCGATCGCATGTTG
GACATGGGCTTCGAGCCTCAGATCAGGAAGATCGTCTCACAGATCCGGCCCGACCGACAGACGCTCATGTGGAGTGCAA
CCTGGCCCAAAGAGGTCAAGCAGCTTGCCGAGGACTTTTTGGGCAACTACATCCAGATCAACATTGGATCGCTGGAGCT
GTCCGCCAACCACAACATCCGCCAAGTGGTGGACGTTTGTGACGAGTTCAGCAAGGAGGAGAAATTGAAGACCCTCCTG
TCAGACATCTACGACACCAGCGAGAGCCCCGGCAAGATCATCATATTCGTGGAGACAAAGCGACGCGTGGACAACCTGG
TGCGCTTCATCCGCAGCTTCGGCGTCCGTTGTGGAGCTATTCACGGCGACAAGTCGCAATCAGAACGAGACTTTGTGCT
CCGTGAGTTCCGCTCGGGCAAGTCCAACATCCTGGTGGCCACCGATGTGGCGGCCCGTGGACTG
>CG10279-PF chr3R_random:218610-219386:-
CCCACTCGGAGCTGCCCACAGATCCAGCAGGTGGCCACCGAATTCGGTTCCTCGTCGTATGTGCGCAACACCTGCGTCT
TCGGCGGCGCCCCGAAGGGCGGCCAAATGCGGGATTTGCAGCGCGGCTGCGAGATCGTCATTGCCACACCCGGACGTCT
TATTGATTTCCTCTCCGCCGGCTCTACTAACCTGAAGCGTTGCACCTACTTGGTGCTGGACGAGGCCGATCGCATGTTG
GACATGGGCTTCGAGCCTCAGATCAGGAAGATCGTCTCACAGATCCGGCCCGACCGACAGACGCTCATGTGGAGTGCAA
CCTGGCCCAAAGAGGTCAAGCAGCTTGCCGAGGACTTTTTGGGCAACTACATCCAGATCAACATTGGATCGCTGGAGCT
GTCCGCCAACCACAACATCCGCCAAGTGGTGGACGTTTGTGACGAGTTCAGCAAGGAGGAGAAATTGAAGACCCTCCTG
TCAGACATCTACGACACCAGCGAGAGCCCCGGCAAGATCATCATATTCGTGGAGACAAAGCGACGCGTGGACAACCTGG
TGCGCTTCATCCGCAGCTTCGGCGTCCGTTGTGGAGCTATTCACGGCGACAAGTCGCAATCAGAACGAGACTTTGTGCT
CCGTGAGTTCCGCTCGGGCAAGTCCAACATCCTGGTGGCCACCGATGTGGCGGCCCGTGGACTG
>CG1028-PD chr3R:2760076-2772344:-
ATGACGATGAGTACAAACAACTGCGAGAGCATGACCTCGTACTTCACCAACTCGTACATGGGGGCGGACATGCATCATG
GCCACTACCCGGGCAACGGGGTCACCGACCTGGACGCCCAGCAGATGCACCACTACAGCCAGAACGCGAATCACCAGGG
CAACATGCCCTACCCGCGCTTCCCGCCCTACGACCGCATGCCCTACTACAATGGCCAGGGGATGGACCAGCAGCAGCAG
CACCAGGTCTACTCCCGCCCGGACAGCCCCTCCAGCCAGGTGGGCGGGGTCATGCCCCAGGCGCAGACCAACGGTCAGT
TGGGTGTTCCCCAGCAGCAACAGCAGCAGCAGCAACAGCCCTCGCAGAACCAGCAGCAACAGCAGGCGCAGCAGGCCCC
GCAGCAACTGCAGCAGCAGCTGCCGCAGGTGACGCAACAGGTGACACATCCGCAGCAGCAACAACAGCAGCCCGTGGTC
TACGCCAGCTGCAAGTTGCAGGCGGCCGTCGGCGGACTGGGCATGGTTCCTGAGGGAGGATCGCCTCCTCTGGTGGATC
AGATGTCCGGTCACCACATGAACGCCCAGATGACGCTGCCCCATCACATGGGACATCCGCAAGCGCAGTTGGGCTATAC
GGACGTTGGAGTTCCCGACGTGACAGAGGTCCATCAGAACCATCACAACATGGGCATGTACCAGCAGCAGTCGGGAGTT
CCGCCGGTGGGTGCCCCACCTCAGGGCATGATGCACCAGGGCCAGGGTCCTCCACAGATGCACCAGGGACATCCTGGCC
AACACACGCCTCCTTCCCAAAACCCGAACTCGCAGTCCTCGGGGATGCCGTCTCCACTGTATCCCTGGATGCGAAGTCA
GTTTGAACGCAAACGCGGAAGGCAGACGTACACCCGGTACCAGACTCTAGAGCTAGAGAAGGAGTTTCACTTTAATCGC
TACTTGACCCGTCGGCGAAGGATCGAGATCGCCCACGCCCTGTGTCTCACGGAGCGCCAGATAAAGATTTGGTTCCAGA
ATCGGCGCATGAAGTGGAAGAAGGAGAACAAGACGAAGGGCGAGCCGGGATCCGGAGGCGAGGGCGACGAGATAACACC
ACCCAACAGTCCGCAG
>CG1028-PE chr3R:2760076-2772344:-
ATGACGATGAGTACAAACAACTGCGAGAGCATGACCTCGTACTTCACCAACTCGTACATGGGGGCGGACATGCATCATG
GCCACTACCCGGGCAACGGGGTCACCGACCTGGACGCCCAGCAGATGCACCACTACAGCCAGAACGCGAATCACCAGGG
CAACATGCCCTACCCGCGCTTCCCGCCCTACGACCGCATGCCCTACTACAATGGCCAGGGGATGGACCAGCAGCAGCAG
CACCAGGTCTACTCCCGCCCGGACAGCCCCTCCAGCCAGGTGGGCGGGGTCATGCCCCAGGCGCAGACCAACGGTCAGT
TGGGTGTTCCCCAGCAGCAACAGCAGCAGCAGCAACAGCCCTCGCAGAACCAGCAGCAACAGCAGGCGCAGCAGGCCCC
GCAGCAACTGCAGCAGCAGCTGCCGCAGGTGACGCAACAGGTGACACATCCGCAGCAGCAACAACAGCAGCCCGTGGTC
TACGCCAGCTGCAAGTTGCAGGCGGCCGTCGGCGGACTGGGCATGGTTCCTGAGGGAGGATCGCCTCCTCTGGTGGATC
AGATGTCCGGTCACCACATGAACGCCCAGATGACGCTGCCCCATCACATGGGACATCCGCAAGCGCAGGTCCATCAGAA
CCATCACAACATGGGCATGTACCAGCAGCAGTCGGGAGTTCCGCCGGTGGGTGCCCCACCTCAGGGCATGATGCACCAG
GGCCAGGGTCCTCCACAGATGCACCAGGGACATCCTGGCCAACACACGCCTCCTTCCCAAAACCCGAACTCGCAGTCCT
CGGGGATGCCGTCTCCACTGTATCCCTGGATGCGAAGTCAGTTTGAACGCAAACGCGGAAGGCAGACGTACACCCGGTA
CCAGACTCTAGAGCTAGAGAAGGAGTTTCACTTTAATCGCTACTTGACCCGTCGGCGAAGGATCGAGATCGCCCACGCC
CTGTGTCTCACGGAGCGCCAGATAAAGATTTGGTTCCAGAATCGGCGCATGAAGTGGAAGAAGGAGAACAAGACGAAGG
GCGAGCCGGGATCCGGAGGCGAGGGCGACGAGATAACACCACCCAACAGTCCGCAG
>CG1028-PF chr3R:2760076-2772344:-
ATGACGATGAGTACAAACAACTGCGAGAGCATGACCTCGTACTTCACCAACTCGTACATGGGGGCGGACATGCATCATG
GCCACTACCCGGGCAACGGGGTCACCGACCTGGACGCCCAGCAGATGCACCACTACAGCCAGAACGCGAATCACCAGGG
CAACATGCCCTACCCGCGCTTCCCGCCCTACGACCGCATGCCCTACTACAATGGCCAGGGGATGGACCAGCAGCAGCAG
CACCAGGTCTACTCCCGCCCGGACAGCCCCTCCAGCCAGGTGGGCGGGGTCATGCCCCAGGCGCAGACCAACGGTCAGT
TGGGTGTTCCCCAGCAGCAACAGCAGCAGCAGCAACAGCCCTCGCAGAACCAGCAGCAACAGCAGGCGCAGCAGGCCCC
GCAGCAACTGCAGCAGCAGCTGCCGCAGGTGACGCAACAGGTGACACATCCGCAGCAGCAACAACAGCAGCCCGTGGTC
TACGCCAGCTGCAAGTTGCAGGCGGCCGTCGGCGGACTGGGCATGGTTCCTGAGGGAGGATCGCCTCCTCTGGTGGATC
AGATGTCCGGTCACCACATGAACGCCCAGATGACGCTGCCCCATCACATGGGACATCCGCAAGCGCAGGTCCATCAGAA
CCATCACAACATGGGCATGTACCAGCAGCAGTCGGGAGTTCCGCCGGTGGGTGCCCCACCTCAGGGCATGATGCACCAG
GGCCAGGGTCCTCCACAGATGCACCAGGGACATCCTGGCCAACACACGCCTCCTTCCCAAAACCCGAACTCGCAGTCCT
CGGGGATGCCGTCTCCACTGTATCCCTGGATGCGAAGTCAGTTTGAACGCAAACGCGGAAGGCAGACGTACACCCGGTA
CCAGACTCTAGAGCTAGAGAAGGAGTTTCACTTTAATCGCTACTTGACCCGTCGGCGAAGGATCGAGATCGCCCACGCC
CTGTGTCTCACGGAGCGCCAGATAAAGATTTGGTTCCAGAATCGGCGCATGAAGTGGAAGAAGGAGAACAAGACGAAGG
GCGAGCCGGGATCCGGAGGCGAGGGCGACGAGATAACACCACCCAACAGTCCGCAG
>CG1028-PG chr3R:2760076-2772344:-
ATGACGATGAGTACAAACAACTGCGAGAGCATGACCTCGTACTTCACCAACTCGTACATGGGGGCGGACATGCATCATG
GCCACTACCCGGGCAACGGGGTCACCGACCTGGACGCCCAGCAGATGCACCACTACAGCCAGAACGCGAATCACCAGGG
CAACATGCCCTACCCGCGCTTCCCGCCCTACGACCGCATGCCCTACTACAATGGCCAGGGGATGGACCAGCAGCAGCAG
CACCAGGTCTACTCCCGCCCGGACAGCCCCTCCAGCCAGGTGGGCGGGGTCATGCCCCAGGCGCAGACCAACGGTCAGT
TGGGTGTTCCCCAGCAGCAACAGCAGCAGCAGCAACAGCCCTCGCAGAACCAGCAGCAACAGCAGGCGCAGCAGGCCCC
GCAGCAACTGCAGCAGCAGCTGCCGCAGGTGACGCAACAGGTGACACATCCGCAGCAGCAACAACAGCAGCCCGTGGTC
TACGCCAGCTGCAAGTTGCAGGCGGCCGTCGGCGGACTGGGCATGGTTCCTGAGGGAGGATCGCCTCCTCTGGTGGATC
AGATGTCCGGTCACCACATGAACGCCCAGATGACGCTGCCCCATCACATGGGACATCCGCAAGCGCAGGTCCATCAGAA
CCATCACAACATGGGCATGTACCAGCAGCAGTCGGGAGTTCCGCCGGTGGGTGCCCCACCTCAGGGCATGATGCACCAG
GGCCAGGGTCCTCCACAGATGCACCAGGGACATCCTGGCCAACACACGCCTCCTTCCCAAAACCCGAACTCGCAGTCCT
CGGGGATGCCGTCTCCACTGTATCCCTGGATGCGAAGTCAGTTTGAACGCAAACGCGGAAGGCAGACGTACACCCGGTA
CCAGACTCTAGAGCTAGAGAAGGAGTTTCACTTTAATCGCTACTTGACCCGTCGGCGAAGGATCGAGATCGCCCACGCC
CTGTGTCTCACGGAGCGCCAGATAAAGATTTGGTTCCAGAATCGGCGCATGAAGTGGAAGAAGGAGAACAAGACGAAGG
GCGAGCCGGGATCCGGAGGCGAGGGCGACGAGATAACACCACCCAACAGTCCGCAG
>CG1028-PH chr3R:2770970-2772344:-
ATGACGATGAGTACAAACAACTGCGAGAGCATGACCTCGTACTTCACCAACTCGTACATGGGGGCGGACATGCATCATG
GCCACTACCCGGGCAACGGGGTCACCGACCTGGACGCCCAGCAGATGCACCACTACAGCCAGAACGCGAATCACCAGGG
CAACATGCCCTACCCGCGCTTCCCGCCCTACGACCGCATGCCCTACTACAATGGCCAGGGGATGGACCAGCAGCAGCAG
CACCAGGTCTACTCCCGCCCGGACAGCCCCTCCAGCCAGGTGGGCGGGGTCATGCCCCAGGCGCAGACCAACGGTCAGT
TGGGTGTTCCCCAGCAGCAACAGCAGCAGCAGCAACAGCCCTCGCAGAACCAGCAGCAACAGCAGGCGCAGCAGGCCCC
GCAGCAACTGCAGCAGCAGCTGCCGCAGGTGACGCAACAGGTGACACATCCGCAGCAGCAACAACAGCAGCCCGTGGTC
TACGCCAGCTGCAAGTTGCAGGCGGCCGTCGGCGGACTGGGCATGGTTCCTGAGGGAGGATCGCCTCCTCTGGTGGATC
AGATGTCCGGTCACCACATGAACGCCCAGATGACGCTGCCCCATCACATGGGACATCCGCAAGCGCAGTTGGGCTATAC
GGACGTTGGAGTTCCCGACGTGACAGAGGTCCATCAGAACCATCACAACATGGGCATGTACCAGCAGCAGTCGGGAGTT
CCGCCGGTGGGTGCCCCACCTCAGGGCATGATGCACCAGGGCCAGGGTCCTCCACAGATGCACCAGGGACATCCTGGCC
AACACACGCCTCCTTCCCAAAACCCGAACTCGCAGTCCTCGGGGATGCCGTCTCCACTGTATCCCTGGATGCGAAGTCA
GTTTGGTAAGTGTCAAGGAAAG
>CG1028-PI chr3R:2760076-2772344:-
ATGACGATGAGTACAAACAACTGCGAGAGCATGACCTCGTACTTCACCAACTCGTACATGGGGGCGGACATGCATCATG
GCCACTACCCGGGCAACGGGGTCACCGACCTGGACGCCCAGCAGATGCACCACTACAGCCAGAACGCGAATCACCAGGG
CAACATGCCCTACCCGCGCTTCCCGCCCTACGACCGCATGCCCTACTACAATGGCCAGGGGATGGACCAGCAGCAGCAG
CACCAGGTCTACTCCCGCCCGGACAGCCCCTCCAGCCAGGTGGGCGGGGTCATGCCCCAGGCGCAGACCAACGGTCAGT
TGGGTGTTCCCCAGCAGCAACAGCAGCAGCAGCAACAGCCCTCGCAGAACCAGCAGCAACAGCAGGCGCAGCAGGCCCC
GCAGCAACTGCAGCAGCAGCTGCCGCAGGTGACGCAACAGGTGACACATCCGCAGCAGCAACAACAGCAGCCCGTGGTC
TACGCCAGCTGCAAGTTGCAGGCGGCCGTCGGCGGACTGGGCATGGTTCCTGAGGGAGGATCGCCTCCTCTGGTGGATC
AGATGTCCGGTCACCACATGAACGCCCAGATGACGCTGCCCCATCACATGGGACATCCGCAAGCGCAGTTGGGCTATAC
GGACGTTGGAGTTCCCGACGTGACAGAGGTCCATCAGAACCATCACAACATGGGCATGTACCAGCAGCAGTCGGGAGTT
CCGCCGGTGGGTGCCCCACCTCAGGGCATGATGCACCAGGGCCAGGGTCCTCCACAGATGCACCAGGGACATCCTGGCC
AACACACGCCTCCTTCCCAAAACCCGAACTCGCAGTCCTCGGGGATGCCGTCTCCACTGTATCCCTGGATGCGAAGTCA
GTTTGAACGCAAACGCGGAAGGCAGACGTACACCCGGTACCAGACTCTAGAGCTAGAGAAGGAGTTTCACTTTAATCGC
TACTTGACCCGTCGGCGAAGGATCGAGATCGCCCACGCCCTGTGTCTCACGGAGCGCCAGATAAAGATTTGGTTCCAGA
ATCGGCGCATGAAGTGGAAGAAGGAGAACAAGACGAAGGGCGAGCCGGGATCCGGAGGCGAGGGCGACGAGATAACACC
ACCCAACAGTCCGCAG
>CG1028-PJ chr3R:2760076-2772344:-
ATGACGATGAGTACAAACAACTGCGAGAGCATGACCTCGTACTTCACCAACTCGTACATGGGGGCGGACATGCATCATG
GCCACTACCCGGGCAACGGGGTCACCGACCTGGACGCCCAGCAGATGCACCACTACAGCCAGAACGCGAATCACCAGGG
CAACATGCCCTACCCGCGCTTCCCGCCCTACGACCGCATGCCCTACTACAATGGCCAGGGGATGGACCAGCAGCAGCAG
CACCAGGTCTACTCCCGCCCGGACAGCCCCTCCAGCCAGGTGGGCGGGGTCATGCCCCAGGCGCAGACCAACGGTCAGT
TGGGTGTTCCCCAGCAGCAACAGCAGCAGCAGCAACAGCCCTCGCAGAACCAGCAGCAACAGCAGGCGCAGCAGGCCCC
GCAGCAACTGCAGCAGCAGCTGCCGCAGGTGACGCAACAGGTGACACATCCGCAGCAGCAACAACAGCAGCCCGTGGTC
TACGCCAGCTGCAAGTTGCAGGCGGCCGTCGGCGGACTGGGCATGGTTCCTGAGGGAGGATCGCCTCCTCTGGTGGATC
AGATGTCCGGTCACCACATGAACGCCCAGATGACGCTGCCCCATCACATGGGACATCCGCAAGCGCAGTTGGGCTATAC
GGACGTTGGAGTTCCCGACGTGACAGAGGTCCATCAGAACCATCACAACATGGGCATGTACCAGCAGCAGTCGGGAGTT
CCGCCGGTGGGTGCCCCACCTCAGGGCATGATGCACCAGGGCCAGGGTCCTCCACAGATGCACCAGGGACATCCTGGCC
AACACACGCCTCCTTCCCAAAACCCGAACTCGCAGTCCTCGGGGATGCCGTCTCCACTGTATCCCTGGATGCGAAGTCA
GTTTGAACGCAAACGCGGAAGGCAGACGTACACCCGGTACCAGACTCTAGAGCTAGAGAAGGAGTTTCACTTTAATCGC
TACTTGACCCGTCGGCGAAGGATCGAGATCGCCCACGCCCTGTGTCTCACGGAGCGCCAGATAAAGATTTGGTTCCAGA
ATCGGCGCATGAAGTGGAAGAAGGAGAACAAGACGAAGGGCGAGCCGGGATCCGGAGGCGAGGGCGACGAGATAACACC
ACCCAACAGTCCGCAG
>CG1028-PK chr3R:2760076-2772344:-
ATGACGATGAGTACAAACAACTGCGAGAGCATGACCTCGTACTTCACCAACTCGTACATGGGGGCGGACATGCATCATG
GCCACTACCCGGGCAACGGGGTCACCGACCTGGACGCCCAGCAGATGCACCACTACAGCCAGAACGCGAATCACCAGGG
CAACATGCCCTACCCGCGCTTCCCGCCCTACGACCGCATGCCCTACTACAATGGCCAGGGGATGGACCAGCAGCAGCAG
CACCAGGTCTACTCCCGCCCGGACAGCCCCTCCAGCCAGGTGGGCGGGGTCATGCCCCAGGCGCAGACCAACGGTCAGT
TGGGTGTTCCCCAGCAGCAACAGCAGCAGCAGCAACAGCCCTCGCAGAACCAGCAGCAACAGCAGGCGCAGCAGGCCCC
GCAGCAACTGCAGCAGCAGCTGCCGCAGGTGACGCAACAGGTGACACATCCGCAGCAGCAACAACAGCAGCCCGTGGTC
TACGCCAGCTGCAAGTTGCAGGCGGCCGTCGGCGGACTGGGCATGGTTCCTGAGGGAGGATCGCCTCCTCTGGTGGATC
AGATGTCCGGTCACCACATGAACGCCCAGATGACGCTGCCCCATCACATGGGACATCCGCAAGCGCAGGTCCATCAGAA
CCATCACAACATGGGCATGTACCAGCAGCAGTCGGGAGTTCCGCCGGTGGGTGCCCCACCTCAGGGCATGATGCACCAG
GGCCAGGGTCCTCCACAGATGCACCAGGGACATCCTGGCCAACACACGCCTCCTTCCCAAAACCCGAACTCGCAGTCCT
CGGGGATGCCGTCTCCACTGTATCCCTGGATGCGAAGTCAGTTTGAACGCAAACGCGGAAGGCAGACGTACACCCGGTA
CCAGACTCTAGAGCTAGAGAAGGAGTTTCACTTTAATCGCTACTTGACCCGTCGGCGAAGGATCGAGATCGCCCACGCC
CTGTGTCTCACGGAGCGCCAGATAAAGATTTGGTTCCAGAATCGGCGCATGAAGTGGAAGAAGGAGAACAAGACGAAGG
GCGAGCCGGGATCCGGAGGCGAGGGCGACGAGATAACACCACCCAACAGTCCGCAG
>CG1028-PL chr3R:2760076-2772344:-
ATGACGATGAGTACAAACAACTGCGAGAGCATGACCTCGTACTTCACCAACTCGTACATGGGGGCGGACATGCATCATG
GCCACTACCCGGGCAACGGGGTCACCGACCTGGACGCCCAGCAGATGCACCACTACAGCCAGAACGCGAATCACCAGGG
CAACATGCCCTACCCGCGCTTCCCGCCCTACGACCGCATGCCCTACTACAATGGCCAGGGGATGGACCAGCAGCAGCAG
CACCAGGTCTACTCCCGCCCGGACAGCCCCTCCAGCCAGGTGGGCGGGGTCATGCCCCAGGCGCAGACCAACGGTCAGT
TGGGTGTTCCCCAGCAGCAACAGCAGCAGCAGCAACAGCCCTCGCAGAACCAGCAGCAACAGCAGGCGCAGCAGGCCCC
GCAGCAACTGCAGCAGCAGCTGCCGCAGGTGACGCAACAGGTGACACATCCGCAGCAGCAACAACAGCAGCCCGTGGTC
TACGCCAGCTGCAAGTTGCAGGCGGCCGTCGGCGGACTGGGCATGGTTCCTGAGGGAGGATCGCCTCCTCTGGTGGATC
AGATGTCCGGTCACCACATGAACGCCCAGATGACGCTGCCCCATCACATGGGACATCCGCAAGCGCAGTTGGGCTATAC
GGACGTTGGAGTTCCCGACGTGACAGAGGTCCATCAGAACCATCACAACATGGGCATGTACCAGCAGCAGTCGGGAGTT
CCGCCGGTGGGTGCCCCACCTCAGGGCATGATGCACCAGGGCCAGGGTCCTCCACAGATGCACCAGGGACATCCTGGCC
AACACACGCCTCCTTCCCAAAACCCGAACTCGCAGTCCTCGGGGATGCCGTCTCCACTGTATCCCTGGATGCGAAGTCA
GTTTGAACGCAAACGCGGAAGGCAGACGTACACCCGGTACCAGACTCTAGAGCTAGAGAAGGAGTTTCACTTTAATCGC
TACTTGACCCGTCGGCGAAGGATCGAGATCGCCCACGCCCTGTGTCTCACGGAGCGCCAGATAAAGATTTGGTTCCAGA
ATCGGCGCATGAAGTGGAAGAAGGAGAACAAGACGAAGGGCGAGCCGGGATCCGGAGGCGAGGGCGACGAGATAACACC
ACCCAACAGTCCGCAG
>CG1028-PM chr3R:2760076-2772344:-
ATGACGATGAGTACAAACAACTGCGAGAGCATGACCTCGTACTTCACCAACTCGTACATGGGGGCGGACATGCATCATG
GCCACTACCCGGGCAACGGGGTCACCGACCTGGACGCCCAGCAGATGCACCACTACAGCCAGAACGCGAATCACCAGGG
CAACATGCCCTACCCGCGCTTCCCGCCCTACGACCGCATGCCCTACTACAATGGCCAGGGGATGGACCAGCAGCAGCAG
CACCAGGTCTACTCCCGCCCGGACAGCCCCTCCAGCCAGGTGGGCGGGGTCATGCCCCAGGCGCAGACCAACGGTCAGT
TGGGTGTTCCCCAGCAGCAACAGCAGCAGCAGCAACAGCCCTCGCAGAACCAGCAGCAACAGCAGGCGCAGCAGGCCCC
GCAGCAACTGCAGCAGCAGCTGCCGCAGGTGACGCAACAGGTGACACATCCGCAGCAGCAACAACAGCAGCCCGTGGTC
TACGCCAGCTGCAAGTTGCAGGCGGCCGTCGGCGGACTGGGCATGGTTCCTGAGGGAGGATCGCCTCCTCTGGTGGATC
AGATGTCCGGTCACCACATGAACGCCCAGATGACGCTGCCCCATCACATGGGACATCCGCAAGCGCAGTTGGGCTATAC
GGACGTTGGAGTTCCCGACGTGACAGAGGTCCATCAGAACCATCACAACATGGGCATGTACCAGCAGCAGTCGGGAGTT
CCGCCGGTGGGTGCCCCACCTCAGGGCATGATGCACCAGGGCCAGGGTCCTCCACAGATGCACCAGGGACATCCTGGCC
AACACACGCCTCCTTCCCAAAACCCGAACTCGCAGTCCTCGGGGATGCCGTCTCCACTGTATCCCTGGATGCGAAGTCA
GTTTGAACGCAAACGCGGAAGGCAGACGTACACCCGGTACCAGACTCTAGAGCTAGAGAAGGAGTTTCACTTTAATCGC
TACTTGACCCGTCGGCGAAGGATCGAGATCGCCCACGCCCTGTGTCTCACGGAGCGCCAGATAAAGATTTGGTTCCAGA
ATCGGCGCATGAAGTGGAAGAAGGAGAACAAGACGAAGGGCGAGCCGGGATCCGGAGGCGAGGGCGACGAGATAACACC
ACCCAACAGTCCGCAG
>CG1028-PN chr3R:2760076-2772344:-
ATGACGATGAGTACAAACAACTGCGAGAGCATGACCTCGTACTTCACCAACTCGTACATGGGGGCGGACATGCATCATG
GCCACTACCCGGGCAACGGGGTCACCGACCTGGACGCCCAGCAGATGCACCACTACAGCCAGAACGCGAATCACCAGGG
CAACATGCCCTACCCGCGCTTCCCGCCCTACGACCGCATGCCCTACTACAATGGCCAGGGGATGGACCAGCAGCAGCAG
CACCAGGTCTACTCCCGCCCGGACAGCCCCTCCAGCCAGGTGGGCGGGGTCATGCCCCAGGCGCAGACCAACGGTCAGT
TGGGTGTTCCCCAGCAGCAACAGCAGCAGCAGCAACAGCCCTCGCAGAACCAGCAGCAACAGCAGGCGCAGCAGGCCCC
GCAGCAACTGCAGCAGCAGCTGCCGCAGGTGACGCAACAGGTGACACATCCGCAGCAGCAACAACAGCAGCCCGTGGTC
TACGCCAGCTGCAAGTTGCAGGCGGCCGTCGGCGGACTGGGCATGGTTCCTGAGGGAGGATCGCCTCCTCTGGTGGATC
AGATGTCCGGTCACCACATGAACGCCCAGATGACGCTGCCCCATCACATGGGACATCCGCAAGCGCAGTTGGGCTATAC
GGACGTTGGAGTTCCCGACGTGACAGAGGTCCATCAGAACCATCACAACATGGGCATGTACCAGCAGCAGTCGGGAGTT
CCGCCGGTGGGTGCCCCACCTCAGGGCATGATGCACCAGGGCCAGGGTCCTCCACAGATGCACCAGGGACATCCTGGCC
AACACACGCCTCCTTCCCAAAACCCGAACTCGCAGTCCTCGGGGATGCCGTCTCCACTGTATCCCTGGATGCGAAGTCA
GTTTGAACGCAAACGCGGAAGGCAGACGTACACCCGGTACCAGACTCTAGAGCTAGAGAAGGAGTTTCACTTTAATCGC
TACTTGACCCGTCGGCGAAGGATCGAGATCGCCCACGCCCTGTGTCTCACGGAGCGCCAGATAAAGATTTGGTTCCAGA
ATCGGCGCATGAAGTGGAAGAAGGAGAACAAGACGAAGGGCGAGCCGGGATCCGGAGGCGAGGGCGACGAGATAACACC
ACCCAACAGTCCGCAG
>CG10280-PA chr3R:1870805-1872102:-
ATGCGGCATGATTGTGGCGCGGAAAGAGTGAGCAAACAGCGATCGAATGGAAATATAGTCACAGCCAAGCCGAATCCCA
GCTCTATAATGTGTGCTCAGTTGAGTGGATCAGTGGTGCTGCAGGTGGCTGTGCTGCTGGTGGTGCTAGTGGTGCTATC
CGCACCAACGCTCAGTGAAAGCGCCAAGCTCCCTGTCCGCCAGTATCCCGCTGGAGTGGATTTCTTCGAGCATGAGTTC
ACCAGTGTGGCGGAAGATGAATACGATCCTTACGGTCCCGACATTGGTGACGACGATCTGGGAATCGACGATCCGGAGA
CCATGCCCCGCTTGTTCCAAGGCGACATCGCCATTGATCCGTACACCTACATCACCCTGCGCCTGGGCGTCAATCCAAT
GAGGCATCCAAAACGACTGTGGCCCAATGGAACGATTCCCTTCGAGATAAGTCCGCGGTACGCAAATCCGGAAAGACAG
GCCATCATTCAAGCCGTGAAAACCTTCAACTCCCTGACGTGTGTGCACTTTGTGCCGTACGACGGGGAGGTAGATGACT
ACCTGTTGATCGAGCCGCCGTTGGAAGGACCTCAAGGATGTTGGTCCTACGTGGGCCGAAGAGGAGGTGAGCAGGTGGT
GTCCCTCCAGGGACCCGACGAAAACAGCGCCCACTGCTTCAGCAGCGAGGGCAGAATAATGCACGAGCTGATGCACGCC
ATCGGCATATACCACGAACAGTCCCGAGCAGATCGGGACAACTTTGTCAAGATCCACTGGGACAACATCGTGCCGCGGT
TTAGGAAGAACTTCAAGCTGGTGTCGAAGAAGAAGGGGAAGTACGCCTTCGACTACGACTACAACTCCGTGATGCACTA
CGGCGAGTTTTACTTCAGCAAGCGGAAGGGGGAGAAGCCCACCATGACCCCTCTACAACCTGGAGTTAGGATCGGGCAG
CGAAAGACCATCAGCAAGATCGACTGCCTCAAGATCAACGAGCTGTACGGCTGCTTGCAGGGCCGCAGGGCCAAGATGT
ACCGCAGTTTCTGCCACCTTCTCGGGTTG
>CG10281-PA chr3R:2233213-2235050:+
CCGAGCGCTGCCAGCGGGAGCTCCACGTCCGCAGCTGCTGCCGCCGCAGCCTCCGTCGCCTCAGGATCCGCCTCGTCCT
CCGCCAACGTGCAGGAGTTCAAGATCCGCGTACCCAAAATGCCCAAAAAGCACCATGTGATGCGGTTTAATGCCACGCT
CAATGTGGATTTCGCACAGTGGAGAAATGTGAAGCTGGAGCGGGAGAACAACATGAAGGAGTTCCGGGGCATGGAGGAG
GATCAGCCCAAGTTCGGTGCTGGGTCGGAGTACAATAGGGATCAGCGCGAAGAGGCTCGCCGCAAGAAGTTTGGCATTA
TAGCGAGAAAGTACCGTCCGGAGGCGCAGCCTTGGATCCTTAAAGTGGGTGGCAAGACTGGAAAGAAGTTCAAAGGCAT
CCGCGAGGGCGGCGTAGGCGAGAATGCCGCTTTCTATGTGTTCACCCATGCACCAGACGGCGCCATTGAGGCATACCCC
TTGACCGAGTGGTACAACTTCCAGCCTATTCAGCGCTACAAATCCCTGTCGGCGGAGGAGGCCGAACAGGAATTTGGTC
GGCGCAAAAAGGTAATGAACTACTTCTCCCTCATGTTGCGAAAGCGTCTGCGCGGCGATGAGGAAGAGGAGCAGGATCC
GGAGGAGGCCAAGCTAATTAAGGCAGCCACCAAAAAATCCAAGGAGCTCAAGATCACTGACATGGATGAATGGATTGAT
TCCGAGGATGAGTCGGATTCGGAGGACGAGGAGGATAAAAAGAAGAAGGAGCAGGAAGACAGCGACGATGGCAAGGCCA
AGGGAAAGGGCAAGAAGGGAGCAGACAAGAAAAAGAAAAAGAGGGATGTTGATGACGAGGCCTTCGAGGAGTCGGACGA
TGGCGACGAGGAGGGCAGGGAAATGGACTACGACACCAGCTCCAGTGAAGACGAACCAGATCCAGAGGCAAAGGTGGAC
AAGGACATGAAAGGCGTGGCCGAGGAAGATGCGCTCCGCAAGCTACTTACCTCCGATGAAGAGGAGGACGACGAGAAGA
AGTCTGATGAGTCCGACAAGGAGGATGCCGACGGCGAGAAGAAAAAGAAGGAGAAGGGCAAGGACGAGGCCTCCAAAGA
CAAAAAGAAGAAGAAACCTTCGAAGGACGACAAGAAGGGCAAGTCGAACGGCAGCGGTGACTCGTCCACAGACTTCAGC
TCTGACAGCACAGACTCCGAGGACGACCTCAGCAACGGACCGCCCAAGAAGAAGGTCGTCGCCAAGGACAAAGACAAGG
AGAAGGAAAAGGAGAAAGAGAGCGCTGCGAGCAGCAAGGCCACAACCAGCAGCAGCAATGCCAACAAGTCTCGCTCGGC
CACGCCAACGCTCTCGACGGATGCCAGCAAGCGCAAGATGAACAGCTTGCCCAGCGATCTCACCGCCTCGGACACAAGC
AACAGTCCCACCAGCACGCCAGCAAAGAGGCCCAAGAACGAGATTAGCACATCGCTGCCCACTTCCTTCTCTGGCGGCA
AAGTAGAGGACTACGGCATCACCGAGGAGGCGGTGCGTCGGTATCTCAAGCGCAAGCCCCTGACCGCCACCGAGTTGCT
CACCAAGTTCAAGAACAAGAAGACGCCCGTCTCCAGCGACCGTTTGGTCGAGACCATGACGAAAATCCTGAAGAAGATC
AATCCCGTCAAGCACACCATACAGGGGAAAATGTATCTCTGGATCAAG
>CG10284-PA chr3R:2227281-2230674:+
ATGTTGGCTCTTGTAGTTCTTCTGGTTACCAGTTGTTTGGCCATTCAAACGGCAGCCACTACGACACCAGGTCCAGCGG
TCACCGAAGCTGGTACCCCAGCTCCTGGAGGATCGCCAGATCAAGCCGAGCTAGGAAACAGCTCCTCTACCGAACTGCC
GGACTACTGCGATCCCTCCTTGTGCCACAAAAATCTCAAACATGTGGCTTGCAACGCATCAATCGAACTGCACGACAAG
TGCTCACTGGACGCTGAGGTCATAGTGATAAGTCCAAAGGTGGAAAGATTCCTATTGGGTCGATTCAATGAGTTGAGGG
ATAGAGTGGCCAAAGGAGGGTTCAACGGACTGAGTCCTGCCAGTCGGATGGGCACCTTGAAGTGGAACTCGGAACTGGC
CTACCTAGCTGAATTCAATGTGAGGGATTGTGTCTTGAGGCACGACGAGTGCCGGAACACGAAGTTCACCCAAAACGCC
GGCCAGACGGTTGGGTATCGAGGCATTAAAGGAAAATTGCCAGAGTTGGAGGATATCCTTAGGGATATCATAGGGGTTT
GGATGCGGGAAAAAGCCGGAACTTCGATGGTGACCATCATGAAGTATGCCGAGCAGGAATCTCATTCGCCGAAGTACAA
CTTCTTGCAGATCGTGCAGGAGAACGCTGAATTCGTGGGCTGTGCCATCGTTCAGCAGTCCCGGCACGGCTGGATTCAG
ACGTTCTTCACGTGCAACTATGGCCACGCCCCGGTTGTGGGCTCACCCGTCTACGAGTCCGGGCAAAAGGCGGCGGAGT
CCTGCAAGGCCGGAACGAACCCGAAATATGCACATCTCTGCGCCGATTCCGAGGTCTACGAGAAGGTTGCGCCGAAAGG
AGTGAACGCGTCCAGTCCAGAAATTAAAACTAGAACTCTTGGCAAACGGGACTTTGTCATGCTCAACGCTGATGGAACG
GCGCCAGCTGAAGATGGGGCACCGGCACCAGCAGCCGATGGAGCAGCAGCCGCGCCAGCCGCCGAAGGAGGAGCAGCTC
CACCTGCCGAAGCTGCAGCCACTACAGCAGTCGACGGAGCAGCGCCAGGTGCCACTCCAGGAGTCACCCCGGTGGAGGG
AGAAGGCTCCACTGCTGCACCAGCAGCTGGAGTGACACCCGCTTCCGGATCGCCAGGAGGGGAAGAAGCTCACGCGGAA
GGGCTACTGGAACCCATGCCAAAGCCTCTGGACAGGGCTGCGCTGGAGAAGAAGTTCGCCCGCTTCCTGGCGCTGATAA
AGCGGGCTGAGATGTTCCATGGTCGCCGGAAGATCGTGGTCATATCCAGCAACCATGAGGTGGATGATGACCGCGTGCA
GCAGGAAGGCGCAGAAGCCGACTCAACTATTAGAACCATGGAAAGGGCATTATCCAGACGCAGAGCAATAATGAGACGC
TCCATAGGTAGCCACATGCGCGGTCGTCGTCAGAATTGCGTCGGCGGCAAGCACGAAGGATTTGGGGGAAGAAATTGCC
GGAGAACTGCCATGGACGAAATGTGGTACTATAACCAGAGAACCGGGAAGTGCCTTAAGATGAAGTACCTCGGATGTGG
CGGCAACCAAAATCGCTACTGCTCCTTGAGACACTGTCAAAGGTCGTGCCCA
>CG10286-PA chr3R:2221833-2223707:+
ATGGGAAAAGTTCGGAAAGTAAAAACGCGGACGCCATCCGGCGTGGACACCTCGGCGGAAATCGATGTGGAATCAGCGG
GCGAAGCGGAGGGCTGCGGACCCATCGAGGCGATTTGCGTGCACCTACAGCAGGCCAACGTGGAGGAGAAGCTGAACGG
ACTGCACTCATTCGCTGTGCTGGCGCTGCGAAAGGAGAAGGTTACCGAAATACGTGACAGCCAGTTGGTCCGGATTGCG
GCCCCCCTGCTGTGCGATAAGGAGAGCGCCATCCGGAATGCGACGGCCGGCGCCTTTCGGAATTTGTCGGTGTTTGGCA
CGGAAGTGTGCGACTTCCTCGTTGAGAACGACGTACTTACCGCCTTGCTGACCCTGGTCCGTAGCTATGATCTGAATAA
AAGTGGGTTCGAGAACGAGTTGCATGCGGACACCTTCCAGCAAGCAATCCATCTGCTACGAAATCTGTGCGAGAGCTCG
CCCACCGCCACAGAAGCACTAAATCAGGCCAACTTCCTTTCCAGCCTGCTGCTGGGCTTCGACTACAGAAAGTTCGGAC
TCGAAGTTGCCATTTCAGTGGCCCAACTCGTACTGGTGGTGTCTGAGAACAACTCCAGCTCGTGGAACGTCCTGGCCAG
CAGTACAATACTACCTGAGCTTCTAGTGGCTCCCACAGAAAGTCACGCGCAGCTTTATCTGAGCGCCTTAGCTGCTGGT
ATCCTGTGCAATGTACCTGCCTGCGCAGCCGCCCACACTCGGGAAATCCTTAACAGTCTGGACAAACTACTCTCCATAG
ATCCACAGGCCCAGCTGCAAAGCTGCAAAAACGAAATTCTAAATGCAAAGTCGAAGAACGAGGCCCCCGTGCTGGAAAT
CTCTATGGAGACAGAGGAGATGACGGAAACACAGAGTGCCAATCAGTCGAAACCGAACCAATGCGATGCCGAGGTGGCA
CTCAAGAACCTGGAGCACTTGCTAGATGCCCAGCGTCTGGTGGCGGAGATTATAACCAACCTGGGCTCCAGCGATGAAC
AGAGCAACTGGGACACGGATAGCGAGCATTCAGAGTCTGAGAGCGTGGCCGATTACGACATGGAGGACGAGACAGCTGA
CAGTGGATCGGGGGGACTGCCCGCCAATTTCTTGGAGACCATCAAACAAAACAAAGTAATCGAGAAACTGTGGCAAAAG
GCTCAACCACTGCAACCTGCTGTGGAAAATCTTGTGTCCCAGCAAGAGAATATAAAGGAGAAAGTGGCAAAATTAAGAG
TATCGTACTTGATTTGCCTCCAGAACCTATGCAATGTGCTGCCCGCTGAAGATTTGGGCGGCTGCAGCAACCTCTATAA
CATGTGGATGATCTTGGGTCAACAAGCCTTCAGGGGAAGCGAAGATGTATCCGTCATGGAGGCCATTACGTCACTAATG
CGCTCCTCGCTGAGTTTGCTCAAGTCGCGCAAGGATCTTTTCGGTCAGATGACCGAGAATGATCTGAACATGATTATCG
AGGGCGCTAGCAAGTGCACAGATATAAATATCCGCGTTAACTGGAACCGCATGCTGGGCACGCTGGGTTCTCTGCTCTC
AGAGCCCCTGGTTAAGACAATAGTGCTTTTCCTATTGACTTACTGTGCCCAGGAAGATGACCTGTGGGCTCTGTCTGAA
GGACTCGATGCGCTAATGGACATTTTCGCCGTGGACGACTGGCCGCAGATCATCGCGGAGTTGGAGATGTGTGATCGTG
TCCAAGCACTAGAGGAGTTGTTCAAGTCTAAGATGCGGCAGCAGCGACGGGAGCTGAAAGAGCGGCGAGCCACAGTGCA
AACAGTGAAGACTAACTTTGCACGCTTTGTTTATTATCTTAATAAGAACTGTAAAAAA
>CG10287-PA chr3R:1946407-1954044:-
ATGAAGAAGTTTTTCGTGGTGTTTGTGGCATTATTCGGAGCCGCTGTGGCCCAAAGTAGCTTTAAGTGTCCCGATGACT
TTGGATTCTATCCACATGACACGTCTTGCGACAAGTACTGGAAGTGCGACAACGGCGTTTCCGAGCTGAAGACCTGCGG
AAACGGTCTGGCTTTCGATGCCACAGACTCCAAATACCTCACCGAAAACTGCGACTATCTGCACAACGTGGATTGCGGC
GATCGCACAGAGCTGGAGCCCCCAATCACCACCCCCCACTGCTCCCGCCTGTACGGCATCTTCCCCGATGAGAACAAGT
GCGACGTGTTCTGGAACTGCTGGAACGGCGAGCCCTCCAGATACCAGTGCTCCCCCGGATTGGCTTACGATCGCGATGC
TCGCGTGTGCATGTGGGCTGACCAAGTGCCTGAGTGCAAGAACGAAGAGGTGGCCAACGGATTCTCCTGCCCGGCGGCT
GGTGAGCTGGCCAATGCCGGTTCCTTCTCGCGCCACGCCCATCCCGAGGACTGCCGCAAGTACTACATCTGCCTGGAGG
GCGTGGCACGCGAGTACGGATGCCCCATCGGCACAGTGTTCAAGATTGGCGACAGTGATGGCACTGGCAACTGCGAGGA
TCCCGAGGATGTTCCCGGATGTGAGGACTACTACGGCGATCTGGATTTGAAGAGCATCCGCAAGAGCGAACTTCTAGCT
GGACTGAACAGTGAAGGTCGCACTAAGGGCGCGCCAAAAACCAAAGCTGCCTCCTCCTCCTCA
>CG10289-PA chr3L:5663732-5667872:-
ATGTTTTGGGACAAGGGTTATGCGCCCTCCGCGAATATAGAGGCGCTGCTCGAGAAGGAGAACTCCACGCTGGAGGAAT
TTCTGGACGAGGAGGACATACTGCAGGAGTGCAAGACGCAAAAGAAGAACCTGGTCAACTACTTTACACGTCCCGATGT
CATACGGCGTCTGGTGGAGCTGATCACGACCGAGCCCTCTGAAGATGTGCCCATGTCGAAGCGTTTCCGCTATGCCAAC
ATGTCCTGTGAGATACTCACACTCGGCCTGCCGTCCCTGGATGAGAAGCTACTGAACGACGCGGAGACGCTGCAGCTGC
TGTATTCATATCTGGAAAAGGAACCACCGTTAAATCCATTGCTATCGTCGTTTTTTAGCAAAACGTTAAGCATGCTCTT
TACCAAAAAGCCTGAACAAGAAGAAGATTGGTTTTTGTATCAACACATGTGCCTACAACTCCTGGAGTATATTAAATCG
CAGAAGACCTTTTTGGATTTCATTTGTAAACACTTTGACACACCGGTCATACCTGATCTAATAATGCAGATGATGAAGG
ACATCGAGGGTGGGCGACTCAAGCGGAACCTTTTCGAATGGCTAACTGAAGATAAAATTGTTGAGAGACTGATTGCAAT
ATTGCGTAATCCTCAAGAAACCGACAAACATGCAAATGTTGCCGACTTTTTCTGTGATCTTATTAACCAAGGGCGCCTA
ATGCGCCAGACCGAGCAGGAGAACGATTCGTTTGAGCCGGCCTTCGATGGATCCAACCCCATTCTGAAGACGATCGAAT
TTGCGGACACAATTGAAGCCTTGTTAAATGTGATTTTGGAACCAAACGCTCAGGAGAGCGCCATCTTATCAGGAATATC
GGTTGTACTTACGCTAATCAAGCCAATTACCTTCACAGATGAGCCCAACTCGGATCGCCAGCGGTTGTTACAAAAGCGC
GAGCGCGAAATCCACCAGGAAGTCCAGGAGACTGTGATCAATGTGATGGCGCCACGCCTCCAGGAATTTGTCCACATAC
TGAAAAACCCGCCTGCGAAACCCACACTAGAAACCACGGCCGCCGTGTTGACGCCCCCATTTGGAAAGACTCGACTGCA
AGTGTGTCGCGTGTTCACCGCTCTGCTGGAGACCAAGCATGAGACTATTCAGCAGGCAATCTGCGCGACTGAGTACTTC
AGCCTGTTGCTGGACTTTTTCAAGCAGTACTGCTGGAACAACTTCCTGCACACAGAAACGGAGAAGGCACTGAATGTGG
TCTTTTACAACGAGCTGTCCAACAACAACACTGCATCCACGGAGGTTACGGATTACTTCACTGCAGACTGCCTGATCAA
TGCCTTTTTGAAGGTGGGCACGGAGGAGTCCGAAGTCGAGATAAAGAACGCTCTTAACGATGCGAAGCGGGCGGAGGGC
GGCAAGGATGAGGAAGGGGGCGACATCGAAATCGAAGTGGCAGCTGCGCAGGAAGTGGCTGCCCAGACGCCTGATGAGC
GTCAGGCAACCGCAGAAGAAAACCAAGAGCATGAAGAACACACGGGCCATGTGGAAGCCGCAGCCGAAGCAAAAGCTTC
TGAGGGCGCAGAACCTCAAGTCCAGGATAATCATGCGAAAAATAGTGAGGTGGATGGTGAATCTCCAACAGAACAGCAG
GAATCGGAGGCAACGCTCAATGATCTCGACAAGACCAAGACCGTTCCCAGTCCTCCGCCTTCTGAAATGCAATCACATT
TAATTGTAAACTGTCGTCTGATATCCAAACTGGTCGATTTGTGGCAGCACAATGCGCAGGCGCAAAATGCTGAGAAGGG
TCGACGCCTGGGCTACATGGGCCACCTTATCAAAATTCTGCGTCACATTACGAATTGTATATCAGAATCTGAACATATC
GGTGATCTGATCACCAGCAGCCTAAGTGATGAAGATGAGGTCAAGCTGTGGCAATCGTTGATCGATGCGGAAACTGGCG
AGTTTTCGCTGGCGGTTAAACAGCAGACCAAGCTCCTGGCCGACTGCAATCCGCACGAGGAGAATCAGTACAATGATGG
ATCCAATGACTATACTGGCGAGATAAATGCGTGGAACGTTGGTAATCAGCCGTACAGAGAAGTGGATTGTAGTGAGCTG
AATAACACGTTGCAAGACATCTTCTTTGCCATAGATCAGAACCGGTTCCAGTTTGGTCGAAACATTGACGACGAAGATG
ATGACGATGATGAGCATGGTGACCACTCGGGCGGTGGTGATGGCCATGGGCACGGCATGTTCACCAAAAATTCGAACAC
GCTCAACAACTTGGCTGACCCCTGGGACATCCAGTTTGCCGTCCTTTCCAGCGTGCCTTCGCAGGTTAACACGGGCACT
GCCAACTGGGGCACGGATTTCAATTCGGATAACTTTGCCGACTTTGATGCGCACTTTAGCACCTTTGGCAGCGATCTTG
GTATGCCCATAAGTGCGCCGCCAGGTGAAGAGGAAGAGGAGGACTCTTCCCCAGCGCTGGCATCCGATACACAGGTGAA
CCCAGAGGAGGAGCGCCAACCCGCTGAATCTATTGGACTCGCTGTGGGCAAGGGCGCTCAGGATAATCTAGCGTGTACC
GACGATCAGCAGGCTGAGTACGACAATAATGCCAACGTGGAGAAGGCCATCAGCGATAAGCTGGCCGAGTCGAGCGTGG
TGGAGACTGCAGCAATTGTTACTCGACTGCAATCCGTACTGCTGGACGGCGAGGATGACTATGAGGACGATGAGGGAAT
GTGGACCAAGCCACTGGGTGCGGATCGTCCTGCGGACACCGAGCAAATTACTCCCATTTCAAATGGACCCGACAGCAAA
GTGAATGAATTCAATCATGCCAACGATATCAGCAGCAACAACGTGGATGGCCACGAAGCCAACATCACAACGGAGCAGC
AGAAATTGGCCGCTGCCGCCAAGACGAACAATGTTGAAATTGCAACTACGACCACA
>CG10293-PA chr3R:17692628-17725766:+
ATGAGTGTCTGTGAGAGCAAAGCCGTTGTGCAACAGCAACTGCAGCAGCACTTGCAGCAACAGGCAGCCGCAGCAGTTG
TTGCGGTCGCGCAACAGCAGCAGGCTCAAGCCCAAGCTCAAGCCCAGGCTCAGGCCCAGGCTCAGGCACAGCAGCAGCA
ACAGGCGCCGCAGGTGGTGGTCCCCATGACCCCGCAGCACTTGACCCCGCAGCAGCAGCAGCAGAGCACACAGAGCATC
GCCGACTATCTGGCCCAGTTGCTCAAGGACCGCAAGCAGCTGGCCGCCTTCCCCAACGTCTTCACCCACGTCGAACGCC
TGCTGGACGAAGAAATTGCACGCGTGCGCGCCTCACTGTTCCAGATCAATGGGGTCAAGAAGGAGCCGCTCACTCTGCC
CGAACCCGAGGGCTCTGTGGTGACGATGAACGAGAAGGTTTATGTGCCAGTCCGCGAGCATCCAGATTTCAACTTTGTC
GGTCGCATTTTGGGACCCCGTGGCATGACCGCCAAACAATTGGAGCAGGAGACCGGCTGCAAGATCATGGTCCGAGGCA
AGGGTTCCATGCGCGACAAGAAGAAGGAGGACGCCAACCGTGGCAAGCCCAACTGGGAGCATCTGTCCGATGACCTGCA
TGTCCTGATAACCGTCGAGGACACCGAGAACCGTGCCACAGTGAAGTTGGCCCAGGCCGTGGCCGAAGTACAGAAGTTG
CTCGTGCCGCAAGCCGAAGGCGAAGATGAGCTAAAGAAACGTCAACTCATGGAATTGGCGATTATTAATGGCACTTATA
GGGACACAACAGCGAAATCTGTCGCAGTGTGCGATGAGGAGTGGCGCCGCCTGGTTGCCGCCTCTGATAGCCGCCTGCT
GACGTCCACCGGCCTGCCCGGCCTTGCCGCCCAGATCCGTGCCCCCGCCGCCGCCCCGCTGGGCGCCCCATTGATCCTG
AATCCCCGGATGACCGTCCCCACAACGGCGGCCAGCATATTGTCCGCCCAGGCCGCTCCGACAGCCGCCTTCGACCAGA
CCGGCCATGGAATGATCTTCGCACCGTACGACTATGCGAACTACGCCGCCCTCGCCGGCAATCCTCTGCTCACGGAATA
TGCTGATCATAGCGTAGGCGCCATTAAGCAGCAGCGTCGTTTGGCGACTAACCGCGAGCATCCCTATCAGCGAGCAACG
GTCGGAGTGCCAGCCAAGCCGGCGGGTTTCATTGAGATACAG
>CG10293-PB chr3R:17692628-17723271:+
ATGAGTGTCTGTGAGAGCAAAGCCGTTGTGCAACAGCAACTGCAGCAGCACTTGCAGCAACAGGCAGCCGCAGCAGTTG
TTGCGGTCGCGCAACAGCAGCAGGCTCAAGCCCAAGCTCAAGCCCAGGCTCAGGCCCAGGCTCAGGCACAGCAGCAGCA
ACAGGCGCCGCAGGTGGTGGTCCCCATGACCCCGCAGCACTTGACCCCGCAGCAGCAGCAGCAGAGCACACAGAGCATC
GCCGACTATCTGGCCCAGTTGCTCAAGGACCGCAAGCAGCTGGCCGCCTTCCCCAACGTCTTCACCCACGTCGAACGCC
TGCTGGACGAAGAAATTGCACGCGTGCGCGCCTCACTGTTCCAGATCAATGGGGTCAAGAAGGAGCCGCTCACTCTGCC
CGAACCCGAGGGCTCTGTGGTGACGATGAACGAGAAGGTTTATGTGCCAGTCCGCGAGCATCCAGATTTCAACTTTGTC
GGTCGCATTTTGGGACCCCGTGGCATGACCGCCAAACAATTGGAGCAGGAGACCGGCTGCAAGATCATGGTCCGAGGCA
AGGGTTCCATGCGCGACAAGAAGAAGGAGGACGCCAACCGTGGCAAGCCCAACTGGGAGCATCTGTCCGATGACCTGCA
TGTCCTGATAACCGTCGAGGACACCGAGAACCGTGCCACAGTGAAGTTGGCCCAGGCCGTGGCCGAAGTACAGAAGTTG
CTCGTGCCGCAAGCCGAAGGCGAAGATGAGCTAAAGAAACGTCAACTCATGGAATTGGCGATTATTAATGGCACTTATA
GGGACACAACAGCGAAATCTGTCGCAGTGTGCGATGAGGAGTGGCGCCGCCTGGTTGCCGCCTCTGATAGCCGCCTGCT
GACGTCCACCGGCCTGCCCGGCCTTGCCGCCCAGATCCGTGCCCCCGCCGCCGCCCCGCTGGGCGCCCCATTGATCCTG
AATCCCCGGATGACCGTCCCCACAACGGCGGCCAGCATATTGTCCGCCCAGGCCGCTCCGACAGCCGCCTTCGACCAGA
CCGGCCATGGAATGATCTTCGCACCGTACGACTATGCGAACTACGCCGCCCTCGCCGGCAATCCTCTGCTCACGGAATA
TGCTGATCATAGCGGTGGGTTGTTTGCCAGA
>CG10293-PC chr3R:17692628-17724179:+
ATGAGTGTCTGTGAGAGCAAAGCCGTTGTGCAACAGCAACTGCAGCAGCACTTGCAGCAACAGGCAGCCGCAGCAGTTG
TTGCGGTCGCGCAACAGCAGCAGGCTCAAGCCCAAGCTCAAGCCCAGGCTCAGGCCCAGGCTCAGGCACAGCAGCAGCA
ACAGGCGCCGCAGGTGGTGGTCCCCATGACCCCGCAGCACTTGACCCCGCAGCAGCAGCAGCAGAGCACACAGAGCATC
GCCGACTATCTGGCCCAGTTGCTCAAGGACCGCAAGCAGCTGGCCGCCTTCCCCAACGTCTTCACCCACGTCGAACGCC
TGCTGGACGAAGAAATTGCACGCGTGCGCGCCTCACTGTTCCAGATCAATGGGGTCAAGAAGGAGCCGCTCACTCTGCC
CGAACCCGAGGGCTCTGTGGTGACGATGAACGAGAAGGTTTATGTGCCAGTCCGCGAGCATCCAGATTTCAACTTTGTC
GGTCGCATTTTGGGACCCCGTGGCATGACCGCCAAACAATTGGAGCAGGAGACCGGCTGCAAGATCATGGTCCGAGGCA
AGGGTTCCATGCGCGACAAGAAGAAGGAGGACGCCAACCGTGGCAAGCCCAACTGGGAGCATCTGTCCGATGACCTGCA
TGTCCTGATAACCGTCGAGGACACCGAGAACCGTGCCACAGTGAAGTTGGCCCAGGCCGTGGCCGAAGTACAGAAGTTG
CTCGTGCCGCAAGCCGAAGGCGAAGATGAGCTAAAGAAACGTCAACTCATGGAATTGGCGATTATTAATGGCACTTATA
GGGACACAACAGCGAAATCTGTCGCAGTGTGCGATGAGGAGTGGCGCCGCCTGGTTGCCGCCTCTGATAGCCGCCTGCT
GACGTCCACCGGCCTGCCCGGCCTTGCCGCCCAGATCCGTGCCCCCGCCGCCGCCCCGCTGGGCGCCCCATTGATCCTG
AATCCCCGGATGACCGTCCCCACAACGGCGGCCAGCATATTGTCCGCCCAGGCCGCTCCGACAGCCGCCTTCGACCAGA
CCGGCCATGGAATGATCTTCGCACCGTACGACTATGCGAACTACGCCGCCCTCGCCGGCAATCCTCTGCTCACGGAATA
TGCTGATCATAGCGTTGGTCGATATATGCATGCCGGCTCCGTCTTT
>CG10295-PA chr3R:2207959-2212266:+
ATGTCCAGCGAGGAAGACAAACCGCCGGCGCCGCCCGTGCGTCTCACCAGCAATCGGGGCGGCAACGAACGATCGGGAG
GAGGAGTGGGCGTCGGCGGCGGAGGACTGGGAGGTGGCGGAATGGGAGATGTACCGCCCGACATGCGTCCGCTGCCCAA
GGAACCCGACGACTCCGACCGGAAGAAGAAAACGCTGAAGAGCAAGATCAAAGGATCGAAGCCCTCGCACACGGACTCC
AAGCCGAACATCTCCTATCCCACGAACTTCGAGCACACGGTCCATGTGGGATTCGATGCTGTCACCGGCGAGTTTACCG
GCATGCCGGAGGCATGGGCACGACTCCTGATGAACTCCAACATCAGCAAGCAGGAGCAGAAGAAGAATCCTCAGGCCGT
GCTCGATGTGCTCAAGTGGTTCGACAACACTACCAAACAGAGGCCAAGTTCCAAGTACATGACAAATGCCATTACGACG
CATTCAGGATCATCGCTCAGCCGCGTCAGCAGCAGCAGTCCGAGCAGCACGCCAACGGACTCGGAGCTGCACGGCTCCA
ACAGCGGAGGCAACCTGATTGGCGTCCAGTTGGGCAGTATGACTCTGGGTCCCAACGCCAACAACGTGGCCGTCGCTGG
CCAAATTCTGGGCAACCACTACCAACAGCAGCAGCAGCACCTCCTTCAACAGCAGCAGCCACTTTTGCACCAGAACCAC
AACCAGCATCACATGGGCATAAGTCAATCGCACTCGTACAACTTTGTCGGACACACGGCCTCCTCATCCACATCGCAAC
ATTCATCCGCTAACGAGGACGATATGCTGGGACCACAGCATCCGCAGCAACAGCCACCACCTCCACCGGTGGCCTCTAG
GCCAGAGCGCACGAAATCCATCTACACGCGGCCAATCGAGGATCTGCAGCCAGCCATCATCCCCATGCCAGTGGCGCCA
GCAACCACGCCTACAACGCCGCTGCAAAATCATAGGACGCCAGGCGGACCAGCGGCATCGCCAATGATGCACAACAATG
CCACGACGACGCTGGACAAGAATAAAAATAATGCAAATCTGTACACACCGGAACCCACGGTAGCCCAAGTGTCAGCCGG
[truncated: 17,800,420 more chars]
