# Supplementary material for: Widespread Discordance of Gene Trees with Species Tree in Drosophila: Evidence for Incomplete Lineage Sorting
Source: PLoS Genet. 2006 Oct 27;2(10):e173. doi: 10.1371/journal.pgen.0020173 (PMC1626107; doi:10.1371/journal.pgen.0020173)
Supplement: Dataset S8 — (2.7 MB ZIP) [file pgen.0020173.sd008.zip]

Archive with 1 entries (1 files):
- simulans.orthologs.translation.fasta
