# Supplementary material for: Widespread Discordance of Gene Trees with Species Tree in Drosophila: Evidence for Incomplete Lineage Sorting
Source: PLoS Genet. 2006 Oct 27;2(10):e173. doi: 10.1371/journal.pgen.0020173 (PMC1626107; doi:10.1371/journal.pgen.0020173)
Supplement: Dataset S11 — (6.3 MB ZIP) [file pgen.0020173.sd011.zip › erecta.orthologs.cdna.fasta]

>CG10000-PA scaffold_4820:3446507-3448849:+
ATGTACGCGGGTGGAAAATATTGCAGTCCTCGTCGTTGCGTTTTCTGTATCATTGCATTCCTTATCTGTCAGTTGGTTT
TCTTAGTCATATTTATACGGAATGATCGCTATGATGATATGTACGCAAGTGAACGGCTGGCTTACAAAAATGACAGTGG
GGATAACTATCTGGATTGGCGTGTATTCATATCCCATGCACCGGAAACATCCGAGGATTTTTACCAATACAACATTCAT
CTGAGTAATACTTTGGGTCTTATACGTAAGTTGCCCGTAACAAGGCATTACAGTTGTGCTACTAGAAATCCTACACTTC
CGCCGCCTTTGGAGGCCAATGTGAGTGTGGTGATCAGTTTCCACAATGAAGCGCGTTCGATGCTGCTGCGCACCATTGT
TTCCCTGCTGATTCGCACACCGGAGGACTATCTGCACGAGCTAGTCCTTGTGGACGACAGCAGCCAGCGGGATGTGACC
CTGCTGGAAGACCTCAAGCGATGGATGGGCGGAGTGTTCGGGTCGAGGCATCGCCTGGGGCTCATCTTTCTCAGGAACC
AGGAGCGCATGGGCCTGATTTGGTCGCGCAACAGGGGCGCCGCCTTGGCCAGTGGACGTTATGTGCTCTTCCTGGACAG
CCACTGCGAGGTGAACGAGGGCTGGCTGGAGCCACTGCTGGAGCGACTGGCTCGCAATTCCAATCTGGCGGTTAGTCCG
CTACTTGACCCCATTGACCCGACCACCCTGAGCTACCGGAAGGGCAACGAGTTGCTGAAGGGCGGATTTGACTGGTCCC
TGCACTTCCACTGGCTGAAGCGCCAGTTGGCCAGCCAGGAGCGCTTGGAGACGCCCTACCAGAGTCCTGTCTTCGCTGG
CGGTGTCCTGATGATGTCACGCGACTGGTTACTTGAGCTGGGCAGCTTCAACCCGCACCTGAAGATCTGGGGCGGCGAG
TCCATCGAGCTGGCCATTAAATTGTGGCTTTGCGGTGGACAAATTGAGATCGTGCCCTGCAGTCGAATCGGGCACATCT
TCCGCCGCCGCCACGCCTTCGACTTCCCACCGCAAACCGACCGGCAGTTGAGTCCGGCCCAGGCAACCTATCTGCACAA
CTCAAAAATCATAGCCGAGTCATGGCTGGACGAGTATAAAAATATGTTCTACGCACTGAGGCCGGCGGCCAGGCGAATT
CCGCTGGATCACACTTATGATGAGCTGCAGCGGATGCGGACCGAGCGGCGGTGTCATCCCTTCGAGTGGTATCTGCGGC
ATGTCTGCCCCGAACTAAGGATGCACTTTGACGAGCTGTCGGCCACGGGAACGTTGCGGAATGAGGGCCGGTGTGTGCA
CGCCAGGACCAAGGACTCCCAGCTGATCCTGGCCAGCTGCTACCTCAGCGACATCACCCAGTGGAGCATGCTGCGCCAG
AGTGGGCAGCTGAGCACCCATCGGGAACTCTGTCTGGCTGTGGGATTCGGGATGCGAATAGCACTGGAGCCGTGCGGCC
GAAATGAAACCGCGAAGAGGTCGCAGCGATGGGTGCGCCTGGGCACCCGCCTCCTGCACGCCGAGACGCACCTGTGCCT
GGATAATCCGCTCAAGGATCGATTGGAGATGAGCACCTGCCGTTCGCAGGCCGTATCGCAGTCGTTTCAATTTGCATTG
GAAATGGAGGGGCACACA
>CG10001-PA scaffold_4820:3454171-3460808:+
ATGGAGAACACCGCACTGCTGGCTAATATTAGCCTAAATGCAACCAGAAATGAGGAGAATATCACTTCATTCTTCACCG
ATGAGGAGTGGCTGGCCATTAGTGGCACTTTGCCGTGGATAGTGGGATTCTTCTTTGGCGTCATCGCCATCACGGGATT
CTTTGGCAACCTGCTGGTCATCCTGGTGGTGGTCTTCAACAACAACATGCGCTCCACCACCAACCTGATGATTGTCAAT
CTGGCTGCCGCTGATCTGATGTTCGTAATCCTCTGCATTCCCTTCACGGCCACCGACTACATGGTGTACTACTGGCCAT
ACGGAAGGTTCTGGTGCCGCAGTGTCCAGTACCTGATTGTGGTTACCGCCTTCGCCTCCATCTACACGCTGGTGCTGAT
GTCCATCGATCGATTCCTGGCGGTGGTCCATCCCATTCGCTCGCGGATGATGCGGACGGAGAACATCACTCTGATTGCC
ATCGTGACTCTGTGGATCGTGGTGCTGGTGGTTTCGGTGCCAGTAGCCTTCACCCACGACGTGGTGGTGGACTACGATG
CAAAGAAGAACATCACCTACGGCATGTGCACCTTCACCAGCAACGAATTCCTCAGCCCGCGCACCTACCAGGTCACCTT
CTTCATCAGCTCCTACCTGCTGCCCCTGATGATCATCAGCGGGCTCTACATGCGCATGATCATGCGGCTCTGGCGCCAG
GGAACCGGCGTCCGCATGTCCAAGGAGTCGCAGCGCGGCCGCAAGCGGGTCACCCGCCTCGTCGTCGTGGTGGTCATCG
CCTTCGCCTCGCTCTGGTTGCCCGTCCAGCTCATCCTGCTGCTCAAGTCACTCGATGTCATCGAGACGAACACCCTCAC
CAAGCTCGTCATCCAGGTCACCGCTCAGACTCTGGCCTACAGCAGCTCGTGCATCAATCCGCTGCTCTACGCCTTCCTC
TCCGAGAATTTCCGGAAGGCCTTCTACAAGGCCGTTAACTGCTCATCTCGATACCAGAACTACACATCTGACTTGCCGC
CGCCGCGCAAGACGTCCTGTGCCAGGACCTCCACCACTGGACTC
>CG10002-PA scaffold_4820:3623987-3625519:+
ATGCAGAAGCTCTACGCGGAGCCGCCTCCGAGCAGTGCTCCGGTGAGCATGGCCAGCTCGGGTGGCGGTGGTCCTCCGT
CGGGCGGCGGTGGAGGCGGCGGCGGCGGAGGAGGAGGCGGTGGCCCGCCACCGCCCAGCAACAACAACCCGAATCCGAC
GAGCAACGGCGGCAGCATGAGTCCCCTGGCCCGATCCGCCTACACAATGAACAGCATGGGCCTGCCGGTGGGCGGCATG
TCATCCGTTTCCCCCCAGGCGGCGGCCACCTTCAGCTCCAGCGTCCTGGACTCGGCGGCGGCGGTGGCCAGCATGAGTG
CCAGCATGAGTGCCAGTATGAGCGCCAGCATGAATGCCAGCATGAACGGCAGCATGGGCGCGGCGGCCATGAACTCGAT
GGGCGGCAACTGCATGACCCCCAGCTCGATGAGCTACGCCAGCATGGGATCTCCGCTCGGAAACATGGGTGGCTGCATG
GCCATGTCGGCAGCCAGCATGTCGGCGGCGGGATTGAGCGGCACCTATGGTGCCATGCCGCCGGGAACACGGGAAATGG
AGACGGGATCGCCCAATTCCCTGGGCAGATCGCGGGTGGACAAACCGACTACCTACAGAAGGAGCTACACGCATGCCAA
GCCACCGTACAGCTACATCTCGCTGATCACCATGGCCATCCAGAATAACCCCACCCGAATGCTGACGCTCTCGGAGATC
TATCAGTTCATCATGGATCTGTTCCCGTTCTACAGGCAGAACCAGCAGCGCTGGCAGAATTCCATTCGGCATTCGCTGA
GCTTCAACGATTGCTTCGTGAAGATTCCCAGGACGCCGGACAAGCCAGGAAAGGGATCATTTTGGACTCTGCATCCGGA
TTCGGGGAATATGTTCGAGAATGGGTGCTATTTGCGGCGACAGAAGCGTTTCAAGGACGAGAAGAAGGAGGCCATTAGG
CAGCTGCACAAGAGTCCGTCGCACAGCAGCCTGGAGGCCACCAGTCCGGGCAAGAAGGATCACGAGGACTCGCACCACA
TGCACCACCACCACCACAGCCGGCTGGACCACCATCAGCACCACAAGGAGGCGGGCGGAGCATCGATCGCCGGCGTGAA
TGTTCTGAGTGCGGCGCACAGCAAGGACGCGGAGGCACTGGCCATGTTGCATGCCAATGCCGAACTGTGCCTCAGCCAG
CAGCCGCAGCACGTGCCCACCCATCACCACCACCAGCACCACCAGCTGCAGCAGGAGGAGCTGTCGGCGATGATGGCCA
ATCGGTGCCATCCGTCGCTGATCAGCGACTACCACTCGTCGATGCATCCGCTGAAGCAGGAGCCCTCCGGCTACACGCC
CTCCAGCCACCCGTTCTCCATCAACCGCCTGCTGCCCACGGAGTCCAAGGCGGACATCAAGATGTACGACATGAGCCAG
TACGCCGGCTACAACGCCCTCAGTCCGCTGACCAACTCACACGCTGCCTTAGGCCAGGACTCCTACTACCAGAGTCTTG
GCTACCATGCGCCCGCCGGAACCACGAGCTTG
>CG10005-PA scaffold_4770:13820351-13822003:+
ATGTCGGGATTAATGAATGCCTTTTTGCTTTTGTTCGCCTGCAATTTGCTGTTGGCTGTGCACGTCTCTGGCAATAAGC
AGCAGAAGAATCAAAACCAAGAAATCTGGGAACAAGACCTTTCGGACACCTTTAAAATCGAGGGCAGCGACCAGGGCAT
TCAGAAGGTGAACCTCAAGTGCGGAGCGGACTCCATGAACGTGGTGCTGGAGACGGAGAAGCCCTTCACGGGCGTTATG
TACACTCGTGGAAGCTTCTACAAGCAGTCTGCGCCGTGCTTCATGAAGCCCACATCCAGCCAAGGATCCCGCACCATGG
AGATGAACTTCCAGCTGGACCAGTGCCAAACGATCCGGGATGGTGACCTCTACACCAACATCGTGGTGATCCAGAACGA
CCCAGAGTTGATCACGCCCGGAGATTCGGCCTTCTCGCTGGAATGCGACTTCCGGCAGCCTCGCAGCCTGGACGTGGAG
GCCAGCATGCAGGCCAGGGACAGAGTGGCCACTGGCTCGAAAATCACACTCACAAGTCCTGATCCCGCGGCACCCACGG
AACACCTACACAACTCGGTGGTTAGCAACAGCGACTCGGTCGCATACATACCAAAGTTCAGCCGACCAAACAGAACCAT
ACACCTGGGCTCTGTGGAGGAAGTGACGTTGCCATCGTCCTCCCAGGCGCGAGATGAGCTC
>CG10006-PA scaffold_4784:14947760-14950456:+
ATGTTCAGCCTGAACCTGGGTCAAATCCAATTCGAGCCCTCGCACACGATCGATCAGCATCGACCTCAGGGATACTCCA
ACCAGACAACGCGTTGCATCAATGGCACGTATTACTTGGAGCCGCGAGCTAACGCCACGGATGAGGAGGCTTTGGAGGT
GCAAATCTCTCCGCCTGGCAATCGCTCAAAGTCAGAGTGGAACGCCCAGGTTCCGGAATTCCTTGAAATGCATGACCCC
AAGCACCGGCACCCGAGGGAGAGTTCAGAACCTGTTGCATCTTGCTTATCACCCAAGTCGTTGCTTTCTCTCCTCGTTA
ACCACAACGACCTCCACAAAAACAATGCCTACCGCACACTGCTCATTAAGAATGATGTTAGTTCAACGGATGCCATTCA
TAATTCTGAAGAGGAATACAACAAATTCATCAACTCGGTGCGGATCACTCCGCAAGCTTTTATGAAACTCTGCCCAGCT
CTATTAGCCCAAATCGATAATGGAGTGTGCAAGCAACCAGCTGTTCGATCAGAAAGCCTTAACGATAAGAATCAGAAGA
TATGGTACGCTTGGATCTATGCCAGCATCACCATGCTTCTACTCTCCGTCTGCGGTCTGCTGGGAATTCTTCTGGTTCC
CTTGATGAAGTCAGCTGCCTATCAAGAAATCCTCAAGTTCCTGGTTTCCATCGCTGTGGGCACTTTAGCTGGCGATGCC
CTCATGCACTTGCTCCCACATGCTCTTTTCAAGGAGGAACAGCACGAGGAGGAAGTCACTGGTATTAATCCTTTGGAAT
CAGATCACAAACATAGCAATGAGGCGGCTCTGCTTTGTGGTTGTACTTTCCTGGCGGCACTATTCATGTATATGCTGGA
GAACCTGATTCCGCTGCTGAAAGGGGGTAAGCCAGGCCATGGACATAGCCATGGACATGGTCACAGCCACGGCCACAGT
CATGAACATATGGAGAAGCCCGCTGCCCAGAATGCCATTGATCTGCCAACTCCTCGAGAACTAAATGTGATGCTGCAGG
AAGCCACGCTGGATGAGAAGACTCCTGATCGACCGCTCACCCCAGTAGCCTTCATGGTAATCATCGGAGATGGCTTGCA
CAATCTGACCGACGGTCTGGCCATAGGTGCAGCCTTTGCAAGTGATCCGGTCACTGGTTTCGCTACTGCCTTCGCCGTT
CTCTGCCATGAGTTGCCACACGAACTAGGCGACTTCGCTCTGCTGCTCCAAACAGGTGTCTCCATTCGAAGAGCCGTCT
ATTTGAACATTGTTAGTTCAGTTCTCAGCTTTGTGGGCATGTCCGTGGGTCTGTTTATCGCGGGAATTGGAGATGGGAT
GACCCAATGGATTTATGCAGCCACCGCTGGTTCCTTCCTGTACATTGCCTTTGCCGATCTGGTGCCCACCATGAGTGTG
GCCCACAATCCGGAGATGGCCAAAGACCCAAAGGGTATAATAATACAAATATTTGGTATCCTTCTGGGTGGACTGATAA
TGTTGACTATTGCCCTTAATGAGCACGATTTAGAGGGTCTGTTCAAGAGCTTT
>CG10007-PA scaffold_4770:13822933-13824306:+
ATGGATCATCGAGTACTTCTGTCGCTGCTCTTTGTGCTCAGCGGCACCTTCAACGTTCTGGTGGTGAAGTGGGCCAATC
AACACCAGGTAATCGGCAGCGATGGCAAACTGCATGGCTTCCAACATCCAGTGGTGTTCACACTGCTCATGTTCCTGGG
CGAGTTCCTGTGCTTTGTGGTCTTCAAGGTGATCCGCCTGATCTCCAGTCGTCGTGGAGTCATATCCGATCTGGATAGC
ATCTTGTCACAGGACAGCAGTGAGTTCCGCCCCGTGAGCATGCTACTGCCCACCTTGCTGGATGCGGTAGCCTCCATTT
TGCTGTTCACCGGACTTTACTTGACTTATGCCACCAGCTTTCAGATGATAAGGGGCGCCGCTCTGATCTTTGTGGGCAT
CTTCAGCACCATGTTTCTGAACCACACGCTGACCGGACGGCACTGGCTGGCCATCTTTACGATTTCTTGCGGCCTGCTG
GACATTATCAGTCTGGACGTCCATCGTATTGAGTACGACCTGGTCACGTTGCCGTACACGGACTACAAACCCATTCTGA
CCGGCGACTTACTCATCATCATTGCTGAGATTCTACACGGACTGCAGTATGTTTGCGAGGAGAAACAGCTCAAGACCTC
GAATGTGGCCCCACTGCAAGCTGCCGGCTGGCAGGGAATCTTCGGCTTGGGCATCTCCTCGCTGCTGGCCATTTGTATG
AACTTCCTACCAAGCATCGATCCATTTAACCACAGTTCGCGTGCAGTTTTCGACGATTGGAGTGATCTCTTTGCGGCTG
TGCAGGGGAATACCTCATTGATTATGGTTTTGATTGCCTTCACCATCTCGTGTGCCATGTACAACTTCATTGGACTTTT
CATTGCGATGTACTCGTCCAGCGCCAATCGGCTTCTGGCCGATGGGCTACGCGTATACTTCATCTGGGTGTTTGTGATT
ATCATGGAGTGGGAGTACATGAATCTGGTCACGATCATGGGCTTCCTCATTCTGCAAATGGGTATCATTCTCTATCGAC
AGGCCCTGTTCCTCGACTGGTATAGAGCTGCTGTGGCCCGCTGGTATCGTGCTCGTTACGTGGACTTGAGTTCCGAGAA
TGCAGCTGTTCCGAACAGCCGGCCAGCGGATGTGATC
>CG10009-PA scaffold_4820:3609340-3610414:+
ATGCCGAAAAAGAAGACTGGGCAGCGTAAAAAGGCCGAGAAGCAGAAGCTTCGTCTCAAGGAGATCCGCAGCAGGGAGG
TGCCCCTAGCGGACTTGCCCTGCAATGCCCCGATGGAGTGCGACAAGTGCGAGAAGAAGCAGAAGTCGAGGGCCTTCTG
CTATTTCTGCCAGAGCATTCAGAGATTACCCATTTGCGCCCAGTGCGGGAAGATCAAGTGCATGCTGAAGACCGGCGAC
TGTGTGGTCAAGCATCCGGGAGTCTACACCACGGGCCTCGGAATGGTGGGCGCCATCTGCGACTTCTGCGAGGCGTGGG
TCTGCCACGGACGCAAATGCCTTCAGAACCACGCCTGCACGTGTCCGCTGCAGAATGCAACCTGCCTGGAGTGCGAACG
CGGTGTCTGGGAGCACGGCGGCCGTATCTTCAAGTGCTCCTTCTGCAACGGATTCCTGTGCGAGGACGATCAGTTCGAG
CACCAGGCCAGTTGTCAGGTGCTGGAGTCGGAGAACTACAAGTGTCAATCGTGCAACAAGCTAGGCCAGTACTCCTGCC
TGCGCTGCAAGACGTGCTACTGCGAGGATCATGTGCGTCGCAAGGGCTTTAAGTACGACAAGAACAAGCCGATTCCGTG
CCCCAAGTGCAACTACGATACCTCGGTGACCAAGGACCTCAGCATGTCCACGCGGTCACACAAATTCGGGCGCCAGCAA
CAAGGAGGCAACAGCGACGACGAGGAGGGATACGGTGGATACTATGGAGCCAGTGGCAGTGGCTATTATGGTGGTGGCG
CCAGCGGTGGCTACTCCTACGGCAATGATGATGATGAAGATGAGTCCGATGGAGACTACGAGGATGAAAGTGATGAAGA
CGATGATGATGATGAGGAAGAGGAAGAGGAGGAGACTACGGAAAGCGAACCAGAGAAGGAAACCGACAAAAAGTCCACC
AAA
>CG10011-PA scaffold_4820:3593158-3599801:+
ATGTCTAAGCACACGGACAACGATAATCTGCGCAATGACATCTACGAAAATCTGCCCTGTCAGGCGATGTACAACGATT
CGGTGCGCAAGATGCAGCAGCAGAAGTCATCGACGCAGACAGCCAGCAGCAACCACAACCCCAATGCCAACTCCATTGG
GAACTGCGACTCCACGCCTGCGGCAATCAACAAGAGTCATCCGCCGCCAGTCAACAACCTGCCCAAGGAGATGCTGTAT
GCCACACCGCTGCGAAAGTCCGATCGCTACAAGAGCGGCGATAGGACTCGCCACGTGGCCACTGCGAATGCGGAGACGA
AGCTGTCCAACTTCCGGGACTCGAATCGATTGGCCAGTGCGCGCAACGGAAATCCCGTTCAGGTCACCGATCTAGATGC
GGACGAGGACGATGCCCAGGGCGATGGTGTAGATGGCTGTGCCTCCACCAGTGCCCTAGTCGGTGGCTCCAAGTACAGC
AATCAACCATCAGCTGGCACGGCCAACCAGCATCTAGAGGATCGGCGTATCCTCAACTTCCTGAAGGACACCACGCAGC
TGCAGAAGAAGCTAGAGATCACCGGACGCGACTGTCCCAACGCCAGTTTTTCGAACCTGGCACGTGAGGAGCATTTCGC
CAACCTGGTGCAGCAAAACTTTCCCCAGGATGTCGCCACTCACCACTCAAATGGTGAAACCAATGGCGGATCAGCGCCA
GAGGAAGATGGCCAAGAGGCAGCTGGTGGATTGAAGACCCAGCCAACTGAGGATACCGATGGCAACTTGGAGGCTCTGA
TGCAACGCAAGGTGTCTCCGGACAAGGAGGTCAATGGACTGGTTCACAGTGCAAGCCTGGAGCCAAACAATCGCATCGT
AAGCACCGTATACATCCATCGCGAGTGGGTGCTAAAAAAGATTGCCCTTTGCCTGGAGCAACGAACGGCGGGAAAGAAG
GCAGGACCCGTGGCTCTGGGAGGAGCAGCCTCCTCCAGTTACGTGTCCGCCAGGGCCAAGGCGGCGGCTATATCGAGCT
CTAGCTACAACGGTTGCCTAGTGCTAGGCTCAAATGGCTCTGGCAAGACCTCCATTTGCCAGGCAATCATGAAGGGCAA
CTCTGGAACCAAGGGCATACTCAACCGGAAGCTGCTGGCCTGCTACCTCATCGAGTCCCAGAATCCAGAGTGCCACAGT
CTGTCGCTTTTTATGCGAAAGATCGTGCTGCAGCTGCTCAGCCATGCCTCGCTGATCAGCCGGGATGAGAGCCAGCGGA
TCATCGACGAGGGGTTCTCCTTCCTGCGCGAGGAGGCCCAGCAGCAAGAGTTCAAGCTGGACGAGGCCATGAACAACAT
CAGTCTGAGTGAGAATGCCGAGGAGCTACTAATCGAGGAACTCAAAAGAGGAGCCAACGAATGCGACACCAAGGAGCTA
GACAACTTCCAGTCGCAACGCACCTCCACAGTCAATAAGGCAGCCAGGACTAGTCTCACGCGCCAGCAGTCGGAGCCGG
CTCCGTTGCAGGTCGTGGATGCAGTGAATCCGGACGAGAAGACCGGCAGTAACTACGGCACACATCCACCGAAAAGGGC
CTCCCGGGAACGAGGTGATGCAGGTGATGCTGAACAGGACAAAGACATGGGCAGCGAAAAGGAGCAGAAGCAATCTCAG
GAACCCAAGGAGACGCCCAAGTCGAGTCCTGCGAAGAGCAAGTCAAAGATTCCCGTCAAGCGGGGTCGTTCTGGCAGTG
GTGTGCTATCGCCCTCTAAACTAGCCACCATCAGCAATGGTGGCCAGTCTATTCAGCAAGGTGGTGGCGAAGATATAGC
CGATCTAAACACTGACCAAGAGAAGCACGAAATCGAAGCGGCCATCAAGGATGACAAGGTGGAGGAACCACAAAGCAAC
AACGAAGACAAGGAGGAAGATAAGCCCGAAGCGGATAAGGAACTGAATGACCTACTTAAAGAGGAGTTGGATAAATCCA
GTCAGGAGCCCAAGGAAGAGGAGACCAAGGAAGAAGCTACAGCGGATTCCAGTGCGGAACCCCTCATAGATTTCACAGA
GCCAAAAGTTAATGGCAAACAGGAGGAACCGCAGCTGATACCACCTGTACCCGGAGAGAAGCCTAGGATGAGCACCAAC
ACCCTGCCGCCACCACTGCCTAAAACAAAGAGCTGTCGTACCATCATAGCGGATGGCTACTACGAACTGCTGCTATCCA
ATCCGGAGATCCTTGAGTGCCTCAGTGTGGACAACATCGAAAAGAATCCGGATGAGTGCTTCAAAAAGGCCTTCTTGTT
TCCCCTGCTGGAACTGACTCCTCCAAAGACGGCTTTACTCCTGCTGATTGATTCAATCGACGAGAACTACATCAACGAG
GGAAACCTCATCTCCACTTTAAAGGGAGGAAGGGGCACAGTCACCAACCACAAGAGCCGTAATGTGGCCGAGCTGCTGT
CGAATCACATCCATCTGTTTCCTAAATGGCTATTCCTTGTGTGCACCACCAAGAAGCAGACCAAGCAGATCACCAAGAT
GTTCACTGGTTTCAAGAAAATTACGCTGGATGATCTGCGCAAGTCCCATGTCGTCAAGGATGTTCAGGAGTACATCATC
AACCGCCTGAATTCCGACTTCAAGGATAGCATTATGCTGACCAAGGAGATAATCGAGTCGCTTCACCAGCTATACATCA
AGTCGAATGGCTGTATTCTTTACCTGGAGAAGGTCCTTCACGGCATCAAGGATAACTTCTTCAGTTTCCGGGAGATAAA
GCTGATTCCCTGCACTCTGAACGGCCTGTACTTGTACATCTGCCAGAAGTCCTTCAACAAGAAGCAGTATATGAAGATC
CGACCCCTGCTAAATGTCCTGCTAGCCTCATCCGGCTACGTGGACAAGCTCTTCCTGTTCAACTGTCTACGCACCCACA
ACTACACGATCGACTGCCAGGAGTTCGAGAAGCGCTTGCAGCTAATGCGCAACATTCTGGCCTACGATTCTAATGCCCA
GCGCCTGAAGATCTTCCACAACTCCTTTGCCGATTGGCTAGTGGACGTAAAGTTCGCCACCAAGAAATTCATCTGCGAT
GTGAACGAGGGTCATGTGATGATATCCATGTACTACCTACTGGTTGCGGATACCCTCTGTGCGAACACAGTTCGAAGAT
TTGCCTACCATCTCATAAGATCGGGAGAGTATCTCACCAGTCGGCACGTGGACCTAGATCTTATTCTGATGTTGCTGGA
ATCGAGGCTCAATTTAAGCGACTGCTTCTACACGAACCAGATGAACTGCTGTGCCCAGTGTGAGCACGATTTCAAGTAC
GACGTCAATTTCCTGCCCAAGACGAGGGCCATGTTGGAGCGCTTCTTGGCCAGCGAGCTGAGCGAACCCTTCGCCCAGT
TCCTGTGCGATTTCTTTAAGCCCAGCCTGCCCACAGACGCCAAGATGTTGAAGCTGCTTATTGAGACGGGCATCAACAA
TGCCGAATCCCAGAACTCCTGCGAGTCGTCGCTTATGTCGCCGGAGCTCTCTGAGAAATCGCAAAACATTGACTTCGAA
CTGGCGGATCTGCTGTTGTCCAGCGAGAAGAGTTGCCTGATGGAGACCCAGCGGGCTGGCAGTCCCTCGGAACACAGTG
AGCCACCAGCCGAGAGTCAGGATGAGAATGCCTCGAGCACGTTGCACCAGCTTTCCGACTCGCATCACATTGAGCTGCA
CAAGGGCAAGGCTCTGATCCACATCCTAGCCAACGATGGCAATCATCAGCTGCTGGAAAGGGCCCTCAATGCCTGCAAG
AGTCCAATCGATCTGGAGATTGAGGATTACAATGGGCAGACAGCCCTGAATATAGCCGCACGGAACGGACACCTCGAGG
TGGTAAAACTGCTCCTAAGCTTCTCTCAGCCCTGTAACGATGGGACTGGCCGGATGAAGCGGGTGGATGTCAACCATGC
CGATCGCGATGGTTGGACTCCACTGAGATCCGCCTCCTGGGGTGGTCACAGTGAGGTGGTGCGTCTACTCATAGCTCAA
CCAGCCTGTAAGATTGATCTTGCGGACAAGGAGGGACGCACCGCCCTAAGAGCTGCCGCCTGGAGTGGACACGAGGATA
TCCTCAAGCTGCTGATTGAGTCGGGAGCTGATGTAAACTCAGTGGACCGGCAGGGACGCACTTCATTGATTGCTGCCTC
CTACATGGGTCACTATGACATCGTGGAAATTCTGCTGGAAAACGGTGCTAATGTCAATCACTTGGACCTGGATGGACGC
AGTGCTCTGTGCGTAGCCGCCTTGTGCGGATCGTCAGGATATAGTAAAGTTATATCCACGCTGCTGGATCATGGCGCCA
ATACGGATCAGTTGGACAACGATGGCATGTCGCCACTTTTGGTCAGCTCCTTCGAGGGCAATGCCGAAGTGTGCGAGTT
GCTTCTGGAGAACGCCGCAGATCCGGATCTCGCCGATTTCATGGGTCGCACTCCACTGTGGGCAGCCTGTACCGCAGGC
CATGCCACCGTGGTGAAGTTGCTGCTCTTCTGGGGCTGCGGAATTGATTGCATGGACTCCGAGGGACGAACGGTGCTAA
GCATTGGCGCCGCCCAGGGAAATGTGGAGACAGTAAGGCAATTGCTTGATCGGGGACTGGATGAAACGCATCGGGATAA
TGCCGGTTGGACACCACTGCATTATGCCGCCTTTGAGGGATTCCACGAAGTGTGCTTGCAACTGCTGGAGTCGGGAGCC
AAAATAGACGAGTGTGACAACGAGGGAAAGACCGCCTTGCACTTGGCCGCTCAGGAGGGACGCCTTCATTGCGTACAGG
CTCTACTGGATATCCACTCCAGTTTCGTGGACCAAAAGGCCCACGATGGAAAGACTGCCTTCCGGCTGGCTTGTTTGGA
GGGCCACATGGACACTGTTGAGTTTCTGCTGAAGTTCTGCTGCGATGTGAACTCCAAGGACGCGGACTCGCGCACCACC
CTCTACATTCTAGCGCTGGAAAACAAACTGGAAATTGTCAAATTCCTGCTGGACATGACCAACGTGGATGTCAATATTC
CGGACAGCGAGGGTCGGACGGCTCTGCATGTAGCCGCCTGGCAGGGACATGCTGACATGGTCAAGACCCTGATCGAGGC
CGGAGCAGATGTGAACTCCATGGACCTGGAGGCTCGTACACCACTGCACTCGTGCGCCTGGCAAGGCAACCACGACGTG
ATGAACATCCTCCTGTACTACGGAGCCCTGGCAGATCATGCCTGCAAGCAGGGAGCCACTGCCTTGGGAATTTCGGCCC
AGGAGGGACACGAAAAGTGTGTCATTGCCCTTCTCCAGTTCGGAGCTAATCCCTACAAGTCAGACCACTGCGGACGGAC
GCCCATTAAGCTCGCAGCCAAGTCCAGTCGCACTAGCATCCTGAAAATTTTCGAGAGCTACACCAAAAATGAAGCTAGC
AATCCCAACGAACCCAAGTTCCATGCCCATGCCAGCATGCTGAGATCTCCGGATCAGCCACCGGCTCTGCCACTTCATC
AGAACCTGGCCCCGTATCCGGCCCATGCCTCCGCCTCGTCGGTATGCTCGGCAGCCACCACGGCCACCGTGCACAATGG
CAGCCACCTGCACGTCCTCAATGCCTCCAGTTCCACGCACAGCTCGAACAACTTCTACCAGAACACCATGCAGTCGGAC
ACGAGCAGTTTGCATAAGCGCAAGAGCGTCATCTCTAGTCAGTCCACGGGCAGCAGCAATGATCAAGCGCCGCTTACCT
TCACACAACAATTGCAGCGACAAAGCAAACTCAGCTCACGCAATAATCTGATGGTGAACTCGAAGCACGCATCCAGTTC
GGGAGCAGCAGGACACAAGTCCAGTGGTGGAGGCGGTGGTGCTCAACGGCACTCTCAGGTTCTGCCCGATCTCAGCGAG
CATCAGCTTGCATCCAACATGACCAACGAGGCGGACATGTACGACATGGAGTGCATGTCGCCGCTGTACGCCACGCCTC
CTCATTCGCCCAGCAGCGAATTGAGTTCACCTGGCCAACTTCCAGGTCTGAATGCCTTCGTGGACGATGAGAGGGCCGG
AACCAGCAGTGGCGGAGGTGCCAAGCTGCCGGATAATCATTTCGCGCGAGACACGCACATGCGTATTATTCTGGGCAAC
CTCAAGGAAAACCAGCCCAGCTCCTCGGGCAAAAGCAAGCGCAGCGGAGTATCCAGCAATCCGGCAATGCGGCTCATCC
GCAGTCGCTTTGATGCCGCCTCCCAGTTGATCCGACGCACCAACAACATACTCTCTTCCAGCAGCAATCAGGGCTCCTC
CAGCATTGGCGTCAAATCGGGCACCTTCCAGTGGCGCAAGGAGAGTCAAATG
>CG10013-PA scaffold_4770:13467075-13468439:-
ATGCCGTTGGACCAAGTTGTAATCACCTACGTGCGCAGCAGCAGCTGGATCAACGTCCTACTGCTCAGATCGATGAACC
TCTTCCAACCCGTCCTGGTCGAGAGTCCCAGTGTGTCCGAGTTGATAGAAGTCAGCCCCAATGGGTTTTGCTGGTACGA
GCAGAACGTAGAGTACCGCATCATGGTGAACGAGGTCTTTGATATTGGCACCAAGACGAATGGTGGTTCCGTGGTCGAA
ATGCAAGGCAGTCATGTGTCATTTGGCTTAGTTCTCCGGAGGATTAGGCACCGAGTTTTGGATGAGCTCACCATTAATG
TGAAACAGGGGGAGCTGCCATTGCGTATTTCCCCAGACGTTCCCTGTTCCCTGCACTGCAGCAACTGTGCGAATGAAAT
CATTGGACAAAGACAGTATGATCAGATCCGGGAGGTTCCGATGACGACCATGAAGCCACACAACTACTTTTGTCCCCGC
AACGTGTATCCCTCGGAGGAGGAGCTCTATTACGGCCTCAACTATCTGGTCGTATGCTTCGAGGTGCTGGGCAACGGAG
TCACCACCACCCGTGGTCGTCGTCGCGTTCTGTGCTCCCGCTGCAAGCAGTGCGTCGGCGAAATCATTGGCAGGGATGT
GGGCGTGCAGCTGTACGCAGATACCTTGCGCTTAGTGACCTCGGATTCCGCGCTCGAGTTCAAGGAGATCTTTGGCCAT
GTGACACCCACCCAGATCATGAAGCGCCTGATGAACGACGCCGATACCTTTGACCTGGAGCAGACTGGCCTCTTCCTCA
AGGCGGTGCGTCCAGATGGTCAGCTGCAGCTATTGCATATGCAGATGGACACCAAACAGATGCACATTCTGCGCTCCGA
GTTGGATGTATCCGACATTGTGAAACCAAGTGCCGACTTATCCACGGAGGTCGACACCAGCAGCGAGAGTGATATGGAC
ATGAATCTGAGCGATTCAAGCAGCAGCAACTCCTCTGCTCCAGAAACAGGAAATGACAAAATAGCAACTCCACCAAGGC
CCACTACCCCCAAGGGAACTCCTCCAAAGACCGTGCAATATGTCCGGATGCGGGGCTTTCGTGGCTGCCGAGTTACGTA
TCTGTTCTCGGGAAGTGATAGCGATCTGATAGAAAACCACGAGGTCAGCATGACTTGGCGCGAGAGAACCCGCCTATTG
CACATCTCCTACACGATGATGGCAGACCTCTTAGGCGAGTTGAATGCCAATGAGAACATGTTGGCCAGTTTGGAGAAGA
CTTCGCCACCCGTCAAGACATACAATCCACGACACAGCTACATCATATTCGAGCCCGATGAGGAGTTCTATGCTAGGCA
GGAGCGATTCGCCAGGATTTCT
>CG10014-PA scaffold_4770:13571967-13573455:-
ATGAATTACCTGATTCAGCGTGGCAAGATGCGCCAACAGGCGATTAATGTGCCCGAGGGTCTGCCGGAACTCCTATCAG
ATGTTACACGGGAGGTGTTGAGATGTCAGCCGAAGAAGGAGTGCCTCTGCCAGTTCATCATCGACTATCTGCATTCGGT
GATCGTGACGAGGGAGAAGGCTATGGTGGCCAAGACCATTTTGGACCGTTCTCTCCGCCAGGTGGACAGCATAATATCG
GACCTCTGTATCTGCGATCTCTCCAAGGAAAAGTCCGAGTTGATGGGCCAGGTTATAGAGGACTGTTTCCGCAACTTCC
TCGAGAAACGGCGCTGCGAGATGCGGCGTGGCAAGCAGGCGATTAACTTCGAGGATGTGGACATCCTGGAGGAGCTGCT
GGAGAAGTGCAAGCTCACCGACGAGGAGCTGGTAATGTCACGGCCGGCCATCGAGAGTGCCTACAAGCGCTTTGTGGAA
GCCTACATGTCCGCTGAACGTGGAGCCGATGGAACGGAGCTGCTGTATCAGTACTTCCGGGACAGGGAGCTCAAGCGCA
TCAATGAGGCCATGCGCAACCAGGCAGCCATCACGATCCAGTCGGCCTGGCGGGGCTACTGGGTGCGCCTCCAGTTCCC
GCAAGAAGTTTGCGTCTGCGTCTGTGCAGCGGAAAAAGAGGACAATGGGGAGGAACGGCGCAGGGAGCAGGCAGCGTAC
GTTCTTCAGAGATTCTTCCGCAAGGTCATGTTGCGCGTTGCTACCAAGCCAATCGTGGACCCCTGTGCGGAGCCAACGG
ATGCGACCGAACTGGAGGCAAGCTCTTCCCCGGATACAGGAAAGGATGCATATGATGACGTAACTCTAACGACAGCACC
GACAACTGCTGCGATAACTGCCGGTCCAACACCACCGGCAACTGCTCCCGTAACTGCTCCCGGAACTGCTCCCGGAACT
GTGCCGCCATCTGCCCCGGGCACTGCTCCGGCCACGGCCATCACTTCGGTCACCAATTTAGCAGAGCCAGCAGCTCAGC
CAGCAGCTGAGGCTGAGGAAGCTCAGCCAGCGGGAGAAGCTCCTGCGGCAGAGACGGCTGCGGAGGAAGCAGCACCTGC
CGCAGCCGAGGAGGCTGCCCCGCCGCCCCCAGAAGAAGCTCCACCAGAAGCTGCCGGAGAGCCGGCACCGCCTCCACCA
GAAGAAGCGGCGCCACCACCGCCCGCTGAGGAGCCCGCTCCCGCAGAGGAGGCTGCTCCGCCCGCAGAGGAAGCTCCCG
CAGAAGAGGCA
>CG10016-PA scaffold_4929:3584173-3585282:+
ATGTTTGCTGTAATGCGAATCGACAACGATGACTGCCGGTCCGATTTCCGCCGCAAGATGCGTCCGAAGTGCGAGTTCA
TTTGCAAGTACTGCCAGCGGCGATTCACCAAGCCGTACAACCTGATGATCCACGAGCGCACCCACAAGTCCCCCGAGAT
CACCTATTCGTGCGAGGTGTGCGGCAAGTACTTCAAGCAGCGGGACAATCTGCGCCAGCACAGATGTAGTCAGTGTGTT
TGGCGA
>CG10016-PB scaffold_4929:3584173-3585282:+
ATGTTTGCTGTAATGCGAATCGACAACGATGACTGCCGGTCCGATTTCCGCCGCAAGATGCGTCCGAAGTGCGAGTTCA
TTTGCAAGTACTGCCAGCGGCGATTCACCAAGCCGTACAACCTGATGATCCACGAGCGCACCCACAAGTCCCCCGAGAT
CACCTATTCGTGCGAGGTGTGCGGCAAGTACTTCAAGCAGCGGGACAATCTGCGCCAGCACAGATGTAGTCAGTGTGTT
TGGCGA
>CG10017-PA scaffold_4929:3727221-3728345:+
AACTGCGGCTTTCGCCCCGTTCTGAGTGAGCAGAGCGCTGTGGCAGCAGCGGCGGCGGCAGCGGCGGCCCAGCGGAGCG
CCAACCACCCACCGCTTTTCCTGCCACCCCATTTGGCCGCCCAGTTCACCCATCAGCCGCTTTTCCCGGGACTGAAAGG
CGTTTCTCCATTCCAGAGCCTGTGCTCGTGCTGCTCCCTGAAGCCTCCGCCGCCGCCGGGCTCATCGGTGGTGGCTCCA
CTGAGCATTCCGGTCAGCAGCAGCTCGGCGGCCAGTTCGCCGGAGTCACCAAAGTCCTCCGGCCAGGGCTCCGGCCATG
ATCCGCGGTCCAATTCGGTGGCCGAACTGCGGCGGAAGGCGCAGGAACATTCGGCGGCGCTTTTGCAATCGCTGCACGC
GGCAGCTGCCGCAGGACTGGCTTTTCCGGGACTGCATTTGCCACCCCTGTCCTTCGCCCACCATCCGGCCTTGGGGCAG
CATGTGGTCAATCACAACAATAACAACACGATGCGAATGAAGCACGAGGCGCAGGACATGACCATGAATGGCCTGGGTC
CCGTTTCAGGATCAGGATCGGGATCGGGATCGGCATCAGGATCAGGTGCGGCAGGAGGCACTTCGTCGGCCGCTCTATT
GGATCTGGCCGAATCGGCGGCGGTGGCATATCAACAGCAGCAGCATGCAACATTGTCGCCACCAACCACGCCCACGCAG
CAGTCATCGGGGGGCGTGGCAGCAGCCGAGGGCTCTCCAGGACCAGGAGCGATCGCAGGATCGGGTTCATTGAATGGAA
ACGTGGTGCTAACCAAAATGGAG
>CG10018-PA scaffold_4770:1649714-1652108:+
ATGTCCAATGTAGGAAAAATAAAGATAAAAGCGATCGCGGATCTGCAGGCCACTATACGAATTAATGTGGAACCGGACC
CACCCCCCACGACCGAGAAGAGCACGCCGAAACAGAAAAAAGCGGGAAGAGCTCGTGTGGCTTCCACGGCAAAAAAAAT
CCAGCCAAAAGCGGAAGCATGTCCAATTATAGTCGGCACTCCGTTCAAGCGTTCCAGCAAGAAGACTCCGTTGCCAGGA
CAAATGCGCATCGATAGCTTTTTTAAAAGTGCCGTCAAGAACTACAAAGTCAACATGGTGCCAAACTCCGCCTCCAAGA
CGGTGGATCCTCCGTTGGACAAGCGGAAAGAAAATTCCAGGAGACGCAAGCGCCTGTTCGAGGAGTCTACAACCACTTT
CTCCGCCTCCACGGACAAGCGGGATGCGAAACCGCCAGAGAAGCGAGTGCAGCCTAGTCGCCGTGCAAAAGGCAAGGAG
AACGCCATCACCGAGTCGGACGTAATTGACCTGTGCTCCGAGGACGAGCAAGCCACAGAAAAAAAGTCTTCCATAGTAG
CCTCTCCCTGTCAAACAAGTAGCCCTGTACTAGCAGCGGAGCATAGAAGTCCAGAGGCGCAGCTAAACAGTCCCAAAAA
AGTTCCCATTCTCGATGGGTATCTAAACAGCACATGCAGGGTCGAGATCTCACCCGATTCCAAAAAATCCCCTTCGAAT
AATTCTTTCCGCTCATCAACGGTAACAATCCCAAAGGAAAGCCCGCTGCCCAAAAACTCTAAAAAAGAAACTGGACGCA
AACAAAAAAAACCAAAGCCTTGTCCGCCCTATAAAGTCGTGGAAGGTACATCCTTCTGCGTCGACGGTTTTCAGTTTGG
GGATATAGATGGAGTCACACATTACTTTCTCACCCACTTTCATGCGGATCACTACATCGGCCTAACTAAAAAGTTCTGC
TATCCTCTCTACGTGAGTCCTACTACAGCGCGCCTGGTGCAAACATTTATTAAAGTCGATACAACATACATTCATGAGA
TTGAAGTGGACCAGACCCTGGTCGTAAATGGCGTCCAAGTAACCGCCTTAGAAGCTAACCACTGTCCTGGAGCACTCAT
GTTCTTCTTCAAACTGAGCTCTGGCGAATGCATACTGCACACTGGAGACTTTCGAGGTAGCGCGGACATGGAATCCCTG
CCGATCTTCTGGAACCATGCAAACATCGACCTGCTCTATCTGGACACAACGTATATGAATAAGAACTACGACTTTTGCC
ACCAAAGCGAGAGCGTTGACCGTGCCGTTTATCTGGTGCGCGCTTTCATAGAGAAAAATGCATCCAAAAGAATCCTTAT
CGTCTGCGGGTCCTATGTGATAGGAAAAGAGAAGATATGGCTGGCCCTAGCGAAAGAGTTCACTATGAAAGTTTGGACG
GAAAGCAATCGCAGCACTGCCGTTAGATGCCTTAAATGGCCGGATCTAGATTCTGTGCTAACAGAAGATCCCCGCGAAG
CAAACTTGCACGTTGTTACAATGGGAAAAATCAGCTATCCGAGCCTGGTTGATTATTTCACGTTATTCGAGGACCAATA
TGATATGTTGCTAGGTATAAGACCAAGCGGCTGGGAAAAAAACTCCAAGCCTTCCTACGGAAAGCGAATTAGCACGATC
GGCATCGAGTACTCGGAACACTCCAGCTACAAGGAGTTGGAGCGGTTCGTACGCTTCCTCAAGCCGAAGCGAGTCATAA
GCACCGTTCCTGTGGGTCGCAATCTCTTTGTCACTGGAGATGTGCCCACACAGTGGTACAAGTACGAAGGTCGGGCATC
TATGTTGAGTACAGGGTATCAGCCTTCGATATCTGCTTTCCTAGCTACGCCAAAACGCGTTGCAACATTCAGTTCAGAT
ATTGAAATGTTCTTGAGCCCCGTGCAAGAGAATGTTTCCAAAGGGAGCAAAGATAAGATACCGGATCATGTAAGTATAA
TGTCCAGCACCATGGAAGAGAGTTTTCGAAATGAATCCGAGATACCAGTTAAAAACGAGCCCCTGGGACCGGAATCGTT
TCCGAATTCTGAAATAGTTGCTGGAAACAATGCAATGGAATCCGAAATTCCATATGTTGAAATGGACATTAAAAACGAA
ACTCTCGACCCTGGAGCAGTCCTTATACCTTGTGTTCCAATGGAGGATAAAATTCAAAGTACCGAATGCAATGTTATTG
AGGTCCAGAAAGGCGAAGTTGTCTTAGTTAGTAGACTGGCATCCGATGCAGCAGACGATTGGCTCCTA
>CG10019-PA scaffold_4929:3791523-3798194:+
ATGGTCATCCAGTGCACATGTGATTGCAACTGCAGTGATAGTAGAGATAACCGGAGCGTCATATCCTGCCTGCTTCCGG
GTCGCAGTCAGCCGTACAAGCTGGGATCCTCGTTCGGTGGCGATGATATGGAGCAGAGGATACCGTACTACCGCCGCCT
ATCGAATACCTCATCGGCGCTCTATGGCAGCTGTCCCCAGTTGTTGCCCAGCAGCAGTAGCACCAACAACCGTCATTCC
TGGCTGAGAATACCCAAGAATCCCGAGGAGAATCCCGAGGAGAATCCCGAAGAGAATCCCTCAGAGCATCCACGACAGC
AAACTGCCGCACATCCAGGAAGTGGGAGCACTAACGCCCAATCGAAACCAGACAAGGACTCGACGAACCAGCGCTATCT
GTGCTACGAGTGTCGTTTCAATAATCAACCGCTGGCCTGGTGGGTCTCATGTCCACGGCTCTCGTATTTGCCCGCTGAG
CAAACGAAAATGCAGTCCGCGGCCACGCCCACACGTCACTGCCACGGAGGCGTTGGCGTTGGCGTTGGCGTTGGCGGGG
GCGTGGGCACCCAAACCGCCCTTCCCCAAGCCACCAGCACACCACCCAACGTGCCCAGATTCCCGAGCAAACGGCATTG
TGACAATTTCGGCAGCTATGCCACATTGCCCACCATTGAGCACCAGATGACCATGCCCATGATGCCCCACTGCAGTCGA
CACGGTGGCGGCGGGGGTGGCGTTGGTGGTGGTGTAGCGGGTGGTGCGGTGGCTTCTGGCATGGCTGGTGTAATGCCCG
CCCCACCGCCGCCCCGCTACGCGAACCCAAATTTAAATGGCTGCTGTTATATGTACAATCCCATGCCACCCGCCCATCA
GAGCCACCATCAGCATGACCACCATCATACGCAGCACCACCCAGTGGCCCAGCATCAGCACCACCCCCACCAGTACGGG
CCGCAGTATTGCCTCTGCGATAATTGGTACCATCAGCCACCGCCGCCGCCGACGCAGCAACAGCAGCACCACCAACAAA
GGGCCAAGAACCTGATGGCCAACGGCGGCTGCTATTTTGGCTACGAGGCGAATCATCATCCCAGCCTGCATGCCACGCC
CCCGCATCCAAGCCACATAACCGACGAGGAGGATTCCGCATTTCCCGGCCTGGCCGATCGAGAGTTCCACCTGCTGCAC
CGGAACATTCCGGCACTGCGACGAACCGGAGTGGATACCACACGCATCAGACAGTACTTCTACCCCGACGGCGGCTGGG
GCTGGATCATCTGTGGAGTGTCCTTTCTGGTCCACATCCTGACCACCGGACTGCAGCTGAGCTACGGCCTTTTGTGGTT
CTATGCCGTCCAGTATTTGCATAATACCAGTGGCATAGAACTGCTGGGCGCTTTGAGCTGGTCAGTCTCCATGGTGGCC
ACATCGTTTGTGGTGTCGCTGTGCCGTAAACGCTCCATCCGCCTCCTGTCCATCGTGGGTGGACTGGTGATGCCCCTGG
GCATATTGTTCACCTCATTTGCCACGGAATTCGGCCAGGTTGTTTTCAGTTATGGCATCGTCTTCGGAGTTGGGGTCGC
CATGGTGCGGGAAGCTTCCACCGTGATGCTGGGCAATTACTTTAAGCGGCGCCGTCAATTCGTCGAAATGGTGGCCATG
TCCGGCGAGGGAGTTGGCATCGCTTTGTTCTCCGTCATTCTGAAGGAGGGCGTGGGCAAGGCGGGCTGGCGCCTGGGCC
TCCAGATTGTCGCTGCTTTGACGGCACTCAGCTTTTTCATGGGCCTAATGTACCGACCCGCCTCCCTCTATCATCCCCA
GCGCCGGGCCATCCAGCACCTCAAAAATCAGCGCAAAAAGATGCGGGAGAAAAAGCCGATTCTCGGCCAGGAGGTGGAG
AGCACACCCAAGTACTTTTTTCTGGACATATCATCACTGAAGTCGGTGACTGTTAAAATTTTACTCATGACCTCCAGCG
TGGCCTCTTTTGGCATTTATACACCCATGTTCCTAATGGCACTCAATGCCGCCGAGCAGGGCTCTGATGTGCAAGAATT
GGTCCTGTTGCAAACATTTCTGGGAATTTCGATGGCCCTGGGAGTGGTCATAGCTGGAGCTCTGTTAAGACGCTGTTTT
GTGATCAGGCACTTTGTGATCAATACCAAGATTGTCACGCAGCTGTTCCTATCAATTGTGGCCTTGGCTATCCTCTTTC
TATCCTTCGTCATGGGCTACACGGGCCTTTGCATACTGAGCTGGCTGTATGGCATTGGCCTGGGCGGCTTTCAATACTC
CCTGAAGATTTTGGCACTCGAACGCATCAAGCTGAAACATTTCTCCAAGGCCTGGGGCTTCATCCGGGGGGTTGAGTCA
GTTCCTGTGCTGATAAGCGTGCCACTTACCTCGTTTCTGAACGATTACTCCCTCAAATATGGCCGGGCGGGCTATTACA
TATGCTCGGCGGCGGCTGCCATCTCGGGAATTATAATATTTTTCATCAGCGAGCCGCAGCAGCAGCCGCAGCATCAGCA
GCACCAGCAGCAGTTGCACCATCATTATCAGCAGCGAAATGGTCACTTGGCGACGCCCACACTGATGCGCCACTCCTCC
GCCCGTCAGCACCGCCCCCCCTTGCCGATGGACTATGGATACGGGGAGTACCCCGCCCCCGATCTCCTCAGTCGCAGCT
GCATTAGTCTCAATCAAATGGAGCCCTATCTGCAGACGAACTTCTGCCAAAGGCACATGTTGCAGCAGCAGCAACAGCA
GCAGCAGCAGCATTCCCACCTGCAACAGTTGGCCTGCCACAATCTGGACTTGCAGCAGCACCAGGGGCGTGGAGCCTAC
CAGTGGGGCCAGGGGAGCATTGGGGCCAAGATGGGCAAGCGGCTGCAGCGGAGTCTGTCCTTCATCCAGCAGCACAGCA
ACTGCTGCGATGGCCAAATGTACTGCAGTTGGCACAGCACCTACGAACTGGGCTGTCACAAGAGCAACAAGAACCCAGG
TTCGGCGGACCGTCAGCCATTGATATGCACCTGCAGCAGTCCAAATAGGAATCCGGTCGCCTATGGAACTCACGGACCA
ACTGGACCACCTGGACCATCTGGACCACACGGACCACCCAGTTCCACCCGCAGCCGCAGTGTTCCAGAGGGTTTGTCCA
CGATGTCGCAGCAGTGTAACTGTCGTCAGGGTCCTGCCACTTTTCCGGCCCCCACGCGGGAGTTCATCTACGTGCCGCA
CGCCTATGCCTCCCTGCAAAGAACCCCCCACCGCCACAGCCAGGGGGCGGGGGCGGGGTCGGGAAACTCGGCGTTGCGG
AACAATCCACAATGCCGGCTGAAACGATCCCAATCCCTGTGCCGGCCCAATGCCGTTCAGTTCGTGGAGCAAATCACCA
CGTCCGTG
>CG10021-PA scaffold_4929:3825920-3829417:+
ATGCCCACGGAAAGCTCATCCAGCGAGATCTCCGGCGGAGGAGGCGGTGCGATACCCATGCTCCGACCTTCCCGGATGG
ATCAGTTCATGAACTCGATGGCGGCGGCAGCGGCGGCGGTGGGCGGTGGCGGTCTTCCTGGGGCGGCGGACCGGAACGG
CGGATCCGGTGGATCGGATGGTGGCTCCCAGAATGGCAACGGCGATTCGCGCAACTCATCGGCCAGCCGGATCTCGGCG
TATGAAACACAGCTGGCCTATCAGCAGCATTTGGCCGGACTGCATGGACCGCCGCCACCGCCACCACCGTCGCACCACC
GCGAGATCTCTGCCTTTGTGCCGGTTCTGCCCACCGGAAAGGTGCGTCCCGGTAGCAATTCCAATTACGAAATCATTGC
CATGATGGCGGACAAGCGGAAGGAGCTGGCCTTAAGGGAGGCGGCTGCGGCAGCGGCTATGTTGGGCCGTGGTCCTGGC
GGACCCGGCGGTCCTGGTGTGCCACCGCCCGGCGTGCTGTATGGACCCGCTGGCGTGCCACCTCCGCCATATCTCACCG
GACCGGGTCCTTCGCCGACGGGCGCCGGCAGCTTTCCATTTCCGCCAGGTGCCGCCGCCGCAGCTCTATTCCCACCGGG
CCTGGGTCCTGGAATGCATGCTGGACTCGATAGGCGTCTGCTACGAGCTCCTGGCCGTGCCTCGCGGCCCAAGAAGCAG
TTCATCTGCAAGTTCTGCAATCGACAGTTCACCAAGTCGTACAATCTGCTCATCCACGAGAGGACCCACACGGACGAGC
GGCCCTATTCCTGTGATATCTGCGGCAAGGCGTTCCGGCGACAGGATCACCTGAGGGATCACAGGTATATTCACTCCAA
GGAGAAGCCCTTCAAATGCACGGAATGCGGCAAAGGCTTCTGCCAATCGAGGACCTTGGCCGTCCACAAGATCCTGCAC
ATGGAGGAATCGCCCCACAAGTGCCCCGTTTGCAGTCGATCATTCAATCAGCGCTCCAACCTGAAGACCCATCTGCTCA
CCCACACGGATCACAAGCCCTACGAGTGCTCCTCGTGCGGCAAGGTTTTCCGCCGGAACTGTGACCTACGACGTCATGC
CTTGACCCATGCAGTGGGTGAGGTCAATTCCGGGGACTATGTGGATGTGGGCGAGGAGGATGAGGCCAGGAACTTGAGT
GGCGACGAGGAGGATTCGCTGCTGGAAGTGGACTCGCCCCGCCAGTCGCCCGTTCACAACTTGGGCGACTCTGGAGGTT
CGGGCGAGAAATCGGAGTCCGAAAGAATGAGACTCAAGCGCAAGGCAGCCATCGACCAGGAGGAAAGCGAAGAGGAGTT
CGATGACTTCGATGAGGAGGAGGAACTGCAGGATCTGCCACGGGTACATGATTTGCCCAGGGAAGAGGACGACGACTTC
GATCCCGAGGACGAGGAGCAGGCCGAGGTGGCTCTGGTGGCTCGTTTCCAGGCGAGTAAGGCCGCATCCACGTCGCAAT
CATCGCCGTCAGTGGGCACCAAGCCGGAACGCCAGGGCGTGACCCACTGTCATCATGAGGGCGGTGAGACCTACACAAT
GCGGCCACATGGCGAGAAACATCAGGAGGAGCCTGGAAACGCTGGCATTACCAGCCTACCGGTTCCACCTTCATTTGTG
CGATATCCAGTACCACCTGGAGCAGCTGCAGCACCGCCTGCACCACCTGGAGCTCCACCACCGACCCACCAGCACCCAG
GTCATCCACACCTACTCCCACCCAACGGAGATCCCTATTTGCCCATTCTGCACGTTCGACGCGACTTGCACCACAAGAG
CTTGAACCTTTCGAAGGCTGGTGCACCACCGCCACCACATACACCACCCACTATAATCACCCAACCGGAGTCGGGTAAA
CCACCCAATCAACCTTTGCATTCGCCGCATGAAGCCATGCCAAGCTTCTTGGGCTCGATTCCCATGAGGAAGAGGATTC
TTCCGGCGCCGACCCTGGACTTGATGGATCCGCACCACCATCCTGGATTGGGCCAAAGGACCTTCGTGGACAGTCCAAG
CATATATGCTCTGAATATGTCGCGACATCCGCCCAGACAACTTTTGGGCAAGCCACCGAGTACGGAAACTAGTGGAGCC
ACCACCGAAAAGGGACCCCCAGTGGCTGCACCACCCATAGCACCACCGCCTGCACCACCCAGGAGAACAGGGTTCAGCA
TTGAGGACATAATGAGACGT
>CG10021-PB scaffold_4929:3825920-3829417:+
ATGCCCACGGAAAGCTCATCCAGCGAGATCTCCGGCGGAGGAGGCGGTGCGATACCCATGCTCCGACCTTCCCGGATGG
ATCAGTTCATGAACTCGATGGCGGCGGCAGCGGCGGCGGTGGGCGGTGGCGGTCTTCCTGGGGCGGCGGACCGGAACGG
CGGATCCGGTGGATCGGATGGTGGCTCCCAGAATGGCAACGGCGATTCGCGCAACTCATCGGCCAGCCGGATCTCGGCG
TATGAAACACAGCTGGCCTATCAGCAGCATTTGGCCGGACTGCATGGACCGCCGCCACCGCCACCACCGTCGCACCACC
GCGAGATCTCTGCCTTTGTGCCGGTTCTGCCCACCGGAAAGGTGCGTCCCGGTAGCAATTCCAATTACGAAATCATTGC
CATGATGGCGGACAAGCGGAAGGAGCTGGCCTTAAGGGAGGCGGCTGCGGCAGCGGCTATGTTGGGCCGTGGTCCTGGC
GGACCCGGCGGTCCTGGTGTGCCACCGCCCGGCGTGCTGTATGGACCCGCTGGCGTGCCACCTCCGCCATATCTCACCG
GACCGGGTCCTTCGCCGACGGGCGCCGGCAGCTTTCCATTTCCGCCAGGTGCCGCCGCCGCAGCTCTATTCCCACCGGG
CCTGGGTCCTGGAATGCATGCTGGACTCGATAGGCGTCTGCTACGAGCTCCTGGCCGTGCCTCGCGGCCCAAGAAGCAG
TTCATCTGCAAGTTCTGCAATCGACAGTTCACCAAGTCGTACAATCTGCTCATCCACGAGAGGACCCACACGGACGAGC
GGCCCTATTCCTGTGATATCTGCGGCAAGGCGTTCCGGCGACAGGATCACCTGAGGGATCACAGGTATATTCACTCCAA
GGAGAAGCCCTTCAAATGCACGGAATGCGGCAAAGGCTTCTGCCAATCGAGGACCTTGGCCGTCCACAAGATCCTGCAC
ATGGAGGAATCGCCCCACAAGTGCCCCGTTTGCAGTCGATCATTCAATCAGCGCTCCAACCTGAAGACCCATCTGCTCA
CCCACACGGATCACAAGCCCTACGAGTGCTCCTCGTGCGGCAAGGTTTTCCGCCGGAACTGTGACCTACGACGTCATGC
CTTGACCCATGCAGTGGGTGAGGTCAATTCCGGGGACTATGTGGATGTGGGCGAGGAGGATGAGGCCAGGAACTTGAGT
GGCGACGAGGAGGATTCGCTGCTGGAAGTGGACTCGCCCCGCCAGTCGCCCGTTCACAACTTGGGCGACTCTGGAGGTT
CGGGCGAGAAATCGGAGTCCGAAAGAATGAGACTCAAGCGCAAGGCAGCCATCGACCAGGAGGAAAGCGAAGAGGAGTT
CGATGACTTCGATGAGGAGGAGGAACTGCAGGATCTGCCACGGGTACATGATTTGCCCAGGGAAGAGGACGACGACTTC
GATCCCGAGGACGAGGAGCAGGCCGAGGTGGCTCTGGTGGCTCGTTTCCAGGCGAGTAAGGCCGCATCCACGTCGCAAT
CATCGCCGTCAGTGGGCACCAAGCCGGAACGCCAGGGCGTGACCCACTGTCATCATGAGGGCGGTGAGACCTACACAAT
GCGGCCACATGGCGAGAAACATCAGGAGGAGCCTGGAAACGCTGGCATTACCAGCCTACCGGTTCCACCTTCATTTGTG
CGATATCCAGTACCACCTGGAGCAGCTGCAGCACCGCCTGCACCACCTGGAGCTCCACCACCGACCCACCAGCACCCAG
GTCATCCACACCTACTCCCACCCAACGGAGATCCCTATTTGCCCATTCTGCACGTTCGACGCGACTTGCACCACAAGAG
CTTGAACCTTTCGAAGGCTGGTGCACCACCGCCACCACATACACCACCCACTATAATCACCCAACCGGAGTCGGGTAAA
CCACCCAATCAACCTTTGCATTCGCCGCATGAAGCCATGCCAAGCTTCTTGGGCTCGATTCCCATGAGGAAGAGGATTC
TTCCGGCGCCGACCCTGGACTTGATGGATCCGCACCACCATCCTGGATTGGGCCAAAGGACCTTCGTGGACAGTCCAAG
CATATATGCTCTGAATATGTCGCGACATCCGCCCAGACAACTTTTGGGCAAGCCACCGAGTACGGAAACTAGTGGAGCC
ACCACCGAAAAGGGACCCCCAGTGGCTGCACCACCCATAGCACCACCGCCTGCACCACCCAGGAGAACAGGGTTCAGCA
TTGAGGACATAATGAGACGT
>CG10021-PC scaffold_4929:3825920-3829417:+
ATGCCCACGGAAAGCTCATCCAGCGAGATCTCCGGCGGAGGAGGCGGTGCGATACCCATGCTCCGACCTTCCCGGATGG
ATCAGTTCATGAACTCGATGGCGGCGGCAGCGGCGGCGGTGGGCGGTGGCGGTCTTCCTGGGGCGGCGGACCGGAACGG
CGGATCCGGTGGATCGGATGGTGGCTCCCAGAATGGCAACGGCGATTCGCGCAACTCATCGGCCAGCCGGATCTCGGCG
TATGAAACACAGCTGGCCTATCAGCAGCATTTGGCCGGACTGCATGGACCGCCGCCACCGCCACCACCGTCGCACCACC
GCGAGATCTCTGCCTTTGTGCCGGTTCTGCCCACCGGAAAGGTGCGTCCCGGTAGCAATTCCAATTACGAAATCATTGC
CATGATGGCGGACAAGCGGAAGGAGCTGGCCTTAAGGGAGGCGGCTGCGGCAGCGGCTATGTTGGGCCGTGGTCCTGGC
GGACCCGGCGGTCCTGGTGTGCCACCGCCCGGCGTGCTGTATGGACCCGCTGGCGTGCCACCTCCGCCATATCTCACCG
GACCGGGTCCTTCGCCGACGGGCGCCGGCAGCTTTCCATTTCCGCCAGGTGCCGCCGCCGCAGCTCTATTCCCACCGGG
CCTGGGTCCTGGAATGCATGCTGGACTCGATAGGCGTCTGCTACGAGCTCCTGGCCGTGCCTCGCGGCCCAAGAAGCAG
TTCATCTGCAAGTTCTGCAATCGACAGTTCACCAAGTCGTACAATCTGCTCATCCACGAGAGGACCCACACGGACGAGC
GGCCCTATTCCTGTGATATCTGCGGCAAGGCGTTCCGGCGACAGGATCACCTGAGGGATCACAGGTATATTCACTCCAA
GGAGAAGCCCTTCAAATGCACGGAATGCGGCAAAGGCTTCTGCCAATCGAGGACCTTGGCCGTCCACAAGATCCTGCAC
ATGGAGGAATCGCCCCACAAGTGCCCCGTTTGCAGTCGATCATTCAATCAGCGCTCCAACCTGAAGACCCATCTGCTCA
CCCACACGGATCACAAGCCCTACGAGTGCTCCTCGTGCGGCAAGGTTTTCCGCCGGAACTGTGACCTACGACGTCATGC
CTTGACCCATGCAGTGGGTGAGGTCAATTCCGGGGACTATGTGGATGTGGGCGAGGAGGATGAGGCCAGGAACTTGAGT
GGCGACGAGGAGGATTCGCTGCTGGAAGTGGACTCGCCCCGCCAGTCGCCCGTTCACAACTTGGGCGACTCTGGAGGTT
CGGGCGAGAAATCGGAGTCCGAAAGAATGAGACTCAAGCGCAAGGCAGCCATCGACCAGGAGGAAAGCGAAGAGGAGTT
CGATGACTTCGATGAGGAGGAGGAACTGCAGGATCTGCCACGGGTACATGATTTGCCCAGGGAAGAGGACGACGACTTC
GATCCCGAGGACGAGGAGCAGGCCGAGGTGGCTCTGGTGGCTCGTTTCCAGGCGAGTAAGGCCGCATCCACGTCGCAAT
CATCGCCGTCAGTGGGCACCAAGCCGGAACGCCAGGGCGTGACCCACTGTCATCATGAGGGCGGTGAGACCTACACAAT
GCGGCCACATGGCGAGAAACATCAGGAGGAGCCTGGAAACGCTGGCATTACCAGCCTACCGGTTCCACCTTCATTTGTG
CGATATCCAGTACCACCTGGAGCAGCTGCAGCACCGCCTGCACCACCTGGAGCTCCACCACCGACCCACCAGCACCCAG
GTCATCCACACCTACTCCCACCCAACGGAGATCCCTATTTGCCCATTCTGCACGTTCGACGCGACTTGCACCACAAGAG
CTTGAACCTTTCGAAGGCTGGTGCACCACCGCCACCACATACACCACCCACTATAATCACCCAACCGGAGTCGGGTAAA
CCACCCAATCAACCTTTGCATTCGCCGCATGAAGCCATGCCAAGCTTCTTGGGCTCGATTCCCATGAGGAAGAGGATTC
TTCCGGCGCCGACCCTGGACTTGATGGATCCGCACCACCATCCTGGATTGGGCCAAAGGACCTTCGTGGACAGTCCAAG
CATATATGCTCTGAATATGTCGCGACATCCGCCCAGACAACTTTTGGGCAAGCCACCGAGTACGGAAACTAGTGGAGCC
ACCACCGAAAAGGGACCCCCAGTGGCTGCACCACCCATAGCACCACCGCCTGCACCACCCAGGAGAACAGGGTTCAGCA
TTGAGGACATAATGAGACGT
>CG10021-PD scaffold_4929:3825920-3829417:+
ATGCCCACGGAAAGCTCATCCAGCGAGATCTCCGGCGGAGGAGGCGGTGCGATACCCATGCTCCGACCTTCCCGGATGG
ATCAGTTCATGAACTCGATGGCGGCGGCAGCGGCGGCGGTGGGCGGTGGCGGTCTTCCTGGGGCGGCGGACCGGAACGG
CGGATCCGGTGGATCGGATGGTGGCTCCCAGAATGGCAACGGCGATTCGCGCAACTCATCGGCCAGCCGGATCTCGGCG
TATGAAACACAGCTGGCCTATCAGCAGCATTTGGCCGGACTGCATGGACCGCCGCCACCGCCACCACCGTCGCACCACC
GCGAGATCTCTGCCTTTGTGCCGGTTCTGCCCACCGGAAAGGTGCGTCCCGGTAGCAATTCCAATTACGAAATCATTGC
CATGATGGCGGACAAGCGGAAGGAGCTGGCCTTAAGGGAGGCGGCTGCGGCAGCGGCTATGTTGGGCCGTGGTCCTGGC
GGACCCGGCGGTCCTGGTGTGCCACCGCCCGGCGTGCTGTATGGACCCGCTGGCGTGCCACCTCCGCCATATCTCACCG
GACCGGGTCCTTCGCCGACGGGCGCCGGCAGCTTTCCATTTCCGCCAGGTGCCGCCGCCGCAGCTCTATTCCCACCGGG
CCTGGGTCCTGGAATGCATGCTGGACTCGATAGGCGTCTGCTACGAGCTCCTGGCCGTGCCTCGCGGCCCAAGAAGCAG
TTCATCTGCAAGTTCTGCAATCGACAGTTCACCAAGTCGTACAATCTGCTCATCCACGAGAGGACCCACACGGACGAGC
GGCCCTATTCCTGTGATATCTGCGGCAAGGCGTTCCGGCGACAGGATCACCTGAGGGATCACAGGTATATTCACTCCAA
GGAGAAGCCCTTCAAATGCACGGAATGCGGCAAAGGCTTCTGCCAATCGAGGACCTTGGCCGTCCACAAGATCCTGCAC
ATGGAGGAATCGCCCCACAAGTGCCCCGTTTGCAGTCGATCATTCAATCAGCGCTCCAACCTGAAGACCCATCTGCTCA
CCCACACGGATCACAAGCCCTACGAGTGCTCCTCGTGCGGCAAGGTTTTCCGCCGGAACTGTGACCTACGACGTCATGC
CTTGACCCATGCAGTGGGTGAGGTCAATTCCGGGGACTATGTGGATGTGGGCGAGGAGGATGAGGCCAGGAACTTGAGT
GGCGACGAGGAGGATTCGCTGCTGGAAGTGGACTCGCCCCGCCAGTCGCCCGTTCACAACTTGGGCGACTCTGGAGGTT
CGGGCGAGAAATCGGAGTCCGAAAGAATGAGACTCAAGCGCAAGGCAGCCATCGACCAGGAGGAAAGCGAAGAGGAGTT
CGATGACTTCGATGAGGAGGAGGAACTGCAGGATCTGCCACGGGTACATGATTTGCCCAGGGAAGAGGACGACGACTTC
GATCCCGAGGACGAGGAGCAGGCCGAGGTGGCTCTGGTGGCTCGTTTCCAGGCGAGTAAGGCCGCATCCACGTCGCAAT
CATCGCCGTCAGTGGGCACCAAGCCGGAACGCCAGGGCGTGACCCACTGTCATCATGAGGGCGGTGAGACCTACACAAT
GCGGCCACATGGCGAGAAACATCAGGAGGAGCCTGGAAACGCTGGCATTACCAGCCTACCGGTTCCACCTTCATTTGTG
CGATATCCAGTACCACCTGGAGCAGCTGCAGCACCGCCTGCACCACCTGGAGCTCCACCACCGACCCACCAGCACCCAG
GTCATCCACACCTACTCCCACCCAACGGAGATCCCTATTTGCCCATTCTGCACGTTCGACGCGACTTGCACCACAAGAG
CTTGAACCTTTCGAAGGCTGGTGCACCACCGCCACCACATACACCACCCACTATAATCACCCAACCGGAGTCGGGTAAA
CCACCCAATCAACCTTTGCATTCGCCGCATGAAGCCATGCCAAGCTTCTTGGGCTCGATTCCCATGAGGAAGAGGATTC
TTCCGGCGCCGACCCTGGACTTGATGGATCCGCACCACCATCCTGGATTGGGCCAAAGGACCTTCGTGGACAGTCCAAG
CATATATGCTCTGAATATGTCGCGACATCCGCCCAGACAACTTTTGGGCAAGCCACCGAGTACGGAAACTAGTGGAGCC
ACCACCGAAAAGGGACCCCCAGTGGCTGCACCACCCATAGCACCACCGCCTGCACCACCCAGGAGAACAGGGTTCAGCA
TTGAGGACATAATGAGACGT
>CG10023-PA scaffold_4845:9516096-9521593:-
ATGAACACCGCGGGAGCCACCAGTCAACCGCCGCCCACCAAAAATGAGACACACTCCGAGGAGTACCTCATCCACGTGC
ATATGCCGAACAAGAGCTTTAAGGCTGTTCGGTTTAATGTGAAGGAGACCGTTTTCCATGTGATCCGGCGCACCGTCGA
GGATCTGGGCACGGATGGAAGGACGCCGAGCATCCAGCGGTATGCCTGCCGCATGCTCAACATGATCACCAAGGAGGTG
ATCTGGCTGGCCAGGAGCACTTCGATGCAGAAGGTCCTCTCGCATATCCTGACGCCCGGTTGCTCCAACGTTGACTGCC
CCAACAACCAGGCGGAGTTGGATGAGGTTCTATTGGAGCACGGCCGAAGGATTACCGACAACAGGGTTTGGCGTGTGGA
GCTTAGAGTGCGCTACGTGCCAAATAATATTCAGGAGCTCTTCGAGGAGGACAAGGCCACATGCTTCTATTACTTTAAT
CAGGTGAAAGAGGACTTTATCCAAGCCAATGTCACATCCATCGACACTGAAGTGGCGGTGCAACTGTGCTGTCTGGGTA
TTCGTCATTATTTCAAGAACATCACCGTGAAAGCACCTGACAAAAAGCAGCACATTGACTACATTGAAAAGGAAATCGG
ATTTAAAAGTTTTCTTCCTCAATCTGTGATAGCCACATCAAAGCCAAAGAATCTTAAGAAACTGATCCAAGTCGGTTAC
AAAAAGGTCTACAATTACAATGACATTGAGTACTTGACGCGGTTCTTTGATCTTCTGAAGAATATTTATTTAACGAACT
TTGAGCAGTTCGCGGTAACACTGAGCTCGTCGTGGAATATTTCTGGAATTCTACACGTCGGTCCCCACATTGGAATCTC
TTACCAGACCCATCCTCAGGCCAGCTTGAAGAACGTGGCTCAGTTTAAAGACGTGGTCTCCATTAAAACGTGCACTTTA
CCAAAGGAAAAACTTTTAAAGTCTGGCGAGAATACCACAGAACCAGAGCTTCAGAACTTTAATTGCAACTGCCAAAAGA
TTAAAACCCAAATTAAAATATCAGCATTAAACAAAGTGGAAGATTTGGTTATAACGTGCAATGGTATTAATACCGCTGA
GAGTATTGCCGACCTAATTGACGGTTACTGCAGGCTGTTATCAAAAGACCTAGAGTTCACAATTTGGCATCGAGAGACA
AACGCGTCGAATGAAGATAGCGCAAAAGCATTGCCCAATGATGCCACGCTGGGGTCGAATAAATCAAATTCAAGTCAGG
GAAAACCGATTCTGACCGATGATTATGCCGAGATTGGATTATTGGAGGGCGAGGGCGAGGGCGACTACTCTACGCCCAC
CGTTCGGAATTATGAGTTGGACAGAGCCCTTATTACGCCGAGCGCAAAAATTGGTGTGGGACAGTTTGGTGATGTATAT
GTAGGCACGTATACGCTTCCGAAATTGGGCAAGGGAAAGAACTCAGCAGGAAATGGGAAAAATAGCAGTAGTGACCAAA
GAAACGCCGATGCAAGGCCAGATGTTATTCAAGTGGCAATAAAGACATGTAAAGCTAACGATGATCCCGAAAAAACTGA
AAACTTTCTTGCCGAAGCCTATATAATGCAAAAATTCGATCATCCCCATATTATTCGCTTAATTGGCATTTGCAGCGTA
ATGCCCATTTGGATAGTCATGGAATTGGCCAAATTGGGTGAACTGCGTGCCTACTTAAAGACAAACAGCGAAAGATTAA
GCCACGGTACGCTACTAAAGTATTGCTATCAGTTATCAACTGCTCTCAGTTATTTGGAATCCAAAAAGTTTGTTCACCG
AGATATTGCGGCGCGTAATGTACTTGTCAGCTCACCCACATGTGTTAAGTTGGCTGATTTTGGATTATCACGTTGGGTT
TCCGATCAGTCGTATTATCACTCAACACCCACAGTTGCACTTCCCATAAAATGGATGTCCCCCGAGTCAATAAATTTTA
GAAGATTTACCACTGCTAGTGATGTTTGGATGTTTGGTGTCTGTATCTGGGAAATACTCATGCTCGGTGTAAAGCCTTT
CCAAGGCGTCAAGAACAGCGATGTTATACTAAAGCTTGAAAACGGGGAGCGTCTGCAATTGCCTCCCAACTGCCCGCCT
AGGTTGTATTCGTTAATGTCCCAATGCTGGGCATACGAGCCACTTAAACGACCAAATTTCAAGCGGATCAAGGAAACTC
TGCAGGAAATTCTTAGTGAAGACAGCAATAATTCATCAGAGACACTGAAGCGGGAGCAACGAAAAGTGGCTTCCATGTC
CTGGATCGGCAGTGATGACATCGACATTCCGCCATCAAAACCTTTGAGGGTGATGCACGATCCTGACATTACTGGTTTA
ATGCCTGAAACAACGGGGCTACCTCAGACTTATATTATTGCACAAAATCCCGTGGTGCTGGCCAAGCTGATGATGGAGA
ACCAAAAACGAATCATAAATCCAGCGGCGTACACCACACCAGCATCGGGCATACACAATGTTTTGGGCGAAAAACTTCG
ACAACAGCAAAAGGATAGCAACAGCGATAGCGAATGGTTAATTCAGGAAGAATTGCTGCGGCAGAGATCCTGCTCAATA
CCTCAAGGATCGATCAATGATCATCAGGCACAAATGTTTAAGCTTGACTTCATGTCAGCCGGTCCTTCTAGTTTACCGG
ACTGCTCGAACTCCAGTTCTCGACCTATGACACCAAATGCTAATCTCTCTTCATTGAAGTCAAACCACTCATCGGCAGA
TCATTTGTCCAGCTTGACAGCTGCTGAAGAACAGATGGGCCCAAATGCACGAAACCTAGGCAGTGCGGCTTCAAGTCGA
CCACTAAACCGCGCAGATGATGAAGTTTATTGCGCCACTACACTCGTGGTCAAATCAATAATGGCGCTGTCACAAGGCG
TGGAGAAGGCCAATACCGAGGGTTATTTGGAACTGGTAAAGAATGTGGGCGTCAAGTTGAGAAACTTGCTAACATCGGT
GGACAAAATATCTGTAATTTTTCCAGCACAGGCCCTCAAGGAAGTGCAAATGGCACATCAAGTACTTTCAAAAGACATG
CATGAATTGGTCTCAGCGATGCGATTGGCCCAGCAATATAGCGACACAACGCTGGATTGTGAATATCGCAAGAGTATGC
TGTCTGCTGCCCACGTTCTGGCTATGGACGCCAAAAACCTGTTTGATGTCGTCGATTCGATTCGTCAACGTTATCAGCA
TCTATTCCCGCCATCCGCCACAAAAGAACCTAGTTGTTCATCAAGTTTTGAGTCAACTTCTGGCTCTATTGTCACAGAG
CCGGTTAATGACCTTGGTGGATATATCAAGACGAGCACATCGGGAGATTTGCTTCAAAACACGGGAATATATGACAATG
ATCTGCACCATAGCTTCAACTCGCAATTGCAGTTACAAAACCCAAAAGCCACCATCGACTTAAGCGGCGGTGGCAGTCT
GCAGAGAGGAATGAGCCTTGGCCTGGACACCACGAGGTCGACAAATGAACCCTTGCGAATTGTGGAGGAGACCCTCGGC
AGCCCGGGTGAACATATGTACTGCAATACGTCCGCCTTGCACGGCCACGCG
>CG10023-PB scaffold_4845:9516096-9521593:-
ATGAACACCGCGGGAGCCACCAGTCAACCGCCGCCCACCAAAAATGAGACACACTCCGAGGAGTACCTCATCCACGTGC
ATATGCCGAACAAGAGCTTTAAGGCTGTTCGGTTTAATGTGAAGGAGACCGTTTTCCATGTGATCCGGCGCACCGTCGA
GGATCTGGGCACGGATGGAAGGACGCCGAGCATCCAGCGGTATGCCTGCCGCATGCTCAACATGATCACCAAGGAGGTG
ATCTGGCTGGCCAGGAGCACTTCGATGCAGAAGGTCCTCTCGCATATCCTGACGCCCGGTTGCTCCAACGTTGACTGCC
CCAACAACCAGGCGGAGTTGGATGAGGTTCTATTGGAGCACGGCCGAAGGATTACCGACAACAGGGTTTGGCGTGTGGA
GCTTAGAGTGCGCTACGTGCCAAATAATATTCAGGAGCTCTTCGAGGAGGACAAGGCCACATGCTTCTATTACTTTAAT
CAGGTGAAAGAGGACTTTATCCAAGCCAATGTCACATCCATCGACACTGAAGTGGCGGTGCAACTGTGCTGTCTGGGTA
TTCGTCATTATTTCAAGAACATCACCGTGAAAGCACCTGACAAAAAGCAGCACATTGACTACATTGAAAAGGAAATCGG
ATTTAAAAGTTTTCTTCCTCAATCTGTGATAGCCACATCAAAGCCAAAGAATCTTAAGAAACTGATCCAAGTCGGTTAC
AAAAAGGTCTACAATTACAATGACATTGAGTACTTGACGCGGTTCTTTGATCTTCTGAAGAATATTTATTTAACGAACT
TTGAGCAGTTCGCGGTAACACTGAGCTCGTCGTGGAATATTTCTGGAATTCTACACGTCGGTCCCCACATTGGAATCTC
TTACCAGACCCATCCTCAGGCCAGCTTGAAGAACGTGGCTCAGTTTAAAGACGTGGTCTCCATTAAAACGTGCACTTTA
CCAAAGGAAAAACTTTTAAAGTCTGGCGAGAATACCACAGAACCAGAGCTTCAGAACTTTAATTGCAACTGCCAAAAGA
TTAAAACCCAAATTAAAATATCAGCATTAAACAAAGTGGAAGATTTGGTTATAACGTGCAATGGTATTAATACCGCTGA
GAGTATTGCCGACCTAATTGACGGTTACTGCAGGCTGTTATCAAAAGACCTAGAGTTCACAATTTGGCATCGAGAGACA
AACGCGTCGAATGAAGATAGCGCAAAAGCATTGCCCAATGATGCCACGCTGGGGTCGAATAAATCAAATTCAAGTCAGG
GAAAACCGATTCTGACCGATGATTATGCCGAGATTGGATTATTGGAGGGCGAGGGCGAGGGCGACTACTCTACGCCCAC
CGTTCGGAATTATGAGTTGGACAGAGCCCTTATTACGCCGAGCGCAAAAATTGGTGTGGGACAGTTTGGTGATGTATAT
GTAGGCACGTATACGCTTCCGAAATTGGGCAAGGGAAAGAACTCAGCAGGAAATGGGAAAAATAGCAGTAGTGACCAAA
GAAACGCCGATGCAAGGCCAGATGTTATTCAAGTGGCAATAAAGACATGTAAAGCTAACGATGATCCCGAAAAAACTGA
AAACTTTCTTGCCGAAGCCTATATAATGCAAAAATTCGATCATCCCCATATTATTCGCTTAATTGGCATTTGCAGCGTA
ATGCCCATTTGGATAGTCATGGAATTGGCCAAATTGGGTGAACTGCGTGCCTACTTAAAGACAAACAGCGAAAGATTAA
GCCACGGTACGCTACTAAAGTATTGCTATCAGTTATCAACTGCTCTCAGTTATTTGGAATCCAAAAAGTTTGTTCACCG
AGATATTGCGGCGCGTAATGTACTTGTCAGCTCACCCACATGTGTTAAGTTGGCTGATTTTGGATTATCACGTTGGGTT
TCCGATCAGTCGTATTATCACTCAACACCCACAGTTGCACTTCCCATAAAATGGATGTCCCCCGAGTCAATAAATTTTA
GAAGATTTACCACTGCTAGTGATGTTTGGATGTTTGGTGTCTGTATCTGGGAAATACTCATGCTCGGTGTAAAGCCTTT
CCAAGGCGTCAAGAACAGCGATGTTATACTAAAGCTTGAAAACGGGGAGCGTCTGCAATTGCCTCCCAACTGCCCGCCT
AGGTTGTATTCGTTAATGTCCCAATGCTGGGCATACGAGCCACTTAAACGACCAAATTTCAAGCGGATCAAGGAAACTC
TGCAGGAAATTCTTAGTGAAGACAGCAATAATTCATCAGAGACACTGAAGCGGGAGCAACGAAAAGTGGCTTCCATGTC
CTGGATCGGCAGTGATGACATCGACATTCCGCCATCAAAACCTTTGAGGGTGATGCACGATCCTGACATTACTGGTTTA
ATGCCTGAAACAACGGGGCTACCTCAGACTTATATTATTGCACAAAATCCCGTGGTGCTGGCCAAGCTGATGATGGAGA
ACCAAAAACGAATCATAAATCCAGCGGCGTACACCACACCAGCATCGGGCATACACAATGTTTTGGGCGAAAAACTTCG
ACAACAGCAAAAGGATAGCAACAGCGATAGCGAATGGTTAATTCAGGAAGAATTGCTGCGGCAGAGATCCTGCTCAATA
CCTCAAGGATCGATCAATGATCATCAGGCACAAATGTTTAAGCTTGACTTCATGTCAGCCGGTCCTTCTAGTTTACCGG
ACTGCTCGAACTCCAGTTCTCGACCTATGACACCAAATGCTAATCTCTCTTCATTGAAGTCAAACCACTCATCGGCAGA
TCATTTGTCCAGCTTGACAGCTGCTGAAGAACAGATGGGCCCAAATGCACGAAACCTAGGCAGTGCGGCTTCAAGTCGA
CCACTAAACCGCGCAGATGATGAAGTTTATTGCGCCACTACACTCGTGGTCAAATCAATAATGGCGCTGTCACAAGGCG
TGGAGAAGGCCAATACCGAGGGTTATTTGGAACTGGTAAAGAATGTGGGCGTCAAGTTGAGAAACTTGCTAACATCGGT
GGACAAAATATCTGTAATTTTTCCAGCACAGGCCCTCAAGGAAGTGCAAATGGCACATCAAGTACTTTCAAAAGACATG
CATGAATTGGTCTCAGCGATGCGATTGGCCCAGCAATATAGCGACACAACGCTGGATTGTGAATATCGCAAGAGTATGC
TGTCTGCTGCCCACGTTCTGGCTATGGACGCCAAAAACCTGTTTGATGTCGTCGATTCGATTCGTCAACGTTATCAGCA
TCTATTCCCGCCATCCGCCACAAAAGAACCTAGTTGTTCATCAAGTTTTGAGTCAACTTCTGGCTCTATTGTCACAGAG
CCGGTTAATGACCTTGGTGGATATATCAAGACGAGCACATCGGGAGATTTGCTTCAAAACACGGGAATATATGACAATG
ATCTGCACCATAGCTTCAACTCGCAATTGCAGTTACAAAACCCAAAAGCCACCATCGACTTAAGCGGCGGTGGCAGTCT
GCAGAGAGGAATGAGCCTTGGCCTGGACACCACGAGGTCGACAAATGAACCCTTGCGAATTGTGGAGGAGACCCTCGGC
AGCCCGGGTGAACATATGTACTGCAATACGTCCGCCTTGCACGGCCACGCG
>CG10023-PC scaffold_4845:9516096-9521593:-
ATGAACACCGCGGGAGCCACCAGTCAACCGCCGCCCACCAAAAATGAGACACACTCCGAGGAGTACCTCATCCACGTGC
ATATGCCGAACAAGAGCTTTAAGGCTGTTCGGTTTAATGTGAAGGAGACCGTTTTCCATGTGATCCGGCGCACCGTCGA
GGATCTGGGCACGGATGGAAGGACGCCGAGCATCCAGCGGTATGCCTGCCGCATGCTCAACATGATCACCAAGGAGGTG
ATCTGGCTGGCCAGGAGCACTTCGATGCAGAAGGTCCTCTCGCATATCCTGACGCCCGGTTGCTCCAACGTTGACTGCC
CCAACAACCAGGCGGAGTTGGATGAGGTTCTATTGGAGCACGGCCGAAGGATTACCGACAACAGGGTTTGGCGTGTGGA
GCTTAGAGTGCGCTACGTGCCAAATAATATTCAGGAGCTCTTCGAGGAGGACAAGGCCACATGCTTCTATTACTTTAAT
CAGGTGAAAGAGGACTTTATCCAAGCCAATGTCACATCCATCGACACTGAAGTGGCGGTGCAACTGTGCTGTCTGGGTA
TTCGTCATTATTTCAAGAACATCACCGTGAAAGCACCTGACAAAAAGCAGCACATTGACTACATTGAAAAGGAAATCGG
ATTTAAAAGTTTTCTTCCTCAATCTGTGATAGCCACATCAAAGCCAAAGAATCTTAAGAAACTGATCCAAGTCGGTTAC
AAAAAGGTCTACAATTACAATGACATTGAGTACTTGACGCGGTTCTTTGATCTTCTGAAGAATATTTATTTAACGAACT
TTGAGCAGTTCGCGGTAACACTGAGCTCGTCGTGGAATATTTCTGGAATTCTACACGTCGGTCCCCACATTGGAATCTC
TTACCAGACCCATCCTCAGGCCAGCTTGAAGAACGTGGCTCAGTTTAAAGACGTGGTCTCCATTAAAACGTGCACTTTA
CCAAAGGAAAAACTTTTAAAGTCTGGCGAGAATACCACAGAACCAGAGCTTCAGAACTTTAATTGCAACTGCCAAAAGA
TTAAAACCCAAATTAAAATATCAGCATTAAACAAAGTGGAAGATTTGGTTATAACGTGCAATGGTATTAATACCGCTGA
GAGTATTGCCGACCTAATTGACGGTTACTGCAGGCTGTTATCAAAAGACCTAGAGTTCACAATTTGGCATCGAGAGACA
AACGCGTCGAATGAAGATAGCGCAAAAGCATTGCCCAATGATGCCACGCTGGGGTCGAATAAATCAAATTCAAGTCAGG
GAAAACCGATTCTGACCGATGATTATGCCGAGATTGGATTATTGGAGGGCGAGGGCGAGGGCGACTACTCTACGCCCAC
CGTTCGGAATTATGAGTTGGACAGAGCCCTTATTACGCCGAGCGCAAAAATTGGTGTGGGACAGTTTGGTGATGTATAT
GTAGGCACGTATACGCTTCCGAAATTGGGCAAGGGAAAGAACTCAGCAGGAAATGGGAAAAATAGCAGTAGTGACCAAA
GAAACGCCGATGCAAGGCCAGATGTTATTCAAGTGGCAATAAAGACATGTAAAGCTAACGATGATCCCGAAAAAACTGA
AAACTTTCTTGCCGAAGCCTATATAATGCAAAAATTCGATCATCCCCATATTATTCGCTTAATTGGCATTTGCAGCGTA
ATGCCCATTTGGATAGTCATGGAATTGGCCAAATTGGGTGAACTGCGTGCCTACTTAAAGACAAACAGCGAAAGATTAA
GCCACGGTACGCTACTAAAGTATTGCTATCAGTTATCAACTGCTCTCAGTTATTTGGAATCCAAAAAGTTTGTTCACCG
AGATATTGCGGCGCGTAATGTACTTGTCAGCTCACCCACATGTGTTAAGTTGGCTGATTTTGGATTATCACGTTGGGTT
TCCGATCAGTCGTATTATCACTCAACACCCACAGTTGCACTTCCCATAAAATGGATGTCCCCCGAGTCAATAAATTTTA
GAAGATTTACCACTGCTAGTGATGTTTGGATGTTTGGTGTCTGTATCTGGGAAATACTCATGCTCGGTGTAAAGCCTTT
CCAAGGCGTCAAGAACAGCGATGTTATACTAAAGCTTGAAAACGGGGAGCGTCTGCAATTGCCTCCCAACTGCCCGCCT
AGGTTGTATTCGTTAATGTCCCAATGCTGGGCATACGAGCCACTTAAACGACCAAATTTCAAGCGGATCAAGGAAACTC
TGCAGGAAATTCTTAGTGAAGACAGCAATAATTCATCAGAGACACTGAAGCGGGAGCAACGAAAAGTGGCTTCCATGTC
CTGGATCGGCAGTGATGACATCGACATTCCGCCATCAAAACCTTTGAGGGTGATGCACGATCCTGACATTACTGGTTTA
ATGCCTGAAACAACGGGGCTACCTCAGACTTATATTATTGCACAAAATCCCGTGGTGCTGGCCAAGCTGATGATGGAGA
ACCAAAAACGAATCATAAATCCAGCGGCGTACACCACACCAGCATCGGGCATACACAATGTTTTGGGCGAAAAACTTCG
ACAACAGCAAAAGGATAGCAACAGCGATAGCGAATGGTTAATTCAGGAAGAATTGCTGCGGCAGAGATCCTGCTCAATA
CCTCAAGGATCGATCAATGATCATCAGGCACAAATGTTTAAGCTTGACTTCATGTCAGCCGGTCCTTCTAGTTTACCGG
ACTGCTCGAACTCCAGTTCTCGACCTATGACACCAAATGCTAATCTCTCTTCATTGAAGTCAAACCACTCATCGGCAGA
TCATTTGTCCAGCTTGACAGCTGCTGAAGAACAGATGGGCCCAAATGCACGAAACCTAGGCAGTGCGGCTTCAAGTCGA
CCACTAAACCGCGCAGATGATGAAGTTTATTGCGCCACTACACTCGTGGTCAAATCAATAATGGCGCTGTCACAAGGCG
TGGAGAAGGCCAATACCGAGGGTTATTTGGAACTGGTAAAGAATGTGGGCGTCAAGTTGAGAAACTTGCTAACATCGGT
GGACAAAATATCTGTAATTTTTCCAGCACAGGCCCTCAAGGAAGTGCAAATGGCACATCAAGTACTTTCAAAAGACATG
CATGAATTGGTCTCAGCGATGCGATTGGCCCAGCAATATAGCGACACAACGCTGGATTGTGAATATCGCAAGAGTATGC
TGTCTGCTGCCCACGTTCTGGCTATGGACGCCAAAAACCTGTTTGATGTCGTCGATTCGATTCGTCAACGTTATCAGCA
TCTATTCCCGCCATCCGCCACAAAAGAACCTAGTTGTTCATCAAGTTTTGAGTCAACTTCTGGCTCTATTGTCACAGAG
CCGGTTAATGACCTTGGTGGATATATCAAGACGAGCACATCGGGAGATTTGCTTCAAAACACGGGAATATATGACAATG
ATCTGCACCATAGCTTCAACTCGCAATTGCAGTTACAAAACCCAAAAGCCACCATCGACTTAAGCGGCGGTGGCAGTCT
GCAGAGAGGAATGAGCCTTGGCCTGGACACCACGAGGTCGACAAATGAACCCTTGCGAATTGTGGAGGAGACCCTCGGC
AGCCCGGGTGAACATATGTACTGCAATACGTCCGCCTTGCACGGCCACGCG
>CG10026-PA scaffold_4845:4838159-4839364:-
ATGCCCACCATCGAGCACAAGTTAAACATCACCGAGGAGGAGGTGCCGGAGCACATCCGGCGACTTGCCCAGGAGCAGG
GCGAATGTCCCAGTTCCAAGGATAAGGTCATCGAACAATTCCGTAACTACATATTAGAACACAATGAATGCCAGCCACA
TCGAAATGATGCGAGGTACCTGGAGAAATTCCTACGAGCCCGCTACTGGAAAATCGAGAACAGTTACAAATTGCTCTGC
AGTTACTACAAGTTTCGGGAGCAGAACAAAAGCTTTTATGAGAAGGTCCGTCCTCTGGATCTGCGACATGTGGGACAAT
CGGACATCCTGACAGTAACTCCCTATCGCGATCAACATGGCCACAGGATACTCATCTACCGATTTGGACTGTGGCGACC
CAATCGAGTAACCGTAGACGATATATTCCGCGCCACCATTATCCTGCAGGAACTGGGCAGCTTGGAACCCATCTCACAG
ATCGTCGGAGGAGTGGGAATATTCGATCTGAAGGATCTGGGCTTAGAACACATACTTCATCTGAGTCCCAGTGTGGCTC
AGAAGATGATTGCTCTGCTAGTGACGTCAATGCCCATTAGAACATCCGCCCTCCATATTGTAAACCAGAATTGGCTCTT
CAACGCGGCATTCAAGATATTTAAGCCATTTCTCAATGCCGCCATGCGAGAAAGGCTCTACATACATGGCAGTGATATG
ACTTCCCTGCACAAACACATCAACCCGGAACATCTTCCCAAGCGCTATGGTGGCTTGCACGAGGATTACTCTTATACGC
TCTGGTTGGATATGCTCAAGGAGCAGTGTTCGGGTAATAGTATCCAAAAGGATATGGAGCAATTGGGATTCATCTTCGA
C
>CG10026-PB scaffold_4845:4838159-4839388:-
ACGACCGGCAGTGGATCCCGCACCATGCCCACCATCGAGCACAAGTTAAACATCACCGAGGAGGAGGTGCCGGAGCACA
TCCGGCGACTTGCCCAGGAGCAGGGCGAATGTCCCAGTTCCAAGGATAAGGTCATCGAACAATTCCGTAACTACATATT
AGAACACAATGAATGCCAGCCACATCGAAATGATGCGAGGTACCTGGAGAAATTCCTACGAGCCCGCTACTGGAAAATC
GAGAACAGTTACAAATTGCTCTGCAGTTACTACAAGTTTCGGGAGCAGAACAAAAGCTTTTATGAGAAGGTCCGTCCTC
TGGATCTGCGACATGTGGGACAATCGGACATCCTGACAGTAACTCCCTATCGCGATCAACATGGCCACAGGATACTCAT
CTACCGATTTGGACTGTGGCGACCCAATCGAGTAACCGTAGACGATATATTCCGCGCCACCATTATCCTGCAGGAACTG
GGCAGCTTGGAACCCATCTCACAGATCGTCGGAGGAGTGGGAATATTCGATCTGAAGGATCTGGGCTTAGAACACATAC
TTCATCTGAGTCCCAGTGTGGCTCAGAAGATGATTGCTCTGCTAGTGACGTCAATGCCCATTAGAACATCCGCCCTCCA
TATTGTAAACCAGAATTGGCTCTTCAACGCGGCATTCAAGATATTTAAGCCATTTCTCAATGCCGCCATGCGAGAAAGG
CTCTACATACATGGCAGTGATATGACTTCCCTGCACAAACACATCAACCCGGAACATCTTCCCAAGCGCTATGGTGGCT
TGCACGAGGATTACTCTTATACGCTCTGGTTGGATATGCTCAAGGAGCAGTGTTCGGGTAATAGTATCCAAAAGGATAT
GGAGCAATTGGGATTCATCTTCGAC
>CG10026-PC scaffold_4845:4838159-4839364:-
ATGCCCACCATCGAGCACAAGTTAAACATCACCGAGGAGGAGGTGCCGGAGCACATCCGGCGACTTGCCCAGGAGCAGG
GCGAATGTCCCAGTTCCAAGGATAAGGTCATCGAACAATTCCGTAACTACATATTAGAACACAATGAATGCCAGCCACA
TCGAAATGATGCGAGGTACCTGGAGAAATTCCTACGAGCCCGCTACTGGAAAATCGAGAACAGTTACAAATTGCTCTGC
AGTTACTACAAGTTTCGGGAGCAGAACAAAAGCTTTTATGAGAAGGTCCGTCCTCTGGATCTGCGACATGTGGGACAAT
CGGACATCCTGACAGTAACTCCCTATCGCGATCAACATGGCCACAGGATACTCATCTACCGATTTGGACTGTGGCGACC
CAATCGAGTAACCGTAGACGATATATTCCGCGCCACCATTATCCTGCAGGAACTGGGCAGCTTGGAACCCATCTCACAG
ATCGTCGGAGGAGTGGGAATATTCGATCTGAAGGATCTGGGCTTAGAACACATACTTCATCTGAGTCCCAGTGTGGCTC
AGAAGATGATTGCTCTGCTAGTGACGTCAATGCCCATTAGAACATCCGCCCTCCATATTGTAAACCAGAATTGGCTCTT
CAACGCGGCATTCAAGATATTTAAGCCATTTCTCAATGCCGCCATGCGAGAAAGGCTCTACATACATGGCAGTGATATG
ACTTCCCTGCACAAACACATCAACCCGGAACATCTTCCCAAGCGCTATGGTGGCTTGCACGAGGATTACTCTTATACGC
TCTGGTTGGATATGCTCAAGGAGCAGTGTTCGGGTAATAGTATCCAAAAGGATATGGAGCAATTGGGATTCATCTTCGA
C
>CG10029-PA scaffold_4770:3407539-3408869:-
ATGAAGGTGGTCGGCAGCTTGGATATCCTCTATTTGCTGGCGATCCTGGTAGCCCAACTTTCTCTCGTCGCGGGAAACT
CTTCGGTGGTGGATGTGACCCACGAAAACCTGCAACAAATAATCGATTCTAATGAGCTGGTTCTGCTCAGTTTTTACAC
GGATTGGTGCCGTTTTAGCCAGATTTTGCAGCCCATTTTTGAGGAGGCGGCGGCGAAGGTTCTTCAGAAATTCCCTGAA
AACGGCCGTGTGATTCTGGGAAGAGTAAACTGCGACACTGAAGATATATTGGCAGATCACTTTGAGATACTTAAGTACC
CAACGCTAAAGATCATCAGAAATGGGTTGGTTGGCAAGCAGGAATACCGTGGCCAGAGATCTGTGGAGGCCTTCTTCCA
GTTTGTGGAGAGGGAGCTATCAGATCCAATCAAAGAGTTCCACAGCATTGATGAACTCAAAAATGTGGAAGTTGGCTAT
GGTATAGTTATTGGTTATTTCATCTCCAAGGATCATGTTGAGTATGATAACTATCGCAGGGTAGCGAGCCTCATGCGCA
ACGATTGTAGGTTTCTTGTGGGCTTTGGGGACTTGACTAAGGCCCTCCGCCCGCCAGGAAAAAATGCGTTGATCTTCCG
CGGCGATCCCTCGATTCCGAATCACAAGTACCAGTACAGTGAGTACTTGGGCAACATGACCAGCTTTAAGGAACTAACC
TTTTGGATCGATAAGAGGTGTGTGCCTCTGGTGCGAGAGCTCACCTTCGATAATGCAGAAGAGCTATCCGAGGAAGGAT
TACCTTTTGTAATCCTGTTTTACAACAAAGACGATGTAAGTCCCGTTCAGGAATTTAAGAACGCAATTCAAAGCCAGCT
GGAAAACGAGAAGAGGGTTAATTTCCTGACTGCAGAAGGAGAAATCTTTAAGCACCCACTATTCCATTTGGGCAAGTCC
CTGAGTGACTTGCCAGTGATCGCAATCGATTCCTTCACGCACATGTACCTATTTCCACACTTCAAGGACATTGGCAAGC
CAGGTGCCCTCAAAAAGTTCATTGATGACCTGTTCAACGGTACACTGCATATCAATTTCCACATGGCACTCGAGGCTAA
GGAAAATTCGGAGTCCATAACCGATTTCGCTGAAGACCCGCCGATCGTCCACGAGTCAAAGTTTAAGGACCTCAAGCCA
TCCAAGCACCGTTACACTTTGGTCAACCGCACCAGAGACGAGTTA
>CG10031-PA scaffold_4929:3741198-3741735:-
ATGCTTCTACGGATGACCCAGTTTCTCTGCCTTGGGGCACTCGTGTGGCTAAGTCTTGTGCAACTTACGCAGGCGGTGG
CCGCTCCCAATAATAATAACAATAACAATAATATGAAGCCGAAGGCTGTAGTTCAGGTGCAGCCTGGAAATCCATCGGG
AAATAAGCCTGCAGTTGCCACAACTACAGTCAAGCCTCAGAGACTGGTACCAGATCCCAAGTGCCTGCAGCCCCTGGAA
GTTGGTCCATGTCGCATGAGTCTGGAAAGGTTCTACTACAACAAGGATAAAAAATCCTGCGAGACTTTCAAGTACGGAG
GATGTCGAGGCAATGACAATCGTTGGGGATTCCGACAAACTTGCGAGGAAGCTTGTATTCCCAAAAAG
>CG10032-PA scaffold_4770:3361523-3362488:+
TCCTGTCTGAACTGGAGTCAGGTTTGTGATGGAGTGGCAGATTGCAAGGACGGCAGCGATGAAGACGGCACACTCTGCA
CGGCCTTCGAATGTCCGCCGCCGGCATTCAGATGTCTCTACGGAGCCTGTGTTAGTCCGAAAGCTGTGTGTAATCACAT
TCCCGATTGCCTGGATGGGTCCGATGAGATGGCGGAAATTTGCACGGCCCGGAATCCAACCGTTCATCATGTGGATGTC
AGAAGCGCTTGGAATGTGCGGCACTGCCGTCTAGAAGATCCGTCGAAGTCCCTGGTGGTGGAGAACTACGTGGGCGGCA
CCACCTTTCAAAGTAACGCCTGTGTGCCCGACAAGACCGTCGTTTATCTAAGCTGCCGTAAAGGATATGGTCTGATCGG
GGCGGAGAAGAACATTTGCGACGCAGACCAGTGGCGGTATCCGTTGGCCAGGTGCGTGCCCCAGTGTAAGCACGTCGGC
AATGTAAGCCACATGAGGCAGTGCACCCTGAATGGTCGCCTGATCGACTGCAATCAGTCGGTGCTGCCCATGGGCACTG
TAATGTCGGTCACTTGCTCGTCCGGGTGCGAAAAGACTGGAGGTGATGGTGATGGTCTGCAGTACTGCGACGCAACCGG
CAATTGGCGGGGTCACAAGCCTGAGTTTTCGGTTGTCTGCAATGCCACCATCGTGTCGCCGTACATTCTGGTGACCACG
GAGCGCTGTTTCAGCGAGTCGTCCATCAAGAGTGTGCCATCCACGGAACCTGTGCTCTATACCGTCGCCGAGGGAAAGA
TCTACGGCAACAGCTTCTTGGCCCACGAACCCCATCCCTATAAGCTGCACAACGTGTCCCATATAGTCTAT
>CG10033-PC scaffold_4929:3661474-3666205:-
ATGAAAATCAAACATTATCCGGGCAAAGCCGTCGATGCGAGTCTCTCGCTGGAGGGCAGCAGTGCCATGGGTGCACTGT
ACGAGGCCAATTGGCTGAGGGCTGCCAATCAGCCGGCTCCAGCCACAACGGGCTCCAAATTGAGCAGGCAAAGCAGCTC
CGCCGGCAGCAGTTTCCTCATCGAGGGCATCTCCGCCCTGAGCAAGTACCAAATGAACCTGGAGAGCATCCGCCAGTTG
GAGCTGCAGTCGCGGGACAAACGCATAGTGAGCACCATCAAGGAACTGAATGGCTACCGACCATCGCCACTGCAGCATC
ATCAGCAGCAACAGATGCACAACGGTTGGGTGGCCGAGGACCCAGACGCGGATCCGGATCCGGCACAGGATCAGGATCA
CGAAGAGCTGGAGGCGACTGCGGTGGAAAAGGAGAAGTTGGCTAGTACCCAGGAACGCCCTGCTGTTAACCACTACGTC
CTGGATCCCACAGAGAGACCAAGGGTGCCGAGACCGCGGCAACAGTTCTCCGTGAAACCGCCTTCCCTGCGTCGCTCCC
AAACCATGTCGCAACCGCCCAGTTATGCCACCTTGAGATCGCCCCCGAAAATCAAGGAGACTCTCAGCAACAGTTCCTC
CGCCTACTCCACCTTCTCCTCGGCTGCAGAGGACTCCCAGGATCAAGTAGTGATCTGCCAGCAGCCACAGCGACTGATG
GCTCCGCCACCCAGAGAACCGCCTCCAGAGCCACCAAAAAGGGTCACGAAACCCCTGAGCAGATCACAAACTTCGGTTC
AGCGATACGCCACGGTTAGAATGCCCAACCAGAACACTTTGTTCAGCCGAAGCGTGGCCAGAACTAGGGACTCCACCGC
TTCCCTGAGACGTCTCAGTCTGGAGCAGGCCATCGAGGGACTCAAACTGGAGGGGCAGGTGGCTGTGCGTCAAAAGAGT
CCACAAATCTCACCGGCTGCCAGCAGTAATGGCAGCTCCAAGGATCTCAACGGGGAGGGTTTCTGCATCCCACGACCCC
GCCTCATCGTTCCAGTGCACACATACGCCCGTCGACGCAGGACGGGAAATCTCAAGGAGCAATCCAGTGGTGGCCAGGA
GGAGGAAGCAGAGCAGGATGGACGCGTGGAGGTTTCCCGCGAGGGCAAGTACCTCTCCACCCTGTCGGGCGCAAAGGTC
CTTGGCGAACTGGCGATCCTGTACAACTGCCAGCGAACGGCGACCATCACCGCGATCACCGAGTGCAATCTGTGGGCCA
TCGAGCGCCAGTGCTTCCAGACCATCATGATGCGAACGGGCCTGATCCGGCAGGCGGAGTACAGCGACTTCCTCAAGAG
TGTGCCCATCTTCAAAGACCTGGCGGAAGACACGCTCATCAAAATCTCCGATGTCTTGGAGGAGACGCACTACCAGCGA
GGCGACTACATAGTGCGCCAGGGCGCCAGAGGCGATACCTTCTTCATCATCTCCAAGGGAAAGGTGCGGGTGACGATCA
AGCAGCAGGACACGCAGGAGGAGAAGTTCATTCGCATGCTGGGCAAAGGGGATTTCTTTGGGGAAAAGGCTCTACAGGG
CGATGATCTGCGCACGGCGAATATTATTTGCGAGTCCGCCGATGGCGTCAGTTGTCTGGTCATCGATCGCGAGACCTTC
AATCAGCTCATTTCCAATCTGGACGAGATCAAGCATCGCTACGACGACGAGGGCGCCATGGAACGCAGAAAGATCAACG
AGGAATTCCGGGACATCAACCTCACGGATCTGCGCGTCATCGCAACCCTTGGAGTTGGAGGCTTCGGCCGCGTGGAGCT
GGTCCAAACTAACGGGGATAGCTCCAGGTCCTTCGCCCTCAAGCAGATGAAGAAGTCGCAGATTGTGGAGACGCGACAG
CAGCAGCACATCATGTCCGAGAAGGAGATCATGGGCGAGGCCAATTGCCAGTTCATCGTGAAGCTGTTCAAGACCTTCA
AGGACAAGAAGTACCTGTACATGCTGATGGAGAGCTGCCTGGGCGGAGAGCTCTGGACGATTCTGCGGGACAAGGGCAA
CTTCGACGACAGCACCACCCGCTTCTACACGGCGTGTGTGGTGGAGGCCTTTGATTACCTACACTCGCGTAACATCATC
TACCGCGACCTGAAGCCGGAGAACCTGTTGCTCAATGAACGCGGATATGTGAAGCTGGTGGACTTCGGCTTTGCCAAGA
AGCTGCAGACGGGCAGGAAGACCTGGACTTTCTGCGGCACTCCGGAGTACGTGGCTCCGGAGGTGATTCTCAACCGGGG
TCATGACATCAGTGCGGATTACTGGTCGCTGGGAGTGCTCATGTTCGAGTTGCTTACTGGTACCCCTCCGTTCACGGGC
TCGGATCCCATGCGCACGTACAACATTATACTTAAGGGCATCGACGCCATCGAATTCCCACGGAATATCACCCGCAATG
CCAGCAACCTGATCAAGAAGCTCTGTCGCGACAATCCCGCCGAGCGTTTGGGCTACCAGCGTGGGGGAATCAGTGAGAT
CCAGAAGCACAAATGGTTTGATGGCTTCTATTGGTGGGGCCTGCAGAACTGCACCCTGGAACCGCCCATTAAGCCCGCC
GTGAAAAGCGTGGTCGACACAACAAACTTTGATGACTATCCGCCCGATCCAGAGGGTCCACCACCAGACGATGTCACTG
GATGGGACAAGGACTTC
>CG10033-PD scaffold_4929:3661474-3666205:-
ATGAAAATCAAACATTATCCGGGCAAAGCCGTCGATGCGAGTCTCTCGCTGGAGGGCAGCAGTGCCATGGGTGCACTGT
ACGAGGCCAATTGGCTGAGGGCTGCCAATCAGCCGGCTCCAGCCACAACGGGCTCCAAATTGAGCAGGCAAAGCAGCTC
CGCCGGCAGCAGTTTCCTCATCGAGGGCATCTCCGCCCTGAGCAAGTACCAAATGAACCTGGAGAGCATCCGCCAGTTG
GAGCTGCAGTCGCGGGACAAACGCATAGTGAGCACCATCAAGGAACTGAATGGCTACCGACCATCGCCACTGCAGCATC
ATCAGCAGCAACAGATGCACAACGGTTGGGTGGCCGAGGACCCAGACGCGGATCCGGATCCGGCACAGGATCAGGATCA
CGAAGAGCTGGAGGCGACTGCGGTGGAAAAGGAGAAGTTGGCTAGTACCCAGGAACGCCCTGCTGTTAACCACTACGTC
CTGGATCCCACAGAGAGACCAAGGGTGCCGAGACCGCGGCAACAGTTCTCCGTGAAACCGCCTTCCCTGCGTCGCTCCC
AAACCATGTCGCAACCGCCCAGTTATGCCACCTTGAGATCGCCCCCGAAAATCAAGGAGACTCTCAGCAACAGTTCCTC
CGCCTACTCCACCTTCTCCTCGGCTGCAGAGGACTCCCAGGATCAAGTAGTGATCTGCCAGCAGCCACAGCGACTGATG
GCTCCGCCACCCAGAGAACCGCCTCCAGAGCCACCAAAAAGGGTCACGAAACCCCTGAGCAGATCACAAACTTCGGTTC
AGCGATACGCCACGGTTAGAATGCCCAACCAGAACACTTTGTTCAGCCGAAGCGTGGCCAGAACTAGGGACTCCACCGC
TTCCCTGAGACGTCTCAGTCTGGAGCAGGCCATCGAGGGACTCAAACTGGAGGGGCAGGTGGCTGTGCGTCAAAAGAGT
CCACAAATCTCACCGGCTGCCAGCAGTAATGGCAGCTCCAAGGATCTCAACGGGGAGGGTTTCTGCATCCCACGACCCC
GCCTCATCGTTCCAGTGCACACATACGCCCGTCGACGCAGGACGGGAAATCTCAAGGAGCAATCCAGTGGTGGCCAGGA
GGAGGAAGCAGAGCAGGATGGACGCGTGGAGGTTTCCCGCGAGGGCAAGTACCTCTCCACCCTGTCGGGCGCAAAGGTC
CTTGGCGAACTGGCGATCCTGTACAACTGCCAGCGAACGGCGACCATCACCGCGATCACCGAGTGCAATCTGTGGGCCA
TCGAGCGCCAGTGCTTCCAGACCATCATGATGCGAACGGGCCTGATCCGGCAGGCGGAGTACAGCGACTTCCTCAAGAG
TGTGCCCATCTTCAAAGACCTGGCGGAAGACACGCTCATCAAAATCTCCGATGTCTTGGAGGAGACGCACTACCAGCGA
GGCGACTACATAGTGCGCCAGGGCGCCAGAGGCGATACCTTCTTCATCATCTCCAAGGGAAAGGTGCGGGTGACGATCA
AGCAGCAGGACACGCAGGAGGAGAAGTTCATTCGCATGCTGGGCAAAGGGGATTTCTTTGGGGAAAAGGCTCTACAGGG
CGATGATCTGCGCACGGCGAATATTATTTGCGAGTCCGCCGATGGCGTCAGTTGTCTGGTCATCGATCGCGAGACCTTC
AATCAGCTCATTTCCAATCTGGACGAGATCAAGCATCGCTACGACGACGAGGGCGCCATGGAACGCAGAAAGATCAACG
AGGAATTCCGGGACATCAACCTCACGGATCTGCGCGTCATCGCAACCCTTGGAGTTGGAGGCTTCGGCCGCGTGGAGCT
GGTCCAAACTAACGGGGATAGCTCCAGGTCCTTCGCCCTCAAGCAGATGAAGAAGTCGCAGATTGTGGAGACGCGACAG
CAGCAGCACATCATGTCCGAGAAGGAGATCATGGGCGAGGCCAATTGCCAGTTCATCGTGAAGCTGTTCAAGACCTTCA
AGGACAAGAAGTACCTGTACATGCTGATGGAGAGCTGCCTGGGCGGAGAGCTCTGGACGATTCTGCGGGACAAGGGCAA
CTTCGACGACAGCACCACCCGCTTCTACACGGCGTGTGTGGTGGAGGCCTTTGATTACCTACACTCGCGTAACATCATC
TACCGCGACCTGAAGCCGGAGAACCTGTTGCTCAATGAACGCGGATATGTGAAGCTGGTGGACTTCGGCTTTGCCAAGA
AGCTGCAGACGGGCAGGAAGACCTGGACTTTCTGCGGCACTCCGGAGTACGTGGCTCCGGAGGTGATTCTCAACCGGGG
TCATGACATCAGTGCGGATTACTGGTCGCTGGGAGTGCTCATGTTCGAGTTGCTTACTGGTACCCCTCCGTTCACGGGC
TCGGATCCCATGCGCACGTACAACATTATACTTAAGGGCATCGACGCCATCGAATTCCCACGGAATATCACCCGCAATG
CCAGCAACCTGATCAAGAAGCTCTGTCGCGACAATCCCGCCGAGCGTTTGGGCTACCAGCGTGGGGGAATCAGTGAGAT
CCAGAAGCACAAATGGTTTGATGGCTTCTATTGGTGGGGCCTGCAGAACTGCACCCTGGAACCGCCCATTAAGCCCGCC
GTGAAAAGCGTGGTCGACACAACAAACTTTGATGACTATCCGCCCGATCCAGAGGGTCCACCACCAGACGATGTCACTG
GATGGGACAAGGACTTC
>CG10033-PF scaffold_4929:3661474-3666205:-
ATGAAAATCAAACATTATCCGGGCAAAGCCGTCGATGCGAGTCTCTCGCTGGAGGGCAGCAGTGCCATGGGTGCACTGT
ACGAGGCCAATTGGCTGAGGGCTGCCAATCAGCCGGCTCCAGCCACAACGGGCTCCAAATTGAGCAGGCAAAGCAGCTC
CGCCGGCAGCAGTTTCCTCATCGAGGGCATCTCCGCCCTGAGCAAGTACCAAATGAACCTGGAGAGCATCCGCCAGTTG
GAGCTGCAGTCGCGGGACAAACGCATAGTGAGCACCATCAAGGAACTGAATGGCTACCGACCATCGCCACTGCAGCATC
ATCAGCAGCAACAGATGCACAACGGTTGGGTGGCCGAGGACCCAGACGCGGATCCGGATCCGGCACAGGATCAGGATCA
CGAAGAGCTGGAGGCGACTGCGGTGGAAAAGGAGAAGTTGGCTAGTACCCAGGAACGCCCTGCTGTTAACCACTACGTC
CTGGATCCCACAGAGAGACCAAGGGTGCCGAGACCGCGGCAACAGTTCTCCGTGAAACCGCCTTCCCTGCGTCGCTCCC
AAACCATGTCGCAACCGCCCAGTTATGCCACCTTGAGATCGCCCCCGAAAATCAAGGAGACTCTCAGCAACAGTTCCTC
CGCCTACTCCACCTTCTCCTCGGCTGCAGAGGACTCCCAGGATCAAGTAGTGATCTGCCAGCAGCCACAGCGACTGATG
GCTCCGCCACCCAGAGAACCGCCTCCAGAGCCACCAAAAAGGGTCACGAAACCCCTGAGCAGATCACAAACTTCGGTTC
AGCGATACGCCACGGTTAGAATGCCCAACCAGAACACTTTGTTCAGCCGAAGCGTGGCCAGAACTAGGGACTCCACCGC
TTCCCTGAGACGTCTCAGTCTGGAGCAGGCCATCGAGGGACTCAAACTGGAGGGGCAGGTGGCTGTGCGTCAAAAGAGT
CCACAAATCTCACCGGCTGCCAGCAGTAATGGCAGCTCCAAGGATCTCAACGGGGAGGGTTTCTGCATCCCACGACCCC
GCCTCATCGTTCCAGTGCACACATACGCCCGTCGACGCAGGACGGGAAATCTCAAGGAGCAATCCAGTGGTGGCCAGGA
GGAGGAAGCAGAGCAGGATGGACGCGTGGAGGTTTCCCGCGAGGGCAAGTACCTCTCCACCCTGTCGGGCGCAAAGGTC
CTTGGCGAACTGGCGATCCTGTACAACTGCCAGCGAACGGCGACCATCACCGCGATCACCGAGTGCAATCTGTGGGCCA
TCGAGCGCCAGTGCTTCCAGACCATCATGATGCGAACGGGCCTGATCCGGCAGGCGGAGTACAGCGACTTCCTCAAGAG
TGTGCCCATCTTCAAAGACCTGGCGGAAGACACGCTCATCAAAATCTCCGATGTCTTGGAGGAGACGCACTACCAGCGA
GGCGACTACATAGTGCGCCAGGGCGCCAGAGGCGATACCTTCTTCATCATCTCCAAGGGAAAGGTGCGGGTGACGATCA
AGCAGCAGGACACGCAGGAGGAGAAGTTCATTCGCATGCTGGGCAAAGGGGATTTCTTTGGGGAAAAGGCTCTACAGGG
CGATGATCTGCGCACGGCGAATATTATTTGCGAGTCCGCCGATGGCGTCAGTTGTCTGGTCATCGATCGCGAGACCTTC
AATCAGCTCATTTCCAATCTGGACGAGATCAAGCATCGCTACGACGACGAGGGCGCCATGGAACGCAGAAAGATCAACG
AGGAATTCCGGGACATCAACCTCACGGATCTGCGCGTCATCGCAACCCTTGGAGTTGGAGGCTTCGGCCGCGTGGAGCT
GGTCCAAACTAACGGGGATAGCTCCAGGTCCTTCGCCCTCAAGCAGATGAAGAAGTCGCAGATTGTGGAGACGCGACAG
CAGCAGCACATCATGTCCGAGAAGGAGATCATGGGCGAGGCCAATTGCCAGTTCATCGTGAAGCTGTTCAAGACCTTCA
AGGACAAGAAGTACCTGTACATGCTGATGGAGAGCTGCCTGGGCGGAGAGCTCTGGACGATTCTGCGGGACAAGGGCAA
CTTCGACGACAGCACCACCCGCTTCTACACGGCGTGTGTGGTGGAGGCCTTTGATTACCTACACTCGCGTAACATCATC
TACCGCGACCTGAAGCCGGAGAACCTGTTGCTCAATGAACGCGGATATGTGAAGCTGGTGGACTTCGGCTTTGCCAAGA
AGCTGCAGACGGGCAGGAAGACCTGGACTTTCTGCGGCACTCCGGAGTACGTGGCTCCGGAGGTGATTCTCAACCGGGG
TCATGACATCAGTGCGGATTACTGGTCGCTGGGAGTGCTCATGTTCGAGTTGCTTACTGGTACCCCTCCGTTCACGGGC
TCGGATCCCATGCGCACGTACAACATTATACTTAAGGGCATCGACGCCATCGAATTCCCACGGAATATCACCCGCAATG
CCAGCAACCTGATCAAGAAGCTCTGTCGCGACAATCCCGCCGAGCGTTTGGGCTACCAGCGTGGGGGAATCAGTGAGAT
CCAGAAGCACAAATGGTTTGATGGCTTCTATTGGTGGGGCCTGCAGAACTGCACCCTGGAACCGCCCATTAAGCCCGCC
GTGAAAAGCGTGGTCGACACAACAAACTTTGATGACTATCCGCCCGATCCAGAGGGTCCACCACCAGACGATGTCACTG
GATGGGACAAGGACTTC
>CG10033-PG scaffold_4929:3661474-3666205:-
ATGAAAATCAAACATTATCCGGGCAAAGCCGTCGATGCGAGTCTCTCGCTGGAGGGCAGCAGTGCCATGGGTGCACTGT
ACGAGGCCAATTGGCTGAGGGCTGCCAATCAGCCGGCTCCAGCCACAACGGGCTCCAAATTGAGCAGGCAAAGCAGCTC
CGCCGGCAGCAGTTTCCTCATCGAGGGCATCTCCGCCCTGAGCAAGTACCAAATGAACCTGGAGAGCATCCGCCAGTTG
GAGCTGCAGTCGCGGGACAAACGCATAGTGAGCACCATCAAGGAACTGAATGGCTACCGACCATCGCCACTGCAGCATC
ATCAGCAGCAACAGATGCACAACGGTTGGGTGGCCGAGGACCCAGACGCGGATCCGGATCCGGCACAGGATCAGGATCA
CGAAGAGCTGGAGGCGACTGCGGTGGAAAAGGAGAAGTTGGCTAGTACCCAGGAACGCCCTGCTGTTAACCACTACGTC
CTGGATCCCACAGAGAGACCAAGGGTGCCGAGACCGCGGCAACAGTTCTCCGTGAAACCGCCTTCCCTGCGTCGCTCCC
AAACCATGTCGCAACCGCCCAGTTATGCCACCTTGAGATCGCCCCCGAAAATCAAGGAGACTCTCAGCAACAGTTCCTC
CGCCTACTCCACCTTCTCCTCGGCTGCAGAGGACTCCCAGGATCAAGTAGTGATCTGCCAGCAGCCACAGCGACTGATG
GCTCCGCCACCCAGAGAACCGCCTCCAGAGCCACCAAAAAGGGTCACGAAACCCCTGAGCAGATCACAAACTTCGGTTC
AGCGATACGCCACGGTTAGAATGCCCAACCAGAACACTTTGTTCAGCCGAAGCGTGGCCAGAACTAGGGACTCCACCGC
TTCCCTGAGACGTCTCAGTCTGGAGCAGGCCATCGAGGGACTCAAACTGGAGGGGCAGGTGGCTGTGCGTCAAAAGAGT
CCACAAATCTCACCGGCTGCCAGCAGTAATGGCAGCTCCAAGGATCTCAACGGGGAGGGTTTCTGCATCCCACGACCCC
GCCTCATCGTTCCAGTGCACACATACGCCCGTCGACGCAGGACGGGAAATCTCAAGGAGCAATCCAGTGGTGGCCAGGA
GGAGGAAGCAGAGCAGGATGGACGCGTGGAGGTTTCCCGCGAGGGCAAGTACCTCTCCACCCTGTCGGGCGCAAAGGTC
CTTGGCGAACTGGCGATCCTGTACAACTGCCAGCGAACGGCGACCATCACCGCGATCACCGAGTGCAATCTGTGGGCCA
TCGAGCGCCAGTGCTTCCAGACCATCATGATGCGAACGGGCCTGATCCGGCAGGCGGAGTACAGCGACTTCCTCAAGAG
TGTGCCCATCTTCAAAGACCTGGCGGAAGACACGCTCATCAAAATCTCCGATGTCTTGGAGGAGACGCACTACCAGCGA
GGCGACTACATAGTGCGCCAGGGCGCCAGAGGCGATACCTTCTTCATCATCTCCAAGGGAAAGGTGCGGGTGACGATCA
AGCAGCAGGACACGCAGGAGGAGAAGTTCATTCGCATGCTGGGCAAAGGGGATTTCTTTGGGGAAAAGGCTCTACAGGG
CGATGATCTGCGCACGGCGAATATTATTTGCGAGTCCGCCGATGGCGTCAGTTGTCTGGTCATCGATCGCGAGACCTTC
AATCAGCTCATTTCCAATCTGGACGAGATCAAGCATCGCTACGACGACGAGGGCGCCATGGAACGCAGAAAGATCAACG
AGGAATTCCGGGACATCAACCTCACGGATCTGCGCGTCATCGCAACCCTTGGAGTTGGAGGCTTCGGCCGCGTGGAGCT
GGTCCAAACTAACGGGGATAGCTCCAGGTCCTTCGCCCTCAAGCAGATGAAGAAGTCGCAGATTGTGGAGACGCGACAG
CAGCAGCACATCATGTCCGAGAAGGAGATCATGGGCGAGGCCAATTGCCAGTTCATCGTGAAGCTGTTCAAGACCTTCA
AGGACAAGAAGTACCTGTACATGCTGATGGAGAGCTGCCTGGGCGGAGAGCTCTGGACGATTCTGCGGGACAAGGGCAA
CTTCGACGACAGCACCACCCGCTTCTACACGGCGTGTGTGGTGGAGGCCTTTGATTACCTACACTCGCGTAACATCATC
TACCGCGACCTGAAGCCGGAGAACCTGTTGCTCAATGAACGCGGATATGTGAAGCTGGTGGACTTCGGCTTTGCCAAGA
AGCTGCAGACGGGCAGGAAGACCTGGACTTTCTGCGGCACTCCGGAGTACGTGGCTCCGGAGGTGATTCTCAACCGGGG
TCATGACATCAGTGCGGATTACTGGTCGCTGGGAGTGCTCATGTTCGAGTTGCTTACTGGTACCCCTCCGTTCACGGGC
TCGGATCCCATGCGCACGTACAACATTATACTTAAGGGCATCGACGCCATCGAATTCCCACGGAATATCACCCGCAATG
CCAGCAACCTGATCAAGAAGCTCTGTCGCGACAATCCCGCCGAGCGTTTGGGCTACCAGCGTGGGGGAATCAGTGAGAT
CCAGAAGCACAAATGGTTTGATGGCTTCTATTGGTGGGGCCTGCAGAACTGCACCCTGGAACCGCCCATTAAGCCCGCC
GTGAAAAGCGTGGTCGACACAACAAACTTTGATGACTATCCGCCCGATCCAGAGGGTCCACCACCAGACGATGTCACTG
GATGGGACAAGGACTTC
>CG10034-PA scaffold_4845:4829541-4831061:-
ATGGAAGATCCCACCATAAACGACACGTACGTGCAGGAGTTCGATCTGCACCACCTGGAAGTGGGCGGAAATGGAGCTG
GCCAGGCGCACGGAGCCGGCGCCGCGTCCCAGGTTACGGCCCTTGGCCATGTAAAGCGCGAGGATCACAGTCCGCCGCA
GCCGGTGGCGGTCAAATGGACGACGATTCACGGCGATCCCACGAATCCGGATGATGAGCCGGACTCGCTGCCTCTGTCC
GGACCAGAACCCGCCGGAGCAGTCGAGGTCTCTCCATCGCCGCACATCAAGCTGAGGTCCTTCTCCGGCCATCACCAGT
GGCACATGGACGAACGCCGCCTGCAGCCGCTCTCTCCGCCACCAGAGCAGTATGGTCCACTGCCCGGACAGGCGATTCT
GGTGAACACATCTTCGGGAGCGGGTGTTCCGGGCGGAGTGCCCTCAACGCCGCCGGAAACGCCGCCCGTAGTGGGCTCG
CCCACGGGCAGCAGCAGCTGTCCGGCTCAGACTTACGCACACCACTATGCCAGGACACCGGGAAGTTCCGTGTCCGTGT
CCGCCTCCGCCGCCGCTGCAGCTGCTGCCTCTGCCGGAGCAGCGTCGGTGAGTGCCGGACTGAGCCACGACATGATGTG
GCTGACCAACTCGATCCGGGCGGACCAGCAGCCGCTGGATCTGCGACCTTTGCCCTATCCGGGCTCCCAGGAGGAGGCG
GAAGAGTGGGACAGGCAGCGGGACTACGCCCTGCAGGCGGCGGCAGCTCATCACCACCATCATGGACAGCCGCTGATGC
AGGCGCAGCATCATCCGCATGGACACGGCGGTCATCCCCACCAGGTGATGCTGCAGCAGAGCAAGTATCCGCATCACCA
TCACCACCACTTCCACAATCTGGATCTGACGCCCATCAACATGCATTCGAATTCGTACGGCAGTGCTTCGGGATCCCTG
ACGCCCACCTGTCTGCCCCAAGTGCCCAGCAACGGGAGTGGCAGCAGCGGGGGCGGAGGAGGCAGTGGAAGCGGGAGCG
GTGGACCCGGCAGCGTGGGTGGCGGCTCCTGCGTCATCACACGGGCTGCCCTCCAACCTTGCCGCCCACTCTCCGCCAG
CTCGACCAGATCCTCGAACAACATGTCGCCCAGAACCTGTTCGGGTGCCTACAGTAATGCCACGTTGGAGGATTGCCTC
AATGACGACATGCTGACCACGTTGACGGTGCGGGAGCTGAACAAGCGACTCCACGGATGCCCACGGGAGGAGGTAGTGC
GTCTGAAGCAGAAGCGACGCACTCTGAAGAATCGCGGCTATGCCCAGAACTGCCGATCTAAGCGACTCCATCAGCGCCA
CGAGCTGGAGAAGGCCAACCGGGTGCTCAACCAGGATCTGCACCGCCTGAAGCTGGAGTACTCGAGAGTCTGCCAGGAG
CGGGATGCCCTAATGCAGCGTCTGCAGCGCGCGGCAAATGGTGGTCCAGGAGGTACATCCGCCGGCGGCGATAGCCAAA
GCTCTCCGGAGTTCTACCTA
>CG10035-PA scaffold_4770:13410570-13411497:+
CTCAAAGTTCCTCAAAACTGCAGATCCCATGTGCTGTTGGTCCTGCTGCTGATGATCCGTGGATCGCTGTGTGTGCCAG
CTCTGGACGCAGCTCCTCCGGCTGCCACGCCCAACACCGTCGAAGAGTCGGAAAATCTGGTCGAGGGCAGTGGCGAACC
AGTTGTCGCTCCCACAGACGCTGTCGCTTCAACCAGCAATGAAACCAATCCTCCAGCAGATGGAAGCGCGGAAGCAGCG
GTGCCTGACAATGTGGCCAGTGGAAGCAGCATTGATCCCACCACCGTGTACGCTGGAGGCATCCTCACTCCCGAGGCCT
TTCAGCAGTACTTGAGCCAGTACGGAGCCTATGCTCCCTACTCCTATCCGGCTCCTGTGGCGGGAGCAGCAGCTGGCAT
TTACCCGTACCCTGGACCCATTGTGGTGCAGACGGGCTACGAGGGCTTCTTGATGCCCACAAATACCGCCGGAGCATCG
GACAGTACCACTGTGCTGGCTCCTGCTGCACAGCCCAACTCCTCGAATCCGCTGATGGCATTTGTCTCCAATCTTCTGC
CCACCATCCTGATGTCCACGCTCTTTCGCATCGCCGCCGTAGTGGTGTCCGCCGTGGGCATTATCCTGTTTGGGGGTGC
CATCACCAGTGCCATCTGCAGGATCACCCCGATCTGCGAAATACCCGCCCGTGCGGTGAATATCCTGCGCACGGGCGGT
GCCCAGGATGTGGGTCGCATGCTGGCCGAGGAGATGACTCCGGAGCGGGTGCGTCGGGCAACGGAGTTCGTGCGCAACG
CCATCCGGAAGTACAAGCAACTGCAGAAGCTGGTGGAGGCCTCGGAGGCGGTGACCGAGTTGACCAAC
>CG10036-PA scaffold_4845:10913173-10924371:-
CTGGACAAAAACAAGCAGAAGCGCCACCGCACCCGCTTCACGCCCGCCCAGCTGAACGAGCTGGAGCGCTGCTTCTCGA
AGACCCACTATCCGGACATCTTCATGCGCGAGGAGATCGCCATGCGGATCGGCCTCACTGAGTCCCGCGTCCAGGTCTG
GTTCCAGAACCGCCGGGCCAAGTGGAAGAAGCGCAAGAAGACCACCAACGTGTTCCGCACCCCGGGTGCCCTGCTGCCC
TCCCATGGACTTCCGCCGTTTGGGGCCAATATAACCAATATCGCCATGGGCGATGGTCTCTGCGGCACGGGAATGTTTG
GCGGAGATCGCTGGAGCGTGGGTGTTAATCCGATGACGGCAGGCGACTCCATGATGTACCAGCACAGTGTGGGCGGGGT
CAGTTGTGGGCCCAGTGGTTCGCCGAGCGCCACCACCCCGCCGAACATGAACAGCTGCTCCTCGGTGACCCCGCCGCCA
CTTTCCGCGCAGCCGAACTCCAGCCAGAACGAGCTGAACGGCGAGCCCATGCCGCTGCACCAACAGCAACAACAACAGT
CTCACCAACATCAGCAACAGCAAACTCACCAACACCATCCGATGGCGCCACCAACGCCCACACAGCAACAACAGCAGCT
ACCGCAGTCCATGCAGTCGCCGTCAGATGGCGCCAACGACACACTTCACAGCATCGCAGCGCTGCGGCGGCGGGCGTCG
GAACTAAATGCGATTCCCTCCTACCTACAGATGGCGCCACACAACTACGAACACTACAATTCGAATTCGAACTCGGTCT
AC
>CG10036-PB scaffold_4845:10913173-10924392:-
GCCGTGTCTGTCTTCCAGCACCTGGACAAAAACAAGCAGAAGCGCCACCGCACCCGCTTCACGCCCGCCCAGCTGAACG
AGCTGGAGCGCTGCTTCTCGAAGACCCACTATCCGGACATCTTCATGCGCGAGGAGATCGCCATGCGGATCGGCCTCAC
TGAGTCCCGCGTCCAGGTCTGGTTCCAGAACCGCCGGGCCAAGTGGAAGAAGCGCAAGAAGACCACCAACGTGTTCCGC
ACCCCGGGTGCCCTGCTGCCCTCCCATGGACTTCCGCCGTTTGGGGCCAATATAACCAATATCGCCATGGGCGATGGTC
TCTGCGGCACGGGAATGTTTGGCGGAGATCGCTGGAGCGTGGGTGTTAATCCGATGACGGCAGGCGACTCCATGATGTA
CCAGCACAGTGTGGGCGGGGTCAGTTGTGGGCCCAGTGGTTCGCCGAGCGCCACCACCCCGCCGAACATGAACAGCTGC
TCCTCGGTGACCCCGCCGCCACTTTCCGCGCAGCCGAACTCCAGCCAGAACGAGCTGAACGGCGAGCCCATGCCGCTGC
ACCAACAGCAACAACAACAGTCTCACCAACATCAGCAACAGCAAACTCACCAACACCATCCGATGGCGCCACCAACGCC
CACACAGCAACAACAGCAGCTACCGCAGTCCATGCAGTCGCCGTCAGATGGCGCCAACGACACACTTCACAGCATCGCA
GCGCTGCGGCGGCGGGCGTCGGAACTAAATGCGATTCCCTCCTACCTACAGATGGCGCCACACAACTACGAACACTACA
ATTCGAATTCGAACTCGGTCTAC
>CG10037-PA scaffold_4784:4578145-4579425:-
ATGGCCGCGACCTCGTACATGACGCCGCCGAGCGGTGATCTGGACATGGCCCTCGGAGGCGGTGGCTATCACACCTCGT
CGCCGCGTTCGGCGGCGGATGCCGGTGAGATGAAGTACATGCAGCACCATCATCATCATCATGCCGCCGCCGCGGCAGC
TGCCCACCATCAGTTGCCCTCGTCGCCATCGCCCAATGGCCAGGGCAATGGTGGCGGTCTGGGATTGGGTCCCGGTTCC
GGGTTGGGCTCATGGAGTGCCCTACATCCCGATCCGTGGATGCAAACCCATCATACGCACCATCTGCCCGCCGCCGCTG
CCGTTGCCTCGGCCGCCGATACCGTCAAGCAGGAGATGTCGCATCTCTCGCAGCAGACGCGCATCCAACAGGGCATGGC
CTCGCCCCATGCCGCCTGGCACGCCCCCCATGCGGGACACTATGCGCCCACGGGCGGATCACCGTTGCAGTACCATCAT
GCCATGAACGGAATGCTCCATCATCCGGCCCATGCGGCAGCAGCGGCCCATCATCAGAGTGTGGCGCCACTGCATCATG
CGCTGCGCGGGGAATCCCCACAGCTGCACATACATCATCACATGGGCGGCGGCGACCGGGATGCCATAAGCGGCGGCGA
GGAGGACACCCCCACGTCCGACGATCTGGAGGCCTTTGCCAAGCAGTTCAAGCAGCGCCGCATCAAGCTGGGCTTCACC
CAGGCCGATGTGGGCCTGGCACTGGGCACTCTCTATGGCAATGTCTTCTCGCAGACGACCATCTGCCGATTCGAGGCAC
TGCAGCTGAGCTTCAAGAACATGTGCAAGCTGAAGCCGCTGCTGCAGAAGTGGCTGGAGGAGGCGGACTCCACAACGGG
CTCACCCACGTCCATTGACAAGATCGCCGCTCAGGGGCGTAAGCGTAAGAAACGCACCAGCATCGAGGTGAGCGTGAAG
GGGGCACTGGAGCAGCACTTCCACAAGCAGCCGAAGCCATCCGCCCAGGAGATAACCTCGCTGGCCGACTCCTTGCAGC
TGGAGAAGGAGGTGGTGCGCGTATGGTTCTGCAATCGGCGGCAGAAGGAGAAGCGCATGACGCCGCCAAATACGCTCGG
CGGCGACATGATGGACGGCATGCCGCCGGGCCATATGCATCACGGTGGCTACCATCCGCATCACGATATGCACGGCAGT
CCGATGGGCACACACTCCCACTCGCACAGCCCGCCCATGCTGAGCCCACAGAATATGCAATCCTCGGCGGTAGCGGCGC
ATCAGTTGGCGGCCCAC
>CG10038-PA scaffold_4770:13440861-13442300:+
TCTAATTTTATCAAAATATTTCGCCCCGCCAGAAGCTTTCGAATGCCGCACTCACCGCCACCGGCCAGCAATTGTGAAC
AGGCTCTCATCCAGCTGAAAAACTTTGGATATGCATTCGATGGAGAAGGAGTGCTGCGCAAAGTGGATCCCGCCACCGG
GGAGCCCGGCAAGGAACTCTTTTCCTACAACATCAGCGAAGATGCCGCCGAGAACGAGAAGCACTACCAGAAGCTGGCC
AACCAAATCCCAGAAATTGTCTACGCTTTGCTGGAGAAAAACGGTCTTAGCCGCACTTACATCCCTTTCGACCAGCCTC
CAGATCGCTCATCGTTCGTATTCTCCCAGCCGGCAAAGCTGTCGCAGTCCAAGAAGTTGCTGGTCCTCATCCATGGCAG
TGGATACGTTAAGGCCGGACAGTGGGCCAGAAGTTTGATTATCAACAATTCCCTGGATCACGGTACCCAGCTGCCTTAC
GTGCGACAGGCTCAAAAACTAGGATACGATCTCCTCATCACCAACGCCAATGATTGCACACGATTCTACAATGGAAAGG
AGAACCCCGTCAAGGGCGTTAGTACGTCCGTAGAGCACACTAAATATGTGTGGAAGAACATAGTGTTGCCCGCGAATCC
GGAGAGTGTGGCCATTGTGGCCCACAGTTACGGTGGTAGTCTCACTCTGGATCTGGTGGAGCGTTTCCCGGTTTTCTTT
AAGGAATCCGTTTTTGCCATTGCCTTCACTGATGCGGCTATGGGAAGTCCGCAAGCCAAGAACAGGGAGTACCTGTGCG
ATGTGGCCTGCGACTGGGTTGCCAGCAACACACCCTTGGACACACCCGTCTCACAGTCAAAGAGCAGCATCCGGAGGAT
TTCCGCTGGCCACACCAAGCATGAGTGGACCTCTTACTCGGCCATCGATTCTGTATTCAAGTTTATTGAGGAGAAGTAT
GAGCAGCGGGCGAATAAGAAG
>CG10038-PB scaffold_4770:13440903-13442300:+
ATGCCGCACTCACCGCCACCGGCCAGCAATTGTGAACAGGCTCTCATCCAGCTGAAAAACTTTGGATATGCATTCGATG
GAGAAGGAGTGCTGCGCAAAGTGGATCCCGCCACCGGGGAGCCCGGCAAGGAACTCTTTTCCTACAACATCAGCGAAGA
TGCCGCCGAGAACGAGAAGCACTACCAGAAGCTGGCCAACCAAATCCCAGAAATTGTCTACGCTTTGCTGGAGAAAAAC
GGTCTTAGCCGCACTTACATCCCTTTCGACCAGCCTCCAGATCGCTCATCGTTCGTATTCTCCCAGCCGGCAAAGCTGT
CGCAGTCCAAGAAGTTGCTGGTCCTCATCCATGGCAGTGGATACGTTAAGGCCGGACAGTGGGCCAGAAGTTTGATTAT
CAACAATTCCCTGGATCACGGTACCCAGCTGCCTTACGTGCGACAGGCTCAAAAACTAGGATACGATCTCCTCATCACC
AACGCCAATGATTGCACACGATTCTACAATGGAAAGGAGAACCCCGTCAAGGGCGTTAGTACGTCCGTAGAGCACACTA
AATATGTGTGGAAGAACATAGTGTTGCCCGCGAATCCGGAGAGTGTGGCCATTGTGGCCCACAGTTACGGTGGTAGTCT
CACTCTGGATCTGGTGGAGCGTTTCCCGGTTTTCTTTAAGGAATCCGTTTTTGCCATTGCCTTCACTGATGCGGCTATG
GGAAGTCCGCAAGCCAAGAACAGGGAGTACCTGTGCGATGTGGCCTGCGACTGGGTTGCCAGCAACACACCCTTGGACA
CACCCGTCTCACAGTCAAAGAGCAGCATCCGGAGGATTTCCGCTGGCCACACCAAGCATGAGTGGACCTCTTACTCGGC
CATCGATTCTGTATTCAAGTTTATTGAGGAGAAGTATGAGCAGCGGGCGAATAAGAAG
>CG10039-PA scaffold_4929:4066901-4068135:+
ATGTCTGACATCAATATCAACCTCCAGTGCGCCGAGTGCAACCATCGCCGAGGAGTCTTGTACTACGCGAATCCCCTGG
CTTGGGGTCGTCCTTGTCGCCAGTGCCGCAGGATGATGTCCAGAAATGTCGTGGTGGTGCCCACTCAGGTGGGAGTACC
AGTTGCCACCAATAACATCAGCACCACAACTACTTTTGTGCCATGCGAATGCTACCATCGTCGGGGCCTCCTCTACTAC
GCGAATCCTTTGGCTTGGGGTCGTCCTTGCCGCAGATGCCGTCGCATGATGTCCAGAAACAACATTGTGGTGACCGTGC
CAGCAGGCCAGGTGGCTTGTCCAGTGCAGACCACAGCCACCACAGTGATGCCTGCCCAGTGTGCAACCCACTGGCAGTC
TCAGCAGCAGTCTCAGACAATGTCCGCACTGCCACCCAAGTACGATCAGGCTGTGGCAGCGAAC
>CG1004-PA scaffold_4784:1451848-1453746:+
ATGGAGAACCCAATACAGAATGTAAACGAAACCAAGGTGGATTTGGGCCAGGAGAAGGAGGCGACGCAGGAGGAGGAGC
ATTCCGCCGCCGCCAAGGAGACCATCATTGACATTCCCGCCGCGTGCTCCAGTTCCTCCAACTCCTCGTCCTACGACAC
CGATTGCAGCACGGCGAGCAGCACCTGCTGCACCCGCCAGGGCGAGCACATCTACATGCAACGTGAGGCCATCCCGGCC
ACGCCTCTTCCGGAGGCGGAGGATGTGAGTCTGCTGAAGTACGTCCACCGCCAGCACTGGCCCTGGTTCATCCTAGTGA
TCTCCATCATTGAGATTGCCATCTTCGCCTACGACCGCTACACAATGCCCGCCCAGAACTTCGGGCTACCCGTTCCGAT
TCCGTCGGATTCGGTGCTGGTCTATCGGCCGGACAGGCGGCTCCAGGTGTGGCGCTTCTTTAGCTACATGTTCCTGCAC
GCCAACTGGTTCCACCTGGGCTTCAACATCGTCATCCAGCTGTTCTTCGGCATTCCCCTGGAGGTGATGCACGGCACGG
CCAGGATCGGTGTGATCTACATGGCGGGCGTCTTCGCCGGATCCCTGGGCACCAGTGTCGTCGACTCGGAGGTCTTCCT
GGTGGGCGCCAGCGGTGGCGTCTATGCCCTTTTGGCCGCTCATCTGGCCAACATCACACTGAACTATGCGCACATGAAG
AGCGCATCCACGCAGCTCGGATCAGTTGTCATCTTTGTCTCCTGCGACCTGGGCTATGCTCTCTACACCCAATACTTCG
ATGGCAGCGCCTTCACCAAGGGTCCCCAGGTGTCGTACATTGCCCACCTGACGGGAGCCCTGGCCGGACTCACGATCGG
GTTCCTGGTGCTGAAGAACTTCGGTCACCGGGAGTACGAGCAGCTCATCTGGTGGCTGGCCTTGGGTGTCTACTGTGCC
TTCACCGTCTTCGCCATCGTGTTCAACCTGATCAACACGGTGACCGCCCAGCTGATGGAGGAGCAGGGCGAGGTGATCA
CCCAGCATCTGCTGCACGACCTGGGTGTGTCC
>CG10041-PA scaffold_4770:13439536-13440459:+
ATGTCGGCGGGCCAGGAGACGGTATCCGACATCCCACAGGCTGCCACACCGTCGCTAAAAACAACTCTGTCGACCATGA
AGGTGATAAGCCTTCGCCCTCGTTATCCTTACATCGTCTCCATCGGAGAGAACCTTAAAGGATACTACAAGCACCTCTG
CGTGGGCGTGATACTTTCGAATGAGTTCGTGCTCAGTGCGGCCCACTGCATCAAAACGAATCCGATCAAACAATTGTAC
GTGTCCGGTGGCGCGGATTTGCTGAACAGCCGGAAGCAGACCCGCTTCATTGTCGTAGAAAGAAGATTTCATTCACAGT
TTAAGGTGCTCGGCGGCCACGACATCGCCGTGGTGAGGGTTTATCCCAAATTCCCGCTCGACGATGTCCGATTTCGAAG
TATTAACTTCGCTGCCAAGCCCCAAAGGGATAGTGGCATCAAGGCCTCGCTGGTGGGATGGGGACGGGTTGGCATCGGC
AAGACAAAGAAACTCCAGGAAATGCCCTTCTTGACGATGGAAAACGATGAGTGTCAGCGAAGTCATCGTTTCGTATTCC
TCAAGCCGCTGGACATCTGTGCGATGCATTTGAGAGGACCTAAAGGACCCTGCGACGGCGATTCTGGAGCCCCCCTGAT
GAATGTGGAAAGAGAGAAGCTGTACGGATTACTATCCTATGGCAGGAAAGCGTGCACCCCATTGAAACCCTATGCCTTT
ACTCGCATCACCGCATACTCCAGCTGGATTCAGGAATCTATGGACTATATGGTTGCGAAAGTAGATATCATAAGGATTA
ATCGCACTGTATGGAAAGAC
>CG10042-PA scaffold_4770:13435671-13439200:+
ATGGATTCCGTAGAGATCGAGGCAGACCACCGGGCACTCCAGCACGCTAGCGTGGAGGGAACGACTGGCACCCAGGGAA
ATTCTCAGTCATCGACCAATGACGATGTGATCAAGGCTACGGTGGACCAAATAGTGGCCCAAATCCTGTCGGAAACGGC
AGAACGCAAGGCCACAGAGGAAGCCAAAACAGACAAGCCAGCGGATGAGGTGAAAACCACCCCCGAGACCGACGTGGAT
GCAAACAAGGCAGCTGCAAAGGAAACTCCCGTGACTCCGGTACCCTCAAGCAGCGAGGCAACAATCTCAGCTGCTGGAT
CCGCCTCAAATTCTAACTCCCCTCTGCCGGGCTCACCACCCAAGTACAGCAATCCACATAACCTGACTATCGGCGCCCG
TTTGGAGGCGCTCAGTGTGGAGGGAAACTGGTTGCCCGCCCGCATCGTGGAAGTAAACGAGACGGAGCAGACTCTACTC
GTGCGCTTTGAGCGCAATCACAAGCTGAAGGTGTCGCCTTCGACAAGCGGCAGCTTTCAGGAGTGGATGGCCATCAAGT
CCGAACGACTGAGGCAGCGCCTTAGCACCCGGGTGCTGCCCGTCTTTGAGCTGGAGGAGAAGTGCATGGCCCGCTGGTC
GGGGCCGCGTAAGTTTCCAGGAACCATACGCAAGCTGCTGGGCAACGATACCTACGAGGTGCTCTTCGATGATGGTTAC
GTTAAGAACGTACGCGCCGTGCACATGAACAAGATGCCTAAGCAGTTGCCCCCTGTTCAGGCAGCGGATGAGGTTGGCT
CAAAGCCACCCACTCCCGTTGGAACTCCAGTGAGCTCTGTGGTTCCGAAGAGGGCAAGCACGGGCAGCGTGAGCGGTAC
CAGTGGCTCCTCGAGCAGCAAGAAGAGCAAAACTACACCACAGCGCAGGGATTGGCCGTTGCTGGACATGGCCAGTTTG
GATATAGCATCCCTACGACTACCAGATATACCGCATGACGGCGAGTGGACTTGTCATTGGGTAAATGACCAACCTATTG
GAACTGAGGGTTTCCTGATTGTGGGCGAACACCAGAAACCCACTGTCATCGTGCAGGACTGGCGTCTGCCTCCTGGCTG
GATCAAGCACATGTACCAGCGATCCAACGTTCTCGGCAAGTGGGATGTTATTCTTGTCTCGCCCAGCGGCAAACGGTTC
CGCTCCAAGTCCGACTTAAAGTTGTTCCTTGAGTCCCAGAATCTGGTCTACAACCCGGATGTGTACGACTTTAGCATCC
ATCGACGTCGTGCCAAAGACATCAATGCTTACGTCTACACACACGACTACAATCCCCAACCACCGCCCAAGCCCAAGGC
CATGGATGTGTCTATGGACTCCACGCTGGACCAGAGCATCACGTCGCAACCCTCGTTACCTTCTACTCCGATGCCGGTG
AAAGAAAGCCAGTACATGGAAGCACCGGTGGCCTCGCTAGTGCCCCCAGCCGAGTTAATGTCGCCGCAGACACAGGCCG
CCGATGAGGCAAAGCCCAAGGCAACACCAGAACTACTGGAAGCCACTGAGGGCGGTTCCTCTCAGCTTTTGTCAGGAGA
TCCTCCTGTGGTGGAAAACGGTTTTGCTTTCATTGGGGGTCTAAAAGTCAAAATCCAGGACAATCTTTACGTATGTCCG
CGCGAAGACTGCGGCAAGACCTATCGCAAAGAAGACTTTCTGCTTATCCACATTCGCCACTATCACAAGGAATTTGCAG
AGCACGTGAGCCACTGCCCAAAGATGCAGGAATTAGCGGTCAAACGCACACATCCCTCATCGATTGAGCAAGGTGAGGC
GGTGCCGAAAAACCAGATACCCAACCAGCAATTCTTTGCCAAAATGCACCAGCAGGACATACAGCAGTCGCGCTCGTTT
AAACGTCAGAGCGTATCAGCTACGGCCACATCTCCAGGTGGACCGGGAACTGCATCTATCACTTCGCCTACTAAGACCC
TGCTATCTCCTAAGATGGAGCCACCAAGTGTGTTGGCGTCACCTGTTGAAAGTGGCATTGCGCAAGAAGATGTTTCCCT
GGAGGCTAGAGGTGCAACTCAATCGTTGAACCCCTCCTTGAGTCGTTCCTGCAAGCGTCCACGCTTGTCACCGTCGAAG
CGACCATCTGGCTCGCGGAAAAGCAACCGCCAGCGTTCTCAGCGTCGCCCCAATTTGACAGATAGCTCGGCGGGACATG
CCTTAGCCGAACAAGATGCTGAGGAGACTCGGCAATCTTTTAACACCCCTACTCCGGATACACGCATCGACTCAAAGAA
ACGCCGCGTTGGTGCGGCAGCAACTCCCATCAGTTCCATCGACTCACCAGCCATGGCAGATTCGGTGTCCACGCCGTCG
TCTAATGACCAGGCGGACATTAATGCAGCCCTTGCCCCACCTCCAGCTGACACTCTTACAAAAGCACCACAGTACATCA
AGGAAAACGGTGAACTAATTCGAATTGTGCGCATGCGGCAGGAGGAGATCATCAACTGCATCTGCGAGTATGGCGAAGA
GGACGGCTTGATGATCCAATGTGAACTGTGCCTATGCTGGCAGCACGGTGCATGCAACGGAATTATGAAAGAGTCAGAT
GTGCCGGACAAGTACGTCTGCTACATCTGTCGTAATCCGCCGAGGGGTCGGGACTCAATGAGGTTTAAGCACGACCAGG
ACTGGCTATACGAAGGAAAGTTGCCGGTGGCCGCGTATCACACTGCAAATCCACAGACCACCAAACAATTTGAGCTCTT
GAAGCGTTCGCACACGCTGACCGGCAATTTACTAGATGCCAAGCGATCGATGCACTCCCTGCTGGTGAAGATAAACATC
GCACGCAACCGCTGTCACCCAAAGCTGTATTTGTGGGCTAAAAAGTGGGACGAAGACAATCTGGGCTCTACTGCGTTGA
CACCGGTAAAGCGTCCAAAGCTGGAGCCCCCTGACCTTCCGAACGTTCCGCAACCGGAGGCGGCCATCGATCCCGAGGA
GTGCCAGTACCGTTTGATCGAACATGTGAAGGTGCAGCAATCATTGGTCCTCGATCGGTTGGATGACATAGAAGCAGAA
ATAGAGGAACTTGAAAAGGAGGACACGCTGGATGACTTAAAAGACGCAGACATCTCGACCACCAAAGAAGCGCTGGCCA
CGTTTATCAAGGAGCTCGAAATCATGAAGCGCCTTGCCAAGCTCAACCAGGTGGCCAATATGAAGCAGAGCCTTAAAGA
TTCTGTCGCTAGCCAG
>CG10042-PB scaffold_4770:13435407-13439200:+
ATGGGCCGTCGCTGCTGCGTGGCCAACTGCCCGTCGACGTCGCGTCTGATGGAGCACCACGGCGTGACCTACCACTCCT
TCCCCCTGGATCCCATCATCCGGGCCATTTGGATCAAGAACTCGCGCATCAGCCTGGAGCGCCAGATCACCAAGAGCGT
CCTGGTCTGCTCACGCCACTTCCGCCGCCTGGACTTCAACACGATCCGCAATGGGAAGTACCTGCTCAAGCCTCGCGTC
TTTCCCACCGTTTTTCCGTGGGGCAAGATGGATTCCGTAGAGATCGAGGCAGACCACCGGGCACTCCAGCACGCTAGCG
TGGAGGGAACGACTGGCACCCAGGGAAATTCTCAGTCATCGACCAATGACGATGTGATCAAGGCTACGGTGGACCAAAT
AGTGGCCCAAATCCTGTCGGAAACGGCAGAACGCAAGGCCACAGAGGAAGCCAAAACAGACAAGCCAGCGGATGAGGTG
AAAACCACCCCCGAGACCGACGTGGATGCAAACAAGGCAGCTGCAAAGGAAACTCCCGTGACTCCGGTACCCTCAAGCA
GCGAGGCAACAATCTCAGCTGCTGGATCCGCCTCAAATTCTAACTCCCCTCTGCCGGGCTCACCACCCAAGTACAGCAA
TCCACATAACCTGACTATCGGCGCCCGTTTGGAGGCGCTCAGTGTGGAGGGAAACTGGTTGCCCGCCCGCATCGTGGAA
GTAAACGAGACGGAGCAGACTCTACTCGTGCGCTTTGAGCGCAATCACAAGCTGAAGGTGTCGCCTTCGACAAGCGGCA
GCTTTCAGGAGTGGATGGCCATCAAGTCCGAACGACTGAGGCAGCGCCTTAGCACCCGGGTGCTGCCCGTCTTTGAGCT
GGAGGAGAAGTGCATGGCCCGCTGGTCGGGGCCGCGTAAGTTTCCAGGAACCATACGCAAGCTGCTGGGCAACGATACC
TACGAGGTGCTCTTCGATGATGGTTACGTTAAGAACGTACGCGCCGTGCACATGAACAAGATGCCTAAGCAGTTGCCCC
CTGTTCAGGCAGCGGATGAGGTTGGCTCAAAGCCACCCACTCCCGTTGGAACTCCAGTGAGCTCTGTGGTTCCGAAGAG
GGCAAGCACGGGCAGCGTGAGCGGTACCAGTGGCTCCTCGAGCAGCAAGAAGAGCAAAACTACACCACAGCGCAGGGAT
TGGCCGTTGCTGGACATGGCCAGTTTGGATATAGCATCCCTACGACTACCAGATATACCGCATGACGGCGAGTGGACTT
GTCATTGGGTAAATGACCAACCTATTGGAACTGAGGGTTTCCTGATTGTGGGCGAACACCAGAAACCCACTGTCATCGT
GCAGGACTGGCGTCTGCCTCCTGGCTGGATCAAGCACATGTACCAGCGATCCAACGTTCTCGGCAAGTGGGATGTTATT
CTTGTCTCGCCCAGCGGCAAACGGTTCCGCTCCAAGTCCGACTTAAAGTTGTTCCTTGAGTCCCAGAATCTGGTCTACA
ACCCGGATGTGTACGACTTTAGCATCCATCGACGTCGTGCCAAAGACATCAATGCTTACGTCTACACACACGACTACAA
TCCCCAACCACCGCCCAAGCCCAAGGCCATGGATGTGTCTATGGACTCCACGCTGGACCAGAGCATCACGTCGCAACCC
TCGTTACCTTCTACTCCGATGCCGGTGAAAGAAAGCCAGTACATGGAAGCACCGGTGGCCTCGCTAGTGCCCCCAGCCG
AGTTAATGTCGCCGCAGACACAGGCCGCCGATGAGGCAAAGCCCAAGGCAACACCAGAACTACTGGAAGCCACTGAGGG
CGGTTCCTCTCAGCTTTTGTCAGGAGATCCTCCTGTGGTGGAAAACGGTTTTGCTTTCATTGGGGGTCTAAAAGTCAAA
ATCCAGGACAATCTTTACGTATGTCCGCGCGAAGACTGCGGCAAGACCTATCGCAAAGAAGACTTTCTGCTTATCCACA
TTCGCCACTATCACAAGGAATTTGCAGAGCACGTGAGCCACTGCCCAAAGATGCAGGAATTAGCGGTCAAACGCACACA
TCCCTCATCGATTGAGCAAGGTGAGGCGGTGCCGAAAAACCAGATACCCAACCAGCAATTCTTTGCCAAAATGCACCAG
CAGGACATACAGCAGTCGCGCTCGTTTAAACGTCAGAGCGTATCAGCTACGGCCACATCTCCAGGTGGACCGGGAACTG
CATCTATCACTTCGCCTACTAAGACCCTGCTATCTCCTAAGATGGAGCCACCAAGTGTGTTGGCGTCACCTGTTGAAAG
TGGCATTGCGCAAGAAGATGTTTCCCTGGAGGCTAGAGGTGCAACTCAATCGTTGAACCCCTCCTTGAGTCGTTCCTGC
AAGCGTCCACGCTTGTCACCGTCGAAGCGACCATCTGGCTCGCGGAAAAGCAACCGCCAGCGTTCTCAGCGTCGCCCCA
ATTTGACAGATAGCTCGGCGGGACATGCCTTAGCCGAACAAGATGCTGAGGAGACTCGGCAATCTTTTAACACCCCTAC
TCCGGATACACGCATCGACTCAAAGAAACGCCGCGTTGGTGCGGCAGCAACTCCCATCAGTTCCATCGACTCACCAGCC
ATGGCAGATTCGGTGTCCACGCCGTCGTCTAATGACCAGGCGGACATTAATGCAGCCCTTGCCCCACCTCCAGCTGACA
CTCTTACAAAAGCACCACAGTACATCAAGGAAAACGGTGAACTAATTCGAATTGTGCGCATGCGGCAGGAGGAGATCAT
CAACTGCATCTGCGAGTATGGCGAAGAGGACGGCTTGATGATCCAATGTGAACTGTGCCTATGCTGGCAGCACGGTGCA
TGCAACGGAATTATGAAAGAGTCAGATGTGCCGGACAAGTACGTCTGCTACATCTGTCGTAATCCGCCGAGGGGTCGGG
ACTCAATGAGGTTTAAGCACGACCAGGACTGGCTATACGAAGGAAAGTTGCCGGTGGCCGCGTATCACACTGCAAATCC
ACAGACCACCAAACAATTTGAGCTCTTGAAGCGTTCGCACACGCTGACCGGCAATTTACTAGATGCCAAGCGATCGATG
CACTCCCTGCTGGTGAAGATAAACATCGCACGCAACCGCTGTCACCCAAAGCTGTATTTGTGGGCTAAAAAGTGGGACG
AAGACAATCTGGGCTCTACTGCGTTGACACCGGTAAAGCGTCCAAAGCTGGAGCCCCCTGACCTTCCGAACGTTCCGCA
ACCGGAGGCGGCCATCGATCCCGAGGAGTGCCAGTACCGTTTGATCGAACATGTGAAGGTGCAGCAATCATTGGTCCTC
GATCGGTTGGATGACATAGAAGCAGAAATAGAGGAACTTGAAAAGGAGGACACGCTGGATGACTTAAAAGACGCAGACA
TCTCGACCACCAAAGAAGCGCTGGCCACGTTTATCAAGGAGCTCGAAATCATGAAGCGCCTTGCCAAGCTCAACCAGGT
GGCCAATATGAAGCAGAGCCTTAAAGATTCTGTCGCTAGCCAG
>CG10043-PA scaffold_4845:4058873-4067861:-
ATGGATCAGCCACTGGTTGTGCAGGCGGAGTACTCCTTCATGGGCAGCAACAACGACGAGTTGTGCTTCCAGAAGGGCG
ATGTCATCACGGTAACCCAGCGAGAGGATGGTGGCTGGTGGGAGGGAACGCTGAACGATAAGACTGGCTGGTTTCCCAG
CAACTACGTCAATGAGTGCAAGGTGCAGCTGCCTCTGACGGAGACCATAAGGCCGCCGGAGGAGATCCAGGAGTATCGG
TCTGTGGTGCTCAAGGATCTGCTTGACTCGGAGCGAGCCCATGTGGCCGAGCTGCAGGGTCTGCTCGAGAATTTCCTGG
AGCCCATGCAACAGACGCAGATACTCAGTCAGGATGAGTACGCCCAGCTGATGTGTAACTTCGTGGAAATTGTCCGAAC
GCATGAGGATTTGCTCATCCAGATCGAGGAGTGCAACGATCGAGTGGGAAAACTATTTCTCACCAGCGCCCCCTTGATG
AAGAAAGTCCACCAGGCCTACTGTGCTGCCCATCCGAAGGCCATAGTCATACTGGATAAGTACAAGGACGATCTGGAAA
AGTATATGGAACGACAGGGTGCAGCCACTCCTGGTTTACTTGTGCTCACGACAGGGCTATCAAAGCCCTTTCGGCGACT
GGACAAATACTCGGCCATGCTGCAGGAGCTGGAGCGACATATGGAGAGCAGTCATCCGGACCGCGGCGACACCCAGCGC
AGTGTGGCCGTGTACAAAGACATAGCTGCCACCTGCTCGGCCACCCGTCGCCAGAAAGAGCTGGAGCTGCAAGTGCTCA
CGGGGCCAGTGCGTGGATGGCAGGGCCAAGAGTTGAGCACCCTTGGAGACATCATCCACATGGGCAGTGTAGCAGTTGG
AGCTGATCATCGCGACCGCTACTTTGTGCTCTTCCCACAAACATTGCTTTTCCTTAGCGTTAGTCAGCGGATGAGTGCA
TTCATATATGAGGGCAAGCTACCCTTAACTGGGATCATAGTGAATCGACTGGAGGACACGGATGCCCTCAAGAACGCAT
TTGAGATAAACAGTCCCCTGATTGATCGCATTGTAGCAGTTTGCCAGGGTCCGAATGAGGCCAACAAGTGGGTGGAGCT
GCTTAGTGCCAACAATCCCAGCTTGCCCATGGGCATCAAACGGCAATTGGGCAACTTGAGCAACTCTTCGCTAGGACAC
CTAAATGCCGCTCATATGTCGCCGCCATCAAGCCACATCCTCCTACCAGCCGGCGGCCGTCCGCCAGCCACACCCAGCA
GCATCCCGCCCGGCAGCAGCAGCGGAGGGAGCAACAGCCACCAGGGCTCGCCGGCCACCAACTCGATGTCGCATCACAA
ACGGAGCCAGTCGTTCAACCACCACCTCAGCTACAATCAGTACACGCCCACTCAGCCTCCACCACATCATCTGCATCCA
CCACAACCACCAAGTCTGCCAAGTCATCTGGGGGCAGCCGGCCCCAGATCAAGTTCAGCCCAGACACCAAACAGCAAGA
CAGTAGCTCCAATCCAGGCGTCATCCATGGACGCCAGTCCAGCAATTCAGGCAGCGGCAGCAGCAGCGGCGGCAGCGGT
GGGAATGGGGGTGCCAAGCGCAAGGAAAGGAAGCACAAAGGCTAACTGGACCATCAGCTGCCTGCGACCCACGCCGCCG
TTGCGCCCCAGTTTGTTGAATGCCACCAGCGGATCGGGAAGTGGCAGCGGTGGCGGCGGCGGTGGAGGCGGCAGCAGCT
CCAGCAATGCCCTGGCCAGCTACTGCAGCGGTAGGAAGAACCAGCCCACCTACGAGGAGGACGCTCTGGTGCTTCGGGT
GTTCGAGGCCTACTGTGCCGCCTACCAGAACAATGCCAGGAACACCATCCACTCGGGCCTTGAAAACGAGGACATGACC
CCCACCTTGCGCCAACTGTGGACCGCCATTCGCCAGATGCAGCAGGACATGTCCCAGATCAAGCTGCAGATCAACGAGG
AGCGGGCCCTGCGAGCCGATCTCCAGCAGCTGCTCATGCAGCACTTGGAGACCAGCAGCGTGAGCAGCGGGGCCAACAC
CCCCAAGTGT
>CG10043-PB scaffold_4845:4058873-4067861:-
ATGGATCAGCCACTGGTTGTGCAGGCGGAGTACTCCTTCATGGGCAGCAACAACGACGAGTTGTGCTTCCAGAAGGGCG
ATGTCATCACGGTAACCCAGCGAGAGGATGGTGGCTGGTGGGAGGGAACGCTGAACGATAAGACTGGCTGGTTTCCCAG
CAACTACGTCAATGAGTGCAAGGTGCAGCTGCCTCTGACGGAGACCATAAGGCCGCCGGAGGAGATCCAGGAGTATCGG
TCTGTGGTGCTCAAGGATCTGCTTGACTCGGAGCGAGCCCATGTGGCCGAGCTGCAGGGTCTGCTCGAGAATTTCCTGG
AGCCCATGCAACAGACGCAGATACTCAGTCAGGATGAGTACGCCCAGCTGATGTGTAACTTCGTGGAAATTGTCCGAAC
GCATGAGGATTTGCTCATCCAGATCGAGGAGTGCAACGATCGAGTGGGAAAACTATTTCTCACCAGCGCCCCCTTGATG
AAGAAAGTCCACCAGGCCTACTGTGCTGCCCATCCGAAGGCCATAGTCATACTGGATAAGTACAAGGACGATCTGGAAA
AGTATATGGAACGACAGGGTGCAGCCACTCCTGGTTTACTTGTGCTCACGACAGGGCTATCAAAGCCCTTTCGGCGACT
GGACAAATACTCGGCCATGCTGCAGGAGCTGGAGCGACATATGGAGAGCAGTCATCCGGACCGCGGCGACACCCAGCGC
AGTGTGGCCGTGTACAAAGACATAGCTGCCACCTGCTCGGCCACCCGTCGCCAGAAAGAGCTGGAGCTGCAAGTGCTCA
CGGGGCCAGTGCGTGGATGGCAGGGCCAAGAGTTGAGCACCCTTGGAGACATCATCCACATGGGCAGTGTAGCAGTTGG
AGCTGATCATCGCGACCGCTACTTTGTGCTCTTCCCACAAACATTGCTTTTCCTTAGCGTTAGTCAGCGGATGAGTGCA
TTCATATATGAGGGCAAGCTACCCTTAACTGGGATCATAGTGAATCGACTGGAGGACACGGATGCCCTCAAGAACGCAT
TTGAGATAAACAGTCCCCTGATTGATCGCATTGTAGCAGTTTGCCAGGGTCCGAATGAGGCCAACAAGTGGGTGGAGCT
GCTTAGTGCCAACAATCCCAGCTTGCCCATGGGCATCAAACGGCAATTGGGCAACTTGAGCAACTCTTCGCTAGGACAC
CTAAATGCCGCTCATATGTCGCCGCCATCAAGCCACATCCTCCTACCAGCCGGCGGCCGTCCGCCAGCCACACCCAGCA
GCATCCCGCCCGGCAGCAGCAGCGGAGGGAGCAACAGCCACCAGGGCTCGCCGGCCACCAACTCGATGTCGCATCACAA
ACGGAGCCAGTCGTTCAACCACCACCTCAGCTACAATCAGTACACGCCCACTCAGCCTCCACCACATCATCTGCATCCA
CCACAACCACCAAGTCTGCCAAGTCATCTGGGGGCAGCCGGCCCCAGATCAAGTTCAGCCCAGACACCAAACAGCAAGA
CAGTAGCTCCAATCCAGGCGTCATCCATGGACGCCAGTCCAGCAATTCAGGCAGCGGCAGCAGCAGCGGCGGCAGCGGT
GGGAATGGGGGTGCCAAGCGCAAGGAAAGGAAGCACAAAGGCTAACTGGACCATCAGCTGCCTGCGACCCACGCCGCCG
TTGCGCCCCAGTTTGTTGAATGCCACCAGCGGATCGGGAAGTGGCAGCGGTGGCGGCGGCGGTGGAGGCGGCAGCAGCT
CCAGCAATGCCCTGGCCAGCTACTGCAGCGGTAGGAAGAACCAGCCCACCTACGAGGAGGACGCTCTGGTGCTTCGGGT
GTTCGAGGCCTACTGTGCCGCCTACCAGAACAATGCCAGGAACACCATCCACTCGGGCCTTGAAAACGAGGACATGACC
CCCACCTTGCGCCAACTGTGGACCGCCATTCGCCAGATGCAGCAGGACATGTCCCAGATCAAGCTGCAGATCAACGAGG
AGCGGGCCCTGCGAGCCGATCTCCAGCAGCTGCTCATGCAGCACTTGGAGACCAGCAGCGTGAGCAGCGGGGCCAACAC
CCCCAAGTGT
>CG10045-PA scaffold_4770:13421632-13422258:+
ATGGCTGACTTCTATTACCTGCCCGGCTCCTCCCCCTGCCGCTCCGTGATCATGACCGCCAAGGCCGTGGGCGTGGAGC
TGAACAAGAAGCTGCTCAACCTGCAGGCCGGTGACCAGCTGAAGCCGGAGTTCGTGAAGATCAATCCCCAGCACACCGT
TCCCACGCTGGTGGACAACGGATTCGCGCTGTGGGAGTCCCGAGCCATCCAGGTGTACCTGGTGGAGAAGTACGGCAAG
ACCGACTCCCTGTACCCCAAGTGCCCCAAGAAGCGCGCCGTGATCAACCAGCGCCTGTACTTCGACATGGGAACGCTGT
ACCAGAGCTTCGCCAACTACTACTACCCGCAGGTGTTCGCCAAGGCGCCCGCCGATCCCGAGGCCTTCAAGAAGATCGA
GGCCGCCTTCGAGTTCCTGAACACCTTCCTGGAGGGACAGGAGTACGCCGCTGGTGACTCCCTCACCGTGGCCGACATT
GCCCTGGTGGCCTCCGTCTCCACCTTCGAGGTGGCCGGATTCGAGATCAGCAAGTACGCCAATGTGAACAGATGGTACG
AGAACGCCAAGAAGGTGACTCCCGGATGGGAGGAGAACTGGGCCGGATGCCTGGAGTTCAAGAAGTACTTCGAA
>CG10047-PA scaffold_4770:3356461-3358939:+
ATGGCTGAAGAGTACATTCCAGATGCCAGCGTCATGGACACGATTGTGCCCGCCATCCTGGGACTGACAGCGGCTGCTG
TCCTCTCGTCAGTGGCCTGCATCTGCGCCCGGCAGATGCGACTCCGGAACAAGAAACAGAGCCAGCACGACTCCTCATT
CCCCTTCCAGCCGACCCGGCGACCGACCGCCGTTCGATCGCCGAGCGGCCAGCCGCCGCACTACTTGAAGAAGTCGCCC
TCGCCGACTGGAGGCAAGCAGATGGGTCTGCTGTCGCCGATGCAGGACCAGTCCACCTCGCCGATCGCGCAGCCGAATG
TGAAGTACAGCGAGGAGGGCGAGGGACCCGCCCAGCATCCGGAGCAGCAGAATGGCAACCAACTGACCGTGGTGGATGG
CAACGGATTGAAGCACTCGCTGCACAACAGCCTGCACCACTCGCCGGTGGAGACGATCGCCAACGGAAGTGTGACCATT
ACCCTGGACGACCATTCGCTGACCAACGGCAAGGAGCTGACCGTGACCGACCAGTACGGCAAGCTGGGTACCATCTACT
TCAAGCTGCGCTACTTGGCCGAGAGGAACGCCCTTATGGTCTCCATCATCCGTTGCCGCGGACTCCCCTGCAAGGGAGG
ATCGAGCGGAACCGGAGATATTCCCACTGGCATGAACGGACGCACTCAGGCGGCTACCGATCCGTATGTGAAGCTGCAG
CTGCTGCCGGATAAGCAGCACAAGGTCAAGACCCGTGTGGTGCGAAACACCCGGAATCCGGTTTACGACGAGGACTTCA
CCTTCTACGGCCTCAACATGAACGACCTGCAGAACATGTCTCTGCACTTTGTCATCCTCAGCTTCGATCGCTACTCGCG
CGACGACGTCATTGGCGAGGTGGTGTGCCCATTGACCTCCATCGAGATCGGGGACATTTCCAAAGAGGCCTTGTCTATC
AGCAAAGAGATCCAGCCACGGAGCCTGAAGATTCGAGCCCAGGGTCGCGGGGAGCTGCTCATCTCCCTCTGCTGGCAAC
CAGCTGCCGGTCGTCTCACCGTCGTCTTGCTGAAGGCCCGAAACTTGCCTCGCATGGATGTCACCGGATTGGCCGATCC
GTATGTGAAAATCTATCTCCTCTATAATGGCCAACGCATCGCCAAGAAGAAGACGCACGTGAAGAAGCGCACTCTGAGC
CCAGTTTTCAACGAGAGCTTCGCATTTGATATTCCCGCTGCCGAAGGCGCTGGCGCCAGTCTTGAGGGTGTGTCTTTGG
AACTGATGCTGCTGGACTGGGATCGCGTGACCAAGAACGAGGTCATCGGTCGGCTGGAGCTGGGCGGACCGAACTCGAG
CAGCACAGCTTTGAACCACTGGAACGAGGTGTGCAACTCGCCCCGTCGCCAGATCGCCGAGTGGCACAAACTGAACGAG
>CG10050-PA scaffold_4770:3339729-3340542:+
ATGGAGGATGACGCGTGGCAGGACCTCGTGGGCATCAGCGCCGACCCGCCCAACAGACGCGACAAGTGCGAGAAGTGCA
AACGACCTGTGGTAGTTTGCTGGTGCCCGGCTTTACCGCATCCACCTGAGGCGGTGGACTCACAGATTGTGATATTGCA
ACACCCTGCAGAGGAGAAGAGATCGCTGCGCACAGCACTGATGCTGCAGTTGGGTCTGGAACCAGGAAAATGCGTCGTC
TACAAAGGCAAGCGTTTTCCAAACCATAGAAACCACGCTGATCTGCAGAGGATTCTTGACTCCCCACAAACACTACTTC
TGTATCCCAGCCGGGACTCAGTCCCACTGGACGAGGTGGACCACAGTGCGGGTCCTTACACACTGGTGCTCATCGATGG
TACCTGGCCTCAGGCTAAAGCCATTTATGCTAGCAGTCCAGCTCTACACCGCCTGCGACAGGTGAAACTCATCGCCGTG
GGCATAAGTGACTACATCATCCGAACCCAGCCTACGGAAGGATGCCTCAGCACATTAGAGACCGCAGCGCAATGCCTGG
CCGTGCTCGAGTCTCGACCAGAACTGAGGCAAACGCTTGTGCGTCCCCTGCACACGCTTTGCAAGTACCAACTAGACAA
CGGAGCCGTTGAACATCAGTCCAAGGAGTTCCTATTAAAGAACAACCAATACCCCAAACTCATTGGCAAGCGGCTCAGC
CGTCTGCTTAGAAACACCGCCTGCGATGGCAATGAGGAATCG
>CG10052-PA scaffold_4845:10945792-10965616:+
ATGCCCGGTCCAGGTGGAGTGGCCAACTCGTCCTCCTCCGCGGCGGCCAGCAACACCGCCGCCACATTCCAGCACATCT
TCGAGCAGCTGGTGCAGCAGGGCGGCGGGAACCACAAGCTGCCGCCCAAGCAACTGGAGCAACTGCGTCACCTGCTCGG
CAACGTGAGGGACGCCAAGAATCTGCAGATGATCGTGGAGAAGTTCAAGAACCTGGAGCAGTTCCACGAGCACTATGCC
GCCCACCTGGCCAACAACAACACTGTGATCTCAACGGAAGATAGCAACGACTTGGTTAAGGATAATGCCAGGAAGTACG
GATCTGGTGGACAGACGCTAACGCCCCGCCACACAATCGATGCCATACTGGGCCTGAAGAATCGCAATGGCGCTGGGAA
TGGCAGTGGCAGTAGAAACCCGGAAACGGTCAGCGATGGCGCCGTTGACCCCTCCCTGGGCGACGAGGATGCCACTGAC
CTGCGCTGTGGCATGACCCTGACGCAGTTGCGCAGCATGGACAATCACATGGCCAGCATGCTGCAGCAGCACGCCAAGA
ACGGAGCAGCCTTGCCCTACGGCCCCCCAACTCCGCCGGGGGGTCAGCAGCCGCAGGTGCCGAATGCGACGCCACTGCA
CCATGGTCAGCAGATGGGCGGCCAGCCGCATCCCGGACATGGTCATCCCACGCATCATGGGCATGCGCCCTTTGGCTAT
CATAATGCATTTGGCTTTGGCCAGGCACATGGCTATGGGCACCAGGAGGAGGCGGCGGGCAATTACCTCAATTCGATGC
ACCAGATGGTCGAGGCCAATCAATTGCAGACCGGAGCCAATGGGGCCACCAATGCTCCTCCCGCTCCGTTGCCGCCCAG
CTCCTTTGGCAGTCATCAGCAGCACTTGGCCGCCTTGGCTGCTCAGGCGCAGGAGCAGCAGAATCAGCAGAATCAGCAC
GGCAAATACGCCAAGTCATCGCCCACTGGAGCGGGTCCTCCTCCGCCACCGGGTGCCTACTATATGGAATCTCAGACGG
CGCCTGTTGCCCCACAGTCGCAGATCAACTACGACGAGCGTTCAATGTCCTCGGCCAGCGATTTGGAGGAGGACGACGA
TGATGCGGCAAAGCTGCAGCTCGACGTGACCTCGCCGCCCACTCCGGCGCCACGTGGTCCGCTGGCCGCCAAGCGCAAG
TCCGCCGGCGTCTTCTGTGATGATAATGAGCCAAAATTAGCCAACGGCCAGTTGCCAGGCGGCAATTACGGCATTCGGC
CGCATCATCAGCAGCAGTCGCACCACCAACAACAGCAGCAGCAGCAGCAGCAGCATCAGCAACTGCAACAGCAGCAGGG
CTTTCAGCACGACTTTCGTAACAGCGGGAGTGGCAATCCCAACGGCAACAGCAACTCCAACGATCATGGCGAGCGCTTA
AATGCGGACAGCGACAGTTTGGTCAACGGCAGCTGCGCCTCCAGCGAGGAGCTCAACCAGACCAACAGCAGCGAGCAGG
GCGAGAAGATCACATCCGGCAGCGACGACGAGGGCCAGGATGATAACTGCGCCAAGAAGAAACACCGTCGCAACCGGAC
CACCTTCACCACCTACCAGCTCCATGAACTTGAGAGGGCCTTCGAGAAGTCCCACTACCCCGATGTCTACTCCCGCGAG
GAGCTGGCCATGAAGGTGAACCTGCCCGAGGTCCGCGTCCAGGTGTGGTTCCAGAATCGTCGCGCCAAGTGGCGTCGCC
AGGAGAAATCGGAGAGCCTTCGCCTGGGTCTGACCCACTTCACCCAGCTGCCCCATCGCCTGGGATGCGGTGCCTCCGG
ACTGCCCGTGGATCCCTGGCTATCGCCACCACTGCTGAGTGCCCTGCCAGGCTTTCTCTCGCATCCGCAGACGGTGTAC
CCCAGCTATCTGACGCCGCCGCTGAGCCTGGCGCCCGGAAACCTGACCATGAGCAGTCTGGCGGCCATGGGCCATCACC
ACGCCCACAATGGGCCGCCGCCCCCGCACGTGGGACACGGGGGTCATGGTCAGCCGCAGCCACCGCCACCGCCGCCACC
CCACGGAGTGCCCCACCCCCACGGCAGCCACCATGTGGTACCCCTTTCTCACCTCTCGCCGCACCTGTCACGCATGTCG
CCGCATGCGACGTCCATGGGCTCGCCCCACCACGGAGTGACCCCCCTCGGCACGCCGCTGCACAGCAGCCTGCCGCCCA
GTTCGACAGCAACGACCGTGGCCGTCTCATCCTCGCAGTCGTCCTCCTCCTCCGCCTCGCTGGAGTGCAGCGGCCCGGA
TGTCTGCATGTCGCCGCAGAACCTGAGCATCGGGAATGCCGATTCGAATGGGGATGGACGCGACCTGAGCAGCGACCTT
GATGCCGGAAGCACCAGCAGCAATCCCGGCAGCAGTCTGGACAAGTGCGCGGCCAGCGCCAACATAGAGCTGCTCGATG
TGGGTCGCGATAGCCCGCCACCTCCGCCCACTCCTACTGGCAAGGGTTCCAGCACGCCGCCGACGGACATGCGGAGCAA
CTCGATCGCCACCCTAAGGATCAAGGCCAAGGAGCACCTGGACAACCTGAACAAGGGAATGGTCTCCATTGTC
>CG10053-PA scaffold_4770:3337111-3337973:+
ATGTCAGACGAGGAGGAGGATTATATGTCCGACAAATTCCTGGCTGGTCTGCAAGATGTCCGTCCTAGTTTGGTTAACA
ATCGTGGCAAAAAACGGCAGATTGAAGTCGAGTCCAAAAAAGAGGAGCTCAAGAAGCGGCAACGGGAGACAGCAGCTTC
TTCCGAAAACGTAAACAATGTTCGTCTACAGCAGTCCCTGAACAAACCAATACCCGCCGACAACAAAGGATTCCAGCTC
CTAGCCAAAATGGGCTACAAAGCAGGCTCTGGGTTGGGCAAAACTTCGGATGCGCGTACGGAGCCCGTGGGGATAACCA
TAAAGAGCGGTCGTGGAGGCCTTGGGCGCGAGGCAGCCGTTGCAGAGTTGACCCTTAAGCGGCAGGAATTGCGGAGGGC
ACATCTCCTCAGCAAGGCCGGCATTGAATCCGGCGAGGAAGTCAGCACTGAGGCTTATAGAAGGCGTGCGACTCATAAA
GCGGAGGAGCGCAAATTGCAGTATGACATAAAACGGTGCCAGCAAACCTGCGAATCGTTAGATCTTAAGTCCGCTATCA
CAGAACCAGATCTCGATTTCTTTTGGCCACCCAAACCAAAAGATGAAGAAGAAACACAGAGCGATGCCGACGATTCTGA
AGCCGAGGTGCCATCCAAGGAAGAGTCATACAGTCCTTCAGAGCAATTAGAACTCCTCACTAGCTATCTGCGCACTGCA
TATTACTTCTGCTACTGGTGTGGAACCCATTACGAAGACGCCGAAGATCTGGGCTCTAACTGTCCAGGACTCACTCGTG
ACGAACAC
>CG10055-PA scaffold_4770:3272928-3274895:-
ATGTTGAATGGACAGATTGCACACAGTTATTTGGAGAACTCGTGCACGCTGCTCATACCCCGCCCGCCTGCCCTGAATC
AGACCTCAAAGTTGCACCAGCCAGCAGCAGCTGCTGCTGCTTCTTCTTCCGCTGGTGAAGAGTTAAGGCAGGGGGCGGG
GTCGGGAGTAGTAGAAGCGGAGGCGTTGCATGTGGATCGCATAAGAAACTGCGATATATTCGTTGACGCGCACGACCTT
TATTTCTACGCAGACGTTAAGCTGTACAAATTCCACAGCCACCGCACCTTCGACTTACGAGAGCTGAAGACGCTGTTAA
TAAAGTTCAACACTACGGAGAATCATTACCAAATTTGCCTGCGCTGTCTGCCCCTATCAGCGGGTGCCCAGGAAGGACC
CGGTGGCGGAAGGGGAGGAGGCGGTGGTACGGGAGATACAGCCAAGCAGTGGAGTGGGCGCAAAGAGTACATCGCCACT
TTCTTGCCCTTACCCACACTGACCGACGCCACCAGTGCCCATTTGCCGGATAAGGAGCATCTGGTCCAGGAATGGAAAC
TCAAACGAATCACCGATCAGTGCCAATTGCAGCTCGACGGCCAGGAGCGCACCTACAAGTTGACCAACAATTTTGGGTA
CGGCTATGCCAGCAAATACAGCGGACCGCTGGACACCAGCGAGCTGGACAAAGCCACGTGCCGCGTTTCGGATCCATAT
CGCATGAGCCCCATCCAAAGGCGACAAGAGCGTGTGGTCGATGAGATGAAGCGCTTTTCGCGCGAGCAGTACAAAATTA
ATTTTGTAGAGCTACAGGTTCCGTCCGGTCACCAGAATCCTTTACGCTACAAGCCGAAAATCTACGAGACTTCCATGAC
CCAGGAACAAGCGCATCTGCTGCACAACATCAGCCGAGAGCAGACAAGAGAGCAGCAGCCGTGCGACGTATTTCGGCAA
AACGAGATCGATTGCGGGCTGATTAGCATCCTGTTGGCCATATGCTATGATGTGCGGACGACGAACAATGAGCCGACAT
GTGAATCGGGCTGGACGCGAAGCATCCTCTGCCCGCTTTATTGCTACTTTGAGCAATTCGACAACTATCGGGACGTACT
GGTTGCCTTTCTGCGGCGAATGATCACCTACCCGTTGTACCGCAATTTCGAGTTGGGCCGCCAATGTGTACGGGATGCC
ATAGAAGTTTTAAAGGGCGGGCGAAACTGGTTGATTAACCAGCTGCTGCTGACACACCAGCAGTTTGCCAGCAGTGAAC
CTAGTCGCGATAGCTTCAACAGCTACTATTTGGAGGACTATATCCGATATGTGACCAGTCCGAGCGCCTGCAGCGATGA
GCACATGCGCCTTCTTGCCCGCAACCTTAAGAACGTGCTGATGGATGTAAAGAAGCAGCACTTGGGCCTGGGAGTCACC
GAGATTGAGACTGAGCTGATTAAGGAGCTGATGCAGGAGATGCGCATTGATGCGGGGAGCGAGGGCTCCTCGCCGCAGC
AACATGGCCATGGCGATGATGAGCTAGACCTTGATAACGATACTTCTGGGCAAGAGGACGAGACTACTACTGATGATGA
TAGCGTCATAACAGACTCCTTCGACAGCATGGACATGGACATGCGACTGATCGAGAACGAAATTGTATATGAGGATGAC
GAGGAGGACGAAGATGGGGATGAGGATGACGATGAGGATGGGGATGGGGATGGCGCTGATGAGGATGACGAAGCCAGCA
GTTCTTCCACAACCACAAGCAGCGAGGCAGAGGGAAACAGCGTTATCGAGCAATGCAGCAACAGTGAGACAGCAGCCAG
CACCAGT
>CG10059-PA scaffold_4770:3242866-3243531:-
ATGGCCAGCACTTCTCGCGCAACTAGAAGCCAACCCGTTCGAGAGGTCGCCGCGACGGTTCGCGCCATTCTAAACTACA
TCCTTGATCATACCGCTCAGAAGATTCCCATAAAAGAGAAGGATTTGCTGGCTGCGGCTGGTGACAAGAATGAACTGAA
AGAATGCCTGCCGCTGGTCACTGAACTGCTGGCCCAAAGATTCGGCATATTGCTGACCCCACTGGACGCGACCTCCAAG
ACGTTCATCTGCACTGCGGAGGAGCCGGTTGCCTCCATCCATGAGCTGACCTCGGCTCAACGCCCACAGTTCACGTTGC
TGTACATCATTCTCATGTACATCTTCCTGCGCGGCAACCGCATCGAGGACTCGAAACTATACGGTTTGCTAGAAGCGCT
CAACATTCATCCAGACGAGGAACATGGCTACTTTGGCGTCAGTGTGCGCAAGCAGATCGAGGAGACTTTTGTGAAGCAG
CAATATCTGAAGCGAGAACGCTCACAGCTAAGCGCTTACGATGATCCCAAGACATACTTCCTTTGGGGACCACGTGCCA
AGGCGGAGTTCACATTCGAGCAAATCGTACAATTTGCCTCCAAGCTGCTCAATCAGCATCCCAAGAATTTTGATCATCA
CCTCTCCATGGCCCAAGAAGGAGTAAACGCGGAG
>CG10060-PA scaffold_4784:4390036-4396793:+
ATGGGTTGTGCCGTGAGTACAGCACGCGATAAGGAGGCCATCGAGCGGTCCAAGAACATCGATCGCGTCTTGCGGGCGG
AGGGCGAAAGGGCCGCCTCGGAGGTGAAACTGCTGCTGCTGGGAGCCGGCGAGTCGGGCAAGTCAACGATTGTGAAACA
GATGAAGATCATCCATGACACGGGCTACTCGCAGGAGGAATGCGAGGAGTACCGTCGCGTGGTCTTCAGCAACACGGTG
CAGAGCCTGATGGTGATCATCCGGGCAATGGGGCGCCTGAAGATCGAGTTTGCCGATCCGGGCCGGACGGACATTGCCC
GCCAGTTCTTCACACACGCCTCTGCCGCCGACGAGGGCATCCTGCTGCCCGAGATCGTTCTCCTGATGAAGAAACTCTG
GGCAGACGGAGGTGTACAGCAGAGCTACGCCCGATCCCGGGAGTATCAGCTGAACGACTCGGCGGGATACTATCTGAAC
TCGCTGGACCGCATCGCGCAACCGAACTACATACCCACCCAGCAGGATGTGCTCCGCACGCGGGTGAAGACCACTGGCA
TCATCGAGACACACTTCTCCTGCAAGCAGCTGCACTTCAAACTTTTTGACGTGGGCGGCCAGCGATCGGAGCGCAAAAA
GTGGATTCATTGCTTCGAGGGCGTTACGGCCATAATCTTCTGCGTCGCGCTATCGGGTTACGATTTAGTTTTGGCCGAG
GACGAAGAGATGAACCGCATGATTGAATCCCTGAAGCTGTTTGACTCCATCTGCAACTCCAAGTGGTTTGTGGAAACCT
CCATAATACTGTTCCTCAACAAGAAGGATCTGTTTGAGGAGAAGATAAAGAGATCTCCGCTGACGATATGCTTCCCAGA
ATACACAGGAACCAACACCTTCGATGAGGCGGCCAACTACATTCGCATGAAGTTTGAAAATCTCAACAAGCGAAAAGAC
CAAAAGGAGATCTACACGCATCTCACCTGCGCCACGGATACGAACAACGTGAAGTTCGTCTTCGATGCCGTCACCGATG
TGATCATCAAGAACAATCTGAAACAAATTGGTTTATTC
>CG10061-PA scaffold_4770:3239548-3242322:+
ATGCAGGAGGCTGGCGGAAGTCCTGTTGGAACGCCACTTAGCCAGGAGGCCATCGCGCAGCGCCTGGCAGCGCTTAGTC
GATGGCAGGACGAGCAGAAGCGACTCCTGCAAGAGCGGCAATCCAATCAGCGAGTCTTGCTCGGTTTGGAGCAGCGCAA
TATGTACAAAATGCTGGGACTGTTACACCAGAAGGCGGAAAGCCGGGAAAACAGTGTGCTGGAGGAGTCACAGTGGGAT
GAGGAGCACTCAATACAAATGCCGCGACTCGCACCGGAGCCGGACGACCAGGAGCAGGTTGACCAGGAGCAGGATATTC
CAATGACTGCTTCTCAGCCGACCAAGCCCAAACGCCCTTTTCTGCGTCGCGGCGAAGGCCTAAAGCAGCGGTTCAAGAT
CAATCCCGACCAGCTGCGCCTGGAAAACCTGCCGCGATACAAGTTCGCTAATGCCCACCCACAGTTTCGCACGCCTCAA
ATGAAAAAGGGCATTCTCAAGAAGCGTAAGTCACCTCCCGATCCTGCACCTGCATCAGCTCCCAAACTCCCAGACCAAC
TTGATCTCAACGAGCAGCGCTTTCAGCAAATGCTAATCGCCAAGAACGCCTGCAGCTCCACTCCAGATTTAAAGTCTTC
TACCTCGTCCTCCACTACTGCCTCGAGCATCTCGCCCAAAGTTCGTTTTGTAGAGCAGAAGAGCAGAGCCGGACAGACC
CCTCATGCCGATGATGAGGCCTCCTCGGAGGCCAGCCCCATGACTGGTGTTTGCTGGGCCAAGGTGTTGGACACACAGA
GAATAAAGCCAGCGCAAATTCAAAGACGCTCTGCTCACATCCGAGTGGAAGATGACAGCAATGTAAGCATATTCGAGCT
GCTCGAACAGAAGGCCACTGAGGGAAACATTGATATGAACTCAAGCTGCATTCGAACTTTTATGGCTCGCAAAGATCAG
CGACGCCTAATAGCCGATGACTCTGATCACATTGTAGTCACACAGCAGGTGCGTCAGATGAGATTGCAGCCTCAGGTGG
ACCCGGTTTTGGTACAGGAACTGCAGGACGAGGATGAGGAGGACAGCGAAGAGTCAACCGACCAGACCCTCACAATGAC
ACCCATCCAGGTGGGGAAAACCCAAGTGCGAGTGCGCTTCTCCGACTCCAATGATACCAACGAGTACTCCGATGGAACC
AGCCTTAACGATGGCTCCAATATTCAGCTTTTTGAACAGTTCAAGTCGGCTCTCTTCCAGGCTTTGGAACAGAAGAAAA
AGTCAAGTCCCAGCCAGCAGTCAGAGGAACCCATAACCAAAAATCTTCAGGAGAAAGCCAATCTCGTTCGCACTCGCCT
TGAAGAGCTTGAGACAGAAATAGCCGCTTTCAAGGAACAGAATGCCCAACTCCTCCGCCTCAGGCAGCAGCACGAATTG
GAGAAGGCAAAGTGCGTACAGGATCATATGGAGGCAATGGAACGCGTCCATGACGAAAAGATCCAAGCCGAAATTTATC
TGCACGACGAGCGCATGAAGATCGAGGAGGAACGCCGCAAATTCGAGCAGCAGATGCGACTACAGAAGAGCAATGCAAA
CAGCAAGGAAAAAAAGGAGATAGCCGCCTTGAAGCAGGAGGTGGAGGCACTGCAGCTTCAACTCAAACAAAAAGAGCAG
GCGCACGTCTCGGCACAGGCACGACTCCGCGCTCAACTGCGGGCCAGTGAGAAGGAGCAGCGAAATTACCGTGACGAGA
TCGAGCTGCTGAGCAAGGAAAACAAACGCCTAGAGCACGAGCTGGTCAAGATTGGCCGTGAAAACAACAGCAAGATGCT
GCAGGAAATCAACCGAAACATAGCCCGGCTTGCCCCAAAAGTGTTGCCTTCCGCCACGATGTCACAAACCCTCGATGAG
AACGGTCGACGCACTCAGTCTCTGGATGGCACTGCTGGTAAGCCTGCCAAGCAGCGAGAGCCCAACAACCGTCGTCAGA
GTAGCGGCACTGCCCAAGTGAGAAGTCGGAGTCGCTCACTGGGCAGGAATAAGAAGAAGCCAGAGGCTTTGGATGAGAG
CTACGCCTCTAGTAGTTCTGGGGAATCGGAGGAAGTTCAAACGCCAGTGACCGCTCCCAAAGCTGATACCCCACCGGCT
GCAAACTCCAGCAGTGACTTTAAGAGGGAGATTATGAATGCGGATGGAAGCAAGGACATCTGGTACCCGAACGGCAATC
TAAAAAAGATAAGCGCCGATGGCATGAACGTTCGCATGCTTTATTTCAATAAGGATATCAAGGAAACTGACATCAGGGA
AGGCACAGTGAAGTATTACTACGCTGAGACCAACACTTGGCACACCTCTTACCTAGATGGATTGGAAATACTCGAGTTT
CCCAATGGGCAGACTGAACATCGCCGCCAAGATGGCACTGTCGAGATCCACTTTCCCAACAACAGCATTAAGATTGTGG
ATCCCAGCGATACAGAGAAACTGGAGGAGTGGCGATATGCGGATGGAACTCACCTAGTGCAGCTTCGGAATGGAGACAA
GATTCTCAATCTGCCCAATGGCCAAAAGGAGATTCATACCAAACTAAACAAGCGAAGGGAGTATCCGGACGGCACTGTT
AAGCTGGTGTATCCGGATGGCAGCCAAGAGACGCGCTATTCCAACGGTCGCGTTCGATTAAAGGACAAGGATGGGAAGC
TCGTAATGGACACAGACTATGCAAAGTAT
>CG10063-PA scaffold_4784:4397790-4398516:+
ATGATTCGCGCAATGTTAATGACCAAATGGAGTAAATCCGCTGGACCACTGGTCACAACGTGGAATTACTCCACATTGA
TCCGCCTCAATACCAACACTGTGCGTCCACGTGCTGTGTCCCTGAATCCCGATCGCAGCTTCTCCGCTGGAGGTGGCAG
CGATAACAAGCCCAAGAACGTGCCGCCCGGCTTTGCGGCTCCAGGGTTTCCATCCACCTCGACGAGCGCTGGTGGCAGC
AGCACCTTGGGAAATAACGCAGGGAACACCACGCGTAAGGACGCGCCCATTGGTGAGGTGCAGACGCCATCCATTTCCA
TAGTCACTTCAGGCGGAAAACTGGGCAGAGCCGAGCCACTGGACTCCAGCACCATTGTACGCAGCAAGGGCACTTCGAA
TGAGGATAAGAAGAGCGAGGCGCTGAAGAAGGCAATGGAAGCCAAGGAGGCGGCCGCCAAGCAGTTGCAGGATGTCGTG
GCCAACTTGCCCAGCAAGGAGCAGACCGAGAAGTATTTCTTTCGCGTGGTGGCTTTCTTTTATGACCTCACCTACCTTA
CCGGCACCTGGCTGCTGAACTTTGTCGAGCACAATATCGTTCGAAACGCCACGGTGCAGCATTACTGGAAGCGATTCCA
CGAAAAAATGGAACAGGCCAAGAAGGAT
>CG10064-PA scaffold_4784:4402273-4404731:+
ATGGGCGAGTCCAACGATGGCTGTAGGCAACTGCTTCCGCGCGCGATCTTCGGCATCAATGGCAAAGTGGAGAATGGAG
TCCGCCAGCATCCGGTCACTGGATCCATTATCTTTGCGCTGGGCAACAAAATAGGCATCGCCGACTACAAAAAGAATAC
GCAGGAGTTTGTGGCCGGACACACGAACACCATATCATGCCTGGATCTCAGCAAAAGTGGCAAGTACATGGCCTCCGGC
CAGATCAATCACATGGGATTCCGTGGCTATGTCATCATCTGGGATTACGATCAGCGCAAGGAGATCGCTCGCCACGATC
TGCACAAGGTGTCGGTGCAGGCCATCTGCTTTACTGCCCAGGATAGATGCGTGGTGTCCATTGGCGGCGTGGATGATGG
CTCCGTAATCGTCTTCGATATGGAGGCATTCTCTCCCATCTGCCAAACACCCGCGTCGAGGGCTATATCTGGAAATGCC
TTGACTGTCCGGCCGTTGCACAACAATCCATACTTCTTTGTGACCGCCGGGGATCGCCATCTGCGCCTGTGGAGCATCC
TGCGCGAGCAGAAGAAACTGTACGTCCAGGATGTCCTGATGGCGAGCAAGACGCGGGTTTTCTACTGCGCCCGCATCAA
CAAGACTGATGAGTTTGCCTATTTGGGCACCGGAACTGGTGATATTGTGAAGATCGTGCTTAACTGCTGCGATAGCGAA
CATGTGAGCAAGAAGGGATCCACCAGCTGCATCCTGGGAGCCTTCGGCACCCACAATTCTAGAAAGCCAACGGGCAGGG
ATTGCAATCGCTATGTGAACGGTGTGCGTGCTTTGTATGTCTTGGAAGGCGGACGCTTGCTAATTGGAGCGGGAAATGG
TGATATAGAGCTGGTGGAGGAGCGAACCGATGTGCCGCTGATTAACTTCCGCGACTATCCGGGTCCCACATGGCCATAT
TTGCGAACCCTGAAGAAGACTCACGTTTCAGGCAGGATCTCGTCGTTTGTGCGCTCGAAAACTGACATGTTCTACATCT
GCACGGACACCAACGAGATCTACGGGCTCAATATTAAGACTTGGGTGCTCAAGCTGCTGCGAACATGCCACACCAAGTC
GGTCTACTGCATCACGTTTCCCAAGAACTACTCTGGCGTCTTTGCCACGTCGGGCAAGGAGTGCATCCGCATCTGGTCC
TCTGGTCGCAAGCAGGAGCTGCTTCGCATCATGGTCTACAACTTCAACTGCGCCTGTGTGCGCTTCACCCACGATGGCA
CTAGCATAGTCTCTGTTTGGAACGATGGAATCATTCGCGCCTTTACTCCGATCACCGGAAGACTCATCTACGCCATACC
CAACGCACACAACAAGGGATGCAGCGCTCTGGCCGTAGCCTCCTCGGGTCGTCTGATCGTCACTGGCGGCATCGAGGGA
CAGGTGAGGGTATGGAAGATCGATCCGTATCGCCAGGATCTCGTGGGCGTGCTGAAGGATCACTCGGGGCCCATAACCT
CGCTGGACATCAATTATCTGGACACTGAAGTGATCTCGGCCTGCACCGATGGCTCCTGTGTGATTTGGGACATTAAACG
CATGACTCGCAAGCAAGTGGTGACTGCCAACACGCAGTTCATGTCCGCGTCCTATTTCCCGACTGGCGTCCAAGTGATC
ACCTGCGGCTCGGACGGCAGAATCATCTACTGGATGGTGTACAATGGAGCCTTGATCAGGGAACTAACCGCCTCCAAGA
AGTCATCGGTTAACTGCTTGGCCATCAACGAAACTGGTGACTACTTCATCACCGTTGGCAGCGATCTGCAGGTCAAGCT
CTGGGACTACAACAGTGGTGCTGTGGTGGGCATAGGCTCGGAGCACGCCTCCTCCGTGATCAGTTGTGCGTACAGTCCC
TGCATGACCATGTTTGTCACCGGCAGCACGGACGGTTCGCTGATCATCTGGGATGTGCCGCGAGACTTCTGGGGCCGAC
CCAATCCGCCGGATGCCACCAAGTACTCGCTGCCCAAGACATCGTCCAAGACCAAGATGAATGAGGTGCCCTCACGGGT
GAACTCGGGCACCAACCTAAAGACGCCCAGGGGCGAGAACATCGATGGCCTGCTGAAGGCCACTCCCAAGGATGATCTC
TGCTGCGTGGAGTGCCCGCCGTGCGCCAAAAAGGAGGCCAAGGTGTCCGATCCTTATGCTGAGTGCGGAATCGTTCCGG
ATGTCCGGAAGTGC
>CG10068-PA scaffold_4770:3213331-3214356:-
ATGTTTATTCTCGACCGAATACTGCCTTTTATTTTTAGCTATATAAGACCGTTTATAAAGTGGTTCCTGCACGTCTTCA
CCAGGCTCTCGGAGCTCCAGAGAATTTGCTATGGGGCGAGGGCGGGAGCCAGTCGGACTAGCCAGGTTGAAAAATCCCT
CTCGTTGTCCAAAAGACCACAAATACGACGACTTGTACTTGACCTTGATGAGGCGGCGCCTTACGTGAACGACGCGGAG
CTTCTGGAATTCGCTCCTCGCGCTGCACGCATTGTGATGCAGGCGAAACGCATCAAAAACAATGTGCACCCAGATTTTG
CCCGGCTCTTCGGCAAATGCGTGACAAGTATTTGGGGCTACCGTAGACTGATGCATCAGGTGGAACAGCTGCGGGCCGA
GAAGTACGACTCGGATAACCTCGATCACGAGCAAAAGCTGTTGCAATTATGGCAACTGCTGATGCCAGAGACTCCTCTC
ACCGGTCGCGTGACCAAACAGTGGCAGGACATTGGCTTCCAAGGCGACGATCCCAAGACGGACTTTCGGGGAATGGGCA
TACTTGGCCTGGACAACTTGCTCTACTTTGCCACTGCCTATAACGACGCCGCCAAACATGTGCTGCTGCACTCGATGCA
TCCCACCCTGGGTTACACCTACGCCATTGTGGGCATTAACCTCACCTCCATGGCCTTCAATCTAGTAAAAACGGGCGCC
GCCAAAACCCACTTCTACAATTTGGTGGTGCAGCACAGACAGGATTTCAGCACCGTAGAGGATTTCCATAAGCTGTACT
GCTATTTATTCTTCGAGTTTGACCGCTTTTGGATGGACAGCGATCCGCGAAACATTATGGACTTCCGCGAGATTTACCA
GGCCTTTGAAATTACAAAACTAGAGGCCTTGCACAATGATAGCACTATTTTTAAGACCAATTTGGTTGTAGAATCCGTC
>CG10069-PA scaffold_4845:11313586-11315761:+
ATGAGAGCTCCACTGGGATTGACCAGAACGCGAAAGATGAGCAATAACTACAACGACGTGCCATTCGGCATCCGGGCGG
TCCAGCGGCTCTCCCGGCAATGCTGCACCCGGTTCCATGCCCGCAGAGATCTGCTCTACAAGATGTCTGTGTTCGTGCT
AACTTTCCTGGCGTACGCCTGCTATCACATGTGCCGCAAACCCATCTCCGTGGTTAAGTCGGTGCTCCAAGGAAACTGT
TCCACAGCGCTGGCTGCATCGGGTCAGGAATGTGGATACGCACCGTTTGATGTTCCGGATGCCACCACACTCTTTGGAA
TGCTGGACTCGGCCTTCCTCTTCTCCTATGCCATCGCCATGTTCGTTTCTGGCTTCGTGGCGGAGCGCGTTTCCTTGCG
ATACTTCTTGTCCATGGGCATGATACTCACCGGAGTGTTCACCTATATGTTTGGCATTGCTCGCACCTCCAATATCCAT
AGTTTGTGGTATTTTATAATCGTGCAGATATTCGCTGGCATCTTCCAGACGACTGGATGGCCAGGTGTAGTGGCGCTAG
TCGGTCGTTGGTTTGGAAAGTCGAAACGAGGACTGATCTTTGGTATATGGAACAGCCACACATCCATTGGAAACATTCT
GGGCACGCTTATAGCGGCGCATTATGTGGAAACCGATTGGGCGCTGTCATTTGTGGTACCCGGCATCATCATTGCAGCC
GTTGGATTTTTACTCTTCCTTTTCCTGGTGGATCAGCCGGAGATTGTGGGCTGTTACCCACAAGCCGGGCAGCAGGAGC
GTCGCGTGGCCAACGAGTCAGATGAGGAACAGGATGACGAGGAGCAGGGGCGACACAACGATGCCGAAATTAACTATAG
ATCGGCGCCCACCGAGCGCACTCCAATCCTTTCACGTTCTCAACCAGAGGCTGTGCCAAGGGGTCGCGGACGTCCCATC
AGCCTGATCGATGCTTTATTCATACCCGGAGTGGTAGAGTTTTCACTATGTTTGTTCTTTACCAAGCTGGTGAGCTACA
CCTTCATGTACTGGCTGCCACTATACATACAAAAATCCAGCACATTGGGTCCAGAATTGTCCGCTGATTTGTCCACGCT
TTTTGATGTGGGTGGTATTTTGGGAGCTATAGCTGCGGGCTATCTATCAGATGTGAGCGGAATGTCGGCCACTGTGTGC
ACAGGCATGTTGTTCGTTGCCTCCCCTATTCTGCTGATGTATCAACAATACGGTGCATTGTCGATGACAATCAGCATAG
TGCTTTTGATTGTGGTCGGCATCTTTGTGAACGGACCCTATGCCCTGATTACAACCTCTGTAAGTGCAGAGCTGGGCCA
GCACAGCTCTTTGGAGGGGAATGCCAATGCTCTGGCCACGGTGACGGCCATTATCGATGGTACTGGCTCAATCGGAGCG
GCAGTTGGACCACTGCTTGCCGGTCTAATCTCCACCGCCGGATGGCAGTATGTCTTCCACATGCTTATCGCTGCCGACA
TCATTGCCATGGTGCTGCTGGGGCGACTGGTCTTCAAGGAGTTCGCTGCACTGCGTCGCGCATCGCATCGTATTCGAAT
TGAA
>CG10069-PB scaffold_4845:11313496-11315761:+
AGCTGGCCTCATACGCAACCGAAACGGATTAGGGAACCCAGCCACCTGGACGAGCAGCACTTGCACCTCGCCCATCGTC
TGTGCCGGTCGATGAGAGCTCCACTGGGATTGACCAGAACGCGAAAGATGAGCAATAACTACAACGACGTGCCATTCGG
CATCCGGGCGGTCCAGCGGCTCTCCCGGCAATGCTGCACCCGGTTCCATGCCCGCAGAGATCTGCTCTACAAGATGTCT
GTGTTCGTGCTAACTTTCCTGGCGTACGCCTGCTATCACATGTGCCGCAAACCCATCTCCGTGGTTAAGTCGGTGCTCC
AAGGAAACTGTTCCACAGCGCTGGCTGCATCGGGTCAGGAATGTGGATACGCACCGTTTGATGTTCCGGATGCCACCAC
ACTCTTTGGAATGCTGGACTCGGCCTTCCTCTTCTCCTATGCCATCGCCATGTTCGTTTCTGGCTTCGTGGCGGAGCGC
GTTTCCTTGCGATACTTCTTGTCCATGGGCATGATACTCACCGGAGTGTTCACCTATATGTTTGGCATTGCTCGCACCT
CCAATATCCATAGTTTGTGGTATTTTATAATCGTGCAGATATTCGCTGGCATCTTCCAGACGACTGGATGGCCAGGTGT
AGTGGCGCTAGTCGGTCGTTGGTTTGGAAAGTCGAAACGAGGACTGATCTTTGGTATATGGAACAGCCACACATCCATT
GGAAACATTCTGGGCACGCTTATAGCGGCGCATTATGTGGAAACCGATTGGGCGCTGTCATTTGTGGTACCCGGCATCA
TCATTGCAGCCGTTGGATTTTTACTCTTCCTTTTCCTGGTGGATCAGCCGGAGATTGTGGGCTGTTACCCACAAGCCGG
GCAGCAGGAGCGTCGCGTGGCCAACGAGTCAGATGAGGAACAGGATGACGAGGAGCAGGGGCGACACAACGATGCCGAA
ATTAACTATAGATCGGCGCCCACCGAGCGCACTCCAATCCTTTCACGTTCTCAACCAGAGGCTGTGCCAAGGGGTCGCG
GACGTCCCATCAGCCTGATCGATGCTTTATTCATACCCGGAGTGGTAGAGTTTTCACTATGTTTGTTCTTTACCAAGCT
GGTGAGCTACACCTTCATGTACTGGCTGCCACTATACATACAAAAATCCAGCACATTGGGTCCAGAATTGTCCGCTGAT
TTGTCCACGCTTTTTGATGTGGGTGGTATTTTGGGAGCTATAGCTGCGGGCTATCTATCAGATGTGAGCGGAATGTCGG
CCACTGTGTGCACAGGCATGTTGTTCGTTGCCTCCCCTATTCTGCTGATGTATCAACAATACGGTGCATTGTCGATGAC
AATCAGCATAGTGCTTTTGATTGTGGTCGGCATCTTTGTGAACGGACCCTATGCCCTGATTACAACCTCTGTAAGTGCA
GAGCTGGGCCAGCACAGCTCTTTGGAGGGGAATGCCAATGCTCTGGCCACGGTGACGGCCATTATCGATGGTACTGGCT
CAATCGGAGCGGCAGTTGGACCACTGCTTGCCGGTCTAATCTCCACCGCCGGATGGCAGTATGTCTTCCACATGCTTAT
CGCTGCCGACATCATTGCCATGGTGCTGCTGGGGCGACTGGTCTTCAAGGAGTTCGCTGCACTGCGTCGCGCATCGCAT
CGTATTCGAATTGAA
>CG10069-PC scaffold_4845:11313586-11315761:+
ATGAGAGCTCCACTGGGATTGACCAGAACGCGAAAGATGAGCAATAACTACAACGACGTGCCATTCGGCATCCGGGCGG
TCCAGCGGCTCTCCCGGCAATGCTGCACCCGGTTCCATGCCCGCAGAGATCTGCTCTACAAGATGTCTGTGTTCGTGCT
AACTTTCCTGGCGTACGCCTGCTATCACATGTGCCGCAAACCCATCTCCGTGGTTAAGTCGGTGCTCCAAGGAAACTGT
TCCACAGCGCTGGCTGCATCGGGTCAGGAATGTGGATACGCACCGTTTGATGTTCCGGATGCCACCACACTCTTTGGAA
TGCTGGACTCGGCCTTCCTCTTCTCCTATGCCATCGCCATGTTCGTTTCTGGCTTCGTGGCGGAGCGCGTTTCCTTGCG
ATACTTCTTGTCCATGGGCATGATACTCACCGGAGTGTTCACCTATATGTTTGGCATTGCTCGCACCTCCAATATCCAT
AGTTTGTGGTATTTTATAATCGTGCAGATATTCGCTGGCATCTTCCAGACGACTGGATGGCCAGGTGTAGTGGCGCTAG
TCGGTCGTTGGTTTGGAAAGTCGAAACGAGGACTGATCTTTGGTATATGGAACAGCCACACATCCATTGGAAACATTCT
GGGCACGCTTATAGCGGCGCATTATGTGGAAACCGATTGGGCGCTGTCATTTGTGGTACCCGGCATCATCATTGCAGCC
GTTGGATTTTTACTCTTCCTTTTCCTGGTGGATCAGCCGGAGATTGTGGGCTGTTACCCACAAGCCGGGCAGCAGGAGC
GTCGCGTGGCCAACGAGTCAGATGAGGAACAGGATGACGAGGAGCAGGGGCGACACAACGATGCCGAAATTAACTATAG
ATCGGCGCCCACCGAGCGCACTCCAATCCTTTCACGTTCTCAACCAGAGGCTGTGCCAAGGGGTCGCGGACGTCCCATC
AGCCTGATCGATGCTTTATTCATACCCGGAGTGGTAGAGTTTTCACTATGTTTGTTCTTTACCAAGCTGGTGAGCTACA
CCTTCATGTACTGGCTGCCACTATACATACAAAAATCCAGCACATTGGGTCCAGAATTGTCCGCTGATTTGTCCACGCT
TTTTGATGTGGGTGGTATTTTGGGAGCTATAGCTGCGGGCTATCTATCAGATGTGAGCGGAATGTCGGCCACTGTGTGC
ACAGGCATGTTGTTCGTTGCCTCCCCTATTCTGCTGATGTATCAACAATACGGTGCATTGTCGATGACAATCAGCATAG
TGCTTTTGATTGTGGTCGGCATCTTTGTGAACGGACCCTATGCCCTGATTACAACCTCTGTAAGTGCAGAGCTGGGCCA
GCACAGCTCTTTGGAGGGGAATGCCAATGCTCTGGCCACGGTGACGGCCATTATCGATGGTACTGGCTCAATCGGAGCG
GCAGTTGGACCACTGCTTGCCGGTCTAATCTCCACCGCCGGATGGCAGTATGTCTTCCACATGCTTATCGCTGCCGACA
TCATTGCCATGGTGCTGCTGGGGCGACTGGTCTTCAAGGAGTTCGCTGCACTGCGTCGCGCATCGCATCGTATTCGAAT
TGAA
>CG1007-PA scaffold_4784:762950-765559:+
ATGAAGTCCCTGACGGCCGTCTGCCAGACAGGTGCCTCCGGAATGCCGGCCTTGAACGCCAGCGGGCGCATCCAGCGCC
ATCCCACGCACCGCGGCGACGGTGAGAACGCCGAGATGAAGATGTATCTGTCCAAGCTGAAGGACCTCGTTCCGTTCAT
GCCCAAGAACAGGAAGCTCACCAAGCTGGAGATCATCCAGCACGTCATCGACTACATCTGCGACCTGCAGACCGAGCTG
GAGACGCACCCCGAGATGGGCAACTTCGATGCGGCAGCCGCTCTGACGGCGGTGAACGGACTCCACGAGGACGAGGACA
GCGACATGGAGGATGCGGATGCCGAGGCGGAAGCGGAAGTCGATCCAGATGTCCTCGCCCAGCGCCTGAACGCCGAGCA
GCCGGCGAAAGTCTCTAGTCCCGCCGCCCGTCTCCCGCTCACCGATCGCCAAACGCCCAACACTCTTGTGGCGCCCGCC
CATCCGCAACAGCAGCAGCAGCAACAGCAACTGCAACTGCAGCAGCAGCAGCAGCAACTGCAATCACAGCAGCAACTGT
CTAACAGTTTAGCAACGCCACTGAATGCGGAGAAAGACAGCAGACAGTCG
>CG10071-PA scaffold_4845:11324515-11324809:+
ATGGCCAAGTCCAAGAACCACACAAATCACAACCAGAACAAGAAGGCCCATCGCAATGGCATCAAGCGCCCCCTGCGCA
AACGCCACGAGTCCACTCTGGGTATGGATGTGAAATTCCTGATCAACCAGCGCTACGCCCGCAAGGGAAACCTTTCCCG
CGAGGAATCCGTCAAGCGGTTCAACGAACGCGTCGCTTCCCAGGAAGGCAAGCCCAAGCCTGTAACTCTG
>CG10071-PB scaffold_4845:11324515-11324809:+
ATGGCCAAGTCCAAGAACCACACAAATCACAACCAGAACAAGAAGGCCCATCGCAATGGCATCAAGCGCCCCCTGCGCA
AACGCCACGAGTCCACTCTGGGTATGGATGTGAAATTCCTGATCAACCAGCGCTACGCCCGCAAGGGAAACCTTTCCCG
CGAGGAATCCGTCAAGCGGTTCAACGAACGCGTCGCTTCCCAGGAAGGCAAGCCCAAGCCTGTAACTCTG
>CG10071-PC scaffold_4845:11324515-11324809:+
ATGGCCAAGTCCAAGAACCACACAAATCACAACCAGAACAAGAAGGCCCATCGCAATGGCATCAAGCGCCCCCTGCGCA
AACGCCACGAGTCCACTCTGGGTATGGATGTGAAATTCCTGATCAACCAGCGCTACGCCCGCAAGGGAAACCTTTCCCG
CGAGGAATCCGTCAAGCGGTTCAACGAACGCGTCGCTTCCCAGGAAGGCAAGCCCAAGCCTGTAACTCTG
>CG10072-PA scaffold_4784:4405576-4409961:+
ATGAAGGTCTGCTGCATTGGCGCTGGTTATGTCGGTGGTCCGACCTGCGCGGTTATGGCGCTCAAATGCCCCGATATCG
TGATAACCCTGGTGGACAAGAGCTCCGAGCGGATTGCCCAGTGGAATTCGGATAAATTGCCCATTTACGAGCCCGGCTT
GGATGAGGTGGTGAAGAAGTGTCGCAATGTGAACCTGTTCTTCTCCACGGACATCGAGACGGCCATCAAGGAGGCGGAC
CTCATCTTCATCTCGGTGAACACGCCCACAAAGACCTGCGGCAATGGCAAGGGACGAGCGGCGGACCTGAAGTATGTGG
AGAGTGCAGCGCGGATGATCGCCGAGATCGCCCAGTCCAACAAGATTGTGGTGGAGAAGAGCACGGTGCCCGTGCGGGC
GGCGGAGAGCATCATGCACATACTCCGGGCGAACCAGAAGCCGGGCATCCACTACGACATTCTGTCCAATCCAGAGTTC
CTGGCCGAGGGCACCGCCATCAATGACCTGCTGAATGCGGATCGCGTGCTGATCGGCGGCGAGGAGACGCCCGAGGGTC
ACCAAGCGGTGGAGAAGCTGTCCTGGATCTACGAGCACTGGATACCCAAGCAGAACATCCTCACGACCAACACGTGGAG
CAGCGAGCTGTCCAAGCTGGCGGCGAATGCATTCCTGGCCCAGCGAATCTCCAGCATCAATTCGCTGTCGGCGGTGTGC
GAGGCCACCGGAGCAGATGTCTCCGAGGTGGCGCGTGCCGTCGGTCTGGACTCTCGCATCGGTTCCAAGTTCCTGCAGG
CCTCCGTGGGCTTTGGCGGCAGCTGCTTTCAGAAGGACATCCTCAACCTGATCTACATCTGCGAGAACCTCAATCTGCC
CGAGGTGGCCGCCTACTGGCAGCAGGTGATCGACATGAACGAGTACCAGAAGCGGCGATTCTCGCAGAAGATCATCGAG
AGTTTGTTCAACACGGTGTCGGACAAAAGAATAGCGATCTTGGGCTTTGCCTTCAAGAAGAATACGGGCGATACGCGCG
AAACGGCCGCCATAACCGTATGCCAAACTTTACTGGAGGAGGGCGCCGCACTGGATATCTACGATCCTAAGGTGGAACC
GGAGCAGATCATTGACGACCTCACGCATCCCAGTGTCACGGAATCGCCGGAGAAGGTGAAGAAGGCGGTGCAGATCCAC
AGTGATCCCTACAGCGCAGTTCGTGCCACACATGCGTTGGTCATCTGCACGGAATGGGATGAGTTTGTCGACCTGGACT
TTGAGCGCATATACAAATCAATGATGAAGCCGGCTTACATCTTCGATGGCCGCAAGATCCTCGACCACGAGCGACTGCA
GCAGATCGGCTTCCATGTCCAGACCATCGGCAAGAAGTACCAGCGCGCTGGATTGCTCCGCTCCTGGGGCATTGTGCCG
CAGCTT
>CG10075-PA scaffold_4784:4412190-4413209:+
ATGCACTGCACTCGAGCAGTTGCAAGACTGGCCGGCGGCATAGCGAGAAGCACATGGGCAACACCACATACCTACAAAC
ACAGCCCAGCGATACTGGGCACACTGGAGCAGCCCTGCCGCTTGTGTTCATCCACCGGCGTGGTGGACAATGCCAATAA
AACGAAACCAGGCGCAGCAGCAGCCACAGAAGGTGGAATCCTGAAGAGAGTGCTCAACAAAGTGGGCTTCACACCGAAC
ACAAAGGCGCGCCTCAAGGTAACCAGTCATCTGCTGTACGAAAGCGTTGCCGACAAGATCAACTATGTGGCCTTCTTCC
GCGACTTCAATCTGCCCAATACCTTCAACTCCTGGTTTCTGGTCACCGAACTGCACGTTTGGCTGCTCCTAATGCGCTC
CATGGCCGAGGGCTCCGAAACGGGCGAGGATGGACGCTTCCTGCGCAACTGCATTGTGGAGGCCATGTGGGGTGATGTC
AACACACGCGCCAAGAAATTGGGAGCTCACAATCCCTCCCGCACCCGTCAGCAGATCGAGACGTTATCCGAGCAATTCC
AAGCCGCTTTAATCGCCTACGACGAGGGCATTATGTCCGACGATCGGGTCCTGGCCTGCGCCTTGTGGCGCCGCTTCTT
CGAGATGAACTGCGACGATTACGCGCAGATGGAGCGACTGGTGAAGTACGTCCGCCAGCAGGCCAGTATGCTGGATAGC
TTGCCGCGCGATCAGTTCATTGTCAAGCCGAAAGTAGCATGGTTGGATTTGGACAAGTGCAAGGTT
>CG10076-PA scaffold_4845:4076128-4111621:-
ATGACGGAGCACCAGGCGGAGGAGCAGGCGGACACGCCGTCCACCAAGGTCAAGGCCGTGCCCACGCCCACACCCACGC
CGAGTGGAAAGTTCAAGGACGCCAAGGAAGAGGCCTTCCTGTCCACCTCGCCGGACAGCGCCAACGGCGATGCCCAGCA
CAAGCTGCCAGCGGACCAGCTGGCCATGTCCTCCAGTGTGCATCCCGAGAAGCGGGGCCAAGCCCGCCCCCTCATCCTG
CAGGCCTTCCACCGCTGCTCCTCGCCGGAACAGTGCGTCACGCTGCACGACATCCTGGACTCCTTCAAGGCCCCGCTGT
CCGAGGACCAGGCCTGGGCCCTAATCCACCAGTTCGCCGGGCTCTACCACCAGGTGGCCGTCCAAGCGCACTCCTGTGC
CTCGGACTACGAGGCCGCGCTGCCCACCGGATTCGAGCTGCACTTCCACCGCGACGGCAGCGTCCACTTCTCCGGCCCG
GATCAGCTGCCCCCCAAGGAGCAGCTGCACCAGGAGCAGGAGCAGGATCAGCCGGACCACAGCGCCAGCAGCAGCGGCG
ACAGCAGCGTCATCAACAGAGCCTTCGACAACAGCAATCACCACCATCATCATCACCATCACACGCCGCTCGTCGTTTC
GCATAGAAAGATTATCAGCGAACTGGCGGAAATCGTCTACACCGCTTTGGATTACAATCTGCCGGAGGACGAAGAGTGC
CAAGTGTCACAGGAGCTGGAGAATCTCTTCAACTTCATGACGGCTGATGAGACAGACGATGATTGCATTGACGAGGGCA
TCGACGAGGGCGACAAGCGCTGGGACGACGAATCCGAGGAGGAGCGCAACGATACCAAAGAACTAGAGCACATAATCGA
GACTTGCAGAAATCACATAAAAACCACCCTGCCAGAGAACCACTACAGAGCTGTCTGCAGAGCCCTCGTGACGGAGACC
ATAGAGCTCCGAGTATTTCTGCAGCAGGTCCTGAACAATGAAGCAGGTGCCGAGAAGCTGATCAAGGCCTCGGAATCAT
CGGCCACCACGCAACAAGAACTGGCGAAGCTGGGCTTCAACGACTGGGCACGCTTCTGGGTGCAGGTGATCGACGAACT
GCGACGGGGAGTGCGGCTGAAGAAGAGCAACCACGAACGCACTCCCATCGAATACGAGCTGACGCCCTACGAAATACTC
ATGGGCGACATTCGAGCCAAAAAGTATCAGTTGCGCAAGGTGATGGTGAACGGCGATATACCGCCGCGCGTCAAGAAAG
ATGCCCACGCCATGATCTTGGAGTTCATCAGGTCACGGCCGCCGCTGAAGAAGGCCAGCGATCGCCAACTGGGCCCGCC
GCGCATGTGCGAGCCTTCTCCGCGGGAGCAGCTCATGGAGTCCATACGGCGAGGAAAGGAGCTCAAGCAGATCACTCCG
CCGGAAGCACCGACCCTCAGGGAAAGGGTGCTTCCAAGTGCAAACTCCACGCTGTCACGATCCAGACAGCGGCTCATCA
AAGTGGACTTCTCCAAGTTTCAGGACGATGATCTCTTCTACGATGAGAACAGCATTAGCAGCTCCCACTCCACAGCGGC
CACCCACCAGCATCATCCGCATCTCGCCGAGATGCACCGCTGCTCCCAGCCCAAGATGCCGCCGTATCCATTCGGTGGC
TATATGGTGCCCAGTCAGGCACGACAAGATTGCCGGGAGACGGCGTCGCTGATGCGGCCCCGACGCACAATGGAGCCAG
CAAAGCAGGCGGCGCCTCCAGAAGAGCCATCCTTCACGAAGGACGAGTACCACAAGTTCTACGACACGGCCCTAGAATC
CTACGACCTGGCCACTCAGTGCGAGTCGAGGAGAGCTTCCCTGCGCCGCCACACCATCGTTGGATGCCAGAGCAACCTG
GACGAGACGCACTCCATGCCGCCCACGCGGCCCGAGTCGCGTCAATCGGACGACGTCAGCAAGGAGACGCCCAGAAGGA
GTCCTGCGGAGCAGACCCAACCCTCAGACGAGGGCAGTTCAACATCCTCGCTTGGGCCATGGAACAAGTCCTTCATGGA
CAAACAGACGTGGATGGAACGGGGGGACGATCGCCTGTCCGTCACGCTGGCGGAGATCGTTCACATCCGTTCCGTCATG
ACCAAGGCGGAGCTGGAGGGCCTGCCGATGGACGTGCGCGTCAAGGAGGATGTTGAAAAGCGTCGCGTCTGCTTCCTGT
GCCTGCGCACTCGGTTCTCCTTCTTCGGTCCCTGGGGCATCCAGTGCAAGCTGTGCCAGCGCACGGTCTGCGCCAAGTG
CTATACCAAGATGCGAATTCCCTCGGAGCATTTCCGCAACGTGCCCCTCGTGCTGATCTCGCCATCGCTGCTGTCCAGT
CCGGCCAGCTCGAGCACCCCATCACCCTCCCATCATGCCCAGCAGGCGCACTCGTCCTCGACGGGGAACATCATGGACG
ACCAGTTCCCCAAGTCGCTGATAGAGCGTCTTTTGCGCTCCGAGTCCGAGCGAAAGACTCGCAGCACCGTGGGCAGTGC
CCCATCATCACCCAAGCACCAAAGATCAAACATGAGCACGCCGGGGATCAGCGTTGGACCCGGTGCATCTTCCTCATCA
GCGGCCGCCACTGGTCAGGCCGTGGAGGCTCTGCACGACCAGGCGACCATGTCGTCCTCGTATTCCGCGGCCATGCGAC
CCTCGGGCGTCCATCAGCAGCAGAAGCAGCACTACAACAACGCCATGTCGAGGAGCATGGAGGGACCCCGAAGTCTGCC
CGTGCACAGTCCAGCATATCGACCGCTGTCCAACAACAGCACCCTGGAGAGGAAATCCCGCTTCTCGAGGGGATTCAAC
CTGTTCTCATCGGGCAGCCATCTTGCCCAGACGCAGGAGCAAAAGGAGAACCTACGAGGCGAGCAGGTGACCGTGTGCA
ACGACTGCCAGGGACTGGTCAACGAGATCACCAGCTCCGTGAAGCAGAAGCGCAGCTCTGCCAGGAACCGCACCATTCA
GAATCTCACCCTGGATCTAACGCCCGTCTGGAAG
>CG10076-PB scaffold_4845:4076128-4111621:-
ATGACGGAGCACCAGGCGGAGGAGCAGGCGGACACGCCGTCCACCAAGGTCAAGGCCGTGCCCACGCCCACACCCACGC
CGAGTGGAAAGTTCAAGGACGCCAAGGAAGAGGCCTTCCTGTCCACCTCGCCGGACAGCGCCAACGGCGATGCCCAGCA
CAAGCTGCCAGCGGACCAGCTGGCCATGTCCTCCAGTGTGCATCCCGAGAAGCGGGGCCAAGCCCGCCCCCTCATCCTG
CAGGCCTTCCACCGCTGCTCCTCGCCGGAACAGTGCGTCACGCTGCACGACATCCTGGACTCCTTCAAGGCCCCGCTGT
CCGAGGACCAGGCCTGGGCCCTAATCCACCAGTTCGCCGGGCTCTACCACCAGGTGGCCGTCCAAGCGCACTCCTGTGC
CTCGGACTACGAGGCCGCGCTGCCCACCGGATTCGAGCTGCACTTCCACCGCGACGGCAGCGTCCACTTCTCCGGCCCG
GATCAGCTGCCCCCCAAGGAGCAGCTGCACCAGGAGCAGGAGCAGGATCAGCCGGACCACAGCGCCAGCAGCAGCGGCG
ACAGCAGCGTCATCAACAGAGCCTTCGACAACAGCAATCACCACCATCATCATCACCATCACACGCCGCTCGTCGTTTC
GCATAGAAAGATTATCAGCGAACTGGCGGAAATCGTCTACACCGCTTTGGATTACAATCTGCCGGAGGACGAAGAGTGC
CAAGTGTCACAGGAGCTGGAGAATCTCTTCAACTTCATGACGGCTGATGAGACAGACGATGATTGCATTGACGAGGGCA
TCGACGAGGGCGACAAGCGCTGGGACGACGAATCCGAGGAGGAGCGCAACGATACCAAAGAACTAGAGCACATAATCGA
GACTTGCAGAAATCACATAAAAACCACCCTGCCAGAGAACCACTACAGAGCTGTCTGCAGAGCCCTCGTGACGGAGACC
ATAGAGCTCCGAGTATTTCTGCAGCAGGTCCTGAACAATGAAGCAGGTGCCGAGAAGCTGATCAAGGCCTCGGAATCAT
CGGCCACCACGCAACAAGAACTGGCGAAGCTGGGCTTCAACGACTGGGCACGCTTCTGGGTGCAGGTGATCGACGAACT
GCGACGGGGAGTGCGGCTGAAGAAGAGCAACCACGAACGCACTCCCATCGAATACGAGCTGACGCCCTACGAAATACTC
ATGGGCGACATTCGAGCCAAAAAGTATCAGTTGCGCAAGGTGATGGTGAACGGCGATATACCGCCGCGCGTCAAGAAAG
ATGCCCACGCCATGATCTTGGAGTTCATCAGGTCACGGCCGCCGCTGAAGAAGGCCAGCGATCGCCAACTGGGCCCGCC
GCGCATGTGCGAGCCTTCTCCGCGGGAGCAGCTCATGGAGTCCATACGGCGAGGAAAGGAGCTCAAGCAGATCACTCCG
CCGGAAGCACCGACCCTCAGGGAAAGGGTGCTTCCAAGTGCAAACTCCACGCTGTCACGATCCAGACAGCGGCTCATCA
AAGTGGACTTCTCCAAGTTTCAGGACGATGATCTCTTCTACGATGAGAACAGCATTAGCAGCTCCCACTCCACAGCGGC
CACCCACCAGCATCATCCGCATCTCGCCGAGATGCACCGCTGCTCCCAGCCCAAGATGCCGCCGTATCCATTCGGTGGC
TATATGGTGCCCAGTCAGGCACGACAAGATTGCCGGGAGACGGCGTCGCTGATGCGGCCCCGACGCACAACCTACGACC
TGGCCACTCAGTGCGAGTCGAGGAGAGCTTCCCTGCGCCGCCACACCATCGTTGGATGCCAGAGCAACCTGGACGAGAC
GCACTCCATGCCGCCCACGCGGCCCGAGTCGCGTCAATCGGACGACGTCAGCAAGGAGACGCCCAGAAGGAGTCCTGCG
GAGCAGACCCAACCCTCAGACGAGGGCAGTTCAACATCCTCGCTTGGGCCATGGAACAAGTCCTTCATGGACAAACAGA
CGTGGATGGAACGGGGGGACGATCGCCTGTCCGTCACGCTGGCGGAGATCGTTCACATCCGTTCCGTCATGACCAAGGC
GGAGCTGGAGGGCCTGCCGATGGACGTGCGCGTCAAGGAGGATGTTGAAAAGCGTCGCGTCTGCTTCCTGTGCCTGCGC
ACTCGGTTCTCCTTCTTCGGTCCCTGGGGCATCCAGTGCAAGCTGTGCCAGCGCACGGTCTGCGCCAAGTGCTATACCA
AGATGCGAATTCCCTCGGAGCATTTCCGCAACGTGCCCCTCGTGCTGATCTCGCCATCGCTGCTGTCCAGTCCGGCCAG
CTCGAGCACCCCATCACCCTCCCATCATGCCCAGCAGGCGCACTCGTCCTCGACGGGGAACATCATGGACGACCAGTTC
CCCAAGTCGCTGATAGAGCGTCTTTTGCGCTCCGAGTCCGAGCGAAAGACTCGCAGCACCGTGGGCAGTGCCCCATCAT
CACCCAAGCACCAAAGATCAAACATGAGCACGCCGGGGATCAGCGTTGGACCCGGTGCATCTTCCTCATCAGCGGCCGC
CACTGGTCAGGCCGTGGAGGCTCTGCACGACCAGGCGACCATGTCGTCCTCGTATTCCGCGGCCATGCGACCCTCGGGC
GTCCATCAGCAGCAGAAGCAGCACTACAACAACGCCATGTCGAGGAGCATGGAGGGACCCCGAAGTCTGCCCGTGCACA
GTCCAGCATATCGACCGCTGTCCAACAACAGCACCCTGGAGAGGAAATCCCGCTTCTCGAGGGGATTCAACCTGTTCTC
ATCGGGCAGCCATCTTGCCCAGACGCAGGAGCAAAAGGAGAACCTACGAGGCGAGCAGGTGACCGTGTGCAACGACTGC
CAGGGACTGGTCAACGAGATCACCAGCTCCGTGAAGCAGAAGCGCAGCTCTGCCAGGAACCGCACCATTCAGAATCTCA
CCCTGGATCTAACGCCCGTCTGGAAG
>CG10076-PC scaffold_4845:4076128-4081004:-
ATGGAAGCTCGGCCAGCGAAACGCTCCACGGCGGCCTCCGTCTTCCGGTCGCACCACATGCCGCGGGAGTCGGACCTGG
TGGACATCGGCAGCGATGCCTCCCTGTACTGCAGCTCCGACGGCGAGTCCAGTCAGGCCCCGTCCACTTCCAGTCCGAA
CCCGAAGGCGAGTTCTGGCCAGGATCTGGACCAGCCGCAACCAACACCTCGGGCGGCGCCGAGAGCATCGGCCTCCAAT
AATCCGCCAACACCCAAGCCACGACAGGCCCTCAGGTCATCAAAAGTGCTTCCAAGTGCAAACTCCACGCTGTCACGAT
CCAGACAGCGGCTCATCAAAGTGGACTTCTCCAAGTTTCAGGACGATGATCTCTTCTACGATGAGAACAGCATTAGCAG
CTCCCACTCCACAGCGGCCACCCACCAGCATCATCCGCATCTCGCCGAGATGCACCGCTGCTCCCAGCCCAAGATGCCG
CCGTATCCATTCGGTGGCTATATGGTGCCCAGTCAGGCACGACAAGATTGCCGGGAGACGGCGTCGCTGATGCGGCCCC
GACGCACAATGGAGCCAGCAAAGCAGGCGGCGCCTCCAGAAGAGCCATCCTTCACGAAGGACGAGTACCACAAGTTCTA
CGACACGGCCCTAGAATCCTACGACCTGGCCACTCAGTGCGAGTCGAGGAGAGCTTCCCTGCGCCGCCACACCATCGTT
GGATGCCAGAGCAACCTGGACGAGACGCACTCCATGCCGCCCACGCGGCCCGAGTCGCGTCAATCGGACGACGTCAGCA
AGGAGACGCCCAGAAGGAGTCCTGCGGAGCAGACCCAACCCTCAGACGAGGGCAGTTCAACATCCTCGCTTGGGCCATG
GAACAAGTCCTTCATGGACAAACAGACGTGGATGGAACGGGGGGACGATCGCCTGTCCGTCACGCTGGCGGAGATCGTT
CACATCCGTTCCGTCATGACCAAGGCGGAGCTGGAGGGCCTGCCGATGGACGTGCGCGTCAAGGAGGATGTTGAAAAGC
GTCGCGTCTGCTTCCTGTGCCTGCGCACTCGGTTCTCCTTCTTCGGTCCCTGGGGCATCCAGTGCAAGCTGTGCCAGCG
CACGGTCTGCGCCAAGTGCTATACCAAGATGCGAATTCCCTCGGAGCATTTCCGCAACGTGCCCCTCGTGCTGATCTCG
CCATCGCTGCTGTCCAGTCCGGCCAGCTCGAGCACCCCATCACCCTCCCATCATGCCCAGCAGGCGCACTCGTCCTCGA
CGGGGAACATCATGGACGACCAGTTCCCCAAGTCGCTGATAGAGCGTCTTTTGCGCTCCGAGTCCGAGCGAAAGACTCG
CAGCACCGTGGGCAGTGCCCCATCATCACCCAAGCACCAAAGATCAAACATGAGCACGCCGGGGATCAGCGTTGGACCC
GGTGCATCTTCCTCATCAGCGGCCGCCACTGGTCAGGCCGTGGAGGCTCTGCACGACCAGGCGACCATGTCGTCCTCGT
ATTCCGCGGCCATGCGACCCTCGGGCGTCCATCAGCAGCAGAAGCAGCACTACAACAACGCCATGTCGAGGAGCATGGA
GGGACCCCGAAGTCTGCCCGTGCACAGTCCAGCATATCGACCGCTGTCCAACAACAGCACCCTGGAGAGGAAATCCCGC
TTCTCGAGGGGATTCAACCTGTTCTCATCGGGCAGCCATCTTGCCCAGACGCAGGAGCAAAAGGAGAACCTACGAGGCG
AGCAGGTGACCGTGTGCAACGACTGCCAGGGACTGGTCAACGAGATCACCAGCTCCGTGAAGCAGAAGCGCAGCTCTGC
CAGGAACCGCACCATTCAGAATCTCACCCTGGATCTAACGCCCGTCTGGAAG
>CG10076-PD scaffold_4845:4079348-4111621:-
ATGACGGAGCACCAGGCGGAGGAGCAGGCGGACACGCCGTCCACCAAGGTCAAGGCCGTGCCCACGCCCACACCCACGC
CGAGTGGAAAGTTCAAGGACGCCAAGGAAGAGGCCTTCCTGTCCACCTCGCCGGACAGCGCCAACGGCGATGCCCAGCA
CAAGCTGCCAGCGGACCAGCTGGCCATGTCCTCCAGTGTGCATCCCGAGAAGCGGGGCCAAGCCCGCCCCCTCATCCTG
CAGGCCTTCCACCGCTGCTCCTCGCCGGAACAGTGCGTCACGCTGCACGACATCCTGGACTCCTTCAAGGCCCCGCTGT
CCGAGGACCAGGCCTGGGCCCTAATCCACCAGTTCGCCGGGCTCTACCACCAGGTGGCCGTCCAAGCGCACTCCTGTGC
CTCGGACTACGAGGCCGCGCTGCCCACCGGATTCGAGCTGCACTTCCACCGCGACGGCAGCGTCCACTTCTCCGGCCCG
GATCAGCTGCCCCCCAAGGAGCAGCTGCACCAGGAGCAGGAGCAGGATCAGCCGGACCACAGCGCCAGCAGCAGCGGCG
ACAGCAGCGTCATCAACAGAGCCTTCGACAACAGCAATCACCACCATCATCATCACCATCACACGCCGCTCGTCGTTTC
GCATAGAAAGATTATCAGCGAACTGGCGGAAATCGTCTACACCGCTTTGGATTACAATCTGCCGGAGGACGAAGAGTGC
CAAGTGTCACAGGAGCTGGAGAATCTCTTCAACTTCATGACGGCTGATGAGACAGACGATGATTGCATTGACGAGGGCA
TCGACGAGGGCGACAAGCGCTGGGACGACGAATCCGAGGAGGAGCGCAACGATACCAAAGAACTAGAGCACATAATCGA
GACTTGCAGAAATCACATAAAAACCACCCTGCCAGAGAACCACTACAGAGCTGTCTGCAGAGCCCTCGTGACGGAGACC
ATAGAGCTCCGAGTATTTCTGCAGCAGGTCCTGAACAATGCAGGTGCCGAGAAGCTGATCAAGGCCTCGGAATCATCGG
CCACCACGCAACAAGAACTGGCGAAGCTGGGCTTCAACGACTGGGCACGCTTCTGGGTGCAGGTGATCGACGAACTGCG
ACGGGGAGTGCGGCTGAAGAAGAGCAACCACGAACGCACTCCCATCGAATACGAGCTGACGCCCTACGAAATACTCATG
GGCGACATTCGAGCCAAAAAGTATCAGTTGCGCAAGGTGATGGTGAACGGCGATATACCGCCGCGCGTCAAGAAAGATG
CCCACGCCATGATCTTGGAGTTCATCAGGTCACGGCCGCCGCTGAAGAAGGCCAGCGATCGCCAACTGGGCCCGCCGCG
CATGTGCGAGCCTTCTCCGCGGGAGCAGCTCATGGAGTCCATACGGCGAGGAAAGGAGCTCAAGCAGATCACTCCGCCG
GAAGCACCGACCCTCAGGGAAAGGGTGCTTCCAAGTGCAAACTCCACGCTGTCACGATCCAGACAGCGGCTCATCAAAG
TGGACTTCTCCAAGTTTCAGGACGATGATCTCTTCTACGATGAGAACAGCATTAGCAGCTCCCACTCCACAGCGGCCAC
CCACCAGCATCATCCGCATCTCGCCGAGATGCACCGCTGCTCCCAGCCCAAGATGCCGCCGTATCCATTCGGTGGCTAT
ATGGTGCCCAGTCAGGCACGACAAGATTGCCGGGAGACGGCGTCGCTGATGCGGCCCCGACGCACAAGT
>CG10077-PA scaffold_4784:4415053-4419887:+
TACAACGGACAGTTGAACGCCTACGGAGGCGGCGGCGGAGGAGGAGCTGGTGGCCTAGCCGGCGGTATGGTGCCCAATC
GCATGGGCGGTGGTGCTCCCGGGGGCGGACCCGGTGGAGCTGGCATGTTCCAGCGCAATCGCTCCGCTCCATATCCAGG
TTTCAATGGTCACGGACCCGCCAATGGAGGCCAGCGACGTATGAACGTTGGAGGTCCTGGCATGGGACCCGGAGGACCC
CGCAATCAGGATGGATTTGGTGGTCAGAACGGCGGCCAGCGCTCTTCCAATCACGGCGCCCACTTGCCCAAGATAGTTT
GGTCCGAGGTGAATCTCACGCCATTCCGCAAGAACTTTTACAAGCCGTGCGATTCGGTGCTGGCCAGAACAGCCGGTGA
AACAGAGACCTTCCTCACCAGCAATGAGATCACCATTAAGGGCGATCAGGTGCCCACACCCAGTATTGAATTCGAGGAG
GGCGGCTTTCCCGATTACGTGATGAACGAGATACGTAAGCAGGGTTTCGCCAAGCCAACGGCCATTCAAGCCCAGGGTT
GGCCCATTGCTTTGAGTGGACGGGATCTGGTGGGCGTGGCCCAGACCGGATCGGGCAAGACCCTGGCCTATGTTCTGCC
AGCGGTGGTGCACATCAATAACCAGCCGCGCCTGGAGCGTGGTGATGGACCCATCGCCCTGGTACTGGCTCCCACTCGG
GAGCTGGCCCAGCAGATCCAGCAGGTGGCCATCGAGTTTGGCAGCAATACGCATGTGCGCAACACTTGCATCTTTGGGG
GAGCGCCCAAGGGACAGCAGGCTAGGGATTTGGAGCGCGGCGTAGAGATTGTGATTGCCACACCTGGTCGTCTGATTGA
TTTCCTCGAGCGAGGCACCACCTCCTTGAAGAGATGCACCTATCTGGTGCTGGACGAGGCCGATCGTATGCTTGACATG
GGCTTCGAGCCCCAGATCAGAAAGATCATGCAGCAGATCCGCCCGGACCGTCAGGTACTGATGTGGTCCGCCACCTGGC
CCAAAGAGGTGCGCCAGCTGGCCGAGGAGTTCCTTAATAACTATATACAGGTGAACATTGGTTCGCTTTCGCTGAGCGC
CAATCACAACATCCTGCAGATCGTGGACGTGTGCGATGAGAATGAGAAGTTGATGAAGCTGATCAAGCTGCTTACGGAC
ATCTCGGCGGAGAACGAGACAAAGACCATCATTTTCGTGGAGACCAAGAAACGTGTGGACGAGATCACGCGCAATATCT
CCCGTCAGGGCTGGCGTGCATGTGCCATTCACGGCGATAAGTCGCAGCAGGAGCGCGACTTTGTGCTCTCGAGCTTCCG
CAATGGCCGTCACTCGATTCTGGTGGCCACCGATGTGGCTGCCCGCGGACTCGACGTTGACGATGTCAAGTTTGTGATC
AACTATGATTATCCTTCGAACTCGGAGGACTACGTACATCGCATTGGACGTACAGGACGATCCAATAACACCGGCACGG
CCTACACCTTGTTCACTCATTCCAACGCCAACAAGGCCAACGACTTGATTCAGGTGCTGCGCGAGGCCAACCAGACCAT
CAATCCCAAACTGATGAACATGGCCATGAGCGGAGGCTACAACAAGCGCGGTGGCGGCATGGGTGGCGGCTATCGTGGC
GGCAATGGCTATCAGGGCCGCAACCCACAGATGGGCGGTGGATACAATGGCGGCAACAACTACCGCAACAACAATGGAC
CCGGTGCCAGCATGAATCGCAATTCCTTCAACGGCGGCACCGCTGGCGGGCCACCACGATTCGATCAGAAGCCACGCAC
CTCTCCGCCAAATCAGGGCGGACAGGGCGGCTACCGTGGCCAGGGAGGCGGTGGCTACCAGGGTCAGCAGCAACAGCAG
CAACAGAACGGCGGTGTGCACTTCTCGCGCTTTAATCCCAATGCCGCTTGCTTCGAGCCCAACAAGGCACAGAATGGTC
CGGGATCTGGACCGCCGCAGGCACAACACCAGCAGCAACAGTCGCAGGCTGCCCAGCAGCTACACCTACTGCCCGATGC
TGCATTGCAATCGGCGATAACGGCTGCGAACTACATAAACGATCAGAAGCGTTCCCGCTTCTCGCCGTACAACATGAAC
TTTGCCAACATGCCACCACCAGCGATGAACCAGCAGCAGCAGGCGGCGGCGGCCCAGCAGCAACAGCAGCAGCAGCAAC
AACAGTTGCAGACTCCCCAGCAACAGCAGCAACAGCAGCAGCAGCAGCAGCAATTGCAACAGCCACAGGCTTATGGCCA
GTACTCGTCGATGTCCTCCAGCATGGCAACCGTGTCGCTGAACGGAGGAGCTGCTGCGGTGGCCAACTCTTACCGCGCC
CAGTATGCAGTGCCCACGCAGGCGGCACCCTATATGATGGCGAATGGGGGCGATATCTTTGCCTATCCGCCGCCCCCAC
TGCCTGTGCAGAAC
>CG10077-PB scaffold_4784:4415989-4416459:+
ATGCTTGACATGGGCTTCGAGCCCCAGATCAGAAAGATCATGCAGCAGATCCGCCCGGACCGTCAGGTACTGATGTGGT
CCGCCACCTGGCCCAAAGAGGTGCGCCAGCTGGCCGAGGAGTTCCTTAATAACTATATACAGGTGAACATTGGTTCGCT
TTCGCTGAGCGCCAATCACAACATCCTGCAGATCGTGGACGTGTGCGATGAGAATGAGAAGTTGATGAAGCTGATCAAG
CTGCTTACGGACATCTCGGCGGAGAACGAGACAAAGACCATCATTTTCGTGGAGACCAAGAAACGTGTGGACGAGATCA
CGCGCAATATCTCCCGTCAGGGCTGGCGTGCATGTGCCATTCACGGCGATAAGTCGCAGCAGGAGCGCGACTTTGTGCT
CTCGAGCTTCCGCAATGGCCGTCACTCGATTCTGGTGGCCACCGATGTGGCTGCCCGCGGACTCGGTGAGTATACG
>CG10079-PA scaffold_4845:11553335-11590651:+
ATTATCAGCATGTGGATGAGCATATCGCGAGGATCGTGGGGCAGCAGCTCCCTCTTGTCGTTGGTGCTGATCCTCGCCT
GCTTGGCATCCATCGCCACAAGTGCATCGGTCAGCAATGCCGGCTATGTGGATAATGGCAATATGAAAGTCTGCATTGG
CACCAAATCCCGGCTGTCAGTGCCCTCCAACAAGGAGCATCATTACCGGAACCTCAGGGATCGGTACACGAACTGCACG
TATGTGGACGGCAACCTGGAGCTGACTTGGCTGCCCAACGAGAATTTGGACCTGAGCTTCCTGGACAACATTCGGGAGG
TCACCGGCTATATACTGATCAGCCATGTGGACGTCAAGCAAGTGGTGTTTCCAAAACTGCAAATCATTCGCGGACGCAC
ATTGTTCAGTTTGTCCGTGGAGGAGGAGAAGTACGCCTTGTTCGTCACTTACTCAAAAATGTACACGCTGGAGATTCCC
GATCTACGCGACGTCTTGAATGGCCAGGTGGGCTTCCACAACAACTACAACCTCTGCCACATGCGGACGATCCAGTGGT
CGGAGATTGTATCCAACGGCACGGATGCGTACTACAACTACGACTTTACGGCTCCGGAGCGCGAGTGTCCCAAGTGCCA
CGAGACCTGCACCCACGGATGTTGGGGCGAGGGTCCCAAGAACTGCCAGAAGTTCAGCAAACTGACCTGCTCGCCCCAG
TGTGCCGGAGGTCGCTGCTACGGACCCAAGCCACGGGAGTGCTGCCACCTCTTCTGCGCCGGAGGATGCACTGGGCCGA
CGCAGAAGGATTGCATCGCCTGCAAGAACTTCTTCGACGAGGGCGTCTGCAAGGAGGAGTGCCCGCCCATGCGCAAGTA
CAACCCCACCACCTATGTCCTAGAGGCGAATCCCGAGGGAAAGTATGCCTATGGCGCCACCTGCGTCAAGGAGTGCCCC
GGTCACCTGCTGCGGGATAATGGCGCCTGTGTGCGCAGCTGTCCCCAGGACAAGATGGACAAGGGCGGCGAGTGTGTGC
CCTGCAATGGACCGTGCCCCAAAACGTGCCCGGGCGTTACTGTCCTACATGCGGGCAACATTGACTCGTTCCGAAATTG
TACGGTGATCGATGGCAACATACGCATTCTGGATCAGACCTTCTCGGGCTTCCAGGACGTCTATGCTAACTACACGATG
GGACCGCGCTACATACCGCTGGATCCCGAGCGACTGGAGGTCTTCTCCACCGTGAAGGAGATCACCGGGTATCTGAACA
TCGAGGGAACCCATCCGCAGTTCCGAAATCTGTCGTACTTCCGCAATCTGGAAACCATTCACGGCCGCCAGCTGATGGA
GAGCATGTTTGCCGCTTTGGCCATCGTAAAGTCCTCCCTTTACAGCCTGGAGATGCGCAATCTGAGGCAGATAAGTTCC
GGCAGTGTGGTCATCCAGCACAACAGGGACCTCTGCTATGTGAGCAATATCCGGTGGCCGGCCATTCAAAAGGAGGCCG
AACAGAAGGTGTGGGTCAACGAGAATCTCAGGGCGGATCTATGTGAGAAAAACGGCACCATTTGCTCGGATCAGTGCAA
CGAGGACGGCTGCTGGGGAGCTGGCACGGATCAGTGCCTTACCTGCAAGAACTTCAATTTCAATGGCACCTGCATTGCC
GACTGTAGTAATATCTCCAACGTCTACAAGTTTGATAATAGAACGTGCAAGATATGCCATCCGGAGTGCCGGACTTGCA
ACGGAGCTGGAGCAGATCACTGCCAGGAGTGCGTCCACGTGAGGGACGGCCAGCACTGTGTGTCCGAGTGCCCGATGAA
CAAGTACAACGACCGTGGTGTCTGCCGTCAGTGCCACCCCACCTGCGATGGATGCACTGGACCCAACGACACCATCGGC
GCTGGAGCCTGTACGACCTGCAACTTGGCCATTATCAATAATGACGCCACAGTGAAACGCTGCCTGCTGAAGGACGACA
AGTGCCCCGATGGCTACTTCTGGGAGTATGTGCATCCGCAAGAGCCGGGTTCCCTGAAGCCACTGGCCGGCAGAGCAGT
CTGCCGCAAGTGCCATCCCCTTTGCGAGTTGTGCACCAACTACGGTTACCACGAGCAGGTGTGCTCCAAGTGCACCCAC
TATAAGCGGCGGGAGCAGTGCGAGACCGAGTGTCCGACGGATCACTACACGGATGAGGAGCAGCGCGAGTGCTTCCAGT
GCCACCCGGAGTGCAATGGTTGCACCGGTCCGGGTGCCGACGATTGCAAGGCGTGTCGCAACTTCAAGTTGTTTGACGC
GAGTGAGACGGGTCCCTATGTGAACTCCACGATGTTTAATTGCACCTCGAAGTGTCCGTTGGAGAAGCGGCATGTGAAC
TATCAGTACACGGCCATTGGACCCTACTGCGCAGCTAGTCCGCCGAGGAGCAGCAAGATAACTGCCAATCTGGACGTGA
ACATGATCTTCATCATCACTGGCGCTGTGCTGGTGCCAACCATCTGCATCCTCTGCGTGGTCACCTACATCTGTCGGCA
AAAGCAAAAGGCCAAGAAGGAAACCGTCAAGATGACCATGGCTCTGTCCGGCTGCGAGGACTCCGAGCCGCTGCGTCCC
TCGAACATTGGAGCCAATCTGTGCAAGCTGCGCATTGTCAAGGATGCCGAGCTGCGCAAGGGTGGAGTGCTCGGAATGG
GAGCCTTTGGACGAGTGTACAAGGGCGTTTGGGTGCCGGAGGGTGAGAACGTCAAGATTCCAGTGGCCATTAAGGAGCT
GCTGAAGTCCACGGGCGCCGAGTCCAGCGAAGAGTTCCTGCGCGAAGCCTACATCATGGCCTCCGTGGAGCACGTGAAT
CTGCTGAAGCTCCTGGCCGTCTGCATGTCCTCGCAAATGATGCTTATCACGCAACTAATGCCGCTGGGCTGCCTGCTGG
ACTATGTGCGGAATAACCGGGACAAAATCGGCTCCAAGGCTCTGCTCAACTGGAGCACCCAAATCGCCAAGGGCATGTC
GTATCTGGAGGAGAAGCGACTGGTCCACAGGGACTTGGCTGCCCGCAATGTCCTGGTGCAGACTCCCTCGCTGGTGAAG
ATCACCGACTTTGGGCTGGCCAAGTTGCTGAGCAGCGATTCCAATGAGTACAAGGCGGCTGGCGGCAAGATGCCCATCA
AATGGTTGGCACTGGAGTGCATCCGTAACCGCGTGTTCACCAGCAAGTCCGATGTCTGGGCCTTTGGTGTGACCATTTG
GGAACTGCTGACCTTTGGCCAGCGACCCCACGAGAACATTCCCGCTAAGGATATACCCGATCTGATTGAAGTCGGTCTA
AAGCTGGAGCAGCCGGAGATTTGTTCGCTGGACATTTACTGCACACTGCTCTCGTGCTGGCACTTGGATGCCGCCATGC
GCCCAACCTTCAAGCAACTTACCACCGTCTTTGCCGAGTTCGCCAGAGATCCGGGTCGCTATCTGGCCATTCCCGGGGA
TAAGTTTACCCGGCTGCCGGCCTACACGAGTCAGGATGAGAAGGATCTCATCCGAAAGCTGGCACCCACCACCGATGGG
TCCGAGGCCATTGTGGAACCCGATGACTATCTGCAACCCAAGGCGGCACCTGGTCCTAGTCACAGAACCGACTGCACGG
ATGAGATACCCAAGCTGAACCGCTACTGCAAGGATCCCAGCAACAAGAATTCGAGTGGCGGAGACGATGAGACGGATTC
GAGTGCCCGGGAAGTGGGCGTGGGTAACCTGCGCCTGGATCTACCAGTCGATGAGGATGATTATCTGATGCCCACTTGC
CAACCGGGGCCTAACAACAACAATAACACGAATAATCCCAACCAAAACAACATGGCAGCTGTGGGCGTGGCTGCCGGCT
ACATGGATCTCATCGGAGTGCCCGTTAGCGTGGACAATCCGGAGTATCTGCTGAATGCGCAGACACTGGGTGTTGGGGA
GTCACCGATACCCACCCAGACCATCGGGATCCCGGTGTTGGGAGTCCCGGGCACCATGGAGGTCAAGGTGCCAATGCCA
GGCAGTGAGCCAACAAGCTCCGACCACGAGTACTACAATGATACCCAAAGGGAGCTGCAGCCACTGCATCGAAACCGCA
ACACGGAGACGAGGGTG
>CG10079-PB scaffold_4845:11579112-11590651:+
ATGCTGCTGCGACGGCGCAACGGCCCTTGCCCCTACCCCCTGCTGCTCCTGCTCCTGGCCCACTGCATCTGCATTTGGC
CCGCCTCGGCGGCCCGCGATCGCTACGCCCGCCAGAATAATCGCCAGCGTCACCAGGATATAGATCGAGATCGGGATCG
CGACCGGGATCGGGATCGATTCCTATACCGCAGCAGTTCGACCGCGAATCGGCAGAGGGGCGGGGCCAACTTCGCCCTG
GGACTGGGAGCCAACGGAGTCACCATTCCCACCAGTCTGGAGGATAAGAACAAGCACGAGTTCGTGAAGGGGAAAATCT
GCATTGGCACCAAATCCCGGCTGTCAGTGCCCTCCAACAAGGAGCATCATTACCGGAACCTCAGGGATCGGTACACGAA
CTGCACGTATGTGGACGGCAACCTGGAGCTGACTTGGCTGCCCAACGAGAATTTGGACCTGAGCTTCCTGGACAACATT
CGGGAGGTCACCGGCTATATACTGATCAGCCATGTGGACGTCAAGCAAGTGGTGTTTCCAAAACTGCAAATCATTCGCG
GACGCACATTGTTCAGTTTGTCCGTGGAGGAGGAGAAGTACGCCTTGTTCGTCACTTACTCAAAAATGTACACGCTGGA
GATTCCCGATCTACGCGACGTCTTGAATGGCCAGGTGGGCTTCCACAACAACTACAACCTCTGCCACATGCGGACGATC
CAGTGGTCGGAGATTGTATCCAACGGCACGGATGCGTACTACAACTACGACTTTACGGCTCCGGAGCGCGAGTGTCCCA
AGTGCCACGAGACCTGCACCCACGGATGTTGGGGCGAGGGTCCCAAGAACTGCCAGAAGTTCAGCAAACTGACCTGCTC
GCCCCAGTGTGCCGGAGGTCGCTGCTACGGACCCAAGCCACGGGAGTGCTGCCACCTCTTCTGCGCCGGAGGATGCACT
GGGCCGACGCAGAAGGATTGCATCGCCTGCAAGAACTTCTTCGACGAGGGCGTCTGCAAGGAGGAGTGCCCGCCCATGC
GCAAGTACAACCCCACCACCTATGTCCTAGAGGCGAATCCCGAGGGAAAGTATGCCTATGGCGCCACCTGCGTCAAGGA
GTGCCCCGGTCACCTGCTGCGGGATAATGGCGCCTGTGTGCGCAGCTGTCCCCAGGACAAGATGGACAAGGGCGGCGAG
TGTGTGCCCTGCAATGGACCGTGCCCCAAAACGTGCCCGGGCGTTACTGTCCTACATGCGGGCAACATTGACTCGTTCC
GAAATTGTACGGTGATCGATGGCAACATACGCATTCTGGATCAGACCTTCTCGGGCTTCCAGGACGTCTATGCTAACTA
CACGATGGGACCGCGCTACATACCGCTGGATCCCGAGCGACTGGAGGTCTTCTCCACCGTGAAGGAGATCACCGGGTAT
CTGAACATCGAGGGAACCCATCCGCAGTTCCGAAATCTGTCGTACTTCCGCAATCTGGAAACCATTCACGGCCGCCAGC
TGATGGAGAGCATGTTTGCCGCTTTGGCCATCGTAAAGTCCTCCCTTTACAGCCTGGAGATGCGCAATCTGAGGCAGAT
AAGTTCCGGCAGTGTGGTCATCCAGCACAACAGGGACCTCTGCTATGTGAGCAATATCCGGTGGCCGGCCATTCAAAAG
GAGGCCGAACAGAAGGTGTGGGTCAACGAGAATCTCAGGGCGGATCTATGTGAGAAAAACGGCACCATTTGCTCGGATC
AGTGCAACGAGGACGGCTGCTGGGGAGCTGGCACGGATCAGTGCCTTACCTGCAAGAACTTCAATTTCAATGGCACCTG
CATTGCCGACTGTAGTAATATCTCCAACGTCTACAAGTTTGATAATAGAACGTGCAAGATATGCCATCCGGAGTGCCGG
ACTTGCAACGGAGCTGGAGCAGATCACTGCCAGGAGTGCGTCCACGTGAGGGACGGCCAGCACTGTGTGTCCGAGTGCC
CGATGAACAAGTACAACGACCGTGGTGTCTGCCGTCAGTGCCACCCCACCTGCGATGGATGCACTGGACCCAACGACAC
CATCGGCGCTGGAGCCTGTACGACCTGCAACTTGGCCATTATCAATAATGACGCCACAGTGAAACGCTGCCTGCTGAAG
GACGACAAGTGCCCCGATGGCTACTTCTGGGAGTATGTGCATCCGCAAGAGCCGGGTTCCCTGAAGCCACTGGCCGGCA
GAGCAGTCTGCCGCAAGTGCCATCCCCTTTGCGAGTTGTGCACCAACTACGGTTACCACGAGCAGGTGTGCTCCAAGTG
CACCCACTATAAGCGGCGGGAGCAGTGCGAGACCGAGTGTCCGACGGATCACTACACGGATGAGGAGCAGCGCGAGTGC
TTCCAGTGCCACCCGGAGTGCAATGGTTGCACCGGTCCGGGTGCCGACGATTGCAAGGCGTGTCGCAACTTCAAGTTGT
TTGACGCGAGTGAGACGGGTCCCTATGTGAACTCCACGATGTTTAATTGCACCTCGAAGTGTCCGTTGGAGAAGCGGCA
TGTGAACTATCAGTACACGGCCATTGGACCCTACTGCGCAGCTAGTCCGCCGAGGAGCAGCAAGATAACTGCCAATCTG
GACGTGAACATGATCTTCATCATCACTGGCGCTGTGCTGGTGCCAACCATCTGCATCCTCTGCGTGGTCACCTACATCT
GTCGGCAAAAGCAAAAGGCCAAGAAGGAAACCGTCAAGATGACCATGGCTCTGTCCGGCTGCGAGGACTCCGAGCCGCT
GCGTCCCTCGAACATTGGAGCCAATCTGTGCAAGCTGCGCATTGTCAAGGATGCCGAGCTGCGCAAGGGTGGAGTGCTC
GGAATGGGAGCCTTTGGACGAGTGTACAAGGGCGTTTGGGTGCCGGAGGGTGAGAACGTCAAGATTCCAGTGGCCATTA
AGGAGCTGCTGAAGTCCACGGGCGCCGAGTCCAGCGAAGAGTTCCTGCGCGAAGCCTACATCATGGCCTCCGTGGAGCA
CGTGAATCTGCTGAAGCTCCTGGCCGTCTGCATGTCCTCGCAAATGATGCTTATCACGCAACTAATGCCGCTGGGCTGC
CTGCTGGACTATGTGCGGAATAACCGGGACAAAATCGGCTCCAAGGCTCTGCTCAACTGGAGCACCCAAATCGCCAAGG
GCATGTCGTATCTGGAGGAGAAGCGACTGGTCCACAGGGACTTGGCTGCCCGCAATGTCCTGGTGCAGACTCCCTCGCT
GGTGAAGATCACCGACTTTGGGCTGGCCAAGTTGCTGAGCAGCGATTCCAATGAGTACAAGGCGGCTGGCGGCAAGATG
CCCATCAAATGGTTGGCACTGGAGTGCATCCGTAACCGCGTGTTCACCAGCAAGTCCGATGTCTGGGCCTTTGGTGTGA
CCATTTGGGAACTGCTGACCTTTGGCCAGCGACCCCACGAGAACATTCCCGCTAAGGATATACCCGATCTGATTGAAGT
CGGTCTAAAGCTGGAGCAGCCGGAGATTTGTTCGCTGGACATTTACTGCACACTGCTCTCGTGCTGGCACTTGGATGCC
GCCATGCGCCCAACCTTCAAGCAACTTACCACCGTCTTTGCCGAGTTCGCCAGAGATCCGGGTCGCTATCTGGCCATTC
CCGGGGATAAGTTTACCCGGCTGCCGGCCTACACGAGTCAGGATGAGAAGGATCTCATCCGAAAGCTGGCACCCACCAC
CGATGGGTCCGAGGCCATTGTGGAACCCGATGACTATCTGCAACCCAAGGCGGCACCTGGTCCTAGTCACAGAACCGAC
TGCACGGATGAGATACCCAAGCTGAACCGCTACTGCAAGGATCCCAGCAACAAGAATTCGAGTGGCGGAGACGATGAGA
CGGATTCGAGTGCCCGGGAAGTGGGCGTGGGTAACCTGCGCCTGGATCTACCAGTCGATGAGGATGATTATCTGATGCC
CACTTGCCAACCGGGGCCTAACAACAACAATAACACGAATAATCCCAACCAAAACAACATGGCAGCTGTGGGCGTGGCT
GCCGGCTACATGGATCTCATCGGAGTGCCCGTTAGCGTGGACAATCCGGAGTATCTGCTGAATGCGCAGACACTGGGTG
TTGGGGAGTCACCGATACCCACCCAGACCATCGGGATCCCGGTGTTGGGAGTCCCGGGCACCATGGAGGTCAAGGTGCC
AATGCCAGGCAGTGAGCCAACAAGCTCCGACCACGAGTACTACAATGATACCCAAAGGGAGCTGCAGCCACTGCATCGA
AACCGCAACACGGAGACGAGGGTG
>CG10080-PA scaffold_4845:11660584-11666172:+
ATGTCTGAGGGCAGCGGTAGCGAGAATGCAAACGCAGCAGAGGCTGCGGCCGAGGCAGAGGCGGCACTGATGGCTGAAG
CGGTGGCTGTGGCCTACCAGAGCGACGATGGGGAGCAGGCAGAGGACGGGGACATGCAGGAGCAAGCGGCCGATAACCA
GGAGGAGGACGCCGCTGAGCCACAGGATGGGGGGGACCCAGAGGCCGCGGACGCGGACGACGCCATGAGCGTGGGAAAT
GCGGAAAACGAAAGCGATAGCGGTGGAAACGCGGAGGAAACCGCCGCCGCTGATCGTCGCCAGGCCACCAAAAAGGAGC
TCACCCAGATCATCGACAAGTGGGAGCAGCAGCAGACCCAAAATGGATACGATCCAGTTCCCACTCTAAGAAGCCTGGC
GGAGATCTTTGAGCGTGAGAAGGATGTGTATCGGCGCAAGGATCCGGATCCTTTGGACTCACGACATCCATATAGAGCT
GATCCCAGTTGCCAGTACGGGTTGCTACTCAAGCTGCTCTTTCGGAAGGATACTTTTATGGGCAAACTCCTAAACGACT
ACCTGCGAGAGAACTACTTCAGTCGCCAGAATATCAGTCGCAGCTCTTTGGAATTAAACATCCTGGCCTGCCGCCTCAT
CCTGGAGATAATGCCAGGAATGGAGACTTCAGCAGTATTTCAGACCGCCGAAGGGGATGGAACCATCAATCGCATCTAC
TCTTGGGCAGAGGACAGCATTGAACCGCTCCAGAGCTATGCCACAGGTCTTTTAGCCGAAGCGATGGAAGTGAGCGACA
TTGCCATAAACTTTCGCGATCAGAATATTCGCTTGGTGCCCAAGATGATCAAACGTCTTCACATGCTGCTGGCGATCAG
CAAGAGCGCCACGTCAGATGTCAATACATCGATGCACAATCTGTCGGCAGATAGCAGTACAGCGGGGATGCTCAGCTGG
GTGGCCTGCGCCAGTAATGCATCAGCTCCTCAATCGCCGCAGCACAATGGCAGTGGGCTGGGAGCAAGTTCCTCGCAGC
ATGGAGATGCCTCTAATATGTCCATTTTGTTCGAGAACAGCAGAGATGCTTTTTGCGTATCCCGCTATTACAAAAGGAT
GTATATTCCTTTGCACCCGGCCACAGCTGATACCAGCCAAATGTTAATTATGCGCTTCCTGACCAGCCTGGGCGAATAT
CAAGAGTTCCTCGCCATGGCCTTCGAGAACAATGTGATGCAGCTAATTTTTGGCTACCTAGAGAACTTGGATCGCAGGG
ACACCTGCTTGGCCTACGAAGTTTTAAAGTATCTGGCTTCCCTTCTTTGCCACAAGAAGTTTGCTTTAGAGTTCATTGC
ACACGGTGGACTGGAGCTTCTTTTAAAAGTGCCCCGCCCCAGCTTGGCGACCACTGGTGTGTCCATCGCCATCTACTAC
TTAGCATACTGTGAAGACGCTATGGAACGGATATGCAGCATGCAAAGACCACTTATTTCAGAACTCGTGCGCTATGCTC
TTTGGATTCTGGGTCGTTGCCACGACTCCTCAAAGTGTCATGCCACCATGTTCTTCAGTCTGAGCTTCCAGTTTAAGGT
CATATTGGATGAGTTTGATGCCCAGGATGGGTTAAGAAAGCTGTACAATGTCATTTCGGTACTAAAGATTCTTGATCCA
AGCCACAACGACAGCGACAACGACTCTGATATCAACGAAGACGTAGAATGTGCTTCCCGACAAATGGTGCGCCACGTTT
GCGTAGCCCTCAAGCGGTATATGGAGGCCCATTTCTTCTACAAGTACAACAGCTTCCTGTGCCTGACAAATGCGGCATC
CCCGTCACCGTCTTCAGCACACTATTTTAATCAGAATCCCACTGTGGCTGCTAAACTTACCTTCGATCAGTTGCACGAC
CAGATTCGCACGCTCCAGGAGAACACTTCTATCCGAGCACATTGGCAACCGGTGGATCAGCTGATGAAGCTTGGTGGAA
TTACCATGCTACTTAGGATCATCGCCTTCAGTTACGATTGGGTGAACAGTGGACGGTCCGAGACGGTGCGTGCGGCTCT
GGACGTGCTCAGCGTTTGCTGTATTATCCCAAGAGTCTACGTGGTGCTCTGCGAGCGCCTGCTGATGCTAGACAAGACC
ACTACCTCAGGATTTTGCTCAGTTCTGGGCGCTGCTGCAGGTGAGATTACCTCGGATGCTGAGGTAATCAAATCGGCGT
TGGCGGTGCTGTGCCACTGTGTTTGCTCTCCGATCATCCGCAAGGATAGCGGCACCAGCCTTATTAAGTTTGGAACGTC
CTCCAGGAAGAACAAGGCCAACCACAAGTATGCCGAGGAGCTGATTGAACGTGTTTGGGAGTCTGTCTGCTCCAACAAT
GGCATTGTAGTTTTGCTATCGCTGATGCAGACCAAAGGACCCATCACCGATGCGGACTGCATACGAGGAATGGCCTGTA
GGGCCTTGGCGGGACTTGCTCGCTCCGATCGGGTCAGGCAGATCGTCAGCAAGCTTCCACTTTTCGCTAGCGGACAACT
CCAGACGCTGATGCGGGATCCCATACTCCAGGAGAAGCGCGCGGAACACGTAATCTTCCAAAAGTACGCATTGGAGTTG
CTAGAACGAGTGTCGGGTAAGACGAAACCGCTGAACAATCCCTTAGATCCATCGCTGTCCAACATGCACAAGGCCAACG
TAATCGCTCAGACGCGCATCCAATACAACAAGCAGCAGCTGTATCAGCTTATCTTCGAACACCTGGAGAGCAACGGTCT
CTCCCAAACAGCCCAAATGCTGCAACGGGAGGTGGGTCTTCCACTGCAGACTCCCACTACGCGCAGTTTTCATCAATCA
CCTTTCGACTACAAAAGTCTTCCCAGTGGGAGTAGCTCACTGTCCAGAAATCGTCTGCGGAGCCGCATGCAAGATGTGA
ATGCAGCGATAATGGGCAGTGGGGACTTGAACAAAAGTTTTGGTGAGGACTTCTCACCGGCAGGAGCCGGTAGTAGCAA
TGCAGGAGAAGGAGTATGTATACCAAATTTTGGCTCCCTTAACACAACTCAGACGCCCATAAAAATAAGGAGAACGGAT
AGAAGTTCCGTCAGCCGTTCTATCCAGAAGCAGACAATGGAGGCGGGTGGCATGTCAGTTGGTCTTCCTGAAGATGGCC
AACTGCACCCCAAGAGGATCACTCTCAATACTATCGTTACGGAATACCTCACCAACCAACACTCGTTGTGCAACAATCC
AGTGACGACCTGCCCGCAGTTTGATTTGTACGAGCCGCACAAATGTCCCGATCCAAAGCCCAGCCGCTTGTTGAGCTCG
AACTACAACCTGACCAGCCGACATGCTCGAACCCAAGCCGGATTTAATACCAGTCGCTTTGACCGTCGCTATGTACATA
CGCACTTTTCTCCATGGCGCAGTATTCGATCGGCGGACTACGAGGACCTAGAGTTCACTTGTTGCGATTTGGTGGGTAA
ATACATCATTGTCGGCACGCAACAGGGCGACGGAAGAGTGTTCAACATGAACGACGGCGTGGAACAGTTCTTCTCCAAC
TGCCACAACTTTAGCGTGGATGCTATAAAGGCTAACAGAGCCGGAGATCTTGTCATCACATCCAGCTTCTGGCGCACAC
CTACCAGCATTCTGTGGTCTATTGCGGACGATGAGTTCAAGCTGAAGTTGCGTCTTCCCGATGTAACCTACTGTGAGTT
TAGTCAAACGGCGCAGGATCGTCTGCTGGGCACCCAGAATGAGTGCGCAACGCTTTTTGACATAAACACTGGTTCCAAG
GTGGCCTCGTTTACGCCAACCATACCTAATCTCTACACCAAAAACAGAGCAACTCTCTGCCGAACCGATGAACTGATTT
TGTCGGATGGCGTTCTTTGGGATGTACGTTCCGGAAAGGAGATCCACAAGTTCGACAAGTTTAATCAGTGCATATCAGG
CGTCTTCCATCCAAACTGTCTGGAGATCATCGCCAATACCGAGGTGTGGGACTTGCGCACCTTCCATTTGCTACAGACA
GTGCCGGTGCTAGACCAGCGCAACTGCACGTTCTCCCCGATGCATGTAATCTACGGCGCTAGCTTGGGGGCTGATAGGG
ACCATGACATGGAGACGACCACCTACGACACCAGCTTCAACGTTCTGGACGCCTACGACTACTCGAGCATTGCAACCAT
TGACGTTAAACGCAACATAAACGATCTGAGCGTCAGCGCCAACGGGAGTCTGATCGCCGTGGTCGAAGACTACAGCGGC
TACGAGTCCAAACAGGAGACCTACGTGAAGATCTATGCTGTGGGCGTTAAAAAGAGCGAGCGCTCGGAAGAGGAAGATG
ATGAGGAGGTGCCCGAATCTGATGAGGACGGTTCGGATACGGGCTCCGAAACCTCTTTTGCTCTAGGTCAATATTTCAT
GGGTTCCCCCCTGCTTCGGAACCTTAATGGCTCGGACAACGATGAGGATGGAGACCTGGATGAAGACGACGATGATGGA
GAGCCGCTGGACTCCGATGACGATATGGACGACGACGATGGCTCCGACAATGGCGACGACGATGGAGATTTTGAAGATG
TGCTAGAATACTTCGATAGAAGCAGCTCAGAC
>CG10082-PA scaffold_4845:11685848-11692580:+
ATGGTATATTTCTTGGGGGATTGGGGCATGGGAGATTCTGACTTGTCGTCATATCAGCAACATGTTCCAAATATACAGC
AGCCACAACGCATCCATGGACATGATCTACTCTTGCAACAGCAACAGCAGCAGCAGCAGCTCCCACAGCAGCAGCAGCA
GCAACAACAGCAGCAGCAAGAACTTGTGGCACAAATCTCCAGTAGCCTAAGCCAAGTGCAACCGCAGTTGCAGTTTGCC
AGCGGTTCCAGCTTCCTGCAACAGGGCTCATCTCCCTCGCCGTCCCAGCAGCAACATGGTCCTGTCAGCAGCAGCAGCC
TCGTAACTGCCAATCTCCAGCAGCTGTCGGTGAGCAGCAGCAGCTCCAGCAGCAGTAGCAACAACAACAGCGCCAGTGG
CTGCAACACTCCCACCAAACCACAACAGCAGCAACCACTACTGCTCCCAGAAGCAGCTGCTCCTGCTGCCACCGGGGTC
GGCAAGTCGTTCAAGAACCCACAGCTGAGCAAGGATCTTCTGGACAATGAGGATGAGGTGGCATTGCACCCGCTCTCCA
ACCAGGTCGGAGGACACACTCGCCTGTTGCTGCTCAACCAGTCGACGGTGATTAAGCCGCTGAACCTGCGCGAATTGGA
CTTCTACCAGAACATTCCGCAGGACATACTGAAGTTTGTGCCCAAGTACAAAGGCGTCATGCAGGCCACCACCATGGGC
GGAGCCAAGCTGGACAAGCGCTACTCGCCCAGTTTCCGGGATGACGCGGCCGCCGTTCCCGTTCGCAAGATGAGCGCCT
CCAAGAGGAAGCGGGATGAGGTGCTGAGAATGAAGGTGCACAAGAATGGACAGGCAGCTGAGGTGATCAAAAGCATCTC
ACAACTGGACAACACCAATAAGCAATACTTCCTTATGCTCGAGAACATCACCTCGCAGTTCCGCAATCCCTGCATTCTG
GACCTGAAGATGGGCACTCGTCAGCATGGAGATGACGCCTCGGCGGAGAAGCGCTCCAAGCAGATGGCCAAGTGCGCGG
CCAGCACTTCCGGATCGCTCGGCGTTCGCTTGTGCGGAATGCAGACCTACCTGGCCGATCTGGAGCAGTATGCCAAGCG
TGACAAGTACTGGGGCCGCGAGCTGAACGAAGGCGGCTTCAAGACTGCGTTGCACGATTTCTTTCACAACGGCTACCGC
CTGCGCATCCGCGTCATACGCAAGATTCTGCAGCGCCTGCTCCAGTTACGAAGGGTGATTGAGAAGCAGTCTAGCTACA
GATTCTACTCTTGCTCACTGCTCATTGTGTACGAGGGCTTTGAGGAGAATCCGATGGCTTACCCTCCCTCCATGGGTCT
GGATGAGTGGCCAGAGGCTCCCAGGTCGGCTACCGTGCCTGGCACCGTCTTCGATTATCATCCGGAGAACAGCATAGAT
GAGGACGATCTGGAGGATGAGGACGAGGCAGGCAATGAGGCTGGCGATGAGTTGGAGGCGCACGACACCGACGAGGATC
TGCACCTGGTGGCCGCCGACAGCGGCAACGCTTCGGCCACAAACAGCAGCACTGGAGGCGATGCCTGCAACTACGATGC
GGATGCCTCCAACGATTCCAACTCATTGCTCGACCTGGCCACCAGACGTCACCTGCACAAGCGTGGATTCGCAGAAGCA
GCTGCGAGGGGAGTTAAGCAGACTGCGGCCCACAACACCACTACCGACGAGGAGGAGGAGGAAGAGCATCCGGCTATGC
CACCGCCTCGTACTTGTGGTGTTATGGCCGCCAAAGCGGCAGCCACTGCCGCTGGCCTGGCCGGAAAGGGCCAGGGCGC
ATTCATTCCAATCTCCGAAGAGACAGTATTTCTGGACCCAGAGCCAGCGCTGCCCAGCGTGACGACTTCATCGCCACAT
TCCGGTGACTCATGGATGAACTATAGCAGCAACAGCAGCGACGACTTCTCCGGATTATCCGAGCAGATAAAGGCTGTGG
CCAGTGGCCGGCAGACATGCAATAACAGCAGCGATGACGCAAGTTCAGATTACGAAAGCAGTATCATTGGTCCCACGGA
GGCCATGTTTAAGCGCTATAAGTCTCAGCAATCGTTTGACGCCACCACAGCTGCCGACTCAGCATCCTCCCCGCCACTC
ACTGCCGGAAACTCTAGCGTTTCCAATGGCGGCACCACTGTCCGCTCACTGGTTTCGCCCGCCTCATCCAGCGCCTCTT
CCCTGAAATCAGTCAAGGGTGCGGTAAAACGTCTTCGATGCAATGATGACGATCAGCAGTCGGCGAGCCTAGGGGAATC
GGATTTGCGCGAAGCAAAGAAGTCGACGATCACATCGACGCCCGTTTCGGCCGTATCCTCACCTGCTAAGACAGCCCCA
CAACTGCGAAGCTGCGAGAGTATCTCTAACCAGCAATCTCTGCTGTCGGGTCTGCTCCTGGATAATAATAATGAGCAGC
GTCGCAATGCACTCCTGCAACAAAGCTCAAAGTCGCTGGACATGTCGGCACCGCCCACTGATGATAACCAGTGCTTCGT
GGACGTACGCCTAATCGACTTTGCCCACACGGCATTTGTGCCGCGCAATGGCACCATGCTACCCACTCCGGCGGCAGCT
CCGGTGCACCATGGACCCGATGGGGGATTCCTCACCGGCCTAGACAGCCTCAACCGCCTGCTCAACGAGATTCTGGCCG
AGGAGCGC
>CG10082-PB scaffold_4845:11690304-11692580:+
GGCGTCATGCAGGCCACCACCATGGGCGGAGCCAAGCTGGACAAGCGCTACTCGCCCAGTTTCCGGGATGACGCGGCCG
CCGTTCCCGTTCGCAAGATGAGCGCCTCCAAGAGGAAGCGGGATGAGGTGCTGAGAATGAAGGTGCACAAGAATGGACA
GGCAGCTGAGGTGATCAAAAGCATCTCACAACTGGACAACACCAATAAGCAATACTTCCTTATGCTCGAGAACATCACC
TCGCAGTTCCGCAATCCCTGCATTCTGGACCTGAAGATGGGCACTCGTCAGCATGGAGATGACGCCTCGGCGGAGAAGC
GCTCCAAGCAGATGGCCAAGTGCGCGGCCAGCACTTCCGGATCGCTCGGCGTTCGCTTGTGCGGAATGCAGACCTACCT
GGCCGATCTGGAGCAGTATGCCAAGCGTGACAAGTACTGGGGCCGCGAGCTGAACGAAGGCGGCTTCAAGACTGCGTTG
CACGATTTCTTTCACAACGGCTACCGCCTGCGCATCCGCGTCATACGCAAGATTCTGCAGCGCCTGCTCCAGTTACGAA
GGGTGATTGAGAAGCAGTCTAGCTACAGATTCTACTCTTGCTCACTGCTCATTGTGTACGAGGGCTTTGAGGAGAATCC
GATGGCTTACCCTCCCTCCATGGGTCTGGATGAGTGGCCAGAGGCTCCCAGGTCGGCTACCGTGCCTGGCACCGTCTTC
GATTATCATCCGGAGAACAGCATAGATGAGGACGATCTGGAGGATGAGGACGAGGCAGGCAATGAGGCTGGCGATGAGT
TGGAGGCGCACGACACCGACGAGGATCTGCACCTGGTGGCCGCCGACAGCGGCAACGCTTCGGCCACAAACAGCAGCAC
TGGAGGCGATGCCTGCAACTACGATGCGGATGCCTCCAACGATTCCAACTCATTGCTCGACCTGGCCACCAGACGTCAC
CTGCACAAGCGTGGATTCGCAGAAGCAGCTGCGAGGGGAGTTAAGCAGACTGCGGCCCACAACACCACTACCGACGAGG
AGGAGGAGGAAGAGCATCCGGCTATGCCACCGCCTCGTACTTGTGGTGTTATGGCCGCCAAAGCGGCAGCCACTGCCGC
TGGCCTGGCCGGAAAGGGCCAGGGCGCATTCATTCCAATCTCCGAAGAGACAGTATTTCTGGACCCAGAGCCAGCGCTG
CCCAGCGTGACGACTTCATCGCCACATTCCGGTGACTCATGGATGAACTATAGCAGCAACAGCAGCGACGACTTCTCCG
GATTATCCGAGCAGATAAAGGCTGTGGCCAGTGGCCGGCAGACATGCAATAACAGCAGCGATGACGCAAGTTCAGATTA
CGAAAGCAGTATCATTGGTCCCACGGAGGCCATGTTTAAGCGCTATAAGTCTCAGCAATCGTTTGACGCCACCACAGCT
GCCGACTCAGCATCCTCCCCGCCACTCACTGCCGGAAACTCTAGCGTTTCCAATGGCGGCACCACTGTCCGCTCACTGG
TTTCGCCCGCCTCATCCAGCGCCTCTTCCCTGAAATCAGTCAAGGGTGCGGTAAAACGTCTTCGATGCAATGATGACGA
TCAGCAGTCGGCGAGCCTAGGGGAATCGGATTTGCGCGAAGCAAAGAAGTCGACGATCACATCGACGCCCGTTTCGGCC
GTATCCTCACCTGCTAAGACAGCCCCACAACTGCGAAGCTGCGAGAGTATCTCTAACCAGCAATCTCTGCTGTCGGGTC
TGCTCCTGGATAATAATAATGAGCAGCGTCGCAATGCACTCCTGCAACAAAGCTCAAAGTCGCTGGACATGTCGGCACC
GCCCACTGATGATAACCAGTGCTTCGTGGACGTACGCCTAATCGACTTTGCCCACACGGCATTTGTGCCGCGCAATGGC
ACCATGCTACCCACTCCGGCGGCAGCTCCGGTGCACCATGGACCCGATGGGGGATTCCTCACCGGCCTAGACAGCCTCA
ACCGCCTGCTCAACGAGATTCTGGCCGAGGAGCGC
>CG10083-PA scaffold_4784:13494578-13496432:-
ATGGCCGTCAGCTTTGAGAAGAATCGGGCGCAAATAGTGGCCGCCTGGAAGGATGTGCTGGACGACAAGAGCGATACGA
ATTGGTCCCTCTTCGGCTACGAGGGTCAGACCAACGAGCTGAAGGTGGTGGGCACCGGTGATGGGGGCGTGGAGGAGCT
AAACGAAGACCTAAATAGCGGCAAGATAATGTACGCCTTCGTCCGAATCGAAGACCCCAAAACGGGCCTCAACAAGTAC
TTGCTCATTAACTGGCAGGGTGAGGGCGCACCTGTTCTACGCAAGGGCACCTGCGCCAACCACATCCGCGATGTGAGTA
ATTTGCTTTCTGGCGCTCACCTTACCATCAATGCCCGGAACGAGGACGATATTGACTTGGATCGGCTGCTCAAGAAGCT
GAGCACCGTGAGCTCAGCATACAGCTTCAAGGAACCCCGAGGCGCCATGGAGGAGCAGAAGGCGCCTGTGGGCACCAAC
TATACTCGGGTAATTCCCACCAAGGAGCTCAATGCCAGCGTTATGCAGGACTTCTGGAAAAAGGAGGAGGCTGAGGAAA
AATTGCGTCAGGAGGCGGAGAAGGAGTCCAAGCGACTTGAGCTTCAGAAGTTGGAGCAGGAGCAACGCAGTCGCGAGGA
GAAGGAGCACAAGGAGCGGGAGAAGCTGGTCATAAGCACCACCAAGCTCCAGCCGGCCCACGTACCCATCAAAACGTCC
CCGCAACCTTTAAGCCCTGAGAAAACGGCACCAGGATTTGCCAGCAATCTGACCGATGCGGAGCGCATGCGTCAGGCGA
GGAACCAGGAGGCCCGCGAATTGATTGGCTCTCGTGTTGGAGCAGCCAAGGCCATGTTTACAAAGCACACGAGCGAGGG
ACAACTTCAGTCCAAACTAAACACGCAACCTCCGGCCAAACCAGCCCGCAACTCGATTGCCCAGCGCATCAACGTTTTC
AACCAAAATCAGCCTCAAGATGCACCTGTGCCTTCGCCACCACGCGCTGTGTCCCCTGCCAAACCGTTGCCGGTAGTGG
CTCCTGAACCAGTAGTACCCGCTCCAGCTACAGCTCCTGCTGCACCGGTACCGGTGGCTGCCGAAGTAGTTTCCACAAT
AGCGGAGGTGGAGGAGTCTCAACCGGTAGACGATTTTCCACTGGCCCATGAAAGCGAGCAGTTCTCGACCATCAAGCGG
TCGCCTCATAGTAAATCCAACTCGCTGCAGTCACAGTCACCCGACGAGACCACCTCTTCCAATGAAACAGACACCGCTG
TTTACCAGGATCAGGAAGAAGAGGTTCGCACCAAGGTGTCAGTCACCGTGCAGCAGTCGCAATCGGTCAAGTCGAGCGG
CCTGAGCACACTGGAACGGAATGCATTGACGGATTTGGTAAACGAGGACGATTTTATCTGCCAGGAGACCTTAGGCGAT
CTGGGACAACGGGCACGAGCACTATACGATTACCAAGCAGCCGACGAGACAGAGATCACTTTCGATCCAGGCGATGTCA
TTACGCATATCGATCAAATCGATGAGGGATGGTGGCAGGGATTGGGCCCTGATGGAACCTATGGACTGTTTCCGGCAAA
CTATGTCGAGATCATTAAC
>CG10084-PA scaffold_4845:4798665-4802135:-
ATGATTCTGGAGAATTCGGACAAGCTCAAGGATTGGCTGAGCGTGGTTCTGGAGCCACTCTGCGATGCGGACTCCTCGG
CCTTGGCGCGCTATGTCATCGCGCTGCTTAAGAAGGACAAATCGGATAAAGACCTCAAGCGGATCATGATCGAGCAGCT
TGATGTTTTCCTGTCCGAGGAAACGACGCGTTTCGTGGAACGCCTCTTCGATGCCATTGCCAGCGAGGAATACCTGACT
GTCCCTACCGCGCCCCTAATAACGGCCTCCAGTGCATCCACCGCTGAGCTGGAACTCGACCAGGAACTGGCCCTGGCCA
TTGATGGGGCCCAGGACGACATCGAAGCGGTGTTGGCTGCTGATTCCCCTCCACCGCCTCCTAAAGATAATGTGATACA
CCCCGATAGCAATCAGGTCAAGTTGGAGCAGGCCAGTCAAGATGCCAAGGAAGCCGAGGCCCTAGCCCTTATCAGCCAG
GAAGCCGGTATTGCCATGCACGCCTCTACAGATGCCAAGCCATCCTTCGATCACAAAACCAAAGACTCCCACAATCAAC
AGTCCGCCTCCAATTACCAACACCATCATGTGCGCAGTGCCAGCCCACCGGGTAGAAGCAGCGCCGTGAGCGGTAGTGG
AGGAGGTGGTCCCGGCGGAGCAGGTCTTGCGGCGGGTTATGCCGACAAGGAAAACCAGCCGCGCGACAGTCGACGGCGA
CGTGCCTCCCTGCGATCTCGTTCCCGCTCCCGTTCGCGGTCTAACGAGCGCACTTTTCGGCGGTCCAGATCACGCGACC
GACGGGTGAATGAACGCGAGAAAACTCAACGCCAGTTCCGCAACAAATCTCCGCCAGGCTCTCAGACCGACAATCGCCA
TCATGGCCGGCGCAACTTTGATCGCCGACGCATCGGAGGTATCGCAGATGATCGTCCTCGATTTGGCAACAATAAGAGC
CGGCGCTCTCACAGTCGGTCAATGTCACCGGAACGAAACGCACGGCGCAACCAGAACTCCCCGGACCGAGTACAAACAG
CCCAAGCTAACCAAACTCCCGCTCCAGTGGCGGCGCCACTCCCCGTCCAGCATCCGGCTTCACATCCTCGTCAGCGATG
CCGGGACTTTGACGAGAAGGGTTACTGTGTCAGGGGTGAAACATGTCCCTGGGACCACGGCATCAATCCGGTCGTGTTC
GAGGGTATCAACAACTCGGCCCTCATGATGTCAATGCGTGAGTACAATCCGGATGCGCCCGAAATATGGGCGAGGGGCG
GAGGTCCGCCACCAGGAGCTGGTCAGGGACCAGTGCCTCCGCCATCGCAACCGGGACAGACCACCATTAACCCCTTCAG
CGGTAATGTGCGACCAAACACGCTGATGAGTGGTTCTGGGCCCAATCCGATGGGCGTTCCCAATCCCGCTGACTATGCG
CGCAATCCAGGCGCTCCTCCGCAGGCTGCCATGATGCCATTTCCGTTCAATCCCACTGCGGTAACCACTCCGTTGCAGC
GCCAACTGATACCTATTCCCGTGGTTGATGGCGCTCCCACGGGTGGAGTTGCTGAGGTTGGTAAGCGACGTTTCGAACT
GGAGGACACAGTGGCCATTGCCGATGTGCCCACAAAGCGAAAGGTGCCGATCAACAGTCGTCTAGGCCCGCGGGTCAAT
CCCAATATGCAGCAACATAACAGTTCGCTGGAGCTAAGAAAAGTACCACGCGGACTAAACACCATCGCCCATTTGAACA
ACCACTTTGCGAAGTTCGGCAAGATTGTTAACATTCAGGTTTCGTACGAAGGCGATCCAGAGGCAGCTATTGTGACTTT
CTCCACACATGCTGAAGCAAATGTGGCCTACAGGAGCACGGAGGCGGTGCTAAACAATCGATTTATTAAGGTCTTCTGG
CACAATGACAGCAGTGGAGCGGATGTGGGCCAGATGAACCAGATGGGTGGTGGTGGAGGAAGCGGTGGGCGGAAGAACG
CCAGCCAGTACCATCTGCATAACGTTCCGGCAGTGCCAACACCCAATGCTGATAGTGCGAAGATCAGCAATGCCAATCC
TCTGACTGAGGCGGGAACTGGTAACATTGGCACTCCTGCGTCAGAACAAGCCAACACAGCGGCTCCGGCATCAATGCGT
CTCAAGCTAAATACAACGACAGCTGGCGGCTCAGCAGGAGGAGCAGCTGGTTCGGGAGCACCGGGATCAGGTCGTCCCT
TGAACCCCGCTGCCAATGCTGCTAGCATACGCAAGAAACAGGAGGAGCAGCAGAAAGCAGTTCACCAATTGGCTAACGG
CCTGCGCAAACGCAAACAAGAATTGCTCCAGAGCTATATGAAGCAGATGAAGACTGCTCTGGAATTGGTGGAGCGAATG
GACCAGCAGGATCCCCAGAGGGCCCCTACTCTGCAGACAATAAAGGTGCTGCAAATGACTATCGACAAACTACGAAAAG
AAATCCAGGCTGACCAAGATCAGCTGCAAGCGCAAATCCAGCAACAACAGCAGCAGCAACAACCCCCCGTCAAGAAGAC
CAAGGAACAGCAAAAGAAGGAATTGCTTGATATGGAGCTTGAGCTAATAGCCCAGCAACAGGAGGGCAACGACACTACA
GCCATACAGAAGCGATTGGAGGAGTTACAACGCAATCTAGGTGTTGGCCCAGCTGCGAATAACAAGTCTCCTCACTATG
CAGCTGCTTCCGGGGCACCTGGTGGCGGTGCAGGACGCAAGCGTCCGAATCTGCCGGAGGGACCCACGCGCGTCGATAG
GCGACCAAAGGCTATTGTGGTCACTGGCTTTGCGGCCGAAGAGGCAGACTTTGTCCTGGGGCACTTTAAGAACTTTGGC
GAGATTTCTAAGCATGATGTAGACCGTGAGATTCCACAGTTAATACTCTCATACGCAACCCGTCTCAATGCCGAACAGG
CTGTGCTCCGGGGCAAAATGTACAAAGACAAGCGCCTGCAGATTTCGTGGGCTCCCGTGGTAACACCCGCACCAGCTCC
AATGGCCGCCCCTGCTGAGAAGTCCGCTGCACAAGGTGCCATGGCCGTTAGCCTAGAGAACCCCAAACAATTAATTCAG
TCCGTCAGTGAGAGCGAGAGTCTGTTAGGCAGTGACACGCTGCCGGAGCTGCGCCTGGAGGATGAGGAGGAGGACGAGG
AATCTGAGGATCGATCTTGGCGTCGT
>CG10084-PB scaffold_4845:4798665-4802135:-
ATGATTCTGGAGAATTCGGACAAGCTCAAGGATTGGCTGAGCGTGGTTCTGGAGCCACTCTGCGATGCGGACTCCTCGG
CCTTGGCGCGCTATGTCATCGCGCTGCTTAAGAAGGACAAATCGGATAAAGACCTCAAGCGGATCATGATCGAGCAGCT
TGATGTTTTCCTGTCCGAGGAAACGACGCGTTTCGTGGAACGCCTCTTCGATGCCATTGCCAGCGAGGAATACCTGACT
GTCCCTACCGCGCCCCTAATAACGGCCTCCAGTGCATCCACCGCTGAGCTGGAACTCGACCAGGAACTGGCCCTGGCCA
TTGATGGGGCCCAGGACGACATCGAAGCGGTGTTGGCTGCTGATTCCCCTCCACCGCCTCCTAAAGATAATGTGATACA
CCCCGATAGCAATCAGGTCAAGTTGGAGCAGGCCAGTCAAGATGCCAAGGAAGCCGAGGCCCTAGCCCTTATCAGCCAG
GAAGCCGGTATTGCCATGCACGCCTCTACAGATGCCAAGCCATCCTTCGATCACAAAACCAAAGACTCCCACAATCAAC
AGTCCGCCTCCAATTACCAACACCATCATGTGCGCAGTGCCAGCCCACCGGGTAGAAGCAGCGCCGTGAGCGGTAGTGG
AGGAGGTGGTCCCGGCGGAGCAGGTCTTGCGGCGGGTTATGCCGACAAGGAAAACCAGCCGCGCGACAGTCGACGGCGA
CGTGCCTCCCTGCGATCTCGTTCCCGCTCCCGTTCGCGGTCTAACGAGCGCACTTTTCGGCGGTCCAGATCACGCGACC
GACGGGTGAATGAACGCGAGAAAACTCAACGCCAGTTCCGCAACAAATCTCCGCCAGGCTCTCAGACCGACAATCGCCA
TCATGGCCGGCGCAACTTTGATCGCCGACGCATCGGAGGTATCGCAGATGATCGTCCTCGATTTGGCAACAATAAGAGC
CGGCGCTCTCACAGTCGGTCAATGTCACCGGAACGAAACGCACGGCGCAACCAGAACTCCCCGGACCGAGTACAAACAG
CCCAAGCTAACCAAACTCCCGCTCCAGTGGCGGCGCCACTCCCCGTCCAGCATCCGGCTTCACATCCTCGTCAGCGATG
CCGGGACTTTGACGAGAAGGGTTACTGTGTCAGGGGTGAAACATGTCCCTGGGACCACGGCATCAATCCGGTCGTGTTC
GAGGGTATCAACAACTCGGCCCTCATGATGTCAATGCGTGAGTACAATCCGGATGCGCCCGAAATATGGGCGAGGGGCG
GAGGTCCGCCACCAGGAGCTGGTCAGGGACCAGTGCCTCCGCCATCGCAACCGGGACAGACCACCATTAACCCCTTCAG
CGGTAATGTGCGACCAAACACGCTGATGAGTGGTTCTGGGCCCAATCCGATGGGCGTTCCCAATCCCGCTGACTATGCG
CGCAATCCAGGCGCTCCTCCGCAGGCTGCCATGATGCCATTTCCGTTCAATCCCACTGCGGTAACCACTCCGTTGCAGC
GCCAACTGATACCTATTCCCGTGGTTGATGGCGCTCCCACGGGTGGAGTTGCTGAGGTTGGTAAGCGACGTTTCGAACT
GGAGGACACAGTGGCCATTGCCGATGTGCCCACAAAGCGAAAGGTGCCGATCAACAGTCGTCTAGGCCCGCGGGTCAAT
CCCAATATGCAGCAACATAACAGTTCGCTGGAGCTAAGAAAAGTACCACGCGGACTAAACACCATCGCCCATTTGAACA
ACCACTTTGCGAAGTTCGGCAAGATTGTTAACATTCAGGTTTCGTACGAAGGCGATCCAGAGGCAGCTATTGTGACTTT
CTCCACACATGCTGAAGCAAATGTGGCCTACAGGAGCACGGAGGCGGTGCTAAACAATCGATTTATTAAGGTCTTCTGG
CACAATGACAGCAGTGGAGCGGATGTGGGCCAGATGAACCAGATGGGTGGTGGTGGAGGAAGCGGTGGGCGGAAGAACG
CCAGCCAGTACCATCTGCATAACGTTCCGGCAGTGCCAACACCCAATGCTGATAGTGCGAAGATCAGCAATGCCAATCC
TCTGACTGAGGCGGGAACTGGTAACATTGGCACTCCTGCGTCAGAACAAGCCAACACAGCGGCTCCGGCATCAATGCGT
CTCAAGCTAAATACAACGACAGCTGGCGGCTCAGCAGGAGGAGCAGCTGGTTCGGGAGCACCGGGATCAGGTCGTCCCT
TGAACCCCGCTGCCAATGCTGCTAGCATACGCAAGAAACAGGAGGAGCAGCAGAAAGCAGTTCACCAATTGGCTAACGG
CCTGCGCAAACGCAAACAAGAATTGCTCCAGAGCTATATGAAGCAGATGAAGACTGCTCTGGAATTGGTGGAGCGAATG
GACCAGCAGGATCCCCAGAGGGCCCCTACTCTGCAGACAATAAAGGTGCTGCAAATGACTATCGACAAACTACGAAAAG
AAATCCAGGCTGACCAAGATCAGCTGCAAGCGCAAATCCAGCAACAACAGCAGCAGCAACAACCCCCCGTCAAGAAGAC
CAAGGAACAGCAAAAGAAGGAATTGCTTGATATGGAGCTTGAGCTAATAGCCCAGCAACAGGAGGGCAACGACACTACA
GCCATACAGAAGCGATTGGAGGAGTTACAACGCAATCTAGGTGTTGGCCCAGCTGCGAATAACAAGTCTCCTCACTATG
CAGCTGCTTCCGGGGCACCTGGTGGCGGTGCAGGACGCAAGCGTCCGAATCTGCCGGAGGGACCCACGCGCGTCGATAG
GCGACCAAAGGCTATTGTGGTCACTGGCTTTGCGGCCGAAGAGGCAGACTTTGTCCTGGGGCACTTTAAGAACTTTGGC
GAGATTTCTAAGCATGATGTAGACCGTGAGATTCCACAGTTAATACTCTCATACGCAACCCGTCTCAATGCCGAACAGG
CTGTGCTCCGGGGCAAAATGTACAAAGACAAGCGCCTGCAGATTTCGTGGGCTCCCGTGGTAACACCCGCACCAGCTCC
AATGGCCGCCCCTGCTGAGAAGTCCGCTGCACAAGGTGCCATGGCCGTTAGCCTAGAGAACCCCAAACAATTAATTCAG
TCCGTCAGTGAGAGCGAGAGTCTGTTAGGCAGTGACACGCTGCCGGAGCTGCGCCTGGAGGATGAGGAGGAGGACGAGG
AATCTGAGGATCGATCTTGGCGTCGT
>CG10086-PA scaffold_4770:3856109-3858301:+
ATGTCAAAGAACTGCATGATAACGTTCGACCAGAATGAGCACGGCACCTACTTCACCGGCCAGGTGATAACCGGCAAGG
TGATTGTCAATCTGAACAAGACCAAGAAACTGCGAGGAATAAAACTGCAAATAAGTGGCTATGCACAAGCCCAGTGGCG
CTACCGCAGACATGGTAAGGCGGTGGCCATCCAAAACCCTAAGAAGCTATCGAAGCACCAGTACAGCGGGCGGGAGGAC
TACATTGCCTCTACCACTTACCTCATGGGTTCCGAGCGGGGCAGCAACTTTAGCATGGACGCCGGCACGTACACCTACA
CTTTTGCCTGTCCCATTCCCAGCCACTGCCCCTCGTCCTTCGAGGGAGCCTATGGACACATCCGATATCTGGCCAAGGT
CACCTTTCTGAAGCCAGGGGCTTCCAATCGCACCCACAACGTGGGTTTCACAGTGCTAAAGCTGCTGGACCTGAACCAG
GAGACCAAGATGCTTCGGGAACCGGCGAGCAACGAAGCCGTGGAACACTTCTGCCTGATGCACACCAAGCCCGTGCAGT
TGAAGGTCACTCTGCAGCAGCAGGGCTATGTTCCGGGCCAGTTCATGCTGATCCACGCCCAAGTGCGCAACGACTCCAG
CTCCGACTGCCGGAAACTACTGATCATGCTGTACTTGCGAGCCACCTACACGGCTGATACGCCTTCGCTGCGCACCACC
TCCGAGAAGATAATGCTGGTGAAGCGCGAGTGCGGTCCGGTGGCTCATCATGGGCAGAGGACGTACACGGAAACCCTGA
GGATTCCGGCTACGGCGCCGACCTGCGAGCACCTGAGCAAGGTGGTGCGGGTGTCCTACGAAGTGCGTGTGGTGGCTGT
TATGAACTGGCTGATGGCTAACCCGCGGGTTATGATCCCTGTGACCATTGGCAACGTGCCGCTGGCAACTGCGGTGTCC
GGACCAGACTTCCTGCCCACTAACGCCTTCGCAGCTGGAAGTCCGCTGCCTGCCGACTTACCATGCACCTCCACAAGGG
CCATGGAACTGGCTCAGATGGCCGCAGGCGGAGTCAGCAACTCCGGCTACGAGCTGACCGAGGATCTAGAGGACTTCGA
GCTGCCAGAGGACGGAGATGATGAGTTGGAAGCCACCGACGATTTTGTTCCAGATTTACCTCCTCCTACGTACGAGCAG
GCCATGTTCATGACCACTGATATTGCGGATACGGACGCGAACACCGTCAGCGAGGCCTCCCAGTTTACTCCCCGCTACC
CGGTCTTCGATGTGGACACATTCCAGAGCCCGCCGCCAAATCCTCCCCAGAAGAAGAGGCGTCGCCGCCGCAGACGTCC
CGCCGATCCTGGACAGTCGAAGCAGCAACCGGAGAAACAACCAGTGGAGTCACCCGTGCAGATC
>CG10089-PA scaffold_4784:13477932-13478920:-
GTCTTGCCGGGACTTTATGTGGGCAACTACCGCGACTCCAAGGATCATACTCAGCTGGAAAGATTCAAGATCTCGCACA
TCATCGCCATACATGACAGTCCGCGGCGTCTGCTGCCGGACAAGCACTACCTGTGCGTGATGGCCTCGGATACGCCTGA
CCAGAATCTCTCCCAGTACTTTTCCGTCTGCAACGACTTCATTCACGCCGCTCGACTTCGCGAAGGCAACGTGCTCATC
CACTGCCTGGCGGGGATGTCGCGCTCGGTGACCGTGGCCGTGGCTTATATTATGACGGCCACACACTTGAACTGGAAGG
AGGCGCTAAAGGTGGTTCGCGCTGGTCGCGCTGTTGCCAATCCCAATGCCGGATTCCAGAGCCAGCTGCAGGAGTTTGA
GCAGTTTAAGCTGCCCGAGGAAAGGCGGCGCTTGAGGGAGCGCTTCCCATCCTCGGCTCTGGAGCAACTTGATCGCACC
AAGGTGGCCACCGCGCTGGACAACTACCAGGAGCTGCTGCAGAACCGCGACATCTGCGAGGGTAACTGCTCCCGCGGCG
AAAAATGTCCAACAGGTGCGAGCCAGGACGTCGATGGGAGTAATATTGGTCAGGGGGCGGAAGAAGACGAGGGTGAAGG
CGAGGGCGAAGGCTTGGGCAAGGTCAGGCGAAGCGTGGCTTATACTCTCAACTTTGCGGTGGACCAATGGGAGCGGAGT
ACCTTCGACAAGGACTTGAGAGATGACCCCTCATCGGATTTCAGCTTGGGCAACGAGCTTATGCCAAATGTGCGTTACT
ACGATCCGGATTGCAACAAGGGCCGTTTTGTCAAGAATGTGGATTCGGACAATGATGAAGAATTGTATATTACTTCCAA
GACTTCAACGATGTTGGAAGCCAAGGCCACATCGAAGTTAAAAAGACGACGTCTGGCAAAA
>CG10089-PB scaffold_4784:13477932-13478920:-
GTCTTGCCGGGACTTTATGTGGGCAACTACCGCGACTCCAAGGATCATACTCAGCTGGAAAGATTCAAGATCTCGCACA
TCATCGCCATACATGACAGTCCGCGGCGTCTGCTGCCGGACAAGCACTACCTGTGCGTGATGGCCTCGGATACGCCTGA
CCAGAATCTCTCCCAGTACTTTTCCGTCTGCAACGACTTCATTCACGCCGCTCGACTTCGCGAAGGCAACGTGCTCATC
CACTGCCTGGCGGGGATGTCGCGCTCGGTGACCGTGGCCGTGGCTTATATTATGACGGCCACACACTTGAACTGGAAGG
AGGCGCTAAAGGTGGTTCGCGCTGGTCGCGCTGTTGCCAATCCCAATGCCGGATTCCAGAGCCAGCTGCAGGAGTTTGA
GCAGTTTAAGCTGCCCGAGGAAAGGCGGCGCTTGAGGGAGCGCTTCCCATCCTCGGCTCTGGAGCAACTTGATCGCACC
AAGGTGGCCACCGCGCTGGACAACTACCAGGAGCTGCTGCAGAACCGCGACATCTGCGAGGGTAACTGCTCCCGCGGCG
AAAAATGTCCAACAGGTGCGAGCCAGGACGTCGATGGGAGTAATATTGGTCAGGGGGCGGAAGAAGACGAGGGTGAAGG
CGAGGGCGAAGGCTTGGGCAAGGTCAGGCGAAGCGTGGCTTATACTCTCAACTTTGCGGTGGACCAATGGGAGCGGAGT
ACCTTCGACAAGGACTTGAGAGATGACCCCTCATCGGATTTCAGCTTGGGCAACGAGCTTATGCCAAATGTGCGTTACT
ACGATCCGGATTGCAACAAGGGCCGTTTTGTCAAGAATGTGGATTCGGACAATGATGAAGAATTGTATATTACTTCCAA
GACTTCAACGATGTTGGAAGCCAAGGCCACATCGAAGTTAAAAAGACGACGTCTGGCAAAA
>CG10089-PC scaffold_4784:13477932-13478920:-
GTCTTGCCGGGACTTTATGTGGGCAACTACCGCGACTCCAAGGATCATACTCAGCTGGAAAGATTCAAGATCTCGCACA
TCATCGCCATACATGACAGTCCGCGGCGTCTGCTGCCGGACAAGCACTACCTGTGCGTGATGGCCTCGGATACGCCTGA
CCAGAATCTCTCCCAGTACTTTTCCGTCTGCAACGACTTCATTCACGCCGCTCGACTTCGCGAAGGCAACGTGCTCATC
CACTGCCTGGCGGGGATGTCGCGCTCGGTGACCGTGGCCGTGGCTTATATTATGACGGCCACACACTTGAACTGGAAGG
AGGCGCTAAAGGTGGTTCGCGCTGGTCGCGCTGTTGCCAATCCCAATGCCGGATTCCAGAGCCAGCTGCAGGAGTTTGA
GCAGTTTAAGCTGCCCGAGGAAAGGCGGCGCTTGAGGGAGCGCTTCCCATCCTCGGCTCTGGAGCAACTTGATCGCACC
AAGGTGGCCACCGCGCTGGACAACTACCAGGAGCTGCTGCAGAACCGCGACATCTGCGAGGGTAACTGCTCCCGCGGCG
AAAAATGTCCAACAGGTGCGAGCCAGGACGTCGATGGGAGTAATATTGGTCAGGGGGCGGAAGAAGACGAGGGTGAAGG
CGAGGGCGAAGGCTTGGGCAAGGTCAGGCGAAGCGTGGCTTATACTCTCAACTTTGCGGTGGACCAATGGGAGCGGAGT
ACCTTCGACAAGGACTTGAGAGATGACCCCTCATCGGATTTCAGCTTGGGCAACGAGCTTATGCCAAATGTGCGTTACT
ACGATCCGGATTGCAACAAGGGCCGTTTTGTCAAGAATGTGGATTCGGACAATGATGAAGAATTGTATATTACTTCCAA
GACTTCAACGATGTTGGAAGCCAAGGCCACATCGAAGTTAAAAAGACGACGTCTGGCAAAA
>CG10089-PD scaffold_4784:13476706-13478920:-
GTCTTGCCGGGACTTTATGTGGGCAACTACCGCGACTCCAAGGATCATACTCAGCTGGAAAGATTCAAGATCTCGCACA
TCATCGCCATACATGACAGTCCGCGGCGTCTGCTGCCGGACAAGCACTACCTGTGCGTGATGGCCTCGGATACGCCTGA
CCAGAATCTCTCCCAGTACTTTTCCGTCTGCAACGACTTCATTCACGCCGCTCGACTTCGCGAAGGCAACGTGCTCATC
CACTGCCTGGCGGGGATGTCGCGCTCGGTGACCGTGGCCGTGGCTTATATTATGACGGCCACACACTTGAACTGGAAGG
AGGCGCTAAAGGTGGTTCGCGCTGGTCGCGCTGTTGCCAATCCCAATGCCGGATTCCAGAGCCAGCTGCAGGAGTTTGA
GCAGTTTAAGCTGCCCGAGGAAAGGCGGCGCTTGAGGGAGCGCTTCCCATCCTCGGCTCTGGAGCAACTTGATCGCACC
AAGGTGGCCACCGCGCTGGACAACTACCAGGAGCTGCTGCAGAACCGCGACATCTGCGAGGGTAACTGCTCCCGCGGCG
AAAAATGTCCAACAGGCGTCTGCAACATGGACCCCACCAAGGGCTTGTTCCGACGTCGTCCCTCCAACACCTCCACGCA
CTCGCGTCTGCGTGCCCAGTCCTCCAACGCCAACGTCTCGTCCAGTTCGCTCAGCGTGAGCAGTGTAGCCGCCCAATCC
TGCCCCACATCGCCCAAGAACTCACCGCTGCCCATGGTCCGTCGTTCCGTGGGCAACGAGCGCATTCCTGAGGACGAGA
TCGTCCTGGAACAGCCGCCCACCACGTCCCGCGAGGCGGCCGAGTATGCCGCCGCCTTCGAGGATGCTCGCCGCGAGCA
GGAGCAGCGCCAGCAGCAGCTGTCCAGGAGTCAGCGCTCTCCCCGGCCGGGCAACTCCTCGAGAGAAGCGCCTCGGGTG
AGTAGCGCCGGCAGTCGCAGGGAGTCGGCGGCCAGGGAGGGAAATGGCTCCGCTCAGCTGCAGCGGAGTGCCAGCACGG
TCAGCGGTTTCGGAGTGCGTCCACGGAGTAGTCCGGCTGGACTGCACGCCTACACGGGATCGGTTCCTTCCTCCGTCCA
CGGTTCCCGAGTGGATTTGCGGGATGCTGACAAGGGATCGGCTATATACCTGGGCTGTTCGGCACCAAGAGCCTCCACA
CTATCTATATCCTCGTCGAGAGGCTCGTCGGGAGGCTCGGCTCCACCCTCACCCTGCCACACTCCTCCCGCCAGTCCAC
GTCATGGCGTAAAAAGATCCACCAGCCTGGTGAAGAAGCCGAGA
>CG1009-PA scaffold_4784:1495665-1499923:+
ATGGCCCAGAAGGCAAAGTTCGAGAGGCTGCCCACCAATGTGGTGCCAAGACACTATGAGCTCCTCCTGCAGCCCAATC
TCATGGAGTTCACCTTCACGGGCAAGACCATAGTGCAAGTCAATGTCAAGGAGCCCACTACCCAGATAACCCTGAATGC
CCTGGACATTGTTCTTGATTCGGTGGAGCTCCACTACGAGTGCACCAAACTGAAGCCGGAGAAGATAGTCTACTCCGCG
GAAAATGAGACGGCCACCCTGGAGTTTGCCCAAGAGATTCCAGCGGAAACTCAGGGCGTACTGCACATGTCCTTCACGG
GCGAGTTGAACGACAAGATGAAGGGCTTCTACAGGAGCAAGTACTTCGGGCCGAACGGCGATGAGCGCTATGCGGGTGT
CACCCAGTTTGAGGCCACCGATGCCCGACGCTGCTTCCCCTGCTGGGACGAGCCCGCCATCAAAGCCACCTTCGATATC
ACACTGGTGGTGCCCAAGGATCGGGTGGCTCTGTCCAACATGCCGGTCATCAAGGAGGATTCTCTGCCAGGTGGTCTGC
GACGAGTGCGTTTCGACCGCACGCCCATCATGTCCACCTACCTGGTGGCCGTCGTAGTGGGCGAGTACGACTATGTTGA
GGGCAAGTCCGACGATGGCGTCCTCGTCAGGGTTTTCACGCCCGTTGGCAAACGCGAGCAGGGAACCTTCGCCCTGGAG
GTGGCAACCAAGGTGCTGCCGTACTACAAGGACTACTTCAACATCGCCTATCCGTTGCCCAAAATGGACCTTATCGCCA
TCTCCGACTTCTCTGCCGGTGCCATGGAAAACTGGGGCCTGGTCACATACCGCGAGACCTTCGTGCTAGTGGATCCCAA
GAACACCTCGCTGATGCGCAAGCAGTCGATTGCATTAACAGTGGGTCACGAGATTGCCCATCAGTGGTTCGGCAATCTG
GTAACTATGGAGTGGTGGACCCATCTTTGGTTGAACGAGGGCTATGCCTCTTTCGTGGAGTTCTTGTGCGTACATCACC
TATTCCCAGAGTACGACATCTGGACGCAGTTCGTCACAGACATGTACACGCGAGCCCTGGAGCTGGACTCTCTGAAAAA
CTCTCATCCCATCGAGGTGCCCGTCGGCCATCCGTCCGAAATCGACGAGATCTTCGATGAGATCAGCTACAATAAGGGT
GCCTCGGTGATTCGCATGCTGCACGACTACATTGGCGAGGATACCTTCAGAAAGGGCATGAATCTGTATCTAACTCGTC
ATCAGTATGGAAACACCTGCACCGAGGACTTGTGGGCTGCTCTGCAAGAAGCCAGCTCAAAGAACGTGGGCGAGGTGAT
GTCCTCGTGGACACAGCACAAGGGCTTCCCAGTGGTTAGCGTTGAGTCAGAACAAACAAGCAAGAACCAGCGTCTGCTG
CGCCTTAAGCAGTGCAAGTTCACGGCCGATGGATCGCAGGCGGACGAGAATTGCCTCTGGGTGGTGCCAATTTCGGTGT
CCACCGCTAAGAATCCCACAGGCATCGCCAAGACTTTCCTGCTGGACAAGACCTCGATGGAGGTGACCCTCGACAATGT
CGACGAGGACGATTGGATCAAGATTAATCCGGGAACAGTGGGTTACTATCGCACCCGCTACTCGCAAGAAATGTTGGAG
CAGCTGATGCCTGCAGTGGAAAAGATGGAGCTGCCGCCTCTAGATCGCCTGGGATTGATCGATGATATGTTTGCCATGG
TGCAGGCGGGTCACGCAAGCACTGCCGATGTTCTGGCTCTGGTAGATTCGTACAGAAACGAGACGAACTACACGGTGTG
GACTGCTATCACCAACTCGCTAACCAATCTGCACATTCTTATCTCGCACACCGATCTTATGGAGGACTTCCATCGCTTC
GGAAGGAATCTGTACGAGCCGGTGGCTTACCGCCTTGGCTGGGAGCCACGCGATGGGGAGAATCACCTGGACACTTTGC
TCAGGAGCCTGGTGCTCACACGCTTGGTCTCCTTCCGCAGTAGCGATACCATCGAAGAGGCGCAACACCGCTTCCGCAG
CCACGTGAACGGTACAGAGTTGCTGCCGGCGGATCTGCGCACCACTTGCTACAAGGCTGTCCTGCAGGATGGCGACGAA
AAGATCTTCGAGGAGATGCTTAATCTGTACAGGGCCACAGATTTGCATGAGGAGCAGGACCGCATATCGCGAGCTCTGG
GTTGCTGCGGAGATGTTACGCTGTTGCGTCGTGTCATTGACTTTGCCATGTCGGGTGAGGTGAGAGCTCAGGACTCTGT
GTTTGTAATTGTCGCCGTGGCCATCAACCCCAAGGGCCGTGACATGGCTTGGGACTTCTTTAAGGAGAACAACAAACAG
CTCCTGGAACGCTACCAGGGTGGCTTTTTACTTTCCCGTCTGATTAAGTATCTCATCGAGAACTTCGCGTCTGAGGAGC
GCGCCAAAGAGGTGGAAGAGTTCTTCCAGGTCAACCAAATCCCCGGCTGCGAGCGTACTGTATCTCAGGCGGTGGAGAC
GATCCGCCTCAACGCCGCCTGGCTACAGCGTGATCGCGACCAGTTGGCGACGTTCCTCAGGGATGACGAA
>CG1009-PB scaffold_4784:1495665-1499923:+
ATGGCCCAGAAGGCAAAGTTCGAGAGGCTGCCCACCAATGTGGTGCCAAGACACTATGAGCTCCTCCTGCAGCCCAATC
TCATGGAGTTCACCTTCACGGGCAAGACCATAGTGCAAGTCAATGTCAAGGAGCCCACTACCCAGATAACCCTGAATGC
CCTGGACATTGTTCTTGATTCGGTGGAGCTCCACTACGAGTGCACCAAACTGAAGCCGGAGAAGATAGTCTACTCCGCG
GAAAATGAGACGGCCACCCTGGAGTTTGCCCAAGAGATTCCAGCGGAAACTCAGGGCGTACTGCACATGTCCTTCACGG
GCGAGTTGAACGACAAGATGAAGGGCTTCTACAGGAGCAAGTACTTCGGGCCGAACGGCGATGAGCGCTATGCGGGTGT
CACCCAGTTTGAGGCCACCGATGCCCGACGCTGCTTCCCCTGCTGGGACGAGCCCGCCATCAAAGCCACCTTCGATATC
ACACTGGTGGTGCCCAAGGATCGGGTGGCTCTGTCCAACATGCCGGTCATCAAGGAGGATTCTCTGCCAGGTGGTCTGC
GACGAGTGCGTTTCGACCGCACGCCCATCATGTCCACCTACCTGGTGGCCGTCGTAGTGGGCGAGTACGACTATGTTGA
GGGCAAGTCCGACGATGGCGTCCTCGTCAGGGTTTTCACGCCCGTTGGCAAACGCGAGCAGGGAACCTTCGCCCTGGAG
GTGGCAACCAAGGTGCTGCCGTACTACAAGGACTACTTCAACATCGCCTATCCGTTGCCCAAAATGGACCTTATCGCCA
TCTCCGACTTCTCTGCCGGTGCCATGGAAAACTGGGGCCTGGTCACATACCGCGAGACCTTCGTGCTAGTGGATCCCAA
GAACACCTCGCTGATGCGCAAGCAGTCGATTGCATTAACAGTGGGTCACGAGATTGCCCATCAGTGGTTCGGCAATCTG
GTAACTATGGAGTGGTGGACCCATCTTTGGTTGAACGAGGGCTATGCCTCTTTCGTGGAGTTCTTGTGCGTACATCACC
TATTCCCAGAGTACGACATCTGGACGCAGTTCGTCACAGACATGTACACGCGAGCCCTGGAGCTGGACTCTCTGAAAAA
CTCTCATCCCATCGAGGTGCCCGTCGGCCATCCGTCCGAAATCGACGAGATCTTCGATGAGATCAGCTACAATAAGGGT
GCCTCGGTGATTCGCATGCTGCACGACTACATTGGCGAGGATACCTTCAGAAAGGGCATGAATCTGTATCTAACTCGTC
ATCAGTATGGAAACACCTGCACCGAGGACTTGTGGGCTGCTCTGCAAGAAGCCAGCTCAAAGAACGTGGGCGAGGTGAT
GTCCTCGTGGACACAGCACAAGGGCTTCCCAGTGGTTAGCGTTGAGTCAGAACAAACAAGCAAGAACCAGCGTCTGCTG
CGCCTTAAGCAGTGCAAGTTCACGGCCGATGGATCGCAGGCGGACGAGAATTGCCTCTGGGTGGTGCCAATTTCGGTGT
CCACCGCTAAGAATCCCACAGGCATCGCCAAGACTTTCCTGCTGGACAAGACCTCGATGGAGGTGACCCTCGACAATGT
CGACGAGGACGATTGGATCAAGATTAATCCGGGAACAGTGGGTTACTATCGCACCCGCTACTCGCAAGAAATGTTGGAG
CAGCTGATGCCTGCAGTGGAAAAGATGGAGCTGCCGCCTCTAGATCGCCTGGGATTGATCGATGATATGTTTGCCATGG
TGCAGGCGGGTCACGCAAGCACTGCCGATGTTCTGGCTCTGGTAGATTCGTACAGAAACGAGACGAACTACACGGTGTG
GACTGCTATCACCAACTCGCTAACCAATCTGCACATTCTTATCTCGCACACCGATCTTATGGAGGACTTCCATCGCTTC
GGAAGGAATCTGTACGAGCCGGTGGCTTACCGCCTTGGCTGGGAGCCACGCGATGGGGAGAATCACCTGGACACTTTGC
TCAGGAGCCTGGTGCTCACACGCTTGGTCTCCTTCCGCAGTAGCGATACCATCGAAGAGGCGCAACACCGCTTCCGCAG
CCACGTGAACGGTACAGAGTTGCTGCCGGCGGATCTGCGCACCACTTGCTACAAGGCTGTCCTGCAGGATGGCGACGAA
AAGATCTTCGAGGAGATGCTTAATCTGTACAGGGCCACAGATTTGCATGAGGAGCAGGACCGCATATCGCGAGCTCTGG
GTTGCTGCGGAGATGTTACGCTGTTGCGTCGTGTCATTGACTTTGCCATGTCGGGTGAGGTGAGAGCTCAGGACTCTGT
GTTTGTAATTGTCGCCGTGGCCATCAACCCCAAGGGCCGTGACATGGCTTGGGACTTCTTTAAGGAGAACAACAAACAG
CTCCTGGAACGCTACCAGGGTGGCTTTTTACTTTCCCGTCTGATTAAGTATCTCATCGAGAACTTCGCGTCTGAGGAGC
GCGCCAAAGAGGTGGAAGAGTTCTTCCAGGTCAACCAAATCCCCGGCTGCGAGCGTACTGTATCTCAGGCGGTGGAGAC
GATCCGCCTCAACGCCGCCTGGCTACAGCGTGATCGCGACCAGTTGGCGACGTTCCTCAGGGATGACGAA
>CG1009-PC scaffold_4784:1494683-1499923:+
ATGTACAAAAATGCACTGAAAGGTGGTATTCGCACGGCCAAGCAGGCTTGGAAGTTAAAAAACGAACTGGGCAAACTCA
ACTTGGACTTGGCCAAGGCAAATTCAGATTTCGAGCAGCATTTGTGCGAAGCCGCCAGATATACTCAGAGTTGCTACTT
CCCCGCCAGAATCGCCCCGAGAACACCTTTGTTGCTACTAAAAACGACAGGCGATAACAACAGCTCCCCCCGTACCGTT
GCTAACCATTATCGGACAGCTCCAGTTAACCCCCCGGAGCAGCCGAAACCGAACCCCAGCGGAGAAGCAGATAAGACCA
CCTCAGTAAAGCATCTTTTTCGAGCAGAAAGCGGCCACCTCAACGCGCTAATCTCGTCAAAGCAATTCGTGAAGGTGCA
AAAGCAGTTCTACAGGGACTTCTCTTCCGCTTCGCTTGGAGCCCCCCTGAAGTGCAGTGACGCTCCGTTGCTGGGAGAT
TTGTGCAGTCAGTATCGCGCCATTCTCGCTCACACATCAGCGGACGTGATTCCAGGTCAGGATCGCCATCATCCAGGGT
GCAACCATCAGCAGATCAGGCGGGCACACACACAGTTACTGAGCAACGAGCAGCAACTGGAGCAGGAGCGCAAGATGGC
CCAGAAGGCAAAGTTCGAGAGGCTGCCCACCAATGTGGTGCCAAGACACTATGAGCTCCTCCTGCAGCCCAATCTCATG
GAGTTCACCTTCACGGGCAAGACCATAGTGCAAGTCAATGTCAAGGAGCCCACTACCCAGATAACCCTGAATGCCCTGG
ACATTGTTCTTGATTCGGTGGAGCTCCACTACGAGTGCACCAAACTGAAGCCGGAGAAGATAGTCTACTCCGCGGAAAA
TGAGACGGCCACCCTGGAGTTTGCCCAAGAGATTCCAGCGGAAACTCAGGGCGTACTGCACATGTCCTTCACGGGCGAG
TTGAACGACAAGATGAAGGGCTTCTACAGGAGCAAGTACTTCGGGCCGAACGGCGATGAGCGCTATGCGGGTGTCACCC
AGTTTGAGGCCACCGATGCCCGACGCTGCTTCCCCTGCTGGGACGAGCCCGCCATCAAAGCCACCTTCGATATCACACT
GGTGGTGCCCAAGGATCGGGTGGCTCTGTCCAACATGCCGGTCATCAAGGAGGATTCTCTGCCAGGTGGTCTGCGACGA
GTGCGTTTCGACCGCACGCCCATCATGTCCACCTACCTGGTGGCCGTCGTAGTGGGCGAGTACGACTATGTTGAGGGCA
AGTCCGACGATGGCGTCCTCGTCAGGGTTTTCACGCCCGTTGGCAAACGCGAGCAGGGAACCTTCGCCCTGGAGGTGGC
AACCAAGGTGCTGCCGTACTACAAGGACTACTTCAACATCGCCTATCCGTTGCCCAAAATGGACCTTATCGCCATCTCC
GACTTCTCTGCCGGTGCCATGGAAAACTGGGGCCTGGTCACATACCGCGAGACCTTCGTGCTAGTGGATCCCAAGAACA
CCTCGCTGATGCGCAAGCAGTCGATTGCATTAACAGTGGGTCACGAGATTGCCCATCAGTGGTTCGGCAATCTGGTAAC
TATGGAGTGGTGGACCCATCTTTGGTTGAACGAGGGCTATGCCTCTTTCGTGGAGTTCTTGTGCGTACATCACCTATTC
CCAGAGTACGACATCTGGACGCAGTTCGTCACAGACATGTACACGCGAGCCCTGGAGCTGGACTCTCTGAAAAACTCTC
ATCCCATCGAGGTGCCCGTCGGCCATCCGTCCGAAATCGACGAGATCTTCGATGAGATCAGCTACAATAAGGGTGCCTC
GGTGATTCGCATGCTGCACGACTACATTGGCGAGGATACCTTCAGAAAGGGCATGAATCTGTATCTAACTCGTCATCAG
TATGGAAACACCTGCACCGAGGACTTGTGGGCTGCTCTGCAAGAAGCCAGCTCAAAGAACGTGGGCGAGGTGATGTCCT
CGTGGACACAGCACAAGGGCTTCCCAGTGGTTAGCGTTGAGTCAGAACAAACAAGCAAGAACCAGCGTCTGCTGCGCCT
TAAGCAGTGCAAGTTCACGGCCGATGGATCGCAGGCGGACGAGAATTGCCTCTGGGTGGTGCCAATTTCGGTGTCCACC
GCTAAGAATCCCACAGGCATCGCCAAGACTTTCCTGCTGGACAAGACCTCGATGGAGGTGACCCTCGACAATGTCGACG
AGGACGATTGGATCAAGATTAATCCGGGAACAGTGGGTTACTATCGCACCCGCTACTCGCAAGAAATGTTGGAGCAGCT
GATGCCTGCAGTGGAAAAGATGGAGCTGCCGCCTCTAGATCGCCTGGGATTGATCGATGATATGTTTGCCATGGTGCAG
GCGGGTCACGCAAGCACTGCCGATGTTCTGGCTCTGGTAGATTCGTACAGAAACGAGACGAACTACACGGTGTGGACTG
CTATCACCAACTCGCTAACCAATCTGCACATTCTTATCTCGCACACCGATCTTATGGAGGACTTCCATCGCTTCGGAAG
GAATCTGTACGAGCCGGTGGCTTACCGCCTTGGCTGGGAGCCACGCGATGGGGAGAATCACCTGGACACTTTGCTCAGG
AGCCTGGTGCTCACACGCTTGGTCTCCTTCCGCAGTAGCGATACCATCGAAGAGGCGCAACACCGCTTCCGCAGCCACG
TGAACGGTACAGAGTTGCTGCCGGCGGATCTGCGCACCACTTGCTACAAGGCTGTCCTGCAGGATGGCGACGAAAAGAT
CTTCGAGGAGATGCTTAATCTGTACAGGGCCACAGATTTGCATGAGGAGCAGGACCGCATATCGCGAGCTCTGGGTTGC
TGCGGAGATGTTACGCTGTTGCGTCGTGTCATTGACTTTGCCATGTCGGGTGAGGTGAGAGCTCAGGACTCTGTGTTTG
TAATTGTCGCCGTGGCCATCAACCCCAAGGGCCGTGACATGGCTTGGGACTTCTTTAAGGAGAACAACAAACAGCTCCT
GGAACGCTACCAGGGTGGCTTTTTACTTTCCCGTCTGATTAAGTATCTCATCGAGAACTTCGCGTCTGAGGAGCGCGCC
AAAGAGGTGGAAGAGTTCTTCCAGGTCAACCAAATCCCCGGCTGCGAGCGTACTGTATCTCAGGCGGTGGAGACGATCC
GCCTCAACGCCGCCTGGCTACAGCGTGATCGCGACCAGTTGGCGACGTTCCTCAGGGATGACGAA
>CG1009-PD scaffold_4784:1495665-1499923:+
ATGGCCCAGAAGGCAAAGTTCGAGAGGCTGCCCACCAATGTGGTGCCAAGACACTATGAGCTCCTCCTGCAGCCCAATC
TCATGGAGTTCACCTTCACGGGCAAGACCATAGTGCAAGTCAATGTCAAGGAGCCCACTACCCAGATAACCCTGAATGC
CCTGGACATTGTTCTTGATTCGGTGGAGCTCCACTACGAGTGCACCAAACTGAAGCCGGAGAAGATAGTCTACTCCGCG
GAAAATGAGACGGCCACCCTGGAGTTTGCCCAAGAGATTCCAGCGGAAACTCAGGGCGTACTGCACATGTCCTTCACGG
GCGAGTTGAACGACAAGATGAAGGGCTTCTACAGGAGCAAGTACTTCGGGCCGAACGGCGATGAGCGCTATGCGGGTGT
CACCCAGTTTGAGGCCACCGATGCCCGACGCTGCTTCCCCTGCTGGGACGAGCCCGCCATCAAAGCCACCTTCGATATC
ACACTGGTGGTGCCCAAGGATCGGGTGGCTCTGTCCAACATGCCGGTCATCAAGGAGGATTCTCTGCCAGGTGGTCTGC
GACGAGTGCGTTTCGACCGCACGCCCATCATGTCCACCTACCTGGTGGCCGTCGTAGTGGGCGAGTACGACTATGTTGA
GGGCAAGTCCGACGATGGCGTCCTCGTCAGGGTTTTCACGCCCGTTGGCAAACGCGAGCAGGGAACCTTCGCCCTGGAG
GTGGCAACCAAGGTGCTGCCGTACTACAAGGACTACTTCAACATCGCCTATCCGTTGCCCAAAATGGACCTTATCGCCA
TCTCCGACTTCTCTGCCGGTGCCATGGAAAACTGGGGCCTGGTCACATACCGCGAGACCTTCGTGCTAGTGGATCCCAA
GAACACCTCGCTGATGCGCAAGCAGTCGATTGCATTAACAGTGGGTCACGAGATTGCCCATCAGTGGTTCGGCAATCTG
GTAACTATGGAGTGGTGGACCCATCTTTGGTTGAACGAGGGCTATGCCTCTTTCGTGGAGTTCTTGTGCGTACATCACC
TATTCCCAGAGTACGACATCTGGACGCAGTTCGTCACAGACATGTACACGCGAGCCCTGGAGCTGGACTCTCTGAAAAA
CTCTCATCCCATCGAGGTGCCCGTCGGCCATCCGTCCGAAATCGACGAGATCTTCGATGAGATCAGCTACAATAAGGGT
GCCTCGGTGATTCGCATGCTGCACGACTACATTGGCGAGGATACCTTCAGAAAGGGCATGAATCTGTATCTAACTCGTC
ATCAGTATGGAAACACCTGCACCGAGGACTTGTGGGCTGCTCTGCAAGAAGCCAGCTCAAAGAACGTGGGCGAGGTGAT
GTCCTCGTGGACACAGCACAAGGGCTTCCCAGTGGTTAGCGTTGAGTCAGAACAAACAAGCAAGAACCAGCGTCTGCTG
CGCCTTAAGCAGTGCAAGTTCACGGCCGATGGATCGCAGGCGGACGAGAATTGCCTCTGGGTGGTGCCAATTTCGGTGT
CCACCGCTAAGAATCCCACAGGCATCGCCAAGACTTTCCTGCTGGACAAGACCTCGATGGAGGTGACCCTCGACAATGT
CGACGAGGACGATTGGATCAAGATTAATCCGGGAACAGTGGGTTACTATCGCACCCGCTACTCGCAAGAAATGTTGGAG
CAGCTGATGCCTGCAGTGGAAAAGATGGAGCTGCCGCCTCTAGATCGCCTGGGATTGATCGATGATATGTTTGCCATGG
TGCAGGCGGGTCACGCAAGCACTGCCGATGTTCTGGCTCTGGTAGATTCGTACAGAAACGAGACGAACTACACGGTGTG
GACTGCTATCACCAACTCGCTAACCAATCTGCACATTCTTATCTCGCACACCGATCTTATGGAGGACTTCCATCGCTTC
GGAAGGAATCTGTACGAGCCGGTGGCTTACCGCCTTGGCTGGGAGCCACGCGATGGGGAGAATCACCTGGACACTTTGC
TCAGGAGCCTGGTGCTCACACGCTTGGTCTCCTTCCGCAGTAGCGATACCATCGAAGAGGCGCAACACCGCTTCCGCAG
CCACGTGAACGGTACAGAGTTGCTGCCGGCGGATCTGCGCACCACTTGCTACAAGGCTGTCCTGCAGGATGGCGACGAA
AAGATCTTCGAGGAGATGCTTAATCTGTACAGGGCCACAGATTTGCATGAGGAGCAGGACCGCATATCGCGAGCTCTGG
GTTGCTGCGGAGATGTTACGCTGTTGCGTCGTGTCATTGACTTTGCCATGTCGGGTGAGGTGAGAGCTCAGGACTCTGT
GTTTGTAATTGTCGCCGTGGCCATCAACCCCAAGGGCCGTGACATGGCTTGGGACTTCTTTAAGGAGAACAACAAACAG
CTCCTGGAACGCTACCAGGGTGGCTTTTTACTTTCCCGTCTGATTAAGTATCTCATCGAGAACTTCGCGTCTGAGGAGC
GCGCCAAAGAGGTGGAAGAGTTCTTCCAGGTCAACCAAATCCCCGGCTGCGAGCGTACTGTATCTCAGGCGGTGGAGAC
GATCCGCCTCAACGCCGCCTGGCTACAGCGTGATCGCGACCAGTTGGCGACGTTCCTCAGGGATGACGAA
>CG1009-PE scaffold_4784:1494683-1499923:+
ATGTACAAAAATGCACTGAAAGGTGGTATTCGCACGGCCAAGCAGGCTTGGAAGTTAAAAAACGCCGCCAGATATACTC
AGAGTTGCTACTTCCCCGCCAGAATCGCCCCGAGAACACCTTTGTTGCTACTAAAAACGACAGGCGATAACAACAGCTC
CCCCCGTACCGTTGCTAACCATTATCGGACAGCTCCAGTTAACCCCCCGGAGCAGCCGAAACCGAACCCCAGCGGAGAA
GCAGATAAGACCACCTCAGTAAAGCATCTTTTTCGAGCAGAAAGCGGCCACCTCAACGCGCTAATCTCGTCAAAGCAAT
TCGTGAAGGTGCAAAAGCAGTTCTACAGGGACTTCTCTTCCGCTTCGCTTGGAGCCCCCCTGAAGTGCAGTGACGCTCC
GTTGCTGGGAGATTTGTGCAGTCAGTATCGCGCCATTCTCGCTCACACATCAGCGGACGTGATTCCAGGTCAGGATCGC
CATCATCCAGGGTGCAACCATCAGCAGATCAGGCGGGCACACACACAGTTACTGAGCAACGAGCAGCAACTGGAGCAGG
AGCGCAAGATGGCCCAGAAGGCAAAGTTCGAGAGGCTGCCCACCAATGTGGTGCCAAGACACTATGAGCTCCTCCTGCA
GCCCAATCTCATGGAGTTCACCTTCACGGGCAAGACCATAGTGCAAGTCAATGTCAAGGAGCCCACTACCCAGATAACC
CTGAATGCCCTGGACATTGTTCTTGATTCGGTGGAGCTCCACTACGAGTGCACCAAACTGAAGCCGGAGAAGATAGTCT
ACTCCGCGGAAAATGAGACGGCCACCCTGGAGTTTGCCCAAGAGATTCCAGCGGAAACTCAGGGCGTACTGCACATGTC
CTTCACGGGCGAGTTGAACGACAAGATGAAGGGCTTCTACAGGAGCAAGTACTTCGGGCCGAACGGCGATGAGCGCTAT
GCGGGTGTCACCCAGTTTGAGGCCACCGATGCCCGACGCTGCTTCCCCTGCTGGGACGAGCCCGCCATCAAAGCCACCT
TCGATATCACACTGGTGGTGCCCAAGGATCGGGTGGCTCTGTCCAACATGCCGGTCATCAAGGAGGATTCTCTGCCAGG
TGGTCTGCGACGAGTGCGTTTCGACCGCACGCCCATCATGTCCACCTACCTGGTGGCCGTCGTAGTGGGCGAGTACGAC
TATGTTGAGGGCAAGTCCGACGATGGCGTCCTCGTCAGGGTTTTCACGCCCGTTGGCAAACGCGAGCAGGGAACCTTCG
CCCTGGAGGTGGCAACCAAGGTGCTGCCGTACTACAAGGACTACTTCAACATCGCCTATCCGTTGCCCAAAATGGACCT
TATCGCCATCTCCGACTTCTCTGCCGGTGCCATGGAAAACTGGGGCCTGGTCACATACCGCGAGACCTTCGTGCTAGTG
GATCCCAAGAACACCTCGCTGATGCGCAAGCAGTCGATTGCATTAACAGTGGGTCACGAGATTGCCCATCAGTGGTTCG
GCAATCTGGTAACTATGGAGTGGTGGACCCATCTTTGGTTGAACGAGGGCTATGCCTCTTTCGTGGAGTTCTTGTGCGT
ACATCACCTATTCCCAGAGTACGACATCTGGACGCAGTTCGTCACAGACATGTACACGCGAGCCCTGGAGCTGGACTCT
CTGAAAAACTCTCATCCCATCGAGGTGCCCGTCGGCCATCCGTCCGAAATCGACGAGATCTTCGATGAGATCAGCTACA
ATAAGGGTGCCTCGGTGATTCGCATGCTGCACGACTACATTGGCGAGGATACCTTCAGAAAGGGCATGAATCTGTATCT
AACTCGTCATCAGTATGGAAACACCTGCACCGAGGACTTGTGGGCTGCTCTGCAAGAAGCCAGCTCAAAGAACGTGGGC
GAGGTGATGTCCTCGTGGACACAGCACAAGGGCTTCCCAGTGGTTAGCGTTGAGTCAGAACAAACAAGCAAGAACCAGC
GTCTGCTGCGCCTTAAGCAGTGCAAGTTCACGGCCGATGGATCGCAGGCGGACGAGAATTGCCTCTGGGTGGTGCCAAT
TTCGGTGTCCACCGCTAAGAATCCCACAGGCATCGCCAAGACTTTCCTGCTGGACAAGACCTCGATGGAGGTGACCCTC
GACAATGTCGACGAGGACGATTGGATCAAGATTAATCCGGGAACAGTGGGTTACTATCGCACCCGCTACTCGCAAGAAA
TGTTGGAGCAGCTGATGCCTGCAGTGGAAAAGATGGAGCTGCCGCCTCTAGATCGCCTGGGATTGATCGATGATATGTT
TGCCATGGTGCAGGCGGGTCACGCAAGCACTGCCGATGTTCTGGCTCTGGTAGATTCGTACAGAAACGAGACGAACTAC
ACGGTGTGGACTGCTATCACCAACTCGCTAACCAATCTGCACATTCTTATCTCGCACACCGATCTTATGGAGGACTTCC
ATCGCTTCGGAAGGAATCTGTACGAGCCGGTGGCTTACCGCCTTGGCTGGGAGCCACGCGATGGGGAGAATCACCTGGA
CACTTTGCTCAGGAGCCTGGTGCTCACACGCTTGGTCTCCTTCCGCAGTAGCGATACCATCGAAGAGGCGCAACACCGC
TTCCGCAGCCACGTGAACGGTACAGAGTTGCTGCCGGCGGATCTGCGCACCACTTGCTACAAGGCTGTCCTGCAGGATG
GCGACGAAAAGATCTTCGAGGAGATGCTTAATCTGTACAGGGCCACAGATTTGCATGAGGAGCAGGACCGCATATCGCG
AGCTCTGGGTTGCTGCGGAGATGTTACGCTGTTGCGTCGTGTCATTGACTTTGCCATGTCGGGTGAGGTGAGAGCTCAG
GACTCTGTGTTTGTAATTGTCGCCGTGGCCATCAACCCCAAGGGCCGTGACATGGCTTGGGACTTCTTTAAGGAGAACA
ACAAACAGCTCCTGGAACGCTACCAGGGTGGCTTTTTACTTTCCCGTCTGATTAAGTATCTCATCGAGAACTTCGCGTC
TGAGGAGCGCGCCAAAGAGGTGGAAGAGTTCTTCCAGGTCAACCAAATCCCCGGCTGCGAGCGTACTGTATCTCAGGCG
GTGGAGACGATCCGCCTCAACGCCGCCTGGCTACAGCGTGATCGCGACCAGTTGGCGACGTTCCTCAGGGATGACGAA
>CG1009-PF scaffold_4784:1495665-1499923:+
ATGGCCCAGAAGGCAAAGTTCGAGAGGCTGCCCACCAATGTGGTGCCAAGACACTATGAGCTCCTCCTGCAGCCCAATC
TCATGGAGTTCACCTTCACGGGCAAGACCATAGTGCAAGTCAATGTCAAGGAGCCCACTACCCAGATAACCCTGAATGC
CCTGGACATTGTTCTTGATTCGGTGGAGCTCCACTACGAGTGCACCAAACTGAAGCCGGAGAAGATAGTCTACTCCGCG
GAAAATGAGACGGCCACCCTGGAGTTTGCCCAAGAGATTCCAGCGGAAACTCAGGGCGTACTGCACATGTCCTTCACGG
GCGAGTTGAACGACAAGATGAAGGGCTTCTACAGGAGCAAGTACTTCGGGCCGAACGGCGATGAGCGCTATGCGGGTGT
CACCCAGTTTGAGGCCACCGATGCCCGACGCTGCTTCCCCTGCTGGGACGAGCCCGCCATCAAAGCCACCTTCGATATC
ACACTGGTGGTGCCCAAGGATCGGGTGGCTCTGTCCAACATGCCGGTCATCAAGGAGGATTCTCTGCCAGGTGGTCTGC
GACGAGTGCGTTTCGACCGCACGCCCATCATGTCCACCTACCTGGTGGCCGTCGTAGTGGGCGAGTACGACTATGTTGA
GGGCAAGTCCGACGATGGCGTCCTCGTCAGGGTTTTCACGCCCGTTGGCAAACGCGAGCAGGGAACCTTCGCCCTGGAG
GTGGCAACCAAGGTGCTGCCGTACTACAAGGACTACTTCAACATCGCCTATCCGTTGCCCAAAATGGACCTTATCGCCA
TCTCCGACTTCTCTGCCGGTGCCATGGAAAACTGGGGCCTGGTCACATACCGCGAGACCTTCGTGCTAGTGGATCCCAA
GAACACCTCGCTGATGCGCAAGCAGTCGATTGCATTAACAGTGGGTCACGAGATTGCCCATCAGTGGTTCGGCAATCTG
GTAACTATGGAGTGGTGGACCCATCTTTGGTTGAACGAGGGCTATGCCTCTTTCGTGGAGTTCTTGTGCGTACATCACC
TATTCCCAGAGTACGACATCTGGACGCAGTTCGTCACAGACATGTACACGCGAGCCCTGGAGCTGGACTCTCTGAAAAA
CTCTCATCCCATCGAGGTGCCCGTCGGCCATCCGTCCGAAATCGACGAGATCTTCGATGAGATCAGCTACAATAAGGGT
GCCTCGGTGATTCGCATGCTGCACGACTACATTGGCGAGGATACCTTCAGAAAGGGCATGAATCTGTATCTAACTCGTC
ATCAGTATGGAAACACCTGCACCGAGGACTTGTGGGCTGCTCTGCAAGAAGCCAGCTCAAAGAACGTGGGCGAGGTGAT
GTCCTCGTGGACACAGCACAAGGGCTTCCCAGTGGTTAGCGTTGAGTCAGAACAAACAAGCAAGAACCAGCGTCTGCTG
CGCCTTAAGCAGTGCAAGTTCACGGCCGATGGATCGCAGGCGGACGAGAATTGCCTCTGGGTGGTGCCAATTTCGGTGT
CCACCGCTAAGAATCCCACAGGCATCGCCAAGACTTTCCTGCTGGACAAGACCTCGATGGAGGTGACCCTCGACAATGT
CGACGAGGACGATTGGATCAAGATTAATCCGGGAACAGTGGGTTACTATCGCACCCGCTACTCGCAAGAAATGTTGGAG
CAGCTGATGCCTGCAGTGGAAAAGATGGAGCTGCCGCCTCTAGATCGCCTGGGATTGATCGATGATATGTTTGCCATGG
TGCAGGCGGGTCACGCAAGCACTGCCGATGTTCTGGCTCTGGTAGATTCGTACAGAAACGAGACGAACTACACGGTGTG
GACTGCTATCACCAACTCGCTAACCAATCTGCACATTCTTATCTCGCACACCGATCTTATGGAGGACTTCCATCGCTTC
GGAAGGAATCTGTACGAGCCGGTGGCTTACCGCCTTGGCTGGGAGCCACGCGATGGGGAGAATCACCTGGACACTTTGC
TCAGGAGCCTGGTGCTCACACGCTTGGTCTCCTTCCGCAGTAGCGATACCATCGAAGAGGCGCAACACCGCTTCCGCAG
CCACGTGAACGGTACAGAGTTGCTGCCGGCGGATCTGCGCACCACTTGCTACAAGGCTGTCCTGCAGGATGGCGACGAA
AAGATCTTCGAGGAGATGCTTAATCTGTACAGGGCCACAGATTTGCATGAGGAGCAGGACCGCATATCGCGAGCTCTGG
GTTGCTGCGGAGATGTTACGCTGTTGCGTCGTGTCATTGACTTTGCCATGTCGGGTGAGGTGAGAGCTCAGGACTCTGT
GTTTGTAATTGTCGCCGTGGCCATCAACCCCAAGGGCCGTGACATGGCTTGGGACTTCTTTAAGGAGAACAACAAACAG
CTCCTGGAACGCTACCAGGGTGGCTTTTTACTTTCCCGTCTGATTAAGTATCTCATCGAGAACTTCGCGTCTGAGGAGC
GCGCCAAAGAGGTGGAAGAGTTCTTCCAGGTCAACCAAATCCCCGGCTGCGAGCGTACTGTATCTCAGGCGGTGGAGAC
GATCCGCCTCAACGCCGCCTGGCTACAGCGTGATCGCGACCAGTTGGCGACGTTCCTCAGGGATGACGAA
>CG10090-PA scaffold_4770:13427028-13427693:+
ATGGAGTACAATCGCCAGCCGTGTCCCATTAGGATTGTCGAGGATTGCGGATGTGCCTTCATGATGGGCACCATCGGAG
GATCGCTGTTCGAGTTCCTCAAGGGTTTCCGTAACGCTCCGTCCGGATTGCAGCGTAGCCTTTACGGTGGAATTGATTC
GGTGAAGATGAGGACGCCCTCCATTGCCGGCAGCTTTGCCGTTTGGGGAGCCACGTTCAGCACAGTGGATTGTGTCCTG
GTCCACTATCGGCAGAGGGAGGACGCCTGGAACTCGATACTCAGTGGAGCGGCCACTGGTGGGATATTGGCAGCCCGTA
ATGGCATTCGGGCCATGGCCAACAGTGCTCTGGTGGGCTGCCTGGTTCTGGCCATGATTGAAGGAGCAGGTGCAGCAGT
GGCCACCATTAATGCAGCCGATAAGGGGGAAGGGATAGCCATCCAACCGCAGCGGGCGCAGTGGGAGACCCTAATGGAG
ACTATCGATCCGAAGAGAGGAACTTCCGCTCAAGACTTCGCACTGACAGAGTTTGAACGTGTGCTGGACAAATGTCGAG
AGAACAGGGAACTAAATTTACTTCAGGACCTTCCGGTTAAGAGTCACGAGCGGGAGACCAAACAGAAGCCATTCTATTC
CCTCTTGGATCTGGTGAAACTATCCCAGATGTTC
>CG10091-PA scaffold_4770:13423050-13423703:+
ATGCTGGACTTCTACTACATGCTCTACTCGGCACCTTGCCGTTCCATCCTGATGACTGCCCGTGCCCTGGGACTGGAGC
TGAACAAGAAGCAGGTCGATCTGGATGCCGGTGAGCATCTGAAGCCGGAGTTTGTGAGGATCAATCCTCAGCATACGAT
TCCCACGCTCGTCGACGACGGGTTCGCGCTCTGGGAGTCGAGGGCTATACTGATTTATCTGGGCGAGAAGTACGACAAG
GATGGCTCCCTGTATCCCAAAGATCCCCAGCAGAGGGCCGTCATCAACCAGCGCCTGTTCTTCGATCTGAGCACTCTGT
ATCAGAGCTACGTGTACTACTACTATCCCCAGTTGTTTGAGGATGTGAAGAAGCCGGCTGATCCCGAGAACGTCAAGAG
GATCGATGCTGCCTTCGATATGTTCAATACTCTGCTGAAGGGCCAGCAGTACGCCGCCCTCAACAAGTTAACTCTGGCC
GATTTTGCCCTCCTGACCACCGTTTCCACGTTTGAAATATCGGAATATGATTTTCGTAAATATCCGGAAGTGGTCAGGT
GGTACGAGAATGCCAAGAAAGTGATACCCGGCTGGGAGGAGAACTGGGAGGGCTGCGAGTACTACAAGAAATTGTATCT
GGGTGCGATATTGAACAAACAA
>CG10092-PA scaffold_4770:3954251-3956237:+
GAGCTTACGGAAACGATGATTCGCATACGGCAAGCGATTTGCGAGCAGCTGCCGCAGCTCAAGAACGCCTGCCATGCGC
TCGAAGTGCCTGTCAGGAGACAGCAGCTGCCGAACGCCGGACGACCGACTGTGGAGTGGACTCTGCCCTCTGCGCTAGC
GCAACAGGAGGGCGAACTGCTGGATTCATTGAAGAAGCACAGATTTGAGGAAGCCTATGTGGAAGACGTTCGCATAGTA
CCCAGTGCTGGGCGCAGTGCAGCCAAGATCGTGTTCCAGCTGCAGCCACAGCTCTTTGCAGAGCAGCTCCTCCAAACTA
AAGAGAATGCCGTGCATCCTTCGCCCTTTGCTGCGGAACACATAGTGGTAGAGTACAGCTCGCCCAACATAGCCAAACC
CTTCCACGTGGGCCACCTGCGCTCCACAATCATCGGCAATGTTCTGGCCAATCTGCACCAGCATTTAGGCTACCGCACC
ACCCGCTTGAACTACCTGGGGGATTGGGGCACGCAGTTCGGACTACTGGCACTAGGAGTTCAACTGCTGAATGTAAGCG
ACAAGGAGATGCAACTATCCCCAATTGAAACGCTGTACAAATGCTACGTGGCCGCCAACAAGGCGGCTGAACAAAGACC
AGAAATCGCGCAACAAGCAAGGCACCTCTTCGCCGCCTTAGAAGAAGGAACGGATACAACAATGACCAAGCAATGGCAG
CAGTACAGAAAGTACACTATAGAGGATCTATCCAAAGTCTATAACCGATTGGGAGTTCACTTCGACAGCTACGAATGGG
AGTCCCAGTACTCCCAGCAGCACATTCAGGGAGTTCTGGACAAACTGCGCAGTGCTGGACTCCTGCAGCCAGAGCACGA
TGGTCGTGAGGTTGTTGTGGTGGATGGTCGCCGCATTCCTGTGATCAAGAGTGATGGCTCCACTTTGTACCTAGCACGG
GACATCGCTGCGCTGCTGGAGAGGCTCTCCAGGTTCCAGTTCTCCCGCTTGCTCTACGTCGTGGACAATGGTCAAGCGG
ATCATTTTAATGCCCTCTTTAAAACATCGGCAGCCCTGAATGACCGCCTAAGTCTGGAACAGCTGCAACATGTAAAATT
CGGACGCATTCATGGGATGAGCACTCGGCAGGGAAAGGCAGTCTTCCTGAAAGATGTACTGGATGAAGCACGAGATATA
ATGCGAGAAAAACGAAGCTGTAGCCCAACTACCAGACAAAATTATAATCTGGATGACGAACATGTATGTGATATTCTGG
GCGTGTCGGCCGTCCTGGTCAATGTTCTCAAGCAGCGAAGGCAACGCGATCACGAGTTTAGCTGGCAGCAGGCGCTCCA
AGTAAATGGGGACACTGGAATCAAGCTGCAATACACACACTGCCGCCTGCACAGCTTGCTGCAAAACTTCAGTGAAGTA
GATCTGGACGATATTAAGCCTGATTGGAAGCACTTCGCCACGGAGCCAGCGGATGCCTTGGATCTGCTCTACGCACTGG
CGCGCTTCGATCAAAGCATTTGGCAATCGAAGGAGCAACTGGAGGCCTGTGTCCTTGTCAACTATCTCTTTGGATTGTG
CAATGCCGCCAGTCGAGCGCTGAAGAGATTGCCTGTGAAGCAAGAGTCCTGCCTACAAAAGCAACTCCAACGCCTGCTT
CTCTTTCACGCTGCCAAAAGAACACTGCGACAGGGCATGCAGCTTCTGGGCCTGCGCCCACTGGACCAAATG
>CG10093-PA scaffold_4770:13556819-13558652:+
ATGGATACGTTCAAACTGCTGTTAACCGTGGGAGTGTTTTTCTGGATATACTTACTATGGAGTCGTCGCAGGCTCTATA
TGCTGCAACTGAAGCTCTCAGGACCCATGGGATTACCCGTTCTGGGCGTTGCCTGGGAGTATCTGATCACCTATAAACG
CAAAATGAGCATACGAACCAAGTATATGGATATTTACGGTTCCACGTGTATCTTGTGGATGGGACCCACGCCATTGATA
ATCACACGGGATCCAAAGATTGCCGAGGAAATCTTCATGTCCCCAGAGTGCCTCAATAGGAGCTCGCTACTTTCCAAAC
CGATTTCCAGCTGTGCAGGCGATGGGTTATTGTCATTACAGGGATCCAAGTGGGTTGAACGTCGCAAGCACTTGAATCC
CACATTCAGGCAAAATGTTCTGCTGAGTTTTCTTCCCATTTTCAACGCTGAATCGAAATCTTTGGTGGCCTTCCTGGAC
TCATTTGTCGGTCAGGGTGAAAAGAAGGTCCTCGATGATATAGTAAGATGGTCGTTTAGAGTAGCCACTCAAACCACAG
TAGGAACTGATGTGAAGGAAGAAACGGCCTTCAAGAACGATTCAGTTTTGAAAAGTTACGAGTCGCTTATGAAAATTAT
CGTCATGAATATTTTGTTGCCATTCACTCACAACAAGATAATTTCAACACTGTGCGGATTTGAAGCGCAGAAAACTTCG
GCCAGGATTAATATTTACAAAATGATAGCCACAATCGTTGACCGCAAGTTAATGTCAAAGCCCAAGAGTGGCTCACAGC
CTGAAGTAAGCTCTTTGATTAAGAAGTCCATGGAACTCTATCGGAATGGAGAATTGCCCGTGGAAGAGGTGCGATCCGA
GTGCTGCTCTATGGTTGCCGCTGCCTTTGAGACAACCGGTGTCACGGTGTGTCACGCCCTCACCCTGCTGGCCATGTTC
CCGGAGCACCAGGACACGATCTACCAGGAGCTGAAGGAGCTGTTTCCCATGGCCGGCGACTTTGAGGTGACGTACGACG
ATTTGCAAAGAATGGTGTATCTGGAGCGCGTGTTAAACGAAACCCTGCGATTGATACCTTCTGTTCCATTTACACCGAG
AGAAACACTACAGGATTTCCGGCTGTCCACTGGAGTGGTCATTCCAAAGGGAGTCGCAATTGGTGTCGATATATTTGCC
ACCCATCGCAACCGGGATCATTGGGGTCCCGATCCATCGATGTTCAACCCAGATCACTTTCTGCCCGACAATGTGCGCG
ATAGGCACCCTTACGCTTACATTCCCTTTTCGAAGGGAAGGCGAAATTGTATAGGTTGGAAATATGGATTGATGTCATC
CAAGCTTGCCTTGTCTAAGATACTTAGGAACTACAAAGTGAGCACTTCTTATCGATACGGAGATCTCGAATTCGTTGAC
AACATGGGAATGAAACTGGCTCAGTTGCCTGGACTAGAATTTCATCGGCGGACT
>CG10094-PA scaffold_4770:13559014-13560822:+
ATGATAGACATAAAATTGTTGACCGCTGCGAGTGTAATTCTGTGGATCCTTTTTATATGGAGTCGACGCAAATTATACA
TGCTGATGCTGCAGTTGCCGGGAACCATGGGACTTCCTTTAATTGGGAATTCCATAGGATATCTACTCATTGGCAGGCG
CAGCATGAGTTCAAGAACCAGGTATATGGATAGGTACGGTTCCACATTTCTGTCCTGGATAGGCACAACTCCCATTTTG
ATAACAAGAGATCCAAAGATGGCCGAGGAGGTCTTCACGTCACCCTTGTGCATTAACAGAAGCTCTCAGACAACTAATG
CGATGGCACTTTCTATGGGAAAGGGACTGCTGACACTACAGGGATCCAAGTGGATGGCGCGTCGCAAGCAGATGAATCC
CGCATTTAAGCATAGTGTTTTGCTCAGCTTTCTTCCCATTTTCAATGCCGAAACGGATTTACTGGTCAGCTTTTTTGAC
TCCTATGTTGGTAAAGGTGAAGTAGATGTCCTGCCAGACCTTATTCGATGGTCATTCAAAATAGCTACTCAAACCACAT
TGGGCACGGATGTTACAAAAGATGATAGTTTCAAGGACGACACAATATTGAAGAGCTACCAGTCGATCTTGCGACATAC
CATCATAAATATTTTCTTGCCATTTGTGCAAAATAAAATTCTTTCCAAACTCTTCGGACTTGAAAGGCTGCGAGCAAGA
GACGTTTCTGAGATTAATAAAATGATAAACAACATTCTGAACAAAAAGCTAAATTCAAACCCTGCCAATAATTGCGAGT
CTGAACTTAAGACGGTTATACACTGGGCAATAGAACTTTTTCGTAATGACGAAATATCCCTAACTGAGTTATGTGCCGA
ATGCAGCAGTATGGTTCTCGCCGCATTCGAGACAACCGCCCACACGGTTTATCATGCCCTCGTTTTGCTGGCCATGTTC
CCCGAGCATCAGGAAATGGTCTTCAACGAGATTAAGGAGCACTTCCCTTTGGCCAAAAACTTCGAGGTTACCCACACCG
ATCTTCAACAATTGGCTTACCTCGATCGCGTGTTGAATGAAACCCTGCGATTGTTACCATCCGTTCCGATCTCCGCGAG
GGAAACACTGGAGGACTTGCAGCTATCAAATGGAGCTGTGATCCCCAAAGGAATGGTTATCGTCATAGACATATTCAAC
ACTCATCGAAACAGCGATTATTGGGGCCCAGAAGCAGCGCGCTTCAATCCCGAAAACTTTCTACCGGAAAAAATCCAAA
ATAGGCATCCATATGCCTTTGTTCCTTTTTCGAAGGGAAAGAGAAATTGCATTGGCTGGCAATATGGACTGATGTCTTC
GAAGCTAGCTTTGGTCAAGATACTGAGAAACTACCAGCTAAGTACTAGCTTTCCCTATGAAAATCTGAAATTCGTCGAC
CACATGGTCATGAAGCTGCATCAGTCACCACAACTGGCATTTCAACGACGAACT
>CG10095-PA scaffold_4770:13642554-13658866:+
ATGGAGTTGGCCAAGATGCCGCGGCGCCTGATCTTGCTGGCCCTGCTCATCTGTTTGCCGGCCAACAGAGGGCAGGCGG
AGGAGACATCAATATTAAACAGCAATGGAACAAATGGGCGAGCATTTCAAAGGACTCAATCAAGGCGCGAGGCATTAAT
TCCGGCGACAACGCAAATGGCCCAGACGCTGGACAAAGCCAGCGCATTTAGGCCAACAATGGCTGCAGCTCTGGATGCA
TCGGCTCCGAACCGCTCCCGCAACAATGTAGCCATTAATAACATTAGCAACAATGGCGATCAGCGCCTGAGGCTGACCG
CTGCCCTCGAAGCGAATCTGATTATGAGCAATCGGAATGTCCAGGAGCAGCACAGCTACAGAATCACGCAGGACAACGC
CACATCTGCAGCTTCGATTGCCCCGAACGGAACGCCATTTGGGGATGCCCCCCCAATCCCAGGGGCAGCAGCTGCAGCG
ACTACAACAACAATGGATCCTGCCACAACGACACCTACAACAACAACGAGGCGTACTACACGCCGTCCGGTGGCAACAA
CAACACTGAAGCCACCGCCAACAATAGATGATTACCAGACAATAATTAGCCAGGCGGGCACCCATGCCTATCTGCCATG
CAATGTTAAGCAGCTGGTGAAGAAGCCGATATCCTGGCTGCGCATGAGGGACGGGCACATCCTTACCGTAGACCAGACC
ACCTTCATCGCGGATCAGCGCTTTCAGTCCGTGTTCTCCCCAAATCCTGAGCGTTGGTCGCTGCAGATCAAGTACGTGC
AGCTGAAGGACGAAGGAACCTACGAGTGCCAGGTGTCCACGGAGCCCAAGGCCAGTGCCATTGTGCATCTAAGGATAGT
GGAGCCGAAAACCGAATTAATTGGCGAGTCAACGCGACATGTGAAGGCCGGAAGTCAAGTGAAATTGCGTTGCATAATT
AGCCAGGCTCTGGAGCCGCCGCTATTCATTAATTGGTTTTACAATCAGAAGCAAATCTATTTGCATAATCGTCGCGGTT
GGCGTACGGAAATTGAACGAATCGATCTGCCAGCGGAAGTGCCAACCACCACCAGCACCACCACTACGACAACAACAAC
CAGCACCACGACCACCTCCACCTCCACCACCACCACCACCACCAGCAGCACAACACCAGCAACACCATCGACACCATCG
ACATCGGCCACAGGATCAACAGAAGGCGCCACACCCTCGGCTACGCTTAATGGTCTGGTAACCATAACACGTTCATATA
TTCTAGATGCCATATCCCAGAATGATGTTTCCGAAGTGGGGGCCGCTGCAGGAGTGGCTGTTGCAACGGAGGCGCCAAC
AGCTCAGCTGGCTCCCGAGGTGGAGGCAACGCCTTCGACTTCTGGGACGTCGGCGGGCGCAGGACTCCTCCTTGCCTCC
ACCAGTGCTGCATCCGTTGGAGGAGCTGCAGCAGCAGGCATAACTGCTGCAGTGACAGGTGACTCCGCAGCAGCAGCAG
CAGGAGCAACAACCAGCGTCTGGCTGACAACAATGGAGGCTGAGGCGGCAACAACTGCGGCCACAACAACGACAACCAT
GCTGCCAAGCAGCAGTTTCATTAAGCAGATAACGACGGCTTCTCTCATCATTCCGGCCGTAGTCAAACTGGATTCCGGC
AACTACACGTGCAGCCCCTCGAACAGTGCCCCCCGCACCATTGTGCTCCACGTGCTGAACGGTGAATATTCCGCCTCGG
CCATTAAGTCGGGCAGTGTCAGCTGGAGTGCGCTAATTGGATGTCACGGCTATTTGCACTGGCGGAATGTTTCAACGCT
TCTGACACTTTTGTGGATTATTAAATTTGCACTGGCCAGGGACATCTGCCAACCGAATGCCATCAGCAAAGCCACCACA
AGGACATCGGCTCTACTCGCAGGAGACGGAGCAACAGCAGATGGGACAGGGGAAACAGGACCCAAATTAGGGGCCAGCT
TCCACAGGGTCAGCAGCTCAATTAGTGCCACCAAAGTGGCCGAGGACAAGACT
>CG10096-PA scaffold_4770:13400677-13402382:+
ATGCGGGAGCGATGCGCCGCCTGGGATAAGGATCCGGTCTTCGTTAATCTAATGAAAACCAATCCAGAGGCTTTAAAGC
GAGTGGTACCTTTTGCTGGGGATTGCCAGGAGCCGGATCTTGGCCTGAGCATCAGCGATCGCCAGGTTTTGGTTAATGA
GGTGCAGATTGTTATCCACACTGCGGCCACTGTGCGTTTTGTGGAGCCGTTGCACATCGCACTGGCGGTGAACACACGG
GCCACCCGACTCATGATTCAACTGGCCAGGGAGATGGCCCACCTGGAGTCCTTCGTCCATGTGTCCACCGCGTACTCAA
ACTGCGTGGTGGAGCACGTCAGTGAGCGCTACTACCCGGAGTACTTGAACTGCACTGCCGACAAGATCCTGGAGCTGCT
GGAAAGCCTTAGTCCTGAGCTGTTGGATGACATGACACCGGCATTGCTGGGCAAGTATCCCAATACGTATACGTATACC
AAGGCGCTGGCGGAGCAAGTGCTCCAGCTGGAGGCGAAGGATTTGCCGCTTAGCATTTTTCGACCAGGCGTTATAATTG
CCAGCTATAAGGAGCCCATGCCCGGCTGGATCGACAACCTATACGGACCCATTGCAGTTCTCTACGGAGCAGCCTTCGG
AATACTGCGTATCACACTGCTTAATCTTAAGGCCCAGGCTGGCATTGTACCCGTGGATTACTGCGTCAATATGGTGCTG
GCCTGCGCTTGGAACACGGCCCGGGATAGTAGCATCAAGCAATCCCCGGAGCCACCTATCTACAACTTTACGCCGAACG
AGGATAACCTGATAACCTGGGGTGGCTTCCGGGACAAGGCAGCTCTGCTGCGGTACAACTATCCCCTGAGTAAGATGAT
GTGGATGCCGTTTCTGCACTGCACCACCATTCCCTGGCTATTCCGGTTCACGGCCATCTTTTACCACCTGCTACCCGGT
TATGCCATTGATCTGGTCCTGCGTATATGGGGCAAAAAGCCGCGCATGATCAAGTTGTACGACAAAATCCACAAGAACA
TTGATATTCTGGCGCCCTTTGTGATCACATCCTGGTTCTTCGATACCGTCAACACCCGCAAGCTGTGGGCCAAAATGTC
TGCCGAGGATCAGAAGCTTTACGACTTCAATATGAGCAGCGTCGACTGGGACGATTACTTCCTGCAAGCCCTGGCCGGG
GTTCGCATCTACCTTGCAAAGGAGAAACCAGGACAGGACATACTGGAAAACGGACAAAGGATCTACAGGAGGTTTAAAT
TTCTTCATCGGCTCCTGCAGTTCACTCTTTGTAGCGGTGCCGTCGCAATATTATGGTCAATTTTTAAGCGCCTACTGGG
CCCATTTATA
>CG10096-PB scaffold_4770:13400303-13402382:+
ATGGCCACGGATGTGCAAACTTTTTACAAAGACAAAACTGTCTTTCTAACCGGCGGCAGTGGGTTCCTTGGAAAAGTGA
CCATTGAGAAGCTGCTTCGCACCACGGAGGTGAAGCGCATCTATGTGCTGCTTCGATCCAAGCGCGGCCAGGAAATGCG
GGAGCGATGCGCCGCCTGGGATAAGGATCCGGTCTTCGTTAATCTAATGAAAACCAATCCAGAGGCTTTAAAGCGAGTG
GTACCTTTTGCTGGGGATTGCCAGGAGCCGGATCTTGGCCTGAGCATCAGCGATCGCCAGGTTTTGGTTAATGAGGTGC
AGATTGTTATCCACACTGCGGCCACTGTGCGTTTTGTGGAGCCGTTGCACATCGCACTGGCGGTGAACACACGGGCCAC
CCGACTCATGATTCAACTGGCCAGGGAGATGGCCCACCTGGAGTCCTTCGTCCATGTGTCCACCGCGTACTCAAACTGC
GTGGTGGAGCACGTCAGTGAGCGCTACTACCCGGAGTACTTGAACTGCACTGCCGACAAGATCCTGGAGCTGCTGGAAA
GCCTTAGTCCTGAGCTGTTGGATGACATGACACCGGCATTGCTGGGCAAGTATCCCAATACGTATACGTATACCAAGGC
GCTGGCGGAGCAAGTGCTCCAGCTGGAGGCGAAGGATTTGCCGCTTAGCATTTTTCGACCAGGCGTTATAATTGCCAGC
TATAAGGAGCCCATGCCCGGCTGGATCGACAACCTATACGGACCCATTGCAGTTCTCTACGGAGCAGCCTTCGGAATAC
TGCGTATCACACTGCTTAATCTTAAGGCCCAGGCTGGCATTGTACCCGTGGATTACTGCGTCAATATGGTGCTGGCCTG
CGCTTGGAACACGGCCCGGGATAGTAGCATCAAGCAATCCCCGGAGCCACCTATCTACAACTTTACGCCGAACGAGGAT
AACCTGATAACCTGGGGTGGCTTCCGGGACAAGGCAGCTCTGCTGCGGTACAACTATCCCCTGAGTAAGATGATGTGGA
TGCCGTTTCTGCACTGCACCACCATTCCCTGGCTATTCCGGTTCACGGCCATCTTTTACCACCTGCTACCCGGTTATGC
CATTGATCTGGTCCTGCGTATATGGGGCAAAAAGCCGCGCATGATCAAGTTGTACGACAAAATCCACAAGAACATTGAT
ATTCTGGCGCCCTTTGTGATCACATCCTGGTTCTTCGATACCGTCAACACCCGCAAGCTGTGGGCCAAAATGTCTGCCG
AGGATCAGAAGCTTTACGACTTCAATATGAGCAGCGTCGACTGGGACGATTACTTCCTGCAAGCCCTGGCCGGGGTTCG
CATCTACCTTGCAAAGGAGAAACCAGGACAGGACATACTGGAAAACGGACAAAGGATCTACAGGAGGTTTAAATTTCTT
CATCGGCTCCTGCAGTTCACTCTTTGTAGCGGTGCCGTCGCAATATTATGGTCAATTTTTAAGCGCCTACTGGGCCCAT
TTATA
>CG10097-PA scaffold_4770:13397785-13399289:+
TCCTCCCTGCAGGTGCTTGAAGTGCTTGTAAAGCAAAAGCCGCTGGCCCTGCAAAAGGTGACTCCGATTTCGGGTGACT
GCTGTGCCCCGGACTTGGGCATCAGCGAGGCGGATCGAAGGATACTGGCCGCGGAGGTGCATGTGGTCATACATGGAGC
CGCTTCGATCCGATTCGAGGAGCCACTCGACCAGGCACTGAGCATCAACACCAGGGCTGTGCGTCTCGTTACCCAGCTG
GCGAAGGAAATGCGGCTGCTCGAGTCCTTTGTCCACGTCTCGACCGCATTCTCCAATTGTGTGGTGCATCAAATCAAAG
AGCGCTTCTATCCGGAACACCTAACCTGTCCCGTTGACAAGGTATTCGACATGCACGGTTCGCTCAGCTCCGAAACGTT
TGAAAAGATGGCACCTGCCCTAATTGGAAAATTCCCGAACACATACACCTACACAAAGGCTCTGGGAGAGCAGGTGATC
CAGGAGGAGGCGAAGGGCCTGCCGGTCGGCATTTTTCGACCAGCGATCATTTTATCCACCTTCAAGGAACCTGTGCGAG
GATGGGTTGATGGCCTGCAAGGGATGATAGCCATGATATTTGCCACTGCCTACGGATTTGTTCACTTAGTGCTGGTTAA
TCTTAAAGTTTCTGCTCCTGTAGTTCCGGCCGACTACTGCGTCAACGTGGCCATCGCCTCAGCTGTCCAGATAGCCAAG
ATCTCTAAGCAGAATAAAAAAGGTCCGCCCCCCATTTACGCTTTTGCACCCTGCGAATCGAATTTGCTGACTTATGGAG
AACTGATCAACGAATGTTATCAAAATGGTCTGGAGGTACCAAATGAAAAAATGATCTGGTACCCATTTAACCATTGCAC
CACATGCCCCTATCTGTATAGGATCGGCGTCTTCTTCTATCACATGATTCCCGGATTTTTCCTGGATATTATCCTGCGT
CTGAAAGGTCAAAAGCCGATGATGATAAAGAACTATCACAAGGTCCATGAGGGCATGATCAGTTTGTTTCCCTTCTCAA
GTAAAACCTTTACTATGGACATGACAAATACTGACGCAATGTGGCAGTCCATGTCGTCGGTGGACAAGGAGATATTCAA
CTTTGATATGTCGACATTGAACTGGAAAGAGTTTTGCACGTCTCTCATGGACGGAATACGACTATATCTGTTTAAGGAC
CTCCGAACGCCAGAATCCATTGCTCGGGGGAAGCGAATTTTAAATAGGTTTTATGTATTTGATAGGCTTCTTAAAACTG
TATTAGTTTTCTTATTTGGAGCCTTTGTTTGGATATTAATCAAAAATGTATGGCCACTACTA
>CG10097-PB scaffold_4770:13397482-13399289:+
ATGACGAGTGAAATTATAAGTTTTTATAAGGACAAAACGGTGTTTATAACCGGAGGCACAGGATTACTGGGCAAAGTGG
TCATTGAAAAGCTGTTGCGGGCGACGGATGTGAAACGTATATATTTCCTGGTGAGAACCAAGCGGGGTGAGAAAATGGA
AGCGCGATTTGAGTCTTGGAAAAAGGATCAGGTGCTTGAAGTGCTTGTAAAGCAAAAGCCGCTGGCCCTGCAAAAGGTG
ACTCCGATTTCGGGTGACTGCTGTGCCCCGGACTTGGGCATCAGCGAGGCGGATCGAAGGATACTGGCCGCGGAGGTGC
ATGTGGTCATACATGGAGCCGCTTCGATCCGATTCGAGGAGCCACTCGACCAGGCACTGAGCATCAACACCAGGGCTGT
GCGTCTCGTTACCCAGCTGGCGAAGGAAATGCGGCTGCTCGAGTCCTTTGTCCACGTCTCGACCGCATTCTCCAATTGT
GTGGTGCATCAAATCAAAGAGCGCTTCTATCCGGAACACCTAACCTGTCCCGTTGACAAGGTATTCGACATGCACGGTT
CGCTCAGCTCCGAAACGTTTGAAAAGATGGCACCTGCCCTAATTGGAAAATTCCCGAACACATACACCTACACAAAGGC
TCTGGGAGAGCAGGTGATCCAGGAGGAGGCGAAGGGCCTGCCGGTCGGCATTTTTCGACCAGCGATCATTTTATCCACC
TTCAAGGAACCTGTGCGAGGATGGGTTGATGGCCTGCAAGGGATGATAGCCATGATATTTGCCACTGCCTACGGATTTG
TTCACTTAGTGCTGGTTAATCTTAAAGTTTCTGCTCCTGTAGTTCCGGCCGACTACTGCGTCAACGTGGCCATCGCCTC
AGCTGTCCAGATAGCCAAGATCTCTAAGCAGAATAAAAAAGGTCCGCCCCCCATTTACGCTTTTGCACCCTGCGAATCG
AATTTGCTGACTTATGGAGAACTGATCAACGAATGTTATCAAAATGGTCTGGAGGTACCAAATGAAAAAATGATCTGGT
ACCCATTTAACCATTGCACCACATGCCCCTATCTGTATAGGATCGGCGTCTTCTTCTATCACATGATTCCCGGATTTTT
CCTGGATATTATCCTGCGTCTGAAAGGTCAAAAGCCGATGATGATAAAGAACTATCACAAGGTCCATGAGGGCATGATC
AGTTTGTTTCCCTTCTCAAGTAAAACCTTTACTATGGACATGACAAATACTGACGCAATGTGGCAGTCCATGTCGTCGG
TGGACAAGGAGATATTCAACTTTGATATGTCGACATTGAACTGGAAAGAGTTTTGCACGTCTCTCATGGACGGAATACG
ACTATATCTGTTTAAGGACCTCCGAACGCCAGAATCCATTGCTCGGGGGAAGCGAATTTTAAATAGGTTTTATGTATTT
GATAGGCTTCTTAAAACTGTATTAGTTTTCTTATTTGGAGCCTTTGTTTGGATATTAATCAAAAATGTATGGCCACTAC
TA
>CG10098-PA scaffold_4770:3211281-3212702:+
ATGACCAACGGCGACTGCTTTGTTGTTCTGCCCGAGAACTGTGCCGAAGGAACGTTGATCATTGGTCGCAATGCGGAGG
ACGAAAAAAACGTCAACGTTGCGTCGGAGGTTTGCTTCTACGATGCCACCGAAGTGCTTGAGGGGAAGACTGACGGTGG
AGCTACTGCCGAGACGGGCGGCGATTTGTTGCGTGTAATATTGCAAAAACCGCAGCCGGGTCTCTGGGGTGGAGACTTC
GGGGCCAATGAACGCGGAGTGGCCCTAGGTCTCACCTGGGCGGCAGGTGAAAACGAGGCCAAGGACAGCGACAGCCTGC
TAGGCACGGATATAGTGCGCTTGACTTTGGCTGTGGCCAAGGACGTGGACGAAGTTGTAGACCGGATTGGAGCTTTGGT
GGCCAGTCACGGTCACGACAACTCCAAACTGAACTTCATCGCTTGTGATGCAGCTGCTGCCTGGCTTGTGAGCTGCTCT
GGCAAGGTATGGGCGGCCGAGAAATTGGAGGCCAGCTTTTTGCGGTTGCCCTCCGGAGGACTGGCTGTGACCACTGTGG
TCAACAAGTCAAGCGAGGGATTGGATGAAGCAGCCAGTTTTGCCGCTGCTTACGATGCAGAGGCCCAGGCCCCGGCAGA
GGATTGGTGTGGTCCCAAGCCAGCTGGCGATGGAACATACACCCAGCACGATATGTTCGAGACGCTGCGATCTGCCAGT
AATGCGAGCAGCTCGAGGGCGGCCACCGTTTCAGTGCTGTCGGCGAAGGGAATCTCGTGCCATTGGTTCACCGGCACAC
CCAATGCCGCCGAGTCTGTGTTCAAGCCGTTCGTTTTTGCCCCAAAGCCGAGGATCTCGCCTCTAACCCAAGTGCAGGC
GGATGCGGACTTGACGTTGCTACACAAGCTACACTCTCAACGCAAGCCGGCCGCCTTGGAGCACTTGCGCAGCTTGGAG
CGCTCCTGCGTGGACGAGCTAAATAACTATTTCTCTCTGCAGGATCACGCCAGCGACGAGCTGGACGAACTGCTCAAGG
ACTGTGTCGAGGCGGAAGTGAAGTTCTATCGC
>CG10103-PA scaffold_4784:4618291-4620439:+
ATGTTTTCCAGCGGCCCCAACTACAACAAACTGAAGACCAATCTTCGATTGGCACTCAATCGCCTGAAATTGCTGGAGA
AGAAGAAGGCGGAGCTGACGCAAAAGTCCAGGAAGGAAATAGCCGACTATTTGGCCACGGGAAAAACGGAGAGGGCGCG
GATTCGCGTGGAGCACATCATAAGGGAGGACTACTTGGTGGAGGCAATGGAAATGGTGGAGATGTACTGTGACCTGTTG
CTCGCCAGATTCGGCCTCATCACCCAGATGAAGGAACTGGACACAGGGATCGCCGAGCCGGTGGCCAGCTTGGTTTGGG
TGTGTCCCCGCCTCCAGAGCGATATAGCCGAGCTGAAGATCATATCGGACATATTTGTGACCAAATATGGGCCACAGTT
CGCCGAGCAATCGAGAACCGCCACTGGGGAGCACTATGTGTCGGAGAAACTCATGCATAAGCTCACGTTGCAGGCGCCG
CCAAAGCTTCTGGTGGAGAACTACCTCATTGCCATTGCCAAGAACTATAACATCGAGTACGAACCGGATCCGCAGGTCA
TGCAGGAGGATCAGCCCCCGCAGCCGCATCTGATTGACCTGTCCGATCGGAACAACTTGAGCGGTGGTGGTGGTGGTGC
CGGTGGCGGTGGTGGCGCTGCACCGCCCCAAATGGGCTTCATTGGATATCCGGCTATGCCAGCACTGCCCGATATGCCG
ATGCCACCGAGCGCAAAGCCCTTCAACTACCCACCCTTCGGTGGCGGCGGTGGCGGAGGCGGAGGAGCTCCTGCTGGGG
CATACGCCGTGCCCCATCCCGTGCAGCCACCGCCGCCGTTCGCCTACAATATTCCGCCCAATCAGCCGGCACCGCCTGC
AGTCCTGCCTGCAAAATGTGCCGAGGAGAAGGATCTGAACACCAACTTTATCAATCGTGAAGCGGACAATACGGATGGC
TCGGGCAGCCCGGATGAGAATATTCTGCGCCCCAAACCCGAAAATGATCCGCCGCCGCGTTACACCTCCATTAATCCCG
TAAATCTCCAGAACGCCAACAAACCCAAACCTCAACCCCGATCCAAGCTGCCACCGGGTAATCCCACGCTGCCAAGTGC
TCCTCCGGCGTTGGACTTCCCCTCGCTGCCCAACGTCCCGAATGATCTGCCGGATGTTCCCGGTGGAGGTGCCGAGAAG
AAGGACGACGAGGAAGAGATCGATTTTGATGACCTTTCACGGCGCTTTGAGAACCTGAAGAAGCGAAAG
>CG10104-PA scaffold_4845:15560739-15561950:-
ATGTGGCTGCTTGTTTCGCTGCTTCCGGTGCTCTTCATACTTCCGGTACAGTTTCAACCTCCGGTCAGTTGCACTCTGC
AGCTGTACCGCGTTCCCCTGCGCCGCTTCCCCTCCGCCCGTCATCGCTTCGAGAAGTTGGGCATCCGGATGGACCGGCT
GCGTTTGAAGTACGCCGAGGAGGTCAGCCATTTCCGTGGAGAGTGGAACTCGGAGGTGAAGGCCACACCGCTGAGCAAT
TACCTGGACGCCCAGTACTTTGGCCCCATCACCATCGGTACGCCGCCGCAGAGCTTCAAGGTGATATTCGATACGGGTT
CCTCGAATCTCTGGGTGCCATCCGCCACGTGTGCGTCCAGAATGGTGGCCTGTCGGGTGCACAATCGCTACTTTGCCAA
GCGGTCGACCAGTCACCAGGTGAGGGGGGACCGCTTTGCCATCCACTATGGCAGTGGCAGTCTGTTTGGCTTCCTTTCC
ACCGACACCGTTCGCGTGGCTGGCCTGGAGATTCACGATCAGACCTTTGCGGAGGCCACCGAAATGCCGGGTCCCATCT
TCTTGGCAGCCAAGTTCGACGGCATCTTTGGCCTGGCCTATCGCAGCATCTCAATGCAGCGCATCAAGCCACCATTCTA
TGCCATGATGGAGCAGGGACTGCTCACGAAACCCATATTCAGTGTTTACCTCAGCAGACATGGCGAAAAGGAGGGTGGT
GCCATCTTCTTTGGCGGATCCAATCCCCATTACTACACGGGCAACTTTACGTATGTCCAGGTGAGCCATCGCGCCTATT
GGCAGGTGAAAATGGATTCGGCAGTTATTCGGAATCTCGAGTTGTGTCAACAGGGATGCGAAGTGATTATCGACACGGG
CACCTCGTTCCTGGCATTGCCCTATGACCAGGCTATACTCATCAATGAATCCATCGGGGGAACTCCGTCGTCCTTTGGA
CAGTTTCTGGTTCCATGCGAGAGCATTGCGGGGCTACCCAAAATCACCTTTACATTGGGTGGACGTAGATTTTTCCTGG
AGTCTCACGAGTACGTCTTTCGGGATATCTACCAGGATCGAAGGATCTGCTCCTCTGCGTTCATTGCCGTGGACCTGCC
ATCGCCCAGTGGACCCCTCTGGATTCTAGGGGATGTGTTTTTGGGCAAATACTATACTGAGTTCGACATGGAGAAGCAT
CGCATCGGATTCGCTGATGCCAGGAGC
>CG10105-PA scaffold_4845:15542867-15544573:-
ATGGCGACCTACTCCAACCAGCATTGGCTGCTCTCCCACATCCGCAACTCCTTCATATCCACGGACGACACGGGAATGT
GCGAGACGGTGATGCTGAGCGATGACATGCCCAAACACTATTTGCGAAAATTCGGTAACTCAGGCGCTGGAGGAGATCA
CTATCATTGGCGACGGTCGCAAAAGACAGCGCCCACGGGGGGCGGGACAACGCCGGAGCGGAACACCCGTCATCCGGAT
GCGCCACTCCAAGAAGTGGACTTCATCTGCTATCCGGGACTTGACCTCAGCGACGACGAGGAGGACATGTCCACGCACT
CCTTTGACATCCAGATGTATCCGGAGGTGGGCGCCCATCGGTTTCGTTCCAACACCGCCCAAAAACTAGAGAAATTGGA
TATTGCCAAGCGGAGGGCTGCGCGCATCAAAAGTGTCAACTACCAGGAGGAAGTGCAGCCACCGGACAGCGATGATTTC
TTCAGACGCAAAGAGCTGCCCCCCAGCAAAGCTCAACTGAGCAAAAAGGAACCGAAAGCCAACGACGATGAGCTATCAG
ATGAGGGTGTTCAGAGCCAGCTCACTGAACAGTTGGCGAAAAGTCCCAAGCAAACACAGAATCGCTTTATTGAATTCGC
CCGCTTCGATGGCACCTCCCAAGTGGGTATGCAAACGAAAAGGATTAACGTGTTTTTAAATATGCTTCCCGCGCCGGAT
CGCAACTATCCGTTGAAGATCTGCGTCGTAGCCACTGCCAAAATCCAGGAGGTCATTGGTTATGTCTGCTACAAGACCT
CTTTACAGTATCCCGACGTTCCTTTGAAGTCCCTGCAGCATTACGCTTTATATATGACAGAGGATAATGATGATATGGA
GGACTTCCCGCCCTTGGACAATCGCGAACCCTGCTCTAAGTTTGGCTTCTCCCAACTGACCCTCGCAGAGCGTCGACCA
TTGGCTCCAGTGACTCGAGTGGATTACCACAGCCAGCTGGGCAGCAAATCCATGACTTCCGTGGAGGACAAGACAGCTC
TGGCCGAAGCGGCTGTCAAGGCTCTGCAAAATATTAACCTTAATGGTGGAACTACTGATCCAGGGGGAGCAGGCGGAGG
AGGCGATAGTCCATTCGACAATGTAAAGGAGTACGAGAAGCGCCTGCTGAATCATAATGACATGCTGGAAGCACCCATG
CATCGTACTTTCCGCCTGAACATCATAGACAAGAGGTTCTTTAAATCCGATGTGACTCTGGGAATATCTGGTGAGAGAA
TAGAGATCGATCAGTGCAAGAATGCCAAGTTCTGGCCGCAGAAGAAGCCCGTATCCACTCCAATTGATTTTGTGGCCCA
CTGCGAGATTTTGGAGCGACGCCACTTAAAGGCTTTGTTGCGCATCTGGCTGAAGTCGAACTCCTCGTCCCCTTCCTTC
TCCACCGGCTGCACTTCGGCGCAGATCAATGCCAGCGTAACCACCCTAAATGCGGGAAGTGGCAGTGCAGGGATTGCGC
ACTCGCCCAGCAGTCCGGGTCACTCATCCGGCCTCTTTTCAAGCAGCAATATTCGCTTTAAGCACTACGACTTCGACAC
GGATACCCACACGGCGGAGCAGATCCACAACAAGCTGAACTGCATACTTGAGATGCGATCCAGCGATCTGCGGCGCGAG
TTCCTTCTGCAGCGCGATCGGAAGCAGGAGAAGAGGCAGCTGAAGTTG
>CG10106-PA scaffold_4929:19661676-19666454:-
ATGGACTGCGGCACCTCTATGGTCAAATACATCCTCTTCATATTCAACACCATTGTGTCGGTTATCGGCATATTGGGCA
TTGTTTATGGCGTACTGATTCTAAAGAGTATCGGTACTATCGAAGTTAATGGAATGGAGGGCTTCCCGCCACAGGCGCT
CATGCCTCTCATTCTGATCAGCTTGGGCTCGATTGTGGTCTTCATTTCATTTCTGGGATGCTGCGGTGCCATTCGCGAA
TCCGTCTGCATGACCATGAGCTATGCAGTCTTCTTGCTGATCTTGCTGATCCTGCAGCTGACACTCGTTGTTCTGCTGT
TTACCAACAAGGAAGAGTTTAATAACGCAATGGGAAAGGTTATTGAGAACGCATGGAAGTCTGACACTGCTCAAGAGGG
AGGTGTCTTCGATGCCATTCAGAAATCGTTGAAATGCTGCGGATCATCCTCTGCCCTAGATTATTTAACATATGGAAAA
CCCCTGCCCTCCAGTTGTTGCAGTGGCTCGTGCTTAATCCCGACTAACTACTACCCAGGATGCCGCGGAAAGTTCATCG
ATCTAATGAGCGCTGGGTCTGAGAACGCCAAATTTGTGGGCATCGGCCTTATTGGAGTAGAGCTGATTGGCTTCATCTT
TGCCTGTTGCCTGGCCAACAATGTGCGTAACTACAAGCGCCGGAACGCCTAC
>CG10107-PA scaffold_4784:4623336-4630172:+
ATGGAGCAGTATATTGTGCCGCTGGAGGAGCCCGTCTACTCCGATCTGCAGGTAGTGCAAGTGCCCCAAGATGAGGTGG
GGTCCCTGGTCCTGCAGGATGACCAGCAGTTGGTCTTCAACGACCAGCAGCAAGTGGTCTACCAAACGGCGGCTCCAGC
GCAGTATCAACAGCCGCAGCAGTCGGCGGCACCCACATACCACATAATCGGCGGCGATGATCTTGCCCATCAGCAGCAA
CAGCACCAGCAACAGCAGCAGCAACAACAACAGCAGCAACAACAGCCGCAGCAACAGCACCAGCAGCAGCAACAACAAG
TTGTAATGCATCATCAGCAGCATCAAGTGCAGCAAGTGCAGCAGGTGCAGCAAGTGCAGCAAGTTCACTATCAGCAGCA
GCAGCAGGAGCCCCAGCAGCAACAGCAACAACTGCACATGGAGCAACAGCAGCAGCAACAATATGTGCAGCATCAACAG
CAGCAACCCGCCATCCAGCATACGCAGCAGATTTACTACACTTCCGAGCAAGTCCTGCAACCAAATGCCATCGTACAAC
ATATGCAGCAGCAGAAGAAGCAGCAGCAAGTGCTGCAGCAACAACAGCAGCAACAGTATCAGCAACACGCACCCGCCTA
CCAAGTGCAAGCGTCGCCCCAAGGGCAAACTCAATTACTTCAGAGTCCCCCGCAGCAGCATCAGCAAGCGCAGCAGCCA
CAAACATTGCAGCTGCAGACGTCGCCCCCCCAACAGCAACCGCAACAGCACCAGCAGATTGTCTACCGCATGACCACCA
CCCAGCAGCAACAAAGACCATTAGGGATGCTCAACAATACACACGTGATTGTCCAGCAGCAACCGGTGTTGATCCAGGG
GCCGCAGCATCAGGAGCTGATTATGCGCCAGGCCATACATCCGTACAACAATCGAGTAGTTTATGCCACTTCGCCGCAA
CAGCAGCAGCAGCAACAGCACGTCATCCAGCAGCACGTACAGCAGCAGCATCAGCAAGTCCAGCAGCAACAGCAGATGC
AACTGCAGCCCACGACTCAAACAGCCCATTTGGTGCAGGCTCGTGTGGTGCCACAGCAGACCCAAAACGTTGTCTACCA
GCAGTTGCAGGTGCAAAAGGTGCAGCCACAGCAGCAGCAGCAGCCTCCACAGCAGCAGCAGCAGCAGCCCCAGTTGGTG
GCTCAGCAGCAGCCGCAGCTAGTGGCCACCACTGCTGCAGGAGGCACTCAACTGGTACGAGCCTCGTTCAGGAAATCCG
CACGAGGGGGAGCTGTTCTGGCCAGACCGGGCACACTAATCACCACCAGACCAACACTCACGCCCGCAACGATTGTACG
ACAAGTACGGCCCCGGGGAGGAGCAGTGGGCTCTGTGCCCGGCGGACTGGTTAGGAATATGCGCCCTGCGGGCGTACGA
CCCACTCGAGCTCAGTTGGTGGTGCAGACTAGCGGCGCCGGCGAGGGTCAGGCCATGCTAGTGACCCAAGGCCAAATGA
AGCACATTACCATCAGCACGAATCTCGGCCAGCCGCAACAACAGCAGCAGCAGCAGACCCAACAACAGCAGATGCAGCA
GCAGCCGCGCCACATCTACCGCACGCACATGGTCACCGATGGAAATCCCCAGCAGCAGCAGGCGCCACAACAGCAACCG
CAGCAGCACCAGCAAATGCTGATGATGCGTCATGCTCCGATTCGTTACAGAGCTCCGGTGACCTCAGCAGTCGCGGCGC
CAGTTCAGGCGCCTGCTCCAACGCCCGCAGGCGGAGGTGTCCAAACTAGTACTATAGGCATGGATTTGGAAGAGCGCAT
TCAGGCGGCAGTGCTCAAAAAGGAGCAACAGAAGCCCCAGGCTCCGGCTCAGCCGGTGGCCCCCAATCAACTACAGCCC
ATGCAGATTGGAGCGGGAACCACACTGACCACTTACTATCCTGCAGCAGCTGCCTCGCAAGAAGAGGAGCAGCAACAAC
AGCAACAACAGCAGCAGCAGCAGCAACAGCAAGTGGTCCAGAGTCAGCCCCAAGGAATACGACCACCCAGTGGAGCAAG
CATGACTTTGGCGGAGTACAAGAAGAGGCAAACTCTGTCGGCCTCACCAGCTCCAGTTCCGCCTCCAAATCCAGGACTG
GCGCCCATGAGAGCCACGGCACCTGGAACGATGGTTCGCCCAACTGCCAAAATAACACCCACGCAACCTGCTGGCGCCT
TGCCGCCCGGCACCAGGATCATGCAGCCACAGAGGCCAGTGCCAGCCGCAGTAGCTGCACCACTTCCAGCTCCAGCGGC
GGTGACACAAGGATCATCCGTGATGAAGACTTCGCACAATAACTACGAGATTCACTCGCAGCATGTGCTGAATAACCGA
GCCGGTCAGGAAATAGCCGAGCGCGACAAGAATAGTGCCAAGATGCTGGTGATCCTGGCCAGCGGAGAGCAACGTCTGA
TCACCTTTACGCTTCCACGTGAGTCCTGCACTGTGCAGGATCTTCTCGAGCAGGTCGGTGTGCCCTTTGACCACAACAC
CACCATCCAGTGTGTCGAGCATCGCGGTGCCAATGTGGACTTTGTGGTCACCGTCGGCTTCACGGTCCACGAGTCTGCC
AGCGAACTGATTTCACGGGCGGAGGAGAGTCTGCAAATGAACCGTTCGCAGGAGAATCAGTCTGCCGTCGCTGGAGCAG
CGTCCAATCCTAATCCTGCCACAACGAGTGCCTCGCCTGCTTATGCCCAAGCGAATGCCGCTGCCGAGCAGGCGAAACG
CGAAGCAGCCAGTTCGGCAAGTGGTAACTCAACGGTTGGTGCAGTTTCCTCCGCTGGCAGCGCTCCCTCGGAGGGCAGG
AAACTGATCGACGGTTTTCTGGCCGTCTGCCAGCTGTGTGGATTCACTGGCGTCGATCATGCCCGCTGCGAGCGGTGCA
AACGCGTCTTCCCGGAGCCACCGAAACGCAAATCCTACATGCCCAAGAATAGTGCGGCCTCCTCGCCAGCTTCGTCGTC
CTCCAGCGAGCCCGTGTCTGCTGTCCCAACGGCAGCGGATAAGAAACGCGAGTTGGCGGCAGCTAGATTCAACAACAAG
TTGGCTGGCGTGACCTACGCAGTCGGAGTTGGAGCTCGCGGTCGCGGATCCCTGGCCATGAGAGGCGGCAGAGCGCGGG
GAGGCAGACGGGTGCCCGAAGTGGATCCCGTGGTGCTGCTGAGCAGCGAGGATGAGGCCGACGAGGGTGAGGGCACCTC
GGACTCGAGCAATCAACCTACCAGCAATTCCAAGCTGAACTCCAATGGCAATCTGCATGAACTTTCCGCCGCCTTTCCT
TGCGAGCCAAATCTGCCAGAGATCGATGAGGTGGCCTTGTACAAAGATTTCTCCCGAGGCGATGTTAGGGATTTGTCGG
ATATCCCCGAACCGGAACAGTTTTCCGCATCCTTGAAGTGCAGCTGCGTGCGTCTGGTGCCCTACAGATTCGAGATTAC
CGAGCCGGTATGCTTCACAACGAAGGGCGTTCGCATCGCTGGCATGCTGAAGGACAAGGACGAGAAGTTCGAGCTGAAC
ATCCACAAGCAGGAGGTGATCAAGGTGATAGCCCACTTCGGCAACGTTGAGCCCGCCCAGCCACTGGTCACGCTATATC
TTCTCAAGACGTGCGCGGAGTACGTAAAAAACCAACTCAAGCTGCCCGACGATCAGCATCACGAACAAACCGGTTTCAA
GACGCACAGCTATCACACTCGCCGCCTGATCCTGTTGTTCGACAGCATATCCGTGACCGCTCGTGGTAATATCAAGTCC
ATGTTCAGCTGTGTGGACGAGATATCCTCGACAGATGCCGCCGAGATTCTCGAGAGGATCGCGGACTCCGATCGCAAGA
CGCAAGACAAGAGCTCGCAGCCACCGCCGCGACAACTGAGAGCAGACGAGCAGGTTAGTCTGCTGATGTATCCGCCGAA
GGGAACGGGAGGCCTGTGCATCCGCATGGAGGACTACGTGTGCCTCACCAAGGAATCCTACCTCAACGACATCATCATT
GACTTCTATCTGCTCTGGCTGAGGAACACACTGATTCCGGAGTCTCAACGCGACAGGACACATATCTTTAGCACATTCT
TTTACAAGAGACTCACAACGCTAACGCGCCCAGCGGACATGAAGCAGACGGCAGCACAGAAGCGTCATGCCAGGGTGCA
GAAATGGACCAAGGGAGTGGACATCTTCGAAAAGGATTTTATTATAGTGCCCATCAACGAGCAGTCGCATTGGTTCCTC
GCCATCATTTGCTACCCCAACTTAAAAGGACCCGTGACGTTCGATACGAATCAGCCAGTGGAGCCGCAGCAGCTGAAGC
GTCCCAGAGGCAAGAAGGTGTCCCTGCAGATTGGCAACACCACCATAACCCCGCTGACGAAAAGGGGAGAGGGAGGACA
ACTTCCAGCGGCTCTGACAGCGGAGAACGTGTGCCGGATAGCAGACGATGAGAGCGAAAGGGATGAGGCGGAGGGCGAT
GAGAGCGACATGGCCTCGGATGACAGTGAAAACTCCAACTCGGCCAAGGAACCAACGGCCACGCCCACTTCCACGACTA
CCACCACCCCCACTGTAACTAGTTCGCAGCCCACATCCACCGGACCAGCGAGGAATATTGCATCCGATGATGTGCCAGC
CGTAAAACAACCTCTAATCCTAATCTTTGATTCCCTGGCGGGCGCTTCGCGTAGCCGCGTCGTGGCCACATTGCGAGAC
TATCTCACATGCGAGTACCGGGTGAAGAAGCCGGATGCGCAGGCGCACATCTTCAACAAGGACAACATGCCGGGCCACT
GCGTCAAGGTGCCGCAGCAGAACAACTTCACCGATTGCGGCCTGTATCTGCTGCAGTATGTGGAGCAATTCTTTGGCGA
GCCAATCAGAGACTACAGACTGCCCATCAAGCAGCTGACCAACTGGTTCGACTTTCTCACGGTGACGAAAAAGCGCGAG
GACATTGCCAATCTCATCCAGCAGCTAATGGACGACGGCAATCAGCAGCAACGACTTATTCTGCCAGTGATCGAGTTCC
CCACGCTGAATGGCCAGTTGGTCGAGTACCCGGAGGACACGGAGAGTGCCGAGTTTGAGGAGGAGGAGGGCCATGACGA
CGAGGATCCAGCCAGTGAAATGCATGATGAAAACAATGCCGGCACCGACATGGAAGTGGACCCTGTAAACGAGGAGCCA
GCGCTGGCAGGGAAACCCGCCGCGATAGCCCCTGCGCCCACGACTACGGCAGCACCCACGGGTAAAAGATTCGTGCTGA
AGCGGCGCCTGCACAATGGATCCGTCTCAAGTCCGAGCAATGGAAACGGGGAGGCTAACAGTAACGGCAGTACACTGAT
ACCACAACTGGTGAGCACGGCGGGCGCTACGACAGCCGTTTCGCCCGGAGTCGCTCATCTGACGCCGCGCGGCTCCAGC
GGAGGTCTAAAGATCCGCAAGATAGAGCCG
>CG10107-PB scaffold_4784:4627789-4630172:+
GATTTCTCCCGAGGCGATGTTAGGGATTTGTCGGATATCCCCGAACCGGAACAGTTTTCCGCATCCTTGAAGTGCAGCT
GCGTGCGTCTGGTGCCCTACAGATTCGAGATTACCGAGCCGGTATGCTTCACAACGAAGGGCGTTCGCATCGCTGGCAT
GCTGAAGGACAAGGACGAGAAGTTCGAGCTGAACATCCACAAGCAGGAGGTGATCAAGGTGATAGCCCACTTCGGCAAC
GTTGAGCCCGCCCAGCCACTGGTCACGCTATATCTTCTCAAGACGTGCGCGGAGTACGTAAAAAACCAACTCAAGCTGC
CCGACGATCAGCATCACGAACAAACCGGTTTCAAGACGCACAGCTATCACACTCGCCGCCTGATCCTGTTGTTCGACAG
CATATCCGTGACCGCTCGTGGTAATATCAAGTCCATGTTCAGCTGTGTGGACGAGATATCCTCGACAGATGCCGCCGAG
ATTCTCGAGAGGATCGCGGACTCCGATCGCAAGACGCAAGACAAGAGCTCGCAGCCACCGCCGCGACAACTGAGAGCAG
ACGAGCAGGTTAGTCTGCTGATGTATCCGCCGAAGGGAACGGGAGGCCTGTGCATCCGCATGGAGGACTACGTGTGCCT
CACCAAGGAATCCTACCTCAACGACATCATCATTGACTTCTATCTGCTCTGGCTGAGGAACACACTGATTCCGGAGTCT
CAACGCGACAGGACACATATCTTTAGCACATTCTTTTACAAGAGACTCACAACGCTAACGCGCCCAGCGGACATGAAGC
AGACGGCAGCACAGAAGCGTCATGCCAGGGTGCAGAAATGGACCAAGGGAGTGGACATCTTCGAAAAGGATTTTATTAT
AGTGCCCATCAACGAGCAGTCGCATTGGTTCCTCGCCATCATTTGCTACCCCAACTTAAAAGGACCCGTGACGTTCGAT
ACGAATCAGCCAGTGGAGCCGCAGCAGCTGAAGCGTCCCAGAGGCAAGAAGGTGTCCCTGCAGATTGGCAACACCACCA
TAACCCCGCTGACGAAAAGGGGAGAGGGAGGACAACTTCCAGCGGCTCTGACAGCGGAGAACGTGTGCCGGATAGCAGA
CGATGAGAGCGAAAGGGATGAGGCGGAGGGCGATGAGAGCGACATGGCCTCGGATGACAGTGAAAACTCCAACTCGGCC
AAGGAACCAACGGCCACGCCCACTTCCACGACTACCACCACCCCCACTGTAACTAGTTCGCAGCCCACATCCACCGGAC
CAGCGAGGAATATTGCATCCGATGATGTGCCAGCCGTAAAACAACCTCTAATCCTAATCTTTGATTCCCTGGCGGGCGC
TTCGCGTAGCCGCGTCGTGGCCACATTGCGAGACTATCTCACATGCGAGTACCGGGTGAAGAAGCCGGATGCGCAGGCG
CACATCTTCAACAAGGACAACATGCCGGGCCACTGCGTCAAGGTGCCGCAGCAGAACAACTTCACCGATTGCGGCCTGT
ATCTGCTGCAGTATGTGGAGCAATTCTTTGGCGAGCCAATCAGAGACTACAGACTGCCCATCAAGCAGCTGACCAACTG
GTTCGACTTTCTCACGGTGACGAAAAAGCGCGAGGACATTGCCAATCTCATCCAGCAGCTAATGGACGACGGCAATCAG
CAGCAACGACTTATTCTGCCAGTGATCGAGTTCCCCACGCTGAATGGCCAGTTGGTCGAGTACCCGGAGGACACGGAGA
GTGCCGAGTTTGAGGAGGAGGAGGGCCATGACGACGAGGATCCAGCCAGTGAAATGCATGATGAAAACAATGCCGGCAC
CGACATGGAAGTGGACCCTGTAAACGAGGAGCCAGCGCTGGCAGGGAAACCCGCCGCGATAGCCCCTGCGCCCACGACT
ACGGCAGCACCCACGGGTAAAAGATTCGTGCTGAAGCGGCGCCTGCACAATGGATCCGTCTCAAGTCCGAGCAATGGAA
ACGGGGAGGCTAACAGTAACGGCAGTACACTGATACCACAACTGGTGAGCACGGCGGGCGCTACGACAGCCGTTTCGCC
CGGAGTCGCTCATCTGACGCCGCGCGGCTCCAGCGGAGGTCTAAAGATCCGCAAGATAGAGCCG
>CG10107-PC scaffold_4784:4623336-4630172:+
ATGGAGCAGTATATTGTGCCGCTGGAGGAGCCCGTCTACTCCGATCTGCAGGTAGTGCAAGTGCCCCAAGATGAGGTGG
GGTCCCTGGTCCTGCAGGATGACCAGCAGTTGGTCTTCAACGACCAGCAGCAAGTGGTCTACCAAACGGCGGCTCCAGC
GCAGTATCAACAGCCGCAGCAGTCGGCGGCACCCACATACCACATAATCGGCGGCGATGATCTTGCCCATCAGCAGCAA
CAGCACCAGCAACAGCAGCAGCAACAACAACAGCAGCAACAACAGCCGCAGCAACAGCACCAGCAGCAGCAACAACAAG
TTGTAATGCATCATCAGCAGCATCAAGTGCAGCAAGTGCAGCAGGTGCAGCAAGTGCAGCAAGTTCACTATCAGCAGCA
GCAGCAGGAGCCCCAGCAGCAACAGCAACAACTGCACATGGAGCAACAGCAGCAGCAACAATATGTGCAGCATCAACAG
CAGCAACCCGCCATCCAGCATACGCAGCAGATTTACTACACTTCCGAGCAAGTCCTGCAACCAAATGCCATCGTACAAC
ATATGCAGCAGCAGAAGAAGCAGCAGCAAGTGCTGCAGCAACAACAGCAGCAACAGTATCAGCAACACGCACCCGCCTA
CCAAGTGCAAGCGTCGCCCCAAGGGCAAACTCAATTACTTCAGAGTCCCCCGCAGCAGCATCAGCAAGCGCAGCAGCCA
CAAACATTGCAGCTGCAGACGTCGCCCCCCCAACAGCAACCGCAACAGCACCAGCAGATTGTCTACCGCATGACCACCA
CCCAGCAGCAACAAAGACCATTAGGGATGCTCAACAATACACACGTGATTGTCCAGCAGCAACCGGTGTTGATCCAGGG
GCCGCAGCATCAGGAGCTGATTATGCGCCAGGCCATACATCCGTACAACAATCGAGTAGTTTATGCCACTTCGCCGCAA
CAGCAGCAGCAGCAACAGCACGTCATCCAGCAGCACGTACAGCAGCAGCATCAGCAAGTCCAGCAGCAACAGCAGATGC
AACTGCAGCCCACGACTCAAACAGCCCATTTGGTGCAGGCTCGTGTGGTGCCACAGCAGACCCAAAACGTTGTCTACCA
GCAGTTGCAGGTGCAAAAGGTGCAGCCACAGCAGCAGCAGCAGCCTCCACAGCAGCAGCAGCAGCAGCCCCAGTTGGTG
GCTCAGCAGCAGCCGCAGCTAGTGGCCACCACTGCTGCAGGAGGCACTCAACTGGTACGAGCCTCGTTCAGGAAATCCG
CACGAGGGGGAGCTGTTCTGGCCAGACCGGGCACACTAATCACCACCAGACCAACACTCACGCCCGCAACGATTGTACG
ACAAGTACGGCCCCGGGGAGGAGCAGTGGGCTCTGTGCCCGGCGGACTGGTTAGGAATATGCGCCCTGCGGGCGTACGA
CCCACTCGAGCTCAGTTGGTGGTGCAGACTAGCGGCGCCGGCGAGGGTCAGGCCATGCTAGTGACCCAAGGCCAAATGA
AGCACATTACCATCAGCACGAATCTCGGCCAGCCGCAACAACAGCAGCAGCAGCAGACCCAACAACAGCAGATGCAGCA
GCAGCCGCGCCACATCTACCGCACGCACATGGTCACCGATGGAAATCCCCAGCAGCAGCAGGCGCCACAACAGCAACCG
CAGCAGCACCAGCAAATGCTGATGATGCGTCATGCTCCGATTCGTTACAGAGCTCCGGTGACCTCAGCAGTCGCGGCGC
CAGTTCAGGCGCCTGCTCCAACGCCCGCAGGCGGAGGTGTCCAAACTAGTACTATAGGCATGGATTTGGAAGAGCGCAT
TCAGGCGGCAGTGCTCAAAAAGGAGCAACAGAAGCCCCAGGCTCCGGCTCAGCCGGTGGCCCCCAATCAACTACAGCCC
ATGCAGATTGGAGCGGGAACCACACTGACCACTTACTATCCTGCAGCAGCTGCCTCGCAAGAAGAGGAGCAGCAACAAC
AGCAACAACAGCAGCAGCAGCAGCAACAGCAAGTGGTCCAGAGTCAGCCCCAAGGAATACGACCACCCAGTGGAGCAAG
CATGACTTTGGCGGAGTACAAGAAGAGGCAAACTCTGTCGGCCTCACCAGCTCCAGTTCCGCCTCCAAATCCAGGACTG
GCGCCCATGAGAGCCACGGCACCTGGAACGATGGTTCGCCCAACTGCCAAAATAACACCCACGCAACCTGCTGGCGCCT
TGCCGCCCGGCACCAGGATCATGCAGCCACAGAGGCCAGTGCCAGCCGCAGTAGCTGCACCACTTCCAGCTCCAGCGGC
GGTGACACAAGGATCATCCGTGATGAAGACTTCGCACAATAACTACGAGATTCACTCGCAGCATGTGCTGAATAACCGA
GCCGGTCAGGAAATAGCCGAGCGCGACAAGAATAGTGCCAAGATGCTGGTGATCCTGGCCAGCGGAGAGCAACGTCTGA
TCACCTTTACGCTTCCACGTGAGTCCTGCACTGTGCAGGATCTTCTCGAGCAGGTCGGTGTGCCCTTTGACCACAACAC
CACCATCCAGTGTGTCGAGCATCGCGGTGCCAATGTGGACTTTGTGGTCACCGTCGGCTTCACGGTCCACGAGTCTGCC
AGCGAACTGATTTCACGGGCGGAGGAGAGTCTGCAAATGAACCGTTCGCAGGAGAATCAGTCTGCCGTCGCTGGAGCAG
CGTCCAATCCTAATCCTGCCACAACGAGTGCCTCGCCTGCTTATGCCCAAGCGAATGCCGCTGCCGAGCAGGCGAAACG
CGAAGCAGCCAGTTCGGCAAGTGGTAACTCAACGGTTGGTGCAGTTTCCTCCGCTGGCAGCGCTCCCTCGGAGGGCAGG
AAACTGATCGACGGTTTTCTGGCCGTCTGCCAGCTGTGTGGATTCACTGGCGTCGATCATGCCCGCTGCGAGCGGTGCA
AACGCGTCTTCCCGGAGCCACCGAAACGCAAATCCTACATGCCCAAGAATAGTGCGGCCTCCTCGCCAGCTTCGTCGTC
CTCCAGCGAGCCCGTGTCTGCTGTCCCAACGGCAGCGGATAAGAAACGCGAGTTGGCGGCAGCTAGATTCAACAACAAG
TTGGCTGGCGTGACCTACGCAGTCGGAGTTGGAGCTCGCGGTCGCGGATCCCTGGCCATGAGAGGCGGCAGAGCGCGGG
GAGGCAGACGGGTGCCCGAAGTGGATCCCGTGGTGCTGCTGAGCAGCGAGGATGAGGCCGACGAGGGTGAGGGCACCTC
GGACTCGAGCAATCAACCTACCAGCAATTCCAAGCTGAACTCCAATGGCAATCTGCATGAACTTTCCGCCGCCTTTCCT
TGCGAGCCAAATCTGCCAGAGATCGATGAGGTGGCCTTGTACAAAGATTTCTCCCGAGGCGATGTTAGGGATTTGTCGG
ATATCCCCGAACCGGAACAGTTTTCCGCATCCTTGAAGTGCAGCTGCGTGCGTCTGGTGCCCTACAGATTCGAGATTAC
CGAGCCGGTATGCTTCACAACGAAGGGCGTTCGCATCGCTGGCATGCTGAAGGACAAGGACGAGAAGTTCGAGCTGAAC
ATCCACAAGCAGGAGGTGATCAAGGTGATAGCCCACTTCGGCAACGTTGAGCCCGCCCAGCCACTGGTCACGCTATATC
TTCTCAAGACGTGCGCGGAGTACGTAAAAAACCAACTCAAGCTGCCCGACGATCAGCATCACGAACAAACCGGTTTCAA
GACGCACAGCTATCACACTCGCCGCCTGATCCTGTTGTTCGACAGCATATCCGTGACCGCTCGTGGTAATATCAAGTCC
ATGTTCAGCTGTGTGGACGAGATATCCTCGACAGATGCCGCCGAGATTCTCGAGAGGATCGCGGACTCCGATCGCAAGA
CGCAAGACAAGAGCTCGCAGCCACCGCCGCGACAACTGAGAGCAGACGAGCAGGTTAGTCTGCTGATGTATCCGCCGAA
GGGAACGGGAGGCCTGTGCATCCGCATGGAGGACTACGTGTGCCTCACCAAGGAATCCTACCTCAACGACATCATCATT
GACTTCTATCTGCTCTGGCTGAGGAACACACTGATTCCGGAGTCTCAACGCGACAGGACACATATCTTTAGCACATTCT
TTTACAAGAGACTCACAACGCTAACGCGCCCAGCGGACATGAAGCAGACGGCAGCACAGAAGCGTCATGCCAGGGTGCA
GAAATGGACCAAGGGAGTGGACATCTTCGAAAAGGATTTTATTATAGTGCCCATCAACGAGCAGTCGCATTGGTTCCTC
GCCATCATTTGCTACCCCAACTTAAAAGGACCCGTGACGTTCGATACGAATCAGCCAGTGGAGCCGCAGCAGCTGAAGC
GTCCCAGAGGCAAGAAGGTGTCCCTGCAGATTGGCAACACCACCATAACCCCGCTGACGAAAAGGGGAGAGGGAGGACA
ACTTCCAGCGGCTCTGACAGCGGAGAACGTGTGCCGGATAGCAGACGATGAGAGCGAAAGGGATGAGGCGGAGGGCGAT
GAGAGCGACATGGCCTCGGATGACAGTGAAAACTCCAACTCGGCCAAGGAACCAACGGCCACGCCCACTTCCACGACTA
CCACCACCCCCACTGTAACTAGTTCGCAGCCCACATCCACCGGACCAGCGAGGAATATTGCATCCGATGATGTGCCAGC
CGTAAAACAACCTCTAATCCTAATCTTTGATTCCCTGGCGGGCGCTTCGCGTAGCCGCGTCGTGGCCACATTGCGAGAC
TATCTCACATGCGAGTACCGGGTGAAGAAGCCGGATGCGCAGGCGCACATCTTCAACAAGGACAACATGCCGGGCCACT
GCGTCAAGGTGCCGCAGCAGAACAACTTCACCGATTGCGGCCTGTATCTGCTGCAGTATGTGGAGCAATTCTTTGGCGA
GCCAATCAGAGACTACAGACTGCCCATCAAGCAGCTGACCAACTGGTTCGACTTTCTCACGGTGACGAAAAAGCGCGAG
GACATTGCCAATCTCATCCAGCAGCTAATGGACGACGGCAATCAGCAGCAACGACTTATTCTGCCAGTGATCGAGTTCC
CCACGCTGAATGGCCAGTTGGTCGAGTACCCGGAGGACACGGAGAGTGCCGAGTTTGAGGAGGAGGAGGGCCATGACGA
CGAGGATCCAGCCAGTGAAATGCATGATGAAAACAATGCCGGCACCGACATGGAAGTGGACCCTGTAAACGAGGAGCCA
GCGCTGGCAGGGAAACCCGCCGCGATAGCCCCTGCGCCCACGACTACGGCAGCACCCACGGGTAAAAGATTCGTGCTGA
AGCGGCGCCTGCACAATGGATCCGTCTCAAGTCCGAGCAATGGAAACGGGGAGGCTAACAGTAACGGCAGTACACTGAT
ACCACAACTGGTGAGCACGGCGGGCGCTACGACAGCCGTTTCGCCCGGAGTCGCTCATCTGACGCCGCGCGGCTCCAGC
GGAGGTCTAAAGATCCGCAAGATAGAGCCG
>CG10108-PA scaffold_4845:15524518-15528868:+
ATGTCTGCCAATCAGCAGCAGCAGGCGAATCCATCGGCGGCCCTCGCCGCACCCGCCGCCTCCTCGGAATACCTGAAAC
GCACCTGCCTCATCTGCGGCTGCCACACCAACCAGACGATCAATATCTACGAGCCCCGCTCCGGACCCAATATCGTCCA
GCTAATCCAGGCGAAATTCAAGTTTCAGCCCCTCAATGAGGACAAGTTCCTCTGCTTCAGCTGCAACAACTGGCTGATC
AACTGGCACTCCCTGCAGGCGGTCAACAGCAATGAGGCCGAAAGCCAGAGCCAAAGTCCCTCGCACATGGGCAACAGTG
TGCTGCAGCAGGAAAGGACGAAGCTGCGTCCGGTGGCGATGGTGCGGCCCATGGTGCGGGTGCAGCCCCAATCGCAGCC
GCAGCCGCAGCCCCAAGCTCCAGTCAATCCCACACCCGCGCCCATAGTCTACTCAAAGCGACGAGCCAGCAGACGCAGT
GCCTCCGTCAGCCGGATGAGTCGTGTACTGCGTCAGTGTTGTCTGGACAGCTTGCGGCGGAGTCCCAAGAAGCGCAATC
AGCAGTCGGTGTTCGTCTGCCTCAGGCCGCAGGGCCAGAAGAGGAGCAATGTGATCTGCAAGGTGGAGTGTGTGGCGCC
GCGCAGGAAACCAGTGGAGCGACTGGCCAAGGTAGCCGAGGTGGCAGCCACACCCTTGCCCAATCCACGTACCACACCC
ACTTACCAAAGATTCCCGCAGCCCAGTGTGGATGGCAAAGTAGTGGCCATGTTCCGGCGACTGGGCACCACACTTAGTC
GGGAAGAACCCGCCGCATCTGCAGCAGCATCAGTCCCCGCCTGCTCGAAACTCCCGCAGATCATGAGTCCTTTTGAAGA
GAGGCCGCGCTGGACGCGGGACCTCGATGAAGATGAGATACTGCTGGAATTCGATACCGCCATATCCGAAGTCCTGCCC
ACTGCCCGCTATCAGGTTACCCACGAGGAGAACAAGGAGAACAAGGAGAACGAGCAGGCACAAGAAATGGAGCTGGAGC
TGGAGGAAGAAGAGGAGGAGGAGGCGGATGGACGAGCGGAACTGGAAGTGGTTCAGGAAGCGGAAGCGCCACTGGAACC
GCAGAGCCACCACAACCAAGGAAACAGCCACCAAAATTCCCACCAAGCTTCAATCCAACTCGCTGGCCTGCGATTACCA
ATGGGCCTTAGCATTAGCCTCGTC
>CG10109-PA scaffold_4845:15469279-15484386:-
ATGTTGATCTCGTGCAAATGCTCGAATTTCGTTGCTTCGACTTCGAAATTGCAGCGCAGCAACAGTAGCAGCGGCACAG
GGGGCCGCGTGGGCGGCGCAGAGGTCGCCAGCGGCGAAGTACCCACCGCGATCCTCCTGTCGCAGGTGTTCCAGCAGAA
GTATGCAATGGACTTCGTCTTCTACGGCCATATCTTGGAGTTCTTCAAGCACGCCTATGGTCCCATTCCAGACCTCACC
GTGGCTGTGATTAACCAGCGGGAGCTGTTGTATGGTCTCACGCTGGAAGCAGCTGGCCAGAGCTGGCAGCTGAGCCTGT
GCATCAACTGCAAGGAGGTGCTGTGCGCCAAGCGATTGACGGCGGGCGCAGGAGCCACGCCCACTCTCTACCTCATTAA
CTGCACGCTGCTGACCAGCAGCGACGAGCTGGCTCTAAGGAAGTCCAACAAAGCCTTCTCGGAGACCTTCGAGATGCTG
ATCATGGATCATACAGGTAGTGACTCTGGGTCTACTGGACCCACCAGTGGATTATCCAACTCAGCATCGAGTCTGAGTA
TCGGGTCCCTGTCTGCTAATCCCACGGATGCCACGGTGCAAAGATTGAGAATGCTACAAGCGCACCAGCAGGCGCGATT
GCAGGAAGAGATTGTGGAGACAAACGAGAGAATCGAGCGGTATACGCGCACTCAGTTCCAGTTGCTAAACAGTTTCCGA
GAGAAATCGGATCAGGACTGCGCGTTGCTGTTCAAAGTTATTCGAGCATTGCCCGAGCAGGCCTCGGAGCTTCTCGATC
GTGCCATGCTACCCGCCCTTGATGTGGCGGCCAATCAGCCGCAGAGTGCCACTGCCCGGCGCAGGAACACCATCAGCAG
CCGGCGTGAGTTGAATGGTGGACCCACCACACCAACTACTACGCTGACACATCCGCCCAACTTCCTAACGCTGAACCAG
CAGCCGCAGCAACAGTTGCAGGCGCAGCAACAGCAGCAGCAGCAGGCCCCGCAGAATGTCTCGATGGCCAGGAAGATGT
CAAACTTTGACACACCTCCCGCCACCCCAGAAGCCACGCCTATGAGTGTGGGCAACAGTCCCACCTTCCGGCAGCAATC
GGCAGCCGGAGGTGCTGGTGGTCCAACCACCCAGACGTTGACCACTAATGGAGTGGGTCAGTCCAGTGTTTCCGAAGAT
GCGGATGACTGCCTGTTCGATCTGGAGGATGTGGATGCTCCGGTGCCGGTTCAGTCTGTGCCAGTGCCTAGCTACCCGC
GCAGCCTGATCTATCAGCAGCAGCATCACCACAATCCGTTCCAGCAGCTGAGCCAACAAAATGGCCTACGCAGCGTCCT
GGATGATGAAACTGCGGATGAAGCTGAAGATGCTCTGGACCCGGATAGTTCCATTTCCATACCAGTGCGAAGTGGAGGA
CGTCCCAGCCATGCGCAGTTGATGAACTTTGCCCGGAGTCTGCCCATCGAGATAGCCAACACCACGCTGGCTGAAAGAG
CTGCTGTGGCCAACAACAATAATTTCGGACAGGGCTGCGAGGAGGGAATGGACAACATCGACATAGCGGCCAGCATCCA
AGCGCTGACCAAAAGTGTCCATGGCGAGGCTGTTTTTGGGGACTTGCCACGCCCCCGCCTGCGATCTCAGATCGAGGGC
>CG10110-PA scaffold_4845:15463760-15468325:+
ATGTTTTCGATGTGCAAGCAGACGCACGCCGCCACGGCGGTGGAGTTTTCGATAGCGTGCCGCTTCTTCAACAATCTGG
AGGAGAACCTGGTGGTGGCGGGCGCCAATGTGCTCAAAGTGTACCGGATAGCGCCCAACGTGGAGGCGGGCCAGCGTCA
AAAGCTGAATCCCAGCGAGATGCGTCTGGCGCCCAAAATGCGACTGGAATGCCTAGCCACATATACCCTCTACGGCAAT
GTGATGTCGCTGCAGTGCGTCTCATTGGCGGGGGCCATGCGGGATGCTCTGCTGATTAGTTTCAAGGACGCAAAATTGT
CCGTACTGCAGCACGATCCAGATACGTTTGCCCTGAAAACCCTTTCCCTTCACTATTTTGAGGAAGATGATATTCGTGG
CGGCTGGACGGGTCGCTATTTTGTGCCCACAGTTCGCGTGGATCCTGATTCTAGGTGTGCCGTCATGTTGGTCTACGGC
AAACGTTTGGTGGTCCTGCCCTTTCGCAAGGACAACAGTCTAGACGAGATCGAGCTTGCGGATGTGAAGCCAATTAAAA
AGGCTCCAACGGCAATGGTCAGCAGGACGCCTATTATGGCTTCGTACCTGATAGCGCTGCGAGATCTGGATGAGAAGAT
CGACAATGTTTTAGACATACAATTCCTGCACGGCTACTATGAACCAACGCTGCTTATACTCTACGAGCCGGTGCGCACC
TGTCCCGGAAGAATAAAGGTGCGCTCCGATACCTGTGTTTTGGTGGCCATTTCGTTGAACATTCAGCAGCGAGTGCATC
CGATTATTTGGACCGTGAACAGTCTTCCATTTGACTGTCTACAGGTTTACCCGATTCAGAAGCCCATTGGTGGTTGTCT
GGTGATGACAGTTAATGCTGTAATCTATCTTAATCAGAGTGTTCCTCCATATGGCGTCAGTTTAAACAGTTCAGCAGAC
AATAGCACTGCGTTTCCACTGAAGCCACAGGATGGCGTTCGGATCAGTTTGGATTGTGCCAACTTTGCTTTTATTGATG
TCGACAAGCTGGTGATCTCGCTTCGCACTGGAGATCTATACGTGCTCACGCTTTGTGTTGACTCAATGAGAACGGTTAG
GAACTTCCATTTCCACAAAGCAGCCGCCAGTGTGCTAACTAGTTGTATCTGCGTTCTGCACTCCGAATACATATTTTTG
GGATCACGTCTCGGAAATTCACTATTGCTGCACTTTACAGAGGAGGATCAGAGCACGGTCATTACTTTGGATGATGTGG
AACAGCAAACGGAGCAGCAGCAAAGGAATCTGCAGGACGAGGAGCAGATTATGGAGGAAATTTTTGATGTAGATCAATT
GGAAATGGCGCCCACCCAGGCAAAATCGCGTCGCATCGAGGATGAGGAACTAGAGGTGTATGGTTCTGGAGCTAAGGCA
TCTGTTCTTCAATTGCGAAAATTCATTTTTGAGGTGTGCGACAGTCTAATGAATGTAGCACCAGTCAACTACATGTGCG
CTGGAGAAAGAGTGGAATTCGAAGAGGATGGCGCTACGTTGCGACCGCATGCAGAATCTCTGCAAGATGTGAAGATAGA
GCTGGTCGCTGCCACGGGTCATAGCAAAAACGGAGCTCTGTCCGTATTTGTAAACTGCATTAATCCTCAAATCATTACA
AGCTTTGAGTTAGACGGTTGTCTTGATGTGTGGACTGTGTTTGATGATGCCACTAAGAAGTCTTCACGAAACGATCAGC
ATGATTTCATGTTGCTTTCACAAAGGAATTCTACTTTGGTTCTGCAAACAGGACAGGAAATTAATGAGATCGAGAACAC
GGGTTTTACGGTAAACCAGCCGACCATATTTGTCGGAAATCTCGGACAGCAGCGGTTCATTGTTCAGGTCACCACCCGC
CATGTCAGATTATTGCAAGGAACTCGGTTAATCCAAAATGTCCCCATTGAGGTGGGCTCGCCAGTGGTACAGGTGTCTA
TAGCAGATCCCTACGTTTGCCTGCGAGTGTTAAACGGTCAGGTCATCACATTGGCTCTGCGAGAAACTCGTGGAACTCC
TCGTTTAGCTATCAATAAGCATACCATAAGCAGCTCTCCCGCAGTTGTTGCCATTTCGGCGTACAAAGATTTATCAGGA
CTATTCACAGTAAAAGGTGATGATATAAACCTGACGGGCAGCTCAAACAGTGGATTTGGACATAGTTTTGGTGGCTACA
TGAAGGCAGAACCCAACATGAAGGTGGAGGACGAAGAAGATCTGCTCTACGGTGATGCCGGAAGTGCCTTCAAGATGAA
CAGCATGGCGGATTTAGCGAAGCAATCGAAACAAAAGAACTCGGACTGGTGGCGACGTCTTCTTGTGCAAGCAAAGCCC
AGCTATTGGTTAGTTGTTGCCCGTCAGAGTGGCACTTTGGAGATCTACTCTATGCCGGACATGAAGCTTGTATATCTCG
TGAACGATGTGGGCAATGGTGCTATAGTTCTAACGGATGCGATGGAATTCGTGCCCATTTCACTGACTACGCAGGAGAA
CTCGAAGGCGGGCATTGTTCAGGCTTGTATGCCACAGCATGCTAACTCTCCACTGCCATTGGAATTGAGTCTAACAGGA
TTGGGTCTAAATGGAGAAAGACCTTTACTCATGGTCAGGACTCGAGTAGAGCTGCTTATATACCAGGTATTCAGATATC
CCAAGGGTCATCTGAAGATACGTTTCCGAAAGCTGGATCAACTGAATTTGCTGGACCAACAGCCGACGCATATTGAGTT
GGATGAGAACGACGAGCAGGAGGATATAGAATCTTATCAAATGCAACCAAAGTATGTCCAAAAACTTCGACCATTCGCC
AACGTTGGAGGACTCTCCGGGGTTATGGTATGTGGAGTCAACCCTTGCTTTGTGTTTCTAACATTCCGAGGAGAACTTC
GCATACATCGGCTGCTCGGTAACGGAGATGTGCGTAGCTTTGCTGCCTTCAACAATGTTAATATTCCCAATGGATTCCT
TTACTTTGACACCACCTATGAGCTTAAGATCTCCGTCTTGCCCAGCTACTTGAGTTATGACTCCACTTGGCCGGTGAGA
AAGGTTCCCCTCAGATGTACACCAAGACAACTTGTTTACCATCGGGAGAATCGGGTTTACTGCCTAATCACTCAAACAG
AGGAACCGATGACCAAGTACTATCGCTTTAACGGAGAGGATAAGGAGCTGTCCGAGGAAAGCCGTGGCGAGAGATTCAT
CTACCCCATTGGCTCGCAATTCGAAATGGTTTTAATTTCTCCAGAAACCTGGGAAATTGTGCCCGATGCATCAATTTCC
TTTGAGCCCTGGGAACACGTAACCGCCTTTAAGATCGTTAAGTTGTCTTACGAAGGTACAAGATCAGGACTCAAGGAAT
ACCTTTGCATTGGAACTAACTTTAATTACAGTGAGGACATAACCAGCAGAGGAAATATTCACATTTATGATATTATTGA
AGTGGTTCCTGAACCCGGAAAGCCAATGACAAAATTCAAGATAAAGGAAATATTTAAGAAGGAGCAGAAGGGACCAGTT
TCAGCCATTTCAGATGTTTTGGGTTTTCTGGTCACGGGTCTTGGCCAGAAGATCTATATTTGGCAGCTGCGCGATGGAG
ACCTTATTGGAGTGGCTTTTATAGATACAAATATCTATGTCCACCAGATTATCACCGTGAAATCCCTGATTTTTATTGC
CGATGTTTACAAATCCATAAGTTTATTGCGCTTCCAGGAGGAGTATCGCACATTGTCGTTGGCCTCGCGAGATTTTAAT
CCGCTGGAGGTTTATGGAATTGAATTCATGGTGGACAACTCCAATCTGGGTTTCCTGGTGACCGATGCCGAGCGAAATT
TAATTGTCTACATGTACCAGCCGGAGGCCAGGGAATCACTGGGTGGCCAGAAACTTCTCCGCAAGGCGGATTATCACCT
GGGTCAGGTGGTAAACACCATGTTTCGAGTGCAGTGCCATCAAAAGGGATTGCATCAGCGCCAACCGTTCCTGTACGAA
AACAAGCATTTCGTAGTCTATGGTACCCTGGATGGAGCTCTGGGCTATTGCTTGCCCCTTCCCGAGAAAGTGTACAGGA
GATTCCTTATGTTGCAGAACGTTCTAGTTTCCTACCAAGAACACCTTTGCGGCCTCAATCCCAAGGAATACCGCACTCT
GAAGTCTTTCAAGAAACAAGGCATTAACCCGTCTCGCTGCATCATTGACGGAGATTTAATTTGGTCATATCGCCTAATG
GCCAATTCGGAACGCAATGAGGTGGCGAAGAAGATTGGCACGCGGACTGAAGAAATCCTGGGCGATTTGCTGGAGATCG
AACGACTAGCCAGCGTTTTT
>CG10110-PB scaffold_4845:15463760-15468325:+
ATGTTTTCGATGTGCAAGCAGACGCACGCCGCCACGGCGGTGGAGTTTTCGATAGCGTGCCGCTTCTTCAACAATCTGG
AGGAGAACCTGGTGGTGGCGGGCGCCAATGTGCTCAAAGTGTACCGGATAGCGCCCAACGTGGAGGCGGGCCAGCGTCA
AAAGCTGAATCCCAGCGAGATGCGTCTGGCGCCCAAAATGCGACTGGAATGCCTAGCCACATATACCCTCTACGGCAAT
GTGATGTCGCTGCAGTGCGTCTCATTGGCGGGGGCCATGCGGGATGCTCTGCTGATTAGTTTCAAGGACGCAAAATTGT
CCGTACTGCAGCACGATCCAGATACGTTTGCCCTGAAAACCCTTTCCCTTCACTATTTTGAGGAAGATGATATTCGTGG
CGGCTGGACGGGTCGCTATTTTGTGCCCACAGTTCGCGTGGATCCTGATTCTAGGTGTGCCGTCATGTTGGTCTACGGC
AAACGTTTGGTGGTCCTGCCCTTTCGCAAGGACAACAGTCTAGACGAGATCGAGCTTGCGGATGTGAAGCCAATTAAAA
AGGCTCCAACGGCAATGGTCAGCAGGACGCCTATTATGGCTTCGTACCTGATAGCGCTGCGAGATCTGGATGAGAAGAT
CGACAATGTTTTAGACATACAATTCCTGCACGGCTACTATGAACCAACGCTGCTTATACTCTACGAGCCGGTGCGCACC
TGTCCCGGAAGAATAAAGGTTTACCCGATTCAGAAGCCCATTGGTGGTTGTCTGGTGATGACAGTTAATGCTGTAATCT
ATCTTAATCAGAGTGTTCCTCCATATGGCGTCAGTTTAAACAGTTCAGCAGACAATAGCACTGCGTTTCCACTGAAGCC
ACAGGATGGCGTTCGGATCAGTTTGGATTGTGCCAACTTTGCTTTTATTGATGTCGACAAGCTGGTGATCTCGCTTCGC
ACTGGAGATCTATACGTGCTCACGCTTTGTGTTGACTCAATGAGAACGGTTAGGAACTTCCATTTCCACAAAGCAGCCG
CCAGTGTGCTAACTAGTTGTATCTGCGTTCTGCACTCCGAATACATATTTTTGGGATCACGTCTCGGAAATTCACTATT
GCTGCACTTTACAGAGGAGGATCAGAGCACGGTCATTACTTTGGATGATGTGGAACAGCAAACGGAGCAGCAGCAAAGG
AATCTGCAGGACGAGGAGCAGATTATGGAGGAAATTTTTGATGTAGATCAATTGGAAATGGCGCCCACCCAGGCAAAAT
CGCGTCGCATCGAGGATGAGGAACTAGAGGTGTATGGTTCTGGAGCTAAGGCATCTGTTCTTCAATTGCGAAAATTCAT
TTTTGAGGTGTGCGACAGTCTAATGAATGTAGCACCAGTCAACTACATGTGCGCTGGAGAAAGAGTGGAATTCGAAGAG
GATGGCGCTACGTTGCGACCGCATGCAGAATCTCTGCAAGATGTGAAGATAGAGCTGGTCGCTGCCACGGGTCATAGCA
AAAACGGAGCTCTGTCCGTATTTGTAAACTGCATTAATCCTCAAATCATTACAAGCTTTGAGTTAGACGGTTGTCTTGA
TGTGTGGACTGTGTTTGATGATGCCACTAAGAAGTCTTCACGAAACGATCAGCATGATTTCATGTTGCTTTCACAAAGG
AATTCTACTTTGGTTCTGCAAACAGGACAGGAAATTAATGAGATCGAGAACACGGGTTTTACGGTAAACCAGCCGACCA
TATTTGTCGGAAATCTCGGACAGCAGCGGTTCATTGTTCAGGTCACCACCCGCCATGTCAGATTATTGCAAGGAACTCG
GTTAATCCAAAATGTCCCCATTGAGGTGGGCTCGCCAGTGGTACAGGTGTCTATAGCAGATCCCTACGTTTGCCTGCGA
GTGTTAAACGGTCAGGTCATCACATTGGCTCTGCGAGAAACTCGTGGAACTCCTCGTTTAGCTATCAATAAGCATACCA
TAAGCAGCTCTCCCGCAGTTGTTGCCATTTCGGCGTACAAAGATTTATCAGGACTATTCACAGTAAAAGGTGATGATAT
AAACCTGACGGGCAGCTCAAACAGTGGATTTGGACATAGTTTTGGTGGCTACATGAAGGCAGAACCCAACATGAAGGTG
GAGGACGAAGAAGATCTGCTCTACGGTGATGCCGGAAGTGCCTTCAAGATGAACAGCATGGCGGATTTAGCGAAGCAAT
CGAAACAAAAGAACTCGGACTGGTGGCGACGTCTTCTTGTGCAAGCAAAGCCCAGCTATTGGTTAGTTGTTGCCCGTCA
GAGTGGCACTTTGGAGATCTACTCTATGCCGGACATGAAGCTTGTATATCTCGTGAACGATGTGGGCAATGGTGCTATA
GTTCTAACGGATGCGATGGAATTCGTGCCCATTTCACTGACTACGCAGGAGAACTCGAAGGCGGGCATTGTTCAGGCTT
GTATGCCACAGCATGCTAACTCTCCACTGCCATTGGAATTGAGTCTAACAGGATTGGGTCTAAATGGAGAAAGACCTTT
ACTCATGGTCAGGACTCGAGTAGAGCTGCTTATATACCAGGTATTCAGATATCCCAAGGGTCATCTGAAGATACGTTTC
CGAAAGCTGGATCAACTGAATTTGCTGGACCAACAGCCGACGCATATTGAGTTGGATGAGAACGACGAGCAGGAGGATA
TAGAATCTTATCAAATGCAACCAAAGTATGTCCAAAAACTTCGACCATTCGCCAACGTTGGAGGACTCTCCGGGGTTAT
GGTATGTGGAGTCAACCCTTGCTTTGTGTTTCTAACATTCCGAGGAGAACTTCGCATACATCGGCTGCTCGGTAACGGA
GATGTGCGTAGCTTTGCTGCCTTCAACAATGTTAATATTCCCAATGGATTCCTTTACTTTGACACCACCTATGAGCTTA
AGATCTCCGTCTTGCCCAGCTACTTGAGTTATGACTCCACTTGGCCGGTGAGAAAGGTTCCCCTCAGATGTACACCAAG
ACAACTTGTTTACCATCGGGAGAATCGGGTTTACTGCCTAATCACTCAAACAGAGGAACCGATGACCAAGTACTATCGC
TTTAACGGAGAGGATAAGGAGCTGTCCGAGGAAAGCCGTGGCGAGAGATTCATCTACCCCATTGGCTCGCAATTCGAAA
TGGTTTTAATTTCTCCAGAAACCTGGGAAATTGTGCCCGATGCATCAATTTCCTTTGAGCCCTGGGAACACGTAACCGC
CTTTAAGATCGTTAAGTTGTCTTACGAAGGTACAAGATCAGGACTCAAGGAATACCTTTGCATTGGAACTAACTTTAAT
TACAGTGAGGACATAACCAGCAGAGGAAATATTCACATTTATGATATTATTGAAGTGGTTCCTGAACCCGGAAAGCCAA
TGACAAAATTCAAGATAAAGGAAATATTTAAGAAGGAGCAGAAGGGACCAGTTTCAGCCATTTCAGATGTTTTGGGTTT
TCTGGTCACGGGTCTTGGCCAGAAGATCTATATTTGGCAGCTGCGCGATGGAGACCTTATTGGAGTGGCTTTTATAGAT
ACAAATATCTATGTCCACCAGATTATCACCGTGAAATCCCTGATTTTTATTGCCGATGTTTACAAATCCATAAGTTTAT
TGCGCTTCCAGGAGGAGTATCGCACATTGTCGTTGGCCTCGCGAGATTTTAATCCGCTGGAGGTTTATGGAATTGAATT
CATGGTGGACAACTCCAATCTGGGTTTCCTGGTGACCGATGCCGAGCGAAATTTAATTGTCTACATGTACCAGCCGGAG
GCCAGGGAATCACTGGGTGGCCAGAAACTTCTCCGCAAGGCGGATTATCACCTGGGTCAGGTGGTAAACACCATGTTTC
GAGTGCAGTGCCATCAAAAGGGATTGCATCAGCGCCAACCGTTCCTGTACGAAAACAAGCATTTCGTAGTCTATGGTAC
CCTGGATGGAGCTCTGGGCTATTGCTTGCCCCTTCCCGAGAAAGTGTACAGGAGATTCCTTATGTTGCAGAACGTTCTA
GTTTCCTACCAAGAACACCTTTGCGGCCTCAATCCCAAGGAATACCGCACTCTGAAGTCTTTCAAGAAACAAGGCATTA
ACCCGTCTCGCTGCATCATTGACGGAGATTTAATTTGGTCATATCGCCTAATGGCCAATTCGGAACGCAATGAGGTGGC
GAAGAAGATTGGCACGCGGACTGAAGAAATCCTGGGCGATTTGCTGGAGATCGAACGACTAGCCAGCGTTTTT
>CG10112-PA scaffold_4845:15451932-15454398:+
ATGTACAAATTCGTGTTGATCGCCAGCCTGCTGGTCGCCGTCTGCATGGCAGCTCCTCCCCGCGAGGAAACCGAAGCGG
AAAGGCTAGAGAGGGAGGAGTACGAGAAGTATCAGAATGAGAACGCCCAGTACTCGTTCAATTCCAAAGTGGATGATAA
CATTAACGATGGACAAATCAGCCGTACCGAGGAGCGCGAAGGAGGCACTGTTCGTGGTTCCTACAGCTACTTCGATGGC
TATGTGAAACGCCGTGTTGAGTACGTCGCCGATCAGAATGGCTACAGGGTGGTCAAGGACGAGATGGAGGATGTCGGCA
ATGGCCCAACTTTCAATCCCGACGGCATCGCCGAAGTGGAGGGATCTCTGATCGGAAAATACTCCATCAAGCTGGACAA
GACCGACGCCGACAAGCACTACAAGGACATTCATGCC
>CG10113-PA scaffold_4770:3511061-3513185:+
ATGCCCAGCCAAATGAGCTTAACGGATGCTCACCTGGCTCCAAGTGCCGGAGTGCAGCCGCACCTGCAGCCATGGGAGG
CACATGCGTGGTCCCCGGAGCGTCTGGGCTCCATGTATTCCGACTGGGCGATGCACTTCTTCAGCCAGCAGCGGTACGC
CAACGGACTGCGCTACTTCAACAACGCCCTGGACCTGAATCCGTTCAATGCAAGAGCTCTGATGCGCCGAAGTCAGCTG
AAGAGATCCATGGGCCTTGCCACCGAGGCTCTGAAGGATTGCTCACAGGCAGAGGATCTGCTGATGAGCCGAAAGCCAG
CAGTAACCAATCCCAATGTCAGTCTGGAAGTCTGCGATGCTCTGTACGAGTCCAATCGGCTGGAGGACTCCAAAATAAA
TCTGCACTGCCATCTCAAGCGGTTCAGCTCCGCCCAAAGAGGTCCTGTTGTCGACCGTCTTAATGTGTTAAATGAGAAC
TTTCGAGACACATTATCGGATGATACCACTATGTCTGTACAGCGGCTTATCAATCGCATGATGGGTAGTTTGGCTAAGG
AATCCAAGGAGATGAAGGATACTTGCGACGTGATTAGCATAATGGAAAAGGAGGAAGCCCACTTGTCGCCACTGGAAAT
AGCTAGGCGAAAAAGGCACTTTAAGATATATAACCAGCTGTATCTGAGCAAGTGCTGGGTGGATAAAATGCTGCACACC
CGAAGTCCCATGTACGCCTTGCATCAACAGAAATATCCCAACGAGGCGTTTTATAATAAGCATCGGGAGGAAAATCTAT
ATCGCATTCAGTACCAGACGAGGCGGAATATGTTCAAGATACTGCGCAGTATTCGACTGCTAATTCGTGTTGGAGAACT
AAATAAACTAACTACATTTATTGAGGAGGTCATGGGCGACTACGTCACCATTAAGACGAACCGCGTAATGCCGTGGAAA
TTTGAATTCACTAATGAGGTCTACAACTACCTAGGTCTAGCCCGCATTAATGAGTACAAAATCCCCAGCAATATGACTG
TCTTGCAGGGAAGACAACGTCTTCTGACACTTTTCAGACTACCGCTCAATAATAATCTGGACATGAAAAAATCGAAGAC
AAAACGATCGAGTACTCTGAGTATAACAAGATCGAGTGCCACCGATCCCAAGGCTGAGCATTTTAAGAAACAAGTGGTC
CGGCTGGAGAACCGAATGCGGTTTGCCGAGTATCACATCGAACGCGCCTATCTGCTGCATGAGTTGGCCCAAGAGCATC
TGAATTTTAACTCATTTGATGGAGCTTGCTCCATGGCACGAATTGCCCTGGAGGAGGCCATCAAGTGCAAGAGTATAAT
TTGGAGCTTCCTGAGTCTCATGGTTATATGCAAGGCCCACGCGATTCTGGGCAAGATCGAGCGGGAAAAGGAAATTCTG
GCCGAGGCCTTCGAGCTGGCCAAGAAAATGAAGAACCTGGACCTGTGCCTATTCATAGATATCTGCATTAAGGTAAATG
CGGAGGAGATGGAAATGAAGCGCATGGTTACCTCAGATTTGACTGCTAGGAGACAAAAGTTTGGCTCAAAGATGTTCCA
AAGCAACGATCAGGTGAATGAGGATCGCAACCAAATTACC
>CG10116-PA scaffold_4784:13465982-13466968:-
ATGCAGACCGGAGTACAACTAACTTTGTTGTTGACCCTCACAATAGCAGCGGTCTATGGAGAGACTGGATTTTTCCTGA
ACACAGGCCGCGTCCAGGAAAATCCACAGCAAGTCGAGGCGGAGGTGGAGGCTCTGGTAAGGAGCTCCTTCTATGCCGC
AGATCCCACAGTGTTGGTCATTCCCCGCTGGCTCGGAAACATTTCTTCGCCGGAGATCTCCGCGGTGATTTCCGCCCGA
CTTCAGCAGCAGGACAGCAATATATTCAGTGTAGATCTATCGGAAGCCAATGATGAAACAGAGATCATCGACAGTGCGG
CCAGCTTGGTGATCGTTCTTAGCAATCAATTCGATGTGCCACTCGATCGCATTCTGGTTGTGGGTTTCGCGGAGGGCGT
CCATTTGGCAGGTGGAGTGGCTGCCAAGGTGCAGCAGGTCCTGGGTCGTCAGTTGACGCAGATTACAGCCCTTGATCCT
TCCTCCGGCGAAGAACTGGACCACAAGCTATCCCAAGCCGATGCTGAGTTTGTGGAGGTTGTGCACACAAATGCCGGCG
GAGAGGGCACTTGGGAGCGACTGGGTCATGTGGACTACTATCCCAACGGAGGACAAACACAGCCTGGCTGCTCCACGGA
CTCCTGTTCGCACGAGAGAGCCTTCGAGCTGCTCGCCGAGATGTGGTCGCCGGAGAATGACTTTGTGAGCGCCCGCTGT
GGTTCAGTGGAGTCCTTAGGCGCCTCCAGCTGCCGCTGGTCCACCCACAAAATGGGCCAAAAAGAGGAGGAGCAGCCTG
CCACTGGCATCTATTTCCTGGAGACTCGACAGTCCTCACCCTTCTCCCGTGGAGCCTACTTCATAAGCTTCCTG
>CG10117-PA scaffold_4845:15380984-15439767:-
ATGCAGGCCAAAAAGCGTTATATATTGGTCTTTGTTTCCTGCGCTTTTTTGGCCTACGCCTATTTCGGTGGATATCGCC
TGAAAGTTTCGCCATTGAGACCCCGTAGAGCCCAGCACGAATCGGCCAAGGATGGTGGAGTCCAACCCCACGAGCAGTT
GCCCAGCTTCCTGGGCTCCCCCGATCTGCAGGAACTCAAACTGCTGCAGAGCAATCAATCGAAGAGTTTGGAGAGCTCC
AAGCACCTGCTCCCCCGTAAACCCGACTGCCGCATGGAGACCTGTTTCGATTTTACCCGCTGTTATGATCGTTTTTTGG
TCTATATCTATCCACCGGAACCACTCAACTCACTGGGCGCTGCGCCGCCCACCTCGGCCAACTATCAAAAGATACTCAC
TGCCATCCAGGAATCGAGATACTATACCAGTGATCCCACGGCCGCCTGTCTCTTCGTACTCGGTATCGATACCCTGGAT
CGGGATTCGCTATCCGAGGATTATGTTCGCAATGTGCCATCCAGACTGGCGAGATTGCCGTATTGGAACAATGGCAGGA
ACCACATCATCTTCAATCTGTACTCGGGCACTTGGCCGGATTATGCGGAGAACTCATTGGGTTTCGATGCGGGCGAGGC
CATTTTGGCCAAGGCCAGCATGGGCGTACTCCAACTGCGACACGGATTCGACGTCAGCATCCCGCTCTTCCACAAACAA
TTCCCGCTGAGGGCCGGCGCCACAGGATCCGTGCAGTCCAACAATTTCCCCGCCAACAAGAAGTATCTGCTCGCCTTCA
AGGGAAAGCGATACGTGCACGGCATTGGTTCGGAGACGCGCAACTCGCTCTTCCATTTGCACAACGGACGCGACATGGT
CCTGGTCACCACCTGTCGCCACGGGAAGAGTTGGCGGGAGCTGCAGGATAATCGCTGCGACGAGGACAACCGGGAATAC
GACAGATACGACTACGAGACCTTACTGCAAAATTCCACTTTCTGCTTGGTGCCGCGCGGACGTCGTTTGGGTTCCTTTA
GATTCCTTGAAGCCTTGCAGGCTGGTTGCATTCCCGTACTATTGTCCAATGCCTGGGTGTTGCCGTTTGAATCGAAAAT
CGATTGGAAGCAGGCCGCCATTTGGGCCGATGAGCGCCTCCTGCTGCAGGTGCCCGACATCGTGCGCTCCATACCGGCG
GAACGCATCTTCGCCCTCCGCCAGCAGACGCAGGTCCTGTGGGAACGCTACTTCGGTTCCATTGAGAAAATCGTCTTTA
CAACATTCGAGATCATACGCGAACGCTTGCCGGATTATCCGGTGCGGAGCAGCCTGGTGTGGAACAGCTCCCCGGGCGC
CCTGCTCACGCTGCCCACCTTCGCGGATAGCTCAAGGTACATGCCGTTTCTGCTCAACTCGATGGGTGCGGAGCCGCGT
CACAACTACACGGCGGTTATCTACGTGCAGATTGGCGCCGCCCTGGGACCGAATGCAGCGCTCTACAAGCTAGTCAGGA
CCATCACGAAGAGCCAGTTCGTGGAGCGGATCCTTGTCCTTTGGGCAGCCGATCGGCCACTGCCGTTGAAGAAACGCTG
GCCCCCCACCAGCCACATACCATTGCATGTGATTTCCCTGGGGGGCAGCACGAGGAGTCAGGGAGCTGGACCCACAAGC
CAGACGACTGAGGGACGACCGAGCATATCACAACGATTCCTGCCCTACGAAGAGATTCAGACGGATGCCGTTCTGTCCC
TGGATGAAGATGCCATACTCAATACGGATGAACTGGACTTTGCCTACACGGTGTGGCGGGATTTTCCCGAGCGCATCGT
TGGCTATCCGGCAAGAGCACACTTCTGGGATGACTCCAAGAATGCCTGGGGTTACACGTCCAAGTGGACGAACTACTAT
TCGATTGTGCTAACTGGGGCGGCCTTCTACCACCGCTACTACAACTACTTGTACACCAATTGGCTGTCGTTGCTGCTAC
TTAAGACTGTACAGCAGTCCTCCAACTGCGAGGACATCCTAATGAACCTGCTGGTCTCGCACGTGACCAGGAAGCCGCC
CATCAAGGTGACGCAGCGCAAGGGCTACAAGGATCGGGAGACGGGTCGTTCGCCCTGGAATGATCCCGACCACTTCATC
CAGCGCCAGAGCTGCTTGAATACCTTTGCGGCCGTGTTTGGCTACATGCCGCTGATACGTTCCAATTTGCGCATGGATC
CCATGCTGTATCGTGATCCAGTTTCCAATTTGCGCAAGAAATACCGCCAGATCGAGTTGGTCGGCAGC
>CG10118-PA scaffold_4784:4655967-4659944:+
ATGATGGCCGTTGCAGCAGCCCAAAAGAACCGCGAGATGTTCGCCATCAAGAAATCCTACAGTATTGAGAATGGCTATC
CATCCCGCCGCCGCAGCCTGGTGGATGATGCCCGCTTCGAGACCCTGGTGGTCAAGCAGACCAAACAAACCGTCCTGGA
GGAGGCCCGCAGCAAGGCAAATGATTACGGTCTCACCGAGGACGAGATTTTGTTGGCCAATGCCGCCTCCGAATCCTCG
GAAGCCGAGGCTGCCATGCAGAGCGCCGCCTTGGTGGTGCGCCTCAAGGAGGGCATCTCCTCCCTGGGCCGCATCCTCA
AGGCCATCGAGACCTTCCACGGCACCGTCCAGCATGTGGAGTCCCGCCAGTCGCGCATGGAGGGCGTGGACCATGATGT
GCTCATCAAGCTGGACATGACCCGCGGCAATCTGCTGCAATTGATCCGCTCCCTCAGGCAGTCGGGCTCCTTCAGCAGC
ATGAATCTGATGGCCGACAATAACCTGAATGTCAAGGCACCCTGGTTCCCCAAGCACGCCTCCGAGTTGGACAACTGCA
ACCATCTGATGACCAAGTACGAGCCCGATTTGGACATGAACCATCCCGGATTCGCCGACAAGGTCTACCGCCAGCGTCG
CAAGGAGATCGCCGAGATCGCCTTCGCCTACAAGTACGGAGACCCGATCCCATACATCGACTACTCCGACGTGGAGGTC
AAGACCTGGCGCTCGGTGTTCAAGACCGTTCAGGACTTGGCTCCCAAGCACGCCTGTGCCGAGTACCGTGCCGCCTTCC
AGAAGCTCCAGGATGAGCAGATCTTCGTGGACAACCGTCTGCCCCAGTTGCAGGAGATGTCCGATTTCCTGCGCAAGAA
CACCGGATTCTCCCTGCGTCCTGCCGCCGGTCTTTTGACTGCCCGGGACTTCCTCGCCTCCCTGGCCTTCCGCATCTTC
CAGAGCACCCAGTATGTGCGCCACGTCAACTCACCATACCACACCCCCGAGCCCGACTCCATTCACGAGCTGCTGGGTC
ACATGCCCCTGCTGGCCGATCCCAGCTTCGCCCAGTTCTCGCAGGAGATTGGACTGGCCTCGCTGGGTGCCTCCGACGA
AGAAATCGAGAAGCTGTCCACGGTCTACTGGTTCACTGTTGAGTTCGGTCTCTGCAAGGAACACGGTCAGATCAAGGCC
TACGGTGCTGGACTCCTGAGCTCCTACGGTGAGCTGCTCCACGCCATCAGCGACAAGTGCGAGCACCGTGCCTTCGAGC
CCGCCTCCACCGCCGTGCAGCCCTACCAGGACCAGGAGTACCAGCCCATCTACTATGTGGCCGAGAGCTTCGAGGATGC
CAAGGACAAGTTCCGCCGCTGGGTGAGCACCATGTCGCGTCCCTTCGAGGTGCGTTTCAATCCGCACACCGAGCGCGTC
GAGGTGCTGGACTCCGTGGACAAGCTGGAGACTCTGGTGCATCAGATGAACACGGAGATCTTGCATCTGACCAACGCCA
TCTCCAAGTTGCGACGCCCCTTC
>CG10118-PB scaffold_4784:4655967-4659944:+
ATGATGGCCGTTGCAGCAGCCCAAAAGAACCGCGAGATGTTCGCCATCAAGAAATCCTACAGTATTGAGAATGGCTATC
CATCCCGCCGCCGCAGCCTGGTGGATGATGCCCGCTTCGAGACCCTGGTGGTCAAGCAGACCAAACAAACCGTCCTGGA
GGAGGCCCGCAGCAAGGCAAATGACGATTCTCTGGAGGAGTGCATTGTGCAGGCTCAGGAGCACATTCCCTCCGAGCAG
GATGTGGAGCTTCAGGACGAGCACGCCAATCTGGAGAACCTGCCCTTGGAGGAATATGTGCCAGTTGAGGAGGATGTTG
AGTTTGAGAGCGTTGAGCAGGAGCATTCGCAGTCGCAGTCGCAGTCGCAGGAGCCGGAAGGCAACCAACAGCCGACCAA
GAACGATTACGGTCTCACCGAGGACGAGATTTTGTTGGCCAATGCCGCCTCCGAATCCTCGGAAGCCGAGGCTGCCATG
CAGAGCGCCGCCTTGGTGGTGCGCCTCAAGGAGGGCATCTCCTCCCTGGGCCGCATCCTCAAGGCCATCGAGACCTTCC
ACGGCACCGTCCAGCATGTGGAGTCCCGCCAGTCGCGCATGGAGGGCGTGGACCATGATGTGCTCATCAAGCTGGACAT
GACCCGCGGCAATCTGCTGCAATTGATCCGCTCCCTCAGGCAGTCGGGCTCCTTCAGCAGCATGAATCTGATGGCCGAC
AATAACCTGAATGTCAAGGCACCCTGGTTCCCCAAGCACGCCTCCGAGTTGGACAACTGCAACCATCTGATGACCAAGT
ACGAGCCCGATTTGGACATGAACCATCCCGGATTCGCCGACAAGGTCTACCGCCAGCGTCGCAAGGAGATCGCCGAGAT
CGCCTTCGCCTACAAGTACGGAGACCCGATCCCATACATCGACTACTCCGACGTGGAGGTCAAGACCTGGCGCTCGGTG
TTCAAGACCGTTCAGGACTTGGCTCCCAAGCACGCCTGTGCCGAGTACCGTGCCGCCTTCCAGAAGCTCCAGGATGAGC
AGATCTTCGTGGACAACCGTCTGCCCCAGTTGCAGGAGATGTCCGATTTCCTGCGCAAGAACACCGGATTCTCCCTGCG
TCCTGCCGCCGGTCTTTTGACTGCCCGGGACTTCCTCGCCTCCCTGGCCTTCCGCATCTTCCAGAGCACCCAGTATGTG
CGCCACGTCAACTCACCATACCACACCCCCGAGCCCGACTCCATTCACGAGCTGCTGGGTCACATGCCCCTGCTGGCCG
ATCCCAGCTTCGCCCAGTTCTCGCAGGAGATTGGACTGGCCTCGCTGGGTGCCTCCGACGAAGAAATCGAGAAGCTGTC
CACGGTCTACTGGTTCACTGTTGAGTTCGGTCTCTGCAAGGAACACGGTCAGATCAAGGCCTACGGTGCTGGACTCCTG
AGCTCCTACGGTGAGCTGCTCCACGCCATCAGCGACAAGTGCGAGCACCGTGCCTTCGAGCCCGCCTCCACCGCCGTGC
AGCCCTACCAGGACCAGGAGTACCAGCCCATCTACTATGTGGCCGAGAGCTTCGAGGATGCCAAGGACAAGTTCCGCCG
CTGGGTGAGCACCATGTCGCGTCCCTTCGAGGTGCGTTTCAATCCGCACACCGAGCGCGTCGAGGTGCTGGACTCCGTG
GACAAGCTGGAGACTCTGGTGCATCAGATGAACACGGAGATCTTGCATCTGACCAACGCCATCTCCAAGTTGCGACGCC
CCTTC
>CG10119-PA scaffold_4845:15389852-15394205:+
ATGACAGCACGCCGCGTCACAATGAACACACGCGTCTCGCGCGCCTCCACCTCCACGCCGGTGGGCGGGGCATCCACCT
CCTCAAGGGTGGGCGCCACATCGCCCACCTCGCCCACCCGCACCAGCCGGCTGCAGGAGAAGGAGGAGCTGCAGCACCT
GAACGATCGCCTGGCCTGCTACATCGATCGCATGCGCAACCTGGAGAACGAGAACAGCCGCCTCACCCAGGAACTGAAT
CTCGCCCAGGACACCGTCAACAGGGAGACCTCCAATCTGAAGGCGGTCTATGAGAAGGAGCTGGCCGCCGCCCGCAAGC
TGCTCGATGAGACGGCCAAGGAGAAGGCCAAGCTGGAGATCGATATCAAGCGTCTCTGGGAGGAGAACGACGACTTGAA
GCCGAGACTCGACAAAAAGACGAAGGAGGCAACTGTGGCCGAGAACAATGCCCGCCTGTATGAGACTCGCTACAACGAC
GTGAATGGCAAGTACAACCAGTCCTTGGCCGATCGCAAGAAGTTCGAGGATCAGGCCAAGGAGCTGGCTTTGGAGAACG
AGCGCCTGCGCCGCCAACTGGATGATCTTCGCAAGCAGCTGGAGGCGGAGACGCTGGCCCGCGTCGATCTGGAGAACCA
GAACCAGAGCCTGCGCGAGGAGCTGGCCTTCAAGGATCAGGTGCACACCCAGGAGCTCACCGAGACCCGATCCCGTCGC
CAGATCGAGATCAGCGAGATCGATGGCAGACTGTCGCGCCAATACGAGGCCAAGCTGCAGCAATCGCTCCAGGAACTCC
GTGATCAGTACGAGGGTCAAATGCGTGCCAATCGCGAGGAGATCGAGCTGCTGTACGACAATGAGATCCAGAACCTGAA
GGCTGCCGCCAATAGGGCTGCCCAGGGATCCGCTCATGCCACCGAGGAAGTTCGTCTCATGCGCACCAAGATCGACGGC
TTGAACGCCAAGCTGCAGGATCTGGAGAACACCAATGCTGGCTTGAATGCTCGCATTCGGGAGTTGGAGAACCTTTTGG
ACACGGAGCGCCAGCGCCACAACCAGTACATCGCCTCCTTGGAGGCCGAACTGCAGCGCATGCGCGACGAGATGGCCCA
CCAGCTGCAGGAGTACCAGGATCTGATGGACATCAAGGTGTCGTTGGATCTCGAGATTGCCGCTTACGACAAGTTGCTG
TGCGGCGAGGAGCGTCGTCTGAACATCGAGTCGCCCGGACGTCCCGCTGCCGATTCCGGAATCTCCAGCAATGGCAGCC
ACTTGACCGCCAGTGCCAGTTCCCGATCCGGCAGGGTCACGCCCAGTGGCCGTCGCTCGGCTACACCTGGCATCTCTGG
TTCCAGCGCCGTGAAGCGTCGCCGCACCGTGATCGATGAGAGCGAGGATCGCACGCTGTCCGAGTACTCGGTGAATGCC
GCCGCCAAGGGAGATCTGGAGATCATCGAAGCGGACGTGGAGGGTCGCTTCATCAAGCTGCACAACAAGGGAACCGAGG
AGATCAATCTGACGGGCTGGCAGCTAACCCGCATTGCCGGCGATGAGGAGCTGGCCTTCAAGTTCTCGCGTGGATCGAA
GGTGCTCGGCGGTGCCAGTGTCACCATTTGGTCCGTCGATGCCGGAACCGCACATGATCCACCCAACAACCTGGTGATG
AAGAAGAAGTGGCCGGTGGCCAACTCGATGCGTTCGGTGCTGGCCAATGCCGACAAAGAGGATGTTGCCAGCTACGACC
GTGTCCGTGCTAACGTTTCCAGCCACACCTCGCGGCATCGCAGCAGCGGCACGCCCAGCACGGGCTTTACCCTCGGTTC
CGGAGCTGGCTCCACTGGCGTGAGGAGTCTCTTCTCCCTGCTCTTC
>CG10120-PA scaffold_4770:13104283-13111762:+
ATGCACTCGATCCTACGACGCTGTTCCGGAATCAGAAAAACCTTTGGACTCACGCCGGTATATCCCACAGCCAACAATT
CCCAAAGTCCTTCCAATGGGCAAATAACGCCTCTGCACACACACAGTCGCGACAAAGAGCGCGAGCAGGGCTACTACAC
GAAGAGCAACAACAACAACATAAATGAGAGAGAGAGCCAGAGCTGTTGTAGTAGCAGTAGTCGTGTGTGTAAAAATCAT
ACGACTACAACGACAACCACACTCGAATACGAACTTTCCAATTTCGCAAAACTAACGACACGAATCACAACGCAAAGTG
CCGCCGAAGTCGCCACATCGCCGCATACGGATACGGACACGGACAGGTACAGGGATACGGATACGGATCAGGGTAATAT
ACCTATAGCAAACGATTTGGAACTGCCCAAGGGTTTGCCGTTATCCTCGCGACATCACTGGAATCAGCTGCAGAGCAGT
TTGCACGCCCTCCACCACCAACAACAACAACAGCAACAGCAACTACGTTCGTATAGTTCCACTAGCCACACAAATTTGG
AGGACAAGATGAGCAAGCCCGCTCCGAATCTGAATGAATACGAGCACCGCGATCGCCTGGGCCTTTGGGGCACTGGTGA
CAATGAGGTGATCGGCAGCATCTCCGGATTTGACCGACTTTATGACAAGCGCTACTCAAAGGGTCTGGCTTTCACACAC
GAGGAGCGCCAGCAGTTGGGCATCCATGGCCTACTGCCCTACGTGGTCCGGGAGCCCAGTGAGCAGGTGGAGCACTGTC
GCTCTCTGCTGGGGCGACTGGAGCAGGATCTCGACAAGTACATGTACCTGATCAGCCTGTCGGAGAGGAACGAGCGGCT
CTTCTACAAAGTGCTCAGCTCAGACATCGCCTCAATGATGCCTCTGGTGTACACGCCCACCGTGGGATTGGCCTGCCAG
CGCTACAGCTTGATCCACCAGAACGCCAAGGGCATGTTCATATCCATCAAGGACAAGGGACACATCTACGACGTGCTGA
AGAACTGGCCGGAATCGGATGTTCGTGCCATTGTCGTCACGGACGGTGAGCGCATCCTGGGATTGGGCGATCTGGGCGC
CAATGGCATGGGAATACCCGTGGGCAAACTGTCCCTGTATACGGCCTTGGCGGGCATTAAGCCATCGCAGTGCCTGCCC
ATCACCTTGGATGTCGGCACCAATACCGAATCCCTGCTGGAGGATCCCCTGTACATCGGTCTGCGCGAACGCAGAGCCA
CTGGAGATCTGTACGATGAATTCATCGATGAGTTCATGCACGCCTGCGTCCGCCGCTTTGGCCAAAACTGCCTTATCCA
GTTCGAGGACTTTGCCAACGCGAATGCCTTCAGGCTGTTGTCCAAGTACCGGGACTCTTTCTGCACCTTCAACGACGAT
ATTCAAGGAACCGCCTCGGTGGCCGTGGCTGGACTACTGGCTTCCCTGAAGATTAAGAAGACCCAGCTGAAGGATAACA
CGCTGTTGTTCCTGGGCGCCGGAGAAGCGGCTCTGGGTATTGCCAACCTGTGCCTGATGGCCATGAAGGCGGAGGGTCT
CACCGAGGAGGAGGCCAAGGCCCGCATCTGGATGGTGGATAGCCGTGGTGCCATCACCCGCGATCGCCCAAAGGGCGGA
CTCACCGAACACAAGCTGCACTTTGCCCAGCTGCACGAGCCCATTGATACTTTGGCAGAGGCGGTGCGCAAGGTGCGTC
CAAATGTGCTGATTGGAGCAGCTGCGCAGGGCGGAGCCTTCAACCAGGAGATCCTCGAGCTGATGGCCGATATCAACGA
AACGCCCATCATCTTTGCACTGTCCAATCCGACCAGCAAGGCGGAGTGCACCGCCGAGGAAGCGTACACGTACACCAAG
GGGCGCTGCATCTTCGCCAGCGGATCGCCCTTTCCTCCCGTGACTTACAACAACAAGAAGTTCTACCCGGGTCAGGGCA
ACAACTCCTACATTTTCCCTGGCGTGGCACTGGGTGTTCTGTGTGCCGGCATGCTGAACATTCCCGAGCAGGTATTCTT
GGTCGCCGCCGAGCGCTTGGCGGAGCTGGTCTCCAAGGATGACTTGAGCAAGGGCAGTTTGTATCCACCACTCAACTCG
ATTGTCAGCTGTTCGATGGCCATTGCCGAAAAGATTGTGGAGTATGCCTACAAGAACGGATTGGCCACCATTCGCCCGG
AGCCGGTCAATAAGCTGGCGTTCATCAAGGCCCAGATGTACGATCTGGACTATCCGCGATCCGTGCCCGCCACCTATAA
GATG
>CG10120-PB scaffold_4770:13102738-13111762:+
ATGGGTAATTCCAGTTCCATTTGCGCCGATCGCAATGTCATAACAAATTTCGATGAAAATGGCACGCCGGTATATCCCA
CAGCCAACAATTCCCAAAGTCCTTCCAATGGGCAAATAACGCCTCTGCACACACACAGTCGCGACAAAGAGCGCGAGCA
GGGCTACTACACGAAGAGCAACAACAACAACATAAATGAGAGAGAGAGCCAGAGCTGTTGTAGTAGCAGTAGTCGTGTG
TGTAAAAATCATACGACTACAACGACAACCACACTCGAATACGAACTTTCCAATTTCGCAAAACTAACGACACGAATCA
CAACGCAAAGTGCCGCCGAAGTCGCCACATCGCCGCATACGGATACGGACACGGACAGGTACAGGGATACGGATACGGA
TCAGGGTAATATACCTATAGCAAACGATTTGGAACTGCCCAAGGGTTTGCCGTTATCCTCGCGACATCACTGGAATCAG
CTGCAGAGCAGTTTGCACGCCCTCCACCACCAACAACAACAACAGCAACAGCAACTACGTTCGTATAGTTCCACTAGCC
ACACAAATTTGGAGGACAAGATGAGCAAGCCCGCTCCGAATCTGAATGAATACGAGCACCGCGATCGCCTGGGCCTTTG
GGGCACTGGTGACAATGAGGTGATCGGCAGCATCTCCGGATTTGACCGACTTTATGACAAGCGCTACTCAAAGGGTCTG
GCTTTCACACACGAGGAGCGCCAGCAGTTGGGCATCCATGGCCTACTGCCCTACGTGGTCCGGGAGCCCAGTGAGCAGG
TGGAGCACTGTCGCTCTCTGCTGGGGCGACTGGAGCAGGATCTCGACAAGTACATGTACCTGATCAGCCTGTCGGAGAG
GAACGAGCGGCTCTTCTACAAAGTGCTCAGCTCAGACATCGCCTCAATGATGCCTCTGGTGTACACGCCCACCGTGGGA
TTGGCCTGCCAGCGCTACAGCTTGATCCACCAGAACGCCAAGGGCATGTTCATATCCATCAAGGACAAGGGACACATCT
ACGACGTGCTGAAGAACTGGCCGGAATCGGATGTTCGTGCCATTGTCGTCACGGACGGTGAGCGCATCCTGGGATTGGG
CGATCTGGGCGCCAATGGCATGGGAATACCCGTGGGCAAACTGTCCCTGTATACGGCCTTGGCGGGCATTAAGCCATCG
CAGTGCCTGCCCATCACCTTGGATGTCGGCACCAATACCGAATCCCTGCTGGAGGATCCCCTGTACATCGGTCTGCGCG
AACGCAGAGCCACTGGAGATCTGTACGATGAATTCATCGATGAGTTCATGCACGCCTGCGTCCGCCGCTTTGGCCAAAA
CTGCCTTATCCAGTTCGAGGACTTTGCCAACGCGAATGCCTTCAGGCTGTTGTCCAAGTACCGGGACTCTTTCTGCACC
TTCAACGACGATATTCAAGGAACCGCCTCGGTGGCCGTGGCTGGACTACTGGCTTCCCTGAAGATTAAGAAGACCCAGC
TGAAGGATAACACGCTGTTGTTCCTGGGCGCCGGAGAAGCGGCTCTGGGTATTGCCAACCTGTGCCTGATGGCCATGAA
GGCGGAGGGTCTCACCGAGGAGGAGGCCAAGGCCCGCATCTGGATGGTGGATAGCCGTGGTGCCATCACCCGCGATCGC
CCAAAGGGCGGACTCACCGAACACAAGCTGCACTTTGCCCAGCTGCACGAGCCCATTGATACTTTGGCAGAGGCGGTGC
GCAAGGTGCGTCCAAATGTGCTGATTGGAGCAGCTGCGCAGGGCGGAGCCTTCAACCAGGAGATCCTCGAGCTGATGGC
CGATATCAACGAAACGCCCATCATCTTTGCACTGTCCAATCCGACCAGCAAGGCGGAGTGCACCGCCGAGGAAGCGTAC
ACGTACACCAAGGGGCGCTGCATCTTCGCCAGCGGATCGCCCTTTCCTCCCGTGACTTACAACAACAAGAAGTTCTACC
CGGGTCAGGGCAACAACTCCTACATTTTCCCTGGCGTGGCACTGGGTGTTCTGTGTGCCGGCATGCTGAACATTCCCGA
GCAGGTATTCTTGGTCGCCGCCGAGCGCTTGGCGGAGCTGGTCTCCAAGGATGACTTGAGCAAGGGCAGTTTGTATCCA
CCACTCAACTCGATTGTCAGCTGTTCGATGGCCATTGCCGAAAAGATTGTGGAGTATGCCTACAAGAACGGATTGGCCA
CCATTCGCCCGGAGCCGGTCAATAAGCTGGCGTTCATCAAGGCCCAGATGTACGATCTGGACTATCCGCGATCCGTGCC
CGCCACCTATAAGATG
>CG10121-PA scaffold_4784:4682348-4687617:+
ATGGGTTTCATTGCGGAGCGCAAGCCGCGTGTCAACAAGACGTTGATCTCGCTCAAGTTTGTTGTGTTCTTCGTCATAA
CCGGTCTCACAGCCTTGCATGTTTTGCATGCCACCAAGCCCCTGTTGCTGGGACTAAACTTCTCGGAATACCGAACCAT
TACCATCTTGGCGCCATTTGTCTCCATTTTGGGCCCTTTGATCGTTGGTCCCTGGGCTGATCGATTGGCTGCCAAGAAC
CCGAATACTTTTGGAAAGACACTACGAGTGCTAACTGCCGTCTTTCTGCTGCTCTCGGCCTTCATATATGCCTTTCTGT
TCGCCGTGCCGGAAGTCACTCGAAGAGGAGAAATCCGCGAGCCACTGGTCAGCTTTGGCTGCGATGAAACTGGAGGATT
CTTGTTCCAGGAGCGCTGCGGCTTGAACTCCAGTTGCAGCCGGTGGGATCAGAAGGAGGGCAAAATCAACCTGTCGCGC
TGCACCTACAGTTGCCAGAATCCCAAGCTCTATGAGCCACTCTATGTGGCTTGGTTGGCTGAGGTTCCCACAGTGGCTC
CTTCCACAGAGCAGAGTTCCGAGTTCGACTACGAGGATGAGGGCAGTACGGCGGTAACCGAGAGCTTGCGCACCCGGAG
GGACTTGGAGAGCTCGGATCCGGCGGATAGTGCTGGTGTGGAGGCCATTAGTGGCGAGGTTCCTCTGCATCGGTCCATC
AGACAGGTCAAGAAACCCCCCACCAAGGTGTACGTCCAGCCCCCCCATGTCTGCCTTACACAGCGAAACCAGAACGGCA
AGGATGTGGTGAAGCACTGCCACGCCTACACTGAGGACACCACCAGTGTGGTGATGGATGCCCTCATGGGTTCAGCGAT
CAGTCAGGAGGAGCACTACGATGACTACGAAGGATGGTGCCAATATCCACTTGAGGGTTTCCAGTGCCACATTCCCGTC
GAGCAGGTTAATTACATGAAGGATTTCAAGCAATACACGCAGAACGACAGCAACTGCAAGCCCATGATCGAATGCCAAG
TAGTGAATCCCTACCACGAAAAGAGTGTGCTATCGGACAGCGAGTGCACCAATACCACCGGCAGTATCCACGATACCAT
CGTGGGCTATACGACCATTCGCTTGATTGGAGACATTTTTCCCATGGCTGCACTGACTCTGCTGAACACGGCAATCGTG
ATCGCAGTTCGTGAGACCTCCGAGGGAAGAGGAGAGGTGTGCCGCCAGTATGTTTGGGGTGCCATTGGCTATGTGCTGC
TCTTCTCGCCGCTGGATCTGATCTTCTTCCAGAACGAGCCCAATTATGATGCCGCCCTGGTTGCTCTTATTATATTTAT
CGTTAGCTTTGTCTTGGGTGCTGTGGTGCTACTCTGTGCCACTCAGATGCCACTCAGTCCGCCGGAATGGTGGTGGCAC
ACAAAGACCGGAATGCTGGTGGTTCCCATGTCCGCCATCCGTCGCTATACGCCCGAGATCTTGGTGCTGACACTGGTGT
CCATTCTTTTTGGCACCTTCTGGAGCAGCATTCATAGCTACCTTCCCTGGACTTTCACCGATGTGAATGCCGTGTGCTA
TTCTGGCTTTATCCTCATCCTAGCTCTTTTCTTCAATGTGGACAAGTTTATTGAGTACTGCGGGCACTCGAATATCTTC
ATCGGTGGCTTGGCCATCTATGTCATTAGGTTTACGGCGTTGAGTGATGCCCAAACCCAGTGGTTGACTGTCGTCATGG
AGGCCATTGAGCCGGTTGTAATTGGTCTGATTTGGATTACCATCATCCTGTACATGCGTCATGCCATGCCAAGAAAATT
GACAGCTACTGGACAGGCAATCGCTGTATTGGCCTTCTTTGGATTGGGCAAAGGCTTTGGTGCTCTGATTGGATTAGCT
CGCGATGAGTGGGATCCGAAACTAGAGTACTGGTCCTGCACCTACCAATGGCTGGCTATTGTGGCCTGCATTGTGGCTG
TGGTCTATTTCGGAATCTATAATCTGATCCTGGCCCCACGATGCACCGCCAAGCCACAGCACTCTGAGGAGTTGATTTC
TGGATCCGCATCGCAAAACTTTGGCAATACCGGAACCGGAAACGGTGCTGGTAACGGAACCGGAAACGGAAACGGCGCT
GGAGCGTCGCTTAACGGAAACGGAAACGGGAGCTACTCGCCACTAAGAGTTTACCACAACGAGAGGGGGAAGAAGGGAC
AGTTTAGATAC
>CG10121-PB scaffold_4784:4682348-4687617:+
ATGGGTTTCATTGCGGAGCGCAAGCCGCGTGTCAACAAGACGTTGATCTCGCTCAAGTTTGTTGTGTTCTTCGTCATAA
CCGGTCTCACAGCCTTGCATGTTTTGCATGCCACCAAGCCCCTGTTGCTGGGACTAAACTTCTCGGAATACCGAACCAT
TACCATCTTGGCGCCATTTGTCTCCATTTTGGGCCCTTTGATCGTTGGTCCCTGGGCTGATCGATTGGCTGCCAAGAAC
CCGAATACTTTTGGAAAGACACTACGAGTGCTAACTGCCGTCTTTCTGCTGCTCTCGGCCTTCATATATGCCTTTCTGT
TCGCCGTGCCGGAAGTCACTCGAAGAGGAGAAATCCGCGAGCCACTGGTCAGCTTTGGCTGCGATGAAACTGGAGGATT
CTTGTTCCAGGAGCGCTGCGGCTTGAACTCCAGTTGCAGCCGGTGGGATCAGAAGGAGGGCAAAATCAACCTGTCGCGC
TGCACCTACAGTTGCCAGAATCCCAAGCTCTATGAGCCACTCTATGTGGCTTGGTTGGCTGAGGTTCCCACAGTGGCTC
CTTCCACAGAGCAGAGTTCCGAGTTCGACTACGAGGATGAGGGCAGTACGGCGGTAACCGAGAGCTTGCGCACCCGGAG
GGACTTGGAGAGCTCGGATCCGGCGGATAGTGCTGGTGTGGAGGCCATTAGTGGCGAGGTTCCTCTGCATCGGTCCATC
AGACAGGTCAAGAAACCCCCCACCAAGGTGTACGTCCAGCCCCCCCATGTCTGCCTTACACAGCGAAACCAGAACGGCA
AGGATGTGGTGAAGCACTGCCACGCCTACACTGAGGACACCACCAGTGTGGTGATGGATGCCCTCATGGGTTCAGCGAT
CAGTCAGGAGGAGCACTACGATGACTACGAAGGATGGTGCCAATATCCACTTGAGGGTTTCCAGTGCCACATTCCCGTC
GAGCAGGTTAATTACATGAAGGATTTCAAGCAATACACGCAGAACGACAGCAACTGCAAGCCCATGATCGAATGCCAAG
TAGTGAATCCCTACCACGAAAAGAGTGTGCTATCGGACAGCGAGTGCACCAATACCACCGGCAGTATCCACGATACCAT
CGTGGGCTATACGACCATTCGCTTGATTGGAGACATTTTTCCCATGGCTGCACTGACTCTGCTGAACACGGCAATCGTG
ATCGCAGTTCGTGAGACCTCCGAGGGAAGAGGAGAGGTGTGCCGCCAGTATGTTTGGGGTGCCATTGGCTATGTGCTGC
TCTTCTCGCCGCTGGATCTGATCTTCTTCCAGAACGAGCCCAATTATGATGCCGCCCTGGTTGCTCTTATTATATTTAT
CGTTAGCTTTGTCTTGGGTGCTGTGGTGCTACTCTGTGCCACTCAGATGCCACTCAGTCCGCCGGAATGGTGGTGGCAC
ACAAAGACCGGAATGCTGGTGGTTCCCATGTCCGCCATCCGTCGCTATACGCCCGAGATCTTGGTGCTGACACTGGTGT
CCATTCTTTTTGGCACCTTCTGGAGCAGCATTCATAGCTACCTTCCCTGGACTTTCACCGATGTGAATGCCGTGTGCTA
TTCTGGCTTTATCCTCATCCTAGCTCTTTTCTTCAATGTGGACAAGTTTATTGAGTACTGCGGGCACTCGAATATCTTC
ATCGGTGGCTTGGCCATCTATGTCATTAGGTTTACGGCGTTGAGTGATGCCCAAACCCAGTGGTTGACTGTCGTCATGG
AGGCCATTGAGCCGGTTGTAATTGGTCTGATTTGGATTACCATCATCCTGTACATGCGTCATGCCATGCCAAGAAAATT
GACAGCTACTGGACAGGCAATCGCTGTATTGGCCTTCTTTGGATTGGGCAAAGGCTTTGGTGCTCTGATTGGATTAGCT
CGCGATGAGTGGGATCCGAAACTAGAGTACTGGTCCTGCACCTACCAATGGCTGGCTATTGTGGCCTGCATTGTGGCTG
TGGTCTATTTCGGAATCTATAATCTGATCCTGGCCCCACGATGCACCGCCAAGCCACAGCACTCTGAGGAGTTGATTTC
TGGATCCGCATCGCAAAACTTTGGCAATACCGGAACCGGAAACGGTGCTGGTAACGGAACCGGAAACGGAAACGGCGCT
GGAGCGTCGCTTAACGGAAACGGAAACGGGAGCTACTCGCCACTAAGAGTTTACCACAACGAGAGGGGGAAGAAGGGAC
AGTTTAGATAC
>CG10121-PC scaffold_4784:4682348-4687617:+
ATGGGTTTCATTGCGGAGCGCAAGCCGCGTGTCAACAAGACGTTGATCTCGCTCAAGTTTGTTGTGTTCTTCGTCATAA
CCGGTCTCACAGCCTTGCATGTTTTGCATGCCACCAAGCCCCTGTTGCTGGGACTAAACTTCTCGGAATACCGAACCAT
TACCATCTTGGCGCCATTTGTCTCCATTTTGGGCCCTTTGATCGTTGGTCCCTGGGCTGATCGATTGGCTGCCAAGAAC
CCGAATACTTTTGGAAAGACACTACGAGTGCTAACTGCCGTCTTTCTGCTGCTCTCGGCCTTCATATATGCCTTTCTGT
TCGCCGTGCCGGAAGTCACTCGAAGAGGAGAAATCCGCGAGCCACTGGTCAGCTTTGGCTGCGATGAAACTGGAGGATT
CTTGTTCCAGGAGCGCTGCGGCTTGAACTCCAGTTGCAGCCGGTGGGATCAGAAGGAGGGCAAAATCAACCTGTCGCGC
TGCACCTACAGTTGCCAGAATCCCAAGCTCTATGAGCCACTCTATGTGGCTTGGTTGGCTGAGGTTCCCACAGTGGCTC
CTTCCACAGAGCAGAGTTCCGAGTTCGACTACGAGGATGAGGGCAGTACGGCGGTAACCGAGAGCTTGCGCACCCGGAG
GGACTTGGAGAGCTCGGATCCGGCGGATAGTGCTGGTGTGGAGGCCATTAGTGGCGAGGTTCCTCTGCATCGGTCCATC
AGACAGGTCAAGAAACCCCCCACCAAGGTGTACGTCCAGCCCCCCCATGTCTGCCTTACACAGCGAAACCAGAACGGCA
AGGATGTGGTGAAGCACTGCCACGCCTACACTGAGGACACCACCAGTGTGGTGATGGATGCCCTCATGGGTTCAGCGAT
CAGTCAGGAGGAGCACTACGATGACTACGAAGGATGGTGCCAATATCCACTTGAGGGTTTCCAGTGCCACATTCCCGTC
GAGCAGGTTAATTACATGAAGGATTTCAAGCAATACACGCAGAACGACAGCAACTGCAAGCCCATGATCGAATGCCAAG
TAGTGAATCCCTACCACGAAAAGAGTGTGCTATCGGACAGCGAGTGCACCAATACCACCGGCAGTATCCACGATACCAT
CGTGGGCTATACGACCATTCGCTTGATTGGAGACATTTTTCCCATGGCTGCACTGACTCTGCTGAACACGGCAATCGTG
ATCGCAGTTCGTGAGACCTCCGAGGGAAGAGGAGAGGTGTGCCGCCAGTATGTTTGGGGTGCCATTGGCTATGTGCTGC
TCTTCTCGCCGCTGGATCTGATCTTCTTCCAGAACGAGCCCAATTATGATGCCGCCCTGGTTGCTCTTATTATATTTAT
CGTTAGCTTTGTCTTGGGTGCTGTGGTGCTACTCTGTGCCACTCAGATGCCACTCAGTCCGCCGGAATGGTGGTGGCAC
ACAAAGACCGGAATGCTGGTGGTTCCCATGTCCGCCATCCGTCGCTATACGCCCGAGATCTTGGTGCTGACACTGGTGT
CCATTCTTTTTGGCACCTTCTGGAGCAGCATTCATAGCTACCTTCCCTGGACTTTCACCGATGTGAATGCCGTGTGCTA
TTCTGGCTTTATCCTCATCCTAGCTCTTTTCTTCAATGTGGACAAGTTTATTGAGTACTGCGGGCACTCGAATATCTTC
ATCGGTGGCTTGGCCATCTATGTCATTAGGTTTACGGCGTTGAGTGATGCCCAAACCCAGTGGTTGACTGTCGTCATGG
AGGCCATTGAGCCGGTTGTAATTGGTCTGATTTGGATTACCATCATCCTGTACATGCGTCATGCCATGCCAAGAAAATT
GACAGCTACTGGACAGGCAATCGCTGTATTGGCCTTCTTTGGATTGGGCAAAGGCTTTGGTGCTCTGATTGGATTAGCT
CGCGATGAGTGGGATCCGAAACTAGAGTACTGGTCCTGCACCTACCAATGGCTGGCTATTGTGGCCTGCATTGTGGCTG
TGGTCTATTTCGGAATCTATAATCTGATCCTGGCCCCACGATGCACCGCCAAGCCACAGCACTCTGAGGAGTTGATTTC
TGGATCCGCATCGCAAAACTTTGGCAATACCGGAACCGGAAACGGTGCTGGTAACGGAACCGGAAACGGAAACGGCGCT
GGAGCGTCGCTTAACGGAAACGGAAACGGGAGCTACTCGCCACTAAGAGTTTACCACAACGAGAGGGGGAAGAAGGGAC
AGTTTAGATAC
>CG10121-PD scaffold_4784:4682348-4687617:+
ATGGGTTTCATTGCGGAGCGCAAGCCGCGTGTCAACAAGACGTTGATCTCGCTCAAGTTTGTTGTGTTCTTCGTCATAA
CCGGTCTCACAGCCTTGCATGTTTTGCATGCCACCAAGCCCCTGTTGCTGGGACTAAACTTCTCGGAATACCGAACCAT
TACCATCTTGGCGCCATTTGTCTCCATTTTGGGCCCTTTGATCGTTGGTCCCTGGGCTGATCGATTGGCTGCCAAGAAC
CCGAATACTTTTGGAAAGACACTACGAGTGCTAACTGCCGTCTTTCTGCTGCTCTCGGCCTTCATATATGCCTTTCTGT
TCGCCGTGCCGGAAGTCACTCGAAGAGGAGAAATCCGCGAGCCACTGGTCAGCTTTGGCTGCGATGAAACTGGAGGATT
CTTGTTCCAGGAGCGCTGCGGCTTGAACTCCAGTTGCAGCCGGTGGGATCAGAAGGAGGGCAAAATCAACCTGTCGCGC
TGCACCTACAGTTGCCAGAATCCCAAGCTCTATGAGCCACTCTATGTGGCTTGGTTGGCTGAGGTTCCCACAGTGGCTC
CTTCCACAGAGCAGAGTTCCGAGTTCGACTACGAGGATGAGGGCAGTACGGCGGTAACCGAGAGCTTGCGCACCCGGAG
GGACTTGGAGAGCTCGGATCCGGCGGATAGTGCTGGTGTGGAGGCCATTAGTGGCGAGGTTCCTCTGCATCGGTCCATC
AGACAGGTCAAGAAACCCCCCACCAAGGTGTACGTCCAGCCCCCCCATGTCTGCCTTACACAGCGAAACCAGAACGGCA
AGGATGTGGTGAAGCACTGCCACGCCTACACTGAGGACACCACCAGTGTGGTGATGGATGCCCTCATGGGTTCAGCGAT
CAGTCAGGAGGAGCACTACGATGACTACGAAGGATGGTGCCAATATCCACTTGAGGGTTTCCAGTGCCACATTCCCGTC
GAGCAGGTTAATTACATGAAGGATTTCAAGCAATACACGCAGAACGACAGCAACTGCAAGCCCATGATCGAATGCCAAG
TAGTGAATCCCTACCACGAAAAGAGTGTGCTATCGGACAGCGAGTGCACCAATACCACCGGCAGTATCCACGATACCAT
CGTGGGCTATACGACCATTCGCTTGATTGGAGACATTTTTCCCATGGCTGCACTGACTCTGCTGAACACGGCAATCGTG
ATCGCAGTTCGTGAGACCTCCGAGGGAAGAGGAGAGGTGTGCCGCCAGTATGTTTGGGGTGCCATTGGCTATGTGCTGC
TCTTCTCGCCGCTGGATCTGATCTTCTTCCAGAACGAGCCCAATTATGATGCCGCCCTGGTTGCTCTTATTATATTTAT
CGTTAGCTTTGTCTTGGGTGCTGTGGTGCTACTCTGTGCCACTCAGATGCCACTCAGTCCGCCGGAATGGTGGTGGCAC
ACAAAGACCGGAATGCTGGTGGTTCCCATGTCCGCCATCCGTCGCTATACGCCCGAGATCTTGGTGCTGACACTGGTGT
CCATTCTTTTTGGCACCTTCTGGAGCAGCATTCATAGCTACCTTCCCTGGACTTTCACCGATGTGAATGCCGTGTGCTA
TTCTGGCTTTATCCTCATCCTAGCTCTTTTCTTCAATGTGGACAAGTTTATTGAGTACTGCGGGCACTCGAATATCTTC
ATCGGTGGCTTGGCCATCTATGTCATTAGGTTTACGGCGTTGAGTGATGCCCAAACCCAGTGGTTGACTGTCGTCATGG
AGGCCATTGAGCCGGTTGTAATTGGTCTGATTTGGATTACCATCATCCTGTACATGCGTCATGCCATGCCAAGAAAATT
GACAGCTACTGGACAGGCAATCGCTGTATTGGCCTTCTTTGGATTGGGCAAAGGCTTTGGTGCTCTGATTGGATTAGCT
CGCGATGAGTGGGATCCGAAACTAGAGTACTGGTCCTGCACCTACCAATGGCTGGCTATTGTGGCCTGCATTGTGGCTG
TGGTCTATTTCGGAATCTATAATCTGATCCTGGCCCCACGATGCACCGCCAAGCCACAGCACTCTGAGGAGTTGATTTC
TGGATCCGCATCGCAAAACTTTGGCAATACCGGAACCGGAAACGGTGCTGGTAACGGAACCGGAAACGGAAACGGCGCT
GGAGCGTCGCTTAACGGAAACGGAAACGGGAGCTACTCGCCACTAAGAGTTTACCACAACGAGAGGGGGAAGAAGGGAC
AGTTTAGATAC
>CG10122-PA scaffold_4845:15364236-15369683:+
ATGGGTTCTAAGCGGGCGATGGACGTGCACATGTTCCCCTCGGACCTGGAGTTCGCCGTGTTTACGGACCAGGAGATCC
GCAAACTGAGCGTGGTGAAGGTGATCACAGGCATCACGTTCGATGCACTGGGACACGCGATACCCGGTGGTCTGTACGA
CATCCGAATGGGCTCCTACGGCAGGTGCATGGATCCCTGTGGGACGTGTCTTAAGTTGCAGGACTGCCCGGGCCACATG
GGCCACATCGAGCTGGGCACGCCCGTCTACAATCCCTTCTTCATCAAGTTCGTGCAGCGACTTCTCTGCATATTCTGTT
TGCACTGCTACAAGCTCCAGATGAAAGATCACGAATGTGAGATAATCATGCTGCAGCTGCGCCTAATCGATGCGGGCTA
CATCATCGAGGCCCAGGAGTTGGAACTCTTCAAGTCAGAAATTGTGTGCCAAAACACCGACGATCTGGTGGCCCTTAAA
AACGGCGATAAGGTGCACCCACACATTGCTGCCATGTATAGTCTGTTGGAAAAGAATGAGAAGAACTCCAGCAACTCCA
CCAAAACGAGTTGTTCTCTCCGCACGGCCATTACGCATGCGGCACTGCAGCGACTGGGCAAAAAGTGCAGGCACTGTAA
CAAGTCCATGCGTTTCGTGCGTTATATGCATCGCAGGCTGGTATTCTACGTGACGTTGGCAGACATTAAAGAACGCGTT
GGCACGGGCACAGAGACCGGTGGTCAGAATAAAGTTATCTTCGCAGACGAATGCCGTCGTTATCTGCGCCAGATATACG
CAAATTACCCTGATCTATTGAAGCTCCTAGTGCCTGTTTTGGGGCTGAGCAACACGGATTTGACTCAGGGCGATAGATC
GCCGGTGGATCTGTTTTTCATGGACACGATTCCGGTGACGCCGCCGCGCGCTCGACCACTGAACATGGTCGGCGACATG
CTGAAGGGAAATCCCCAAACGGACATCTACATTAACATCATTGAAAACAACCATGTACTGAATGTCGTTCTCAAGTACA
TGAAGGGTGGCCAGGAGAAGCTCACAGACGAGGCTAAGGCCGCCTATCAGACCCTAAAGGGCGACACAGCCCATGAGAA
ATTGTATGCGGCTTGGTTAGCTCTTCAAATGTCGGTGGATGTGCTCCTCGATGTGAATATGTCCCGAGAAATGAAGTCT
GGTGAAGGTCTGAAACAGATCATTGAAAAGAAGAGTGGTCTCATTCGTAGCCATATGATGGGCAAACGTGTAAATTACG
CCGCTCGGACTGTTATTACCCCGGATCCCAATATAAATGTAGATGAGATCGGCATCCCTGATATTTTTGCGAAGAAACT
GTCGTATCCCGTTCCCGTGACCGAATGGAATGTTACAGAGCTGCGCAAAATGGTTATGAACGGTCCGGACGTGCACCCC
GGAGCGAACTACATACAGGACAAGAACGGATTCACCACGTATATACCGGCAGACAACGCTTCCAAGCGAGAGAGTTTGG
CTAAGCTACTTTTGTCGAATCCAAAGGATGGTGTCAAGATCGTTCATCGGCACGTTCTCAACGGCGATGTCCTACTTCT
TAACCGACAGCCCTCGCTGCATAAGCCATCGATTATGGGACACAAGGCTCGCATCTTGCATGGCGAAAAGACTTTCCGT
CTGCACTACTCGAACTGCAAGGCATACAACGCCGATTTCGATGGTGATGAAATGAATGCCCACTATCCGCAGAGTGAGG
TGGCGAGGGCGGAGGCTTACAACCTTGTGAATGTGGCCAGCAACTATTTGGTGCCCAAGGACGGCACACCGTTAGGTGG
ACTCATTCAGGATCACGTGATTTCGGGTGTAAAACTATCGATTCGCGGACGATTCTTCAATCGTGAAGACTACCAGCAA
CTGGTGTTTCAGGGACTATCTCAACATAAAAAGAATATAAAACTGCTGCCACCGACAATTTTAAAGCCAGCTATGCTTT
GGTCTGGAAAGCAGGTTTTGTCTACCATTATTACCAACATAATTCCCGAGGGATACGAAAGAATTAATTTGGATTCATT
TGCCAAAATTGCTGGAAAGAATTGGAACGTGTCCCGTCCACGACCGCCCATTTGTGGCACAAATCCTGAAGGTAACGAG
CTAAGTGAAAGTCAAGTGCACATCAGAAACGGAGAACTGCTTGTTGGCGTTCTGGATAAACAGCAGTATGGAGCCACCA
CTTTTGGATTGATTCATTGCATGTACGAGCTGTACGGCGGCGATGTGTCAACTCGGCTGCTCACCGCTTTCACGAAAGT
ATTCACCTTCTTCCTACAACTAGAAGGTTTTACTTTGGGTGTCAAGGATATTTTAGTTACCGGCGAAGCAGATCGTAAA
AGGAGAAAGATTATTCGCGAGTGTCGCAATGTGGGAAACAGTGCGGTATCTGCTGCTCTAGAATTGGAAGATGAGCCGC
CGCACGATGAGCTGGTTGAAAAAATGGAAGCGGCATATGTGAAGGATTCTAAGTTCCGAGTGCTTTTGGATCGTAAATA
CAAATCACTTTTGGATGGCTACACAAATGACATTAATAGTACTTGTCTGCCCAGAGGTCTGATTACCAAGTTCCCATCA
AACAATCTGCAATTGATGGTTCTATCTGGCGCCAAGGGTTCCATGGTGAACACCATGCAAATCTCCTGTCTGCTCGGAC
AAATTGAGTTGGAGGGAAAACGACCGCCTTTGATGATATCCGGCAAGTCTCTCCCCAGCTTTACTTCCTTCGAAACATC
GCCCAAGTCTGGAGGTTTTATCGATGGACGCTTTATGACCGGCATTCAGCCGCAGGACTTCTTCTTCCATTGCATGGCT
GGTCGTGAAGGTCTTATTGATACTGCTGTAAAAACTTCGCGTTCCGGTTATCTCCAGCGCTGTCTTATTAAGCATCTGG
AAGGCCTGAGTGTCCATTATGATCTCACTGTACGCGACAGTGACAATAGTGTGGTACAGTTCCTGTATGGCGAGGATGG
TTTAGACATTCTGAAGTCCAAGTTTTTCAACGATAAGTTCTGTGCTGACTTCCTCACCCAGAACGCCACGGCAATTCTA
CGGCCCAGTCATCTTCAATTGATGAAGGACGAGGAACAGCTGGCCAAGGTCCAGCGCCACGAGAAGCACATCCGCAGCT
GGCAAAAGAAAAAGCCAGTTAAGCTACGTGCCGCCTTCACTCATTTCTCCGAGGAGCTTCGCGAGGAGGTGGAGGTGAA
GCGACCCAATGAGATTAATACCAAAACGGGACGTCGGCGCTTTGATGAGGGCCTTCTTAAGTTATGGAAAAAGGCCGAT
GCAGAGGACAAGGCTTTATATCGCAAGAAGTATGCCCGCTGCCCGGATCCCACGGTGGCTGTCTACAAGCAGGATCTTT
ATTACGGCAGTGTGTCAGAAAGGACGAGGAAACTCATTAATGATTATGCTAAGAGGAAGCCAGAACTTAAGGAGACCAT
AGCCGATATAATGCGAGTAAAGACAATTAAGTCGCTGGCGTCGCCAGGTGAACCAGTAGGTCTGATAGCAGCGCAATCG
ATAGGAGAACCCTCGACCCAGATGACACTGAACACTTTCCATTTTGCGGGTCGTGGTGAGATGAACGTGACTCTGGGAA
TTCCTCGACTACGAGAAATCCTCATGCTGGCCTCATCAAACATCAAAACGCCGTCTATGGATATTCCCATTAAGCCTGG
TCAGCAGCATCAGGCGGAAAAGCTGCGCATAAATCTAAATTCGGTGACGCTGGCAAATCTTTTGGAGTCTGTCCACGTT
AGCACTGGTTTGACCCTGGAGCCAGAACGAGCCTATGAGTATGATATGCGCTTCCAATTTCTGCCCAGAGAGGTTTATA
AGGAGGACTATGGTGTGCGACCCAAACACATAATTAAATACATGCACCAGACCTTCTTTAAACAACTGATTCGCGCCAT
TCTGAAGGTATCAAATGCCTCTAAGACAACGAAAATAGTTGTAATAGACGACAAAAAGGACGGCGATAAAGAAGATGAT
AACGATTTGGACAATGCCGACGAAGTGGGCCGTTCTAAAGCGAAGGCTAATGATGATGATTCATCAGACGATAACGATG
ATGACGATGCAACTGGAGTAAAGCTTAAGCAACGCAAAACCGACGAGAAGGACTACGATGACCCAGATGACGTTGAGGA
ACTCCATGATGCCAATGACGATGACGAAGAGGCGGAGGATGAGGACGATGAGGAAAAGGTTCAGGATGGTAATGATAAT
GATGGCGATGACAAAGCGGTGGAGAGGTTGCTGAGCAACGATATGGTCAAAGGGTATTCCTACGACAAGGAGAACCATT
TGTGGTGCCAGGTCAAGTTGAATTTGAGTGTGCGGTACCAGAAGCCAGATCTAACCTCCATCATCCGGGAGTTGGCGGG
CAAGAGTGTGGTCCACCAGGTGCAGCACATCAAGCGAGCCATTATCTACAAGGGCAGCGATGATGAACAGCTCCTCAAG
ACCGATGGCATTAACATTGGCGAGATGTTCCAGCACAACAAGATTCTTGATCTAAACCGCCTTTACTCTAACGACATCC
ACGCGATTGCCAGGACGTACGGCATCGAAGCAGCATCCCAGGTGATCGTTAAGGAAGTCAGCAATGTGTTCAAGGTCTA
CGGAATTACTGTGGATCGCCGCCACCTGTCGCTCATCGCCGATTACATGACTTTCGACGGCACCTTCCAGCCGTTGTCG
CGAAAGGGCATGGAGCACTCATCGTCGCCCTTGCAGCAGATGTCCTTCGAGTCCAGCTTGCAGTTCCTCAAGAGCGCCG
CTGGATTTGGCAGAGCGGATGAGCTTAGCTCGCCGTCGAGTCGGCTAATGGTAGGCCTCCCGGTGCGAAATGGTACTGG
TGCCTTCGAGTTGCTGACGAAACTTTGT
>CG10123-PA scaffold_4845:4793936-4797814:-
ATGAAAGCTGTCCTAACATGTTTTCGCCCTGTCTTCGCCTCGCATAGAAGATTCTGCGCTAGTCCCGACCAAGCAATGA
AGTACCTGAACGTGGCGGAGAAGAACGACGCCGCTAAAACTATTGCCGGCTTGCTGTCCAACGGCGCAGCACGAAGGCG
CGAAGGCTACTCGGTGTACAACAAGGTCTTCGACTTCGAGGCCCCTGTGCGCGGACAGAATGCCAAAATGGTTATGACC
TCCGTATCCGGCCACCTGATGCAGCTGGCATTCCAGGTGTCGTACAAAAATTGGAAAACGGTGGATCCGCGCTCTTTAT
TCGACGCGCCGGTGAAGAAGGGCGTGAGCTCAGATTATGAACCCATCAAAAGGACCTTGGAGCGCGAGGTCCGCGGTTG
TCAGGGATTGATTGTCTGGACGGATTGCGATCGCGAGGGCGAGAACATTGGCTACGAGATAATCGATGTGTGTCGCGCT
ATCAAACCTAATATTCCGGTTTATCGTGCCACTTTCTCGGAGATTACTTCTGTGGCGGTGCGTCGGGCCTTGCAGCAAC
TGGGTCAGCCGGACAAAAGGCAGAGCGATGCAGTGGATGTGCGCACGGAACTGGATTTGCGAACTGGTGCCGCCATCAC
ACGATTTCAGACAATGCGCCTACAACGTCTGTTCCCCGAAAAGATAGCGGATAAGCTCATTTCTTATGGAAGTTGCCAA
ATTCCCACTCTGGGATTCGTCGCCGAGCGGTACAAAGAGATTGAGGCGTTTGTATCCGAGCCATTTTGGAAGATTAAGG
TTCTGCACACAATTGATGACTTGACGGTGGAGTTTAATTGGTCCCGAAACCGACTCTTTGATAAGGAAGCTTGTGAAAA
CTATCTGCTCCTATGCCTGGCTGAGCCGGATCCCAGAGCGCTCGTGGAGAGCGTAACCGTTAAGCCCAAACACAAATGG
CGACCCACTCCGCTGGATACAGTGGAAATGGAAAAGCTTGGCTCCAGGAAACTCAAGCTATCTGCGAAGGAGACGATGA
CCATCGCCGAAAAACTATATAGCAAGGGTTTCATCAGCTATCCCCGTACGGAAACCAACCAGTTCTCCAAGGAGTTCGC
TCTAGCCCCACTAGTTGAAATGCAAACGAGTCACAGCGACTGGGGAGCATTTGCCCAACGGGTGATGGAGTGGGGACCA
AATCCTCGAAACGGTAACAAGTCGGATCAGGCGCATCCTCCCATTCATCCCACCAAGTTTGCAGAAAACCTGCAGGGAA
ACGAGGCGCGAGTGTACGAACTGGTCGTCCGGCACTTCCTCGCCTGCGTCAGCAAAGATGCCGTCGGTTCCGAAACCCT
TGTCCACATCGACATTGCCGGTGAGAAGTTCACTGCCAATGGTCTGGTTATCCACGAGCGAAACTACCTGGATGTTTAT
GTTTATGACAAGTGGAGTGCCAAACAGATCCATCACTATGAAAACGGGCAGCGCTTTGAGCCCACGGAAGTGTCGCTCC
ACGAAGGTGCCACCACAGCCCCGCCTCTGCTGACTGAAGCGGATCTGATTGCACTTATGGAAAAACATGGGATTGGTAC
AGATGCCACGCATGCTGAGCACATAAATACGATCAAGGAACGCGGCTACATTGGGGTGCTGGACAAGGGCTTTTTGGTA
CCTGGAGTTATAGGAATGGGATTATATGAGGGATACAATGCCATGGAATTGACTCTTGCCAAGCCACAACTTCGTGCTG
AGTTTGAATCGGACCTGAAACTAATTTGCCAGGGGCAGAAAGATCCCAAGGTGGTCCTGACAGAACAGATCGCCAAGTA
CAAACAGTCCTACCAGCAGATTACCGATAAGATTACCGCCATGGACGCTAAAATATCGGCTCGCATCAATGAGACACCA
GCGGCGAGTTCTTCGGGTCAGGAAGGAGCCGATGGAGGTGGTCCAAGTCAAGGCCTTATGCAAACGATCTTCCAGTGCC
CAAAGTGCAATGAGGCTCCTCTGGCACTAAAGCCGAGAAAGAACCAGCAGGGCTGGTATATTGGCTGCAATAACTTTCC
CGACTGTAAAAACGTAGTCTGGCTTCCGACAGAGTGTAAGGACGTTTCCGTGCTAGACGAGTGCTGTCCCACCTGTGGC
GATGGATACAGGATGCTCAAGTTCCGCCTGAGTACGCCATACTATCGCGGGGTTTTCAATACGCCTCACGGTTGGTACA
AGACCTGCTTGCCCTGCGATAATCTCTTTCGCACCACGTTCAACATTAATTTGGATTCGGTCAAGAAAGTGGGAGGCAT
AGTGGGTGAGGTGCGAGGTGGAGGATGGGGTCCGGGACCAGGACCTGGAGGCGGCGGCGGTGGCTCTGGCGGTGGAGGC
GGCTCTGGAGGATGGGGCAGCGGACCAAGTTTGGGCGGGGGAGGCCATACCTCTGGATCCGGAAATAGTCGCGGGAACC
CTACATCAGGAAGAGGAAAGAAACCTAGCAGCGAATCTAAAAAACAAGCTACTAAAAAGCCTCCAAGTGAGCCAAAGCC
GAAAAAGACGAAAGAGCCGAAAACAACTGCCAACAAAAATGAAACCGGCAAGTCGTCTGGCAGCATACGCAGCTACTTT
ACAAATGCAGCGACTACAAATTCCTCCACCAATGAACTAGATGAATTTTTCGATAGTAACGATGGTTTTGAGGACGCCA
TGTTGGCTGCTGCTGAATCTGTGGAATCAAATACAAGCCAGCCCAAAACCATCAGTATGGTTCCTCTGGATGACGACAT
TGCCGCCGCGTTTGCCGCGGACGATGATGCTGAATTTGAGGCGTTGGTCAACGGCGCAACCGTGCAGGCTAATTCCAAT
ATGGACCAGCACCTGGACAGGAGCCTCTCGGAATGGGTACAGGAGCAGGACAAAGCGGACGACATGCCAGTGCTTTGGG
GAACTCGGGAGCGAGCGTCGTTCAGTACTGCTGCTCCCACTCCTCCTCCAAAACCAGCAGCTAAACGACCGAGATGGGA
CAGTGTCGAATGGGATACCACACCACCCGCTTCGGCTCCTGAAACAGGAACAGTGCTGTGTACTGGATGTCAGCAGCCA
GCTCGCCAGAACACTGTTCGCAGGAATGGTCCCAATCTAGGCAGGAAGTTCTACAAGTGTCCCAAACCGGATGAATGCA
ACTTCTTTCAGTGGGCTGATGAACCATCGTCGTCCGTCAAAGGCAAGAATTCCTCTGGCAGTGCTCAATCAAGCACCAC
CTCCTGGGGCTCCAATCGAGTGGCTACACTACCTAGCATTCAGCAGAGCTACTCACAGCGTGGCCAATCATCTATACGA
TCAAACTCCAGTAGTACGGTCACCATTACTAAAACGAAAACTAAACAGCAGGAGAGGAATACCACGACTCCAGTCGACG
GAGAGGATGTGAAGTGCAACTGTGGGAAGTTGGCTAGCAAGCTGACTGTCCGAAGAGACGGGCCAAATCAGGGTAGACC
CTTTTATGCCTGTCCCACGCGGGAAGAGTCATGCGGTTTCTTCAAATGGGGAGATGAGGACCAAGGCCAAAGTGCTGGC
AGCACCTCTTGGGGATCGGCTAATCGGAATCCTTCTGGACGCAGTCAGCCCACAGCTTCTACGTCTGATGGTCAAAAGA
CGAGACGATGTGGTCTTTGTCGCAAGGAGGGCCACGTCAGAACCAAGTGCCCACGCAAGAATGACTTTGATATG
>CG10124-PA scaffold_4784:4711784-4712927:+
ATGCTGACGACCCAGCAGACCGAATTCAAGATGATGGACAACGGCACTGAAACGCTGACCGATTCCCGTTCGAGTTCCA
GTGCGGATTTGAAAACGCTCTCGGAGATGGATCTTCGTAAGCCCCTCGCGGAGTTCGTTGACTTGCGCCTGAAGCATCC
ACTAGAGAATACCTGGACCCTTTGGTACCTGGAGAACGATCGCAGCAAGAACTGGGAGGACATGCAGAACGAGATCACT
AGCTTCGACATGGTCGAGGACTTCTGGAGTCTTTACAATCACATCAAGCCGCCGTCTGAGATTAGAGTGGGCAGCGATT
ATTCTTTGTTCAAGAAGGGCATACAGCCCATGTGGGAGGATGATGCCAACAAGTTCGGCGGCCGTTGGGTCATCAATAT
GGGGCGCGGCTCCAAAGCGGAGCTCGACAAGCTCTGGCTAGATGTGCTACTCATTCTGATTGGCGAGGCCTTTGATCAC
ACTGAAGAAGTCTGCGGCGCTGTTATCAACTTGCGCGGCAAGAGCAACAAAATTTCAATTTGGACCGCCAACGGGCACA
ACGAGCTGGCCGTCATGGAGATTGGACTCAAGTTACGCGACCTGCTCGTCCTGCCGCCCCACCAGCTGCAGTACCAGCT
GCACAAGGACTCCATGTCCAAGCAGGGATCGGTGGTCAAAGCGGTTTATTGCGTG
>CG10125-PA scaffold_4784:9277586-9278813:-
ATGTACGCAGCTGTTAAGCCGCTGTCCAAGTATCTGCAGTTCAAGTCGGTGCACATCTACGATGCTATTTTCACGCTGC
ACTCGAAAGTTACGGTGGCCCTGCTTCTGGCCTGCACCTTTCTACTTTCCTCGAAACAATATTTCGGGGATCCTATCCA
GTGTTTTGGGGACAAGGACATGGACTACGTGCACGCCTTTTGCTGGATTTACGGGGCCTATGTGAGCGACAATGTGACT
GTGGCGCCCCTGAGAAATGGCGCTGCACAGTGCCGACCAGATGCGGTGAGCAAGGTGGTGCCCCCGGAAAATCGCCACT
ACATCACCTACTATCAATGGGTGGTGCTGGTACTGCTCCTCGAGTCGTTTGTGTTCTATTTGCCCGCCTTTCTCTGGAA
GATTTGGGAGGGCGGTCGGCTGAAGCATTTGTGCGATGATTTCCACAAGATGGCCGTTTGCAAGGACAAGAGCAGGACC
CATCTTCGCGTACTGGTCAACTACTTCTCCAGCGACTACAAGGAGACCCACTTCCGCTACTTTGTCAGCTATGTCTTTT
GTGAGATACTCAATTTGAGCATCAGTATTCTGAACTTCCTTCTATTGGATGTATTTTTCGGCGGTTTTTGGAGACGCTA
CCGCGATGCCTTGCTATCCCTCTACAACGGTGATTATAACCAGTGGAACATCATCACTATGGAGGTCTTTCCTAAGTGC
GCCAAGTGCGAGATGTACAAGGGCGGGCCCAGCGGTTCGTCCAACATATACGACTACCTCTGCCTGCTGCCCCTGAATA
TACTAAACGAGAAGATCTTCGCCTTCTTGTGGATGTGGTTTATACTAGTGGCTGTGCTCGTTTCCCTAAAGTTCCTGTA
CCGCCTGGCCACCATTTTGTATCCGGGAATGCGCCTGCAGTTGCTTCGTGCCAGGGCGCGTTTCATGCCCAAGGCGCAC
TTACAGGTGGCACTGCGCAATTGCAGTTTTGGCGACTGGTTCGTGCTGATGCGCGTGGGCAACAACATCAGCCCCGAAA
TATTCCGTAAGTTGCTGGAGGAGCTTTACGAAGCTCAGTCCTTGACCAAAATACCGCCAGGAGCGGACGAAATC
>CG10126-PA scaffold_4770:12968800-12969763:+
AAGTCCCCTAATGGCGACCTCTACACCCTGGAGGCCAACCTGGCGAGTCAAGCACTCCGTGAACTGACAGATGGCGAGG
ACAAGGATCCCATGACCAAGCTGCGATTGCTGTGCCTCAGTCGTGGAGCAACAGGCATTCTGGGGCTGGGCAGGGCCTT
CCGGGCGATGGACGACGATGGTAGCAAGGCTCTAAACGAAGCGGAGTTTATCACCGGCATTAGGGACACCGGATTGGAT
GTATCGGAGGAGGAGATCATGCAGATGTTCGCCAAATTCGATGAGGATGGCAGCGGATCGATAAACATGACCGAGTTCC
TGCTTAAACTAAGGCCCCCAATGCCGCAGAGTCGTTTGAATATTATTGACCAGGCCTTCAACAAAATGGATCGCGATGA
AGATGGTGTAATTACCATTCAAGATCTTAAGAATGTGTACTCCGTAAAAGAGCATCCCAAGTATCAGAGCGGAGAAAAG
TCTGAGGACGAAATTCTTACCGATTTCTTGCACAACTTTGAGGGAGGTCGAGGTAATTTGGATGGAAAGATAACCCACG
AGGAGTTTGTCAACTATTACGCCACCATTAGTGCCTCAATCGACAACGATATGTATTTCGATCTGATGATGCGACGAGC
CTACGTCATG
>CG10126-PB scaffold_4770:12965875-12969763:+
ATGTTCATGAGGGAGATTCGCACGAAGGGCTGGAGCCTCAAGTCCCCTAATGGCGACCTCTACACCCTGGAGGCCAACC
TGGCGAGTCAAGCACTCCGTGAACTGACAGATGGCGAGGACAAGGATCCCATGACCAAGCTGCGATTGCTGTGCCTCAG
TCGTGGAGCAACAGGCATTCTGGGGCTGGGCAGGGCCTTCCGGGCGATGGACGACGATGGTAGCAAGGCTCTAAACGAA
GCGGAGTTTATCACCGGCATTAGGGACACCGGATTGGATGTATCGGAGGAGGAGATCATGCAGATGTTCGCCAAATTCG
ATGAGGATGGCAGCGGATCGATAAACATGACCGAGTTCCTGCTTAAACTAAGGCCCCCAATGCCGCAGAGTCGTTTGAA
TATTATTGACCAGGCCTTCAACAAAATGGATCGCGATGAAGATGGTGTAATTACCATTCAAGATCTTAAGAATGTGTAC
TCCGTAAAAGAGCATCCCAAGTATCAGAGCGGAGAAAAGTCTGAGGACGAAATTCTTACCGATTTCTTGCACAACTTTG
AGGGAGGTCGAGGTAATTTGGATGGAAAGATAACCCACGAGGAGTTTGTCAACTATTACGCCACCATTAGTGCCTCAAT
CGACAACGATATGTATTTCGATCTGATGATGCGACGAGCCTACGTCATG
>CG10128-PA scaffold_4845:15361244-15362842:+
CTTAGTAGCGGGAGTCTCCATTGCAGCACCCGTTACAAACACAAGCGGTCAGCATCATCCTCGTCAGCGGGGACAACTT
CATCCGGACACAAGGAGCGCAGGTCTGACTACGAGTACTATGGCAGTCGCCGCCAGCAGCGGTCCTCATCCCGCCGACG
CTCCCGTTCGCGTTCCGGCTCGATGTCGCCGCATCCGGAACCGCGCCATCATTCTGGACGTTCGTCCCGCGACCGCATG
CGAATGCACAAGGCTCGCGAACATCCACAAGCCACCCGCTGCATAGGAGTATTCGGGCTGAACACAAACACCACGCAGC
ACAAGGTCCGTGAGCTATTCAACAAGTACGGACCCATCGAACGCATCCAGATGGTGATTGACGCACATACTCAGCGTTC
CCGGGGCTTCTGTTTCATTTACTTTGAGAATCTCAACGATGCCCGTGTGGCCAAGGACTCCTGCTCCGGCATTGAAGTA
GATGGTCGCCGCATTCGCGTTGATTTCTCCATAACCCAACGGGCCCACACACCAACTCCGGGTGTGTATATGGGTCGTC
CTTCACGTGGATACTCTGGACGCTCCCGTTCGCCGCGTGGAGGACGTCGTCAGATTCGCGATCGCTCTTCTTCGTTCAA
TGACAACTATCGTGATCGCAATAAGTACCGCAACGATCGCTACGATCGTAGCCTCCGCAGGAGCTCTAGTCGCCACCGC
TATACTCGCAACAAAAGCTACAGCCGTTCGCGTTCTCCACATCCACGTAAA
>CG10128-PB scaffold_4845:15361244-15362194:+
CTTAGTAGCGGGAGTCTCCATTGCAGCACCCGTTACAAACACAAGCGGTCAGCATCATCCTCGTCAGCGGGGACAACTT
CATCCGGACACAAGGAGCGCAGGTCTGACTACGAGTACTATGGCAGTCGCCGCCAGCAGCGGTCCTCATCCCGCCGACG
CTCCCGTTCGCGTTCCGGCTCGATGTCGCCGCATCCGGAACCGCGCCATCATTCTGGACGTTCGTCCCGCGACCGCATG
CGAATGCACAAGGCTCGCGAACATCCACAAGCCACCCGCTGCATAGGAGTATTCGGGCTGAACACAAACACCACGCAGC
ACAAGGTCCGTGAGCTATTCAACAAGTACGGACCCATCGAACGCATCCAGATGGTGATTGACGCACATGTAAGT
>CG10128-PC scaffold_4845:15361850-15362842:+
TCTGACTACGAGTACTATGGCAGTCGCCGCCAGCAGCGGTCCTCATCCCGCCGACGCTCCCGTTCGCGTTCCGGCTCGA
TGTCGCCGCATCCGGAACCGCGCCATCATTCTGGACGTTCGTCCCGCGACCGCATGCGAATGCACAAGGCTCGCGAACA
TCCACAAGCCACCCGCTGCATAGGAGTATTCGGGCTGAACACAAACACCACGCAGCACAAGGTCCGTGAGCTATTCAAC
AAGTACGGACCCATCGAACGCATCCAGATGGTGATTGACGCACATACTCAGCGTTCCCGGGGCTTCTGTTTCATTTACT
TTGAGAATCTCAACGATGCCCGTGTGGCCAAGGACTCCTGCTCCGGCATTGAAGTAGATGGTCGCCGCATTCGCGTTGA
TTTCTCCATAACCCAACGGGCCCACACACCAACTCCGGGTGTGTATATGGGTCGTCCTTCACGTGGATACTCTGGACGC
TCCCGTTCGCCGCGTGGAGGACGTCGTCAGATTCGCGATCGCTCTTCTTCGTTCAATGACAACTATCGTGATCGCAATA
AGTACCGCAACGATCGCTACGATCGTAGCCTCCGCAGGAGCTCTAGTCGCCACCGCTATACTCGCAACAAAAGCTACAG
CCGTTCGCGTTCTCCACATCCACGTAAA
>CG10128-PD scaffold_4845:15361850-15362842:+
TCTGACTACGAGTACTATGGCAGTCGCCGCCAGCAGCGGTCCTCATCCCGCCGACGCTCCCGTTCGCGTTCCGGCTCGA
TGTCGCCGCATCCGGAACCGCGCCATCATTCTGGACGTTCGTCCCGCGACCGCATGCGAATGCACAAGGCTCGCGAACA
TCCACAAGCCACCCGCTGCATAGGAGTATTCGGGCTGAACACAAACACCACGCAGCACAAGGTCCGTGAGCTATTCAAC
AAGTACGGACCCATCGAACGCATCCAGATGGTGATTGACGCACATACTCAGCGTTCCCGGGGCTTCTGTTTCATTTACT
TTGAGAATCTCAACGATGCCCGTGTGGCCAAGGACTCCTGCTCCGGCATTGAAGTAGATGGTCGCCGCATTCGCGTTGA
TTTCTCCATAACCCAACGGGCCCACACACCAACTCCGGGTGTGTATATGGGTCGTCCTTCACGTGGATACTCTGGACGC
TCCCGTTCGCCGCGTGGAGGACGTCGTCAGATTCGCGATCGCTCTTCTTCGTTCAATGACAACTATCGTGATCGCAATA
AGTACCGCAACGATCGCTACGATCGTAGCCTCCGCAGGAGCTCTAGTCGCCACCGCTATACTCGCAACAAAAGCTACAG
CCGTTCGCGTTCTCCACATCCACGTAAA
>CG10128-PE scaffold_4845:15362060-15362842:+
GAACATCCACAAGCCACCCGCTGCATAGGAGTATTCGGGCTGAACACAAACACCACGCAGCACAAGGTCCGTGAGCTAT
TCAACAAGTACGGACCCATCGAACGCATCCAGATGGTGATTGACGCACATACTCAGCGTTCCCGGGGCTTCTGTTTCAT
TTACTTTGAGAATCTCAACGATGCCCGTGTGGCCAAGGACTCCTGCTCCGGCATTGAAGTAGATGGTCGCCGCATTCGC
GTTGATTTCTCCATAACCCAACGGGCCCACACACCAACTCCGGGTGTGTATATGGGTCGTCCTTCACGTGGATACTCTG
GACGCTCCCGTTCGCCGCGTGGAGGACGTCGTCAGATTCGCGATCGCTCTTCTTCGTTCAATGACAACTATCGTGATCG
CAATAAGTACCGCAACGATCGCTACGATCGTAGCCTCCGCAGGAGCTCTAGTCGCCACCGCTATACTCGCAACAAAAGC
TACAGCCGTTCGCGTTCTCCACATCCACGTAAA
>CG10128-PF scaffold_4845:15361244-15362842:+
CTTAGTAGCGGGAGTCTCCATTGCAGCACCCGTTACAAACACAAGCGGTCAGCATCATCCTCGTCAGCGGGGACAACTT
CATCCGGACACAAGGAGCGCAGGTCTGACTACGAGTACTATGGCAGTCGCCGCCAGCAGCGGTCCTCATCCCGCCGACG
CTCCCGTTCGCGTTCCGGCTCGATGTCGCCGCATCCGGAACCGCGCCATCATTCTGGACGTTCGTCCCGCGACCGCATG
CGAATGCACAAGGCTCGCGAACATCCACAAGCCACCCGCTGCATAGGAGTATTCGGGCTGAACACAAACACCACGCAGC
ACAAGGTCCGTGAGCTATTCAACAAGTACGGACCCATCGAACGCATCCAGATGGTGATTGACGCACATACTCAGCGTTC
CCGGGGCTTCTGTTTCATTTACTTTGAGAATCTCAACGATGCCCGTGTGGCCAAGGACTCCTGCTCCGGCATTGAAGTA
GATGGTCGCCGCATTCGCGTTGATTTCTCCATAACCCAACGGGCCCACACACCAACTCCGGGTGTGTATATGGGTCGTC
CTTCACGTGGATACTCTGGACGCTCCCGTTCGCCGCGTGGAGGACGTCGTCAGATTCGCGATCGCTCTTCTTCGTTCAA
TGACAACTATCGTGATCGCAATAAGTACCGCAACGATCGCTACGATCGTAGCCTCCGCAGGAGCTCTAGTCGCCACCGC
TATACTCGCAACAAAAGCTACAGCCGTTCGCGTTCTCCACATCCACGTAAA
>CG10128-PG scaffold_4845:15361244-15362842:+
CTTAGTAGCGGGAGTCTCCATTGCAGCACCCGTTACAAACACAAGCGGTCAGCATCATCCTCGTCAGCGGGGACAACTT
CATCCGGACACAAGGAGCGCAGGTCTGACTACGAGTACTATGGCAGTCGCCGCCAGCAGCGGTCCTCATCCCGCCGACG
CTCCCGTTCGCGTTCCGGCTCGATGTCGCCGCATCCGGAACCGCGCCATCATTCTGGACGTTCGTCCCGCGACCGCATG
CGAATGCACAAGGCTCGCGAACATCCACAAGCCACCCGCTGCATAGGAGTATTCGGGCTGAACACAAACACCACGCAGC
ACAAGGTCCGTGAGCTATTCAACAAGTACGGACCCATCGAACGCATCCAGATGGTGATTGACGCACATACTCAGCGTTC
CCGGGGCTTCTGTTTCATTTACTTTGAGAATCTCAACGATGCCCGTGTGGCCAAGGACTCCTGCTCCGGCATTGAAGTA
GATGGTCGCCGCATTCGCGTTGATTTCTCCATAACCCAACGGGCCCACACACCAACTCCGGGTGTGTATATGGGTCGTC
CTTCACGTGGATACTCTGGACGCTCCCGTTCGCCGCGTGGAGGACGTCGTCAGATTCGCGATCGCTCTTCTTCGTTCAA
TGACAACTATCGTGATCGCAATAAGTACCGCAACGATCGCTACGATCGTAGCCTCCGCAGGAGCTCTAGTCGCCACCGC
TATACTCGCAACAAAAGCTACAGCCGTTCGCGTTCTCCACATCCACGTAAA
>CG10129-PA scaffold_4784:9266949-9276036:-
ATGAATTACAACATGGATGAGCTGGAGGCCACCAGGCTGCTTCGGCATCCGCGGCGTTGGTGGAGCATGGGTTTCGGCA
AACGGATCGTGGCCATCTCGGTTCTGGTCATCATCGTGCTGCTATTTTCGCTGGTTTACCATGGCCTTGTGGTGGAGAA
AATTGATCAAGTGCAGCAGATTGCTGCGCTGAATGCCAGGCATCAAGTGCTTTTCAACCAGCCGTTTGAGGAGGATCGG
TCTGCCCTGATTGTGAGTCCTCAAACCTTGCATTTCAAACTGCTTGACGAGGATATGAACATGGATATGAAGGATAGCA
AAAACAGGAGAAGAAAGCACTTGAAGCAAATGCTGGTTAAGTTCCGGTTGAACAAGAAAAATCGCATGCGCCGTGACTT
GCATGGGTTGGATCTGTTGGACCCCGTCCGGATGGAGGCCAACCTGCAGCACCTGTACACCAAGCTGCGAAGCAAAAGG
GCGAGAGAAGCTCTGAGCCAACTGGAGCACGAATTCGTGCGGTGCAAGAAGCATACTCCGCAGGATTGCATGTCCGCCT
TTCTGCGCATGTACAAAATGGCAAAGGAGGTTACCGAGAAAATGGAGAAGATGAAGGCCATTATGCGGGAACAGCAGTC
GAAGTTGGAATCAAGTATGGAGTCCTATGAAGAGAAGGGTACATTTACGCCGGCTGATCTGATTCAGGTGGCAACTGCA
GAAACCACACCAGCTGCGGTAAATGCCACTGAAAAGCCAGCGAGGACGAAGATTAAACCTTCAAGAATCAGCTGGATCA
TCGATGGTCACGATCATGATGAGAGTCCCGTTTATACGGATGGTGCTCCCAAGAAAGAAACTACCAAGGCACCTGAGAA
CACCACTCAATTGGTCGAAACTACAGCCACAACAATAAAAGCAGCCGCTACCGAAAGTATGACTGTGGAGAGCACTACA
GAGAAGATCAGCTGGATTCTGGATCACTTTGACAAGCCCCAAGAGATTTTGCGTACAACTGAGGGACCAGGGCAGCGAA
TAATTAGAAATGTAACCACCACATCAGCGTCATCTATGAAATCCGATCCAATACTTGAAACGGAAACCACTAATAGTGA
TCTCGTGCCCACCACGGAAAGCGCATTGGTATGGAATATAACTACCGAAGGACCAGTAGAAGCCAGGAACAGCAGCGCT
CAGCGAAAATTGCCTTTCGATTGGATTCTGGACGGAGAGGAAAATGTGGAGCCCGATGTCAAGACCACAAAAACTACGA
TAACCACTACGACAGGTGGTACTCTCGAAACCACCATTGTCACCACAGAGCTGCCGAAAATAACTTTCGATTGGATTAT
TGACGGCAGGGAAGTGGTAGAGCCGCAGGACACCACTACTGAAGCCACTGGGACCACAGCAGGACAGCGTAAGATGCCG
TTCGATTGGATAATTGACGGAGAAGAAGTTGTGGAGCCGCATGAGAACGCCACCACCACAACTATAGCGACAACATTGG
CCATCAGCACAACCGAGGTCAACGACAGACTTCATAATGCCACAGCCTATCCCACCAAGCCGAAGCCGGTTAAGTTTGA
CTGGATCATCGATGGAGGAGAGTCCAGTGGTGAGGTAAGCAGTACCTCCACAAGCCAACCAAAGTTGACTACTAGGGAG
GCGATTACCGATCCAGAGTCACCGCGATCCCCGCATCCGCTGGACAACCCCACCAGCATCGAAAACATGCTGGACAGCT
TTGAGCAACACGAAGCGGAGAAACCCATTCTCAGGGTCCTAAACGCTAATGAATCCTCCTCAGAATCCGTCACGGATGG
TTACGAACACGAACGCCAGCTGTGGCTGAAGAAGTTTGAGGATCAGGCAAGGCCGAATCAACACGAGTTGATAGATACT
TTTGGAAGCGCTTTGGATGCAAAGGCCTTGGACAAAATGGGACCCAAAATCAATCCACTCAAGGGGCACACTTGGAATG
CTGCTGACGCCGAAATTCTTAGTCTTTGCGAACGAGTGGCTCTGCGGATGCGCAACAAAGTTGCCGCCATGTCAGACAG
TGAGACTAAGGAGAAGGGGGAAACCTTCACGGCTTCACCCAGTGTACAGTTTACCAGTCGAGCTCCTGGCGGATTTCCA
GTATCCGGTGAAACAATGAAGGCTTCAGCACAGTTTATGTTTAACCCTAACTTCGGAATGCCCAGCATTCCCGTTTGCT
TCTATATGACGCCTGCCAATTTCCGAATGCCCATGTGGTCGAATACGCCCACATTTATGGGCATGCAGGGTGCGCACTT
TGGGGGATCATCGAACCCCGGCGCCGGCATATTTTTTGTACCTCAGCAATTTGGACCGAGCGGAAACTTTTTCGGAGGA
AGTGGCGGATCCGGAGCCGGTGGCCAGGGTGCCAATATCTTCTCCAAGAACGCCTCACCACAGAAAGCGTCCAGCGGGC
AGCAGCAGCAGGTCTACTGCAGCTATATGCAGAATCAAGGAGGTCAGGGAGCGGGACAATCGCAGACGTCCAGTCAGCA
GCAGCAGGGTGGACAGACGGCTTTCTCCAATGCCAACTTCAAGATGCGGCATGCCAATCAGTCAAGCACCGCCAATCAA
CAAGGACAGATCATCTACGCCAGCTATGCAGGATTGCCACAACAACCCATCCAGGAGCGATCCAGGTGCTCAGAGCCCG
ATCAGCTTTCCTGCTTTGGTCAACCGGAGTGCATCGCCGCCTCCAGATGGTGTGATAATGTGGTGGATTGTTCCGATGG
CAGCGATGAGTCCGCCTGCACCTGTGCAGATCGCGTGGATGAAGAGCGTCTGTGCGATGGCTATGAAGATTGCCCCATG
GGCGAGGACGAACTGGGATGCTTTGGCTGCGAAGCGTTGGCTTACTCCTGCTACGAAAGTCCAGAGGACTTTGCCAAAC
GCAATCGATCTACGATTTCTATGTGCTACAGTCGACTGGAGCGCTGCGACGGATTCATAAACTGCCTGAATGGACGCGA
TGAGAAGCAGTGCAGCATGCTGGTCACCGATGTGGCAGATCATATGGTGGGTAATGCATATAGCTTAGATGGGTATTTT
TCTAATGCGCTTTCAAATCTCTTTCAGTCCCACGGTGCATCTGCTTCTGAGGGCTATCTCTACCACAATTATCGCGGGG
ATTGGCATCCTGTGTGCAACAATGGCGAAAAGTGGGCGGCTTCAGCCTGCGAGATGGATGACAGCAGTCGTAAGGATCA
CCCAGCATTTTTGAATGTCAGCTTCCAAGCCCTAACTTTACCGGGTCCTTTTATTGAGCCCTCCCTGCATGCTGGAGTT
CACTTTGCTCAGGCGTGTCACGGACGCAATAGCCACGATTCCCTAGTAGATCATGTGGCCTATGTCAAGTGTCCCCCGA
TGCACTGCGGCCTACCCTCTAAAACATCTATGTTGGAACACTCGAAGAGAGTAAAAAGAGAGGTATCGGATTCAAAGGA
AATCGTTGGTGATGGCCGAATCGTTGGTGGAAGTTATACAAGTGCACTCCAATGGCCATTTGTGGTTGCTATCTACAGA
AACGGAAAGTTCCATTGCGGTGGAACCATTTATTCTGATCGCTGGATCATCAGCGCTGCGCACTGTGTCATCAACTATG
GAAAGTACTTCTATGAAGTGCGTGCTGGTCTCTTGCGTCGCACTAGTTACTCACCCGCCACTCAGATCCAGCCCGTCTC
CCATGTGGTTGTCCACCAAGCCTACGAAAGGAGAAGCATGCGAAACGATCTCTCTCTACTCCGCCTGCTAAATCCGCTG
CAGTTCAATCGATGGGTTAAGCCTATTTGCTTGCCAGACAAGGGAAGAACCACAATAGGAGACGATTGGATCTGGGGCC
CTGTGGAACACACTCTATGCACGGTGGTTGGTTGGGGAGCCATTAGAGAGAAGGGTCCAAGCAGTGATCCCATGCGTCA
GGTTGTCGTGCCGATTCGTAAAAAATGCAATGATCCCGAAGATCAGGCTTCAGAGGACATTTGTGCGGGCGATCCAAAC
GGAGGTCGCGATGCCTGTCAGGGTGATTCGGGTGGGCCGCTCTTCTGTCGCAGCGTCTCTAACCCAGATGAATTCTATT
TGGCCGGAGTGGTAAGTCACGGCAATGGCTGTGCTCGCCCGCAGGAGTTTGGAGTCTACACGAGGGTCACTCTCTACCT
AGACTGGCTGGAAATGGCCACTACTCCACGACTGTTGCCCAAACTTCAGCCGCTTCAACTCTGTCCCGGATTTATCTGC
GTCTGGGGTGGTAAGCGATGTATTGCTAAACGGCAGCGCTGCGATCGAAACGTTGATTGTTTGGGTGGCGAGGATGAGG
TGGGATGCACCTACAACTTCTTACCGGATATGGTGGGTGGAGTTCGACAGAATATCAGCACCACAACTGAGAGTGACTA
TCATCCAGTGCAGGAGAACGAGGAAAAGAGTGAAATGCGGGAGGTTATTCCCATTGAGGATGAAGACTTAAAGGCGGAG
CAAGACGAGGAAGAGTTGTGGGAAAGCACAACATCTTTGGAGCAAACGGAAACAACACAGGGCCCAATGGATTTATCTA
CAACTGAAAAAATTACCTCAACTACCTCAGATGATTTATCAGTAATAGAAGAAACCACGAGTACACATTTCACAGTCAG
TGATTCAGCCACTAGCCCTTCCACTCTAATGCCGTCGACGAGAAACATTTCAAGTTGGTTGCCATCCACAACTGCACAG
CCTAATTTTGCACCCACAAATATTGAAACATCGACATTTGTATCTACTACAATTGAATCTGAATCTTCAACCTTACCAA
CTACTGTTGCCCAAACTGCGACAATGCCCACTTCAACTGAGGACTTGAAGAAGCTCACAGATTTGGCAACTGAATTTAT
AGAGAGCTCGACTATTGAGGCCACGATGGATGTAGTGACGACTACCTTATCTCTAACCACAACAGAGGCTCCAAAAACA
GCAACTTCAGAGGGAGTGAAGGATACAACAACCGCAGAAGATACAACCACAATTAGCGACATTATTACCTCTACCATCA
CGCCCTTAGCCACAATCCCTACTACCATTCCAACCATTGCAACCACATTAGCACCAACTACCACTACAGAATCTGCTAG
GACGACTACAACGCATAGTAGCAGCACACATTCTCCAAAGGATCAAGTTCAAATTCCTAATAAATTTGTGTGCCAAAAG
ATGTCTCAAATTGTGGATATTACGATGCGTTGTGATCGGAAAGTGGACTGCGAGGATGGAACTGATGAACTGGACTGCA
CATGCAGGGATTATTTTAAGGGATCTCTAAAGAGTCTTATTTGCGATGGCAAGGCAGATTGCGAGGACCTCACAGATGA
ACAGGACTGCGTGCAATGTCAATCTAACGAGTTTCATTGCCCGCTGTCCAAAACCTGTTTGCCGTTGAGCAAACGCTGT
GATAATGAAGTGGATTGTAAGTTCAAGGAAGATGAAAAGGATTGCTTTGCTTTGACCAATGGCCACGATGTGCACTTTG
ACGTGCATCAGCAGCCCAAGTTCAGCAGTACCGGAATCTTCTCCAGAAATGGCCATGGCGTTTGGCGCGTAGTCTGTGC
TCATGAGACGGGCTATCACGAGCACCAGGCCACCACAGCAGATGCGGTGTGCGCTCTCCTTGGATTCAAGGGAGCTCAC
TACTTCAACAGCTCCGAGTTTGTGAGCCAGCAGGAGATGCAATCCATCACACCAGAGTTAAAAGAAGGCAGGAACCGCA
TGGCAGCTCAAATTCATTCCATGGTCGGCGACAATATTCAATTCACTGAGAATGAGGTCATAGCACCCGAACTGGGACC
CCCAACCGCATCAAGACCAGAGAAGGATCGTCTGTTGCCCCGCAAGTGTGTCGGCATCTACGTGGAGTGCAATCCCTAC
TCCAATAAAACCACACCTCTCAAAACATTCAGTGCTGGGCAGGCTGTCAAGGAAAAGCCAATTGACCAGGTTCCTGTGC
TATCGCCTACTATCGAGACGCACAACACTCCCAATGTGCATTTTAAGCCGCAAATTCCCGCGATGGTGGTAAATAAAAA
AGATGAAATTTTGGATCGTCTGGACAAACTCATCAAGAGCAAGAAAAATAAAACCATACTGGTTAACGAGCAGCTCCAT
GAAGCCATTGAGGAGCTGCACTGGCCCTGGTTGACAGATGTCTATATGAATGGCGATCTCTGGTGCATCGCAGTGCTGA
TTGACAAACATTGGGTTATGGTCCACGAGAGCTGCCTGTCTGGCATTGACTTGGAGACTCACTACGTCAGCGTGTTGCT
GGGTGGTGGCAAAACAAAGCGATCGGCCCACAGGAGTAATCACGAACAGATTCGACGTGTGGACTGCTTTGAGGGAGTG
CCGAAATCCAATGTACTACTATTGCATCTGGAGCGCCCTGTGCGGTTCACCCACCATGTGCTGCCCACCTTCCTGCCTG
ACAGCTCCCATCAAAGTCAAAGCCATGCGAGGCAGTGCATCAGTGTTCTTCATGACGATGCCACTGGACGCATCAAGAC
AGTAGCTATTACCCGGATACATAATGCTACCAACTGCAATTCCTGCTACAAGCTGCAGGAAAAGCAACCACCGGCTAAT
CTCATGCGCCTGTTAAACGTGAGTGCCGAGGATATGGCTTCAATTTCGGAGGAGGTGGAACTCATTAACGGCGTGGCCC
CCACAGAGCTGCCGGCCATTACCAAATTCACCAGCTGCAACCAGTTTGGACTGAAAAATGTGAGCGATTCACATCACAA
TCCCAGCGATCAGGGTGTACTGGTTTGTCGGGACTCGCACACAGGCTGGTTCCCTACGGCCTTGTTCAACTACAACAAT
TCCGATTGCCGAAGTTTTAAACAACCATTTGGTGTGAGAACGTTGGAACTGGTATACAAATCGCTGCAGGATATCATAG
ACAAACCGAGCTGCAAAATGCTCCTACCAGCCCCGGAATGCTCCACCCATCGTTGCCCTCTGGGTACCTGTTTGCCGCA
GTCTGCGATTTGCAATGGCCGACCGGATTGTCATGATGGCAGCGATGAAGATGAAACCATGTGCCGACAGCAAAAGCAG
CAATGTGCCCCTGGCGAGATGAAGTGTCGGACCAGCTTCAAATGCGTGCCGAAAAGCAAGTTTTGCGACCATGTACGTG
ACTGCGAGGACATGACGGATGAGCCGACCACCTGCAGTTGTTTCACTTATTTGCAAGCCACTGATCCGTCAAAGATATG
TGATGGCAAGCGAAACTGCTGGGACAAAAGCGACGAGAGTTCAGTACTCTGTAACTGCACAGCGGATCACTTTCAGTGC
AGTTCCTCTCCTCAAGATTGCATTCCTCGCGATTTTGTGTGTGACAAAGAGAAGGATTGTCCCAATGGAGAAGATGAGC
GGTATTGCTTTGGCATAGAGCACCCGTTGCATCTGCAGAGGAAGGATTTCTGGTCCAATAGTCAGCACACGCAACCCGA
GAAAGCTCCACAGTACGGACAAGTTATCGAACAGACCTATGGCATCTGGCATACGAAGTGCTTCCCAAAAAGCAAACCC
CCACAAGTGGATGAAGTTCGGGAAATATGCAAAAAGTTGGGCTACAATCCATACAGACAGCCCAGTTATCGACTGATTG
ACGATAAGGAGAACAAACCCGTGCTCACATACGAGTTGGCGGATAGGCAAGGACGAAGTTTCAGTAATGAGTCGCTGAT
GGGCAAGTATCGCGACTCAACGAAGGCGTTAATCATCAGCAAATTCTCGCCTCTTCAACTGAATGAGCACCTTACATTG
TTCCTCAAGTCCAGCAGACCAATTGCCGAGTTGGTCAGGTGGAATGCCACCGATTCCAGCATGTGCTACAGGCTGGAGA
TCAGATGTGCC
>CG10130-PA scaffold_4845:15345694-15346069:-
CAGCCCGCACCAGCAAGTTCTACGTCCGTGGGCAGCGGATCGCGCTCGCCCAGCAAATTGTCGGCGCCACGTAGCGCCG
GATCCGGAGGCGGCAGCACCCTGAAGCAGCGCAAGACCACCACTAGCACCACGGCGGCCCGGAGTCGTGCACCTGGCGG
AGCCGGAACTGGTGGCATGTGGCGCTTCTACACGGACGACTCTCCCGGAATCAAGGTTGGTCCCGTGCCCGTGCTGGTC
ATGTCGCTGCTCTTCATCGCTTCCGTCTTCATGCTGCACATCTGGGGCAAATACAATCGTTCT
>CG10131-PA scaffold_4845:15332670-15333675:-
ATGAGCAGCCAAAAGATTGGGATCGTGGGCAGTGGATTGATCGGCAGGGCGTGGACGATGCTCTTCGCGGCAGCTGGCT
ATCGTGTCCAGCTGTATGACATCCTGGAGAGCCAGTTGGCCACTGCCCTGCAGGAGCTGGACAAGGATCTGCACCGTCT
GGAGGAGCGCGGCGCGTTGCGCGGCAATATACGGGCCTCGGAGCAGTTTTCCCTGATCGGGGTCACCACTCGACTGGAG
GAACTCACCAGGGATGCGTTGCACATACAGGAGTGTGTTCCCGAAGTGCTGCCGCTGAAGCAAAGTCTTTACTCCCAGT
TGGATGAGCTGCTCGAGCAGCAGACAGTGGTGGCCAGTTCCACGAGCACCTTCATGCCTTCGCTGTACAGCGAGGGTCT
GCAAAAGAGGCAACAGATGCTAGTGGCTCATCCACTGAATCCGCCGTACTTTATACCCCTGGTGGAGATCGTCCCAGCT
CCCTGGACATCCTCGGGTGCGGTGGAGCGAACCCGTGACCTAATGCTCAGCTTGGGCCAACGTCCGGTGACCCTGAAGA
GAGAGATTCAGGGCTTCGCCACCAACCGCATTCAGTATGCCATCCTGAATGAGGTGTGGCGCCTGGTGGGCTCCGGCAT
CCTCAGCGTGGCCGACGTGGATCGAGTCCTCAGCCAGGGATTGGGATTGCGATATGCCCTGCTCGGATCCCTGGAGACG
GCGCATCTGAATGCTCCGGGCGGTGTGGCAGACTACTTTCAGCGTTTTGGCGGTGAAATCTCCGCCGTGAGTGCCACCT
ATGGTGAGACCCCGAATACCCAGGAGGACCGGGAAACGCTGGCGGAGATTGCACGGCAATGCGAGCAGATGGTGTCGCT
GGAAAAACTCGACGAGAGGCGGGCCATTCGTGATGAATTCCTCATCCAGCTGGCCAAACTGAAGAGGCAGTTTGAA
>CG10132-PA scaffold_4845:4772600-4777365:-
ATGGGCAACGTGTGCAGTTCCGGCCAGAAGAAAAAGAAGGACAAGGATAGTGCCTCCGAAAAGTCAGACGACTCACCTC
CTTACCAGGAGGCGGAACAGAAGAACACCCTGATCTCCGCCGATTCGAGTGCTGGTGATGGAATGCGGGCTCCCTTGGC
CGCCGTGGAGGCACTTCCGGAGGCGACACCGCTGCCGGAGGCCAACGGAAACCAGCAGGTCCAGATGCAGCCACCAACG
GGCCCGGGAAAGCCAGGGGGAGCAGAGAAGGATTCAAATAGCACCACACCACAGGGGGCGCAGGCGCCCAGTGACGTGG
CCAATGCCAATCCCGGAGCCGGAAACCTGAGCGTGCTGCAGGGCAAGCCGCCGCCCGGCCGCAAGATTGAGCGGGACAA
GAAGATCGTGGTCTACATCCTGGCGGACAACAGCACCGAGTACAAGAAGCACAAGCGGGTCGTCCACAGCCTGTACAAG
CATTTCAAGAGCAAGTGCCAAAGCCGTGGCTTTGACTTCATCATCGCCGATGTTCACGACAGCGAGCCGGAGACGGAGC
CGGGAAATGGCAATGCCAGGAAGGATTTCTCCCGCCTGCAGGAGGCGAAGCGCTGGACCCAAACGCCGCTGGAGGCGCA
GGGCGGTCACGAGGAAGCGGCCAACTGTCTGTGCGAGATCACGCGCCACTCGGCCGGAGCGTATGTGATCCCCGTTCTG
TTCTTGGGCGCCACCCTGGGCACACCGATGCTGCCGCTGACCATCGAGAGCCAGGACTTCACCTCGGTGCTGGGCACCG
CTAGTGAGGAAGAGCGTCTGCTCCTGGAGAAATGGTACACCATTGACAACTCGTACCAGCCCATGTGCCATCGACTCCA
TGCCCAACAGGTGGATCCCTACTCAAGCCAGGTGAACGGGGAACTGAACGAGCTACTGGCGGTCCTCTTGCGTCTCTTC
TCCGACGACGTCAAGGACTCGTATCTGACCACTGTGGTGGAGCAGGAGATCAATAACACGGTTCTGATGAGCCAGGAGC
TGGCCAAGCGCTGTATCTGGATCCAGACGGGCAGTCAGGTGGCACGGCCGTCGGAGAATGCCAGCCCTTTGGAGCTGGA
GGTGCAACGGAGGCTCAGCCATGTGTACTCCGGTCTCAAGAGCCAGTTGAGCGAGAAAAACCTCATACGTATGTTGCCC
ACGATGAGCATCCTGGACGAGGAATTGTCGGCGGTGATCGAGAGTCTGCTGGACAAGACGCTGGCCGGGATCTTCGAGG
AGCACCAGCAGAAGAACAGCATCCCCTACAATACGCTGGGCGTGGACCGCGTGCTGCTCGAGGAGCTTCGCCTGGTGGG
CCACTACTCCAAGCTTTTGGCACAGAACTCAGCCAACTTCGACATCATGAACGACGTGAAGCGCTACATCCGCGACAGC
ACCGCCCAACCGCTGGTCGTATCCGGGGCACGGGGTAGTGGCAAGAGTGTATTGGTCTCCAAGATCATGGAGAATGTCC
ACCGCTGGAAGCCGGAGGCACAGCTCATACTGAGATACGCCAATCTCAGTGCCCGCTCATCGGATCTCACTTCATTGCT
GGGCTCAATGGCCAACCAGATGTCGGTCCTGGAGACGGGACATCAATGCCAAGTGCCACACACACTAGAGGGTTATTCT
CGAGTGATTCGAGAGATCCTTGACCGGCAACAGCGCTTCTTCGTGCTGATCATCGACGGCGTGGACGAGCTGCAGCGGG
ATGAGCTGCTCGATTGGCTTCCGCAGCAGCTGGGCAGCGCCAAACTGATCCTCACCATCAGCGAGCTGGCGGACGAGGG
GGAGGATGTGGACGGGACGGAGGCTGGGGACTCCTTTGATATGCTAGCCGCGCTGGCGCAGTTGGGCATACCACAGCGG
TGCTTCCTGCGACTGCGACAATTTACGGAACGCCAGTGGCACGACATCCTCAGCTCGGGCGGCGGAGACTTCTATGCGG
CCAATGGGGCACTGAAGTTGCCCGACGAATGGAAGACGCTGCACGGGAAGACGCCCTACCACGCCAAGTCCTTGTGGTG
GTTGGCCTGGCTGGGGCATGTGGCTCAGCCGATTAGCGAGATCGGCGACATCTCCAGCCGGATACTTCAGGTCCTGGAG
TCCAAGTTCGCCACCGATCAGGTGGAACTATTGCTCCTGATCGTCCGCCTGTCCCCGTGGGGCATCCGGGAGAGCGATT
GCCTGGGCGTTTTCCAGAAAATGACCCAGCTGGAGGCGCAGGTCGCCTTCAAGGTCTGGTCCAAGTTCTGCTGGCTGAT
GGGACCAATGCTGTTAGGTCTTAAGAATATTAGGATAGCGGACAAGAGCTTTGGACGAGCGGTCCTGGCGAGGTACGCG
CAGAAGCAGTGGCTGGTACATGAAGCGCTGCGGGACTACTTCGACCGGCAGGACAGCGAGTTCAAGGGTAGCCAGGGTG
CCAACACCTACAATTACCAAAAGTACTTAAAACTGCCTTATCATCATTTCTGTGCCGTGATCGAGGACAATCCGGCGCC
TCACAAGATCGACATACTCTTCAACTGCTTTTACTTTACGGACCTGCAGTGGATCGCCAATAAGGTGCACGCCACGGGA
CCGGAGCACCTGCTGAACGACATCCTGCAGGCGGAGTGGCTGGCCAAATCCGGCGGCGAGAACTGCCCCACCGCATACG
TGCACATCTGTTTCCTGAAGCAATTCCTGGAGCAGTATCTCCACGAACTGAGCTACGATGGCCAGCAGTTCTACACGCT
GATGAAGTATTATCTGAAGACGCGGTTCCGGGAAGCACCAGAGCTCAAGGACGACGAGAAGATACGCTCCTGGTGGGAG
TACACTAATGAGCTCGAGTTTGCCTTCCTCGAGATTCTTAACGCGGACTTGGATGCGGAGAACGGTAATCAGGCGGAGC
AGGAGAAGCCTTCGGAGGACGCAGTCCCATCCGCGGTCCCCGTCAAGGGCTACGATGTCCTATTGAATCTGCCCCAGCC
CGGATGCTATGTGGCCTCCATGTGCACAGACCGAGCTGAGATCTGCATATGGGACGTGAAGAATTGCTGTCGAATCCGG
GAGCTGCAGGGCATCCAGCAGCCGACGGCGATGTGTCCTGTGGGTAACTATGAGGCAGCAGTCCTGTGTCGCCGCGAGA
TCCGCGTCATCAACCTGGACGAGGGAAAGTTCAAGGTAACTCTCAAAGGCGTAATGAACCAAAAAATGCCGTATTTCGG
TCTGCACGATCAGAATCACTTGGTTTGCTTATCGCGCAACCGGATGTATGTGAATCTGATGAATCTGGAGTCGGGCGAT
TGTGTGACCACCTTCAAGGCGGGTGAGGACCGCTTCCTCAATTCCCTGTTGGTCTCTGGAGATGGAAGGATCTTGGTGT
GCGGTGATGAGACCCAGAAGCCTTTCCCACTGCTCGTTTGGCACCTATCGCAGAGAAAGTTGCTCTATGACCTCCGAAT
CCCGCACCACGACTTCATCACCTCCCTCTCCGCGATCACCCACGAGGGCTCCTATGTGTGCGTGGTGGCCAAAGAGCTG
AACGAGCCGACGACGCCCAACTTCATTGTGGTATACGACTTACAGAGCGGCACTCTGTTCAAGAAGTGGAAACCATCCT
GCAACACAGTTTCCCTGGCAATCTCCCAGGTGAACGCTTGCGTCATCGCCGGCCTAGAAGATGCCAAAATCCTAATCTG
GGATCTGGTCACGGGCAACTGCAAGAGCACCTTGATTGGTCACAATGCTCCGGTAACGTTCTTGAAGCTGGATCCATTG
GGAAAGGTACTACTCTCCTACGACAAGGAGGGACGTGACTCGGCTGTCCGCATGTGGGAGTTGAATTCGGCCAAATCAC
TGGCCGTGTTTAAGCCACCGGCGCAAGTGAGCACTTGTGAGATTCTGCCAAACGGATCCTTCGTGGTGCTGGCTCTCAA
GGATCGCAACTCCTTGCTGACCCTGGCTTTGAAGAACTACGGCGGAGGATCGGGCGCCCTCGACGATGACTGTGGCACT
CTATACGGCAATCCAGACAACCAGCACAAAGTTTTCGACTTGAGTAAT
>CG10133-PA scaffold_4784:13458962-13459906:-
ATGTCCCAAGTCGAAAGGGCTCTGGATGTTCTGCTCCAGGAAGCGGAGGAGCTGTGCATCGGGAGTAGCGTAGTGGAGC
TGGACAGGATTCCGACTGCGCTGGAGTTTTGTCGCGATTACTACTCCAAAAACCAGCCGGTGGTCATTCGCAAGGCGCT
CAATTGGCCAGCAATTGGGAAATGGACGCCGGAGTACCTGATCGAGGCTCTCGGGGACAAGAGCGTGGATGTGGCAATC
ACCCCAAACGGCTACGCCGATGGCTTGGCCTCCCAAAAGGGTCAGGAGTACTTTGTTCTGCCGCTGGAGACGAAAATGA
AGCTGTCCGAGCTGGTCCGCCGCCTAGATGATCCCACAGGTGCTGTCCACTACATACAGAAGCAGAACTCCAACCTCAG
TGTGGACCTACCGGAACTGGCTGCTGATCTGCGGGTCAGTGATCTCGACTTTGCCCAGCAGTCTTTTAACAAACCGCCC
GATGCCGTCAACTTTTGGCTGGGCGACGAGCGCGCCGTGACCTCCATGCACAAGGACCCCTACGAAAACTTGTACTGCG
TGATATCCGGTCACAAAGACTTTGTCCTCATCCCGCCGCACCAACTTAGCTGCGTACCCCGAGGAATTTACCCTACAGG
CGTTTACAAGACCTCAGAGAGCGGTCAGTTCTACATTGAGCACTTGCGGGATGAGGAAGGCAGCGATCAGTTCACGGAA
TGGGTCAGCATTGATCCCCTGGCACCCGATCTGGCCAAATATCCGGAGTACGCCCGGGCCAAGCCTCTCAAAGTACGCG
TTCACGCCGGAGACATCCTGTACCTGCCCAACTACTGGTTCCACCATGTGTCCCAAAGCCACAAGTGCATCGCGGTGAA
CTTTTGGTACGACCTGGACTACGATAGTCGGTACTGCTACTACCGAATGCTGGAGCAGATGACTACTGCAAAAAGT
>CG10134-PA scaffold_4770:12978595-12983244:+
ATGGATTACGGCTGGCTGATGTTCCTGTTCATCGCACTTTTAATTGACTGCCCAATCACATGTGCTCTGTTTGTGACGG
ATATCAGTGTGCCAGAGATCGTAGATTTTCGGGACAATGTGACCCTATCTTGCAGCTACAATATGCGAGGTCACACGCT
AAACTCGGTCAAATGGTATAAAGATCACGATGAGTTCTTCAGATATTCCCCTTTGACGAGTCCGATTTACATGACTTTC
GAAGTGCCTGGTCTGCAAGTGCTGGAAGGAAAGTACGTGTGCAACGAATCGAGCTGCCGACTGGATTTGAGTTTACAAG
GTGCCAAATCAACCGGACTCTATAAGTGTGAAGTTAGTGGCGATGCGCCCCACTTTAAGCTCGCGGATAAGGCGGACAA
CATGACTGTTGCAGCACTGCCTCAGAACGATCCGCTAATCGAAAGCTTCAACTCGATGTATCGCATGGAGGAATACCTC
AAAGCCACTTGCATATCGGATTTTTCCAGCCTGCCCACACGACTCACCTGGTACATAAATGGCGAGCAGCCTTTGTTAG
GTGAACTGTATCCCACAACGGACACAAGCTTAGCAGCCCACGATTATGTACTGAGGCGACAGCGGCTTCAGGTGCAATT
CTTTTTGCAGGGGCAGCGCTTTTTCCAGGCCGGGAAAATCCTAGAGCTCAAATGCGTGGCGGAAATTGAAAATTATCCG
GAGTTGAGGCGCGAGAAGACTCTCAGTGCGTCCCTATCGCAGTACGACAATTTCAACAATCAAATGCCGCTGCGGCATG
CGAATGCAAACTCTGGCTCGGCACAAAGGAGCATCCTGTGTGGCAGGACGTCACTAATTTCCGCATTCCTGGCGGCAAT
TCTACTAATTCACTGTTTGCGACGCCCTTCA
>CG10137-PA scaffold_4845:4765364-4771058:-
ATGGCCAAGAAAATACCTTTTAATGTGGTATTCGCCTCAGATGAGGATGTTAACTTTCCGGCCAGCGAGCTTAACAATC
ACGGGCCCACAGTTCACGGATGGCGAAGTGCTTCGAACGGCAGCCTCACCTCACATGACATTATCCTCCGATTTCAGCA
GCCGGCCAAAATCTATCGCATCCAGCTCCTGGCTCACCAGTATCTTATCCCTGAGAAAGTAGAACTGTGGCTGCACTAC
TCGCCCAAATCCCTGCCCAGCACTCCATCGTCGCAGTACTTCGACTTTCTGGGTTTTGTAGCCTTAGCGGATAATGCGA
ACACCAACTACAAGTCCCGGGAGCTGCAAAGCGTCACCGTGTGTCCACGTAGAGGCACTCATCTCAAGCTGCGTCTGAT
TGGCGTCCAAGGAAACGACTACAATGACACAGGCCAGATATCCCTACTAGCGGTTAATGTCCTTGGCGAGGATCTGGAA
GTAGGGCCGAATAATGGCAACGGAGACGAGCACTTGGCCAACGAGGCCCCGCCGTTGGACACGGCCACCGGAGAACTGG
CCCTGGCCTCCATCTGTGATGACCTGCTCTTCTCCATGTACGTGGAGGAGTCAATAGTGAAGAGCATACGAGAGTTGGA
GCAGCGAAAAGTTTTGGCCGTAAACTCAGAAAGGTTCGAGTACGCCCGCAAACTGAAGCTATGCATGACAGCTTTAAGG
ACTGCCGGCGAACGTTTGGGACGCTATGCTCTGGCCAAGAGGCAGGCTGTTCAGCAGGAGGACTTTACCACGGCCAGGC
TTCGCAAGGAGCAGATCGAGATGTACCGGGCGGCAGTACTTCGGCAATTGCAAGTGCATCAGCTTCTGGAACCGCAGGG
CGTGGCCTTAAGCTCCAATGACCAAAGCTGTGAGATCTATGCGGGTGGGAAGCCCAGTCTGCCGTCAGCTCCCAGCCTG
CAGGATGTGGCACAGGCACTAGCGGAGGCCACCTTCAGTCCCAAGAGCATAACGAGTCTTAGCTTAGAGGACAAGTCCT
CGACGGATGGCTCCCAGCCCGGTAACGATAATACGGTGACAGCTCCTGCGCCTGCTCCTGCACCCGCTCCTGCGCCCAC
CTCCTTGCAGGCCACGCCCACTCCCACGCTAGGGGGCTGGCGCAAGTCCCACGACGAGCTGCCGCAGTCGCCACGTCTG
CCCTCGAGGCACAGCTCACCCATGTCCAGCCGCCAGGGATCGCTGCGCAGGCGCAACAAGAGCGTGCCACGCAACTCCT
ATGAAGATTACGAGGAGCGGGCCATTCCCACGCTGCGACAGGAGTGCCAAGGCAACGCGCTACTGGAAGCAGATCCGAA
CCGGGGACGCTCGCGACTGAACGACCGCGAGCGTCGCCAGGCAGCGCTACCCATCCTGGTCTTTGGCAATGAATTGGTG
GAGCAGTTCTATTCGCGTCAGTTTCAGGACCGCGAGGATGGCTTGATGCGTCTGCGTAACTTCCTTAAGGAGCACGACC
TGGTGGAGCCGTCGAGCAACGAGCACGCTGCCAGTCCCAACAAAGTGGCCCGCAGCGCAGCTCTGCTGCTGCATCGCGC
TGTAAGGGACGCCGTTTACTCCGTGTTTAGCCAGGCCACTGAGACGGTGCGCATGCTGTTCCTAGAGTACGTGCCCGGT
CGAGTTTCCTCCAACGAGGTGGCCCGCTGCGTGGATCGCCTGCTGCCCGAATTGCTGGCCAAGTCCGGCGATCCATCTG
CTCGCCTCCACACTCTGGCCCAGCACACGATCCTCAGCATTGCCGCCTGTCCGGAAGTTGCGGAGCAGCACCTGGTTGC
GCCGGCACTATCACGAAGCGTTGGATCCGGAACTCACCAGCGACTGGCAATGAGTCGGCTGCAGATGCTGGAACAGCTA
GTGCACACTCAGGGCATCAGCACGGACAAGCATAGTGGACTCACCTGCAGGGCACTGTCCGAGTGTGGCTGCTCCGGCA
TCCATCATCCCGCGGAGCCAGTGCGAAAGGTGGCCGAGCGCATCCTGCTGCTCGTCTACAAGGTAAATCCCCGACTAGT
GCGCAAACAATTGCCTCCGGATGACGACATCACGCGTCGAAACCTCTTGTACCGCCAACTCTTTACCGAATTCGACAAG
TTGGATCTGGATCGCAAGCAGGAGCTACTGGAGGCAAGCAAGTATGGGGGAGGTCACAGCTCGGGTGATGCGGCCACAC
CGCCGGCGGATAAGGCGTCCACCAGCTCAGATGCCTCTCGACTGATGAATAGTCGAAGTGGTCATTGCCTGGGTCCAAT
GGCCAGCTCCAGTAACGGATATGCCAGCTGCAATGGAAAGCAGCAGTACAACGAGCAGCTCAAGCGGTCCATGCTCTCC
GTCACCAACTCGCGAAAGGGATCCGCTTCCAACTCGGAGTCCACTGAAGACAACACACCCAAAATACGTTGCCCCTTTT
GTGACTGGTCATGTGCTGGCAATGACGCTACTCAGCTGGACCGACACTACTGGAAGGCCTGTCCTTTCCTCACCAAGTG
CCCACAATGCAGTCAAGTGCTGGAGATAGCTGCTTTGAACTACCACCTGACGAAGGAATGCGATGCCAAGGAAAGCTAC
GTGGTATGTGTCCGCTGCACTGAATCGGTGCACAAGCAGCTATATGAACTGCATCAGATGGAGGACTATTGTCGGGAAC
TGAAAACGGGTGCTGCTCGATGTCCCCTCTGTCATGACGATGTTCACCTACCCCAAGACGGCGGCTGGAAATTGCATCT
CCTCAGCGCCGGCGGCTGTCCCGGGAATATACGCAAGAGGAATCTCAAGAAGTCAAAT
>CG10138-PA scaffold_4845:12063979-12065016:-
ATGTCTCGTCGTTCGACCGCTTTATCTACTGGTAAGGAGTACTCCAGGGAAGAGAAGAACCGAATGACCCAATTGGACA
TTATTATCAGTCAGCTGAAGACGCAGGCGGTTGGAAACCGGAAGGCGGGCAATTTGAGCGAGTCCACCCTCACATACGT
ATGCGATGCCAGCCGGGAACTGTTCCTGTCCCAGCCGATGCTCCTGGAACTGAGTGCTCCGGTGAAGATTTGCGGGGAT
CTGCACGGGCAGTTCAAGGATCTCCTGAGGATCTTTCAGCAGTGCGGCATGCCGCCGCTGTCCAACTTCCTGTTCCTTG
GCGATTACGTGGATCGGGGCCAGAGCTCCATCGAAACTCTGGCCCTGCTGTTGTCCTATAAGCTTCGCTATCCGGAGAA
CTTCTTTTTGCTGCGCGGCAATCACGAGTCGGCGGATCTGAATCGGGTGTATGGCTTCTTCGACGAGTGCAAACGACGA
TATAGCATCAAGTTGTGGCGCTCCTTTGTAGATTGCTACGACTGCATGCCAGTGGCCGCCATCGTGGCCGATCGCATCT
TCTGCGTCCACGGCGGACTGAGTCCGGATCTGAAGAGCCTGGACGACATCCGCCGGCTGCATCGCCCGACCGATGTGCC
CAACGATGGGCTGCTGTGCGATTTGCTCTGGTCGGATCCGGACGAGTCCACCGGCACGTGGGCGTCCAACGATCGGGGT
GTCAGCTACACCTTTGGTGTCAACATAGTGGAGGGCTTCCTCATGCAGCACAAGTTCAACCTGATTGTCCGCGCCCACC
AGGTGGTCGAGGATGGCTACGAGTTCTTCGCCGACCGCCAGTTGGTCACCATATTCTCCGCCCCCAACTATTGCAACAT
CTTCGATAACTGCGGAGCTGTTCTGGTGGTGGACGCCAAGCTGGTCTGCCACTTCGTCATCATCCGTCCAAGGCCCTCT
ATTCGAGCCACGGGCTTTGAGTCGGATAGTGGATCAACCGCTGCGACGGCCAATGGACCACCGCCCTCCATGAGGGAGA
AGAGGCTTTAT
>CG1014-PA scaffold_4784:1464060-1464371:+
ATGTCGAAATTATATCTAAAGGCCATGGAGGATGTGGTGCAGCGGAACACGGACAACACGAACCGGATAACGGAGCAAG
CGCAGGGATTCGTGGTGTCGGAGAATGCCACGGACAGTCTGCTGCACACGTCCTTCGATTTGACCACGGCCCAGTCGAT
TGTGAAGCACCTGCACGCCAGTTTCCTGAAATTGGCCCAGAGCTGTGTCCGTGATCTGGACACCGAAGATAAGCTGTGC
TTCCTGCGCGTGAAAACCCGCAAGCACGAATTCCTGGTTAGTCCGGAGGATGTATTCACCGTGACCGTGGTATTG
>CG10140-PA scaffold_4784:13447625-13448621:-
GTAATATGGTGTTTTATCTGCTTATTATGTGGAGTTCTTGGAGCGAGACCCAAAAATTCGGAGGGCACTGGAACCACAG
ATAGCACCGTAGAAACGGATTCAACTACTTCCGGCGTGGAATATGGCCTAATTACGGGCAACTTGAGTCTCTGTGGGAA
TGTGGCGGATAATGTGTTCCTACCATTTGTGGGTGACTGCAATAGGTACTACCTCTGTCGCTCTGGCCAAGCCATAGAA
CTCCAATGCGAGTGGCCTTACGAGTTCAATGCGAATACCCAGAGCTGTGTGAATCCCGGCGAGGCTGATTGTATGTCCA
CCTGCGAGGCCTTTCATTTCAGCACCTTTAGTTACCAGAGAACCTGTACGAGGTACGTGCTGTGCTACTACGGAAAACC
TGTTCTACGGCAGTGCCAGGATGGCCTGCAGTACAACTCTGTAACAGATCGCTGCGACTTCCCCCAAAATGTGGATTGC
GTGGAGTCCGAGTGTTCCATCTACTCCAATGCGTATCATCTGCGCTATGTTCCCAGCAAGGTTTCCTGCGAGAAGTACT
TCCTCTGCGGCAACGGCATTCCCAGGGAGCAATTCTGTACCGATGGCCTCCATTTTAGCACCAAGTGCGATTGCTGCGA
TCTTCCAGCAAAAGCGGACTGCCAGATTTCAGCTGTGCAAGGAAAAGTGCGGCAGCTTCCACGTCTTTCACCTCTCACT
ACTGAGGGAATCTGCCCCCCATACGGCGTCCATTTCTATGTCCATGAGTCTCGACAGGATGCCTATTACTATTGCGTGG
ATGGACATGGTTTGGTTCTGGATTGTTCGGCGGGTCTTTGGTACGATCCCAAGGTTCAGGAGTGCCGTGAACCCAAGAA
TGTGGGCCTG
>CG10142-PA scaffold_4845:22148075-22150197:-
ATGCGGTTGCCATTTTTAGGAGTATCGCTGGTCCTTCTGCTCTCCGTAACCGCCGGAATCTGCCAATCCAGCTATGAAC
TGTCTACCAAGAAGATACTTGATAGAGCCAAAGACCGCATGCGCCATGTGTGGAGTCTGAACCGCAGGATCTTTGTGCA
GCTCACGGCCAAGGGAAAGTCACCGCTAGGCGGTCAGGTTCTCAACTCAAAACAGGAGGTGGAGGCGGAGACCTATCGA
CTATTTTACGACTTAGCGGGCAACCTTAGCGTCGTGTCAGTGGCTAAATTGGATGACCCACTTCTTCGCAGGCGCGTGC
AGCGAATGGCCAAGTTGCAGCTGCAGGGCCTGCGGCCAAAGGACTACGAGCAGGCCAAAGACCTTCTACGTCAGATTCA
CAACTTTGTCAACGGACCAATGGTCTGTCCCTACGAGGACTGCTCCGCCCGTGGGTTGCTGGCCATGTACCCGCAGATC
ATGAACAAGAACATGCACACCAAGCTATACGAGGATCTGGTCGGCAACTGGAAGGCCTGGCGCAAGGCCATAAACGAGA
AGGACGTGGCCAAGAACACGTTCATCAGCTACGTTCGGCTTCTACGGATCGCTGCCACCTACAACGGACATGTGACGCC
CTCGCGCACATGGTACCTCAACTACGACACGGAGAACTTCCAAGCTGAAATGGAGGCGGTCGTGTGGGAGATAATGCCG
CTCTACCGGGAACTGCACGCCTATTTGCGTCACGAGGTGCAGGCGGCCTACCCAAAGGCGGACACAAAAAGCGATAGCG
CCATCTCCGCCCCCATTATGGACCAGATCCTGTCGCAGGACTGGTACCCTCACCAGTTCTTTCGCACACCGCACCAGGG
CAGACAGCACCAGTTGCCCTCTGTTCATCGGCGTCTGGAGGAGGTCCTGGTGACGCCCGTCAAAATCAACCGCAAGGCC
GCCGAGTTCTTTGAATCGCTGGGCTTAATGGTGATGCCGAACATTTTTTACGACCGCTTTTCCCGCCGGATGAACGACG
AGGAAGCCGGAGCTGAGTGCAAGTCGCAGGTATTTTACTTCCCGCCGGACGTGGCGCTGCGCTACTGCCCCAAACTAGA
CTACAAGAAGATGATGCAGATTCACGGAACGATGGCCGAGCTGCAGTACCACCTGTACAAGATGCAACTGCCCTTTGGT
CTCGACACGGAGCCATGTCCCGGATTTGGAGCTGCCATAGCGGAAACAGTTATCCTGGCTTCAGGCACTCCACGCCACC
TGCACCGGCTACACATCCTGCTGAACGACAGCCTTTCGGAGGAGCAGTCCCTTAACCGCCTCTTTCGCATGGGTGTGCA
CACCCTGATCGCCGTGCCCCAGTACTTTATCAATGACAAATTCCTCGTGGACGTCATGGACGGACGGATCGGAGTGAAG
GACTATAACTGCGCTTACTGGGGCCTCCAGGACAAATTCGCCGGAGTTCAGCCGCCAACACAACGCCTTAACAAGGACT
TCGACCTGGATTTCAAGTTCTATCGAGGATTAAATCCGGAAACCTCCAATACCAAAAAATTTATGGCCGAGATCCTAGG
CTTCCAGTTCTATCGTTCCTTTTGCCTGGCAAGTGGCCAGTACAAGCCCGGTGATCCCGATTTCCCACTTCACAATTGC
GATTTCTACGACAGCAAAGAGGCAGGAAAAAAGATTCGCGACATGATGCAGCTGGGAGCCACTCGACATTGGCGGGATG
TCATGGAGATAGCCACCGGGGAGCGAAAGCTGAGCGGACGCGGCATCCTTGAGTACTTTGCTCCACTTTTTACGTGGCT
GAAGGAGCGCAACAAGCAGATGGACATCGAGCCGGGCTGGGATGCAGATAAA
>CG10143-PA scaffold_4845:15304018-15305705:+
ATGACGATGCTGTTGAGCCACCGGGCGCTACTCGCTGGACTGGCGAGGCGTGCCACGCCCACCGCCGTCCAGTTAATGC
ACGAGAATCCGCACGAGATGACGCTGCTCGAGATGCTGGGTACCACCAATCTGCGCAAGAGCACCGCCAAGGACTACCG
TATCCTGCGCGAGATCTTCAACTCCTTCGAGCGCTACTCCGGAGTGGGCAACGACATTCAGTTGACCTTGCCAGAGCGC
GCGGCCAACGAGCTGATTATGTGCGAAAAGAAGCGGGAGTACGAGAAGGGCATCATGGATCCCTCGAAGTTCGCGCCGG
GACACCACATCTTCCAGGTGCTTAGCAAGGTGAAGAAGTCGCCGCTCTTCCAAATCCTGAGAAGGATGCCCAAGGGTGC
GGCCCTCAAGGCGCACGACACCTCCATGAGCAGCTCGCGGTCGGTGATCAAGCTGACCTATCGGGAGAACCTCTGGGTG
TGCACCACCCAAAACGGCTGCCGCGTGGAGGAGTTCCGATTCGCCAAGGACAAGCCCAAGGACGTCAACTTCGAGAATG
GCGAGTGGCAGCCCATGGAAAAGCTGAGGGAACTGCGTGGCGAGGAGAATCTCAGAAAGTATTTGCAAATGCGACTCAG
CATGTACCCCTTGGCCAGCTTCACGACCAATGCCCATGCCTGGCGCCACATGATGGGCATCTTCGATCTGCTGGACGGT
CTACTACAGTATGCCCCCCTTTGGGGTGACTACTACTACAACGCGCTCAAGGAGTTCTACGCCGACGGCGTCCAATATC
TGGAGGTGAGAAGTGTGATCCCGGAACTCTACCGCCTGGATGGTAGCCGATTGCCCAAGCGGGAAACAGTGCAAATCTA
CAAGGACACGCTGGAGCGGTTCAAGAAGGAGCATCCAGGATTCATCGACTCCAAGCTGATATACGCCCCCATTCGGCAT
GTGCAACCGGAAGTAGTGGGAAAATACATTAAGGAGTGCACAGAACTGAATAAAGAGTTTCCCAGCTTTGTGGTTGGCT
TCGATTTGGTGGGTCAGGAGGACGTGGGCCATCCGTTGAGCCAATTCGCCGAGGAGCTGCTCAAGCTGCCCGACCACAT
CCACTTCTACTTCCACGCCGGCCAGACCAACTGGTACGGATCGCACGTGGACCAGAATCTATTGGATGCCATTGTGCTG
GGCACGAAGAGGATCGGTCATGGCTACACGATCACCAAGCACCCGGTGCTCATGCGGCTGGCCAAGTACCTGAACATCG
CCCTGGAGGTGTGTCCGGTGTCCAACCAGGTGCTCCAACTGGGCTCCGACTACCGCAGTCATCCTGCTGCCACGCTGAT
CGCCGAGAACGTGCCCATGGTGATCGCCTCCGGCAGTCCGGCTTTCTGGCGTGCCGCTCCTCTGTCCCATGACTTCTAC
ATGGCCTTTCTGGGCATCGCACCCATGAATGCCGATCTGAAGTTCCTCAAGCGAACCGCCAAGAACTCCATTAAATACA
GCTCGCTGAAGGACGAGGCCAAGGCCGAGGCCATGGAGAAGTGGAAGAAGGAATGGGATGCGTGGATCGAGCTGATAGT
CAGCAAAAAGCAAAAGGATGCTGAGACTGAAAAGAAG
>CG10144-PA scaffold_4784:9159714-9163579:-
ATGTCGGAGCTTAAGGCCCCGTCGCTGCAGTCTCTGCTGGAGTCGGAGCGCGGATCTACAGACAGTCTGCTGGCCGAAT
CCCTGCAGCTGGATTTCGAAGATCTTGATGATGCCGAGTTTGCAATACCACCCACAGATGTGCTGCCTACTTTGGAGGC
GGTGCTCAGTGAATTCGAGGCGGATTCGGATGTGGCTTCCGAATTTGGTATGCCGGTGCCCCATGCCACGCCCACGCCT
TCTATTGGCGAGGACTCCACGATAAGAACAGATGGCAGAGGTGGCGGAGGCTCCATAATGAGGTACACCCTCCTACATG
GCATCTCCGCCCAACTTTCCTCAGCAGCGGAACGTGTTAATGCCGGAGCAGCCAGTTCCTGTGCCGTTTCCGCATTCAT
AGCCATCGGAACATCACACGGACACATTTTGAACTTCGATGTAACACAAACCCTTAGGTGGGCCCATCAGGACAAGCAT
GGCCAGGGTGCAGTGGCCAGTTTGGCCTTCAATGCGGATTCCACGCGACTTTTGGCCGGTTACTCTAGAGGACTGGTTG
CCATGCTGGACACGCAAACGGGTGATGTCCTCCGGGAACTGTTCGACGTCATAACGCCAAACACCGGCGTACTGCATGT
CAAATGGACCTCCAGATCATCACTGGCCCTGTGTGCCGATGCCGGTGGATCAGTGTGGTCTCTTAGTTTCACCCGGAAA
CTGGGCATCCGAGGCTGCCAATCAAGATGCCTCTTCTCCGGCGCTCGCGGAGAGGTCTGCGCCGTGGAACCTTTAATAA
TGGATTCCCAAGGGCGCCATGAATTGGATCAGTACTGCATTGTGGCTCTGGCAACGTTATCCAAGTATTTCATCGTAAC
TGTCCGACCAAGATTGAGGGTCATCAAATACCATGTGCTCCAGGGACCTCCTGATTGCTTACCTCTCCTCGCCTGGCAC
TTAGTACTCATACAAGCGGCAGATACTTCCCGCTCCGTGGACCCCGTGATCGTTGTGGGTCGCGGGAATCAATTATTCT
TTCACCAACTGTTTGTCTCGAACGGACGGATCACGCTTTTATATCTACGTCATGTCCAGCTGCAGGGGAGTCTTCTCTC
CGCTCACTGGCTGGGACCAAAGTGTGTTGCCTCATTGGATACGGCGGAAATACTTCATTTGGTGGATGTGCGATCCAGC
AAGGAATTAGAATGTATGGATATGGCCAACGCAGGACTGGTTTACGGATCGGCGCAGTTTAAAGGACTGGCCACTGGCG
GAAATGTCTCACCTGCTTTCGCTTTAGCTGGCTCAAATGCTTGTTATAACTCTGTGGTTTCAAGAGGAACCCAGCTATA
CGTCTTAGGGGCCAGATCGCTGCATATAATTGGAGTAAGGACTTGGTCGGAGAGAATAAGCTTTCTGGTAAAACATCAT
CGGTGGCAGGAAGCCTGCCAACTGGCACTAGATGGCTACATTGCCTCTGTGGATCGCCCAAGGAAACGTGCACAAGCCA
AGGAGCGTATCATAATGCTCTTTAAGGAATACATCGCCAATTCCGCCCGGGCACCAGACTATTGTCTCGGAGCCATTGT
CAACTGCTTGATCACCGTGGGTGAACTAGATCTTCTGTGGACGCAGCTGTGGGAGAAGTTGCACAACAGCAGTGCCGAA
CTTTTCCTACAGCACATTTCCGATCATATAGAAAAGGAAACAATACATAGTGTCAATCCCGTGATATCCCAAGCTTTGG
TGGATTACTGGCTGGAACACTCCCCTGCCAAACTCGAACAGCTTATCCTGAAGTTGGATTGGATGTGCCTGGATCTCAA
CCAGGTACTTAAGGCTGTGAAGAAGCACCGTCTGTATAGGGCCCAAATCTACCTCAACACACAAGCCCTGAATGATTAT
ACGGCGGCGCTGACGGAACTTCTTCCATTGGTGACCCCAGAGGAGACGGATTTGGGGAATTGCCTGCTGGTCTACGTGT
CCAGTTGTCTGGCGGGAAGGGGCTATCCCACGGGCGAAATTCCCGTCGAGCTGGTGCACCAAGTAAAGCACGATGTCCT
CCGCTGTCTGACCTCCCAGCAATCCAAGGAGAATGCCGGAGATGAGCTGCCCTATCCCTATCTAAGAGCTCTCCTCAAG
TTCGATACTCGGGAAACCCTGAACGTTATATCGCTGGCGTTTCAGGAACGAGAGTTTAGCAACGAGCTGGGAATTTCGC
ATCGCAAAAGGATTATCAATCTGCTGCTGGAAATCATGACGCCCGAGAATGCAACGTGGGCGGAGATTGGCTGCCTGCT
GAACTTCATTGCTCAGCAGATTTCGATGCAATGCCTGCCGCGAGATAGACAGCTCTTGGAACGAGTTTTAAGCCACTTG
GCGCAGGAGGAAATTGCAAACGAGAGCAGTCGCCAACACTCTGAACGAGAAAATGCTTGGCACGAGCTACTATCCTCCA
ACTGCCTGGCAGAGATCAGCAGCGATGAGGAGCAGCTGCGCTTGGCAGAGAAGGCGAGGTGCTATTGTGTAGTGGAGTA
CCTACTGGAGAAGCTTGAGCGCTTTGATACCATCCTGGATTGCTACATCCGAAACGAAGCCAGGCACGAAACCATGTTT
GCTTATATGGAACGCCATGTAGTCACACCCAGGCGATGCATTTACCGGCAGTTGAAAAGGCATATAAGAGAGCTGCTTG
CGATCAATGCCAAGGAAACCACTCGCTTGCTGGCCTTGCACTATCCAGATAGGATTTATGAGCTTTTAGATAGCCTGAG
AGGGGAGGAGAATTTGCTATATCTGTTTCTGCGGTGCCTCAATGATCGTAAAAGCGAACTGGAAGCCAGTCAAATGGAG
CTACTACTGGAACTGTATTGTAAAATGGAGTCGGCGTCTACCGTCGAGGAATTCCTTCGCTCCAATTCGGGTTATCGCT
TGGAGAAGGCCATTGCCATAGCTGAAAGCCATCACCTCAACCGATCTGTGATTTATCTGTATGAAAAGCAAGAGAGCTA
TGCGAAAGCCTTCGAGTTGTCCATGGAACTGCTCAAGTCCGCTACTGGCGAGGAAGCAGCCAAGGAGGCGCAGACTATA
TCGGCTCTTTTGGCTCGGTCTGTGGAAACGTTACCAGCTCAGGAGCTGGAACGCTGTTGGTTTGCTCTTTTGCAATATA
TTCTGCCGCATCAGGAACTTCAGTCCATTACCAAATCTCTGCTGCACGAGGCCTCGCAGCATATCGATCTGCATAATTT
GGTTCAATTGATTATGAATACCCACAATGTGTCCAGTAGTTTTGGTGATATAAAGGATCTTCTAATGGGCATGCTAGAT
AGTTCGAGGCACAAAACAGAGGCTTTGCGCGCATCTGCTGGCGCCTTGTGCCAAGATCTTCACCTGCAGTTTGTAAGGC
GGTATCAACATGCGCGTCGTGGACTTTGGGTGACCACCACAAAGTGCTCCGTGTGTCGCCAAAGGCTGTACGATCACAG
CCAGGTGCTAATCTTTGGCGGCTGTGGGCACGGTATGCACGAGCAGTGCATGGAGGATGCGGAGACTCAGTTTGAAGAA
TGTCCACGGTGCTTTACGGCTATTTCAGACCATAGTATTGGCTTGCCGCGGCCAAACAAAAATCTAATCAGCATTTCCT
CGTCCCTGGAAATGGGTGCCTTGCAGCTAAAGGCACCGCCCAGGCGATTTATT
>CG10146-PA scaffold_4845:15206852-15209420:-
ATGCGCAAGACAAGCATCCTAATCGTGGCCCTTGTGGCACTTTTCGCCATCTCAGAGGCAGTTCCTTCATTGCCCACGA
CGGGACCCATTCGGGTTCGTCGCCAGGTGCTCGGAGGTTCCTTAAGCTCCAATCCCGCTGGTGGCGCTGATGCTCGCTT
GGATCTCACCAAGGGCATTGGCAATCCCAACCACAATGTGGTGGGTCAGGTTTTCGCCGCTGGGAACACTCAAAGCGGT
CCCGTCACAACTGGCGGAACTTTGGCCTACAACAATGCTGGCCATGGTGCTTCCTTGACCAGAACACACACGCCCGGAG
TGAAGGATGTCTTTCAGCAGGAGGCCCACGCCAATCTATTCAACAACGGCAGACACAACCTGGATGCCAAGGTGTTCGC
CTCCCAAAACAAGCTGGCCAATGGCTTCGAATTCCAGCGTAATGGAGCCGGTCTGGATTACTCCCACATCAACGGACAT
GGTGCTTCCCTGACGCACAGCAACTTCCCAGGAATCGGCCAGCAGCTCGGTCTAGAGGGACGTGGTAACCTGTGGTCCT
CGGCGGATCGGGCAACCCGCTTGGATTTGACAGGATCGGCCAGCAAGTGGACAAGTGGACCGTTCGCCAACCAGAAGCC
CAACTTTGGTGCTGGACTGGGACTTTCCCACCACTTCGGC
>CG10147-PA scaffold_4784:9155289-9156685:-
ATGGGACACCTGGACAAATGCCGCGTATGCTCCTGCGATGTGGCTAGCGACGACGAGGCCTACAACTTGCTCCATCATC
CATATCTCGCCGTCAAATTTTCCGAGTGCACAAATTTGGTGGTGGATCCTGATGACCAGGATATTCTGCCCAGCGAAAT
TTGCTCTGAGTGCTACGAGCTCCTGGAGAAGTTCCACTCCTTCCGAGCACTATGCATTATAGCCGATAATAAATGGCGT
TCCAAAAGTCTGGTAACTTGGAAGAAAATAGATCGCAGGAAACCTGTTTACGAGGTCGACGAAGATGAGGAGGAGGAGC
TGGAGGAACTGCTGTTGGAGCCCCCTGAGATGATCATATGCGATACCAACTTAAGTGCACAGAATACTCAGAAAATCGC
CGAACAGGCACCGCCAGCCTTAGTATGGAATACCTTCGCCGAAAATGTCCCGAAAAACCCGGAAACGGAAAAGAAAGCT
TTGGAAGAGCCCCCATTGACCACATACAAGTGCGACCTGTGCGCCGACGAGTTTCGAGAGGAGAAGCGCTTGATTCTCC
ACAAGAAGGAGCACCAAGGGCACATGTTGTATCATTGCACTGAGCCCGGCTGCGAGGAAGCTTTCAACCGTTTCGAGAA
CCTGAGGCAGCACGAGCAGGAGCACTCGGAAGTGGGCATGCGGTTTGTCTGCGAAGAGGAAGGCTGCAACAGGATGTAC
CGGCACAAGGCTTCGCTGAAATACCACCAGAGCAAGGCTCACGACATTGGCAAGCCTTTGAAGACCCATATGTGCGAGT
TCTGTGGTCGGGTATTCAAGACTGGCTCTGCTCTAAGTCAGCATCGGTTCACACACGGCGACCAGTTGGTGCTGCCATA
TGCCTGCGAACTGCCGGACTGCGCAATGCGATTCTATACCGCGGAGAAGCTCAAGATTCACATGATGCGGCACCAGGGC
ATAAAAAACTTTAGCTGCCCCTACTGTGGTCTCAAGAAGACGACCAAGAACGAACTGCGACTGCATATCAACTATCATA
CGCTGGAGAGGACCTGGTCCTGTAAGGATTGCCCCAAAGTGTGCAACAGCTCAACGAGTCTTAGGAAACATATCCGCAC
AATCCACGAAAAGGCACGGGATTATGCCTGCAACTATTGCGAAAAGAAATTCGCCACCCCCGATACGCGAAAGTACCAC
GAAATGACCCACACTGGCGAAAAGAACTTCGAGTGCCACGTTTGCGGCAAGAGATTTACACAACCCTCTGCCTTGCGCA
CCCATCGCAAGGTCCACGAATCGGAGGAGAACCAGCAGACCGCTTGTGCTCTGCTGCAACTGACTAGTATGGGT
>CG10148-PA scaffold_4770:12687158-12688129:+
ATGGTGAAAATCGTGAACCAACACTGTGATCTAGGCCTGGCCCTCCTCTTTGCCTGGACGTGGCTAACAAGGCTGGTGG
TGGCGGCCCATCTGGTCGACATCCCCACCTCATCACGCCTGGCCGCCGAGCGGGAGGAGCTGCAGTTATCCCGGCAGGA
CGTGGGACGGCTCAGCTACCAGAGTATCCATCGCATGCTGAGGGACGAAAACGAACCGGCCAGCATTCGGGGGGAATTG
CGATACCAACAGAAACGCCACAAAAGGGAGCTGGAGCTGAATGCTCCGGCAAACAAACTTAATCTCACCCACCGCGACT
TGAGGACATTCAATAGCACTGGTGGTCAGTGGAAGGGCGACTGTCAGGTGATCACAGCCATGGATCTGAGCAGCAATCA
ACTGGAGAGCATCAGCTTGGACAAATTCAATCAACTAAGGCAGCTGGACTTGGGCAATAACTCCCTGGAGGTTATACCC
CTGAGCTTGGCCGACAACAATAAGTCACTACCCTTTGTAACGCTCGATCTATCCTGTAATAAATTCTGCCAAATGTCTA
CGAGCTTTTTTGCCCAGCGATTGCCTCTGTTGAAACATCTTAACTTGGCTCACAATGAGTTGGTAAACATTTCGCGGGA
ATCCTTCTACAATTTGTTGGAACTACAAACGTTAGTTCTCAGTCACAACAAAATCTCGGATATAGACTATGAAACATTT
TTGGCGCTACCGAATCTGCAATATCTGGATTTATCCCATAACCGCTTGAGTGGTTCCGCCATCCGAGCTCTGCAGGGAA
TTCCGGATTTGGTCAGCCTTTCTATCGCTTACAATCCTGATGTGGGAGTTGCGATGCAGGAGTTCGTCGCGTCCTGGAG
CCTCAAGGAGTTGGATGCCAGTGGTACTGGATTGTGCCAGGTGCCTGCAGCTTTAGCCCAATCCGTGAGGACTCTCAGG
TTGGCCGACAACTGGCTTAAGGTA
>CG10149-PA scaffold_4845:15203857-15206331:+
ATGACGGAACTGCTGAAGGAAAACCGTGTTAACGAGGATCAACGTCGCAAGATGGCCGGAGCAACACTTTTCGAGCGTG
CCCAGGCATTGTCCAGCGTGAATCGCGAGGAGCAGGACAGCTCGCTGTTGAACAAGCTTGTCCGGGACCAGGAGGGCGC
CGAGAACGATGAGGAGCGCATTCGAATCAAGGAGCAGGGCATTCTGCAGCAGGGAGAGCTCTACAAGCAAGAGGGCAAG
GCCAAGGAGCTGGCCGATCTCATCAAGGTGACGCGTCCGTTCCTCAGCTCGATCAGCAAGGCCAAGGCGGCAAAGCTGG
TGCGTTCGCTGGTGGACATGTTCCTGGACATGGACGCGGGCACAGGCATTGAGGTTCAATTGTGTAAAGACTGCATTGA
GTGGGCCAAACAGGAGAAACGCACTTTTCTTCGCCAATCGCTGGAGGCTCGCCTGATTGCCTTATATTTTGATACTGCT
TTGTATACGGAGGCCCTGAGTCTGGGTGCCCAATTGCTGCGGGAGCTGAAAAAACTGGATGATAAGAATCTGCTGGTGG
AAGTGCAGCTACTGGAGAGCAAAACCTATCACGCACTGAGTAACCTGCCCAAAGCTAGGGCCGCCCTTACCTCAGCACG
CACCACGGCCAATGCCATCTACTGCCCACCAAAGGTGCAGGGCGCACTGGATCTTCAGTCCGGCATCCTACATGCGGCC
GATGAGCGTGACTTTAAGACCGCATTCTCCTATTTCTATGAGGCCTTTGAAGGATTCGACAGCGTGGACAGCGGTAAGG
CCCTGACCTCGCTGAAATACATGTTGCTGTGCAAAATCATGTTGGGTCAGTCCGATGATGTCAACCAGATCGTCAGCGG
AAAGCTGGCTATTACCTATTCGGGCCGCGATGTAGATGCCATGAAATCAGTGGCTGAGGCTTCCCACAAACGTTCCCTG
GCCGACTTCCAAGCTGCCCTCAAGGAATACAAAAAGGAGTTGGCCGAGGATGTGATTGTGCAGGCGCATTTGGGGACGT
TATACGACACCATGTTGGAGCAAAACTTGTGCCGCATCATTGAACCCTACTCTCGTGTGCAGGTCGCCCATGTTGCCGA
GAGCATCCAGCTGCCCATGCCGCAGGTGGAAAAGAAGCTGTCCCAAATGATCCTGGACAAAAAGTTCAGCGGCATTCTG
GATCAGGGTGAGGGAGTACTGATTGTTTTCGAGGAGACGCCTGTGGACAAGACCTATGAACGTGTGCTGGAAACCATAC
AAAGTATGGGTAAGGTGGTGGACACGCTGTACCAGAAGGCCAAGAAGCTGTCG
>CG10149-PB scaffold_4845:15204831-15206331:+
ATGGCCGGAGCAACACTTTTCGAGCGTGCCCAGGCATTGTCCAGCGTGAATCGCGAGGAGCAGGACAGCTCGCTGTTGA
ACAAGCTTGTCCGGGACCAGGAGGGCGCCGAGAACGATGAGGAGCGCATTCGAATCAAGGAGCAGGGCATTCTGCAGCA
GGGAGAGCTCTACAAGCAAGAGGGCAAGGCCAAGGAGCTGGCCGATCTCATCAAGGTGACGCGTCCGTTCCTCAGCTCG
ATCAGCAAGGCCAAGGCGGCAAAGCTGGTGCGTTCGCTGGTGGACATGTTCCTGGACATGGACGCGGGCACAGGCATTG
AGGTTCAATTGTGTAAAGACTGCATTGAGTGGGCCAAACAGGAGAAACGCACTTTTCTTCGCCAATCGCTGGAGGCTCG
CCTGATTGCCTTATATTTTGATACTGCTTTGTATACGGAGGCCCTGAGTCTGGGTGCCCAATTGCTGCGGGAGCTGAAA
AAACTGGATGATAAGAATCTGCTGGTGGAAGTGCAGCTACTGGAGAGCAAAACCTATCACGCACTGAGTAACCTGCCCA
AAGCTAGGGCCGCCCTTACCTCAGCACGCACCACGGCCAATGCCATCTACTGCCCACCAAAGGTGCAGGGCGCACTGGA
TCTTCAGTCCGGCATCCTACATGCGGCCGATGAGCGTGACTTTAAGACCGCATTCTCCTATTTCTATGAGGCCTTTGAA
GGATTCGACAGCGTGGACAGCGGTAAGGCCCTGACCTCGCTGAAATACATGTTGCTGTGCAAAATCATGTTGGGTCAGT
CCGATGATGTCAACCAGATCGTCAGCGGAAAGCTGGCTATTACCTATTCGGGCCGCGATGTAGATGCCATGAAATCAGT
GGCTGAGGCTTCCCACAAACGTTCCCTGGCCGACTTCCAAGCTGCCCTCAAGGAATACAAAAAGGAGTTGGCCGAGGAT
GTGATTGTGCAGGCGCATTTGGGGACGTTATACGACACCATGTTGGAGCAAAACTTGTGCCGCATCATTGAACCCTACT
CTCGTGTGCAGGTCGCCCATGTTGCCGAGAGCATCCAGCTGCCCATGCCGCAGGTGGAAAAGAAGCTGTCCCAAATGAT
CCTGGACAAAAAGTTCAGCGGCATTCTGGATCAGGGTGAGGGAGTACTGATTGTTTTCGAGGAGACGCCTGTGGACAAG
ACCTATGAACGTGTGCTGGAAACCATACAAAGTATGGGTAAGGTGGTGGACACGCTGTACCAGAAGGCCAAGAAGCTGT
CG
>CG10151-PA scaffold_4845:15201131-15203229:+
ATGAGCCTGAAGTCCAGTGCTAGGATCAAGAAGCGCCGCTCGGAGGCAGCGGCGGCCACCTATCCGGTACCATCAACTC
CGGCTCAGACGGTGAACAACGGCTCAGCTACCACTGCGAATCCTGTAAGTACGACAATCAATCCAGGAAATGGTGCCCC
AAATCCGTGCCAGAACTCCGCCAAGAAGCATAGCTTCGTGGGACGCAATCCCAACTTCGACACAGATGAAACCAAACTG
CTCATCCAGTTGTGGGGCGATCCCAAGCTGCAGAGAACCCTAATCACCACGCACAAAAAGCACGCCGTGATCTGTCAAC
TGGCCGCCAAGATGCAGGAGTACGGCTACCATCGCTCGCCGGAGGAGATTACCACACGGATTAAGAATCTGAAGTGCTT
CTACAATCGCTTGAAGAAGGACAAGGAGTGCGGCGGTCAGTCCACCGATTCGGAGCCCAGTTGGAAACACTTTGCCGAG
ATGGATGCCATTATGACCAGACCCATTTTTAGTGTGCGACCCAATGAGGTGCCTGCTCCATCGCTCAAGTACCAACTGG
AGCAGGCCCTGGAGGAGCATGCCGAACGTCGCAAGCGCCGGCTGGAGAACGGAGAGGAGTTATCCGAAAGCGACAACGA
GGAGGATGACATGCTGCTCTCCGCCCTCGTCAGCAAAAACAAGGACACCGGCAGCCGAAAGGAATTGGAAGCTGGCTGC
CTAGAAGCCGACACCGATATGAACGAAGAATCATTTTCAAAGCGTCGCAAGGTGTCCGCTGATGTGGAGGTTGATATTG
GAGAGGCTCTGACGTCGTCCTGCATCAAAAGCGAGCCAGCACAGGAAGTCGAAACGGCTCCAGCAACTTCCACAATAGA
GCCCGAACCGGAGGAGGACGATGACTGCATGCTTCTGCCACAGCCCAAGGAAGAACCCATCGATGTGGATGCCGCAGAT
GATCCGCCAACAGAGAAGTCATCAAGTTCCAATACTACATCCACTTTGGCTGACATGTTACAGCGGAACAAACCGTCGA
ATCTGCTTCCCTTTACCGGGGCCAATGTCATCATCCCGGCCAGCATTACCACCACCACGGCCGGCATAAGCTCGACCAC
GCAGAGTTCAACTACCACACCGGGCAAACTTCAGGGTGGTAAAATCTCATTGGTACCAACGAATTTCCTGATGCAATCA
AAACTGCCGGCTGCCGCGGGACCAAGTCCCATGGCAAACGCCAAGGGATCTGCGCCCCAAATCCAGCTGCTGCAAAGTG
CCATCAATCAGGGCGCTCGTCTGATGATTAGCGGATCGGCAGCAGCACCGGCACAGCCTAGCAACGCCGGTTTGGTGGC
CACTGCGCCCGGAGGCGTCAAGTTCGTGCTGGTCAATGCGGAGCAGGCCAAGGCGGCGGCAGCGGCTGCTGCAGTGGGT
AAATCGACCGCCTCCTTGCCCTTGTCCAATGCCCAAGCTCAGGTGCAGGCCGCTGTTCAGCAGCAGCAGCAGAAACTGC
AACATAGTCTCCAGCAGGAGCAGCATCTACAGCATCAGCAGCACATTCAACTGGAGAAGGAGGAGAGTCGCCGGGTTCA
CGAGAAAGCTAGGGAGGATCTGCAAACGAAGAGACACATGACAACAATGCGAATTCTTCTTCGTCAGTTGCTGAATTCC
CAAAACGAAGCCAACGAGATCCAGCACAATCGATTATCCCTGGAACGCGAGCGCCTGGACTGGGAGAAGTCAATGGGCG
AGCGCCTGCTCAACCTGTTGCCAAGTCTAATACAGCCGGCACCTGTAGCCTCGCCATGCTCCACTGCTCAACGTCTGCA
GCCGCCAAAACTGCTCTTCACAACCGCTCTGCCAATGGGCAATGGCACCGTAACCATGCCGCACATCCTAACATCCAAC
TCGCTGCCCAAAGTCGTTACCACTTCAAGTTGCAACAGTGGCGTGGCGGTGGCCGGATCAGGAGTGGGGCTGGTAGCCA
GTGTGGCCACCAAGCCGGTGGACAACGACGTCCAGTTGGTCACGCCCAAGCAGGAAAAGGAGGTC
>CG10151-PB scaffold_4845:15201131-15203229:+
ATGAGCCTGAAGTCCAGTGCTAGGATCAAGAAGCGCCGCTCGGAGGCAGCGGCGGCCACCTATCCGGTACCATCAACTC
CGGCTCAGACGGTGAACAACGGCTCAGCTACCACTGCGAATCCTGTAAGTACGACAATCAATCCAGGAAATGGTGCCCC
AAATCCGTGCCAGAACTCCGCCAAGAAGCATAGCTTCGTGGGACGCAATCCCAACTTCGACACAGATGAAACCAAACTG
CTCATCCAGTTGTGGGGCGATCCCAAGCTGCAGAGAACCCTAATCACCACGCACAAAAAGCACGCCGTGATCTGTCAAC
TGGCCGCCAAGATGCAGGAGTACGGCTACCATCGCTCGCCGGAGGAGATTACCACACGGATTAAGAATCTGAAGTGCTT
CTACAATCGCTTGAAGAAGGACAAGGAGTGCGGCGGTCAGTCCACCGATTCGGAGCCCAGTTGGAAACACTTTGCCGAG
ATGGATGCCATTATGACCAGACCCATTTTTAGTGTGCGACCCAATGAGGTGCCTGCTCCATCGCTCAAGTACCAACTGG
AGCAGGCCCTGGAGGAGCATGCCGAACGTCGCAAGCGCCGGCTGGAGAACGGAGAGGAGTTATCCGAAAGCGACAACGA
GGAGGATGACATGCTGCTCTCCGCCCTCGTCAGCAAAAACAAGGACACCGGCAGCCGAAAGGAATTGGAAGCTGGCTGC
CTAGAAGCCGACACCGATATGAACGAAGAATCATTTTCAAAGCGTCGCAAGGTGTCCGCTGATGTGGAGGTTGATATTG
GAGAGGCTCTGACGTCGTCCTGCATCAAAAGCGAGCCAGCACAGGAAGTCGAAACGGCTCCAGCAACTTCCACAATAGA
GCCCGAACCGGAGGAGGACGATGACTGCATGCTTCTGCCACAGCCCAAGGAAGAACCCATCGATGTGGATGCCGCAGAT
GATCCGCCAACAGAGAAGTCATCAAGTTCCAATACTACATCCACTTTGGCTGACATGTTACAGCGGAACAAACCGTCGA
ATCTGCTTCCCTTTACCGGGGCCAATGTCATCATCCCGGCCAGCATTACCACCACCACGGCCGGCATAAGCTCGACCAC
GCAGAGTTCAACTACCACACCGGGCAAACTTCAGGGTGGTAAAATCTCATTGGTACCAACGAATTTCCTGATGCAATCA
AAACTGCCGGCTGCCGCGGGACCAAGTCCCATGGCAAACGCCAAGGGATCTGCGCCCCAAATCCAGCTGCTGCAAAGTG
CCATCAATCAGGGCGCTCGTCTGATGATTAGCGGATCGGCAGCAGCACCGGCACAGCCTAGCAACGCCGGTTTGGTGGC
CACTGCGCCCGGAGGCGTCAAGTTCGTGCTGGTCAATGCGGAGCAGGCCAAGGCGGCGGCAGCGGCTGCTGCAGTGGGT
AAATCGACCGCCTCCTTGCCCTTGTCCAATGCCCAAGCTCAGGTGCAGGCCGCTGTTCAGCAGCAGCAGCAGAAACTGC
AACATAGTCTCCAGCAGGAGCAGCATCTACAGCATCAGCAGCACATTCAACTGGAGAAGGAGGAGAGTCGCCGGGTTCA
CGAGAAAGCTAGGGAGGATCTGCAAACGAAGAGACACATGACAACAATGCGAATTCTTCTTCGTCAGTTGCTGAATTCC
CAAAACGAAGCCAACGAGATCCAGCACAATCGATTATCCCTGGAACGCGAGCGCCTGGACTGGGAGAAGTCAATGGGCG
AGCGCCTGCTCAACCTGTTGCCAAGTCTAATACAGCCGGCACCTGTAGCCTCGCCATGCTCCACTGCTCAACGTCTGCA
GCCGCCAAAACTGCTCTTCACAACCGCTCTGCCAATGGGCAATGGCACCGTAACCATGCCGCACATCCTAACATCCAAC
TCGCTGCCCAAAGTCGTTACCACTTCAAGTTGCAACAGTGGCGTGGCGGTGGCCGGATCAGGAGTGGGGCTGGTAGCCA
GTGTGGCCACCAAGCCGGTGGACAACGACGTCCAGTTGGTCACGCCCAAGCAGGAAAAGGAGGTC
>CG10151-PC scaffold_4845:15201131-15203229:+
ATGAGCCTGAAGTCCAGTGCTAGGATCAAGAAGCGCCGCTCGGAGGCAGCGGCGGCCACCTATCCGGTACCATCAACTC
CGGCTCAGACGGTGAACAACGGCTCAGCTACCACTGCGAATCCTGTAAGTACGACAATCAATCCAGGAAATGGTGCCCC
AAATCCGTGCCAGAACTCCGCCAAGAAGCATAGCTTCGTGGGACGCAATCCCAACTTCGACACAGATGAAACCAAACTG
CTCATCCAGTTGTGGGGCGATCCCAAGCTGCAGAGAACCCTAATCACCACGCACAAAAAGCACGCCGTGATCTGTCAAC
TGGCCGCCAAGATGCAGGAGTACGGCTACCATCGCTCGCCGGAGGAGATTACCACACGGATTAAGAATCTGAAGTGCTT
CTACAATCGCTTGAAGAAGGACAAGGAGTGCGGCGGTCAGTCCACCGATTCGGAGCCCAGTTGGAAACACTTTGCCGAG
ATGGATGCCATTATGACCAGACCCATTTTTAGTGTGCGACCCAATGAGGTGCCTGCTCCATCGCTCAAGTACCAACTGG
AGCAGGCCCTGGAGGAGCATGCCGAACGTCGCAAGCGCCGGCTGGAGAACGGAGAGGAGTTATCCGAAAGCGACAACGA
GGAGGATGACATGCTGCTCTCCGCCCTCGTCAGCAAAAACAAGGACACCGGCAGCCGAAAGGAATTGGAAGCTGGCTGC
CTAGAAGCCGACACCGATATGAACGAAGAATCATTTTCAAAGCGTCGCAAGGTGTCCGCTGATGTGGAGGTTGATATTG
GAGAGGCTCTGACGTCGTCCTGCATCAAAAGCGAGCCAGCACAGGAAGTCGAAACGGCTCCAGCAACTTCCACAATAGA
GCCCGAACCGGAGGAGGACGATGACTGCATGCTTCTGCCACAGCCCAAGGAAGAACCCATCGATGTGGATGCCGCAGAT
GATCCGCCAACAGAGAAGTCATCAAGTTCCAATACTACATCCACTTTGGCTGACATGTTACAGCGGAACAAACCGTCGA
ATCTGCTTCCCTTTACCGGGGCCAATGTCATCATCCCGGCCAGCATTACCACCACCACGGCCGGCATAAGCTCGACCAC
GCAGAGTTCAACTACCACACCGGGCAAACTTCAGGGTGGTAAAATCTCATTGGTACCAACGAATTTCCTGATGCAATCA
AAACTGCCGGCTGCCGCGGGACCAAGTCCCATGGCAAACGCCAAGGGATCTGCGCCCCAAATCCAGCTGCTGCAAAGTG
CCATCAATCAGGGCGCTCGTCTGATGATTAGCGGATCGGCAGCAGCACCGGCACAGCCTAGCAACGCCGGTTTGGTGGC
CACTGCGCCCGGAGGCGTCAAGTTCGTGCTGGTCAATGCGGAGCAGGCCAAGGCGGCGGCAGCGGCTGCTGCAGTGGGT
AAATCGACCGCCTCCTTGCCCTTGTCCAATGCCCAAGCTCAGGTGCAGGCCGCTGTTCAGCAGCAGCAGCAGAAACTGC
AACATAGTCTCCAGCAGGAGCAGCATCTACAGCATCAGCAGCACATTCAACTGGAGAAGGAGGAGAGTCGCCGGGTTCA
CGAGAAAGCTAGGGAGGATCTGCAAACGAAGAGACACATGACAACAATGCGAATTCTTCTTCGTCAGTTGCTGAATTCC
CAAAACGAAGCCAACGAGATCCAGCACAATCGATTATCCCTGGAACGCGAGCGCCTGGACTGGGAGAAGTCAATGGGCG
AGCGCCTGCTCAACCTGTTGCCAAGTCTAATACAGCCGGCACCTGTAGCCTCGCCATGCTCCACTGCTCAACGTCTGCA
GCCGCCAAAACTGCTCTTCACAACCGCTCTGCCAATGGGCAATGGCACCGTAACCATGCCGCACATCCTAACATCCAAC
TCGCTGCCCAAAGTCGTTACCACTTCAAGTTGCAACAGTGGCGTGGCGGTGGCCGGATCAGGAGTGGGGCTGGTAGCCA
GTGTGGCCACCAAGCCGGTGGACAACGACGTCCAGTTGGTCACGCCCAAGCAGGAAAAGGAGGTC
>CG10152-PA scaffold_4820:8641556-8652235:-
ATGAAATACACAAGCGATACACGAATCATTGTGTTCATTTGCTGTTTGCTGCAAGGTTTTGCCGCTGGCCTGCGCATGA
TTAAGGTCTCCATTCCCGCCTACAAGCTGCGTGGCGAGTCCGCCTTTCTGGAGTGCCAGTATGAGCTGAACCGCACGCA
CCACACGGTCACGGGTCTGCAGAGCCACTCGGACCATGCCCACGGTCACCAGACCCACGCCGGAGAGTTCCACTATCCG
GATGGCGAGGCGCTGGAGGACGAGCGGTCCGCGTACCGCTCCAGGATGCGGCAAAACCAGCGGCAACATGGCCAGCGGC
CCCGGCAGCGGGAGCCCATCGCCATGCGTCAGTACCAGAGCCAACAGGGCCACCAGCAGTTGCCAGCTCCGCCGGAGAA
GTCGCCGTACGGGCACAGTGTTTACCGGGGCAGTGCCGCCTCCGGATACCTGGGCGCCGCCCATGTGGGCGCCAGTACG
CACAGTGGCTCCGTATCCGTAAGCAACGGGTACAACAACGGCGGTCCGGCGCCCTATATGCCCGATTTCGATCGGGCCG
ACAGCTTCGACGACAGCCACGATCGCGAGGAGGAGGAGGAGGACGAGGACGAGGAGGAGCAGCCCGAGGAGGGCGAGGC
CCTGTACGCCATCAAGTGGTACAAGGACAACGAGGAGTTCTACCGCTACGTGCCAAAGGCGCGGCCGCCGAAGACCAGC
TATCGCGTGGACGGCGTGCGAGTCATTGAGGAGCTGTCGGACGCCAGTCGCGTCCTGCTGCGCGGATTGACGCTCAACT
CGACCGGACTGTACCGCTGCGAGGTGTCCGCCGAGGCGCCCAACTTCTCGTCGGTGCAGGGCGAGGGGCGGATGGACAT
TGTGTTTCTGCCGCGCGATGGACCACACATCAGAGGACCGCAGTATCAGTATCAGATCGGCGAGTACTTGTATCTAAAC
TGCACGTCGGGCAAATCGCATCCGGCCTCGCATTTGCAGTGGTTTGTCAATGAGCAGCCGATCCTCGACGAGCACTACC
TGCACAAATACAACGACATCGTGCACAAACACGGGCTAATCACCTCGACTTTGGGCCTGCAGCTGCCACTGGAGCCGCG
CCACTTCCACGAGGGCGACATGCGCGTCAAGTGCCTGGCCAGCATATCGCCGGTGCTGTGGAAGGGCGGCAAGGAGAGC
GTCCTGCAGCGGCGACCGGGCATCATCGACAACCGCGAGGCCATGCTGCTGGGTGAG
>CG10153-PA scaffold_4845:15198888-15199590:+
ATGGAGAAACTAGAGGCCCTAAAAATATCCTCGATGCGCCCGCGCAGCAACATCCTGGACAGACCCCTATCCAAGGGCA
AAACGGAGGTTTCCCAGAGCATTGTGGCGTTGCTTTTCAGCGAAATCGTCCAGTACTCGCAGAGTAGAGTGTTTACAGT
GCCCGAATTGCAAACAAGACTCCACGACTTGGGGCAAGATGTGGGCACCCGGATAATCGACCTGTATTTCGTGAGGGAG
CGCAGCTCCAAGAGGGAAACGAAATTAACCCAAATGCTGCTCTTTGTTAAGACGACAGTGTGGAAAAATCTGTTTGGCA
AGGAGGCGGAAAAACTGGAACACGCCAACGACGATGAAAGGACATACTACATTATTGAAAAGGAACCTCTGGTCAACAC
TTTCATAAGTGTGCCAAAGGATAAGGGCTCTCTAAACTGCGCCAATTTCACTGCTGGCATTGTGGAAGCTGTGCTCACG
AATTGCGGATTTCCCTGCAAGGTGACCGCCCACTGGCACAAGGGCACCACGTACATGGTCAAGTTCGAGGACTTTGTCA
TCGCCCGCGACAAGCAGATGGAGGAGAAA
>CG10154-PA scaffold_4784:13444170-13445335:-
GTGAAGTGGCTATTAAGTGGGCCTTTACTATTGATCATTTTGATGGTTCACCAGAACCAGGCCGACGAAGATCTGGTAG
TGGCCCCTGGCCCAGACGACGATGGTGAGGGCTTGAATGTCCAGGACAAGGATATGTACGATATGTACAGCAACACCCA
GATAAATGTCTGCGACAATGTGGCGGATGGAGTTTATTTGCCCTATGTTGGAAATTGCACCAAATATATCGAGTGCGAA
AACAACTCAATTAAGGAGGTAGGCAGCTGCTTGGATTTGGCAAAGGATAATCCATTGATTTGCGATCCAACCAAGCCAT
GTGAGCTAGGGTACGATCCTGTCCTCCAGGTGTGCACCTACATGGAGAAGGTACAGTGCCTGCCCACCTGTGAGACGGA
CCGATTGAGCAGCTTCTGCTACGACAACACCTGCACCAAGTACGTGCTCTGCTACTACGGAAAACCTGTGCTACGCCAA
TGCCACGATGGACTCCAGTACAACAACGAGACGGATCGCTGTGACTTCCCCGAGTATGTGGACTGTGTGGCCAACGACT
GTTCCGCCAACTTCCAGCCGGAGGACATCATCTACCTGGGCAGCAAGGCCTCCTGCAGCAAGTACTTCGTCTGCTCCAA
CGGCCATCCGTGGGAACAGCAGTGTGCTCCTGGCTTGGCCTACAATCCCAGCTGCAAGTGCTGCGACTTTGCCAAGAAT
GTCAACTGTACGATTAATGCTGCAGCCAGGAATATTCTGCCATATTCCCGAACCCCTTTGCGTCGTGCCGACATTAAGT
GTCCCCTAATGGGAACTCACTTTTTCCCACACAAATCTCGCCGAGATGCATACTATTACTGCGTCGAGGGACGCGGAGT
CACACTGGACTGCACTCCGGGTCTTTACTACGATTCCAAAGTGGAGGAGTGCCGCATGCCGCTCTTCGTTGGCGTC
>CG10155-PA scaffold_4845:15188680-15194694:+
ATGACAGAAGGACATGAAAGCGACTTCTTAGTAACAGTACGCGCACAGGTAATGACCAGAGACGAGAGCACCGAGGGCT
GGCTTCCGCTGGCCGGGGGTGGCCTGGCCAACGTTTCGATCCGGAAGCGGGCTAGGCTATCCCCATTGGCATCGGGTCA
TGACTACATCATCTACGGGCAGAGGATATCCGATCAGAGCGTCATCTTGAGCTGTGTGATCAATCGTGATCTGAAGTAT
TACAAAGTAATGCCCACATTTCATCATTGGCGCGCAGGGAAGCAGCGGAATGGACTCACATTTCAAACGGCCGCCGATG
CGCGAGCCTTTGACAAGGGCGTCCTGCGCGCCTACAACGAGCTGATCGATGGACTGGCCAAATCGAATCCAACGATAAT
ATGCCCACCGCTGACCAAATATGATTCGGTTGGCGAAGATGATGTATTCATGACCCTGGACTTACCTGTGGAGAGCGAG
AGTTTACAAAAGATCCATTCAAGCCCCGAGGGCAGCGAGAAAAGTCACAAGAGCGTCAGCAACAATTCCGACTCGGAGA
AGCTGCCTCCGCCGCCCATTCACTACATATCCACGGACAAAACATCGGCCACCACGTCGCCGCCAGACGCACCGCCCGC
TTCTGCTGCTCCATCGCCGGCAGCCGCCGGCCAGATTGCGGCCAGTGAGAACTACTCGTACGTGACGCTGACGGCGGTG
CACCACGACTACAACTATCCAGTGGTGGACCAGCCTGTGGGGGCGCAGGTGCTCAATGCTCGGAGGGAGTCGATCAGTG
CACTAAAGAAGCGCAACGCTCTGGAGGCGGCGCAGGCGATGGCGGCGGCTCAGACGGCGGCGGGTGGAGGAATGGCCTG
TCGCGACGGGGGATCGGGAAAGCCACTGCACAAGCCAAACGTATCCGACATCCTGAAGAAGGAGACGCGCTTGCGATGC
CGCTACTGCCACGAGCTGTACAGCGAGGACTTCAATAGACGGGGCGCCTGCGAATATGCCCCGGATCCCTTTCGCAGCG
GCTACGAGTGCATCTCCGGGATGGGCTGTGCCCGTTGCATGATCTACCACTGCATGAGCGACGCCGAGGGCGAGACGGC
CCAGCATCCGTGCGACTGCAGCGCCAGCGAGGCCGGCTGCAGCAAGCGCTGGCTGGGCCTGGCGATCCTCTCGTTGTTC
GTGCCCTGCCTGTGGTGCTATCCGCCGCTCCGCGCCTGCCACTTGGCCGGCATCCACTGCGGCCTATGCGGCGGGCAGC
ACAAGCCGCATGTC
>CG10157-PA scaffold_4820:8541279-8542186:-
ATGAGGGCGGCGGTTTTTGTGTGTCTGCTGCTGGGATGGGTGGGCGTGGCCATGCCAAGGCGGCTGCGTGGAGCGCAAG
CTGACCGACTGGCAATCACCCTGTACTACGAAGCCCTGTGTCCCTACTGCATGAAGTTCGTGACCAGCCAACTCAATCC
GTCGATGGTGCGCCAGGATCGATTACCGTTCACTGATCTTACGCTGATTCCGTATGGAAATGCCAAGACGAACGATGAC
GGAAATGTGGAGTGCCAGCACGGAGTGATGGAGTGCGAACTGAACGCCTGGCACGCCTGCATACTGGAGCACCATGACA
TCGCCCAGTCCCTCAAGCTGATCGCCTGCATGATAAGGGGCAAGAAGAACAGGCTGGACAAGTGCGCGGACCATTATCA
AATCGATGTGGGCGATGTTAGGAACTGCAAAAAAACGCGACAGGTGAACGACATTCTGAGGAAGTACGGCGAGGAAACT
GCCCGGGTCTCATTTATGGGTGTGCCGGCCATAGCTCTGGACCACGTTTATGACGCGGATCTATCGGGCAACTTAACAG
ATAATTTTGATGCTATTTTTTGCGCCAAGTATAAGGAGAAGTTCAACAAGCAGCTAAACAATTGCCAG
>CG10158-PA scaffold_4929:15859714-15860658:-
ATGTCGAACCTATCCGTGGGCCAGATCATAATGGATGCGCAGCGCATGGCCAGTCGGGTGAAGGATCTGGACGCTCTGG
GCACGGCACTGCTCGAGGAGGCGGAGACCAACAATCGGTTGGTGGAGAGCCTTCGCCAATACCAGGACGATATTGAATC
ACTCAATCGCATTTCGAACAACAAGACCAACGCGGACATGGTGAATCGCATTCAGCAGCAAAACATCAACAGCTCGGAG
ATACTCAAAGAGAACCGCGAGCTAAAGATCTGCATTGAGGACTACGAGCGTGCCATGGAGCTAATGATGCAAAAGTATC
GTGAGCACACTGTCTCCAAGGTCCTGGACAGCAAGTTTAGCTTTAAGGAGCTGTACAACGAACGCATGTGGCAGGTGAT
CCGGGAGCAGCGCGAGAAGATCAACGAAATGGCAGCAGTGATGCAGCTAGCGGCCAGTGTGGACGACGGTGTCGTGCAG
CGAGAGCTGCAGACCATATCCCAGCTGCGCCTGGAGAACGAAACACTGCGCGAGCTCCTGCAAATCTCCAAGCAGTACG
GCTCTTCGCAGCGACCGATTCGTGAAAGCGACCACCTGCTGGAGGAGAAGGCTGTGCAGACGGACAGTACGGCGGACGA
TTCTGCAGATGACCTGTCCATATCGGGCGCCTCGGTGGAAAACATGAACAACAACTCTGTTATCCAGATGTACAACAGC
CCGGAACAGCCAGCTAAGGTCGCCGCCGCCACGAACTCATTCACCACTGCCCCAGTGCATAGTCAAAGTGAGACACAGG
CATCTAATGTGACGTTGGAGACGACGCCACCGGGTGAACAGCCGGTGGCGAATGATAATAATAACGGACCTGCAGTCAA
CCCAACCAGTGCGCCGCCGCCAGCGACGACGTCAAACGAATGTGTAGAGGATCAGGCGGCAGTAGCGCCCGCAACA
>CG10159-PA scaffold_4845:15183351-15185148:-
ATGCATGTTGAAAAGAAGTCGGAGCTGCGCAGCCTACTCAAATCCGGGGACAAGCGTTGCAAGCTCGTAGAGCCCCGGA
ACACCAAAAGCTGCGTCTGGAGGTTTTTCAATCTCGTCCAGTGCGACGACCACATAGAGCCGTATGCCTGCTGCAAAAC
CTGTGGCGATCTTTTATCCTACAGCGGGAAAACCGGAACCGGATCGCTGCTCCGTCACCGATGTCTCCACTCCAGCAGC
AGTAACGACAAAACTGTGCGGATTACCAAGGCCAAGACGCTGAGGGAGCCGCTGCGTGTGGCCAAGCCGAAGATTGAGT
CGAACGTTGCCAATTATCTGGGCGAGGCGGGTGCACTGCCTCAAAAGTGGGAGGAGTACGAGCAGAACGATGAGATCAG
CGAGGACATCAAGGACATCATATACAGTGAGGATCCACTGTGCTACAGCCCCATACACGTGATGGAGGACGATGGGCTG
GATCAGCCCGAAAAGCAGGTGACCGTGCTTACTCATTCGACTTCATCCGTCGGTGGAAGCAGCAGGCCCAGCGCTGTGG
GTTCGGGGGCACAGGCCACTGTGGTGGCCTCCACGTCCTCCAGCAACAGCTCGGCCAAGCAGCTGAAGAACAACCTGGA
GACGTCCATCGATCGGTTGACCACCGTCAGCGAACAGCTCAGCTACATCATTCAGCAGAATCAAGAGGAGCTCAACAAG
GACGACGACTACTATTTTGCTCTTAGCTTGGTGCCTGTTATGCGCCATCTTTCGCTCAGTCGAAAGATGTACGTGCGGT
CCAAGATCCAGGAGATACTATTCAAGGAGAGTGAGGACTCGGCGCCCGCCAAGGATGAG
>CG10159-PB scaffold_4845:15183351-15184370:-
ATGCCCAAGGGTCGCGTTAGCAATGTGTGGCAGCACTACGATATTAACGAGGAGTGCGAAAACTTTGCGATATGCCGTT
ACTGCGGCAACAATATATCGCGTGGTGGCATGGCAAGCAATTTGAAGGGCAACAATACGACCAATTTGTGGACGCATCT
GCGGCACAAGCACAGGGACGAGGTCCTGGTCAGTCCAGTGCAGCAGCGTCCCCAGGCCCGCATGATCCCGATCATCAAG
AAAGACAAAACTGTGCGGATTACCAAGGCCAAGACGCTGAGGGAGCCGCTGCGTGTGGCCAAGCCGAAGATTGAGTCGA
ACGTTGCCAATTATCTGGGCGAGGCGGGTGCACTGCCTCAAAAGTGGGAGGAGTACGAGCAGAACGATGAGATCAGCGA
GGACATCAAGGACATCATATACAGTGAGGATCCACTGTGCTACAGCCCCATACACGTGATGGAGGACGATGGGCTGGAT
CAGCCCGAAAAGCAGGTGACCGTGCTTACTCATTCGACTTCATCCGTCGGTGGAAGCAGCAGGCCCAGCGCTGTGGGTT
CGGGGGCACAGGCCACTGTGGTGGCCTCCACGTCCTCCAGCAACAGCTCGGCCAAGCAGCTGAAGAACAACCTGGAGAC
GTCCATCGATCGGTTGACCACCGTCAGCGAACAGCTCAGCTACATCATTCAGCAGAATCAAGAGGAGCTCAACAAGGAC
GACGACTACTATTTTGCTCTTAGCTTGGTGCCTGTTATGCGCCATCTTTCGCTCAGTCGAAAGATGTACGTGCGGTCCA
AGATCCAGGAGATACTATTCAAGGAGAGTGAGGACTCGGCGCCCGCCAAGGATGAG
>CG10160-PA scaffold_4784:8947582-8948738:-
ATGGCCGCCATTAAGGACAGTCTGTTGGCTCAGGTTGCTGAGGTCCTGCCCAGCTCCGGGCACAAGGTGACCATTGTGG
GCATCGGCCAGGTGGGCATGGCCAGCGCCTTCAGCATCCTGGCACAGAACGTCTCCAAGGAGGTGTGCCTCATCGATGT
CTGCGCCGACAAGCTGCAGGGCGAGCTGATGGATCTGCAGCACGGCTCCAACTTCCTGAAGAACCCCCAAATCACGGCC
AGCACCGACTTCGCCGCCTCGGCCAACTCCCGTCTGTGCATCGTGACCGCCGGTGTGCGCCAGAAGGAGGGCGAATCCC
GTCTGTCCCTCGTGCAGCGCAACACCGACATTCTGAAGAACATCATCCCCAAGCTGGTGGAGTACAGTCCCGATACCAT
CTTGCTGATGGTGTCCAATCCCGTGGACATCATGACCTACGTGGCCTGGAAGCTGTCCGGCCTGCCCAAGAACCGTGTG
ATCGGTAGTGGCACCAACCTGGACTCGTCCCGCTTCCGCTTCCTGATGTCGCAGCGCCTGGGCGTGGCACCCACCTCCT
GCCACGGCTGGATCATCGGCGAGCACGGCGACAGCTCCGTGCCCGTTTGGTCTGGAGTGAACATTGCCGGCGTGCGCTT
GCGTGAGCTGAACCCAATCCTGGGCACCGGCGAGGATCCAGAGAAGTGGAACGAGCTGCACAAGCAGGTGGTGGACTCC
GCCTACGAGGTGATCAAGCTAAAGGGATACACCTCGTGGGCCATTGGTCTGAGCACCGCCTCCTTGGCCTCGGCCATCT
TGCGCAACACTAGCAGCGTGGCCGCCGTTTCCACCTCCGTTTTGGGCGAACATGGCATTGACAAGGATGTGTTCCTCTC
GCTGCCCTGCATTCTGAATGCCAACGGTGTGACATCCGTGGTCAAGCAGATCTTGACTCCCACTGAAATTGAGCAGCTG
CAGAAGTCTGCCAATATCATGTCCGATGTCCAGGCTGGTCTGAAGTTC
>CG10163-PA scaffold_4784:8945347-8946600:-
ATGAGAGCCCAATTCACCATGCAGAAGAGCACAGCCCAGATGATCATAGCGGTCTGCCTGATCTGCCAATCTTGGGCAA
TGGCGGATAAGTCTAAGGATAAGGCTACTCAGCCTTTAAATATAAACAGTGTCCAAAAGCATAATATCAAGCTACTCAG
CGAGCAGCTAAATCGAGGCTGGCGAGCGTTCTGCGATGCACCCGTGGATGAGGGTGTGATGTCCCTATTTCAGGGCATC
AGTCCCAGCGATGCCCGACTCCATGTGATGACCATTACCAACCAAAGCGTAGAGCTGCCCATCAAGTCCATATCGGAAA
TCAAGGATTTCGACATCAATCCGGAGCGTAAGACCCTCATCTACGTCAATGCCTTCCACACGGCCGACAGCTATTTTAG
TGTGCAGGAGCACTTGAATCTGCTGCAGAACAGCAGGAGGGATCTCAATGTAATAGTGGTGGATTTCGCGCAGGATGTG
GCTCAATTGTACTATGCAGTGCGTCATCATCTCTCCGTCAACGGATACTTCGTTTACAAGCTGGTGAGAGCTCTCAAGG
ATGCGGGCATTGCCGTGCAGGACATCACTTTGGCCGGCCACTCGGTGGGTGCCAATATAGCCGCACTGGGCGCCCAACT
TTTTGCCAAAGAAAACAAGCAACTGGTGGGCCAACTGTTGGCCATCGACCCAGCCACCATGTGCCGCACCACCGATATT
TTGGTAAAACAAAGTGTGGCCTCACGAGTGGTGGTGCTGCACGGCGAGGGGGATGTTTTTGGCGTGAGGGTGCCGCTGG
GTCACATCGATATCTACCCCAATGGCATTGGCTACTTCCCGAGAAGGAAGCTGCAACCTGGCTGCGAGTCCAAAATCTG
CAGTCACATGTACCCATTTATTCTGTTCATGGAGGCTCTCATCGAGGGTGTGATGATCCCAGCTACCAAGTGCGAGAGC
TGGGCCAAGTTCCGACACGGCGACTGTAATTTCCAGAACACGCTCAACATTGGACTCATTTACCCAGCTACTGCCAAGG
GTCTATACTTCTGCATGACCCAACCGAATCCCCCCTTCACCTATATGGAACATGGACTGCGCTACAAAGCAAGACGTCC
TGAGAAGCCCTCTGAAAGGAACCACATTAAGTAT
>CG10164-PA scaffold_4820:8662597-8663790:+
AGGAAGAAGAGCCGTAGAGATGCGACAACAAAACTTGAACAACCCGAACCATCGAGAATCGTCAACTCGCAGGGAGTCC
AACTGAACGTGGATGCCCAGTCCCATGGGGAAGATGATCAGGCTGCACCATTTATCCTAGTGGACTGTGCGGCATCTAG
AGATCGTTCGGAGCTGGAAAAAGTCCTAAGCCAAATCGAAAGGGAGCGGATGAAAAAGGTCCAGGCAGATATAGAGAGT
AACTGTTTCCCCCTGCTAGAGGACATAGAACCACCTCCAGAATTAGATATGCCCATTAACCTAAGTTCACAGGCATTGG
CTAAACAGAAAGATGCAGAGGATGAGCGCCGCTTCAGGGAGGATCTGGAGAGCCTTCGCATTGCTGGAGTGGAGGGCGA
GGAGCCAGATGCCTCCATTAGCGTTGCCAACACCACTAATCCCCAGTTCAAGTCCCTGTCCGACATGACAATAGAAGAC
AGCCAACTATTGCTTCAGACTATGGCCAGAATGGGCCAGATGCGCTGCAAGCTGGAGCAGCGCAAAAATGTGCACTATA
AAAGTGGGTCAGCAGAATCGGCTCCACAGGTAAATGGCACAAGCTTGATTCCCCTTCCAGCCCTCCGCCGGCAGGGCAC
CTTCGAAATTAAACGCAAAAAGGATGAAAAGTTGGGCCATCCTGAGGTTTCCACTGGCCCAGCAGTGAGCCAAAAGGAA
AATTTGCCATTAACTTGCAAGGGGGGAAAAAACGAGAGAGTTATTTCAGAGGCTGACAAGATTTTCAGCCAGATTGGCG
ATCTCCTCGTGCAGCTGCAGCTCCAACACGAGGGCACTAAAGTCCTGGACAAGGGCTCCTCTTATTCCTACATGGTGAC
CATCAAGCCAGATGGACATGCCTCCAATTGTTCTGTTTATGCAATTACAAAACTGAAGTCCCACGAAGTAAAGAAGGTG
CATGCCGAAAATCTGAAGAGCTCACACGCTCCACTGATCAACATTTTATCCCCTGGTAATGGAATACTAGCAGAAGCTT
CCCAGTTGTCCACCAGCACACAATGTATCGATGGAAGCTCCCTTGGGCCGAGGTCCCTTCACGAAACGCCAGCCTCCAG
GATCAAACCAGCTTTTTCGCGCAAGAGGCCCTGTTCCCATCTAAGGGTTTCTACCCCGGTGAGATTTTGTCATGGCAGG
AAGAAAAAC
>CG10165-PA scaffold_4845:4769623-4770482:+
ATGCCGGAGGGTTACACGAAAGCCACTGCCTGGCTGCAAATCCACAGCCTGCTGAACAGTATCAACCACATGCTCATCT
TTCTGGTGGCCGTCTTCTTTTTCTTCCTGGCGCGCAGTCTGGAGTTCAAGGACACCGCCATGCATATGTTTATGACGGG
CATTGGGTTCCACGTCCTTATCGCCCAGGCCATGATGTCACACTCGAAAGTGAATCCGCTCACCCGTTGGCTGTCGCAC
CGAAACAAGTCGCGCTTTCACGCCATCCTGCAGATTGTGGGTGGCTCTATGGTTCTGTTGGGATCCCTGGGCAAATTTT
CCAGCAAGGAGGTGCACTTCAACACCTGGCACGGCCGAGTGGGAGGAGCTGCTTCTTTTTTCTGCGCGGCCAGCATTGT
GGGCGGTTTTGTCAACTATTTCCAGCCCAAGTTCGCCCTGAATGTGATGCCTTCATCGGAGCTTCGCTTCCGCCATAAT
CTATTTGGCTTGGTCACCTTCAGCCTGGGCATGGGCGCCATTACCCTTGGCTACTACTCGAAATTCTTCTCCAAGTATG
TGGACACAGATTTTATTCCCGGCATGATGCTGATCACCGTCCTGGTTTATGGACTCACCATCATTGCGCCGGTATCATC
GCTCCTAACTAAACTTAAGTATCGGTCCAAAAGGAAAGCG
>CG10165-PB scaffold_4845:4769623-4770482:+
ATGCCGGAGGGTTACACGAAAGCCACTGCCTGGCTGCAAATCCACAGCCTGCTGAACAGTATCAACCACATGCTCATCT
TTCTGGTGGCCGTCTTCTTTTTCTTCCTGGCGCGCAGTCTGGAGTTCAAGGACACCGCCATGCATATGTTTATGACGGG
CATTGGGTTCCACGTCCTTATCGCCCAGGCCATGATGTCACACTCGAAAGTGAATCCGCTCACCCGTTGGCTGTCGCAC
CGAAACAAGTCGCGCTTTCACGCCATCCTGCAGATTGTGGGTGGCTCTATGGTTCTGTTGGGATCCCTGGGCAAATTTT
CCAGCAAGGAGGTGCACTTCAACACCTGGCACGGCCGAGTGGGAGGAGCTGCTTCTTTTTTCTGCGCGGCCAGCATTGT
GGGCGGTTTTGTCAACTATTTCCAGCCCAAGTTCGCCCTGAATGTGATGCCTTCATCGGAGCTTCGCTTCCGCCATAAT
CTATTTGGCTTGGTCACCTTCAGCCTGGGCATGGGCGCCATTACCCTTGGCTACTACTCGAAATTCTTCTCCAAGTATG
TGGACACAGATTTTATTCCCGGCATGATGCTGATCACCGTCCTGGTTTATGGACTCACCATCATTGCGCCGGTATCATC
GCTCCTAACTAAACTTAAGTATCGGTCCAAAAGGAAAGCG
>CG10166-PA scaffold_4845:4771518-4772363:+
ATGCCAACAAATGGCCATAAATACAGCATTTTGCTGCCCACCTACAATGAAAAGGATAATTTGCCCATTATAATATGGC
TAATTGTGAAATACATGAAGGCAAGCGGCTTGGAATACGAGGTGATTGTGATTGATGATGGTAGCCCGGATGGAACACT
GGACGTGGCCAAGGACTTGCAAAAGATCTATGGGGAGGACAGGATTGTGCTAAAGCCACGTGGTTCCAAATTGGGACTC
GGGACGGCCTACATACATGGCATCAAGCATGCTACCGGCGACTTTATAGTAATTATCGATGCGGATTTGAGTCATCATC
CCAAATTCATCCCAGAGTTCATCAAGCTGCAACAGGAGGGAAACTATGACATTGTATCCGGCACTCGGTATGCCGGAAA
TGGAGGCGTCTTTGGCTGGGATTTCAAGCGCAAGCTCATCTCACGCGGCGCGAATTTTTTGTCTCAGGTGCTCCTACGC
CCGAATGCCAGTGATTTGACCGGCTCCTTCAGGCTCTACAAGAAGGATGTCCTGGAGAAATGCATTGCCAGCTGCGTGT
CCAAGGGCTACGTGTTCCAAATGGAGATGCTAGTTCGGGCTAGACAGCACGGCTACTCTATCGCCGAGGTGCCCATCAC
TTTTGTGGACCGCATTTATGGCACCTCCAAGCTTGGCGGGACCGAGATTGTTCAGTTTGCCAAGAACCTTTTGTATCTA
TTTGCGACCACA
>CG10168-PA scaffold_4820:8680841-8682480:+
ATGCGCAGCGGCTGTGCTTGGCTGGCCCTTGGTCTGCTTTTGCACCTGAATCCTTACCTGGACTTGGGTGAAGCGGCCA
GTATCCTGGGCGTGTTCCCGTACCGCATTCCCTCCCCCTTTCAGATGGTGCGACCTTTGATGAGGGCGCTGGTGGAGCG
GGGTCACAAGGTAACGATGGTCACACCCGCTGGTTATCCGCCCGAAATAGACGGAGTACGTCACCTACGAGTGCCCACG
CTGAACCAGCTCATGCAGAATCTACTGGATAACGACCAATTTGTTGACGCATTGGGTTGCAAGTGGAAGGAGGGCGTTC
TCGCCTCAACGATTTTCTACAACGTTTCCCATGCCATTCTGAGCGATAATGGTGTTCAGTTGATGATGCGCGATAAAAG
TGAGAAGTTCGATATGATCATGGTGGAAGCTAGCCACCTGGATGCACTGTACGGACTGGCTGAGTACTACAACGCCACC
CTTCTGGGAATTTCGTGCATGCACATGACTTGGCATATCGACTACTTGGCGGGAAATCTGGCTCCAAGTGTATATGAAC
CCGTCTCACCTATCGGGTTTGCCCTTGATAGCTCGCTCCTAAGTAGGTGGTTCAACTGGATTTATATCACCGAGGAGCA
GCTCCTGGATCGTCTTGTTTACCGTCCCGCTCAGGTGCGATTGTTAAAAAAGTTCTTCGGCTATCCGGCGGAGAAGTTG
GATGAGCTGCGGGCCAAAGTCTCGGTCATCCTTGTTAATAGCCACTTCAGCATGGGCAGGGTGCGAGCCAACGTGCCCA
ACATCATTGAGGTAGCAGGAGTGCATCTGAGCGAGCCCCCAGCGCCATGTGGTGCGGAACTGCAGAAATATCTGGACGA
GGCGGAGCACGGCGCCATCTACTTCTCGATGGGCCAGGATATCCTGATGAAATATCTGCCGGAGAATATGCAGAAACAA
CTGCTGCAGGCCTTCTTGCAGTTGAAACAGAGGGTGGTTTGGAAGAACGAGCTGTCCGTGCTGCCCAACAAATCGGAAA
ACATATATGTGATGGACAAAGTGCCCCAGCGAATGGTGCTCGCGCATCCCAATCTCCGGCTGTTCATCTCTCACGGCGG
CTTGCAAAGTGTGATGGAGGCCATTGACAACGGAGTGCCCATGCTGGGACTGCCGCTGTTCTTCGACCAGTTCAATAAT
ATGCATCGAGTGCAGTTGGCCGGAATGGCTAAGGTGTTGGACCCCAACGACTTGAACGCAGAAACTCTCTTGGACACTA
TTAAATCGCTTCTTGAAAATACTAGCTATGCTGAGAGAGCTAAGCAAATGGCAGCGTCTTTCAGGGATCGGCCAATGAG
TCCTCTGGACACTGCCATCTGGTGGACGGAGTATGCTCTTCGAAATCGGGATACTTCTCACATGCGCCTCAATGTGGAG
GAGATTCCTATAATGCGATACTACAGCTTCGACAGCTTACTCACCTTTGGAGTTCGCTTGGTCTGCGTCTGTGGATCGC
TGATCTTTCTGGGCTGGAAATTGTACCAGAAAAACCGCAGCATGCACAGAAGACTTCGAGAAATGGAAACAGTGCTTTC
G
>CG1017-PA scaffold_4784:1930872-1932420:+
AGTGCAGCCGCCGCCGCCGCTTCTGGAATCCAGAGCACAGCGGGCGCCATTCCTATGCGCAATGAGAAAGGTGAATTGT
CCATGCAAAAGGTGAAGGTGCAGCGGTACATATCCGGAAAGCGACCCGACTACGCCCGTGCGGACTCCAGTTCGGAGGA
GAGCGACGACGATGACTTCATTGACACCAGGAAGCGCCTGGAGCGCCACAAGGCGGAACGGCATAAGCTGGAGCTCTCC
CGTCGAGGAGGCAGCGCGGAGGGTGAGGAGCGGGCTGCTGGTGAGGGCCAGGAGGAGGACGCTGCCGAGGTGGACGATC
CCCGCCTCCGAAGATTGCGACAAAGACCCGTGGACATGGAGGACATGGAACGTGAGCGGAGGGAGCGCCATCGACACAT
ACACGAACCGGAAATCATGGAGAGCGACAGCGAGGACGAGGAGGAAGACGAGGAAGCCCAGGGAGCGATTCAGCGGGGC
ACCAACAAGATCACACTGGCCTCCGAATCCGACACGGATGCCGAGCTCAGCGACGCAGAGTTGGAGAACCGACGCACGA
AACTGAGATCCCGGATGCTGCAGCAACAGCGCGAGGAGGAGGTGCTTCAGAAAGAAGATGAGAAACAGTCGGAGTCCTC
CGAATCAGAAAGCTCCGAGTACGAGGAGGAGACCGAAAGCGAGGAGGACAACGAACCCCGCCTGAAACCGCTCTTCGTC
CGAAAGAGAGATCGTGCCACCATCCAGGAGAAGGAGCGAGAGGCTCAGAAGCAGAAGCAGCTGGAGGCGGAGGCCAAGC
GGGCAGCCAAGGAGCGAAGAAGAGCCACCCTGCGAATGGTCGAGGAGAGCGTCAAAAAAGATCTGGAGAAGACCAAGCC
GGAGACCAATGAGGCCAGCATCGAGGACGTGTGCACGGATGACGAGAACGACGAGGTGGAGTACGAGGCCTGGAAGCTG
CGTGAGCTGAAGAGAATGAAGCGGGATCGCGAGGAGCGTGATAACGTCGAACGCGAAAAGGTGGACATTGATCGCATGC
GCAACATGACCGAAGAGGAGAGACGCCAGGAGCTGCGCCAGAACCCGAAGGTGGTCACCAACAAGGCTACCAAGGGCAA
GTACAAGTTCCTGCAGAAGTACTATCATCGTGGTGCCTTCTACCTGGATGAGGAGAACGATGTCCTTAAGCGCGACTTC
GCCCAGGCCACGCTGGAGGATCACTTCGACAAGACCATCCTGCCCAAGGTGATGCAGGTGAAGAACTTCGGCCGCTGTG
GCCGCACCAAGTACACGCATTTAGTGGACCAGGACACAACCAAGTTCGACTCGCCCTGGTACGCCGAGTCATCCAGCAA
CATCAAGTTCCACAACGAACGCGCCGGCGGCATGAGGCAGCAGTTTGACAAACCCACCGGTTCGAAGCGGAAAAAGATG
GAG
>CG10171-PA scaffold_4784:13396498-13397554:-
ATGCGTGACTGGATGCCGGTGCTCTTCTGCGGACTGTCCGTGCCGCTCTCGCTGTTCATGTGGCTGGGCAATGTGGCGG
TGTCGAAGTTCTGGACCAGCGACTTTGAGGAGTCCCGGGTGATTCCGCCGGTGCGGTGGCTCTTCTCCACACTGGCGCC
CTTGGCCCTGATGACGGTGGCTCTGCGCCGGCGAAGCGTCAACCGATCTGGAGCTGCGCTGGGCATTCTGGTGGCCTTC
ATCCTCTCCATCGCCAGCCATCCGTTCTTCGCCAGCCTGGTGGTGTTCTTCTTCAGCTCCTCGCGGGCCACCAAGTTCC
GGGCGCACATGAAACGCCGCTTCGAGAGCGATTTTCGCGAGGGCGAGGGCCAACGAAACTGGATACAGGTACTCTGCAA
CGGCGGCATGGCCGCACAGCTGGCGTTGCTCTATCTGCTGGACTGCGGCAGTGGTGAGCGAGCGGTGGACTTCTCGCGG
GAATACCGATCCAGCTGGCTGGGTGTGGCCGTGATGAGTGCGTTTGCCTGCTGCAACGGCGACACCTGGTCCAGTGAGC
TGGGATCTGTGCTGTCGCAACGCGATCCAGTGTCTATCATCACCTGGCGGAGAGTGCCGCGCGGCACCAACGGTGGGGT
TTCGCTGCCCGGCGTCGTGGTGAGCCTGCTGGGCGGCCTGCTCGTCGGATTTGGCTACTTTGTCACCGTTCGTTACACA
GTGGAGGCCAAAATGCTGTTGGTTAGCCCACCACAGTGGCCCATCATCGCCTTTGGTGGCATCGCTGGACTTTTCGGGT
CCCTTTTGGACTCTGTGCTGGGTGGTCTGCTGCAGTTCTCCGGCATCAATGCGGAAGGCAAGATTGTAGATACACCTGG
GAAGGAAGTGCGCCACGTGAGCGGACTGCGCATCCTGGACAACCACAGTGTCAACCTGATTTCCAGCATCGTCACCGGC
GTCACCATTCCCCTCCTCGCCCAGAGATTCTGGCCCGTGCGC
>CG10171-PB scaffold_4784:13396498-13397554:-
ATGCGTGACTGGATGCCGGTGCTCTTCTGCGGACTGTCCGTGCCGCTCTCGCTGTTCATGTGGCTGGGCAATGTGGCGG
TGTCGAAGTTCTGGACCAGCGACTTTGAGGGTTATCCGACAGAGTCCCGGGTGATTCCGCCGGTGCGGTGGCTCTTCTC
CACACTGGCGCCCTTGGCCCTGATGACGGTGGCTCTGCGCCGGCGAAGCGTCAACCGATCTGGAGCTGCGCTGGGCATT
CTGGTGGCCTTCATCCTCTCCATCGCCAGCCATCCGTTCTTCGCCAGCCTGGTGGTGTTCTTCTTCAGCTCCTCGCGGG
CCACCAAGTTCCGGGCGCACATGAAACGCCGCTTCGAGAGCGATTTTCGCGAGGGCGAGGGCCAACGAAACTGGATACA
GGTACTCTGCAACGGCGGCATGGCCGCACAGCTGGCGTTGCTCTATCTGCTGGACTGCGGCAGTGGTGAGCGAGCGGTG
GACTTCTCGCGGGAATACCGATCCAGCTGGCTGGGTGTGGCCGTGATGAGTGCGTTTGCCTGCTGCAACGGCGACACCT
GGTCCAGTGAGCTGGGATCTGTGCTGTCGCAACGCGATCCAGTGTCTATCATCACCTGGCGGAGAGTGCCGCGCGGCAC
CAACGGTGGGGTTTCGCTGCCCGGCGTCGTGGTGAGCCTGCTGGGCGGCCTGCTCGTCGGATTTGGCTACTTTGTCACC
GTTCGTTACACAGTGGAGGCCAAAATGCTGTTGGTTAGCCCACCACAGTGGCCCATCATCGCCTTTGGTGGCATCGCTG
GACTTTTCGGGTCCCTTTTGGACTCTGTGCTGGGTGGTCTGCTGCAGTTCTCCGGCATCAATGCGGAAGGCAAGATTGT
AGATACACCTGGGAAGGAAGTGCGCCACGTGAGCGGACTGCGCATCCTGGACAACCACAGTGTCAACCTGATTTCCAGC
ATCGTCACCGGCGTCACCATTCCCCTCCTCGCCCAGAGATTCTGGCCCGTGCGC
>CG10173-PA scaffold_4784:8934659-8941525:-
ATGACTGTTTCATATGCGGGAGAAGTGCCAAATGGGAGCAGTTTTGGCTGTTTCTGGAAAATCCTGTGGAAATGGCGAG
GCAGCGTTTACAAATTGATCTGGCGCGAGTTAGTTGCGTATCTGTGTTTATACTATACCATAAATGTTATCTACAGATT
TGGTCTGACCGAAAGTCAGCAAGCCATTTTTAAGAAAATTCGCCTCTATTTTGGGCAGCAGAGTGAGAGTATACCCATG
TCCTTTGTGCTGGGCTTCTATGTAAATCTGGTGGTGAAGCGATGGTGGGAGCAATATAGGCTGTTGCCCTGGCCAGATA
CGTTGGCCCTGTTCATAAGCGCGGCCATTCCCAACTCAAATGGCGGTGTGAATAATGAAACGGGCCGCCTGATGCGTCG
TAATATCATGCGCTACATGGTTTTGGCCTATGTGATCACCCTTCAGCGAATTTCCCTGCGCGTGAAACGCCGCTTTCCC
ACCACCCAACATCTCGTGGATGCGGGTCTGATGCACGAGTCCGAGATGAAAATCTTCGAGGCGCTGAACCAGAAGAGTC
CCATGTCCAAGTACTGGATGCCGCTGGTCTGGGCCACCAACATCATAAATCGGGCCAGAAAGGATGGCCTAATCGCCTC
GGATCACATTGTACAAACCATTTTGGTGGAGCTCTCGGATATTCGTAGACGTTTAGGTGGTCTTATTGGCTACGACACG
GTCTGTGTTCCTTTGGTCTACACTCAGGTGGTCACCCTGGTGCTGTACACCTATTTCATAGCTGCCCTCTTGGGCCGTC
AAATGTTGCCCAACGTCTTGGACAGAAATGGACGCGAAGATCCCGATCTGTTCTTCCCACTGTTCACCGTATTGCAGTT
CGTTTTCTACGTGGGCTGGCTGAAAGTGGCCGAGGTGCTAATCAATCCCTTTGGCGAAGATGACGATGATATCGAGCTC
AACTGGCTAATTGACCGACACATCAAGGCTGCCTACATGATCGTGGACGAGATGCACGAGGAGCACCCCGAGTTGCTGC
GGGATCAGTACTGGGAGTGCGTGGTGCCCAAGGATCTGCCCTACACGGTGGCATCCGAGCACTACCGGAAGGACGAGCC
CAAGGGCTCCGCCGAGAAGTACAAGGTCAAGAAGGAGGACGCCATGTACGCCAACATAATGCCAGGCGGTGGCAAGAGG
ATGCTCAGCGACGATGTCTACGCGGACTATGAAAGCGTGGACACCCCCATGGTGGAAAGGAGGAAGAACAACTGGCTGG
TTCGTCAGCTCTCTCGAATGGGCTCCATGAGAAGCCAGTCAACGGCCTACTCCTCCGGCGGAATGCCCTTCAACCGGAA
CCGCCTCAACTCCGTTTACTCTAGTCCCGAGTCCGGCTTGCCACTGACCATCCTGCAGCAGCAGCAACTGCAGCAGGCG
CATCAGCATCAGCAGGCCGGATCGCAGCCAAGTAAATCGAGTCTCTATGGCAAGTTTGTGCATCGCAAATCGCTCAGAG
CACAACGCCAACTTATCAAGCAGAACTCCAAACTGAATGGCTTGAATGTGAATGTGGCCAAGACCAGGCCGCGGATTCC
CACACCCGAGGTGGCCAAGGATGGCAACACGAATCCAGCCACCAGCTCGGTCCTAATGGCACCACAGCAGCTGAGCACC
ACCAGCGCACCACCGGGCATGTACCCCTCCTCCTACGCACCCGAAACCCTTCTGCACCAGGAGAGCGGCCAGGTGCTGG
GCACGCTGCTGCTCTCGCCCATCAAAGAGATGGATAGCTCATCGTCCAATAACACTCTGATTCCAGGGCATCCGGCCAC
CGCAGCTCTGGCAGCCAGCATGAAGGAGGGCTACACGCCGAGCACTATGCCCGCTGCCACGAACATCACCACACTGTCG
TTCCCCTTCAGCGTGACCAGCACAGGTGGGGAAACGATGCCCACTGGGACACTGAGCATCCTGCCCATTTCGGCCAACG
CCCAGCTGCCCACGATCACGACGACGGCAAGTGGATACGATCCTAACGATGTGATCACCACGATACCGGTGTCCCTGTC
CATCCAGCGATCCCCATCGGCGCTTTCCATTGTGGAGCTGACCGGTGCAGATGTCCAGGATGGATACAGCAATAGTGGG
TCAAGCAATGGCAATGGTGGTATCACAACCACGGCCCTGCTGTCCGTCAAGCCCCTCAATGGGAACCAGAACATTTCGC
GAAACAACAGTTTCAACCTGAGCCTCAATCTGCAGGATCCGCAGCAACGATCCTCGATGAGATCAGCGGGTCCCACGGA
CACAGTGGACACCTCAGGCACGATGCCAATGCCTCATAGGAGTGGTGGCCTGGAAACGGGCGCAGCCGGTGGATCCTCG
GCACCCTCAACTCTGGCCAAACACAAGCCGGAACAAAAGACCGGCGAGGTGTACGTC
>CG10175-PA scaffold_4820:8692830-8698614:+
ATGACAGCGACTGGACTTCGACCACTTCTGAGCCTTCTGCTCCTTGGATTGGGCCTGATACTCTTCTGTGATGTCAGCT
CCTCGATTGCCATAGCCCCGTCCACATTTGGCACGGCAATAGCACGTGCTGGAAAGATATCCAACCAGCTTAAGGAGAC
GACGGCCTGGAAGACCCTGACATCGCATCCGAACTCGCTGGTCCAACTGCTGCCATCGAGGGCCATGCGAGTGGTCCAG
GAGGTGGTAAGATCTCTGCGGAAAGAGCGTGAGATTGTGGCCACTACCTCGTTGGGAAAAGTCAGGGGTCGCTATCAGA
AGTATCGATCTGGAGAGCGTGGAGGCTACTATAGTTTCAAGGGAATGCGATATGGAGCACCGCCTACAGGAGCAAGAAG
ATTCCGCGCTGCGGAGCCGGAGAAACCGTGGTCCGGAATCCGCGATGCTTCACGGGAAGGTCAGAGCTGTCCGCACAAG
AACATGATCCTGGACACTTTCAAGGGAGACGAGGATTGCCTGTTCGTCAATGTGTTCACAACCCAAATGCCCAAGGACG
AAGAGTCGGCAGAGCAGCCAAAGCTTCCTGTAATGGTTTGGCTGCATGGAGGAGGTTTCTCCTTTGGCTCCGGCAACTC
CTTCCTCTACGGACCGGACTATCTAGTGGCTGAGGATATAGTCCTGGTCACCCTGAACTACCGATTGGGCCCACTGGGT
TTCCTGACAGCAGGACCCGATGCTCCCGGCAACCAGGGTCTCAAGGATCAGGTGCTGGCACTAAAGTGGGTGCGGGATA
ACATAGCCGCATTTGGGGGAGATCCCAGTCAGGTTACCATTTTTGGTGAGTCAGCTGGAGCTTCGTCCGTCCAGTTGCT
GCTGCTGTCTCCCCAGGCCAAGGGACTTTTCCACCGAGCGATTTCCCAAAGTGGATCGGCTCTGAATCCATGGTCCATG
TCCGCCAGTTCGAGCCAGCGGGCTGCTCGTCTAGCTGCCAATTTGGGTTACGTGGGGGCCAATAGAACCGAGGACATAC
TCGACTTTCTTCGACGGGTCCCAGCCATGAAATTGGTTGAGGCTGCGCCCACCACAATCACGGCAGAGGATCAGCGGAA
TAACATTGGTTTGCCATTTGTGCCCGTGGTGGAGGGATATTGGAATCAGGACTCTCAGGAGGAACAGTTCTACGAGGAG
CCCTTCCTTACTCAGCACCCCAGCGACATGTATCACTCGCAGAACTTTAACAGTGATGTGGCCTATATGACGGGTTACA
ATACACACGAAGCCATGCTGTTCATTAGAAGACTTCGCAAGAATCCCCAATTGCTGAGCATCATTGAGAACGACTTTGG
CCGCTTGGTTCCGCAAGATTTGAATGTGACACAATCTCATGATAGGGTGACCCGCGAGATAAGATCCTTCTACTTGGGA
AGCAAGCATGTGGGCATTGAATCGGTGGACGAGATGATTGCGCTCCTCACGGATCTCATGTTCCTTCAGGGCATCCGTC
GCACGGCCCGGAATCATGCCAAGTTTGGAAATGCACCTGTCTACATGTACCGCTTCTCCTTCGACGGATCCTTGGGGCT
CTACAAACGGATGCTGGGTATTCCCCGACCCGGTGTCTGCCATGGTGATGAGCTGGGTTATCTGTTTAAGTTCGGGTTC
TTCAATTTGAGCTTGGATCCCAAGTCGATGGAGGTGCAGGTCAAGAATAGAATGGTGCGCATGTGGACGAATTTCGCCA
AATACGGCTCCCCTACGCCGGATACCGAGGATCCTATGCTGACCACCAAGTGGGCGCCCATCGATCCCACCAATGTGAT
GAATAGTCTCAACTACATGGACATCTCAGCCAATCTGGCGATGAAAACCAATCCCGAGCCGGAGCGGCAGAGATTCTGG
GATGAGATGTATCAGCACTACAATGGGGCTGCCATG
>CG10175-PB scaffold_4820:8696809-8698614:+
ATGCGATATGGAGCACCGCCTACAGGAGCAAGAAGATTCCGCGCTGCGGAGCCGGAGAAACCGTGGTCCGGAATCCGCG
ATGCTTCACGGGAAGGTCAGAGCTGTCCGCACAAGAACATGATCCTGGACACTTTCAAGGGAGACGAGGATTGCCTGTT
CGTCAATGTGTTCACAACCCAAATGCCCAAGGACGAAGAGTCGGCAGAGCAGCCAAAGCTTCCTGTAATGGTTTGGCTG
CATGGAGGAGGTTTCTCCTTTGGCTCCGGCAACTCCTTCCTCTACGGACCGGACTATCTAGTGGCTGAGGATATAGTCC
TGGTCACCCTGAACTACCGATTGGGCCCACTGGGTTTCCTGACAGCAGGACCCGATGCTCCCGGCAACCAGGGTCTCAA
GGATCAGGTGCTGGCACTAAAGTGGGTGCGGGATAACATAGCCGCATTTGGGGGAGATCCCAGTCAGGTTACCATTTTT
GGTGAGTCAGCTGGAGCTTCGTCCGTCCAGTTGCTGCTGCTGTCTCCCCAGGCCAAGGGACTTTTCCACCGAGCGATTT
CCCAAAGTGGATCGGCTCTGAATCCATGGTCCATGTCCGCCAGTTCGAGCCAGCGGGCTGCTCGTCTAGCTGCCAATTT
GGGTTACGTGGGGGCCAATAGAACCGAGGACATACTCGACTTTCTTCGACGGGTCCCAGCCATGAAATTGGTTGAGGCT
GCGCCCACCACAATCACGGCAGAGGATCAGCGGAATAACATTGGTTTGCCATTTGTGCCCGTGGTGGAGGGATATTGGA
ATCAGGACTCTCAGGAGGAACAGTTCTACGAGGAGCCCTTCCTTACTCAGCACCCCAGCGACATGTATCACTCGCAGAA
CTTTAACAGTGATGTGGCCTATATGACGGGTTACAATACACACGAAGCCATGCTGTTCATTAGAAGACTTCGCAAGAAT
CCCCAATTGCTGAGCATCATTGAGAACGACTTTGGCCGCTTGGTTCCGCAAGATTTGAATGTGACACAATCTCATGATA
GGGTGACCCGCGAGATAAGATCCTTCTACTTGGGAAGCAAGCATGTGGGCATTGAATCGGTGGACGAGATGATTGCGCT
CCTCACGGATCTCATGTTCCTTCAGGGCATCCGTCGCACGGCCCGGAATCATGCCAAGTTTGGAAATGCACCTGTCTAC
ATGTACCGCTTCTCCTTCGACGGATCCTTGGGGCTCTACAAACGGATGCTGGGTATTCCCCGACCCGGTGTCTGCCATG
GTGATGAGCTGGGTTATCTGTTTAAGTTCGGGTTCTTCAATTTGAGCTTGGATCCCAAGTCGATGGAGGTGCAGGTCAA
GAATAGAATGGTGCGCATGTGGACGAATTTCGCCAAATACGGCTCCCCTACGCCGGATACCGAGGATCCTATGCTGACC
ACCAAGTGGGCGCCCATCGATCCCACCAATGTGATGAATAGTCTCAACTACATGGACATCTCAGCCAATCTGGCGATGA
AAACCAATCCCGAGCCGGAGCGGCAGAGATTCTGGGATGAGATGTATCAGCACTACAATGGGGCTGCCATG
>CG10175-PC scaffold_4820:8692785-8698614:+
ATGCATTATTCCGATTTGTTTACCCAGACACAAAGCAAACGCACAATGACAGCGACTGGACTTCGACCACTTCTGAGCC
TTCTGCTCCTTGGATTGGGCCTGATACTCTTCTGTGATGTCAGCTCCTCGATTGCCATAGCCCCGTCCACATTTGGCAC
GGCAATAGCACGTGCTGGAAAGATATCCAACCAGCTTAAGGAGACGACGGCCTGGAAGACCCTGACATCGCATCCGAAC
TCGCTGGTCCAACTGCTGCCATCGAGGGCCATGCGAGTGGTCCAGGAGGTGGTAAGATCTCTGCGGAAAGAGCGTGAGA
TTGTGGCCACTACCTCGTTGGGAAAAGTCAGGGGTCGCTATCAGAAGTATCGATCTGGAGAGCGTGGAGGCTACTATAG
TTTCAAGGGAATGCGATATGGAGCACCGCCTACAGGAGCAAGAAGATTCCGCGCTGCGGAGCCGGAGAAACCGTGGTCC
GGAATCCGCGATGCTTCACGGGAAGGTCAGAGCTGTCCGCACAAGAACATGATCCTGGACACTTTCAAGGGAGACGAGG
ATTGCCTGTTCGTCAATGTGTTCACAACCCAAATGCCCAAGGACGAAGAGTCGGCAGAGCAGCCAAAGCTTCCTGTAAT
GGTTTGGCTGCATGGAGGAGGTTTCTCCTTTGGCTCCGGCAACTCCTTCCTCTACGGACCGGACTATCTAGTGGCTGAG
GATATAGTCCTGGTCACCCTGAACTACCGATTGGGCCCACTGGGTTTCCTGACAGCAGGACCCGATGCTCCCGGCAACC
AGGGTCTCAAGGATCAGGTGCTGGCACTAAAGTGGGTGCGGGATAACATAGCCGCATTTGGGGGAGATCCCAGTCAGGT
TACCATTTTTGGTGAGTCAGCTGGAGCTTCGTCCGTCCAGTTGCTGCTGCTGTCTCCCCAGGCCAAGGGACTTTTCCAC
CGAGCGATTTCCCAAAGTGGATCGGCTCTGAATCCATGGTCCATGTCCGCCAGTTCGAGCCAGCGGGCTGCTCGTCTAG
CTGCCAATTTGGGTTACGTGGGGGCCAATAGAACCGAGGACATACTCGACTTTCTTCGACGGGTCCCAGCCATGAAATT
GGTTGAGGCTGCGCCCACCACAATCACGGCAGAGGATCAGCGGAATAACATTGGTTTGCCATTTGTGCCCGTGGTGGAG
GGATATTGGAATCAGGACTCTCAGGAGGAACAGTTCTACGAGGAGCCCTTCCTTACTCAGCACCCCAGCGACATGTATC
ACTCGCAGAACTTTAACAGTGATGTGGCCTATATGACGGGTTACAATACACACGAAGCCATGCTGTTCATTAGAAGACT
TCGCAAGAATCCCCAATTGCTGAGCATCATTGAGAACGACTTTGGCCGCTTGGTTCCGCAAGATTTGAATGTGACACAA
TCTCATGATAGGGTGACCCGCGAGATAAGATCCTTCTACTTGGGAAGCAAGCATGTGGGCATTGAATCGGTGGACGAGA
TGATTGCGCTCCTCACGGATCTCATGTTCCTTCAGGGCATCCGTCGCACGGCCCGGAATCATGCCAAGTTTGGAAATGC
ACCTGTCTACATGTACCGCTTCTCCTTCGACGGATCCTTGGGGCTCTACAAACGGATGCTGGGTATTCCCCGACCCGGT
GTCTGCCATGGTGATGAGCTGGGTTATCTGTTTAAGTTCGGGTTCTTCAATTTGAGCTTGGATCCCAAGTCGATGGAGG
TGCAGGTCAAGAATAGAATGGTGCGCATGTGGACGAATTTCGCCAAATACGGCTCCCCTACGCCGGATACCGAGGATCC
TATGCTGACCACCAAGTGGGCGCCCATCGATCCCACCAATGTGATGAATAGTCTCAACTACATGGACATCTCAGCCAAT
CTGGCGATGAAAACCAATCCCGAGCCGGAGCGGCAGAGATTCTGGGATGAGATGTATCAGCACTACAATGGGGCTGCCA
TG
>CG10176-PA scaffold_4845:5782952-5784224:-
ATGTCGGTCAGGAAGTTGAGTGCCCTATCGCTCTCCATTGGTGGAGCTCCGTTGATCCCAAGCTTTTCCTTGGTAGCTG
CGGCAAATGGAGAGAGTAAGGACTGCCATGGCACGATCTGTCATCCGGTCAATGAATTTTGCTATGTTGCAACGGAGAG
CTGCCATCCGTGCATCGCGGTCTGCAATAACCAAACCCACAACTACGATGCGTTCCTGTGCGCCAAGGAATCATACAAG
ACATTCGAGCCGTTGAAAGCGGAGATGCTGGACATCCAGAATACCCAGCAGCTGATCCTCTTGCTGCTGACTATCCTTC
TCGTCCTGATTGCGCTTCGCTGTGCGTTCCAGTTCCTCCGATGGCTGATGAGCAATCGGTGCTTCCAGAAGCTGTTGCG
CCGTCTCCAGTCGAAGGCCTACCCCCATCCGGCCACTGCAAATGGAAAGGATCTCAATGCTACCACCATACAGAACCTG
AATGCCATTAACCATCCTGGCAGCGACCTTGAGCGAGCGCAATCACAGATCTATAGTGTGGCAGGTGCCGCCGAGGGCT
CCGTGGTGACTATGACAACGCCGGTGAGCACTCGCTATCCGGCGGAAAACAGCACCACGCCCACAACGGTTATGACGGA
GATCGGATATGGATACGATAATCAGGCCATGGTCGTAACGCCGGTTTCTGAGAAACCCTCAGCAGCGACAGTCGCCGTC
GCTTTC
>CG10177-PA scaffold_4820:8703006-8704223:+
ATGTCGGACCATTACAATTGTTTTGACTTCAGGCGGCTAAGTCATCCACTCCACCAGAAAGCTCTGCGGGTGTGCTTCC
TCCGGAACGGCGATAGGCACTTCAATGGCGTTAATATGGTCATCTCTCGAGCCCATTTCAAGGACTTTCACGCTCTGCT
GCAAGGAGTCACAGAGTCTCTAGGACGCCACGTGGTACTGCGATCAGCTATCGCGCATTTCTGCCGAACCGACGGATCG
CATTTAACATCACTGAGCAGTTTCCGCGAAACCGACATTGTGATTTGCTGCTGTAAAAACGAAGAAATGGTTTGGGTCA
AGTACAGCGTCAACAAGGACTTTCTGCGAATGGTGGAGTCCTGTAAACGTTGGCGCCAACGTCGCTTATACAGTGGATG
CCTGGATCGCATAAAGCCCTACGACCTGCCGGAGGCCATACAGCTTTACATCGAGAGTCTGGAGACCGTGGTGCAAAAC
CCAAATACGCTGATATATCGCGGACAATCCAAGGCCAGCAGGACCAAGTGCATCGTAAAAATGGTGAACAAACAGAGAA
GGAGCAATAACTATGTGGAGGCGGAGGTGCTGCGGCAGCTGCAGTCGCATCCAAACATCGTCGAACTGATGTACACGGT
GGAGGAGGAGCGCTACATGTACTTGGTTTTGGAGCACCTGGACTGTGACATGCAGGACGTGATACAGGAGCTCGGTATC
ATGTCGGAGAAAAGTGCCAGATTGGTGATGAGATGCACGGTAGCGGCTCTGGCGCATATGCATCAGCTCCAGGTGATTC
ATCGGGACATCAAGCCGGAAAATCTGCTGGTCTACTTTTCATCCGGCGGTTGGAATTTCGAAATGGTCAAGGTAGCGGA
CTTTGGCTTGGCCACATACTATCGCGACAAGTTGTACGTCTTCTGCGGCTCACCATGCTACATGGCACCCGAGATAATC
GCAATGTCGGGATACGATTATCAGGTGGACTCCTGGTCGCTGGGCGTTACTCTGTTCTATATGCTCTGCGGCCAGAGGC
CCTTTGCTAGTGCCAGCCAAGATGTGAATGAGATCTATGCTGCGATCATGAGTGGTGGGCCCAGCTATCCCAAGGACAT
GGATGGAGTCCTGAGTCCAGGGGCCAGCCAGTTGATCGACGGACTGCTAGTGAGAAATCCGAGCAATCGTTCCACCATC
GCTGAGCTCGGACAGTATCCGTTCTTGGCCTTA
>CG10178-PA scaffold_4845:5756289-5758004:-
ATGGAGATGCAGCTGCAGTGGAAATGTTGGATGTTGATCTTCCTGATCGGACTAATGGAATTTGGATCTGCCTCTCGAA
TACTCTTTATGGGCCCGTTTCCAGCCCCAAGTCATTGGCTCTGGCTGGAGCACTTCCAGAACGATCTTCTGCGACAAGG
ACATCATGTGACCAGTGTGAATAACCATCCCACAAAGCATCCCCACGAAAATCTGACGGAGATTATCATCAGTCCGTCC
TTTGATATACCCAAACACTTTCCAAAGGAGAACATATTCACGATGCGATTCGCTAGCGATTTCAATAACCTGGAGCTTT
ATTGGACCGTTGGACTTATGACCACGGAGCACGCTTTCAAGGATCCCAAAGTGAAGCAACTGATTGAGAGCAAGGACGT
TCACTATGACTTGGTCATCCTAGAGCAGTTTTTCCACGAGGCCTTTCTAATGTTCGGCAGGAAGTTCACTTGCCCAGTG
GTCACAATTGGCACCATGGGCTATGCTGATAATATAGATCATGCAATGGGAATCCTAACGCCATGGTCCTTGATTCCCC
ACCTACTCCTTTCCCATACAGATCGCATGACCTTCGGCCAGCGAGCTTATAATGCCTATCTATCTTTGTACGATGTGGT
CATGAGACGATGGGTTTACATGCCCAAAATGCAAAAATTGGCCGAGAAGTATTTCCAGGGATCGATAGAAGGCCCTCTA
CCTAATGTTCTGGACCTAGAGCGAAATATTTCGCTTGTCCTGATTAATGCTCACCGCAGTGTTGATCTTCCGAGGCCCA
GCATGCCAGGACTCATAGACGTGGGAGGAGCGCACATTCAGAAGCCCAAAAAGTTGCCCACTGACCTGCAGAATTTCCT
GGATAATGCCACCTACGGTGTGATCTACTTCAGCATGGGCTCCTATGTAAAGAGCACTGACTTGCCACAGGAAACAACG
GCTCAGATTCTCAAGGCCTTCGGCCAGCTCAAGCAGCAAGTGATTTGGAAGTTCGAGAACGATTCCATAGGTGAACTGC
CCTCGAATGTGATGATCAAGAAATGGATGCCCCAGAACGACATTTTGGCCCATCCGAATGTCAAGCTCTTCATCACGCA
CGGCGGTATTTTTGGAACCCAGGAGGGCATTTACTGGGGTGTTCCGATGCTGTGTATACCCCTGTACGGGGATCAGCAC
CGGAATACTATCAAATCGGTGAGGGAGGGCTATGCCCGGTCCCTGGTGTTCTCAAAACTCACCGTTGATGACTTGGTGC
GGAATATCGAGACTCTGATCAACGATCCTCAGTACAAACGCAGTGCTCTGGAGGTCTCGCAGAGATTCCGCGATAATCC
CATACATCCGCTGGACGAGGCCACCTTCTGGATCGAGTACATAATCCGGCATCGTGGGGCGCGGCATCTGAAGTCCCAG
GGCGCCTTCATCCCCCTGCATCAGTATCTGCTCCTCGACGTCTTGGGTTGCCTGTTGCTGGGCGCATTCCTCGCCATCT
GGCTGCCATGGCGGATGATCAGGAGGGTCCACAAGTGGTGGCTCAAAGGGGAATCCTCCGGCAAGCTGAACGAGAGCAA
GAAGCGATTG
>CG10184-PA scaffold_4820:8616831-8619271:+
CACTCCACGGTTGACCTGCGCTCGGACACCGTCAGCCAGCCCACGGACAAGATGCGGGCCCGGATGGCCACCGCCGTGG
TCGGGGACGACGTTTACGGCGAGGATCCCACCGTCAACGAACTGGAGGCGCGGACAGCGGCCATTTTCGGCAAGGAGGC
GGGCCTCTTTGTGCCCAGCGGCACCATGGGAAATCTACTGGCAATTATGGTTCACTGCCATCGTCGTGGCACAGAGGCC
CTGGTCGGCGATTTATCGCACATCTTTCTGTACGAGCAAGGTGGCGCCTCGCATTTGGCCGGAGTCCAATTAGCCACTC
TGAAGAACGAGCAGGATGGCACATTTAGTCTGCAGGAGCTGCGTCGCAGGATTCGCCACGATGACTGCCACGAGCCCAT
CACCTCGCTGGTGGTGGTGGAGCAAACCCACAATATCTGCGGCGGCAAAGTGGTGCCTCTGGCCTTCCTGGACGAGCTA
GCTGCTCTGGTCCGTCAGCCGGGCGTGGGCACTGGAAGCGCCCGCATCGCCCTCCACATGGACGGGGCCAGGGTCTTCA
ATGCGGCCACCGCCTTGGGCGTGGGCGTGGAGCGCATCTGCCGCGACTTCGACTCGGTATCCATCTGCCTCAGCAAGGG
CTTATCGGCTCCCGTGGGATCCGTGCTAGTCGGCTCCAAGGCCTTCATTTCGCAAGCACATCGACTGCGCAAAGCTTTG
GGAGGCGGAATGCGGCAGGTGGGAGTGCTAGCAGCAGCCGGACTTGTAGCCCTGGATGAGGTGGTTCCACTGCTGAGCA
AAGATCACGAGCGGACCAAGAAAATCGCCCACGCTATTTACGAACTGAAAAGTCCCAACGTTGCCGTGGACCTGGAGAC
TGTCCAGAGCAATATCCTCCTGGTGGAGATAACCCAGCCCAAGCTGACGGCCAGCGACTTCTCCACCAGGTTGAGCACC
GTGGAAGCCGGAGAAGTGGAGGCCGGAGTGAGGGACAAAAATGGAGCCGGCATCGTGGTGAAGGCCAGTGCCCGGGACT
GGGCGTTTGCGAGGCTGGTGCTCTACCATCAGGTGGACGATGAGCAAGTGGACCTGGCCATCCGGAAGCTGAAGCACGT
CATCGGGCAGTACGACCAGCAATGGCCCAGGACG
>CG10185-PA scaffold_4770:11410480-11417382:-
ATGGATGACCGTACCATAGACTCCATATTCCTGGGCTCCCTGGAGTCCCTGCCGCCGGTTAGCTCGAAAATCGTGCGCA
TCTTCACCAGCTCCACGTTCACGGACACCACAATGGAGCGAAACACACTGATGGCCAAGTGCTATCCGCGGATCAAGGA
CTATTGTCGCGAGAAACACGGCCTGGAATTTCAGGTGGTCGACATGCGTTGGGGTGTGCGAGATGAGGCCACCGACGAT
CACATGACCACGGAGCTCTGCATGCGCGAGATCAAAAACTGTCAGCGGCTCTCGATGGGACCGAACTTTATCGTATTTC
TGGGTCAGAAGTACGGCTACCGGCCCATTCCCACTTACATTGTGTCCTCCGAACTGGCCCTAATCTGCGAGGAACTCAC
CTCGATGGGCGTAGACCGCGCCATCCTCGATCTGTGGTACAAAAAGGACAGCAATGCTGTGCCACCCATCTCGGTGCTG
CAGCCCATCTCATCGATTTTAATTAATTTCAACAACAAGCGCGTCCCCAAGCTGCAGGCGGAGGATCAGGCAGTGTGGT
GGGACACCCTGAACAAGATGCAGAAGCTGCTGCGCAAGGCAGCTGCCTCCTTGGGGGCCAGTAACAAGATGTCCAAGGA
GGACGTCCACAACTATTTCATGTCGGTGACGGAGCGGGAGGTGATCAATGGAATATTGAACGTCAAGAATACAAAGAAC
CATTGTCTGTCCTATGTGAGGTACATCAACAACATTAATCTGCAGAACCTGAAAAAGGCGTCTCTGTTCGTGGACATCA
TAAACCGCAGCCTGGACACGGAGTCGGCCAAGTTGCTGAGTGACCTGCGAGACGTCCGGTTGCCGGCCAAGATCGAGGC
CGTTAACGCCCAGAAATACACGGTGGAATGGATCGGACGGGAGGGACTGGACATTGAGACGCACGAGGAGTACCTGAAT
CATTTCATCTCCCACTTCTATAAGAACGTAGTGAAACTGGTGGATAGGGCGATGCGCAAAGAAGACTCCAGTGCACAGG
GGCAGATAGTAACTGAGATCCTTCAGCATCTGCACGCTTGCAACAATTCGGTCAAGATATTCTACGGGCGCGAGGAAAG
TTGCGAACGTATCAAGCGCTACATGCTGGGGGATTCAGATAAGCCACTTGTCCTTTTCGGCGACGGAGGCTGCGGCAAA
ACCTCGTTGCTCTCCAAGAGTGTTTCCCTCGTGGCCACCGATTGGTTCGCCCACGTCCGGCCCATCAATGTCATCCGCT
TCTTGGGCACCACGCCGGACTCCAGTGCCTTGACGGCCACCCTTATCTCCATCTGTCAGCAGATCTCTTACAACTACAT
GCTACCCTTCGAGAACATACCCGATGATCTTGTTCCCTTAACAGCACACTTTAAGCAATTACTAACTTACGCCAGCCCC
ACCCAGCCGCTCACCATCTACCTCGACTCAGTCGACCAGCTGACGGGCACCCAAGACTCGAACAAGGTATCATGGATAC
CTACGCGTCTGCCCCCGCACTGTAAGATAATCATCTCTTGCGCCAACGAACCAGCAAATCCGACGGTGTCCCACGAATA
CCATGTCTTGTGCAAGATGATCGATGTGGAGGAGAACTTTATTGAGGTAACTGCACTGGGCGAGGATTTGGCAATGAAC
GTGATCAAGATGTGGATGAAGACGGCGTGCCGGGATCTTAACAACTACCAGTGGCGTCTGGTGGCTAATGCCATCAGCA
AGTGCTCCTTGCCAATTTTTGTGAAGCTAGTTTTCGCCGAGATCTGCCGTTGGCGGAGCTACACGCGTCCCCAGGAGAC
GCATCTAGCCAATACAGTAATGGATTCTATTATGCTGCTGTTTGAACGAGTGGAGAAACAACATGGTCGTATACTCGTT
TTCCATGCTCTAGCCTACATAACCGCCTCCAAATCGGGACTTTCCGAGAGCGAGCTGGAGGATCTCATTTCGCTGGACG
ACAAGGTGCTGGACGATGTCTACCAATATCATTTGCCGCCGACGAGGCGTATTCCGCCACTTCTCTGGACCCGTATCCG
CAACGATCTGCCCAACTATCTGAGCGAGCGCGAGGCGGACGGTGTCAACGTGATGAACTGGTATCATCGGCAGTTTCGG
GACACCGCCAAGGAGCGCTACTTCAAGAACATGAACATGGCCATTTACTTTCACTCCATGATTGCAGATTACTATCTTG
GCATTTGGGGTGGTGGGGTACCGAAGCCGTTTAAATTTACAGAGATTCAGCGGCACAGGTTCGGATTGGCGGACAAGGA
GGGATCGGCGGATCGCAAGGTGCCCATTCAGCCGTTGGTCTTCAGCAGCAAGGATGGGCTCTCTAAGCGCTACAATCTG
CGCAAGTTTGGTGAGCTGCCCTTTCACTTTGTCCGTTCGCGACGTTTTAAGGATTTGTTTGAGCACGTCCTTTTCAACT
ACGACTGGCTGCACGCCAAGCTATCCAGCTGTCCACTGCAGGCGGTGCTGGCGGATTTCGAGGACGCATCCAGCAACAC
CGACGACAAGGAGGCCAAGCGAGAGCTTATGCTGGTTTCCGATGCACTGCGTCTAGGTGGCGCCATCCTGGCTATCTAT
CCAAACATGCTGGCACCGCAGCTGGTCGGTCGTCTTCTTCCTGAGATTGGCGGTAATCCTAATATCAAAATGCTGTTAC
GAGCTTGCGATCGGAGTGGCCCCAAGGACTGCGCTCTAATTCCAGTTAATCATTGTCTGCACACGCCAGGCGGACCACT
TAAATATTCCCTCGAGGGTCACCAGTTCGCGGTATTTGCTTTTTGCTTGACTAGCGACATGCGCTACATGGTCTCCATA
TCCACGCACTTCATCACCTTCGACCTATCCACTTCCGACCTGACGCGTGATGTGAATCCCGGCATCGAGGGCATTATGC
AGCAATTGGTCCTGAGTCCAGATAACAAGTGGGCTGCCGCCTACTCGAACAACAACCAAACGGTTCTGCTCAACATGCT
CTCCAGCGAGTTTGTGGTGATCAACAGTCCTTTCGAGGAGCCCCATGGACCCGTCAGCGGTCTCTATCTGCTCAATCAA
AATCTGTTTATCACCTGCAAGCTTCGGTGGGCTCAGTTTGATATGCGCGGCAATCTTGTAGATACGTTTGAAGTTCCCG
GCGAAAATAAAGATTGGGAGATCCTAACCATGGAGTTCTTCAATCCTGCGGATTACAATGTAGTTTTCTGGTCTGGCTC
CATTAACGACATGCGGCTAAGACTGGACTCGTGTCGGGGTGGCCACTACTCCAACTGCTTGCGGCTTTTCAGCGCGATG
GTGATGAACAAAGATAGGACCCGGGCCTATGGATGTGCCAACGAAGAGAACTTTGAGGTATCAGTGTTCGACTTCATCG
AAGATGAGGTTACTGGGGAGATATGTTGGACTTTGGTGGAGAGCTTACCGCGCTTCGAGAACGACGACAAGGAGATGCT
GCTGCAGTTACGGCTTGATCAACATGATCGCATGCTTCTGGGGACGGCTGGCAAGGGTTTCGTAATCTGGGACTTTGGC
AGCAAGGATAAGGATGCAGCGGAAGAGTCCCGTTTACGGGAAGGCGCCCTCTACCTGGCCTTACCGCACGGAGTGCGCA
ATATCACCACTCGAATAATGCAGTCAAATTCGATCATGGTTAGCTCCAAACTGGATTATGCTGTTGCGGGAGTGCGCAA
GAACCTGTATGTGTGGTGCCTACAGTCCGGTCAGTTGGCAAAGGTCCTGGACGCCCACTTTGGTCGCATTATTCAACTA
GAGCCGCTGACCATCGGCAACTGGAACAACCTGGTCACATCCTCTATTGATCGTTCAGTAAAGGTGTGGAACATCAACA
ATATTTTTGAGAAGGTCCACGTCATCGACCGTCACGAACTGCAAATCGACGACATCAGTCTGTCGGAGGTTGACATGGC
CGTGACCGTCACCCGCAGTTGTGTGGGTGTCTGGGAGACCCGTTCCGGTCGCCTTCTGGCCAAGCTGGCTGACAGTCCG
TTGGGCGCCATCGTCACGCATGCCGAGATAACTCCGGATGGACGCTACATCATCTCCTCGGAGACGGGCAAGTTTCTAG
TCTGGAACCGTGTGTCCGAGCAGGTAGTCTTCAGGGACGACCAACCAGGCATTCAGCAAATTACCCTCATGGACTACGG
CTATAAGGTTCTCACCGTCTCTGTGCCGAATATAAATCAGCGGGATATCCTTGCAGCGGCTGCTGGAGGTTTGGCGGAC
GAAGCCAACCGGCTGACAGCAATAACGACTATGCGGTCCGTGCCTGAGGGCGCAATCTTATTCCGATTCGAATTCCCCA
TACGGATGATCACGGGCATGCCTTTTCGTCAATCGGTTATTACAGCTGACAACGCATACATTGTGGTGGTTACGGTGGA
TAAGTCCAACAAAGATTGCCTGGGGGTCTACAGCGCCACAAATGGAGCATTTGTTTCCAAAGTCCTGCTCAAGGGCTGT
TCCATTAAGGAGGTCATCTCTCTAGTGCCGATGCCGCACAAGGCCAACCAGGTGGCGGTGATCAGTAGCGAGAAGGGCA
GCGTCATGGACATCAAGACGAAGAAGCACGTCCGCTCCATTGCCAAGTGGGGCGGTAGTATTACACGAGACGGCAAGTG
TGGCTTATATGCGCCCACACGCGGCGGACTCGAGATGTTGGAACTGCGCAAAGGGACCACAGTTAAAACCTTTATACCC
AAGGTGGCCGAGGGCGTTTTTTCGGTAATCTGCATCTTCACGGAGAACGACGAGTACGTGGCTTATTACCATAGTGGTC
GCAAGACGATTCGCGTATTCCGCACCACGGACACAGAAATGATAGCCAATTACCGGCTGCAGGCGGAGCTTACGGCAAT
CAAAAGCAGCAAAGATGGACGCGCTATTGTTTTGGGAACTGTAGACGGGTGTATGTCGGTGCTGGCGATCGTTGATCCA
AAGAAAGAGGAAATGAACGAGTACCTGAATGACTTGCCTTCTCGCGACGAGAACTGGAAGGCCAAGCTGGCCAAAATGA
AGGCACGGGTGGGATTCAAAGCGGCAATTCGTGTGGCTACCATTTCCTCACGTTACGCCAAGACCAGCAAGGGAGGAGA
GGATGGCGAGGAGGAGCTGCTCACAGAGATTACAGAGGACATTGTCGTGCCAGTAGCCGAC
>CG10186-PA scaffold_4845:4780005-4787321:+
ATGAATCGCCTGCTGCTGCAGTGTCTTGTGACCACCATTCTGGTCTATAAAGTGATTTCGGTTCCGACCAGCACGATGA
GCACCAGCATTCAGACCACCTCGGAGATTCCGCAGCAGGATGACGACGACGACGACTGGGAGGAGGACGACGACTCTCT
GGAGTCCGATGACGATGGCCGCGTCTACAAGAACCCACGCAACTCACCCTCCTCCGAGTGTCCCCGCGACGAGGAGCAG
GCCACGCTGCTCGGCCAGAAGTGCTTGAGGAAGTGCTCCTCCGACGAGGACTGCAAGAGCAAGAAGAAGAAGTGCCTGT
GTGACGGCGTCTGCGGCAACTCCTGCATTAAGCCAGATCGCGAGTGCCCGGAGCTAGCCCAGCCCAGCTTGGGTCAGGT
CACAGTGGCTGGACGTCACTTTGGAGCTCGCGCCTCTTATGCCTGTCCCCACGGCTACCACGTTGTGGGTCTCCAGAGC
CGTCTTTGCCAGGCGGATGGAAATTGGGCCGGAGCCGAGCCAGCTTGCAAGCAGAATATTTACTGCCTGAAGCCGCCGC
AGATAGAGCATGCGCGAAACTCGGCGCTGCCGGAACAGGAAACCTTTGACCTGGACTCCACGGTGCAGTACCATTGCCA
CACCGGCTACGTGACCAACGGATTCCCAAGGGCCAAGTGCCTGGCCATTGATAACCTGGCCAGTTGGTACGGGCCGGAT
ATCCAATGCGAACCTCGGTCCTGTGGCCAGCCTCCGGATCCGGCTTACGGATGGCATGCAGGCGAGTGCTACACGTACG
GATGCAAGATCACCTACAACTGTGGAACCGGATACGAGCTGGTGGGCAAGCACGAGCGCTACTGCCAGTCGGACGGATC
GTGGACGCCCAAGGAGCTGCCCACCTGTGTCTTGGTCACCTCGGTGGTGTGTCCCACCCCGGAGAACCCCAAGAACGGC
AAGGCCACCTACACCACCCTGGCCTACAACTCGGTGGTCAGCTACGAGTGCCGCTACGGATACACCCTTGTGGGCGAGA
GTTCCAGTCGCTGCGGAGCAGATCGAAAGTGGAGCGGCACTCTGCCCACCTGCAAGGAGATCAACTGCGGCCATCCTGG
AGTGCTCTACAATGGGTGGATCGAGAACATCGAGGCGGGCACCGGACTGGGGGCCAGCATCATTTTTCGATGCCAACCA
GAGATGATGATCAATGGACTGGGCTCCAGCGTGTGCCAGATCGACGGAAGGTGGCGGAACGCCCTGCCCGAGTGTCTGG
CGCCCTGTGTGGTGCCCACCATTTCGCAGGGCAATGTGTATCCCATAGAGATAACCACGGATGAGAACGGAACGACGAT
CGTCCATCCGCCGACGACCACCACGCAGTCACCCACTCAAACGCAGAGCATTGGTGGAGTGGAGAAGGTTAAGCACGGA
ACGGCGCTGGAGGTCAAGTGCGACGAGAACTACGAGTTCCCGGTATCCCTGCTCAGTCCGCCCACATGCAACAATGGCA
CCTGGAGCATCATTCCACGCTGTGTGCCCGCCAGGTGCAAGAGCATGCCGCGTCCACCCAAACACGGGATGGTGATGGC
TCCCAAGACGGAGCACGGCATGAAGGCGCGGTTCAAGTGCAAGGATGGCTTCAAACTGGTCAGCCCGGAGGGCAAGGAT
GTGACGGATCCGCACGACTATGTGCTCACCTGCTCATTTGGCAACTGGACCGGCGAGACGCCCAAATGTGACGAGGTCT
TCTGCTCCTTTCCCGGCTATATACCCAATGGAAAGGTCCTGCTCGTGGGCAACATGGGTCTATATGATTACAGACCCTA
TGTCAAGAAGATCGTGAACAACAAGCAGATCATGTACGATTGCGACAAAGGATATGTCCTGGAGGTTGGTCCGCCTGGT
GCCACCTGTGTGGGTGGCAAGTGGCGTCCCTTGGACCTGCCGCAGTGCCTCCTGGGCCAGCATCCTCGCCTGCGTTGGA
ATCGCCGCAGACGTCGCTCTCTGCAGATCCGCCAGTTGAGATCCATGTACCTTCTGCAGCGACAGCGACAACTTCAAAG
GCAACTCGTCGATAACCAAAACTACATAAAAGCTACCGATCCTGCCCAGCATTCGGTTCACCGGGTGAAGCGAAACGCC
AGTCCACTTCCGAACTCACAACCCTATGCCTCCGACGTCGACCTGGCCTACTCCAAGTACTATCAAAAGATCAAGGAGC
GATATCAGCGCTACGTCCGGAAAATGTTGGGCCATGACCGGATCTACCAGAGGCTCCATGCCCAGGATGCTGTGGGTAG
AGTGGGAAACAACCTTAACACCCACGATGGAGCACAGGTCACCATGCGGGGCAAGTCCAACTTCAGGGAATTTGAGAAT
GGCAACAATTACCTGGGGAGCGGTGGCATGGGATCAGGAGGAGTAGTAGGATCTGGAGTGGTTGCCCTGCCCAACATAA
ACCAGGCATCGCGAAACCAGATGGTTCACGTAAACAGAACTCCAAAGGACGAGCTGCTATCCAACGGCTCCCCGCCGAA
AGCATCGCGTAGCCTTCACTTGAATGCCACAAGGTCCTACATTGATCAACTGAAATCCCAGATAGTCCGCCGGAGGCGC
AGGAGAAGCTCCAGCATTGGGCAGTCGCCTCCTCCGTCGGGAGCAACTATTCCGGATGGTGAGGTGGATATCAGCGATG
GAGGAGAGGCCGGAAAGGGAGGTGGAGGCAAACGATTGCGAGGGCCATGCGAGGATCTCGAATGGGATTCCTTTGCCAA
CGTGACCACGGTTCGTCCTGGCAAGGTTCCGGGCAGAAATGCCGTGGGCATTATGCTGCATCTGGAGTGCAATGCCGGC
TTCAAGCTGAACATTAAGGGTGAAAATGCGACGGCACGCTGCATCCGGGGCATTTGGAAGCCGGAGACGCCCAAGTGCC
TATCCGCTCCATGTCTGGTGCCCGCAGTGGAGCATGGCCAGTACTACAAGGTGGAGCCCCACACCAAGCAACTGAGCGA
CAAACCTTCATTGACCCCGCTTTCCACCTACGAGGAGATCCAGTCCAACGAGTTCATCACCCTGGAGTGCGAGGATGGG
TTCAATATACAGGGTTCAGCTCAGCTACGCTGTGCCCATGGATCCTGGTCGGTTAATGCCTTCTCCGAGTGTACATCGG
TGCCCTGCACGCTGCCCAATATTCCAGGAGTCATTTACGATGGAGGCTACCGGGCAGGATTGACCATTGGACACGGGAG
CAGTGTCAGCGTTCGCTGCGAACTCTCCACGAACGCCAATCCAATTGAGATGTCCTGCCACAAAGGCATCCTCACTCCA
CCCAGCATCCCTTGTGAGTCCGGTTTGAGGAAGTCCCGCGAGGAACTGGAGCATGCCACGCCCCCTCCTCATCCTAAAG
TGGAACACAACGAACTGGACAACGATCACGATCACCACGACAACGGCACCGATGAGCACGACGACATGAAGATGTGTGG
TCCACCCATGCTAACGGATGGCGCCCTGGTCTACAAGAATGCTGATCATCCAGAGCTGGATGGCGCCTACGAGAGCGGC
ACGGAGATCTTCTTTAACTGCATCCCAAATGCGGCTGGGGATCGGCAAACGTGGCGCATCATATGCGACAATGGACTGT
GGATAGGGCGATCCTATAATTGCGAAAACGGAACTTGTGTGTTCAGAAACAACGAGGCTAATGTGGTTAGTTTTTACAA
CGACCTGGAGATTCGTGAGGACGTGGTGGACTTTCCACCAGGAGCGACAATAATATCAAGATGTATGGATATTGGAAAG
TTCTCATTCATGGGAAGCCACGAGAGGACCTGCATCCACTCGGAATGGACCAACACCAAGCCCGTGTGCTCCGGATTAA
ACCAGGAGAACGACTATGCGATGGAGAAGGCTCCGACCATCCTGTTCCGCCATCAGAACGGTCCCATCGCCCAGAGCAA
TGATGGCAAGCTGATTGTCTATCCGGGAACCACTCTGCACATGGAGTGCCTCTGGATGCGCCGCTTCGGGAATCCCAAG
TGGAACGTCAATCATACGCACAAGAACTACACGGAGGGCTGGGTAACCGAAGCGGATGAAGGTCGCGACTCCACGCTGG
AGTACCGGCTGAGCATCGTGGACGCGGCCAGCGACGACTCCGGGTTCTACTCGTGCATGACCCCGGCTCGGCATGAGCA
CACCGTGGAGGTGGTGGTGCGGGCCATCAACTGCCCGGAGATACCGATGCGCCGCGGCCTGATCGTGAACACCAACGAT
ACTAAGCTGAGCACGCGGGCGCTGCTGTCCTGCGCTAACGGGAACTCCTTGATTGGCGCTTCGGAGCTGTTCTGCCTGC
CAAGTGGCAATTGGAGCGCACCGTTGCCGGTCTGCGAGAGCGTCGAGTGCGGCGACATCCCGTTGGGGATGGGCAGCAA
CGCGAGCTCGCCCCGTGTCTCCGTGCTGTCGCGCGAGGTGGGCGGCCGGGCGGCCTTCTCGTGCTCCTCCGGTTACGGG
CTGCGTGGTCCGGCGGAGGCGATCTGCAATCCCACGGGCGAATGGTCAGCGCCGCTGCCCACCTGCGTCGAGGTGCAGT
GCGACAATCCGGGGGCACCGCAAAATGGTTACGCCCAGGGCTCAGCACCTTATCGTGCCGGCGACGTGGTCCAGTTCAA
TTGCAATCCGGAGTACATGATGCAGGGCCAGCCGATCATTGCATGCCAGGATAATGCTAGGTGGTCGGGCGGCCTGCCC
AAGTGCGTGCAGGCCTGCTCTTATCCGGGCACCGTCATCAGCGGCAGGATGTCCTCTGTCAAGTTCTACTACGCCATCG
GCGAGAGCATCACGTTCACCTGCGATGCCGGACTGGATCTGCGCGGCTCCAAGGTGCTCAAGTGCCTTAAGAACGGCAA
GTGGTCCAGTGCCATTCCCACGTGCGTGACCAACGAGGGTCCTGTCGGCGGAGGCGGAGGAGGCGGCGGATCCGGATCC
GTTGCCACCAACAAGCACTTGGCCACAACCATGGGC
>CG10186-PC scaffold_4845:4780005-4785931:+
ATGAATCGCCTGCTGCTGCAGTGTCTTGTGACCACCATTCTGGTCTATAAAGTGATTTCGGTTCCGACCAGCACGATGA
GCACCAGCATTCAGACCACCTCGGAGATTCCGCAGCAGGATGACGACGACGACGACTGGGAGGAGGACGACGACTCTCT
GGAGTCCGATGACGATGGCCGCGTCTACAAGAACCCACGCAACTCACCCTCCTCCGAGTGTCCCCGCGACGAGGAGCAG
GCCACGCTGCTCGGCCAGAAGTGCTTGAGGAAGTGCTCCTCCGACGAGGACTGCAAGAGCAAGAAGAAGAAGTGCCTGT
GTGACGGCGTCTGCGGCAACTCCTGCATTAAGCCAGATCGCGAGTGCCCGGAGCTAGCCCAGCCCAGCTTGGGTCAGGT
CACAGTGGCTGGACGTCACTTTGGAGCTCGCGCCTCTTATGCCTGTCCCCACGGCTACCACGTTGTGGGTCTCCAGAGC
CGTCTTTGCCAGGCGGATGGAAATTGGGCCGGAGCCGAGCCAGCTTGCAAGCAGAATATTTACTGCCTGAAGCCGCCGC
AGATAGAGCATGCGCGAAACTCGGCGCTGCCGGAACAGGAAACCTTTGACCTGGACTCCACGGTGCAGTACCATTGCCA
CACCGGCTACGTGACCAACGGATTCCCAAGGGCCAAGTGCCTGGCCATTGATAACCTGGCCAGTTGGTACGGGCCGGAT
ATCCAATGCGAACCTCGGTCCTGTGGCCAGCCTCCGGATCCGGCTTACGGATGGCATGCAGGCGAGTGCTACACGTACG
GATGCAAGATCACCTACAACTGTGGAACCGGATACGAGCTGGTGGGCAAGCACGAGCGCTACTGCCAGTCGGACGGATC
GTGGACGCCCAAGGAGCTGCCCACCTGTGTCTTGGTCACCTCGGTGGTGTGTCCCACCCCGGAGAACCCCAAGAACGGC
AAGGCCACCTACACCACCCTGGCCTACAACTCGGTGGTCAGCTACGAGTGCCGCTACGGATACACCCTTGTGGGCGAGA
GTTCCAGTCGCTGCGGAGCAGATCGAAAGTGGAGCGGCACTCTGCCCACCTGCAAGGAGATCAACTGCGGCCATCCTGG
AGTGCTCTACAATGGGTGGATCGAGAACATCGAGGCGGGCACCGGACTGGGGGCCAGCATCATTTTTCGATGCCAACCA
GAGATGATGATCAATGGACTGGGCTCCAGCGTGTGCCAGATCGACGGAAGGTGGCGGAACGCCCTGCCCGAGTGTCTGG
CGCCCTGTGTGGTGCCCACCATTTCGCAGGGCAATGTGTATCCCATAGAGATAACCACGGATGAGAACGGAACGACGAT
CGTCCATCCGCCGACGACCACCACGCAGTCACCCACTCAAACGCAGAGCATTGGTGGAGTGGAGAAGGTTAAGCACGGA
ACGGCGCTGGAGGTCAAGTGCGACGAGAACTACGAGTTCCCGGTATCCCTGCTCAGTCCGCCCACATGCAACAATGGCA
CCTGGAGCATCATTCCACGCTGTGTGCCCGCCAGGTGCAAGAGCATGCCGCGTCCACCCAAACACGGGATGGTGATGGC
TCCCAAGACGGAGCACGGCATGAAGGCGCGGTTCAAGTGCAAGGATGGCTTCAAACTGGTCAGCCCGGAGGGCAAGGAT
GTGACGGATCCGCACGACTATGTGCTCACCTGCTCATTTGGCAACTGGACCGGCGAGACGCCCAAATGTGACGAGGTCT
TCTGCTCCTTTCCCGGCTATATACCCAATGGAAAGGTCCTGCTCGTGGGCAACATGGGTCTATATGATTACAGACCCTA
TGTCAAGAAGATCGTGAACAACAAGCAGATCATGTACGATTGCGACAAAGGATATGTCCTGGAGGTTGGTCCGCCTGGT
GCCACCTGTGTGGGTGGCAAGTGGCGTCCCTTGGACCTGCCGCAGTGCCTCCTGGGCCAGCATCCTCGCCTGCGTTGGA
ATCGCCGCAGACGTCGCTCTCTGCAGATCCGCCAGTTGAGATCCATGTACCTTCTGCAGCGACAGCGACAACTTCAAAG
GCAACTCGTCGATAACCAAAACTACATAAAAGCTACCGATCCTGCCCAGCATTCGGTTCACCGGGTGAAGCGAAACGCC
AGTCCACTTCCGAACTCACAACCCTATGCCTCCGACGTCGACCTGGCCTACTCCAAGTACTATCAAAAGATCAAGGAGC
GATATCAGCGCTACGTCCGGAAAATGTTGGGCCATGACCGGATCTACCAGAGGCTCCATGCCCAGGATGCTGTGGGTAG
AGTGGGAAACAACCTTAACACCCACGATGGAGCACAGGTCACCATGCGGGGCAAGTCCAACTTCAGGGAATTTGAGAAT
GGCAACAATTACCTGGGGAGCGGTGGCATGGGATCAGGAGGAGTAGTAGGATCTGGAGTGGTTGCCCTGCCCAACATAA
ACCAGGCATCGCGAAACCAGATGGTTCACGTAAACAGAACTCCAAAGGACGAGCTGCTATCCAACGGCTCCCCGCCGAA
AGCATCGCGTAGCCTTCACTTGAATGCCACAAGGTCCTACATTGATCAACTGAAATCCCAGATAGTCCGCCGGAGGCGC
AGGAGAAGCTCCAGCATTGGGCAGTCGCCTCCTCCGTCGGGAGCAACTATTCCGGATGGTGAGGTGGATATCAGCGATG
GAGGAGAGGCCGGAAAGGGAGGTGGAGGCAAACGATTGCGAGGGCCATGCGAGGATCTCGAATGGGATTCCTTTGCCAA
CGTGACCACGGTTCGTCCTGGCAAGGTTCCGGGCAGAAATGCCGTGGGCATTATGCTGCATCTGGAGTGCAATGCCGGC
TTCAAGCTGAACATTAAGGGTGAAAATGCGACGGCACGCTGCATCCGGGGCATTTGGAAGCCGGAGACGCCCAAGTGCC
TATCCGCTCCATGTCTGGTGCCCGCAGTGGAGCATGGCCAGTACTACAAGGTGGAGCCCCACACCAAGCAACTGAGCGA
CAAACCTTCATTGACCCCGCTTTCCACCTACGAGGAGATCCAGTCCAACGAGTTCATCACCCTGGAGTGCGAGGATGGG
TTCAATATACAGGGTTCAGCTCAGCTACGCTGTGCCCATGGATCCTGGTCGGTTAATGCCTTCTCCGAGTGTACATCGG
TGCCCTGCACGCTGCCCAATATTCCAGGAGTCATTTACGATGGAGGCTACCGGGCAGGATTGACCATTGGACACGGGAG
CAGTGTCAGCGTTCGCTGCGAACTCTCCACGAACGCCAATCCAATTGAGATGTCCTGCCACAAAGGCATCCTCACTCCA
CCCAGCATCCCTTGTGAGTCCGGTTTGAGGAAGTCCCGCGAGGAACTGGAGCATGCCACGCCCCCTCCTCATCCTAAAG
TGGAACACAACGAACTGGACAACGATCACGATCACCACGACAACGGCACCGATGAGCACGACGACATGAAGATGTGTGG
TCCACCCATGCTAACGGATGGCGCCCTGGTCTACAAGAATGCTGATCATCCAGAGCTGGATGGCGCCTACGAGAGCGGC
ACGGAGATCTTCTTTAACTGCATCCCAAATGCGGCTGGGGATCGGCAAACGTGGCGCATCATATGCGACAATGGACTGT
GGATAGGGCGATCCTATAATTGCGAAAACGGAACTTGTGTGTTCAGAAACAACGAGGCTAATGTGGTTAGTTTTTACAA
CGACCTGGAGATTCGTGAGGACGTGGTGGACTTTCCACCAGGAGCGACAATAATATCAAGATGTATGGATATTGGAAAG
TTCTCATTCATGGGAAGCCACGAGAGGACCTGCATCCACTCGGAATGGACCAACACCAAGCCCGTGTGCTCCGGATTAA
ACCAGGAGAACGACTATGCGATGGAGAAGGCTCCGACCATCCTGTTCCGCCATCAGAACGGTCCCATCGCCCAGAGCAA
TGATGGCAAGCTGATTGTCTATCCGGGAACCACTCTGCACATGGAGTGCCTCTGGATGCGCCGCTTCGGGAATCCCAAG
TGGAACGTCAATCATACGCACAAGTGGGTATTGGGTGGT
>CG10188-PA scaffold_4845:4788278-4792935:+
ATGGACAACGCGGGCGAGGACAGCGACAATGATGTGGTCACCGATTTTCTGAACTCCAACTGCAGCGAGTCCTCGGAAG
CGTTGGTCAATGGTGGCTCTGCCATCCGAGGCGCGTCCATCGAAAGCCAGAACTACTGCATACCCGTAATAAACGCACC
TGTTCCTGCTCCAGAGCGCGCCCCCGTTGCTCCGCCACCCGCATCCACTCCTGCCAGCAACAATATCAACAACAACAAC
ATGATACCCACCATCAATGTGACGCCACACAGTCCGGCCCTGGCTTCCAAGTACAACAACATTTTCGAGGACACCCTGA
GCCAGCTGCAGAATATCCGCGAAACGGTCGTCCAGATGAAGAACTCCTCCTCGCCCAGCCAACACATGCAGGACGGCAG
CTTGGCCAATCATGGACTGCTCAGCGCAGCTATACTGAGTACCTCGCTGCCCGATCTCACGGGGACGGGCACGGGTCCC
GCGTCCGGTGGCTCCAACTACGCCATGTGGTCGTCCACGGCACCGCAGCAGTGCCAGTTTCTTCACACAGACCGACGGA
AGTCCTGGACAACCGTGGACGATGGCAGCGGCGCTGGCGACTGCACCAACAAGAGCGTAAGCCTATCCAGCCTGGACAG
CGAGGAGCAGGAAACCATTCGCGTCACCGAGCAGCGGCGAAGGTCGGCCAGGAACAGCACTGGAGGCATTTCGACCCAC
TCGCTAAACGAGGCGGAGCTGGCCCGTGACTTTGAGAGGATTGCAGCCAAACGAAGCCTGGCTACGGAGATCATTAGCC
GAATACCGCTGCAGAAAAGCATATCGACGAGCTCAATTATCGCCAAGGAGGATATCAAGGCGATCGCCCGCCACCTGAC
GGACAGCGAGGATGAGAATCAAAGCCTGTTGCGGGCCCACGCGAAGGAGGTCTACGACACAGTAGAGAAGCGTCCCAAG
CGCGGTTCTATATTCTTCCGCAAAAAGAAGCCCAAGGCGAAAACGAAATCCTTGGTGGGAGGACACCTTAGCGCGTGCG
ACGTTTGCGGTGCTGCAATCACACTGGCACAGATCAAGGAGCATCACCTTGAGTGCAAGGTGAAGAAAATGGGCGTCGG
TCAGGATTACTACGATGTGCCGGATGCTAGCACCTTTAGCAACCCAGAGGATCAGCCTCTGATCCGTTCCGATTTGCAG
TTTCTCAACGAAGCTCCAATTGAAGCGCAGGATTTGGGAGCCGATCCTGTTTTAGGCATCGTTCTCAAGGAGCACGACT
CCTGGACACCCAACGTGCCTAGGGATTTGCTCAAAACGCTTAAGGAACTGCAAATCAAGCGGCAGGAACATATCTATGA
GTTCATTATGACCGAGAAGCACCACTGCCAGACACTGATCGTCATGCAGAAGGTATTCGTTGAGAGTCTGGAGCGGCAC
TTTCCATCACTCAACCTAAACAGCATGTTTCCGCGACTACAACAGCTCACGGATTTGCACACCTGCTTCCTGCGTCAGT
TGCGACTAAAGCAACGTGAGCAGCACATGGTGGACAGCATTGCCGACATATTGCTCGATTTCTTCTCGTTGGAGCAGGC
ACAATGCCTGCGACTGGCCTACGGAGAGTTCTGCGCCAACCATCGCAGCGCTTTGGACCAGTTTAAGCTCTGTCTGACC
GAGCCGAGCTTCGCCGAGTGGTACAAGCACTGTCTACAGAATCCGTTGCTGAAGAAGAAGGGCATCCCCGAATGCATCT
TGTTTGTGACCCAGCGCCTTACCAAATATCCGTTGCTCATCGAGCCGCTGCTGAAGAGCGCCAGGGATAACAAGTTGGA
GACAGACAAGCTTCAGCATGCCCTCAACCTGGTCAAATCTCTCCTGGTCGATGTGGATGCGTGTGTGGCGGAGAAGGAG
CTGCGCGAACGACAGTTGGAAATCTATGGTCGCGTAGATGCCAAATCCTTTGCTATTTACAAAAACAAGCCCTTCCGAA
AATCTGAGCTTGGTGTGGAGTCGCGACGTCGTCTGAAATTCGATGGATTGGCCACTCTCATGCAGGGCAGGGCTAAGAC
GCAGCTTGTCCTGGTTGTGGTGCTCACCGACTGCTTGTGCTTTCTTAGCGAGAACTCGGGTCACAACAAGTACTCGTTC
TTTACGCCTGAGCACAAGGCTGGAGTGGTTCCCCTCCAGAAATTGCTAATCCGCGAGAAGGCGGGCACCGAGTCCCGGG
GAATATATATTATCAGTTCCAACCCGGATTTCCCAGAAATGTACGAGTTGAAAGTGCAGACGCCAAAGGATAAGAACAC
TTGGATTCAAACCATCCGTCAGGCTGTGCTTGACTGTCCTGCAACGGACATAATCGAGGCGGAGGATCTCACGGCGGAG
GAAAAACTGCGAATCGGAGTGAACAAAAGGGAGATCATCGAGAAGATGCGACAAAAGGACATTGAACAGGCGCTACTGC
TGGAGGAGAAACTTATGCTTCAGTTCAATTTGCTCAAGGAGCAGCAGCCCTTTGGAGATGTGGCCGGCACCAATTCCAA
TTGCAGCGCAGCCAACTTCCTAGCGGCCTTTGGCTCATACAAGGATCTCGTTAGTGCCGACTGTGACACGGCGGAATTG
TGGCGCAGAGTACTCAACACGGTGCAGGACATCAGCCAGTTGGCTTCAACAATTTACTCGGCTGCCACGGGTCAGCCGG
TGCCAAGAACTCTGAGTAGCGTGGGCGAAAAGCAGAGTGAGCAGTACGCTTCGCCCACTCTGCCAAAGCGGGCGGAAAC
TTTTGCTGGCTTCGACGAAAAGCGCGGGAAGCTGGCCTCCAAGCTAGTGCTAACACCCCGTCTTCAGGAATTAGAGGAG
AAGCGAGAACCAAAGAGCGGGTCCAGCTCGGTGTCAGAGCAGCCGCTAGAGAACAACTATGCAGTGCTACAGGTGTCGC
ACCATCTGCAGACTCTGCTGTGCATCATCTCCCAGCAGATGACCACCATCAATAACCTGAAACTCCAGCTGGCCCTTTA
CAGGGAGAGTCCTCGACCGAGTGCCTACACGCACAAGGATCAGTTGGAGGAGCTGCGCAACCTGCAGGACAAGCAGCAG
GAGGAGAAGACCGCCTGGCAGCGTCAGCTGAAGCAGCAACAGGAGGAACTTGCCGAGATGCAGGCACAACAGCTGCAGT
TGCAGAAGCAGATCAAAGCCGAGCAGGAGGATGTGCGTCAGCAGCGTGAACAATTGTACAAGAAGATGGAGCTCCTGTC
CAGTCAGGGGCTGTTGCTGTCGCCCAGCACTCCCCTGCCTCCGGTCAGCAACAATCATCCTCCTCCTGCTGCGCTGTTC
GATGACAGCCACGAGACAGACAATGGATTTAGTGGGACGGGGAGCAGCACGCCCAGTGTGGGCGGAACCTTCGATCGAC
GCAAGGAGAAATGGCTGAGTGGCTCATCCAGCTGCAAGACTCCGCCTGTGAATTTGATCAGCGCTAACAATGCACCCAA
AGCCAACGCCACTCTGGTTAAGCAAAAACTGCCCATGAAGCTCTCCTCGCTTTCGTCCAGCGGCACTTCCAGCTCCCGC
GTGGACAAGTCCGCCAGCTTTAATAGCGCATCTCCGACACCATACATCTCCTCCGGCAGTGTGCAGCAGATGTTTCCCC
TTAAGTTGGCTGACCGGCGAACAGCAACGCCCTCGAACTGTACAACGACGCCGACGCCCACGACGGGAATTGTGCCGCA
ACACTCGCGAACGGGAAGCTCGCCGGCGATCATCCAGCAAGCAACGACTACCGCAACTCCCACCCAGAACCTCATAGTC
CGAGCGGAATCGGTGGCCCATTATACACGAACTCCGACGAGCAGCCGCACAGGAATTGCAAGAACGGCAGGAATCGCTG
TGGCCAGTGGCACAGCTCCTCGAGCGAAGCCCGAGGAAGAGGAGATCTACTTC
>CG10188-PB scaffold_4845:4788278-4792935:+
ATGGACAACGCGGGCGAGGACAGCGACAATGATGTGGTCACCGATTTTCTGAACTCCAACTGCAGCGAGTCCTCGGAAG
CGTTGGTCAATGGTGGCTCTGCCATCCGAGGCGCGTCCATCGAAAGCCAGAACTACTGCATACCCGTAATAAACGCACC
TGTTCCTGCTCCAGAGCGCGCCCCCGTTGCTCCGCCACCCGCATCCACTCCTGCCAGCAACAATATCAACAACAACAAC
ATGATACCCACCATCAATGTGACGCCACACAGTCCGGCCCTGGCTTCCAAGTACAACAACATTTTCGAGGACACCCTGA
GCCAGCTGCAGAATATCCGCGAAACGGTCGTCCAGATGAAGAACTCCTCCTCGCCCAGCCAACACATGCAGGACGGCAG
CTTGGCCAATCATGGACTGCTCAGCGCAGCTATACTGAGTACCTCGCTGCCCGATCTCACGGGGACGGGCACGGGTCCC
GCGTCCGGTGGCTCCAACTACGCCATGTGGTCGTCCACGGCACCGCAGCAGTGCCAGTTTCTTCACACAGACCGACGGA
AGTCCTGGACAACCGTGGACGATGGCAGCGGCGCTGGCGACTGCACCAACAAGAGCGTAAGCCTATCCAGCCTGGACAG
CGAGGAGCAGGAAACCATTCGCGTCACCGAGCAGCGGCGAAGGTCGGCCAGGAACAGCACTGGAGGCATTTCGACCCAC
TCGCTAAACGAGGCGGAGCTGGCCCGTGACTTTGAGAGGATTGCAGCCAAACGAAGCCTGGCTACGGAGATCATTAGCC
GAATACCGCTGCAGAAAAGCATATCGACGAGCTCAATTATCGCCAAGGAGGATATCAAGGCGATCGCCCGCCACCTGAC
GGACAGCGAGGATGAGAATCAAAGCCTGTTGCGGGCCCACGCGAAGGAGGTCTACGACACAGTAGAGAAGCGTCCCAAG
CGCGGTTCTATATTCTTCCGCAAAAAGAAGCCCAAGGCGAAAACGAAATCCTTGGTGGGAGGACACCTTAGCGCGTGCG
ACGTTTGCGGTGCTGCAATCACACTGGCACAGATCAAGGAGCATCACCTTGAGTGCAAGGTGAAGAAAATGGGCGTCGG
TCAGGATTACTACGATGTGCCGGATGCTAGCACCTTTAGCAACCCAGAGGATCAGCCTCTGATCCGTTCCGATTTGCAG
TTTCTCAACGAAGCTCCAATTGAAGCGCAGGATTTGGGAGCCGATCCTGTTTTAGGCATCGTTCTCAAGGAGCACGACT
CCTGGACACCCAACGTGCCTAGGGATTTGCTCAAAACGCTTAAGGAACTGCAAATCAAGCGGCAGGAACATATCTATGA
GTTCATTATGACCGAGAAGCACCACTGCCAGACACTGATCGTCATGCAGAAGGTATTCGTTGAGAGTCTGGAGCGGCAC
TTTCCATCACTCAACCTAAACAGCATGTTTCCGCGACTACAACAGCTCACGGATTTGCACACCTGCTTCCTGCGTCAGT
TGCGACTAAAGCAACGTGAGCAGCACATGGTGGACAGCATTGCCGACATATTGCTCGATTTCTTCTCGTTGGAGCAGGC
ACAATGCCTGCGACTGGCCTACGGAGAGTTCTGCGCCAACCATCGCAGCGCTTTGGACCAGTTTAAGCTCTGTCTGACC
GAGCCGAGCTTCGCCGAGTGGTACAAGCACTGTCTACAGAATCCGTTGCTGAAGAAGAAGGGCATCCCCGAATGCATCT
TGTTTGTGACCCAGCGCCTTACCAAATATCCGTTGCTCATCGAGCCGCTGCTGAAGAGCGCCAGGGATAACAAGTTGGA
GACAGACAAGCTTCAGCATGCCCTCAACCTGGTCAAATCTCTCCTGGTCGATGTGGATGCGTGTGTGGCGGAGAAGGAG
CTGCGCGAACGACAGTTGGAAATCTATGGTCGCGTAGATGCCAAATCCTTTGCTATTTACAAAAACAAGCCCTTCCGAA
AATCTGAGCTTGGTGTGGAGTCGCGACGTCGTCTGAAATTCGATGGATTGGCCACTCTCATGCAGGGCAGGGCTAAGAC
GCAGCTTGTCCTGGTTGTGGTGCTCACCGACTGCTTGTGCTTTCTTAGCGAGAACTCGGGTCACAACAAGTACTCGTTC
TTTACGCCTGAGCACAAGGCTGGAGTGGTTCCCCTCCAGAAATTGCTAATCCGCGAGAAGGCGGGCACCGAGTCCCGGG
GAATATATATTATCAGTTCCAACCCGGATTTCCCAGAAATGTACGAGTTGAAAGTGCAGACGCCAAAGGATAAGAACAC
TTGGATTCAAACCATCCGTCAGGCTGTGCTTGACTGTCCTGCAACGGACATAATCGAGGCGGAGGATCTCACGGCGGAG
GAAAAACTGCGAATCGGAGTGAACAAAAGGGAGATCATCGAGAAGATGCGACAAAAGGACATTGAACAGGCGCTACTGC
TGGAGGAGAAACTTATGCTTCAGTTCAATTTGCTCAAGGAGCAGCAGCCCTTTGGAGATGTGGCCGGCACCAATTCCAA
TTGCAGCGCAGCCAACTTCCTAGCGGCCTTTGGCTCATACAAGGATCTCGTTAGTGCCGACTGTGACACGGCGGAATTG
TGGCGCAGAGTACTCAACACGGTGCAGGACATCAGCCAGTTGGCTTCAACAATTTACTCGGCTGCCACGGGTCAGCCGG
TGCCAAGAACTCTGAGTAGCGTGGGCGAAAAGCAGAGTGAGCAGTACGCTTCGCCCACTCTGCCAAAGCGGGCGGAAAC
TTTTGCTGGCTTCGACGAAAAGCGCGGGAAGCTGGCCTCCAAGCTAGTGCTAACACCCCGTCTTCAGGAATTAGAGGAG
AAGCGAGAACCAAAGAGCGGGTCCAGCTCGGTGTCAGAGCAGCCGCTAGAGAACAACTATGCAGTGCTACAGGTGTCGC
ACCATCTGCAGACTCTGCTGTGCATCATCTCCCAGCAGATGACCACCATCAATAACCTGAAACTCCAGCTGGCCCTTTA
CAGGGAGAGTCCTCGACCGAGTGCCTACACGCACAAGGATCAGTTGGAGGAGCTGCGCAACCTGCAGGACAAGCAGCAG
GAGGAGAAGACCGCCTGGCAGCGTCAGCTGAAGCAGCAACAGGAGGAACTTGCCGAGATGCAGGCACAACAGCTGCAGT
TGCAGAAGCAGATCAAAGCCGAGCAGGAGGATGTGCGTCAGCAGCGTGAACAATTGTACAAGAAGATGGAGCTCCTGTC
CAGTCAGGGGCTGTTGCTGTCGCCCAGCACTCCCCTGCCTCCGGTCAGCAACAATCATCCTCCTCCTGCTGCGCTGTTC
GATGACAGCCACGAGACAGACAATGGATTTAGTGGGACGGGGAGCAGCACGCCCAGTGTGGGCGGAACCTTCGATCGAC
GCAAGGAGAAATGGCTGAGTGGCTCATCCAGCTGCAAGACTCCGCCTGTGAATTTGATCAGCGCTAACAATGCACCCAA
AGCCAACGCCACTCTGGTTAAGCAAAAACTGCCCATGAAGCTCTCCTCGCTTTCGTCCAGCGGCACTTCCAGCTCCCGC
GTGGACAAGTCCGCCAGCTTTAATAGCGCATCTCCGACACCATACATCTCCTCCGGCAGTGTGCAGCAGATGTTTCCCC
TTAAGTTGGCTGACCGGCGAACAGCAACGCCCTCGAACTGTACAACGACGCCGACGCCCACGACGGGAATTGTGCCGCA
ACACTCGCGAACGGGAAGCTCGCCGGCGATCATCCAGCAAGCAACGACTACCGCAACTCCCACCCAGAACCTCATAGTC
CGAGCGGAATCGGTGGCCCATTATACACGAACTCCGACGAGCAGCCGCACAGGAATTGCAAGAACGGCAGGAATCGCTG
TGGCCAGTGGCACAGCTCCTCGAGCGAAGCCCGAGGAAGAGGAGATCTACTTC
>CG10189-PA scaffold_4845:4803144-4804355:+
ATGTGCAGCATTGGTGAAGATGACTTTGGAGACGAGGGCGCCGCCCATGCCATGGTCGTAGAAGCCCTACCATTGGGAA
TCGTCCTTAGTCCCGGAAATTGCAGCAAATGCGATGTAAACTCCGGCGAGCTCTACAAACTTAACTTCCGGGCAGCGGA
GTGCCGGGAATGCTTTTTGACGTACGCGAGGCACAAGTTCCGGGCAGCTCTGGGAGCAGCCAAGATTCTGCCAAGAAAC
GCAGAGGTGCTCCTTGTCCTGGACGGCTCTGCGAAATCGCTCGTGCTGCTCGACATGTTACACTTTGCACAAACACAGA
ACCAATTTAAAAGACTCCATTGCAATGCACGTGTGGTCTACGTGGAGGAGCAGCAAGTGCAAGACCGCGATCCTGTAGA
TTTGGAAGCTCTTCTGAGCTTATCGGTACAATACGCGCCCTTCGATTTCTATGTGATTGAACTGGGACAAGGGTGCTCC
TTGCAGCGGATCAAGGATTACAGTCCTTCCCTCAAGGCAAACAACGAGCTTATTCACAAGCTCCAGAAACTGCAGAGTC
TGACAGCTCGCCAGGATTACCTTCAGCAACAGCGCAAGAACCTGATCTGTTCGGTGGCCCAGAGTCTGCAATGTACTCA
CGTCTTTGAACCTAACATAAGTGTGGACTTAGCAACCCAGCTGCTGACTGCAATAGCGCTAGGTCGTGGCGCCAGTGCC
GCTTTGGATGTGGCTCTCCTCGACGATCGGCTGTCTGGAGATGTTAAGCTGCTGCGACCCCTGAAGGACCTAAGCGAGC
AGGAGATTCAATTTTACATACATGCACAGCGACTGAAGCCACTTTTCCAAAGCGGCTCACATTATGGTATGGAGCGTGG
ACCTACTGCCAGCTTACAGAACCTTACATCAGCCTTTGTGGCCAATCTGCAGCATAACTACGCCTCCACAGTATCCACC
GTGTTCCGAACGGGTGACAAAATAGCTGTCAATTCCGATCCAGAGCAGGCCACTTGTGTTCACTGTCAATCTGCGCTGG
ACTCCGAACTATCCGACACTCTGTTGGCAATCGAGTACTCCAGATCTGTTTCAGAGGCCGGCGTGAGTCTGTACAAAAA
CGGACAAGATCTCGAGAGCTTGGCCAAGAAGCGACTGGAGATGCAGGATGGGCTGTGTCACGCTTGCCGCGCCATACAG
GCCGAGTTGGAAAGCGGTAACTTGTTG
>CG10191-PA scaffold_4784:13398416-13399651:-
ATGCAGGGACTGTTCAGCGATCCGGCGCTGGAGCGCCACTTCACGGGCCACTCGGGCGGCATCACGCAGCTGCGCTTTG
GTCCCGATGGCAACCAGATCGCCACCTCGTCCACGGACTCCACGGTGATCCTGTGGAACCTCAGCCAGGCGGCCCGCTG
CATTCGCTTCGCATCGCACTCGGCGCCGGTGAACGGAGTGGCCTGGTCGCCAAAGGGCAACCTGGTGGCCTCCGCCGGA
CACGACCGCACCGTGAAGATCTGGGAGCCCAAGCTGCGCGGCGTTTCCGGAGAGTTTTTGGCCCACGGCAAGGCGGTGC
GCAGTGTGGACTTCGACTCCACCGGTCACTTAATGCTCACCGCCTCGGATGACAAGTCGGCGAAGATATGGCGCGTTGC
CAGGAGGCAGTTTGTGACTTCGTTTGCACAGCAAAACAACTGGGTGCGCAGCGCCAAGTTCAGTCCCAATGGCAAACTG
GTGGCCACTGCCAGCGATGACAAGTCGGTGAGGATTTACGACGTGGACAGTGGTGAGTGCGTGCGCACCTTCACCGAGG
AACGAGGCGCTCCACGGCAACTGGCCTGGCATCCTTGGGGCAACATGTTGGCCGTCGCCCTCGGCTGCAACCGCATCAA
AATCTTCGACGTAGCCGGCAGCCAGCTGCTGCAGCTTTACGTGGTGCACTCGGCGCCGGTCAACGACGTGGCCTTTCAT
CCCAGCGGACACTTCCTGCTCTCCGGCAGCGACGACCGCACCATCCGCATTCTGGACCTGCTGGAGGGAAGGCCCATCT
ACACTTTAACGGGCCACACTGATGCGGTCAATGCGGTGGCATTCAGTCGCGATGGCGACAAGTTTGCCACCGGTGGTAG
TGATCGTCAGCTCCTGGTCTGGCAGTCGAATCTACACACCTACGATGCTTCCCAGTTTGAAGCCAAGTCTGCCTTGGCT
TCCTCCAGTTGCGAGTCCAGTGGCGTCTCTTCGAAACAGAGCGTTGGCAGTGCGACCTCCAAGTCCAATGACCTCAGTA
TCCGCATTGATCCACGCCAATCGCTGGCCTATCAGCTCTCGGAGGAGAACTTTCAGGTGCTCGATAGTAAACACTCGAC
TCAGCCGGAGAAGGTGCTCAGTCATGGCATGGACTTCAAGCAGCATATCCCAAGTCCGCGCTTT
>CG10192-PA scaffold_4820:8402920-8409685:+
ATGTTCCCACAACAGGGAGGGGGTGGGAAGGGAACCAGGCCACAGTCGACACATCAGCAGAACCACAACCATCAAGCCC
AGCTTCACCAGGCGGCGCACTCGCATCACCATCACCTCCAGCAGCAACAGCAGCAGGAGCAGCAGCAGCAGCAGTCCCA
CGCAGTGTTCGTCCCGAACCACAGCGGTCTGCACCACCACCAGCAGCAACACTTGCTGCAGCAGCAACACCAACAACAA
GCAGCCGCCGCCGCCCATCTTCAGCAACACATCCAACAGCAACAACAGCAGCAGGTGCAAGTCCAGGCCCAGGCCCAGG
CGCACCATCAGCCGATCATCTTCTACAATACCCAGCCGTCCTACGCCGCCCATTCCGCGGCGGTTAACAACAATGCCAA
CGGCGGCGGCGCTGCCCTCCAACTGAGCGCCGCCGCCAGCTCCAACTCGTTGGGACATCCTATTAGTGGTGGTCATCAT
GGTGGAGCAAATGGCGTGGCGCCTGGGGCGAACATATCCCGGGCCCTGAGCAACCCAACTCTACCACCCCACTTCCCAC
AATCAGCTGGCCTGATCGCACCTGCCGGCGGAAATGGTGGTGCGGGTGCCCCCTACATGTCCGCAGCCTATATACCCTT
TAATCCGACCGGACCTCTGATGGGCATGCAGCCTGCTGTGACCTTTCCAACTAACGGAGCTGCTGGAGCTCCATTCTTT
GCGACTGCGCCACCACCTCCACAACAGAAACCGCTTCCGCCAAATGGTCAACAACAAGGTCCAGGCGCGGCAACAGGAG
CTGGTCACCCGCAGACGATAACTTACTACCACCTTGGGCCGACAACTCAAAACAATGCTGGCAACAATGTGGTCAGTGG
TGCCAATTCACATCGTGGCAATATGCGCGGAGGGCAAAGATCTACTCCGACCGCCCAGCATACAAACTACTTTGCCGCA
TATGCTATGTCACCGGGAAATGCCCAACGTCCCGCTCCGACAACTGTGGCTCCCATGATGAACTCGCGCAGTGGCGCTC
TAAACGGAGCTGCTGCTTTTCATTTGCCGCACAACTTTATACCCAATTTGGCATTGGGAACCCCAGCCGGGATGACGAC
CCCTATTTTGGCTCCGGCTGGAATACCGGCTCCGCCGCCGCAAGCAACAGGCGGATTGCACACATTTGCTCCGCATTTG
CAGAGCAACAGTGCCACCACCTTACCTAATGTCCCAAGTGTGACTGGAGTTCCCGCAGTGGCCAGTGGTTTTTCAACCA
CCTCGCTTCCAACTCCTCCAGTAACATCAGCAGCGCAACTGGGGGCCAACAGCGATAAGGTATGCAAGCGCAAATACGC
CATTCCCATCATCCATCCTGACACCATGGAGAATGTGATGGATGGATGGAAGAGATCGGTTTTTTTAAAAAAGGACTCA
AACTCGACACTAACACAGCACACAGCTCTGGATACAGCTCTGGACTCGGATAGTACCATGTGCCTGTACCAGGCACCCA
TCCTTATGGACTCTGGTTCGGCGTCATCTCTGTTGTCTGGTGCAATGGTAGATCAGCAGATGCAGACTGTGAAGTCACC
CACTCCTCTCAAACAGTCCGTTTCCTTGGAGAAGGTGCCAGAGGTGCTGTACAGCGAAGAATCTGTGGGTCAGGAAGTT
GCCCAATTACCTCCACCCAAAACAACGGATAAGGATCAGATCAGCGTAATTGTGAAAGACATTCTCGCCCACTCGGGCA
ACACAGAAGACCATCTAAGCTTCTGGCAGTATAGTGACGTGGACAATGTCACGGAGACCCACGATAGCCTGCCGCTGGT
ACAATCGGATTTAAGTCTGCCCGATGCAACCGACGCATATCAGCAGCCAGTTCTTTTCCAAGAGCAAGCCAAAAAGCAG
CGTCCCAAATCAGCCAACAAACAAAGTACAGCTACGCCCACATCCATAGCGAATGACGTAGCTGAGGCAGCAGCCACCG
GTTGCCCAGGCATCTCCATCCTGTCCAGAGGCCAGTCGATGCCAACACCAGCTGGACCCTCGACACCGCCACCAGCTCC
GCGTGTCGCCCAACAGAAGCCAACCAAGTCGATAGCAACCACAGCTGTTCCAGCGCCGGCTAAGACAACAACGGGTTCA
CCCAACAGGAAGTCGAGTATTCAAGCCGCCACCTCGACTACGACTAGCTCGGGTGCCTCCTCGTCGACAGCGTCGACAC
CGACCCACGCATCCAGACAGCTTCAACAGCAGCCTGTTAACAATCTGCAGCAGGGAAAGCAGATTCCAGGAAGACCATC
AACTGCACCATTACCACCGACTGCTTCACGAATCTCGGCCGCCGTTACGCTGCTTGCCGGCACCACTAACATAACCAAC
AGTACCAGCTCCAAGAAGCAGCGAAAGGTCCAAAAACGGGCCAAGGAGCTGGAGAAGAAAAAACAGAAATCCTCTATAA
CAAGCACTACAAGAACTCAAGGGCAGAACAACAATGGCAAGGGCAATGGCAATGGCAATAGCAACGCCGCGCCAGAAAC
TAACACAAATAACAACAATGCTGCCACAGTGACAACAGCCACGGCAACAGCACCCACAACCAAACAAGGAACGGCGGCT
GTCGATGACAAGGCGACGGCGCAACCGATGACTGATACGCTTAGTGCAACTAGTAATAATCCTAAAGTAAGTTCTATTA
TAAGAGACAAAAAGCCCATGCTCAGTCCCAAGGAGCAATTGACGAGCAACAACAACAACAACAATAATGAGGATGGCAT
CGACGCTGAGGTGGACAGCGATCCTGAATCTGACAGCAAAAACGACAGCATGTCGAATATTATCGGAGGAAAGTCAGAG
AAGCATTTAGCCAACGAAGAGATTGTGGCCAAGTTCCTGCAAAAGGACAGCCCCAACACATCCGTCGCGCCCTCGGAGA
CGCAACAGCTGCAATTCCTCAACAGTAGTAGCTCTGTGTGCGAGGAAGATGAACCAGTTCCGGTGAGCTCTGGAGGAGT
GGTCAATACGGAGGAGAATGTCGATGTCGAAATCAAGTTTGGTGATTTTCATGAGGAGCCACGCCACGACACAGGTACA
GGTTTCATATGCGGCTCCACATGGTCGAGTTCGACGATCAGTAAGGCGGCGGAGGACGACTCTTCGCAAAGCAGCAGGA
GTGCGGATAATGTGGATTGTGCTCCCAAGGTTGGCGAACTAATTTCTGGAGAGAAGGAAGCAGAAAGCAAGAAAAGCTC
TCCGGTTCATGAGACAAGCGACTCAGGACCGAGCTCCCCCAAAACCAGTCAGCAAAAAGGACTGAAGTCGGAGAGTCAC
AGCCCGAGTCCTGCTCCGCAGGTCCCCAAAAACTATCGCTACAGCATTGAAACTCTACGTGAGCTTTCCAAGCGAAGAG
ACTCACGTAAGCCACCTCTGGTGCCCTGTCAGAAAGGTGACTGCATCTCTCAGCTGTTCGTATCGCGCCAGCAGCAACC
GCAGCAGCACCACAGTCACGGCCAGCACATCCAGCAGTACCAACATATGAGCTTCAACGAATCATTGGACTATGTGCCC
GGTAAGCGAGGTCGTGGTCACGGACCCAACAAGAAGCACCACGACGGACATCAGCAAATGGGCGGCTCCAGTGGTATGG
GCAACATTGGAAGTGGCGGAGGAGGAGGAATCTCGAGCTCCAGTCAACGGCACACGGACATCATCCGGGTGCAGCTATC
TCTTAAGGAGGAGATCAAGCTATCCGAGTGCGAGAATGCATGGCAGCCAGGTACTTTGCGCCGCGTTTCAATGGCCGGT
GGTCAAGATGAAGACGACGACGTCGAGGGAGTGCTGAAAAAAGTACGCGGTATTCTCAACAAACTTACGCCGGATAACT
TTGATGTGCTGCTCAAGGAGATGTCCAGTATCAAGATGGACAATGAAGCTAAAATGACAAACGTCATGCTGCTGATCTT
TGAAAAGACAATTAGTGAACCGAACTTTGCACCCACATATGCCCGCTTCTGCAAGGTACTTTTCCACGAAATCAAGGCC
GAAAACAAGTCCCTTTTCACCAGCTCGTTGATCACGCGCATTCAGCATGAATTTGAATCAAATGTAAATGATGCCAACG
CAAAGTCCAAGAAGCTGCAGCCAACAATGGAGCGCATTAATCAGTGCTCGGACCCAGCAAGGAAAGCGGAGCTGCGCGC
CGAAATGGAGGATCTAGAATACCAGTTCAGACGACGAGCTTGGGGAACTGTTCGATTCATCGGCGAGCTCTTCAAGCTG
CAGTCGCTGACCAACGATCGAGTTCTCAACTGCGTGGAGTCGTTACTCGAACACGGATGTGAGGAGAAACTGGAGTATA
TGTGCAAGCTACTGACCACAGTGGGTCATCTGTTGGAAGCTAGTCTGCCGGAGCAGTACCAGCTGAGGGATCGCATTGA
GAAGATATTTCGGCGTATCCAGGACATTATAAACCGTTCCCGTGGAACTTCGCACCGCCAACAGGTCCACATCAAGATC
AGCAGTCGAGTGCGGTTTATGATGCAAGATGTGCTCGACCTGAGGCTACGCAACTGGGATCAGCCGGCAACCCATCAGT
CAGGACAGCAGGCCGGCCGCGGTCAGCGGCACAAGCAGCACGACGACTCTAAGGATCAGTCCCACCACAGCACAAGTAG
TGGTGGGCGTGGAGGGGGAATGAATCAGCACCAGCAGTCGGCTCATCACCAGCAGCAAAAGCATCATAACCAGCACGGT
CACGATGGCGGAAACTACTTCATGCAGAAGATGCCAAACAAACAGCACCACGAGAATCAGACTCTGAGCATAGATCCCA
GCAAGTTGCGATTTAGCAACAGCAGTGCCACCGACGACTCAATTGCTAAGTTAGGCAACTCTTCGCTCTACCAGTGGCG
CAATGCAGGTAACCGTCCGGTCAGTTCAACGCAAGTAAGTGCATCAACTGCGCCTCCGCCTACATCCTTGTTGAAACGG
CCGGGGCAAAACTACAGATTCTTGCCGTATCAGCAGCCTCCGGCAGCAATGGGCACTGCCATTGCACCTGCTGGCAGCA
ACAGAAGCAATGTGGATGTAGATGACGCTTTCGATCGTAAGCAATGCCAGGAGCTCATTATAAAACTTGTCGAGGAGGC
TCTCTACACGCGCGACTGGCAACCGGAGGTCCTGCGCATATGGCGTTCGCATAGCGGCTCGCAACAGTCGAAGACTTTG
CTTTATTTGCTGACTGACTACCTACACAAGTCTACGGTGAAGCGTCAGCAACGGCAGACCTGCGGCAATGTCTTTGCTT
ACCTAATGGATAAGGAAGCCGTGGAGAAGGAGATTTTCGAACAGGCGTACTCTCGGTTCGGCGACGATTTTCCCGATTT
GCTGGTGGATGTACCAAACGGCTGGGGTTATGTATTCGAATTCCTGGGACCCATCATTCACTCGGGCCAATTGAACCTA
AAAGATGTTTGGCAGCGGCGCTGGCTGGATGACTTTTTCTTTGCCGAGCGGTTTGTGTACGCCTTCGTCAGCTACTTTG
TTCAGGAATTCGGAGCCGCCTATGCCCGCAAATTGTGGCACAACGACTACAAGCTTGATCGAGGTCAGCTTTTCTGGAG
CGATGTGCGCAAGTATCGGGAGTTTGTGCAGTCGCACAGTTTTTACTTTCTGGACAACGGACCCGGACAGAGTCAAGGA
CATGCCAAAGCTAAGGCGCCCACAACTCCACGTTCGCCGGAGGAGCACGTAGAGCGGATTAGACACCTGTTAGCAATGT
CTTGCGACATGGCCATCGACTACATAAACACCAATGTAGCCATCAATGACAACTTTGTGAGGCAGCTCACCAGGTTCCT
ATGCTGTGATTTCGCCCTGACTGTGATGACAAATAACCACAAAAACAACAAGAGCGGCGGCAACTCTAGACCGCCGCAG
CTGAACACCGAGAGCTTCCGGAGCTGTTGCACTCCACTACTGCGACTGTGTATCGACGCCCAGGAGGTGCTGGAGATCG
CTTGCATAGACGAGGCTGTGGACTCTCTGCAGCAACACTTTATGACCGAGTTCGAGGACGAGATGGCCGCCGGCGAAAC
TATCTGCAACACGTTCAGTGTGCTGTACGAGAGCGAAGTGATCCCCAAGGAGTCGTTCGACAAGTGGTACAAGCTAGAG
ATGGCACATTCTAGAGCCTACCGTCGCCCATTCATTGACAAGCTGCGGTGTTTCATCCAGGAGATG
>CG10194-PA scaffold_4845:4805992-4807252:+
ATGTCAAAGCTTTTGCCCAAAATTCGTTCCTCCTCAAGTTTAATCCTGCTGGCTAAGAACCAAGTTGAAAAGGCCACGT
CCTGCGATTACAATGCTCTCCTCCTTACACGAACGCAGAAGTCCACTTTCATGCCGGAGTCATCGGTGTTTCCTGGCGG
AGTGTGCGATGCCTCGGACAGTTCGCCTGCCTGGTTGGATCACTTTCAGCGAAACGAGATCAGTGCCGTTAAGCTGCGG
AACGTAAGCCGTGTAAAGGGGCCACGTCCGGATATTTTCCACCCCAAGGCAGATAAGGAATCGCTTGATCCGTATGAGA
CTAAAATAGCTTTTTTGGGAAATTTGTGTTGTAACTTTCTTTTCGCACCTAATAGTTCCCTAGCACTGCGGCTAACAGC
CATACGGGAAACCTTCGAGGAGTTGGGCATCCTGCTGTGCAGGGACAGCAAATCATTGACCTCCACTAGCGGTTATGGA
GGGTTCTATGATCAGTTTGATCGCGCCCACTGGCAGCACATCGTCCACAACAATGCCAGCCAATTCCTGGAGCTCTGTA
AGCAGCTTGATGTGCTACCGGATGTTTGGTCACTTCACGAGTGGTCCGTCTGGAGAACGCCGTCCACGTTTAAAAAGCG
TTTCGAGACGGCTTTCTTTATGACTGCCCTGGAACAGGAACCCAGCGTTCATATCGAACCCAATGAGGTTAAGGATTGT
GCGTGGCGCTCCCCATTGGAATACCTTCAAGCGAGCCTAAGGAAAGAACTCTGGCTGCCGCCTCCACAATTCTATGAAC
TTTCTCGTTGCCTAAACTTCTCCTCCTTAGAAAATCTGCGTCAATTTGCAGCAGAGCGTGAGGTCAAAGGCATTCAGCT
GATCCATCCTGTAATGTACAAGTGTAAAAATGGAGTTGTGCACCTCTTGCCAGGAGATGAAGGTTATCCCGGCGATCCG
GATGCAACTACCGATAAAATTGAAATCGGTTTATCAGTCGAGGAATTCCGTTCGCAGGCGAATGCTAAATTACATCGAT
CGGAGCACTGGAACCAGTATCAGTCACAGCTGATAATTAACTTTAACCGGGATGATGGTCAGGTTCATCCACTGGATCC
AACCAAATTA
>CG10195-PA scaffold_4845:4811606-4812878:+
CTGACCTTTCAGGTGCTTATGCTGAAACGCAGCGATGCCACGGCGATGGTGGTCAATCAGACGGTGTTTCCCGGTGGCC
TCCTGGACACCGAAGCGGATGAAAGCGTAGCATGGCTGCAGTACCTCGAGGAATTCGGTGTTCCAAAAGAGGCACTACG
CCGCCTGGTTCTCACCCGCGACGATCGTCCTGCCATTCTGGCGCCTCAGGGCACTGGCTGCTACGATCGGTTCTTCGAG
CGTTCTCGCATTTGGGCTCGAGAGATTACACTGCGACTAACCGCCGTGAGGGAATGCTTTGAGGAGGTCGGTCTGCTAC
TTTGTCGGAGCCGGAGTCAGCTGAATTTCGGTGCGGTAACTTGCGCTCAGGATGTCTTAGACCTGGAAACGTGGCAGCG
AAGGGTGCACAACAAGCCCACTGAGTTCTTAACCCTCTGTCGTGAGCAAAAGGTAGTTCCAGACTTGTGGGCGCTGCAT
GAGTGGTCTGCTTGGGCGAGTCCGGGATTCATGCGCAAAGGGCATGAAACCGTTTTCTTCATGGCTTTTGTGGACAAGC
AACCCAAATTACTGGAAGAACCTTCTGAGGTCAAGGAAACGCTGTGGCTGTCACCGTTCGAACTGCTGCGTCTGGGTAA
TTTGGGCAATGTTTGGTTCATGCCACCACAGGTCTACGAATTGTCCCGGTTGATGGGCATCAAGGAGTACCAACGTCTG
TTGGAGTTTGCAATCAAGCGCAGCGGATTGGGCACGACCATGTACTTGCCGGTTGGCTATAACTGCCAGGGTTCTATGG
TTTTTGTCTTACCTGGCGATGACTTCTATGTTCCCGAACCTCACTTGGTGCACGAAATTATCAGTTTTCCTGGGTCAGA
AGATGAGTTTAGAGCTCGTTCAAAGCATCTGCATCGCTATACCTATGGTCCTGCAATTCGGAGCTTGGAGTTAAATATT
TCCCCGCCAAATGGACACCTGAGCCCGCTGAAAATTCATCCGGAGCGCCAAAAGCTG
>CG10197-PA scaffold_4845:15157350-15181840:+
ATGGAGTGGGGCCGGAAGCTGTACCCCAGTGCCGTTTCCGGTCCGCGATCCGCCGGCGGCCTAATGTTCGGCCTGCCGC
CCACCGCCGCCGTGGACATGAACCAGCCGCGCGGACCGATGACCTCGCTGAAGGAGGAGCCGCTGGGCAGCCGGTGGGC
CATGCAGCCAGTCGTCGACCAGAGCAATCTGGGCATCGGCCGCGCCCACTTTGAGAAGCAGCCGCCCAGCAATTTGCGC
AAGTCGAACTTCTTCCACTTCGTGATCGCCTTATATGATCGGGCTGGTCAGCCCATCGAAATCGAGCGCACGGCCTTCA
TTGGATTCATCGAGAAGGACTCGGAGTCGGACGCCACCAAGACGAACAATGGCATCCAGTACCGGCTGCAGTTGCTCTA
CGCGAATGGCGCTCGCCAGGAGCAGGACATTTTCGTGCGACTCATCGATTCGGTGACCAAGCAGGCCATCATATACGAG
GGTCAGGACAAGAATCCCGAGATGTGTCGAGTGCTCCTAACGCACGAGGTGATGTGCAGCCGCTGCTGTGATAAGAAGA
GCTGTGGTAACCGCAACGAGACGCCATCGGACCCCGTCATTATTGATCGCTTCTTCCTGAAGTTCTTCTTGAAGTGCAA
TCAAAACTGTCTGAAGAACGCCGGCAACCCGCGGGATATGCGCCGATTTCAGGTGGTAATCTCTACGCAGGTGGCCGTG
GATGGACCACTACTGGCCATCTCCGACAACATGTTCGTGCACAACAACTCGAAGCACGGGCGGAGGGCCAAGCGGCTGG
ACACCACGGAAGGTACAGGCAACACATCCCTGTCCATTTCCGGTCACCCCCTAGCGCCCGACAGTACCTACGATGGTCT
CTACCCACCGCTGCCAGTGGCCACGCCGTGCATCAAGGCGATCTCGCCCAGCGAAGGCTGGACAACCGGTGGCGCCACC
GTGATCATAGTGGGCGACAACTTCTTCGATGGACTGCAGGTTGTGTTCGGGACCATGCTGGTCTGGAGCGAGCTGATCA
CCTCGCATGCGATCCGGGTGCAGACACCGCCGAGACACATTCCCGGCGTGGTGGAGGTGACGCTTTCCTACAAGAGCAA
ACAGTTCTGCAAGGGATCACCCGGCCGCTTCGTCTATGTCTCAGCTCTCAACGAACCCACAATCGACTACGGTTTCCAG
CGCCTGCAGAAGCTCATTCCCCGGCATCCCGGCGATCCCGAGAAGCTCCAGAAGGAGATAATCCTCAAGAGGGCCGCCG
ATCTGGTCGAGGCACTGTACTCTATGCCCAGATCACCGGGCGGCTCGACGGGCTTCAATTCCTATGCAGGCCAACTGGC
GGTCAGTGTCCAGGATGGTTCCGGCCAGTGGACCGAGGACGACTACCAGCGTGCCCAGTCGAGCAGCGTGAGTCCACGT
GGCGGCTACTGCAGCAGCGCCTCCACGCCGCACAGCTCGGGAGGATCCTACGGCGCCACGGCGGCCAGTGCAGCGGTGG
CGGCCACGGCCAATGGCTATGCGCCTGCACCCAACATGGGCACACTCTCCTCGTCGCCCGGCAGCGTCTTCAACTCCAC
GTCAAGGGTCAGCAGCCTGAGCTTCAATCCCTTCGCCCTGCCCACCTGCAATACACAGGGCTATAGCACCCAACTGGTG
ACGTCAACCAAA
>CG10198-PA scaffold_4820:8438884-8445006:+
ATGTTTGGCGGCGCGAAACCCAGCTTCGGAGCCACTCCATCGGCCACCAGCTTTGGCGGATTCAGCGGCACCACGACAA
CCACTCCGTTTGGCCAGTCGGCTTTTGGCAAACCCGCCGCACCGGCCTTTGGAAACACCTCCACCTTTGCTGCCCAGCC
CGCGCAGCAGTCGCTGTTTGGTGCGGCAGCCACACCAGCTCAGCCCGCAGGAGGTTTATTTGGTGCGAACACGTCCACG
GCATTCGGGAGCACTGCCACAGCTCAGCCTACGGCCTTTGGAGCCTTTTCGCAACCGCAGCAGACCTCGAACATATTTG
GAACCACCCAGACGGCGGCGAGCACCTCTCTCTTTGGACAATCGACGCTTCCCGCCTTTGGAGCCGCCAAGCCGACGAT
GACGGCCTTTGGACAAACAGCTGCTGCCCAGCCCACAGGCTCTTTGTTTGGACAACCGGCTGCCGCCACCAGTACAACA
GGTTTCGGGGGTTTTGGGACCACGGCGCCCACAACAACCAATGTTTTTGGCAGTGGTACTGCCTCCGCCTTTGCGCAAT
CTCAGGCCACTGCCGTGGGAGCTTCCGGAGTCAATACAGGCACGGCCGTGGTCAAGTACCAGCCAACCCTTGGTACAGA
TACCCTAATGAAGAGCGGTCAGGCCAATAGTGTGAACACTAAGCAGCACTGCATCACAGCTATGAAGGAGTACGAGGGC
AAATCTCTGGAGGAGCTCCGCCTGGAAGACTATATGTGCGGGCGCAAGGGTCCACAGGCTGGCAGTGCTCCGGGAGCTT
TTGGATTCGGAGCTCAGGTTACTCAGCCCGCTCAGCCTGCAAGTGGTGGCTTGTTTGGAAGCACTGCCCAACCGAGCAC
GGGCCTGTTTGGCCAAACGGTGACCGAGAATAAGAGCATGTTTGGCACCACCGCTTTTGGACAACAACCGGCGACTAAC
AATGCGTTCGGAGCAACGACCCAACAAAACAACTTTTTGCAGAAACCCTTTGGAGCCACCACCACCACGCCATTTGCCG
CTCCCGCAGCTGACGCTTCAAATCCATTTGGGGCGAAGCCTGCTTTTGGACAGGGAGGAAGCTTATTTGGTCAAGCACC
TGCGACCAGCGCGGCTCCTGCGTTCGGACAGACTAACACCGGGTTCGGAGGCTTCGGATCCACAGCCGGAACAACGCAA
CAGTCGACCCTTTTTGGTACCACACCCGCCGCGGATCCAAATAAATCAGCCTTTGGCTTGGGCACAGCTGCATCAGCAG
CCACTACAGGTTTTGGATTTGGAGCTCCAGCCACAAGCACTGCTGGCGGAGGTCTTTTCGGAAACAAGCCCGCCACTAG
CTTCGCTGCTCCAACTTTCGGAGCAACCTCCACGGCCAGCACTCCGTTTTCGAACTTTGGCTTGAACACCAGTACAGCA
GCAACGGGTGGAGGCCTTTTCAACTCAGGATTAAACAAGCCAGCAACCTCCGGATTCGGAGGTTTTGGAGCCACCAGCG
CAGCGCCACTTAATTTCAACGCAGGCAACACGGGTGGATCGCTATTCGGAAATACAGCCAAACCGACAGGAGGTCTCTT
TGGAGGAGGAACTACCACCTTGGGTGGCACGGGAGCTGCTCCAACAGGCGGAATATTTGGAGGGGGAACTACCAGTTTC
GGAGGCGTCGGTGGATCCTTGGGCGGCGGTAGCTTCGGCATGGGTACAAACAACTCGTTAACTGGTGGTCTTATGGGAG
CTCAGCCCACACTAGGTATCATGACGCCTTCCCACCAGCCCATTCATCAGCAGATTCTAGCTAGGGTAACGTCACCCTA
TGGAGACTCTCCGATTTTCAAGGATCTAAAGCAGAGCGACGAGGCGGACGCAACCAGAGCTACAAACCCGGCTGCTCAG
CAAGCAGTTCTGGACATGACCAGCAACAAGTACAAGATGGCTACTAAGAACAGTCCTGTTCCAGTGAAGGTGAAGGCGC
TGGGCAGCACACTTAATAAAAAATCGATGTTTGATGGTCTCGAGGAGTTTGATGCTACTGTAGAGGGCTTCAATCTCAA
GCCGAATGCCAAGCGTTTGGTTATCAAACCCAAAGTAAAGAGCGTAGAGAGTGGAAATCCTTCAAACTCTATTGGCAGT
GCTCCCAATACGCCCCAGTCTCGCCCCAAAGTGGAAACTCCCAACAAAGAACGCGAGTCCTTTAGCGGAGCCATTCCAA
GTGAGCCAGTGCCACCAGCAGGAAACTCGCCTGGAGCAACAAATGGACGGGAAAGCCAGGATAACGGTCGCCGTGAGTC
ATGGCTGCATCCTAACAACCTCGAGAAGGTTCGCCAGCATAACATTCAGACCGGAATGGATCAGGGATCGCCCCATAAC
AGCACTCTCAACGAGCTTGTCCCGCGCAAACCATTGGACACATACCGACCATCGTCCACCGTTCGTCTTTCGGTGTCGA
CCATCCCAGAGAATCCGTTTGAGGATCAATCGAGCACGATTGCACGTCGGGAAACCTTCACTTCGGAGCAGGCCAATGA
GAGCGTGCTGTCGAGCAGATCTCATGAGGCAGACGACTCTGCTGCAAACCGATCCCGTCTTGCCATTGAGGCAGCTGCT
GCAGAAGCGGCAGATTACGAGGCCCACCCCACTGGCATTGTGCTGCGACGTGTGGGTTACTATACAATTCCATCACTGG
ATGACCTACGCTCCTATTTGGCCGAGGACGGATCCTGTGTGGTTCCAAACTTTACGGTGGGTCGGGAAGGATACGGAAA
TGTCTTCTTCGGCAAGGAAATGGATGTGGCGGGCCTAAACCTTGATGAGATTGTTCACTTTCGCAACAAGGAGATTATC
ATTTATCCCGACGACGATAACAAGCCGCCCATCGGTCATGGCCTAAACCGTGACGCCCAGGTCACTTTGGACCAAGTAT
GGCCGCTGGACAAGACCAAGCACGAAGCTATCAAGGAGCCACAACGCTTGCTTGAGATGGACTGGGAGGGCAAGTTGCG
GCGGGTGTGTGATAAAAACGATACGCGTTTCATAGAATATCGCCCGGAAACGGGTAGTTGGGTCTTCCGCGTCAAGCAT
TTCTCTAAATATGGCCTGGGCGACAGTGACGAGGAGGACGAGGTGCCCACCGATCCAAAAAAAGCCAAAATGGCAATGC
TTGAGGCTCAGCAACGGGCTAACACTGAAAAGATGACTCTTAATTCTCTGCGCCAAGCGCAGAAGATTTCCGAAGACGC
AGCCCGTAACTTGGACCCAAAGGCCTTGGTCGCTGGAGTTGCCAGCGGATTCAGGCCAATGGATGACACCGCCGAGTTC
CTCTTAATGGACAAAACACAATATTTTCAAGCCGGCGGAAACTCCGATTTCTCCATGTTTGATCCACCGCGTCATCGTC
CATCTGTTACCAGTCCCACAGCGGTTTTGGCTCAGGATATGGTAGGCAACGAGCCGCACAAAATGCAGCTAATGAAGTC
TTCCTTTTTTGTGGAGGACAATGCTGCCGAGGACGAGCCCATGGAGACCACGGGGCGTCTTCATCGTCATCGGAAGTTT
TACAATGTGGAACCTAATGTTTGGAAAGATGGTGCCTCCGAGAGCTCGAGTCAATACGATTTTGAACACCCATCGCCCG
CTCTGCCGGTCTCTTCATCCGTCTCTGAGGCCAGTCTGATGTGTGATGCACATTACGAGGAGACGTCGTCGATGGCAAC
TGGAAGCATTGTGGCAGCTGTAAAAGAAAAGAAGTTTGAGATGCCTGTCGCTAAAGCCTTCAAGTTTGTCTGCAAGCCC
AAAGTGGCTCCGGTTAAGGTGCGTGCCACAACGGTGCCATTGCCGAGGTCCATTGCTTACGAGATGCGCGATATGTGGA
TCGCCGATTTGGGATTCTACAAAGGGCGCAGCTTCAAGCTCAGTTTTGGTCCACAAAACGCATTGGTACTGCCCAGCAC
CTTTAATAACATGCAAAACCTCAAAGAATTTACTGGACCATCCCTGCCCGCCTCCATGGTTTTTGCTCCCCGCTTAGCC
ACCGATATGTCGCCCAGTGTAATGCAGCTGGTGCAGTTCAACATGGTCAAAGGCAACGAGGGTATTCGAGAAAGTATCG
TTCCCCATCTAGAGGTTCAGCTTAGCGACTGTCTCTCTGTAGATGTGGAGGGTAGTGAGTGCCCGTGGATACATCCCGA
TAGCGGAACGAAACTAGTTTCCAAGCACTTCTCCGAGTCTCTAAAGCAGAGAAATGCTGGCTTAAAAGAGGATTACGCC
GTGTCAGTGTGGTCGCTTTTGTTCGCGTTATGGGGCGATCACGATGAGCTGGTGGACCTGGAAAAGAACTCCCACTACA
TGGTCATGTGTCGGCGCAATCTGCTATCCGAGTGGCTTGAGAATACGCTGTTGGGCAAGGATCTACTCTCGAAAAAAGT
TAGCACTCACAGTTACCTGGATCACATGTTGGAGTTACTTAGCTGCCACCGAGTAAATGAGGCTTGTGAGCTGGCCTTC
AACTACGACGATGCTAATCTGGCACTCGTGCTGTCCCAATTAAGTTCCGGAGCTGTTTTCCGGCTACTAATGGAGGAGC
AGCTTTTTGCCTGGCAGCAGAGCAAGGCGGATAAGTATATCGATCTGGAGCGCCTCAAGATGTACATGCTGGCGGCCGG
AGTGCCCATGATGCAGTCTTCACAGGGGGCCATCAACTTACTCGAAGACAACAACTGGGTGACAGTGCTGGCCATGCAA
CTGTGGTACTTCACAGCCCCCACCTCGACCATCACCGATGCCCTCAATGCTTATAACAACGCCTTCCAAGCGGAAGAGT
GTTATGCGGAGCCCCCAACACCCAGCTACAAGAACGCACCTACTGACACCAAGAAACCCGTCTACGATCTGCTTTACCA
CTTGCTCCAGTTATACTCCAAGCGCATGCATTCCCTGGAAGAAACTCTCAATCCTATAACGCATACCGCCGATGCCATG
GACTTCCGTTTGAGCTGGCTGCTTTTGCAAACTCTTCGTGCTCTTGGTTACCGTCACTGTTCGCCCTTAACGGAGGCTC
GTCTTTCGGTGGATTTCGCTAGCCAGTTGGAGAACGAAGGCCTCTGGCAATGGGGTATCTTCGTTCTGTTGCATATTAA
GCAGCGGTCGCAGAGGGAACGAGGAGTTCAGCAAATGCTTCAGAGGAATGTCAGCGTTTCCGCCAAGGTGCCTCTCAAT
GCGGAAGAGCGCTTTGTCGTCGAAGAGCTGGGTATTCCGATGTCGTGGGTGGACTATGTGAAGGCAGTAAAGGCGGGAG
CGTCAGGCAAGCATCATCTTCAAGCAAAATATCTGCTAAAGGCTAAACATTTTGCTACGGCGCACGACGTCATCTTCCA
ACACATTGCTCCTGATGCCATCATAAACGGT
>CG10200-PA scaffold_4845:15145856-15147100:-
ATGAAATACGCTGTGATTGCCATCGCCTTGTTTGCGATTTCTGCCGCTGCGGCCTCTTCCGCTGGCCAGTTCTTGCCGC
GTGCCTTCTTCACCTTGGACTCGGAGGGTCGCCCATCGGATGTCCACCCCGTGAATGGCCATCTGCTGAGGCGTCTGCG
TCGCCAGCTCTACAGTTCGTCGTCATCATCATCCTCCTCATCGTCCAGTGGAAGCGGCGGCGTCGTCACCTATGCCTCG
CACTCCGTTCAAAATGCGGACGGCACCGTTCATTCGGGTCAATCTTACATCCAGCAGGCTGGTCCAGTGCTTGGTGGCC
TGTCCTTCGACGACAACTATTATTCCAACTACAATGGCGTGGCCTCCAGCAGCACCAGCAACGGACTGGGAAGCACCAC
TAGCTACCAGCAGAGCTCCGGCGTCGGAGCCGTGCCCACCACCCAAATCCAGCAAATCGTGTCCACCGTGGATGCCAAT
GGCCACCAGAAGGTGACCAACATCCAGGGTGTCACCGATCAGTCCGGCGTTCTTAACATCAAGAAGACCGAAGTCTCTT
ATCCCTCCCAA
>CG10200-PB scaffold_4845:15145856-15147100:-
ATGAAATACGCTGTGATTGCCATCGCCTTGTTTGCGATTTCTGCCGCTGCGGCCTCTTCCGCTGGCCAGTTCTTGCCGC
GTGCCTTCTTCACCTTGGACTCGGAGGGTCGCCCATCGGATGTCCACCCCGTGAATGGCCATCTGCTGAGGCGTCTGCG
TCGCCAGCTCTACAGTTCGTCGTCATCATCATCCTCCTCATCGTCCAGTGGAAGCGGCGGCGTCGTCACCTATGCCTCG
CACTCCGTTCAAAATGCGGACGGCACCGTTCATTCGGGTCAATCTTACATCCAGCAGGCTGGTCCAGTGCTTGGTGGCC
TGTCCTTCGACGACAACTATTATTCCAACTACAATGGCGTGGCCTCCAGCAGCACCAGCAACGGACTGGGAAGCACCAC
TAGCTACCAGCAGAGCTCCGGCGTCGGAGCCGTGCCCACCACCCAAATCCAGCAAATCGTGTCCACCGTGGATGCCAAT
GGCCACCAGAAGGTGACCAACATCCAGGGTGTCACCGATCAGTCCGGCGTTCTTAACATCAAGAAGACCGAAGTCTCTT
ATCCCTCCCAA
>CG10203-PA scaffold_4929:15829708-15834819:-
ATGTCGCGCCATCCAAGCGATAGAAAGGTGTACGTGGGCGATCTGGGCAACAATGCCCGCAAGAACGATCTGGAGTATG
TGTTTGGGGCGTACGGCAGCCTGCGCAGCGTCTGGATAGCCCGCAATCCGCCGGGCTTCGCTTTCGTGGAGTTCGAGAG
TGCCCGTGATGCCGCGGATGCGGTGCGCGGATTGGACGGACGGACGGTTTGCGGACGCCGTGCCCGGGTGGAATTGTCC
ACCGGAAAGTATGCCAGGTCCGGCGGAGGAGGTGGTGGTGGTGGAGGAGGTGGCAGCGGCGGTGGAGGTGGACTCGGTG
GACGCGACCGTGGCGGCGGTGGTCGTGGAGACGATAAGTGCTACGAGTGCGGCGGACGGGGCCATTTCGCTCGCCACTG
CCGCGAAAGGAAGGCCAGGCAGCGACGCAGAAGCAACTCATTCAGCAGATCTCGCAGCACATCGCGACGCAGGCGCACT
CGCTCCAAGTCTGGCACTCGATCCCGCAGTCGCTCCGCCGGCTCGGTAGGCCGTCGCTCCGGCCGCTCGAACGGACGGG
ACGAAAACGGATCGGCGTCGAGGTATAGCGACCACGAGCGCAACGGCAGTGGAGCGGTAGATTCTCCGCCGCCTCCAAA
GCGGCGCTATGACGATGAAGACGATGACCGGGTCAGGGGATCGCCGCGGTCGCGTTCACGATCTCGATCGGCGTCGCCA
GCGGTTCGCCGTGGATCGCCGCCCAGGCGTCGTGGTGACTCGTCCGCCTCACGTTCCGTTTCAAGGGAC
>CG10205-PA scaffold_4845:15121708-15122364:-
CTCTTCTGTTTCTGCCTGGGAGCACTGACCTGGGCCTCCCTGGCCATCGAGGAGTCCACGGACATTGAGGAGGATGTGA
TCAGCATAGCCAACCAGACGCAGAAGGTGATCCGCGTGCATCCGCATGACCTGCCGCCCAAGAAGGACACCACCGGCAG
CCAAATGAACTCGCCCTTCATCCAGGTGCAAACGCTGCGTCCGGCAACGGCATCCGGATCCAGCCAGCGGCAGTACGTG
GACTCCAAGCAGATGCGGAAGAGGCGTCCTCGTCCCGCCAAGCGGCTGGGTGGAAATGTGGCCGCCAGTGGTGAAGATG
CGACGCAGCCAGCCTTGAAATACGAACTAAAAGCCTTTCCCAAGCAGAAACTAAAGCAGCAGAAGCAACTGAACTTGGA
CGCTAGGGCGTCTGGAGAGCTGTCCGCGGGGCAGCTGGTGGATCAGGTGGAGCAGGTGAAGCAGGTGGAGGTCGGAGGC
CAAGTATTACCCGTCCAAATGACGCCGGGCCCCTATCCCATCTACTATGTGGTGTCCAAGTCCAACGGACGCTTCGGCA
AGTTCCCCATCAAGTCGTTCCAATCGCCCGCGGAGTTCGCCAAGTATCTGGTGAAGAGCAAAGCGGAGCCCATTGGCCG
GGATCAGCGATTTGAGGTGATCTTG
>CG10205-PB scaffold_4845:15121967-15122364:-
CTCTTCTGTTTCTGCCTGGGAGCACTGACCTGGGCCTCCCTGGCCATCGAGGAGTCCACGGACATTGAGGAGGATGTGA
TCAGCATAGCCAACCAGACGCAGAAGGTGATCCGCGTGCATCCGCATGACCTGCCGCCCAAGAAGGACACCACCGGCAG
CCAAATGAACTCGCCCTTCATCCAGGTGCAAACGCTGCGTCCGGCAACGGCATCCGGATCCAGCCAGCGGCAGTACGTG
GACTCCAAGCAGATGCGGAAGAGGCGTCCTCGTCCCGCCAAGCGGCTGGGTGGAAATGTGGCCGCCAGTGAAACTAAAG
CAGCAGAAGCAACTGAACTTGGACGC
>CG10206-PA scaffold_4929:15831761-15833460:-
ATGTTTGTGCTCTACGAAACGCCGGCGGGCTACGCGATTTTTAAGCTGCTGGACGAAAAGAAACTGGAGCAGGTGGACA
ATCTGTACCAGGAGTTTGAGACTCCGGAAAAGGCCAACAAGCTGCTGAAGCTGAAGCACTTTGAGAAATTTAATGACAC
CACAGAGGCGCTGGCCGCTGCTACGGCGGCAGTGGAGGGCAAGGTGGCCAAGCCGCTGAAAAAGACCCTAAAGAAGCTA
CTCGTTGACGACGTGCAGTCTTCGCTCTTGGTTGCCGATGCCAAACTGGGCACAGCCATCAAGGACAAGCTGTCCGTAC
AGTGTGTCTACAACACTGGCGTCCAGGAGCTGATGCGCTGCATACGCCAGCAGGCAGATAGTCTGCTCGGTGGACTACC
TAAGCGGGAGATGACCGCCATGGCCTTGGGTCTCGCGCACTCTTTGTCTCGCTACAAGCTCAAGTTCTCGCCCGACAAG
ATCGACACAATGATTGTGCAGGCCCAGTGCTTGCTGGATGACCTGGACAAGGAGCTGAACAACTACATGATGCGTGCAC
GCGAGTGGTACGGATGGCATTTTCCCGAGCTGGGCAAGATCATCACCGACAACATTGCCTTCGTGAAAACCATTAAATT
GGTGGGCACCAGGGACAACATGGCCACAAGCGATTTGTCCGACATTTTGCCAGAAGATGTGGAGGAAAAGGTCAAGGAG
GCGGCCGAGATCTCTATGGGTACCGAAATCTCCGAAGAGGATGTTCTGAACATTCAGTGCCTGTGCGACGAGATCATAT
CGATTAACGATTACCGCACCCACTTGTACGACTACTTGAAGGCCAGAATGATGGCCATGGCTCCGAACTTGACAGTGCT
CGTTGGCGACACAGTGGGCGCTCGACTGATTGCCCATGCTGGCTCGCTGATCAACCTGGCCAAGCATCCCTCATCCACT
GTTCAAATTCTGGGCGCCGAAAAAGCCCTCTTCCGTGCGCTGAAGACCAAGAAGGATACGCCAAAGTACGGTTTGATTT
ATCACGCCCAGTTGGTGGGACAGGCAAGCCAGAAGAACAAGGGCAAAATGTCACGCTCGCTGGCCGCTAAAGCATCTCT
TGCTACTCGCGTTGATGCCTTCGGCGAGGAGGCCACCTTTGAGCTCGGAGCGGCACACAAGGTAAAACTAGAGTCGCGG
CTGCGACTGCTGGAGGAGGGAAACCTGCGCAAACTCTCGGGCACCGGAAAGGCCAAGGCAAAGTTCGAGAAGTACCAGG
CCAAGAGTGAGGTGTTCACATACCAACCGGAGGCCGACAACACCTTGAACGTGAAGAAGCGCAAGCACTCCGAGTCCGA
ACAGACGCCTGTTAAGAAGGAGGAAGCTGTTGAGGAGGACGCGGAGGTCAAGTCTGAGAAGAAGAAGAAAAAGAAGAAG
AAGCAGAAGGACGAGGAGGAGGCCGTTGAGGAGGCGGCAGCCCCCGAGCCCGAGGACCAGCCAACACCAGCAAAGAAAA
AGAAAAAGTCAAAGCACCAGGAG
>CG10207-PA scaffold_4845:15109113-15111041:+
GTCGAGGCGCGCACTGTGCTGTGGTACATGACATTCATAGGCTTCATTGTGAACTACATGATCCGGATCAACCTGAACA
TTACCATTGTGGACATGATTGCCGGGAAGGGTGCTATTCCCTCAAATGACACCCATGAAAACTCCACGGACTTGGCTGC
CCTAGCGGAATTGGATGAACGATTCTCGTTGGAGCGTTGGTTTTTGGACTGGGCAAATATACCGTACGAAAAGAATGGA
TTTCACTGGAACGAGAAGCAGCAGGGCGCTCTGTTGGGATCCTTTTTCTGGGCCCACTGGACACTGCAGATTCCCGGCG
GCATCCTGGCAACCAAGTATGGCACCAAACTGGTCTTTGGTTGGGCCAATGGCATCGGTGTCTTCTGCTGCTTCCTCAT
ACCCCTCGTATCGTACTGGAGCTACACGGGCTTGATTGCCCTTCGAGTATTCCAGGGGTGGATAACGGGCTTGGCCTGG
CCATCGATGCACGTGCTCACCGCCAAATGGATTCCGCCCAACGAGCGCAGCAAGTTTGTCAGTGCTTACTTGGGCAGCT
CGGTGGGCGTGGCCCTGTTCTATCCGATCTTCGGCTATATCATCGATTGGACACGGTGGGAGTGGGTGTATTATATCTG
CGGAATTGTGGGCACCCTTTGGTTCATCGCCTGGCAGTTCCTCGTCTTCGATAGTCCCGCCGAACATCCCCGCATCGCG
GATTCGGAGAGGAAGTTCATTGAGAAGTCCTTGGGTGCCTCCATTCAGGGCGGCAAGGGACCCACTCCCTGGAAGGCGA
TTGCTACCTCCCGTCCGGTTTGGCTGAATGTGGTCGCCCAATGGGGTGGCATCTGGGGTCTCTTCACTTTGATGACCCA
TGCGCCGACTTACTTCAGACTGATTCACCACTGGAACATCCGAGCGACGGGCTTCCTGTCCGGACTGCCGCATCTCATG
AGAATGCTCTTCGCCTACGTATTCTCTATATTCGCTGACTATCTCCTACGGACGGATAAGATGAGTCGCACCAATGTCC
GCAAGTTGGCCACATTCATTTGCTGTGGAGCTAAAGGCTTAATAGTCTTAGCCCTAGCATACTTTGGCTACAACGCGAC
GGCTGCCATCGTGTTGGTTACAGTGGCCACCATGCTCCACGGCGCCGTGTCATCCGGTCCTCTGGCCTCCATGGTCGAT
CTGTCCCCAAACTATGCGGGCATTGTCCTGGGTGTGAGTGGAATGATTGGTGGAATGCCGGGCTTCATATCGCCCTTTA
TCGTGGGCCAACTCACTCACAATAATCAAACCATTGATGCCTGGAAGAATGTGTTCCTGCTCAGCTCGGTGATGCTAAC
AGGCAGTGGCATCTTGTATGTGTTCTTCTCGGAATCCAAATTGCAGCCGTGGAATAGTGGCTTGCCCCAGTTGCCTGAT
TCCGGGCTGAAGGAACTCCAAAATCTGGGACACGATATGGATGACGTGGAGGAGAAGAAGCCTCTTAAATCTGACCAAG
ATGAGGAAAGTCCTGTCGTCGCTGAAATGGAGACCAAAACAAAATCTAATAGCGATGAAAAG
>CG10208-PA scaffold_4820:8445992-8446874:+
ATGGCTGATGTTACTCCCACTGAAACCCCCGCCGCGCCCGCCTCCTGGTGTGGACGTGGGGCCAAGCCCCGAACCTTTG
AGAAGCAACCGCCAGTGATCTGCTATGACAAGCCCGCGGCATCGATCGTTTCGAAAGAGGAGTACGATGATAAACGCTT
TCACGCCCTGACTGGTGATCTTGTGGAGACACTGATTGTGCCTAAGCGGGAGGCACGCACCTGGACAATGCAGGAGGGT
GATTTGTGCCGCGTGACTGTCCACGAAGGTTCGCAGGTGGGCGACATGAACTTTTGGAATCTGGAGAACACCGGCGAGC
GCTTCTACTCGGGCAAGACGCGACAGTTGCACTCGTCGCATCTGCGCGTCTACGATCGCCTGTGGAGCTGCCTGCCTCA
CCTGCGTCCCATGGCCACCTTTGTGTTCGATTCCCTTGCTGCCTATGGAATCGATGAGGACGGCGGTGCTCTGCACGAT
GTGATTGGGACGCGCTGTGACGACTACACCTACAAGCTAATCACGGGCAAGGATCGGGTGGGCAGCTGCCACAGTTCCA
TAGTCAAGGCGATTGTGGAGGAGCGCGGTCTTACGGAGCAGGATGTGCACGACGTGTGGAACATCTTTATGTGCACCGG
TTTCACACGGGACACCCATCAGTATTTCTGCAAGGCAAGTCCCGCACGCAAGGGGGATTTCATTGAGTTTGTGGCCGAC
ATGAATCTTCTGGTGGCCCTGAGCGCCTGTCCGCAGGGCGATGTCTCCATCCAAGTGGGTGCCGAAGTGCCGGACGCAA
AGTGCCACCCCCTCAAGGTCGAGGTGTTCCGCCGCAAG
>CG10209-PA scaffold_4845:15106383-15107928:+
CAGGATCGAGTTACCAAGCCGCAGAAGAAGATGCTCATCACACTGCTGCGGGAAACCAAGTACATGGAGGGCAAAAAGG
AGAAGGAATGGTACTGGGAGAAGATCCAAGCGGCCCTGAACACCATTGGTCCCAAGAAAACGATAATTCAGTGGAAAAA
GTGCTGGCGCGACATGCGACTGACCACAAGGAAAAAGCTGGCGGAACTGAAGCGCTGTCAACTCTCTGGAGGATCTCCA
CCACCGGGTATCGAACTGAACCAGGAGGACAACGACATCATCGACATTGTGGGCACCGAGTACTTCTACGAGGAGATGA
ATGGTGAACTAAAGGCGGAGAACTTCCTGACCGGCTTAGACTACGCGCCGGAGCATCTGTGCGATGCCATTCTTACGGC
GGCAGTGGGCCATCACCAGCACAATATGCAGCACCAGAAGGATCCGCAAGCGCATGCAGGGCAACAGCAGCAGCCGGAT
CATCACACCAACGATGGCGAAACCAATGATGCACCTGGATCAAGCAATGGTGGCTCATATCAGGGACACCCAGTACCCC
AGTTACAGGCGCATAATGGCAGTGGTGGAGGAGGCGAGCATGGCGGCGGTGGTCAGTCCGGGATGCTCCAGCACCCTGC
TTTTCATGGTGGCTTGCATCCACACCTGTTGAGGCGGCAGCATGGTGGTGGATCACTCTCCAGGGAGTCGCCCTTTGAG
GAGAAGCTTCTGCAGTTCATGCAGGATGCCTTTCCAAAAAAGAGCAAGAAGCGCAAGAACCGGGATCCGGACAAGCTGT
TCCTCTTATCCCTGTACGAGGAGATCAAGAGAGTTCCCGAGGAGATACGCCTTGATGTGAAGTCCGAACTAATGCAGAT
ACTGAAGAAGTACCAGAAGAAGTCCCCTGTCAAAGCGGAGAAGCCGGCGCCCTCCTCCACGTCAACCTCCTCAAAGCTC
AGCTCTAGCAGTAGTGGCAGTAGCACGGTGACTACCCACTTGTCCCACAGCATGTACCAGTTGCAAAAGAAATACGAAA
AGGGCGAGCGTGAACCATCGCCTCAATCACAGGTAGAGCGAGTAGCGTCTGCAGGGGCAGTTGCTGTGCCCATCCATGC
CTCCCAGCAGCTGCCTCTTTTCCAGCTTCAGAAGAAGTACGAGGAGAACACCGTGGAGAAGGTTCATCAGCAGCAACAG
CAGCAGCAGCAGAGCGAGCAACGCAAGCATGTGGAGGCCGCTCAGGCCCATCATGCTGCCCACCAGCAACCGCCTCCAC
CGCCACCCAATGAGCACCTACACCACCCCCAAATGACCCACAACATCATGTTCCCGTTGGGACAACTTCGCAACGAACA
GCAGCCCGCACAGCAACACCAGCATGCCCACAACCCCCACCAGCAACAGCATCCCCACCAGCAGCAGCAACAGGGACAG
CAGCACCATCCGCCCACGATCTTCGGTTCTACCGCCAGCGAACGGCCACCAATGTCCTACGAAAATGTCGGA
>CG1021-PA scaffold_4770:2460956-2463304:-
AGCGAGGCAGCGGCAGCCACTCAGACAGCAGCAGCCACAGCGGGAGGACCAACTGGGGGAGGAACCGCAGCAGCAACGA
CAACGGCTGGAGGGGCCACGTCCGGATCCGGAGCAGCCTCCGCGAACACGAACAGCAATTCCTCGGCCTCATCCAGCAC
AGTGGCAGCTGCACAGGCGGCTGTCTACAGCGGCGGCAACACGGTGACCGGTAGTTTGGGCAGCGCCGGGGTGGTGGCT
CGTGGCTTCCGCAGCCACAGTCCCACCCACCGGCGGAGGAGTCGCGAGCGCCAACGGCGCACGCATGGCTCTGACCAGG
GCGGTCTGCTGGCCTACAGCGGTCTCGTTGGCGTCAACGACATGTCGGATTTCTTGGGTCCACAGCAAGGTGGAGGAGG
CGGCGGCGGCGGTGGCGGTGGAAGCGCAGGCACGGGCAGCGGTCTGGAGGATTCCCGGCTGTCCGGCAACGAGGACTAC
TACTCGTCCTTCGTCTCAGACGAGTTCGACAGCAGCAAGAAGGTCCATCGCCGCTGTCACGAACGCAGCTCCAGCGTGC
AGGCCATCGACCGATTGAACACGAAGATCCAATGCACCAAGGAGTCCATCCGACAGGAGCAAACTGCCAGAGACGATAA
TGTCAACGAGTATCTGAAGTTGGCAGCCAGTGCAGACAAGCAGCAGCTGCAGCGCATCAAGGCTGTCTTTGAGAAAAAG
AACCAGAAGAGCGCACACAATATCTCGCAGCTGCAGAAAAAGCTGGACAACTACACAAAGCGGGCCAAGGATTTGCAGA
ATCACCAGTTCCAGACGAAGAGCCAGCACCGTCAGCCGCGCGAGGTGCTGCGGGACGTCGGCCAGGGTCTCCGCAACGT
GGGAGGCAACATCCGCGATGGCATCACCGGCTTCTCCGGATCGGTGATGTCCAAGCCACGGGAGTTTGCGCACCTGATC
AAGAACAAGTTTGGCAGCGCCGACAACATCAACCAGATGAGCGAAGCCGAGCTACAGGGCATGCAATCTGCCAATGCCG
ATGTTTTGGCCAGCGAGCGCCTGCAGCAAGTGCCTGGAGCCGGAACCTCGACAGGCTCAGGCGGCGGCGGGCAGAACAA
CAACACCGGCGGAACGGGAAGCGGCACAGGAAAATTCAACAGTGACAATGGCAGCGAATGCAGCAGCGTAACTAGCGAA
AGTATACCAGGAGGGTCTGGTAAAAGCCAGTCGGGAGCCAGCCAATACCACATAGTGCTCAAGACATTGCTAACAGAGC
TGGCCGAGCGAAAGGCCGAGAACGAGAAGCTCAAGGAGCGGATCGAACGACTCGAGACGGGCCAAAAGGAATTCAACAA
TCTGACCGCCACACTCGAAAGTGAACGTTATCGTGCCGAGGGACTCGAGGAGCAAATCAATGACTTGACGGAATTACAT
CAGAATGAAATTGAGAATCTGAAGCAAACGATTGCCGACATGGAGGAGAAAGTACAATACCAAAGCGATGAAAGACTAC
GTGACGTCAACGAAGTGCTCGAGAACTGTCAAACGAGGATATCGAAAATGGAGCACATGTCGCAGCAACAATATGTCAC
CGTCGAGGGCATCGACAATTCGAATGCGCGGGCCTTGGTTGTGAAACTCATCAATGTGGTATTAACGATACTGCAAGTG
GTGCTCCTGCTTGTGGCCACCGCTGCAGGCATCATAATGCCTTTTCTCAAAACGAGGGTTCGCGTTCTCACAACGTTTT
TGTCCATTTGTTTCGTCATCTTTGTGATACGACAGTGGCCGGATGTTCAGGACATTGGATCCGGGCTGGTGCGGCATCT
GAAGCAATCGCTGGTGGTGAAG
>CG1021-PB scaffold_4770:2460956-2463304:-
AGCGAGGCAGCGGCAGCCACTCAGACAGCAGCAGCCACAGCGGGAGGACCAACTGGGGGAGGAACCGCAGCAGCAACGA
CAACGGCTGGAGGGGCCACGTCCGGATCCGGAGCAGCCTCCGCGAACACGAACAGCAATTCCTCGGCCTCATCCAGCAC
AGTGGCAGCTGCACAGGCGGCTGTCTACAGCGGCGGCAACACGGTGACCGGTAGTTTGGGCAGCGCCGGGGTGGTGGCT
CGTGGCTTCCGCAGCCACAGTCCCACCCACCGGCGGAGGAGTCGCGAGCGCCAACGGCGCACGCATGGCTCTGACCAGG
GCGGTCTGCTGGCCTACAGCGGTCTCGTTGGCGTCAACGACATGTCGGATTTCTTGGGTCCACAGCAAGGTGGAGGAGG
CGGCGGCGGCGGTGGCGGTGGAAGCGCAGGCACGGGCAGCGGTCTGGAGGATTCCCGGCTGTCCGGCAACGAGGACTAC
TACTCGTCCTTCGTCTCAGACGAGTTCGACAGCAGCAAGAAGGTCCATCGCCGCTGTCACGAACGCAGCTCCAGCGTGC
AGGCCATCGACCGATTGAACACGAAGATCCAATGCACCAAGGAGTCCATCCGACAGGAGCAAACTGCCAGAGACGATAA
TGTCAACGAGTATCTGAAGTTGGCAGCCAGTGCAGACAAGCAGCAGCTGCAGCGCATCAAGGCTGTCTTTGAGAAAAAG
AACCAGAAGAGCGCACACAATATCTCGCAGCTGCAGAAAAAGCTGGACAACTACACAAAGCGGGCCAAGGATTTGCAGA
ATCACCAGTTCCAGACGAAGAGCCAGCACCGTCAGCCGCGCGAGGTGCTGCGGGACGTCGGCCAGGGTCTCCGCAACGT
GGGAGGCAACATCCGCGATGGCATCACCGGCTTCTCCGGATCGGTGATGTCCAAGCCACGGGAGTTTGCGCACCTGATC
AAGAACAAGTTTGGCAGCGCCGACAACATCAACCAGATGAGCGAAGCCGAGCTACAGGGCATGCAATCTGCCAATGCCG
ATGTTTTGGCCAGCGAGCGCCTGCAGCAAGTGCCTGGAGCCGGAACCTCGACAGGCTCAGGCGGCGGCGGGCAGAACAA
CAACACCGGCGGAACGGGAAGCGGCACAGGAAAATTCAACAGTGACAATGGCAGCGAATGCAGCAGCGTAACTAGCGAA
AGTATACCAGGAGGGTCTGGTAAAAGCCAGTCGGGAGCCAGCCAATACCACATAGTGCTCAAGACATTGCTAACAGAGC
TGGCCGAGCGAAAGGCCGAGAACGAGAAGCTCAAGGAGCGGATCGAACGACTCGAGACGGGCCAAAAGGAATTCAACAA
TCTGACCGCCACACTCGAAAGTGAACGTTATCGTGCCGAGGGACTCGAGGAGCAAATCAATGACTTGACGGAATTACAT
CAGAATGAAATTGAGAATCTGAAGCAAACGATTGCCGACATGGAGGAGAAAGTACAATACCAAAGCGATGAAAGACTAC
GTGACGTCAACGAAGTGCTCGAGAACTGTCAAACGAGGATATCGAAAATGGAGCACATGTCGCAGCAACAATATGTCAC
CGTCGAGGGCATCGACAATTCGAATGCGCGGGCCTTGGTTGTGAAACTCATCAATGTGGTATTAACGATACTGCAAGTG
GTGCTCCTGCTTGTGGCCACCGCTGCAGGCATCATAATGCCTTTTCTCAAAACGAGGGTTCGCGTTCTCACAACGTTTT
TGTCCATTTGTTTCGTCATCTTTGTGATACGACAGTGGCCGGATGTTCAGGACATTGGATCCGGGCTGGTGCGGCATCT
GAAGCAATCGCTGGTGGTGAAG
>CG10210-PA scaffold_4820:8447269-8450996:+
ATGAGTGAGATTAGGGGCGAGGAGAACCTCGAACGGTTGCGCAATTATATCCTGCGACCGGAGCTGTCCCTGCACAATC
CCCTGCCGGATGTTTTGCCCCGCAAACTTGATCCGATGCGCCTGTTGCATGCGCCTCTTTGTCCGGGAAGCACCAAGCT
GGCACCTCGCCGGGATCAGAGTGGCCAGATACTGGAGTTCGTGGAAGTGGACCTGGAGGATGTGGGCGCCAGTGCCAAC
AACTCTATGTCTATGCAACGGGAGCCGGGTTTGCTGGAAGAGGCGACGCGTGGCTCCCACTCGAATTTTCCCTTTTGGC
CTGGTGGATTCGATGAGCAGCGCCAACAGATCGCAGCTCTGGATGTGGACAACTTTCAGTTCGGAGATAAGCTGCTAAC
GGTGCCACCGGGCTTTACCTCTGGCTACGACTTCTCGCAATCACAATCCGTAACACTGCCGCCTGTGGTCGCCGATCCC
AGTAACGTGGATCTATTAGAAAACCTAGAGCAGGATCTAGACGTCCAGGAGTGGATGAAGCTAACGCGCAGTGAGGGAA
CAAGTTCCACTGGACCCCCTCAAGGTGCCAAACAGTCGAACGTGCAACTTCCTTCAGAGGATTTCAAAGACGTGGACGA
TCACATCATGAAGGCGGACCTGAAGCCTGTGCTGAACATTTCTACCACCACGAAGAACTTCAAGAGCGACTGGGCCGAA
ATGGTGGACATTAGCCAACCCATCAATGACTTCAAAGAACAGATACCTAGCCCCGCCATGGATTTTCCCTTCGAACTGG
ATGTATTTCAAAAGCAGGCCATTCTCAAGCTGGAACAACGCCAGTATGTTTTCGTTGCAGCCCACACGTCCGCTGGCAA
GACGGTTGTAGCTGAATATGCCATCGCCCTATCTAAGCGGGATCTCACCCGCACCATCTACACATCGCCGATCAAGGCG
TTGTCCAATCAGAAGTACCGCGACTTCCGAAAGACCTTCAAGGATGTGGGCCTTATTACAGGCGACCTGCAGATAGAGC
CCACCGCCTCATGTCTGATCATGACCACCGAGATTCTCCGCTCAATGCTGTATTGCGGCAGCGACGTCACGCGGGATCT
GGAGTGGGTGATCTTCGACGAGGTTCACTATATTAATAACCCCGAGAGAGGACATGTCTGGGAGGAGGTCATTATACTG
CTGCCCGAACATGTTAACATCATAATGCTGAGTGCCACCGTGCCCAATACCTTGGAATTGGCGGACTGGGTTGGAAGCA
CCAAGAAGAGAAAGGTCTATGTGATTAGCACATTAAAGCGACCAGTTCCTCTCACGCATTTCCTCTATACTGGTACTGG
AGAAAAGAGCCGCGATGACATCTTCCTGCTGGTGGACGCCCAGGGAAAATTTCTGCAGGGCAACTACGAGAAGGCCGTG
GAACGCAAAAAAGAGATGCAGGGCAAGGCCAAGGGCGGCGGAGCTGGGTCAAATAACCACTTTAATGCCAAGCAGGAGC
AGTACACCTGGATCGGACTAATTGACTTTCTGAGGCGGAACAACAAGATGCCAGTTGTGGCTTTCACTCTGTCCCGCAA
TCGGTGTGACTCTAATTTGGCCGCCCTGCAGTCGGTGGATCTAAACACGGAAAGGGAGAAGGGTGCTGTGCAGAAATTC
TTCTTGCAGTGTCTGGCCAAGCTGAAGCCACCGGATCGTACAATTCCGCAGGTTCTGGTTCTAAAGGACGCTTTGCAGC
GAGGAATTGGGGTGCACCACAGCGGCATCTTGCCCATTCTTAAGGAGATCGTGGAGATGCTCTTTCAGAATGGGCTAGT
TAAGCTGCTCTTCGCCACCGAAACGTTTGCTATGGGTGTTAACATGCCGGCACGCACTGTGGTCTTTGACTCCTGCAAA
AAGTTTGACGGACTGGAGATGCGTAACCTGAAACCCGGCGAATACATCCAAATGGCCGGCAGAGCTGGACGGCGTGGGC
ACGACGAGACGGGTACGGCGATCATAATGTGCAAGGGCAGTGTGCCACCATCAATGGAGCTACGGCCCATGATCCTGGG
CCTGCCGGATAAACTGCAGTCACAGTTTATTCTGCGCTATGCGGTTATCCTCACATGTCTGCGCATCGAGAGCATCAAG
GTGGAAGATATCATGCAGTTCAGTTTCAAGGAGTTTAACCAGAAGCTGCAATTGCCTACGCAGCAGAAGCAACTGCGCC
TGGCCGAAGACAAGTTCGCCATGCTTCCAACACTCGGCGAACATTTGCAACCGCTCGTCAACTTTTACGACAAGGCCGT
CGAGTATTGGAAGGAAAAGCACCGCATCATGAAATTAATTGTAACACAAGCCAAGATCCAAAAGGAACTGAAGGTTGGG
CGCGTCATTGTCATCACGCAGGGCAAGCACTACAATAAACTGGCCATTCTACTCAACATCAAGTCTGTCATGGGAAAGG
ATACCATCTATAAGGTGCTAGTGCTGGACCACCAATTCAAGGCAAAGGATAGCAACAGCCTCCAGCAAGGCGAGCTCTA
TTACAAGATACTTTCGTTGACGCCGCGGAACATGACCTTCCAGCCAGAGGGAATCGGGGGCCACACTGTGCTAGACATC
AAGGCCATAGACATTATCAATATCACCAAGAGCACATTGAAAGTCGATGCAGCTGCGATTATGCGGAATTGGGAGCAGA
GGCAGCTGGAGCGATTCAAGGATTCGCCCCCAGGTGCATCGGTGGTCAAGGCTGTCACCGAGCTAAACCAGCTGAACGA
TAGTTACATTGCCAGCGCGGATAACATCAAATATGTGAATCTCTCCAAGGAGATAATCGTGAGCGCTGACAGTGAGGTG
GCAATGCTCAACTACGTAGATCACCTGAATCGTCAGGTCGTCAATTTGCTGCCTCATACCAACATTGCCGGATTCGAGC
AAGAGTTCGCCAAGGTTTATGAGCGCCGAATGCTGGAGATCCACATTGAGGAGCTGCGCTTCAAGAACTCGGCGAAAAA
TTTGACCCTCTATCCGGACTACTGTAACAAGCTGCAGGTGCTGCGAGCCCTGAAATACATAGATGAACTGGAAGAGGTC
ACGCTTAAGGGAAAAGTGGCCTGTGAGATGGGCCAAAATGAGCTACTAATCACGGAGCTTATTCTGTGCAACATGTTCA
ACGATCTGGAACCGGCAGAAATAGCCGCTTTGCTCTCTGGCCTCGTCTTCCAGGCGAAGATGCGAGAAAAACCGGTAAT
ACCAGAGGCGATGAAGAAGTGCGTGGAGGCTTTTGAGCAGATCAACGATACAATTCTGGCCGAGGAGCAGCGCTTCCAG
GCAGCCATCGAGACCGATAATCGCCTAAACTTTGGTCTGTTGGAGGTTGTCTACGAGTGGGCTCGAAATAAGCCCTTTG
CTGAGATTATGCAACTAACCACGGTGCAGGAGGGCATCATTGTACGATGCATCCAGCAGCTGAATGAAACCCTGCGTGA
TGTTAAAACGGCCGCCATTCGGATTGGCAATCCTGGACTGCAGTCCAAGATGGAAGAGGCGTCGGCTGCTATCAAGCGA
GATATTGTATTCACCGCATCCTTGTACACAGAACTG
>CG10211-PA scaffold_4845:5738058-5751539:-
ATGACGAAGCCAGAAATGCTGATAAGTTTAATTTTATGGTGCCTTTGCGCTTCCAGTCTGGCACTCCACATCCCCGAGG
ACCTTGAGAATGCCGCCATCAATGCCCTGAGCTCCGAACGTGCCCGTTCCCTGACCCCCTGTGTATCCTCCGCGGACGC
AGAGGGCAGTGTGGCCGGTGACTACGACGTTTGCCCGCCGAGCAAGTACCGCCAGCCGACCGCTGAGTGCAACAACGTG
TCCCACAGGAAGTGGGGCGCCCGGGGAGACATCTTCCAGCGCCTGCTGGCCGCTGATTATGCCGACGGTGTGAGCCAGC
CGAGGACCTCCAAGGGCACCCATTCCCTACCCGATGCCGAGCTGGTGATCGAGCACCTGCAGCGCCATGTGGAAGGCGA
GCTGCGCCACGCCCACATCACTGCCATGCTGCCCGCCTGGGGTCAACTGTTGGCCAATGACCTGGTCGAGGTAGGACAG
CTGCCCATCTCCGGAAAGTGCTGCGAGCGCGACTCCGCCGTCAAGGATCCCAGCGAGCTGCAGCAGTGCTTCGTTCGGG
CGGGACCCGACTGCAAGGAGTACAAGCGATCGGCACCAGGATTCGACTCCGAGGCGTGCCAGAAGCACACTCGCCAGCA
AATGAACATTGCCTCGGCCTACATCGATGGCTCTGGACTGTATGGCTCCACTCGCCATGAGTTCGACCAGTTGCGCACC
TACATCAGTGGCGGCGTAAAGGTGGAGTCCTGCAAGTACTGCCAGGTGGCTGGAGCCACTGGAGCGCTGCATCGTGCTC
TGCTGCAGCAGCACAACAACATCGGCGAGCGACTGTCGCACATCAATCCGGATTGGTCCGAAGAGGATGTGTTCCTGGA
GGCCAGACGCATCATCACGGCCACCATTCAGCACATCACCTACAACGAGTTCTTGCCCTTGGTCTTGGGACAGGAAACC
ACTGCCAAGGAGGGTCTGAGACTGACCGCCGAGAAGCACTCGAGCAACTACTCCAGCTCGGTGAGGGGGGGAATCTACA
ATGAGTTCGCAACCGCCGCCATGCCCGCTTTCTGGAGCATGTATCCCCCAGAGATGCTGGCCAAGAAGATGTCCGCCCA
CGAGCTGCTGTCCATTGCCGCCCTGCAGAAGTCACTGGTTCCGAGTCAAACGAATGCCGAGGGTTGGTCCGAGTTGGCT
CTGGCCGTTCATCGCGGTCGTGACCACGGAGTGGCATCCTATGTGCATGCCCTTGATCTCTGCGAGCGTCGATTCGCCG
ACCAGAGTGCTGCCAATGTGAGCTTCGATACTTTAGCCCAGATTTCCAACATTCCCGAGGAGTACATCACCAATCTGCG
TGACATTTACCAAAATGCAAAGGATATTGATTTGTTGGTGGGTGCCCTTCTGGAAGAGCCCGTGGTTGGAGCTCTATTT
GGACCCACAATTAGCTGCTTGCTGACCCTGCAATTCGAGCAGCTGAAGCAGACCGATCGCTTCTGGTACGAAAACGAGA
TCCCGCCCTCGTCCTTCACTCTGGATCAGCTGAAGAGCATTCGCCAGACGACTCTGTCTGGCTTGCTGTGTGGTTCCCA
TCAAGTGAGCACCGCCCAGTCCAAGGCTTTCATTCTGGAGGACAACTACCTGAATTCCATCTTGGACTGCGACCAGCTG
CCCAAGTTTGATCTGAAACCATGGCAAGTAAACCCTGAAGATGAGTTGCACGTGGACCACGTTGAGGTGGAACCAGCGA
CCAAGGAAGCAATTGCCGAGCTGAGTCCCGAATTGATCGAGGCCGCTGTGGAGCGTGCCAAGGAAGAATTGGAGGAGCG
TAGGCGCTTCGAGTACGAAGTGTGGCGCACTAAGGGTGGCATCAGTGCCCGGTCCCCCGACGGTACGGCTGCCTCCTTC
AGCAAGGCCAACTTGGATGCCCTGAACCTGGCCAACTCCTCCCTGATCTTCGAGCTGACCTCCAACGAGATTGTGAAGA
CCCTCAACCACTTAACCAGACGCAAGCGTCAGATCTTCAATCCTAACCAGAATGCCTTTAATCGCAACGAGCTGACCGA
TACCCTGCAAACGGTGGACATTAGTGGACTGCTTGGCGGTGCCCAGAAGCCACTGGATACATGCCCGGAACCCAGTCAG
CAGTGCGATGCGAACTCGCCCTTCCGTACTCTGTCCGGAAGGTGCAACAATCTGCGTAATCCCAACTGGGGCAAGTCGC
TGACCACTTTCTCCCGCCTGCTGCCCGCTCAGTATGAGGACGGCATCTCGGCACCCAGATTGACTGGAGTGAGCGGCAC
CGCTTTGCCCAATCCCAGAACCATTTCCACCACAATCCATCCTGATATTTCCAACCTGCACACTCGCTACTCCCTGATG
GTTATGCAGTTCGCACAGTTCGTCGACCACGATTTGACTTTGACCCCCATCCACAAGGGTTTCCACGAGTCCATTCCGA
GTTGCCGACCCTGCAACTCCCGCCAGACGGTGCATCCCGAATGTAATCCCTTCCCGGTGCCCGCTGGCGATTTCTATTA
TCCCGAAGTGAATGTGACCAGTGGCGAGCGTTTCTGCTTCCCCTCGATGAGATCGCTGCCTGGACAGCAATCGCTGGGA
CCCCGCGATCAGATCAACCAGAACACTCACTTCCTGGACGGCTCCATGGTGTATGGCGAGACCACTTGTCTGTCGAACA
AGCTTCGCGGCTTCTCCGGACGCATGAACAGCACCCAAGTGAGGGGCAAGGAACTCCTTCCGCTGGGACCCCATCCCGA
GTGCAAGTCCCGCAACGGTCTGTGCTTCCTTGGAGGCGATGATCGTGCTTCCGAGCAGCCAGGTCTGACTGCCATCCAC
ACCGCCTTTCTGCGTGAACACAACCGCATTGTTGAGGGTCTGCGCGGAGTGAATCCCCACTGGAACGGAGAACAGCTCT
TCCATCATGCCCGCAAAATTGTCAGTGCCCAAGTGCAACATATCGTGTTCAACGAGTTCCTGCCCCGCATTCTCAGCTG
GAATGCCGTCAATCTGTATGGTCTTAAGCTGCTGCCCCAGGGATACTACAAGGACTACAACCCATCGTGCTCTCCGATT
GTTTTCAACGAGTTTGCGGCAGCTGCCTTCCGTATTGGTCACTCTCTACTGCGTCCCCATATTCCTCGTCTGAGTGTCC
AGCACCAGCCTGTGGAGCCCCCACTGTTGCTGCGCGATGGTTTCTTCCGCATGGATGCCCTGCTGCAGCCTGGAATCAT
TGACGAAATCCTGCGTGGTCTGGTGGCCACTCCAATGGAGACCCTGGATCAGTTCATCACCGGCGAAGTGACCAACCAC
TTGTTCGAGGACCGCAAGATTCCTTTCTCTGGCATTGATTTGATCGCCCTGAATATTCAGAGAGCTCGTGATCATGGAA
TCCCCTCGTACAACAACTACCGGGCCCTTTGCAATTTGAAACGCGCCACCAACTGGAACGACTTGAGCCGCGAGATTCC
CACCGAGGTCATCAACCGTTTCCAGAAGGTCTACGCCAGCGTAGATGACATTGATCTGTTCCCTGGCGCCATGACTGAA
CGTCCCCTGCAGGGCGGCCTGGTCGGACCCACCTTGGCCTGCATCATTGGCATCCAGTTCAGGCAGCTGCGCAAGTGCG
ATCGCTTCTGGTACGAGAATCAGAACCCGGAAGTCAAGTTCACGGAGGCTCAGCTGGCTGAGGTCCGTAAGGTGACGCT
GGCCAAGATCGTTTGCGAGAACTTGGAGATCACCGGAGATATGCAGCGTGCTGCCTTCGATTTGCCTAGCAATTTCCTA
AACCCACGTGTGCCCTGCGCCTCGATGCCCCAGATTGACCTGAACGCCTGGCGCGAAAATGTCCAGGGCTGTCAGATTG
GCAACCGCAATGTTCGCGTTGGTGAATCTGCCTTCCCATCGCCCTGCACCAGTTGCGTCTGCTCCGCCGAGGGCGCTCA
GTGCGCCTCGCTGCGCATCACGGATTGCGGCCAGTTGATCCGGCAGTGGCCCAAGGAGGCTATCCTGCGGGATGAGGTG
TGCAACTCGCAGTGCGGCATTTATTTGACCGGTCAGCAGGCCAGTGGCTTCAATGCCCAGCAGCGACAGGGTCAGGCTC
AGCCACGTGTGACCCGATCCCGCAATCAGAATCTCTTCAAGTTCCCCGACCTGACGCCCTTCATTGCTTCCCTG
>CG10212-PA scaffold_4845:15101671-15105552:+
ATGTATGTTAAGAAGCTTGTGCTCGACGGCTTTAAATCCTATGGGCGGCGCACGGAGATAGAAGGATTCGATCCGGAAT
TTACGGCTATCACGGGTTTGAACGGCTCCGGCAAGTCCAACATCTTGGATAGCATTTGTTTCGTGCTGGGAATCAGTAA
TCTCCAGAATGTGCGCGCTTCAGCTCTACAGGATTTGGTGTACAAGAATGGGCAGGCGGGCATTACCAAGGCCACTGTT
ACCATTGTGTTTGACAACACAAATCCCGCCCAGTGTCCGCAGGGCTACGAGAAGTGCCGGGAGATCTCTGTGGCGCGTC
AGGTGGTTGTCGGAGGCAAGAACAAGTTCCTCATCAATGGCAAGCTGGTGCAGAACAAGAAGGTGCAAGATTTCTTCTG
CTCCATCCAGCTGAATGTGAACAATCCCAACTTCCTGATCATGCAGGGCAAAATCCAACAAGTGCTAAATATGAAGCCC
AAAGAGGTTCTGTCAATGGTAGAGGAGGCAGCGGGAACCAGTCAGTATAAAACCAAGCGAGATGCCACCAAAACCCTGA
TTGAGAAAAAGGAAACCAAAGTGCGGGAGACCAAGGTGTTGCTCGACGAGGAGGTGCTGCCGAAGCTGATGAAATTGCG
TCAAGAGCGCTCTGCCTACCAGGAGTATCAGAAGATCTGTCGCGACATTGACTTTCTCGTCAGGATTCACATCTCCGCC
AAGTATCTCAAGCAATGTGAGACCCTGAAGACGGTGGAGGCCAATGAGCACAAAATCGAGGATCGCATAGCGAACTGCA
AGGCCACTCACGCCAAAAACCTCGAAGAGGTCGAGAGAATTGAAAACTCCGTGAAGGAAATGCAGCAGCAAATCGATGC
TGAGATGGGTGGCTCCATAAAAAATCTGGAAACGCAGCTCAGCGCAAAGCGGGCACTGGAAGCTACCGCTACGGGTAGC
TTGAAGGCGGCCCAGGGAACGATTCAGCAAGATGAGAAGAAAATTCGCATGGCCTCGAAAAACATTGAAGATGATGAAC
GAGCTCTGGCTAAAAAAGAAGCGGATATGGCCAAGGTTCAAGGCGAATTTGAAAGTCTTAAGGAGGCAGATGCCACGGA
CTCGAAAGCCTATGAGGATGCCCAAAAGAAACTGGAGGCTGTTTCGCAGGGACTGTCCACAGATGAACACGGTCAAGCC
TCAACACTGCAGGAACAATTGATTGTGGCCAAGGAGCAGTTCAGCGAGGCACAGACCACCATTAAGACCTCAGAGATGG
AGCTGCGTCATACGCGTGGCGTCTTGAAACAACGTGAGGGTGAGACGCAGACCAACGATGCTGCTTATGTAAAGGATAA
AAGCCTGCACGATCAATTGGTGGCCGAGATTAAGAACTTAGAACGGCAGCTACAAAATCTCAATTACGAGGGCGGTCAA
TTCGAGCAGCTGAAGCAGCGACGCAATGATCTGCACATGCGGAAGCGCGATTTGAAACGAGAGCTGGACCGCTGCAATG
CCTCCCGCTATGACTTGCAATACCAGGACCCAGAACCAAACTTTGATCGGCGAAAGGTGCGTGGCATGGTAGGCAAGTT
GTTCCAGGTGAAAGACATGCAAAACTCCATGGCTCTAGTGCAAACAGCCGGCGGAAGTTTATATAGCTACGTGACGGAC
GATGATGTGACTAGCAAGAAAATCCTGCAGAGGGGCAACCTTCAGCGTCGTGTCACTATGATACCCATCAACAAGATTC
AGTCTGGCTCGCTAAGCAGAAATGTGGTGGAATACGCTCAAAACAAAGTGGGTTCCGAAAATGTCCAATGGGCCATGTC
TCTGATTGACTATGACCGCTATTACGAGCCTGTCATGAAGTTTTGTTTTGGCGGAACCCTTATTTGCAAGGACCTCAAT
GTAGCCAAACAAATCAGCTACGACCCACGTATTAATTGCCGTTCGGTGACTTTGGAAGGAGATGTTGTTGATCCCCACG
GCACTGTGTCTGGAGGTGCTGCTCCTAAAGGTGCTAACGTCCTGGAAGAATTGCACGCCATTAAGCAAATAGAAAAGGA
GTACAGAGAGATCGACGCTGAGATAGCCCAAGTGGAGAAGCAAATGACATCCATTGAAAACCTGGCTCACTCGTTCAAC
AAAATGAAGGAAAATCTTGAGATGCGACAACACGAGTTAACCATGTGTGAGAACAGATTGGCCCAAACAACCTTTCAAC
AGAATCAGGCAGAAATTGAAGAAATGAAGGAAAGGGTCAAGACCCTAGAGCAACAAATTATTGACTCCCGTGAAAAGCA
GAAGACCTCGCAAGCCAAAATTAAGGATATCGAGGCGAAGTTGGCAGATGCAAAGGGTTATCGCGAGCGTGAGCTGAAA
TCAGCCACCAACGAGGTCAAGGTGACCAAGCAAAGGGCGGAGAAATCTCGGGCGAACTGGAAAAAGCGAGAGCAAGAGT
TCGAAACTCTTCAATTGGAAATCACTGAGTTGCAGAAAAGTATAGAAACTGCAAAGAAGCAGCACCAGGACATGATTGA
TAACCTCGAAAAATTCAAGGCTGAGCTAGACGCTCTAAAAGCAAATAGCTCCGGTGCTGCGTCCGAGGTGACGGAGATC
GAACTGGCGATTAAGGAGCAGAAAGATAAACTGAACGCTCAGAACAAGGAGATGCGAAATCAGTTGGTCAAGAAGGAGA
AAATGTTGAAGCAAAATCAGGAGATTGAGCTGGAGGTGAAGAAAAAAGAGAACGACCAAAAAAAGATTAGTTCGGATGC
CAAGGAGGCAAAGAAACGGATGCAAGACCTCGAGAAAAAGTATCCCTGGATTCCGGAGGAGAAGAACTGCTTTGGCATG
AAGAACACTCGCTACGATTACAGCAAGGAGGATCCCCACGAAGCTGGCAACAAGCTGGCGAAGATGGAGGAGAAAAAGG
AGAAAATGGAGCGCACCCTCAACATGAACGCTATCATGGTACTGGATCGCGAGGAAGAGAACTTCAAGGAGACCGAGCG
CCGACGAAACATTGTGGCGATGGACAAGGAGAAGATTAAGAAAATCATAGTGAAGATGGACGAAGAAGAGCAGGATCAG
CTGAACAGAGCAGCTACCGAGGTGAACGCGAACTTCAGCGGAATCTTTAGCTCTCTTTTACCCGGTGCTGATGCAAAAC
TCAATCCCGTCCATACCAATGGGTGTCTTACCGGTTTGGAGATTAAAGTGGGCTTCAATGGAAAATGGAAGGAAAGTCT
CGGCGAACTTTCTGGCGGCCAAAAATCCTTGGTGGCTCTATCTCTTGTCCTAGCCATGCTCAAGTTCTCCCCGGCTCCC
TTGTACATTTTGGATGAGGTCGACGCTGCCCTGGACATGTCGCACACGCAAAACATAGGCAGCATGTTGAAGCAGCACT
TCACCAACTCGCAGTTCTTGATTGTGTCTCTCAAGGATGGTCTTTTCAACCACGCTAACGTCCTGTTCCGCACTCTCTT
CGAGGAGGGTGTGTCCACCATCACCCGGCAGGTCAGCCGACAGGCAACATCCAACAAACGC
>CG10214-PA scaffold_4820:8452661-8453281:+
CTTCGGAGCGTGGGCTTGCTTCTGAACCGCCAAATTCGGAGCTCTTTCACTTCCAATTCAACTAGCAGAATGAGCAGCG
CCTGTGGCTTAGACACGGACATCGTGTGGATGGACCTGGAGATGACTGGGCTGGACATTGAAAAGGACAAAATCCTGGA
GGTGTCCTGCATCATTACGGACAAGGACCTGAATGTAAAGTCCGAAGCAACCTGCTTCGCCATCAACCATCCGCAGGAG
GTCTACGACACGATGAACGATTGGTGCATGGAACAACATTACAAATCTGGTCTTGTAGATCGATGCAAAAGTTCAGATG
TAAAGCCCGAACAAGCCTCTAATCTGGTGCTATCCTATCTCGAGAGGAACGTACCAAAGCGCGCCTGTCCGCTCGGCGG
GAACTCCGTCTACATGGACCGACTATTCATCAGAAAATGCATGCCTTTGGTAGATGATTACCTGCATTACCGCATAGTG
GATGTGTCCACCATCAAGGAGCTGGTCAGGCGTTGGCGTCCTGAATTGCTGTCTTCCGCTCCCAAAAAAACCTTCACGC
ATCGCAGCATGGACGACATCATGGAAAGCATCAACGAGCTTAATTACTACAAAAAGAACTTCTTTAAA
>CG10215-PA scaffold_4845:15100436-15101272:-
ATGGAGGATTTCGATGATGACTCCTTTAACGATGTGCTGGGCTCCATGGAAATGCCAGCGGCAGCAAAGCAACCAAAAG
TAGATGCTCCATCGGCTACAGCTGTGAATCCTGCTCCCAGCAACAGTACGGAAACTAGTGGATCCAGCAGTTCCGCATC
CGGAAAGCCGGCTGCGAATCCGCACTGCGTTCTTGTGCACAGCAAACAGCGTGGCAATCCCATCCTGAAATCCATACTC
AATGTTCCGCTGGAGTTCCGCGACGACATCGTTCCCGATTATGTGGTCGGTCGGACGTCCTGCGTCCTGTACCTCTCGC
TGAAGTACCATAATCTCAATCCCGACTACATCTGCCAGCGTTTGAAGGTTCTGGGCAAGATGTACGAGCTGCGGGTGCT
ACTGGTCCAGGTGGACACACCAGAGCCAAACAATGCTCTCAAGAGCTTAACCAGGATATCGCTGTTGGCCGACCTGACC
ATGATGTTGGCCTGGAACGCCGAGGAGGCGGGTAAAATCATTGAGACGTACAAACAGTTCGAGAAGCGACCGCCTGATT
TGATTATGGAGCGGGTGGAGTCGAATCCACATCAGAAGCTTCTCGCTGCTCTCACCAACATCAAGCCGGTGAACAAGAC
TGATGCGGCCGCCCTTCTTCACACATTCGGCAACCTGGGCAACATAATCAATGCCAGCGAGGAGCGACTCTCCCAGGTG
ATGGGACTGGGTCCCCGGAAGGCCAAGAAGCTGTACAAAACCTTGCAGGAACCATTCCTTAGCAAA
>CG10217-PA scaffold_4820:8456992-8459082:+
ATGCATTATTACGTGGCTGCTATCTGCCTGGCGGGCTTTATGGGCTCAGCTATCGGTCAGTACAACCTGGTGCAGAAGG
ACAACTGCATCATTCCAAAGATCCTGCAGGGATCGTGGTTCTCCTGGGAAACGGGCCTGCCCACGCTGACGGTGATCGA
CGCCACCTCGATGTCCAGCCGAGGCTACTGCATCAACTACATGCGTCACAAGGGCGATGAGTACTCATTTGTCTTCAAG
GAGCGATCCAAGGACTGCTACCACTGCGTCAGGACCATCATCCGCACCCTCAATGTGTTCGAGAAGTTTGAGGGGCCCT
GCGTGGGCATACCCGCTGGACAGGAACCCACCGTGGACTATGTGTGTCGTGGTGTTAAGGATGACCAGCAGCTGATCAC
CCTCTTCAACGAGAACTTTGTGCCCATCAACTGCCGCTCGTCGCTGGAGGGAGTGTGGCATTTCACCTACCAGAACCGT
TTCCGATTTACGGGCGTATGCGATAAGCCTGATGCTCGCATTCAGTCCTGTCAAACGGCGGGAACCCAGTTCCTCATCC
AGAACCAGAAGTTCAACGTCACCTACCAGCAGTGCGAGGGTATGGAGGGCACATTCACCGGCACCGTGGAGTTCAGCTG
CCTGGGCGATTGGTTTGTGGGCAAGAACCATTACTTTGCAGTGGCCAACACGAAGGAGTCGCGTAAGGATGAGAAGTAC
CGCTGCTTCCTCAAAAATCGTGACGACGATCTGTACGTGGGCGTTTCCATTACGGCCGAGTGTAACACCCTGAAGACGC
CAGAAACCTCTCCGGAGCGTCTGAAGCTGACGCCCGTGAAGGCCGAATTTGTGGAACCTGGCTGCACGCTACCCCAAAA
CTTTAGCGGCGAATGGGTGAACACTGCCAATATTGATGCCGATGTGTCAATCAGTGAGACCCACATCAACGAGACGTAC
TATCCGGATAAAGCTCGATACCGAAAGACCATCTATGTTTGCCGAGAGCGACGAGGTAATCGTGTGATGATGGCTCGAC
TTACCGTCGACGGTTGCCAGAAAGATTACGTGTGTTTTGACTTTATGCCCCGCCACCACAACATCATTCGCTACCGAAA
GGGTTTGGCTGTGATCAAGGACGATTTCAGTACAGTCTGCTCCTGGGTACAGTTCCCCAATTCGGAGGCATGGAAATAT
GACCTGTTTCTTGCTCGAAATCCTGTGCCGGTTCGTTGCCCCGTTGCGGGAAAATTCAACTTTACGCAGCGAGGAGAAC
[truncated: 27,855,256 more chars]
