# Supplementary material for: Widespread Discordance of Gene Trees with Species Tree in Drosophila: Evidence for Incomplete Lineage Sorting
Source: PLoS Genet. 2006 Oct 27;2(10):e173. doi: 10.1371/journal.pgen.0020173 (PMC1626107; doi:10.1371/journal.pgen.0020173)
Supplement: Dataset S13 — (5.5 MB ZIP) [file pgen.0020173.sd013.zip › yakuba.orthologs.cdna.fasta]

>CG10000-PA chr3R:22720355-22722710:+
ATGTACGCGTGTGGAAAATATTGCAGTCCTCGGCGATGCGGCTTCTATATCATTGCATTCCTCATTTGTCAATTGGTTT
TCATAGTCATATTTATGCGGAGTGATCGCTATGATGATATATACGCAAGTGAACTGTTAGCTTACAAAAATGTCAGCTA
CCTGGATTGGCGTGCATTCATATCCCAAACACCAGAAACAACGGAGGATTATTACCAATATAACATTGAACTGAGTAAC
GCTTTGGGTCTCATACGTAAGTTGCCAGTAACAAGGCATTCCAGTTGCACCACTCGAAACCCAATACTTCCGCCCCCTT
TGGAGGCCAATGTGAGTGTGGTGATCAGTTTCCACAATGAAGCGCGTTCGATGCTGCTGCGCACCATTGTATCCCTGCT
GCTTCGCACGCCGGAGGACCATCTGCACGAGCTAATCCTTGTGGACGACGGCAGTCAGCGGGATGTGACCCTGCTGGAT
GACCTCAAGCGCTGGATGGGCGGAGTATTCGGGTCGAGGCAACGCCTGGGGCTCATCTTCCTCAGGAACGAGGAGCGCA
TGGGCATGATTTGGTCGCGCAACAGGGGCGCCTCCTTGGCCAGTGGACGCTATGTGCTCTTCCTGGACAGCCACTGCGA
GGTGAACGATGGTTGGCTGGAACCGCTGCTGGAGCGACTGGCTGGCAATGCCAATCTGGCGGTTAGTCCACTACTTGAC
CCCATTGATCCGACCACCCTGAGCTACCGGAAGGGCAACGAGATGCTGAAGGGCGGATTTGACTGGTCCCTGCACTTCC
ACTGGCTAAAACGCCAGCTGGCCAGTGGGGAACGCTTGGAGATGCCCTACCAAAGTCCTGCCTTCGCTGGCGGTGTGCT
GATGATGTCACGCGACTGGTTCCTTAGGCTGGGCAGCTTCAATCCGTATCTGAAGATCTGGGGCGGCGAGTCCATCGAG
CTGGCCATTAAGCTGTGGCTTTGCGGTGGACAAATTGAGATCGTGCCCTGCAGTCGAATCGGACACATCTTCCGCCGCC
GCCACGCCTTCGACTTCCCATCGCAATTCGACCAGCAGTTGAGTCCGGCCCAGGAAATCTATCTGCACAACTCAAAAAT
CATAGCCGAGTCCTGGCTGGACGAGTATAAAAATATGTTCTACGCACTGAGGCCGGCGGCCAGGCGAATTCCACTGGAG
CACACCTATGATGAGCTGCAGCGGATGCGAACGGAGCGGCAGTGTCATCCTTTCGACTGGTATCTGCGGCATGTCAGCC
CCGAACTAAGGATGCACTTTGACGAGCTGTCGGCCACGGGAACGTTGCGGAACGAGGATCGGTGTGTGCACGCCAGGCA
CAAGGACTCGCAGCTGATCCTAGCCAGCTGCTACCTCAGCGACATTACCCAGTGGAGCCTGCTGCGCCAGAGTGGACAG
CTGAGCACCCATCGGGAATTCTGCCTGACTGTGGGATTCGGGATGCGAATAGCACTGGAGCCGTGTGGCCGCAATGAAA
CCGCGAGGAGGTCGCAACGATGGATGCGCCTAGGCACCCGGCTCATGCACGCCGAAACGCACCTGTGCCTGGATAATCC
GCTCAAGGAGCGATTGGAGATGAGCACCTGCCGTTCGCATGCCGTATCGCAGTCGTTTCAATTTGCATTGGAAATGGAG
GGGCGCACA
>CG10001-PA chr3R:22727994-22734585:+
ATGGAGAACACTACACTGCTGGCTAATATTAGCCTAAATGCAACCAGAAATGAGGAGAACATCACCTCATTCTTCACCG
ACGAAGAGTGGCTGGCCATCAATGGGACATTGCCGTGGATAGTGGGCTTCTTCTTCGGCGTCATTGCCATCACGGGATT
CTTCGGCAACCTACTGGTCATCCTGGTGGTGGTCTTCAACAACAACATGCGCTCCACCACCAACCTGATGATTGTGAAT
CTGGCTGCCGCTGATCTGATGTTCGTAATCCTCTGCATTCCCTTCACGGCCACCGACTACATGGTGTACTACTGGCCAT
ATGGAAGGTTCTGGTGCCGCAGTGTCCAGTACCTGATTGTGGTGACCGCCTTCGCCTCCATCTACACGCTGGTGCTGAT
GTCCATCGATCGCTTCCTGGCGGTGGTCCATCCCATTCGCTCGCGGATGATGCGAACGGAGAACATCACCCTGATTGCC
ATCGTAACGCTGTGGATCGTGGTGCTGGTGGTTTCGGTGCCAGTTGCCTTCACCCATGACGTGGTGGTGGACTACGATG
CAAAGAAGAACATCACCTACGGCATGTGCACCTTCACGACAAACGACTTTCTCAGTCCGCGCACCTACCAGGTCACCTT
CTTCATCACCTCGTACCTGCTGCCCCTGATGATCATCAGCGGGCTCTACATGCGCATGATCATGCGGCTCTGGCGCCAG
GGAACCGGCGTCCGCATGTCCAAGGAGTCGCAGCGCGGACGCAAGCGGGTCACCCGCCTCGTTGTCGTGGTGGTCATCG
CATTCGCCTCGCTCTGGCTGCCCGTCCAGCTCATCCTGCTGCTCAAGTCACTGGACGTCATCGAGACGAACACCCTCAC
CAAGCTCGTCATCCAGGTCACCGCCCAGACTCTGGCCTACAGCAGCTCGTGCATCAATCCGCTGCTCTACGCCTTCCTC
TCCGAGAATTTCCGGAAGGCCTTCTACAAGGCCGTTAACTGCTCGTCTCGATACCAGAACTACACATCTGATTTGCCGC
CGCCGCGCAAGACGTCCTGTGCCAGGACCTCCACCACTGGACTC
>CG10002-PA chr3R:22897749-22898576:+
GAGATCTATCAGTTCATCATGGATCTGTTCCCGTTCTACAGGCAGAATCAGCAGCGCTGGCAGAATTCCATTCGGCATT
CGCTGAGCTTCAACGATTGCTTCGTGAAGATTCCCAGGACGCCGGACAAGCCAGGAAAGGGTTCGTTTTGGACACTGCA
TCCGGATTCGGGGAATATGTTCGAGAACGGTTGCTATTTGCGGCGACAGAAGCGTTTCAAGGACGAGAAGAAGGAGGCC
ATTAGGCAGCTGCACAAGAGTCCGTCGCACAGCAGCCTGGAGGCGACCAGTCCGGGCAAGAAGGATCACGAGGATTCGC
ACCACATGCACCACCACCACCACAGCCGACTGGATCACCATCAGCACCACAAGGAGGCGGGCGGAGCATCGATCGCCGG
CGTGAATGTACTGAGTGCGGCGCACAGCAAGGACGCGGAGGCCCTGGCCATGTTGCATGCCAATGCCGAACTGTGCCTC
AGCCAGCAGCCGCAGCACGTGCCCACCCATCACCACCACCAGCACCATCAGCTGCAGCAGGAGGAGCTGTCGGCGATGA
TGGCCAATCGGTGCCATCCGTCGCTGATCACCGACTATCACTCGTCGATGCATCCGCTGAAGCAGGAGCCCTCCGGCTA
CACGCCCTCCAGCCACCCGTTCTCCATCAACCGCCTGCTGCCCACGGAGTCCAAGGCGGACATCAAGATGTACGACATG
AGCCAGTATGCCGGCTACAACGCCCTCAGTCCGCTGACCAACTCACACGCTGCCTTAGGCCAGGACTCCTACTATCAGA
GTCTTGGCTATCATGCGCCCGCCGGAACCACGAGCTTG
>CG10005-PA chr3R:12806112-12807774:-
ATGTCGGGATTAATGAATGGCTTTCTGCTTTTGTTCGCCTGCAATTTGCTGTCGGCGGTGCACGTCTCTGCCAATAAGC
AGCAGAAAAATCAAAACCAAGAAATCTGGGAACAAGACCTTTCCGACACCTTTAAAATCGAGGGCAGCGACCAGGGCAT
CCAAAAGGTGAACCTCAAGTGCGGAGCGGACTCCATGAACGTGGTGCTGGAGACGGAAAAGCCCTTCACGGGCGTCATG
TACACTCGTGGAAGCTTCTACAAGCAGTCTGCGCCGTGCTTCATGAAGCCCACTTCCAGCCAGGGATCCCGCACCATGG
AGATGAACTTCCAGCTGGACCAGTGCCAAACGATCCGCGATGGTGACCTCTACACCAACATCGTGGTGATCCAGAACGA
TCCCGAGCTGATCACACCCGGAGATTCGGCCTTCTCGCTGGAGTGCGACTTCCGGCAACCTCGCAGCCTGGACGTGGAG
GCCAGCATGCAGGCCAGGGACAGAGTGGCCACTGGCTCCAAAATCACACTCACAAGTCCTGATCCCGCGGCACCCACGG
AACACCTACACAACTCGGTGGTTAGCAACAGCGACTCGGTCGCATACATACCAAAGTTCAGCCGACCAAACAGAACCAT
ACACCTGGGCTCCGTGGAGGAGGTGACGCTGCCATCGTCCTCCCAGGCGCGAGATGAGCTC
>CG10006-PA chr3L:15231352-15234275:+
ATGTTCAGCCTGAACCTGGGTCAAATCCAATTCGATCCCTCGCACACGATCGATCAGCATCGACCTCAGGGATACTCCA
ACCAAAGAACACGTGGCTCCAATGTCACTTATTACTTTGAGCCAACACAAGTCAATACCACCGATGAGGAGGCTTTGGA
GGTGCAAATCTCTCCACCTGGCAATCGCTCAAAGGCGGAGTCGGAGGCCGAGGTTCCTGAATTCCTGGAAATGCATGAT
CCCAAGCACCGCCATCCGAGGGAGAGTTCAGAACCTGTTGCAGCTTGCTTATCGCCCAAGTCGTTGCTTTCCCTCATCG
TAAACCACAACGATCTCCACAAAAACATTGCCTACCGCAAATTGCTCATTAAGAATGACGCTAGTGCAACTGATGCCAT
CCACAATTCTGAAGAGGAATACAACGAATTCATCAACTCGGTGCGGATCACTCCGCGAGCTTTTATGAAACTCTGCCCA
GCTCTATTAGCCCAAATCGATAATGGAGTGTGCAAGCAACCAGCTGCTCGATCGGAAAACCTTAACAATAAGAACCAGA
AGATATGGTACGCTTGGATCTATGCCAGCATCACCATGTTTATACTCTCCGCTTGCGGTTTGCTGGGAATTCTTCTGGT
TCCTCTGATGAAGTCAGCTGCCTACCAGGAAATCCTCAAGTTCCTGGTCTCTATCGCTGTGGGCACTTTGGCTGGCGAT
GCCCTCATGCACTTGCTGCCACATGCTCTTTTCAAGGAGGAAAAGCACGAGGAGGAAGTCACTGGCATTAATCCCTTGG
AATCAGATCACAAGCATAGCAATGAGGCGGCTCTGCTATGTGGTTGTACTTTCCTGGCGGCGCTATTCATGTATATGCT
GGAGAACCTGATACCGCTTCTCAAGGGAGGTAAGCCAGGTGGCCATGGACATAGCCATGGACATGGTCACAGCCACAGT
CACGGACATATGGAGAAGCCCGCTGCCAAGGATGCTGTTGAACTCCCCCTTCCGCGAGAACTCAATGTGATGCTGCAGG
AGGCCAAGCTGGACGAGAAGACCCCTGATCGACCGCTCACTCCAGTAGCCTTCATGGTAATCATCGGAGATGGCTTGCA
CAATCTGACCGACGGTTTGGCCATAGGTGCAGCCTTTGCAAGTGATCCGGTCACTGGATTTGCTACAGCCTTTGCCGTT
CTCTGCCATGAGTTGCCACACGAACTAGGCGACTTCGCACTGTTGCTCCAAACAGGTGTCTCCATGCGAAGAGCCATCT
ATATGAACATTGTTAGCTCAGTTCTCAGCTTTGTGGGCATGTCCGTGGGTCTGTTTATCGCGGGAATTGGAGATGGCAT
GACCCAATGGATTTATGCAGCCACCGCTGGTTCCTTCCTTTATATTGCCTTTGCCGATCTGGTGCCCACAATGAGTGTG
GCCCACAATCCGGAGATGGCCAAAGATCCAAAGGGTATAATAATACAAATTGTTGGTATCCTTCTGGGTGGACTGATAA
TGCTAGCTATTGCCCTAAACGAACACGATTTAGAGGGTCTGTTCAAGAGCTTT
>CG10007-PA chr3R:12803816-12805189:-
ATGGATCATCGGGTTTTTCTGTCGCTGATCTTTGTGCTCAGCGGCACCTTCAACGTTCTGGTGGTGAAGTGGGCCAATC
AACAACAGGTAATCGGCAGCGATGGCAAACTCCATGGATTCCAGCACCCTGTGGTGTTCACACTGCTCATGTTCCTGGG
CGAGTTCTTGTGCTTTGTGGTCTTTAAGGTGATCCGCCTGATCTCCAGTCGTCGTGGAGTCATATCCGATCTGGATAGC
ATCTTGTCGCAGGACAGCAGTGAGTTCCGCCCTGTGAGCATGCTACTGCCCACCTTGCTGGATGCAATAGCCTCCATTT
TGCTGTTCACCGGACTTTACTTGACTTATGCCACCAGCTTTCAGATGATAAGGGGTGCCGCTCTGATCTTTGTGGGCAT
CTTCAGCACCATGTTTCTGAACCACACGCTGACCGGGCGGCATTGGCTGGCCATCTTTACGATTTCCTGCGGCCTGCTG
GACATTATCAGTCTGGACGTCCAGCGCGTTGAGTACGACGTGGTCACGTTGCCGTACACGGACAAAAAACCCATTCTGA
CCGGCGACTTACTCATCATCATTGCTGAGATTCTGCACGGACTGCAGTATGTTTACGAGGAGAAACAGCTCAAAACCTC
GAATGTTGCCCCACTGCAAGCTGCCGGCTGGCAGGGAATCTTCGGCTTGGGCATCACCTCGCTGCTGGCCATTTGTATG
AACTTCCTGCCGAGCATAGATCCATTTAACCACAGTTCGCGTGCAGTTTTCGACGATTGGGGTGATCTCTTTGCGGCTT
TGCAAGGGAATATTTCGTTGATAATGGTTCTGATTGCCTTCACTATCTCATGTGCCATGTACAACTTCATTGGGCTCTT
CATTGCGATGTACTCGTCCAGTGCCAACCGACTTCTGGCCGATGGTCTACGCGTATACTTCATCTGGGTGTTTGTGATT
GTCATGGAGTGGGAGTACATGAATCTGGTCACGATCATGGGCTTCATCATCCTGCAAATGGGTATCATTCTATATCGAC
AGGCCCTGTTCCTCGACTGGTATCGAGCTGCTGTGGCCCGCTGGTATCGCGCTCGCTACGTGGATTTGGGTTCTGAGAA
TGCAGCTGTTCCGAACAGCCGGCCAGCGGATGTGATC
>CG10009-PA chr3R:22880111-22881181:+
ATGCCGAAAAAGAAGACTGGGCAACGTAAGAAGGCCGAGAAGCAGAAGCTGCGTCTCAAGGAGATCCGCAGCAGGGAGG
TGCCCCTGGCGGATTTGCCTTGTAACGCGCCGATGGAATGCGACAAGTGCGAGAAGAAGCAGAAGTCGAGGGCCTTCTG
CTATTTCTGCCAGAGCATTCAGAGATTACCCATTTGCGCCCAGTGCGGGAAGATCAAGTGCATGCTGAAGACCGGCGAC
TGTGTGGTCAAGCATCCGGGTGTCTACACCACGGGCCTCGGAATGGTGGGCGCCATCTGCGACTTCTGTGAGGCGTGGG
TCTGCCACGGACGCAAGTGCCTCCAGAACCACGCCTGCACGTGTCCGCTGCAGAATGCAACCTGCCTGGAGTGCGAACG
CGGTGTCTGGGAGCACGGCGGCCGCATCTTCAAGTGCTCCTTCTGCAACGGATTCCTGTGCGAGGACGATCAGTTCGAG
CACCAGGCCAGCTGTCAGGTGTTGGAGTCTGAGAACTACAAGTGTCAGTCGTGCAACAAGCTGGGTCAGTACTCCTGCC
TGCGGTGCAAGACTTGCTACTGCGAGGATCATGTGCGTCGCAAGGGCTTTAAGTACGACAAGAACAAGCCCATTCCGTG
CCCCAAGTGCAACTACGATACCTCGGTGACCAAGGACCTCAGCATGTCCACGCGATCCCACAAATTCGGGCGCCAGCAA
CAAGGTGGCAACAGCGACGACGAGGAGGGATACGGTGGATACTACGGAGCCAGTGGCAGTGGCTACTATGGTGGTGGTG
CCAGTGGTGGCTACTCCTACGGCGACGATGATGATGAAGATGAGTCCGATGGCGACTACGAGGATGAAAGTGATGAAGA
CGATGATGATGATGAGGAGGAGGACGAGACTACGGAAAGCGAACCAGAGAAGGAAACCGACAAAAAGGCCACCAAA
>CG10013-PA chr3R:13161643-13163028:+
ATGCCTTTGGACCAAGTTATAATCGCCTACATGCGCAGCAACAACTGGATCAACGTCCTCCTGCTAAGATCGATTAACC
TCTACCAACCCGTCCTAGTCGAGAGTTCCAGTGTGTCCGAGTTGATAGAGGTCAGCCCCAATGGGATCAGCTGGCACGA
GCAGAACGTGGAGTACCGCATCATGGTGAACGAGTACTTCAATATTGGCACCAAGACGAATGGTGGCGAGGTGCCCTAT
TCCCTGGTCGAAATGCAAGGCAATCACGTGTCATTTGGCTTAGTTCTCCGGAGGATTAGGCACCGCGTTTTGGATGAGC
TCACCATTGACGTGGAAGAAGGGCAGCTGCCATTGCGTATTCCTCCACACATGCCCTGTTCCCTGCACTGCAGCAACTG
TGCGAATGAAATCATTGGACCAAGGCAGTATGATCGGATCCAGGAGGTTCCGATGACAACCATGAAGCCGCACCAATTC
TTCTGCTCCCGCACCGGAATTCCAGTGTATCCCTCGGAGGAGGAGCTCTACTACGGCCTCAACTACCTGGTCGTATGCC
CCGAGTTGGTGGGCAACGGAATCATCACCACACGAGGTCGTCGGCGCGTCCAGTGCTCCCGTTGCAAGCAGTGCGTTGG
TGAAATTATTGCCAGAGATGTGGGTGTGCAGCTGTATGCAGATACCTTGCGATTTGTCACCTCGGATTCCGCGCTCGAA
CTCAAGGAGATCTTTGGCCATGTGACACCCACCCAAGTCATGATGCGCCTGATGAACGACGCCGAAACCTATTGCGTGG
ATCAGAGTCGGCTCTTCCTCAAGGCGGTGCGTCCAGATGGCCAGCTGCAGCTACTGCACATGCAGGTGGACACCAAACA
GATGCACATTCTGCGCTCCGACTTGGGTGTATCTGACGATGTGAAACCCAGTGCTGACTTACCCCTGGAGGCCGACACC
AGCAGCGAGAGTGACTTGGACATGAATCTAAGCGATACAAGCAGCAGCAACTCCGTTCCCCAAACAGGAATTGACGAAA
TGGCAACACCACCGCGGCCCACAACCCCCAAGGGAAGTCCTCCAAAAGCCGTGCAATATGTGCGGATGCGCGGCTTTCG
TGGCTGGCGCGTTAAGTATCTGTTCTCCGGAAATGATCGCGATCTGATCGAAAACCACGATGTTATCGTGACTTGGCGC
GAAAGAACCCGCCTTTTGCACATCTCCTACACGATGATGACAGATCTCTTGGGCGAGTTTAATGCGAACGAGAATCTGT
TGGCCAGTTTGGAGAAGATGTCGCCACCCGTCAAGACCGACAGTCCCCGACACAGCTGCATAATCTTTGAGCCCGATGA
GGAGTTCTATGCCAGGCAGGAGCGATTCGCCAGAACTTCTCAA
>CG10014-PA chr3R:13058905-13060377:+
ATGAATTACCTGATTCAGCGTGGCAAGATGCGCCAACAGGCGATTAATGTTCCGGAGGGTCTGCCGGAACTCCTTTCAG
ATGTTACACGGGAGGTGCTCAGATGTCAGCCGAAGAAGGAGTGTCTCTGCCAGTTCATCATCGACTATCTGCATTCGGT
GATCGTGACCAGGGAAAAGGCTATGGTGGCCAAGACCATTTTGGACCGTTCTCTTCGCCAGGTGGAAAGCATAATATCG
GACCTCTGTATCTGCGATCTCTCCAAGGAGAAGTCCGAGTTGATGGGACAGGTTATAGAGGACTGTTTCCGCAACTTCC
TCGAGAAACGGCGCTGCGAGATGCGGCGTGGCAAGCAGGCGATAAACTTCGAGGATGTGGACATCCTGGAGGAGCTGCT
GCAGAAGTGCAAGTTCACCGACGAGGAGCTGGTAATGTCACGGCCGGCCATCGAGAGTGCCTACAAGCGCTTCGTGGAC
GCCTACATGTCCGCTGAACGGGGAGCCGATGGAACGGAGCTGCTATACCAGTACTTCCGGGACAGGGAGCTGAAGCGCA
TCAATGAAGCCATGCGCAACCAGGCAGCCATCACGATCCAGTCAGCTTGGCGTGGATACTGGGTTCGCCTCCAGTTCCC
ACAAGAAGTTTGCGTCTGCGTCTGCGCAACGGAAAAAGTGGACGATGAGGCGGAACTGCGCAGGGAACATGCAGCGAGT
GTTCTTCAGAGATTCTTCCGCAAGGTCATGTTGCGCGTTGCTACCAAGCCAATCGTAGACCCTTGTGCCGAACCCACGG
ATGCCACCGAACTGGAGGCGACCTCTTCCCCGGACACAGCAAGGGATGGCTATGACGACGTAACTCTCACCACAGCCCC
GACAACTGGTCCAGGAACTGCTGCGATGACTGCCGTTCCAACACCGCCGGCAACAGCTACCGGAACTGCTCCCGGAACT
GTGCCGCCATCTGAGCCGGGCACTGCTCCGGCCACGGCCAGAACTTCGGCCACCAATTTAGCAGAGCCAGCCGCTCAGG
ACGAGGCTGCGGAGGCCCAGCCAGCTGCAGAAGCTCCTGCAGCAGAGGCGCATGCGGATGAAGCAGCACCAGCAGCAGC
CGAGGAGGCTGCACCACCGCCCCCAGAAGAGGCTGCACCTGAAGCCGCCGCAGAGCCGGCACCACCTCCACCAGAAGAA
GTAGCGGCTCCACCGCCCGCGGAGGAGCCCGCTCCCGCAGAGGAGGCTGCTCCAGCCGCAGAAGAAGCTCCCGCAGAAG
AGGCA
>CG10016-PA chr2L:3568995-3570278:+
ATGTTTGCTGTAATGCGAATCGACAACGATGACTGCCGGTCCGATTTCCGCCGCAAGATGCGTCCGAAGTGCGAGTTCA
TTTGCAAGTACTGCCAGCGGCGATTCACCAAGCCGTACAACCTGATGATCCACGAGCGCACCCACAAGTCCCCCGAGAT
CACCTATTCGTGCGAGGTGTGTGGCAAGTACTTCAAGCAGCGGGACAATCTGCGCCAGCACAGATGTAGTCAGTGTGTT
TGGCGA
>CG10016-PB chr2L:3568995-3570278:+
ATGTTTGCTGTAATGCGAATCGACAACGATGACTGCCGGTCCGATTTCCGCCGCAAGATGCGTCCGAAGTGCGAGTTCA
TTTGCAAGTACTGCCAGCGGCGATTCACCAAGCCGTACAACCTGATGATCCACGAGCGCACCCACAAGTCCCCCGAGAT
CACCTATTCGTGCGAGGTGTGTGGCAAGTACTTCAAGCAGCGGGACAATCTGCGCCAGCACAGATGTAGTCAGTGTGTT
TGGCGA
>CG10017-PA chr2L:3718578-3719706:+
AACTGCGGCTTTCGCCCAGTTTTGAGTGAGCAGAGCGCCGTGGCAGCAGCGGCGGCAGCAGCGGCGGCCCAGCGTAGCG
CCAACCACCCACCGCTTTTCCTGCCACCCCACTTGGCCGCCCAGTTCAGCCATCAGCCGCTTTTCCCGGGACTGAAAGG
TGTTTCTCCATTCCAGAGCCTGTGCTCGTGCTGCTCCCTGAAGCCACCGCCGCCACCTGGCTCATCGGTGGTTGCTCCA
CTGAGCATTCCGGTGAGCAGCAGCTCGGCAGCCAGTTCGCCGGAGTCACCAAAGTCCTCCGGCCAGGGCTCCGCCCACG
ATCCGCGGTCCAATTCGGTGGCCGAGCTGCGACGCAAGGCGCAGGAACATTCGGCGGCACTGCTGCAATCGCTGCACGC
GGCAGCTGCCGCAGGATTGGCTTTTCCGGGACTGCATCTGCCACCGCTGTCCTTCGCCCACCACCCGGCCTTGGGGCAG
CATGTGGTCAATCACAACAATAACAACACGATGCGAATGAAGCACGAGGCCCAGGACATGACCATGAATGGCCTGGGTC
CTGGTTCAGGATCGGGAACGGGATCGGGTTTGGGTGCGGCAGGAGGCACTTCATCGGCCGCTCTCTTGGATCTGGCCGA
ATCCGCAGTGGCATATCAACAGCAGCAGCATGCAACATTGTCGCCACCAACCACGCCCACGCAGCAGTCATCGGGGGGC
GTGGCAGCTGCGGACGGCTCTCCAGGATCAGGAGCGATCGCAGGATCGGGTTCATTGAATGGCAACGTGGTGCTAACCA
AAATGGAA
>CG10018-PA chr3R:18096305-18098684:+
ATGTCCAATATAGGAAAAATAAAGATAAAAGCAATTGCAGATCTGCAGGCCACTACACAAAAAAATGTGCAACCGGAAC
CACCGCTCACGACCAAGAACAGAACGCCGGAACAAAAAGGAAGGGGAAGAGCTCGTGCGGCTTCCACGACAAAAAAAAT
CCAACCAAAAGCGGAACCATGTTCAATCATAGCCAGCACTGCGTTCAAACGTTCCAGCAAGAAGACTCCGCTGCCAGGA
CAATTGCGCATAGATAGCTTTTTTGCAAGTGCTGTCAAGAACTACAAAGTTAACATGGTGCCAAATTCCTCCTCCAAGA
CGGTGGATCCTCCGTTGGCCAAGCGGAAAGGAAATCCCAGGGGACGCAAACGCCTGTTCGAGGAGTCTACATCCACTTC
CTTCGCCGCCACGGACAAGCTGGATGCGATACCGTCAGAGAAGCGAGTGCAGCCTAGTCGCCGTGCGAAAGGCAAGGAG
AACGCCCTCTCCGAATCGGAAGTAATTGACCTGTGCTCCGAGGACGAGCAGACCATCAAAACAAAACCTTCCGTAGTAG
CCACTCCCTGTCAAACAAGTTGCCCTGTAATAGCATCGAAGCTTAAAAGTCCAGAGGCTTCCGTACCAGAAACACAGCT
ATGCAGTCCCAAAGACAATCTATGCAGAGAGGAAATTTCGCACGTCCCCAAGAAATTCTCATCGTATAATTCTTCACCC
TCATCAACGGTTACAATCACAAAGGAAAGCCCGCTGGCCAAAAACTCTAAAAAAGGAACTGGACGCAAAGAAAAAAGAC
CAAAGCCTTGCCCGCCCTATAAAGTCGTGGAGGGTACAACCTTCTGTGTTGATGGTTTTCAGTTTGGGGATATAGATAG
AGTCACACATTACTTTCTCACCCACTTTCATGCGGATCACTACATCGGCCTGACTAAAAAGTTCTGCTATCCTCTCTAC
GTGAGTCCAACTACAGCGCGCCTGGTGCGAACATTTATTAAAATCGATGAAACGTACATTTATGAGATTGATGTGGACC
AGACCCTGACAGTAGATGGCGTCGAAGTAACCGCTTTGGAAGCTAACCATTGTCCTGGAGCACTTATGTTCTTCTTTAA
ACTGAGGTCTGGCGAGTGCATACTGCACACTGGAGACTTTCGGGCTAGCGCGGACATGGAATCCCTACCGATATTCTGG
AACCATGCAAACATCGACCTGCTCTATTTGGATACAACGTATCTGAACAAAAACTACGACTTTTGCCACCAAAGCGAGA
GCGTTGACCGAGCGGTTGATCTGGTGCGCGTCTTCTTAGAGAAAAATGCATCTAAACGAATACTTATCGTCTGCGGTTC
CTATGTGATAGGAAAGGAGAAGATATGGCTTGCCCTGGCGAAAGAGTTCAATCTGAGAGTTTGGACGGAAAGCAATCGC
AGCACTGCTGTAAGATGTCTGAAATGGCCAGAACTGGATTCCGTGCTAACAGAAGATCCCCGCGAAGCAAACTTGCACG
TTGTTGCAATGGGAAAAATCAGCTATCCGAGCCTGGTTGATTACTTCAGCTTATTTGAAGACCAATATGATATGTTGCT
GGGCATAAGGCCAAGTGGGTGGGAAAAAAACACAAAGCCTTCCTACGGAAAGCGAATTAGCACCATCGGCATCGAGTAC
TCGGAACACTCCAGCTACAAGGAGTTGGAGCGGTTTGTACGCTTCCTCAAGCCAAAGCGAGTCATAAGCACCGTTCCTG
TGGGTCGCGACTTATTTGTCACTGGAGATGTGCCGACACAGTGGTACAAGTACGAAGGTCGGGCATGTATGCTGAGTAC
AGGGTATCAGCCGTCGATATCCACTTTCCTAGCTACGCCAAAACGAGCTCTTGCTAAATTTAGTTCAGATATTGAAGTG
TTTTTAAGCCCCGTGGAAGAGAATGCTTTCGAAGGAAACAAAGATAACATAACAGATCATGTAACTATTATGTCTAGCC
CTACAGAAGAAGAGTGTTTTCGAAATGATTGCGAAATACCAGTTAAAAACGAGCCCCTGGGACCAGACTCGTCTCCAAA
CTCTGAAATAGTTGCTGGCAACAATGCAATGGAATCCCAAATTCCATATGTTGAAATATACATTAAAAACGAAACTTTA
ACTCAATGCAATGTTATTGAGGTCCAGAAAAGCGAGGCTGTCTTACTTAGTAGACTGGCATCGGATGCATCAGACGATT
GGCTCCTA
>CG10019-PA chr2L:3778866-3785704:+
ATGGTCATCCAGTGCACATGTGATTGCAACTGCAGTGATAGTAGAGATAACCGGAGCGTTATATCCTGCCTGCTCCCGG
GTCGCAGTCAGCCGTACAAGTTGGGCTCCACGTTCGATGGCGATGATATGGAGCAGAGGATACCGTACTACCGCCGCCT
ATCGAATACCTCATCGGCGCTCTATGGCAGCTGTCCCCAGTTGTTGCCCAGCAGCAGTAGCACAACCAACAACAACAAC
AACCGTCATTCCTGGCTGAGAATCCCCAAGAATCCGCAGGAGAATCCCGAAGCAAATCCCTCAGAGAATCCACGTCAGT
ACTCGAGTCTGCAAATTGCCGGCCATCCGGAAAGTGGGAACACTAACGCCCAAACGAAACCAGACCAGGATTCGTCGAA
CCAACGATATCTGTGCTACGAGTGTCGTTTCAATAATCAACCGCTGGCCTGGTGGGTCTCATGTCCACGGCTCTCGTAT
TTACCCGCTGAGCAAACGAAAATGCAGTCCACGGCCACGCCCACACGTCACTGCCACGGAGGCGTTGGTGGGGGCACCC
AAACCGCCCATACCCAAGCCACCAGCACACCACCCACCTTGCCCAGATTCCCGAGCAAACGGCATTGTGACAATTTCGG
CAGCTATGCCACATTGCCCACCATTGAGCACCAGATGACCATGCCCATGACGCCCCACTGCAGTCGACACGGTGGCGGT
GGCGGCGGTGGTGTAGTGGGTGGTGGAGTGGGTTCTGGCATGGCTGGTGTAATGCCCGCCCCACCGCCGCCACGCTACG
CAAACCCCAATTTAAATGGCTGCTGTTATATGTACAATCCCATGCCACCCGCCCATCAGAGTCACCATCAGCATGACCA
CCATCATACGCAGCACCACCCGGTGGCCCAGCATCAGCACCACCCCCACCAGTATGCGCCGCAATATTGCCTCTGCGAT
AATTGGTACCATCAGCCACCGCCGACGCAGCAACACCAGCAACAGCAGCAGCACCACCAACAAAGGGCCAAGAACGTGA
TGGCCAACGGCGGCTGCTATTTTGGCTACGAGGCAAATCATCATCCCAGTCTGCACGCCACGCCCCCACATCCCAGCCA
CATAACTGACGAGGAGGATTCGGCATTTCCCGGACTGGCCGATCGAGAGTTCCACCTTCTGCACCGGAACATTCCGGCA
CTGCGACGAACCGGCGTGGATACCACACGCATCAGACAGTACTTCTATCCCGATGGCGGCTGGGGCTGGATCATCTGTG
GAGTGTCCTTTCTGGTCCACATCCTGACCACCGGACTGCAGCTCAGCTACGGCCTTTTGTGGTTCTATGCCGTCCAGTA
TTTGCATAATACCAGTGGCATAGAACTGCTGGGCGCTTTGAGCTGGTCAGTATCCATGGTGGCCACATCGTTTGTGGTG
TCGCTGTGCCGCAAACGCTCCATCCGTCTCCTGTCCATCGTGGGTGGACTGGTGATGCCCCTGGGCATATTGTTCACCT
CATTTGCCACGGAATTTGGCCAGGTTGTTTTCAGTTATGGCATCGTCTTCGGAGTTGGGGTCGCCATGGTGCGAGAGGC
CTCAACCGTGATGCTGGGCAATTACTTTAAGCGGCGCCGTCAATTCGTCGAAATGGTGGCCATGTCCGGCGAGGGAGTT
GGCATCGCTTTGTTCTCCGTCATTTTGAAGGAGGGCGTGGGCAAGGCCGGCTGGCGCCTGGGCCTCCAGATTGTCGCTG
CTTTGACGGCACTCAGCTTTTTCATGGGCCTAATGTACCGACCCGCCTCCCTCTATCATCCACAGCGCCGGGCCATCCA
GCATCTCAAAAATCAACGCAAAAAGATGCGGGAGAAAAAGCCGATTCTCAGCCAGGAGGTGGAGAGCACACCGAAGTAC
TTCTTTCTGGACATATCATCACTGAAATCGGTGACTGTTAAAATTTTACTTATGACCTCCAGCGTGGCCTCCTTTGGCA
TTTATACACCCATGTTCCTAATGGCACTCAATGCCGCCGAGCAGGGCTCTGATGTGCAAGAATTGGTTCTGTTGCAAAC
ATTTCTGGGAATTTCCATGGCCCTGGGAGTGGTAATAGCTGGAGCTCTGCTGAGACGTTGTTTTGTGATCAGGCACTTT
GTGATCAATACCAAGATTGTCACGCAGCTGTTCCTATCAATTGTGGCCTTGGCTATCCTCTTTCTATCCTTTGTCATGG
GCTACACGGGCCTTTGTATACTAAGCTGGTTGTATGGCATTGGCCTCGGCGGCTTTCAATACTCCCTAAAGATTTTGGC
ACTCGAACGCATCAAGCTGAAACATTTCTCCAAGGCCTGGGGCTTCATTCGGGGTGTTGAGTCAGTTCCTGTGCTGATA
AGCGTGCCACTTACCTCGTTTCTGAATGATTACTCCCTAAAATATGGCCGGGCGGGCTATTACATATGCTCGGCGGCGG
CTGCCATCTCGGGTATTATAATATTTTTCATAAGCGAGCCGCAGCAGCACCACCAGCACCAGCACCACCAGCAGCAGCA
ACAGTTGCACCATCATTATCAGCAGCGAAATGGTCATTTGGCGACTCCAACGCTCATGCGCCACTCCTCCGCCCGCCAG
CATCGCCCCCATTTGCCGATGGACTACGGATATGGGGAGTACCCCGCTCCCGATCTCCTCAGTCGCAGCTGCATTAGTC
TCAATCAAATGGAGCCCTATCTGCAGACAAACTTCTGCCAAAGGCACATGCTGCAGCAGCAGCAGCAACAGCAGCAGCA
GCAACATTCCCACCTGCAGCAGTTGGCCTGTCACAATCTAGATTTGCAGCAGCATCAGGGGCGTGGAGCCTACCAGCTG
GGCCAGGGGAGCATTGGGGCCAAGATGGGCAAGCGCCTGCAGCGAAGTCTGTCCTTCATCCAGCAGCACAGCAACTGCT
GCGATGGCCAAATGTACTGCAGTTGGCACAGCACCTACGAGCTGGGCTGTCACAAGAGCAACAAGAACCACCCAGGATC
GGCAGACCGTCAGCCATTGATATGCACCTGCAGCAGTCCGAATCGGAATCCGGTCACCTATGGCACTCACGGACCAGCC
GGACCACCTGGACCACCTGGTCCACCCAGCTCCACCCGCAGCCGCAGTGTTCCAGAGGGTTTATCCACGATGTCGCAGC
AGTGTAACTGCCGTCAGGGTCCTGCCTCTGTTCCGGCCCCCACGCGGGAGTTCATCTACGTGCCGCACGCCTATGCCTC
CCTGCAAAGGACTCCCCATCGTCATAGCCAGGGTGCGGGTGCAGGTTCTGGGTCGGGAAACTCGGCGTTGCGAAACAAT
CCACAATGCCGGCTGAAACGATCCCAATCGCTGTGCCGACCCAATGCCGTTCAGTTCGTGGAGCAAATCACCACGTCCG
TG
>CG10021-PA chr2L:3813582-3817143:+
ATGCCCACGGAAAGCTCATCCAGCGAGATCTCCGGCGGAGGAGGCGGTGCGATACCCATGCTGCGACCTTCCCGGATGG
ATCAGTTCATGAACTCGATGGCGGCGGCAGCGGCGGCGGTGGGTGGCGGTGGTCTTCCTGGTGCGGCGGATAGGAACGG
TGGCACCGGAGGATCGGATGGTGGCTCCCAGAATGGTAACGGCGATTCGCGCAACTCATCGGCCAGCCGGATCTCGGCG
TATGAAACACAGCTGGCCTATCAGCAGCATTTGGCCGGACTGCATGGACCGCCGCCACCGCCACCACCATCGCATCACC
GCGAGATCTCTGCCTTTGTGCCGGTTCTGCCCACCGGAAAGGTTCGTCCCGGTAGTAATTCCAACTACGAAATCATTGC
CATGATGGCGGACAAGCGCAAGGAGTTGGCTTTAAGGGAGGCCGCTGCGGCAGCGGCCATGTTGGGCCGTGGTCCTGGA
GGACCCGGTGGTCCTGGTGTGCCACCGCCTGGTGTGTTGTATGGACCAGCTGGCGTGCCACCTCCGCCATATCTCACCG
GGCCAGGTCCTTCGCCCACGGGAGCCGGCAGTTTTCCCTTTCCCCCAGGAGCCGCAGCCGCAGCTCTATTTCCACCTGG
CTTGGGTCCGGGAATGCATGCTGGACTGGATAGACGTCTGCTACGTGCTCCTGGTCGGGCATCCCGGCCCAAGAAACAG
TTCATCTGCAAGTTCTGCAATCGACAGTTCACCAAGTCGTACAATCTGCTCATCCACGAGAGGACACACACGGACGAGC
GGCCCTATTCCTGTGATATCTGCGGCAAGGCGTTCCGGCGACAGGATCACCTGAGGGATCACAGGTATATTCACTCCAA
GGAGAAACCCTTCAAATGCACGGAATGCGGCAAAGGCTTCTGCCAATCGAGGACCTTGGCCGTCCACAAGATCCTGCAC
ATGGAGGAATCGCCACACAAGTGCCCCGTTTGCAGTCGATCATTCAATCAGCGCTCCAACCTGAAGACCCATCTGCTCA
CCCACACGGATCACAAGCCCTACGAGTGCTCGTCGTGCGGCAAAGTTTTCCGCCGGAACTGTGACCTACGCCGTCATGC
CTTGACCCATGCCGTGGGCGAGGTCAATTCCGGCGACTATGTGGATGTGGGCGAAGAGGATGAGGCCAGGAACTTGAGT
GGCGACGAGGAGGATTCGCTGCTTGAGGTGGACTCGCCGCGCCAGTCGCCAGTTCACAACTTGGGCGACTCTGGAGCTG
CGGGTGAGAAATCGGAGTCCGAAAGAATGAGACTCAAGCGCAAGGCTGCCATCGATCAGGAGGAAAGCGAAGAGGAGTT
CGATGACTTCGATGAGGAGGAGGAACTGCAGGATCTGCCAAGAGTACATGATTTGCCCCGGGAAGAGGACGACGACTTT
GATCCCGAGGACGAGGAGCAGGCAGAGGTGGCACTGGTGGCTCGTTTCCAGGCGAGCAAGGCTGCAGCCACGTCACAAC
CATCATCATCGTCGGTGGGCACCAAGCCGGAACGCCAGGGCGTGACCCACTGTCATCATGAGGGCGGTGAAACCTACAC
AATGCGGCCACATGGCGAGAAACATCAGGAGGAGCCCGGAAACTCTGGCCTTACCAACCTACCCGTTCCACCTTCATTT
GTGCGATATCCTGTACCACCTGGAGCAGCTGCACCACCGCCTGCACCACCCGGGGCTCCACCGCCGACCCACCAGCACC
CCGGACATCCACACTTGCTCCCACCCAACGGAGATCCCTATTTGCCCATTCTGCACGTTCGACGCGACTTGCACCACAA
GAGCTTGAATCTTTCGAAGGCTGGTGCACCACCGCCACCACATACACCACCCACTATAATAACCCAACCGGAGTCGGGT
AAACCACCCAATCAACCACTGCATTCACCGCATGAAGCTATGCCCAGTTTTTTGGGTTCGATTCCCATGCGAAAGAGAA
TTCTTCCGGCGCCGACCTTGGACTTGCTGGATCCGCACCACCATCCTGGATTGGGTCAAAGGACCTTCGTGGATAGTCC
TAGCATATATGCGCTAAATATGTCGCGACATCCACCCAGACAGCTTTTGGGAAAACCACCGAGTACGGAAACTAGTGGT
GCCACCACCGAAAAGGGACCACCAGTGGCACCACCGCCCATAGCACCACCGCCTGCACCACCCAGAAGAACAGGGTTCA
GCATTGAGGACATAATGAGACGT
>CG10021-PB chr2L:3813582-3817143:+
ATGCCCACGGAAAGCTCATCCAGCGAGATCTCCGGCGGAGGAGGCGGTGCGATACCCATGCTGCGACCTTCCCGGATGG
ATCAGTTCATGAACTCGATGGCGGCGGCAGCGGCGGCGGTGGGTGGCGGTGGTCTTCCTGGTGCGGCGGATAGGAACGG
TGGCACCGGAGGATCGGATGGTGGCTCCCAGAATGGTAACGGCGATTCGCGCAACTCATCGGCCAGCCGGATCTCGGCG
TATGAAACACAGCTGGCCTATCAGCAGCATTTGGCCGGACTGCATGGACCGCCGCCACCGCCACCACCATCGCATCACC
GCGAGATCTCTGCCTTTGTGCCGGTTCTGCCCACCGGAAAGGTTCGTCCCGGTAGTAATTCCAACTACGAAATCATTGC
CATGATGGCGGACAAGCGCAAGGAGTTGGCTTTAAGGGAGGCCGCTGCGGCAGCGGCCATGTTGGGCCGTGGTCCTGGA
GGACCCGGTGGTCCTGGTGTGCCACCGCCTGGTGTGTTGTATGGACCAGCTGGCGTGCCACCTCCGCCATATCTCACCG
GGCCAGGTCCTTCGCCCACGGGAGCCGGCAGTTTTCCCTTTCCCCCAGGAGCCGCAGCCGCAGCTCTATTTCCACCTGG
CTTGGGTCCGGGAATGCATGCTGGACTGGATAGACGTCTGCTACGTGCTCCTGGTCGGGCATCCCGGCCCAAGAAACAG
TTCATCTGCAAGTTCTGCAATCGACAGTTCACCAAGTCGTACAATCTGCTCATCCACGAGAGGACACACACGGACGAGC
GGCCCTATTCCTGTGATATCTGCGGCAAGGCGTTCCGGCGACAGGATCACCTGAGGGATCACAGGTATATTCACTCCAA
GGAGAAACCCTTCAAATGCACGGAATGCGGCAAAGGCTTCTGCCAATCGAGGACCTTGGCCGTCCACAAGATCCTGCAC
ATGGAGGAATCGCCACACAAGTGCCCCGTTTGCAGTCGATCATTCAATCAGCGCTCCAACCTGAAGACCCATCTGCTCA
CCCACACGGATCACAAGCCCTACGAGTGCTCGTCGTGCGGCAAAGTTTTCCGCCGGAACTGTGACCTACGCCGTCATGC
CTTGACCCATGCCGTGGGCGAGGTCAATTCCGGCGACTATGTGGATGTGGGCGAAGAGGATGAGGCCAGGAACTTGAGT
GGCGACGAGGAGGATTCGCTGCTTGAGGTGGACTCGCCGCGCCAGTCGCCAGTTCACAACTTGGGCGACTCTGGAGCTG
CGGGTGAGAAATCGGAGTCCGAAAGAATGAGACTCAAGCGCAAGGCTGCCATCGATCAGGAGGAAAGCGAAGAGGAGTT
CGATGACTTCGATGAGGAGGAGGAACTGCAGGATCTGCCAAGAGTACATGATTTGCCCCGGGAAGAGGACGACGACTTT
GATCCCGAGGACGAGGAGCAGGCAGAGGTGGCACTGGTGGCTCGTTTCCAGGCGAGCAAGGCTGCAGCCACGTCACAAC
CATCATCATCGTCGGTGGGCACCAAGCCGGAACGCCAGGGCGTGACCCACTGTCATCATGAGGGCGGTGAAACCTACAC
AATGCGGCCACATGGCGAGAAACATCAGGAGGAGCCCGGAAACTCTGGCCTTACCAACCTACCCGTTCCACCTTCATTT
GTGCGATATCCTGTACCACCTGGAGCAGCTGCACCACCGCCTGCACCACCCGGGGCTCCACCGCCGACCCACCAGCACC
CCGGACATCCACACTTGCTCCCACCCAACGGAGATCCCTATTTGCCCATTCTGCACGTTCGACGCGACTTGCACCACAA
GAGCTTGAATCTTTCGAAGGCTGGTGCACCACCGCCACCACATACACCACCCACTATAATAACCCAACCGGAGTCGGGT
AAACCACCCAATCAACCACTGCATTCACCGCATGAAGCTATGCCCAGTTTTTTGGGTTCGATTCCCATGCGAAAGAGAA
TTCTTCCGGCGCCGACCTTGGACTTGCTGGATCCGCACCACCATCCTGGATTGGGTCAAAGGACCTTCGTGGATAGTCC
TAGCATATATGCGCTAAATATGTCGCGACATCCACCCAGACAGCTTTTGGGAAAACCACCGAGTACGGAAACTAGTGGT
GCCACCACCGAAAAGGGACCACCAGTGGCACCACCGCCCATAGCACCACCGCCTGCACCACCCAGAAGAACAGGGTTCA
GCATTGAGGACATAATGAGACGT
>CG10021-PC chr2L:3813582-3817143:+
ATGCCCACGGAAAGCTCATCCAGCGAGATCTCCGGCGGAGGAGGCGGTGCGATACCCATGCTGCGACCTTCCCGGATGG
ATCAGTTCATGAACTCGATGGCGGCGGCAGCGGCGGCGGTGGGTGGCGGTGGTCTTCCTGGTGCGGCGGATAGGAACGG
TGGCACCGGAGGATCGGATGGTGGCTCCCAGAATGGTAACGGCGATTCGCGCAACTCATCGGCCAGCCGGATCTCGGCG
TATGAAACACAGCTGGCCTATCAGCAGCATTTGGCCGGACTGCATGGACCGCCGCCACCGCCACCACCATCGCATCACC
GCGAGATCTCTGCCTTTGTGCCGGTTCTGCCCACCGGAAAGGTTCGTCCCGGTAGTAATTCCAACTACGAAATCATTGC
CATGATGGCGGACAAGCGCAAGGAGTTGGCTTTAAGGGAGGCCGCTGCGGCAGCGGCCATGTTGGGCCGTGGTCCTGGA
GGACCCGGTGGTCCTGGTGTGCCACCGCCTGGTGTGTTGTATGGACCAGCTGGCGTGCCACCTCCGCCATATCTCACCG
GGCCAGGTCCTTCGCCCACGGGAGCCGGCAGTTTTCCCTTTCCCCCAGGAGCCGCAGCCGCAGCTCTATTTCCACCTGG
CTTGGGTCCGGGAATGCATGCTGGACTGGATAGACGTCTGCTACGTGCTCCTGGTCGGGCATCCCGGCCCAAGAAACAG
TTCATCTGCAAGTTCTGCAATCGACAGTTCACCAAGTCGTACAATCTGCTCATCCACGAGAGGACACACACGGACGAGC
GGCCCTATTCCTGTGATATCTGCGGCAAGGCGTTCCGGCGACAGGATCACCTGAGGGATCACAGGTATATTCACTCCAA
GGAGAAACCCTTCAAATGCACGGAATGCGGCAAAGGCTTCTGCCAATCGAGGACCTTGGCCGTCCACAAGATCCTGCAC
ATGGAGGAATCGCCACACAAGTGCCCCGTTTGCAGTCGATCATTCAATCAGCGCTCCAACCTGAAGACCCATCTGCTCA
CCCACACGGATCACAAGCCCTACGAGTGCTCGTCGTGCGGCAAAGTTTTCCGCCGGAACTGTGACCTACGCCGTCATGC
CTTGACCCATGCCGTGGGCGAGGTCAATTCCGGCGACTATGTGGATGTGGGCGAAGAGGATGAGGCCAGGAACTTGAGT
GGCGACGAGGAGGATTCGCTGCTTGAGGTGGACTCGCCGCGCCAGTCGCCAGTTCACAACTTGGGCGACTCTGGAGCTG
CGGGTGAGAAATCGGAGTCCGAAAGAATGAGACTCAAGCGCAAGGCTGCCATCGATCAGGAGGAAAGCGAAGAGGAGTT
CGATGACTTCGATGAGGAGGAGGAACTGCAGGATCTGCCAAGAGTACATGATTTGCCCCGGGAAGAGGACGACGACTTT
GATCCCGAGGACGAGGAGCAGGCAGAGGTGGCACTGGTGGCTCGTTTCCAGGCGAGCAAGGCTGCAGCCACGTCACAAC
CATCATCATCGTCGGTGGGCACCAAGCCGGAACGCCAGGGCGTGACCCACTGTCATCATGAGGGCGGTGAAACCTACAC
AATGCGGCCACATGGCGAGAAACATCAGGAGGAGCCCGGAAACTCTGGCCTTACCAACCTACCCGTTCCACCTTCATTT
GTGCGATATCCTGTACCACCTGGAGCAGCTGCACCACCGCCTGCACCACCCGGGGCTCCACCGCCGACCCACCAGCACC
CCGGACATCCACACTTGCTCCCACCCAACGGAGATCCCTATTTGCCCATTCTGCACGTTCGACGCGACTTGCACCACAA
GAGCTTGAATCTTTCGAAGGCTGGTGCACCACCGCCACCACATACACCACCCACTATAATAACCCAACCGGAGTCGGGT
AAACCACCCAATCAACCACTGCATTCACCGCATGAAGCTATGCCCAGTTTTTTGGGTTCGATTCCCATGCGAAAGAGAA
TTCTTCCGGCGCCGACCTTGGACTTGCTGGATCCGCACCACCATCCTGGATTGGGTCAAAGGACCTTCGTGGATAGTCC
TAGCATATATGCGCTAAATATGTCGCGACATCCACCCAGACAGCTTTTGGGAAAACCACCGAGTACGGAAACTAGTGGT
GCCACCACCGAAAAGGGACCACCAGTGGCACCACCGCCCATAGCACCACCGCCTGCACCACCCAGAAGAACAGGGTTCA
GCATTGAGGACATAATGAGACGT
>CG10021-PD chr2L:3813582-3817143:+
ATGCCCACGGAAAGCTCATCCAGCGAGATCTCCGGCGGAGGAGGCGGTGCGATACCCATGCTGCGACCTTCCCGGATGG
ATCAGTTCATGAACTCGATGGCGGCGGCAGCGGCGGCGGTGGGTGGCGGTGGTCTTCCTGGTGCGGCGGATAGGAACGG
TGGCACCGGAGGATCGGATGGTGGCTCCCAGAATGGTAACGGCGATTCGCGCAACTCATCGGCCAGCCGGATCTCGGCG
TATGAAACACAGCTGGCCTATCAGCAGCATTTGGCCGGACTGCATGGACCGCCGCCACCGCCACCACCATCGCATCACC
GCGAGATCTCTGCCTTTGTGCCGGTTCTGCCCACCGGAAAGGTTCGTCCCGGTAGTAATTCCAACTACGAAATCATTGC
CATGATGGCGGACAAGCGCAAGGAGTTGGCTTTAAGGGAGGCCGCTGCGGCAGCGGCCATGTTGGGCCGTGGTCCTGGA
GGACCCGGTGGTCCTGGTGTGCCACCGCCTGGTGTGTTGTATGGACCAGCTGGCGTGCCACCTCCGCCATATCTCACCG
GGCCAGGTCCTTCGCCCACGGGAGCCGGCAGTTTTCCCTTTCCCCCAGGAGCCGCAGCCGCAGCTCTATTTCCACCTGG
CTTGGGTCCGGGAATGCATGCTGGACTGGATAGACGTCTGCTACGTGCTCCTGGTCGGGCATCCCGGCCCAAGAAACAG
TTCATCTGCAAGTTCTGCAATCGACAGTTCACCAAGTCGTACAATCTGCTCATCCACGAGAGGACACACACGGACGAGC
GGCCCTATTCCTGTGATATCTGCGGCAAGGCGTTCCGGCGACAGGATCACCTGAGGGATCACAGGTATATTCACTCCAA
GGAGAAACCCTTCAAATGCACGGAATGCGGCAAAGGCTTCTGCCAATCGAGGACCTTGGCCGTCCACAAGATCCTGCAC
ATGGAGGAATCGCCACACAAGTGCCCCGTTTGCAGTCGATCATTCAATCAGCGCTCCAACCTGAAGACCCATCTGCTCA
CCCACACGGATCACAAGCCCTACGAGTGCTCGTCGTGCGGCAAAGTTTTCCGCCGGAACTGTGACCTACGCCGTCATGC
CTTGACCCATGCCGTGGGCGAGGTCAATTCCGGCGACTATGTGGATGTGGGCGAAGAGGATGAGGCCAGGAACTTGAGT
GGCGACGAGGAGGATTCGCTGCTTGAGGTGGACTCGCCGCGCCAGTCGCCAGTTCACAACTTGGGCGACTCTGGAGCTG
CGGGTGAGAAATCGGAGTCCGAAAGAATGAGACTCAAGCGCAAGGCTGCCATCGATCAGGAGGAAAGCGAAGAGGAGTT
CGATGACTTCGATGAGGAGGAGGAACTGCAGGATCTGCCAAGAGTACATGATTTGCCCCGGGAAGAGGACGACGACTTT
GATCCCGAGGACGAGGAGCAGGCAGAGGTGGCACTGGTGGCTCGTTTCCAGGCGAGCAAGGCTGCAGCCACGTCACAAC
CATCATCATCGTCGGTGGGCACCAAGCCGGAACGCCAGGGCGTGACCCACTGTCATCATGAGGGCGGTGAAACCTACAC
AATGCGGCCACATGGCGAGAAACATCAGGAGGAGCCCGGAAACTCTGGCCTTACCAACCTACCCGTTCCACCTTCATTT
GTGCGATATCCTGTACCACCTGGAGCAGCTGCACCACCGCCTGCACCACCCGGGGCTCCACCGCCGACCCACCAGCACC
CCGGACATCCACACTTGCTCCCACCCAACGGAGATCCCTATTTGCCCATTCTGCACGTTCGACGCGACTTGCACCACAA
GAGCTTGAATCTTTCGAAGGCTGGTGCACCACCGCCACCACATACACCACCCACTATAATAACCCAACCGGAGTCGGGT
AAACCACCCAATCAACCACTGCATTCACCGCATGAAGCTATGCCCAGTTTTTTGGGTTCGATTCCCATGCGAAAGAGAA
TTCTTCCGGCGCCGACCTTGGACTTGCTGGATCCGCACCACCATCCTGGATTGGGTCAAAGGACCTTCGTGGATAGTCC
TAGCATATATGCGCTAAATATGTCGCGACATCCACCCAGACAGCTTTTGGGAAAACCACCGAGTACGGAAACTAGTGGT
GCCACCACCGAAAAGGGACCACCAGTGGCACCACCGCCCATAGCACCACCGCCTGCACCACCCAGAAGAACAGGGTTCA
GCATTGAGGACATAATGAGACGT
>CG10023-PA chr2R:13938102-13943595:+
ATGAACACCGCGGGAGCCACCAGTCAACCGCCGCCCACCAAAAATGAGACACACTCCGAGGAGTATCTCATCCATGTGC
ATATGCCGAACAAGAGCTTTAAGGCTGTTCGTTTTAATGTCAAGGAGACCGTTTTCCATGTGATCCGACGCACCGTCGA
GGATCTGGGCACGGATGGACGGACGCCAAGCATCCAGCGTTATGCCTGCCGAATGCTCAACATGATCACCAAGGAGGTG
ATCTGGCTGGCAAGGAGCACTTCGATGCAGAAGGTCCTGTCGCACATCCTGACGCCCGGTTGCTCCAACGTCGACTGTC
CCAACAATCAGGCGGAGTTGGATGAGGTTCTGCTGGAGCACGGCCGAAGGATCACCGACAACAGGGTGTGGCGAGTGGA
GCTTAGAGTGCGCTACGTGCCAAATAATATTCAGGAGCTCTTTGAGGAGGACAAGGCCACATGCTTCTATTACTTCAAT
CAGGTGAAAGAGGACTTTATTCAAGCCAATGTCACATCCATCGACACGGAAGTGGCGGTGCAACTGTGCTGTCTGGGTA
TTCGTCATTATTTTAAGAACATAACAGTGAAAGCACCTGACAAGAAGCAGCACATTGACTACATTGAAAAGGAAATCGG
ATTTAAAAGTTTTCTTCCTCAATCTGTGATAGCCACATCAAAGCCAAAGAATCTTAAGAAACTGATCCAAGTCGGTTAC
AAAAAGGTCTACAATTACAATGACATTGAGTACTTGACGCGGTTCTTTGATCTTCTGAAGAATATTTATTTAACGAACT
TTGAGCAGTTCGCGGTAACCCTGAGCTCGGCGTGGAATATTTCTGGAATTCTACACGTCGGTCCTCACATTGGAATCTC
TTACCAGACTCATCCTCAGGCCAGCTTGACGAACGTGGCTCAGTTTAAAGATGTGGTCTCCATTAAAACGTGCACTTTA
CCAAAGGAAAAACTGTCCAAGTCTGGCGAAAATACCACAGAACCAGAGCTTCAGAACTTTAATTGCAACTGCCAGAAGA
TTAAAACCCAGATCAAAATATCAGCATCAAACAATGTGGAAGATTTGGTTATAACATGCAATGGTATTAATACCGCTGA
GAGTATTGCTGACCTCATTGACGGTTACTGCAGGCTGTTATCAAAAGACCTAGAGTTCACAATTTGGCATCGAGAGACA
ACCGCGTCGAACGAAGATAGCGCAAAAGCATTGCCCAATGATGCGACGCTGGGGTCTAATAAATCAACTTCAAGTCAGG
GAAAACCGATGCTGACCGATGATTATGCCGAGATTGGATTATTGGAAGGCGAGGGCGACTACTCTACGCCCACCGTTCG
GAATTATGAGTTGGACAGAGCCCTCATTACGCCGAGCGCTAAAATTGGTGTGGGTCAGTTTGGTGATGTCTATGTAGGC
ACATATACGCTTCCGAAATTGGGCAAGGGAAAGAACGCTGCAGGAAATGGGAAAAATAGCAATAGTGACCAAAGAAATG
CCGATGCAAGGCCAGACGTTATTCAAGTGGCAATAAAGACATGTAAAGCTAACGATGATCCCGAAAAAACAGAAAACTT
TCTTGCCGAAGCTTATATTATGCAAAAATTCGATCATCCGCATATTATTCGCCTAATTGGCATTTGCAGCGTAATGCCC
ATTTGGATAGTCATGGAATTGGCCAAATTGGGTGAACTGCGTGCCTACTTGAAGACAAACAGCGAAAGATTAAGTCACG
GCACGCTACTGAAGTACTGCTATCAGTTATCAACTGCTCTCAGTTATTTGGAATCCAAGAAGTTTGTTCACCGAGATAT
TGCGGCGCGTAATGTACTTGTCAGCTCACCAACGTGTGTTAAGTTGGCTGACTTTGGATTATCACGTTGGGTTTCCGAT
CAGTCGTATTATCACTCAACACCCACAGTTGCTCTTCCCATCAAATGGATGTCGCCCGAGTCAATAAATTTTAGAAGAT
TTACCACTGCTAGTGATGTTTGGATGTTTGGTGTCTGTATTTGGGAAATACTCATGCTGGGTGTTAAGCCTTTCCAAGG
CGTCAAGAACAGCGATGTTATATTAAAGCTCGAAAACGGAGAGCGCCTGCCATTGCCGCCCAACTGCCCGCCTAGATTA
TATTCGTTAATGTCCCAATGCTGGGCATACGAACCTCTCAAACGACCAAATTTCAAGAGGATCAAGGAAACTCTACATG
AAATTCTTATTGAAGACAGCATTAATTCATCGGAGACACTGAAGCGGGAGCAACGAAAAGTGGCTTCCATGTCCTGGAT
TGGCAGTGATGACATCGACATTCCGCCATCAAAACCTTCAAGGGTGATCCACGATCCCGACATTACTGGTTTAATGCCT
GAAACAACGGGGCTACCTCAGACTTATATTATTGCGCAAAATCCCGCGGTGCTGGCCAAGCTGATGATGGAGAACCAGA
AACGAGGCATAAACCCAGCGGCGTACACCACACCAGCTTCGGGCATTCACAATGTTTTGGGCGAAAAACTAAGACAACA
GCAAAAAGATAGTAACAGCGACAGCGAATGGTTAATTCAAGAAGAATTGCTGAGGCAGAGATCCTGCTCAATACCTCAA
GGATCGATCAATGATCACCAGGCACAGATTTTTAAGCTTGACTTCATGTCAGCCGGTCCTTCTAGTTTACCGGACTGCT
CGAACTCCAGTTCCCGACCGATGACGCCAAATGCTAATCTCTCTTCGCTGAAGTCGAACCACTCATCGGCGGATCATTT
GTCCAGCTTGACGGCTGCAGAAGAACAGATGGGTCCAAATGCACGAAACTTAGGCAGTGCTGTTTCAAGTCGCCCACTG
AACCGCGCAGATGATGAAGTTTATTGCGCCACCACACTGGTGGTCAAATCAATAATGGCGCTGTCACAAGGTGTCGAGA
AAGCCAATACCGAGGGTTATTTGGAACTGGTTAAGAATGTGGGCGTCAAGTTGAGAAACTTGCTCACATCGGTGGACAA
AATATCTGTCATTTTTCCAGCACAGGCCCTTAAGGAAGTGCAAATGGCACATCAGGTACTTTCAAAAGACATGCATGAA
TTGGTCTCAGCGATGCGATTGGCCCAGCAATATAGCGACACTACGCTGGATTGTGAATATCGCAAGAGTATGCTGTCTG
CTGCCCACGTATTGGCTATGGACGCCAAAAACCTGTTTGATGTCGTCGATTCGATACGTCAACGTTATCAGCATCTATT
CCCGCCATCCGCCACAAAAGAAACTAATTGTTCGTCAAGTTTTGAGTCAACTTCTGGCTCTATTGTCACAGAGCCGGTT
AATGACCTTGGTGGATATATCAAGACGAGCACATCGGGAGATTTGCTTCAAAACACAGGAATTTATGATAATGATCTGC
ATCATAGTTTCAACTCGCAATTGCAATTGCAAAACCCAAAAGCCAGCATCGACTTGAGCGGCGGTGGTAGTCTGCAGAG
AGGAATGAGTCTTGGCTTGGACACCACCAGGTCGACAAATGAACCCTTGCGAATTGTTGAGGAGACCCTCGGCAGTCCG
GGGGAACATATGTACTGCAATACGTCCGCCTTGCACGGCCACGCG
>CG10023-PB chr2R:13938102-13943595:+
ATGAACACCGCGGGAGCCACCAGTCAACCGCCGCCCACCAAAAATGAGACACACTCCGAGGAGTATCTCATCCATGTGC
ATATGCCGAACAAGAGCTTTAAGGCTGTTCGTTTTAATGTCAAGGAGACCGTTTTCCATGTGATCCGACGCACCGTCGA
GGATCTGGGCACGGATGGACGGACGCCAAGCATCCAGCGTTATGCCTGCCGAATGCTCAACATGATCACCAAGGAGGTG
ATCTGGCTGGCAAGGAGCACTTCGATGCAGAAGGTCCTGTCGCACATCCTGACGCCCGGTTGCTCCAACGTCGACTGTC
CCAACAATCAGGCGGAGTTGGATGAGGTTCTGCTGGAGCACGGCCGAAGGATCACCGACAACAGGGTGTGGCGAGTGGA
GCTTAGAGTGCGCTACGTGCCAAATAATATTCAGGAGCTCTTTGAGGAGGACAAGGCCACATGCTTCTATTACTTCAAT
CAGGTGAAAGAGGACTTTATTCAAGCCAATGTCACATCCATCGACACGGAAGTGGCGGTGCAACTGTGCTGTCTGGGTA
TTCGTCATTATTTTAAGAACATAACAGTGAAAGCACCTGACAAGAAGCAGCACATTGACTACATTGAAAAGGAAATCGG
ATTTAAAAGTTTTCTTCCTCAATCTGTGATAGCCACATCAAAGCCAAAGAATCTTAAGAAACTGATCCAAGTCGGTTAC
AAAAAGGTCTACAATTACAATGACATTGAGTACTTGACGCGGTTCTTTGATCTTCTGAAGAATATTTATTTAACGAACT
TTGAGCAGTTCGCGGTAACCCTGAGCTCGGCGTGGAATATTTCTGGAATTCTACACGTCGGTCCTCACATTGGAATCTC
TTACCAGACTCATCCTCAGGCCAGCTTGACGAACGTGGCTCAGTTTAAAGATGTGGTCTCCATTAAAACGTGCACTTTA
CCAAAGGAAAAACTGTCCAAGTCTGGCGAAAATACCACAGAACCAGAGCTTCAGAACTTTAATTGCAACTGCCAGAAGA
TTAAAACCCAGATCAAAATATCAGCATCAAACAATGTGGAAGATTTGGTTATAACATGCAATGGTATTAATACCGCTGA
GAGTATTGCTGACCTCATTGACGGTTACTGCAGGCTGTTATCAAAAGACCTAGAGTTCACAATTTGGCATCGAGAGACA
ACCGCGTCGAACGAAGATAGCGCAAAAGCATTGCCCAATGATGCGACGCTGGGGTCTAATAAATCAACTTCAAGTCAGG
GAAAACCGATGCTGACCGATGATTATGCCGAGATTGGATTATTGGAAGGCGAGGGCGACTACTCTACGCCCACCGTTCG
GAATTATGAGTTGGACAGAGCCCTCATTACGCCGAGCGCTAAAATTGGTGTGGGTCAGTTTGGTGATGTCTATGTAGGC
ACATATACGCTTCCGAAATTGGGCAAGGGAAAGAACGCTGCAGGAAATGGGAAAAATAGCAATAGTGACCAAAGAAATG
CCGATGCAAGGCCAGACGTTATTCAAGTGGCAATAAAGACATGTAAAGCTAACGATGATCCCGAAAAAACAGAAAACTT
TCTTGCCGAAGCTTATATTATGCAAAAATTCGATCATCCGCATATTATTCGCCTAATTGGCATTTGCAGCGTAATGCCC
ATTTGGATAGTCATGGAATTGGCCAAATTGGGTGAACTGCGTGCCTACTTGAAGACAAACAGCGAAAGATTAAGTCACG
GCACGCTACTGAAGTACTGCTATCAGTTATCAACTGCTCTCAGTTATTTGGAATCCAAGAAGTTTGTTCACCGAGATAT
TGCGGCGCGTAATGTACTTGTCAGCTCACCAACGTGTGTTAAGTTGGCTGACTTTGGATTATCACGTTGGGTTTCCGAT
CAGTCGTATTATCACTCAACACCCACAGTTGCTCTTCCCATCAAATGGATGTCGCCCGAGTCAATAAATTTTAGAAGAT
TTACCACTGCTAGTGATGTTTGGATGTTTGGTGTCTGTATTTGGGAAATACTCATGCTGGGTGTTAAGCCTTTCCAAGG
CGTCAAGAACAGCGATGTTATATTAAAGCTCGAAAACGGAGAGCGCCTGCCATTGCCGCCCAACTGCCCGCCTAGATTA
TATTCGTTAATGTCCCAATGCTGGGCATACGAACCTCTCAAACGACCAAATTTCAAGAGGATCAAGGAAACTCTACATG
AAATTCTTATTGAAGACAGCATTAATTCATCGGAGACACTGAAGCGGGAGCAACGAAAAGTGGCTTCCATGTCCTGGAT
TGGCAGTGATGACATCGACATTCCGCCATCAAAACCTTCAAGGGTGATCCACGATCCCGACATTACTGGTTTAATGCCT
GAAACAACGGGGCTACCTCAGACTTATATTATTGCGCAAAATCCCGCGGTGCTGGCCAAGCTGATGATGGAGAACCAGA
AACGAGGCATAAACCCAGCGGCGTACACCACACCAGCTTCGGGCATTCACAATGTTTTGGGCGAAAAACTAAGACAACA
GCAAAAAGATAGTAACAGCGACAGCGAATGGTTAATTCAAGAAGAATTGCTGAGGCAGAGATCCTGCTCAATACCTCAA
GGATCGATCAATGATCACCAGGCACAGATTTTTAAGCTTGACTTCATGTCAGCCGGTCCTTCTAGTTTACCGGACTGCT
CGAACTCCAGTTCCCGACCGATGACGCCAAATGCTAATCTCTCTTCGCTGAAGTCGAACCACTCATCGGCGGATCATTT
GTCCAGCTTGACGGCTGCAGAAGAACAGATGGGTCCAAATGCACGAAACTTAGGCAGTGCTGTTTCAAGTCGCCCACTG
AACCGCGCAGATGATGAAGTTTATTGCGCCACCACACTGGTGGTCAAATCAATAATGGCGCTGTCACAAGGTGTCGAGA
AAGCCAATACCGAGGGTTATTTGGAACTGGTTAAGAATGTGGGCGTCAAGTTGAGAAACTTGCTCACATCGGTGGACAA
AATATCTGTCATTTTTCCAGCACAGGCCCTTAAGGAAGTGCAAATGGCACATCAGGTACTTTCAAAAGACATGCATGAA
TTGGTCTCAGCGATGCGATTGGCCCAGCAATATAGCGACACTACGCTGGATTGTGAATATCGCAAGAGTATGCTGTCTG
CTGCCCACGTATTGGCTATGGACGCCAAAAACCTGTTTGATGTCGTCGATTCGATACGTCAACGTTATCAGCATCTATT
CCCGCCATCCGCCACAAAAGAAACTAATTGTTCGTCAAGTTTTGAGTCAACTTCTGGCTCTATTGTCACAGAGCCGGTT
AATGACCTTGGTGGATATATCAAGACGAGCACATCGGGAGATTTGCTTCAAAACACAGGAATTTATGATAATGATCTGC
ATCATAGTTTCAACTCGCAATTGCAATTGCAAAACCCAAAAGCCAGCATCGACTTGAGCGGCGGTGGTAGTCTGCAGAG
AGGAATGAGTCTTGGCTTGGACACCACCAGGTCGACAAATGAACCCTTGCGAATTGTTGAGGAGACCCTCGGCAGTCCG
GGGGAACATATGTACTGCAATACGTCCGCCTTGCACGGCCACGCG
>CG10023-PC chr2R:13938102-13943595:+
ATGAACACCGCGGGAGCCACCAGTCAACCGCCGCCCACCAAAAATGAGACACACTCCGAGGAGTATCTCATCCATGTGC
ATATGCCGAACAAGAGCTTTAAGGCTGTTCGTTTTAATGTCAAGGAGACCGTTTTCCATGTGATCCGACGCACCGTCGA
GGATCTGGGCACGGATGGACGGACGCCAAGCATCCAGCGTTATGCCTGCCGAATGCTCAACATGATCACCAAGGAGGTG
ATCTGGCTGGCAAGGAGCACTTCGATGCAGAAGGTCCTGTCGCACATCCTGACGCCCGGTTGCTCCAACGTCGACTGTC
CCAACAATCAGGCGGAGTTGGATGAGGTTCTGCTGGAGCACGGCCGAAGGATCACCGACAACAGGGTGTGGCGAGTGGA
GCTTAGAGTGCGCTACGTGCCAAATAATATTCAGGAGCTCTTTGAGGAGGACAAGGCCACATGCTTCTATTACTTCAAT
CAGGTGAAAGAGGACTTTATTCAAGCCAATGTCACATCCATCGACACGGAAGTGGCGGTGCAACTGTGCTGTCTGGGTA
TTCGTCATTATTTTAAGAACATAACAGTGAAAGCACCTGACAAGAAGCAGCACATTGACTACATTGAAAAGGAAATCGG
ATTTAAAAGTTTTCTTCCTCAATCTGTGATAGCCACATCAAAGCCAAAGAATCTTAAGAAACTGATCCAAGTCGGTTAC
AAAAAGGTCTACAATTACAATGACATTGAGTACTTGACGCGGTTCTTTGATCTTCTGAAGAATATTTATTTAACGAACT
TTGAGCAGTTCGCGGTAACCCTGAGCTCGGCGTGGAATATTTCTGGAATTCTACACGTCGGTCCTCACATTGGAATCTC
TTACCAGACTCATCCTCAGGCCAGCTTGACGAACGTGGCTCAGTTTAAAGATGTGGTCTCCATTAAAACGTGCACTTTA
CCAAAGGAAAAACTGTCCAAGTCTGGCGAAAATACCACAGAACCAGAGCTTCAGAACTTTAATTGCAACTGCCAGAAGA
TTAAAACCCAGATCAAAATATCAGCATCAAACAATGTGGAAGATTTGGTTATAACATGCAATGGTATTAATACCGCTGA
GAGTATTGCTGACCTCATTGACGGTTACTGCAGGCTGTTATCAAAAGACCTAGAGTTCACAATTTGGCATCGAGAGACA
ACCGCGTCGAACGAAGATAGCGCAAAAGCATTGCCCAATGATGCGACGCTGGGGTCTAATAAATCAACTTCAAGTCAGG
GAAAACCGATGCTGACCGATGATTATGCCGAGATTGGATTATTGGAAGGCGAGGGCGACTACTCTACGCCCACCGTTCG
GAATTATGAGTTGGACAGAGCCCTCATTACGCCGAGCGCTAAAATTGGTGTGGGTCAGTTTGGTGATGTCTATGTAGGC
ACATATACGCTTCCGAAATTGGGCAAGGGAAAGAACGCTGCAGGAAATGGGAAAAATAGCAATAGTGACCAAAGAAATG
CCGATGCAAGGCCAGACGTTATTCAAGTGGCAATAAAGACATGTAAAGCTAACGATGATCCCGAAAAAACAGAAAACTT
TCTTGCCGAAGCTTATATTATGCAAAAATTCGATCATCCGCATATTATTCGCCTAATTGGCATTTGCAGCGTAATGCCC
ATTTGGATAGTCATGGAATTGGCCAAATTGGGTGAACTGCGTGCCTACTTGAAGACAAACAGCGAAAGATTAAGTCACG
GCACGCTACTGAAGTACTGCTATCAGTTATCAACTGCTCTCAGTTATTTGGAATCCAAGAAGTTTGTTCACCGAGATAT
TGCGGCGCGTAATGTACTTGTCAGCTCACCAACGTGTGTTAAGTTGGCTGACTTTGGATTATCACGTTGGGTTTCCGAT
CAGTCGTATTATCACTCAACACCCACAGTTGCTCTTCCCATCAAATGGATGTCGCCCGAGTCAATAAATTTTAGAAGAT
TTACCACTGCTAGTGATGTTTGGATGTTTGGTGTCTGTATTTGGGAAATACTCATGCTGGGTGTTAAGCCTTTCCAAGG
CGTCAAGAACAGCGATGTTATATTAAAGCTCGAAAACGGAGAGCGCCTGCCATTGCCGCCCAACTGCCCGCCTAGATTA
TATTCGTTAATGTCCCAATGCTGGGCATACGAACCTCTCAAACGACCAAATTTCAAGAGGATCAAGGAAACTCTACATG
AAATTCTTATTGAAGACAGCATTAATTCATCGGAGACACTGAAGCGGGAGCAACGAAAAGTGGCTTCCATGTCCTGGAT
TGGCAGTGATGACATCGACATTCCGCCATCAAAACCTTCAAGGGTGATCCACGATCCCGACATTACTGGTTTAATGCCT
GAAACAACGGGGCTACCTCAGACTTATATTATTGCGCAAAATCCCGCGGTGCTGGCCAAGCTGATGATGGAGAACCAGA
AACGAGGCATAAACCCAGCGGCGTACACCACACCAGCTTCGGGCATTCACAATGTTTTGGGCGAAAAACTAAGACAACA
GCAAAAAGATAGTAACAGCGACAGCGAATGGTTAATTCAAGAAGAATTGCTGAGGCAGAGATCCTGCTCAATACCTCAA
GGATCGATCAATGATCACCAGGCACAGATTTTTAAGCTTGACTTCATGTCAGCCGGTCCTTCTAGTTTACCGGACTGCT
CGAACTCCAGTTCCCGACCGATGACGCCAAATGCTAATCTCTCTTCGCTGAAGTCGAACCACTCATCGGCGGATCATTT
GTCCAGCTTGACGGCTGCAGAAGAACAGATGGGTCCAAATGCACGAAACTTAGGCAGTGCTGTTTCAAGTCGCCCACTG
AACCGCGCAGATGATGAAGTTTATTGCGCCACCACACTGGTGGTCAAATCAATAATGGCGCTGTCACAAGGTGTCGAGA
AAGCCAATACCGAGGGTTATTTGGAACTGGTTAAGAATGTGGGCGTCAAGTTGAGAAACTTGCTCACATCGGTGGACAA
AATATCTGTCATTTTTCCAGCACAGGCCCTTAAGGAAGTGCAAATGGCACATCAGGTACTTTCAAAAGACATGCATGAA
TTGGTCTCAGCGATGCGATTGGCCCAGCAATATAGCGACACTACGCTGGATTGTGAATATCGCAAGAGTATGCTGTCTG
CTGCCCACGTATTGGCTATGGACGCCAAAAACCTGTTTGATGTCGTCGATTCGATACGTCAACGTTATCAGCATCTATT
CCCGCCATCCGCCACAAAAGAAACTAATTGTTCGTCAAGTTTTGAGTCAACTTCTGGCTCTATTGTCACAGAGCCGGTT
AATGACCTTGGTGGATATATCAAGACGAGCACATCGGGAGATTTGCTTCAAAACACAGGAATTTATGATAATGATCTGC
ATCATAGTTTCAACTCGCAATTGCAATTGCAAAACCCAAAAGCCAGCATCGACTTGAGCGGCGGTGGTAGTCTGCAGAG
AGGAATGAGTCTTGGCTTGGACACCACCAGGTCGACAAATGAACCCTTGCGAATTGTTGAGGAGACCCTCGGCAGTCCG
GGGGAACATATGTACTGCAATACGTCCGCCTTGCACGGCCACGCG
>CG10026-PA chr2R:5986970-5988141:+
ATGCCCACCATCGAGCACAAGTTAAACATCACCGAGGAGGAGGTTCCTGAGCACATCCGGCGACTTGCCCAGGAGCACG
GCGAATGTCCCAGTTCCAAGGATAAGGTCATCGAAGAATTCCGTAACTACATATTAGAGCACAATGAATGCCAGCCACA
CCGAAATGATGCGAGGTACCTGGAGAAATTTTTAAGAGCCCGATACTGGAAAATCGAGAACAGTTACAAATTGCTGTGC
AGCTACTACAAGTTTCGGGAACAGAACAAAAGCTATTATGAGAAAGTCCGACCTCTGGATCTGCGACACGTTGGGCAAT
CGGACATCCTGACAGTAACTCCGTATCGGGATCAACATGGCCACAGGATACTCATCTACCGTTTTGGACTGTGGCGACC
CAATCGAGTAACCGTAGACGATATATTCCGTGCCACCATTGTCCTGCAGGAACTGGGGAGCTTGGAGCCCATCTCACAG
ATCGTCGGAGGAGTGGGAATATTTGATCTGAAGGATCTTGGCCTGGAACACATACTGCACCTGAGTCCCAGCGTGGCTC
AGAAGATGATTGTTCTGTTGACCTCAATGCCCATTAGAACATCCGCCTTCCATATTGTAAACCAGAATTGGGTCTTCAA
CGCGGCATTCAAGATATTCAAGCCTTTTCTTAATGCCGCCATGCGAGAAAGGCTTTACATCCATGGCAGTGATATGACT
TCCCTGCACAAACACATTAACCCGGAACATCTTCCCAAGCGGTATGGCGGCTTGCACGAGGATTACTCTTATACGCTCT
GGTTGGATATGCTGAAGGAGCAGTGTTCGGGTAATAGTGTCCAAACGGATATGGAGCAATTAGGATTCATCTTTGAC
>CG10026-PB chr2R:5986943-5988141:+
CAGACGACCAGCAGTGGATCCCGCACCATGCCCACCATCGAGCACAAGTTAAACATCACCGAGGAGGAGGTTCCTGAGC
ACATCCGGCGACTTGCCCAGGAGCACGGCGAATGTCCCAGTTCCAAGGATAAGGTCATCGAAGAATTCCGTAACTACAT
ATTAGAGCACAATGAATGCCAGCCACACCGAAATGATGCGAGGTACCTGGAGAAATTTTTAAGAGCCCGATACTGGAAA
ATCGAGAACAGTTACAAATTGCTGTGCAGCTACTACAAGTTTCGGGAACAGAACAAAAGCTATTATGAGAAAGTCCGAC
CTCTGGATCTGCGACACGTTGGGCAATCGGACATCCTGACAGTAACTCCGTATCGGGATCAACATGGCCACAGGATACT
CATCTACCGTTTTGGACTGTGGCGACCCAATCGAGTAACCGTAGACGATATATTCCGTGCCACCATTGTCCTGCAGGAA
CTGGGGAGCTTGGAGCCCATCTCACAGATCGTCGGAGGAGTGGGAATATTTGATCTGAAGGATCTTGGCCTGGAACACA
TACTGCACCTGAGTCCCAGCGTGGCTCAGAAGATGATTGTTCTGTTGACCTCAATGCCCATTAGAACATCCGCCTTCCA
TATTGTAAACCAGAATTGGGTCTTCAACGCGGCATTCAAGATATTCAAGCCTTTTCTTAATGCCGCCATGCGAGAAAGG
CTTTACATCCATGGCAGTGATATGACTTCCCTGCACAAACACATTAACCCGGAACATCTTCCCAAGCGGTATGGCGGCT
TGCACGAGGATTACTCTTATACGCTCTGGTTGGATATGCTGAAGGAGCAGTGTTCGGGTAATAGTGTCCAAACGGATAT
GGAGCAATTAGGATTCATCTTTGAC
>CG10026-PC chr2R:5986970-5988141:+
ATGCCCACCATCGAGCACAAGTTAAACATCACCGAGGAGGAGGTTCCTGAGCACATCCGGCGACTTGCCCAGGAGCACG
GCGAATGTCCCAGTTCCAAGGATAAGGTCATCGAAGAATTCCGTAACTACATATTAGAGCACAATGAATGCCAGCCACA
CCGAAATGATGCGAGGTACCTGGAGAAATTTTTAAGAGCCCGATACTGGAAAATCGAGAACAGTTACAAATTGCTGTGC
AGCTACTACAAGTTTCGGGAACAGAACAAAAGCTATTATGAGAAAGTCCGACCTCTGGATCTGCGACACGTTGGGCAAT
CGGACATCCTGACAGTAACTCCGTATCGGGATCAACATGGCCACAGGATACTCATCTACCGTTTTGGACTGTGGCGACC
CAATCGAGTAACCGTAGACGATATATTCCGTGCCACCATTGTCCTGCAGGAACTGGGGAGCTTGGAGCCCATCTCACAG
ATCGTCGGAGGAGTGGGAATATTTGATCTGAAGGATCTTGGCCTGGAACACATACTGCACCTGAGTCCCAGCGTGGCTC
AGAAGATGATTGTTCTGTTGACCTCAATGCCCATTAGAACATCCGCCTTCCATATTGTAAACCAGAATTGGGTCTTCAA
CGCGGCATTCAAGATATTCAAGCCTTTTCTTAATGCCGCCATGCGAGAAAGGCTTTACATCCATGGCAGTGATATGACT
TCCCTGCACAAACACATTAACCCGGAACATCTTCCCAAGCGGTATGGCGGCTTGCACGAGGATTACTCTTATACGCTCT
GGTTGGATATGCTGAAGGAGCAGTGTTCGGGTAATAGTGTCCAAACGGATATGGAGCAATTAGGATTCATCTTTGAC
>CG10031-PA chr2L:3728814-3729319:-
ATGCTACTACGGATGACCCAGTTTCTCTGCCTTGGGGCACTCGTATTGCTAAGTCTTATGCAACTCACGCAGGCAGTGG
CCACTCCCAATAATAATGATAACAATAATATCAAGTTGAAGCCTGTGGCTCAGGTGCAGCCCGAGAATCCATCGGGAAA
TAAGCCTGCAGTTGCCACAACTACAGTCAAGCCACAGAGACTGGTACCAGATCCCAAGTGCCTGCAGCCCTTGGAAGTT
GGTCCATGTCGCATGAACCTGGAAAGGTTCTACTACAACAAGGATAAGAAATCCTGCGAGACTTTCAAGTACGGAGGAT
GTCGAGGCAACGACAATCGTTGGGGATTCCGGCAAACTTGCGAGGAAGCTTGCATCCCCAAAAAG
>CG10033-PC chr2L:3650705-3655514:-
ATGAAAATCAAACATTATCCGGGCAAAGCCGTCGATGCGAGTCTCTCGCTGGAGGGCAGCAGTGCCATGGGTGCACTGT
ACGAAGCCAACTGGCTGAGGGCTGCAAATCAGCCGGCTCCAACGACCACAACGGGCTCCAAATTGAGCAGACAAAGCAG
CTCCGCCGGCAGCAGTTTCCTCATCGAGGGCATCTCCGCCCTAAGCAAGTACCAAATGACCCTGGAGAATATCCGGCAG
TTGGAGCTGCAGTCACGGGACAAACGCATAGTGAGCACCATCAAGGAGCTGAATGGCTACAGGCCATCGCCACTGCAGC
ATCATCAGCAGCAGCAGATGCACAACGGTTGGGTGGCCGAGGATCAGGATCAGGAGCAGGTGCACGAACACGATCACGA
TCACGAAGAGCTGGAAGTCACCTCGCAGGGAAAGCAGAAGTTGGCTAGTAACCAGGAACCACCTGCAGTTAACCACTAC
GTACTGGATCCCACGGAGAGACCAAGAGTTCCGAGACCGCGGCAACAATTCTCCGTGAAACCGCCGTCCCTGCGTCGCT
CCCAAACCATGTCGCAACCGCCCAGTTATGCCACCTTGAGATCGCCACCGAAAGTCAAGGAAAATCTCAGCAACAGTTC
CTCCGCCTACTCCACATTCTCCTCGGCTGCAGAGGATTCGCAGGATCAAGTAGTGATCTGCCAGCAGCCACAGAGACTG
ATGGTTCCGCCACCCAGAGAACCGCCTCCCGAGCCACCTAAAAAAAGGGTCTCGAAACCTCTGAGCAGATCACAAACTT
CGGTTCAGCGCTACGCCACGGTTAGAATGCCCAACCAGACCACGTCGTTCAGCAGAAGTGTGGCCAGAACTAGGGACTC
CACCGCTTCCCTGCGACGCCTCAGCTTGGAGCAGGCTATTGAAGGACTCAAATTGGAGGGGGAGAAGGCTGTGCGTCAA
AAGAGTCCACAAATCTCACCGGCTGCCAGCAGCAATGGCAGCTCCAAGGATCTCAACGGGGAGGGTTTCTGTATACCAC
GACCCCGCCTCATCGTTCCAGTGCACACATATGCCCGCCGACGCAGGACGGGCAATCTCAAGGAGCAGTCCAGCGGTGG
CCAGGAGGAGGAGGCAGAGCAGGATGGACGCGTGGAGGTTTCCCGCGAGGGCAAGTACCTCTCCACGCTGTCGGGTGCG
AAGGTCCTTGGCGAACTGGCGATCCTGTACAACTGCCAGCGAACGGCGACCATCACCGCGATCACCGAGTGCAACCTGT
GGGCCATCGAGCGCCAGTGCTTCCAGACCATCATGATGCGAACGGGCCTCATCCGGCAGGCGGAGTACAGCGACTTCCT
CAAGAGTGTGCCCATCTTCAAAGACCTGGCGGAAGACACGCTCATCAAAATCTCCGATGTCTTGGAGGAGACGCACTAC
CAGCGCGGCGACTACATTGTGCGCCAGGGCGCCAGAGGCGATACCTTCTTCATCATCTCCAAGGGAAAGGTGCGTGTGA
CGATCAAGCAGCAGGACACGCAGGAGGAGAAGTTCATACGCATGCTGGGCAAAGGGGATTTCTTTGGGGAGAAGGCTCT
TCAGGGCGATGATCTGCGCACGGCGAATATTATTTGCGAGTCCGCCGATGGCGTCAGTTGTCTGGTCATCGATCGCGAG
ACCTTCAATCAGCTGATTTCCAATCTGGACGAGATCAAGCATCGCTACGACGACGAGGGCGCCATGGAACGCAGAAAGA
TCAATGAGGAATTCCGAGACATCAACCTCACAGATCTGCGCGTCATCGCAACCCTTGGAGTTGGAGGCTTCGGTCGCGT
AGAGCTGGTCCAAACAAATGGAGATAGCTCCAGGTCCTTCGCCCTCAAGCAGATGAAAAAGTCACAGATTGTGGAAACG
CGACAGCAGCAGCACATCATGTCCGAGAAGGAGATCATGGGCGAGGCCAATTGCCAGTTCATCGTGAAGCTGTTCAAGA
CCTTCAAGGACAAGAAGTACCTGTACATGCTGATGGAGAGCTGTCTGGGCGGCGAACTCTGGACGATTCTGCGGGACAA
GGGCAACTTCGACGACAGCACCACCCGCTTCTACACGGCGTGTGTGGTGGAGGCCTTTGATTACCTACACTCGCGTAAC
ATCATCTATCGTGATCTGAAGCCGGAAAACCTGCTGCTCAATGAACGCGGTTATGTGAAGCTGGTGGACTTTGGCTTTG
CCAAGAAGCTGCAGACGGGCAGGAAGACCTGGACTTTCTGCGGCACTCCAGAGTACGTGGCTCCCGAGGTGATTCTCAA
CCGGGGTCATGACATCAGTGCGGATTATTGGTCGCTGGGAGTGCTCATGTTCGAGTTGCTTACTGGCACCCCTCCATTC
ACGGGCTCGGATCCCATGCGCACCTACAACATTATACTTAAGGGTATCGACGCCATCGAATTCCCAAGGAATATCACCC
GCAATGCCAGCAACCTGATCAAAAAGCTCTGTCGCGACAATCCCGCCGAGCGATTGGGCTACCAGCGTGGGGGAATCAG
TGAGATCCAGAAGCACAAATGGTTTGATGGCTTCTATTGGTGGGGCCTGCAGAACTGCACCCTGGAGCCGCCCATTAAG
CCCGCCGTGAAAAGCGTGGTCGATACCACCAACTTTGATGACTATCCCCCTGATCCAGAGGGTCCGCCACCAGACGATG
TCACTGGATGGGACAAGGACTTC
>CG10033-PD chr2L:3650705-3655514:-
ATGAAAATCAAACATTATCCGGGCAAAGCCGTCGATGCGAGTCTCTCGCTGGAGGGCAGCAGTGCCATGGGTGCACTGT
ACGAAGCCAACTGGCTGAGGGCTGCAAATCAGCCGGCTCCAACGACCACAACGGGCTCCAAATTGAGCAGACAAAGCAG
CTCCGCCGGCAGCAGTTTCCTCATCGAGGGCATCTCCGCCCTAAGCAAGTACCAAATGACCCTGGAGAATATCCGGCAG
TTGGAGCTGCAGTCACGGGACAAACGCATAGTGAGCACCATCAAGGAGCTGAATGGCTACAGGCCATCGCCACTGCAGC
ATCATCAGCAGCAGCAGATGCACAACGGTTGGGTGGCCGAGGATCAGGATCAGGAGCAGGTGCACGAACACGATCACGA
TCACGAAGAGCTGGAAGTCACCTCGCAGGGAAAGCAGAAGTTGGCTAGTAACCAGGAACCACCTGCAGTTAACCACTAC
GTACTGGATCCCACGGAGAGACCAAGAGTTCCGAGACCGCGGCAACAATTCTCCGTGAAACCGCCGTCCCTGCGTCGCT
CCCAAACCATGTCGCAACCGCCCAGTTATGCCACCTTGAGATCGCCACCGAAAGTCAAGGAAAATCTCAGCAACAGTTC
CTCCGCCTACTCCACATTCTCCTCGGCTGCAGAGGATTCGCAGGATCAAGTAGTGATCTGCCAGCAGCCACAGAGACTG
ATGGTTCCGCCACCCAGAGAACCGCCTCCCGAGCCACCTAAAAAAAGGGTCTCGAAACCTCTGAGCAGATCACAAACTT
CGGTTCAGCGCTACGCCACGGTTAGAATGCCCAACCAGACCACGTCGTTCAGCAGAAGTGTGGCCAGAACTAGGGACTC
CACCGCTTCCCTGCGACGCCTCAGCTTGGAGCAGGCTATTGAAGGACTCAAATTGGAGGGGGAGAAGGCTGTGCGTCAA
AAGAGTCCACAAATCTCACCGGCTGCCAGCAGCAATGGCAGCTCCAAGGATCTCAACGGGGAGGGTTTCTGTATACCAC
GACCCCGCCTCATCGTTCCAGTGCACACATATGCCCGCCGACGCAGGACGGGCAATCTCAAGGAGCAGTCCAGCGGTGG
CCAGGAGGAGGAGGCAGAGCAGGATGGACGCGTGGAGGTTTCCCGCGAGGGCAAGTACCTCTCCACGCTGTCGGGTGCG
AAGGTCCTTGGCGAACTGGCGATCCTGTACAACTGCCAGCGAACGGCGACCATCACCGCGATCACCGAGTGCAACCTGT
GGGCCATCGAGCGCCAGTGCTTCCAGACCATCATGATGCGAACGGGCCTCATCCGGCAGGCGGAGTACAGCGACTTCCT
CAAGAGTGTGCCCATCTTCAAAGACCTGGCGGAAGACACGCTCATCAAAATCTCCGATGTCTTGGAGGAGACGCACTAC
CAGCGCGGCGACTACATTGTGCGCCAGGGCGCCAGAGGCGATACCTTCTTCATCATCTCCAAGGGAAAGGTGCGTGTGA
CGATCAAGCAGCAGGACACGCAGGAGGAGAAGTTCATACGCATGCTGGGCAAAGGGGATTTCTTTGGGGAGAAGGCTCT
TCAGGGCGATGATCTGCGCACGGCGAATATTATTTGCGAGTCCGCCGATGGCGTCAGTTGTCTGGTCATCGATCGCGAG
ACCTTCAATCAGCTGATTTCCAATCTGGACGAGATCAAGCATCGCTACGACGACGAGGGCGCCATGGAACGCAGAAAGA
TCAATGAGGAATTCCGAGACATCAACCTCACAGATCTGCGCGTCATCGCAACCCTTGGAGTTGGAGGCTTCGGTCGCGT
AGAGCTGGTCCAAACAAATGGAGATAGCTCCAGGTCCTTCGCCCTCAAGCAGATGAAAAAGTCACAGATTGTGGAAACG
CGACAGCAGCAGCACATCATGTCCGAGAAGGAGATCATGGGCGAGGCCAATTGCCAGTTCATCGTGAAGCTGTTCAAGA
CCTTCAAGGACAAGAAGTACCTGTACATGCTGATGGAGAGCTGTCTGGGCGGCGAACTCTGGACGATTCTGCGGGACAA
GGGCAACTTCGACGACAGCACCACCCGCTTCTACACGGCGTGTGTGGTGGAGGCCTTTGATTACCTACACTCGCGTAAC
ATCATCTATCGTGATCTGAAGCCGGAAAACCTGCTGCTCAATGAACGCGGTTATGTGAAGCTGGTGGACTTTGGCTTTG
CCAAGAAGCTGCAGACGGGCAGGAAGACCTGGACTTTCTGCGGCACTCCAGAGTACGTGGCTCCCGAGGTGATTCTCAA
CCGGGGTCATGACATCAGTGCGGATTATTGGTCGCTGGGAGTGCTCATGTTCGAGTTGCTTACTGGCACCCCTCCATTC
ACGGGCTCGGATCCCATGCGCACCTACAACATTATACTTAAGGGTATCGACGCCATCGAATTCCCAAGGAATATCACCC
GCAATGCCAGCAACCTGATCAAAAAGCTCTGTCGCGACAATCCCGCCGAGCGATTGGGCTACCAGCGTGGGGGAATCAG
TGAGATCCAGAAGCACAAATGGTTTGATGGCTTCTATTGGTGGGGCCTGCAGAACTGCACCCTGGAGCCGCCCATTAAG
CCCGCCGTGAAAAGCGTGGTCGATACCACCAACTTTGATGACTATCCCCCTGATCCAGAGGGTCCGCCACCAGACGATG
TCACTGGATGGGACAAGGACTTC
>CG10033-PF chr2L:3650705-3655514:-
ATGAAAATCAAACATTATCCGGGCAAAGCCGTCGATGCGAGTCTCTCGCTGGAGGGCAGCAGTGCCATGGGTGCACTGT
ACGAAGCCAACTGGCTGAGGGCTGCAAATCAGCCGGCTCCAACGACCACAACGGGCTCCAAATTGAGCAGACAAAGCAG
CTCCGCCGGCAGCAGTTTCCTCATCGAGGGCATCTCCGCCCTAAGCAAGTACCAAATGACCCTGGAGAATATCCGGCAG
TTGGAGCTGCAGTCACGGGACAAACGCATAGTGAGCACCATCAAGGAGCTGAATGGCTACAGGCCATCGCCACTGCAGC
ATCATCAGCAGCAGCAGATGCACAACGGTTGGGTGGCCGAGGATCAGGATCAGGAGCAGGTGCACGAACACGATCACGA
TCACGAAGAGCTGGAAGTCACCTCGCAGGGAAAGCAGAAGTTGGCTAGTAACCAGGAACCACCTGCAGTTAACCACTAC
GTACTGGATCCCACGGAGAGACCAAGAGTTCCGAGACCGCGGCAACAATTCTCCGTGAAACCGCCGTCCCTGCGTCGCT
CCCAAACCATGTCGCAACCGCCCAGTTATGCCACCTTGAGATCGCCACCGAAAGTCAAGGAAAATCTCAGCAACAGTTC
CTCCGCCTACTCCACATTCTCCTCGGCTGCAGAGGATTCGCAGGATCAAGTAGTGATCTGCCAGCAGCCACAGAGACTG
ATGGTTCCGCCACCCAGAGAACCGCCTCCCGAGCCACCTAAAAAAAGGGTCTCGAAACCTCTGAGCAGATCACAAACTT
CGGTTCAGCGCTACGCCACGGTTAGAATGCCCAACCAGACCACGTCGTTCAGCAGAAGTGTGGCCAGAACTAGGGACTC
CACCGCTTCCCTGCGACGCCTCAGCTTGGAGCAGGCTATTGAAGGACTCAAATTGGAGGGGGAGAAGGCTGTGCGTCAA
AAGAGTCCACAAATCTCACCGGCTGCCAGCAGCAATGGCAGCTCCAAGGATCTCAACGGGGAGGGTTTCTGTATACCAC
GACCCCGCCTCATCGTTCCAGTGCACACATATGCCCGCCGACGCAGGACGGGCAATCTCAAGGAGCAGTCCAGCGGTGG
CCAGGAGGAGGAGGCAGAGCAGGATGGACGCGTGGAGGTTTCCCGCGAGGGCAAGTACCTCTCCACGCTGTCGGGTGCG
AAGGTCCTTGGCGAACTGGCGATCCTGTACAACTGCCAGCGAACGGCGACCATCACCGCGATCACCGAGTGCAACCTGT
GGGCCATCGAGCGCCAGTGCTTCCAGACCATCATGATGCGAACGGGCCTCATCCGGCAGGCGGAGTACAGCGACTTCCT
CAAGAGTGTGCCCATCTTCAAAGACCTGGCGGAAGACACGCTCATCAAAATCTCCGATGTCTTGGAGGAGACGCACTAC
CAGCGCGGCGACTACATTGTGCGCCAGGGCGCCAGAGGCGATACCTTCTTCATCATCTCCAAGGGAAAGGTGCGTGTGA
CGATCAAGCAGCAGGACACGCAGGAGGAGAAGTTCATACGCATGCTGGGCAAAGGGGATTTCTTTGGGGAGAAGGCTCT
TCAGGGCGATGATCTGCGCACGGCGAATATTATTTGCGAGTCCGCCGATGGCGTCAGTTGTCTGGTCATCGATCGCGAG
ACCTTCAATCAGCTGATTTCCAATCTGGACGAGATCAAGCATCGCTACGACGACGAGGGCGCCATGGAACGCAGAAAGA
TCAATGAGGAATTCCGAGACATCAACCTCACAGATCTGCGCGTCATCGCAACCCTTGGAGTTGGAGGCTTCGGTCGCGT
AGAGCTGGTCCAAACAAATGGAGATAGCTCCAGGTCCTTCGCCCTCAAGCAGATGAAAAAGTCACAGATTGTGGAAACG
CGACAGCAGCAGCACATCATGTCCGAGAAGGAGATCATGGGCGAGGCCAATTGCCAGTTCATCGTGAAGCTGTTCAAGA
CCTTCAAGGACAAGAAGTACCTGTACATGCTGATGGAGAGCTGTCTGGGCGGCGAACTCTGGACGATTCTGCGGGACAA
GGGCAACTTCGACGACAGCACCACCCGCTTCTACACGGCGTGTGTGGTGGAGGCCTTTGATTACCTACACTCGCGTAAC
ATCATCTATCGTGATCTGAAGCCGGAAAACCTGCTGCTCAATGAACGCGGTTATGTGAAGCTGGTGGACTTTGGCTTTG
CCAAGAAGCTGCAGACGGGCAGGAAGACCTGGACTTTCTGCGGCACTCCAGAGTACGTGGCTCCCGAGGTGATTCTCAA
CCGGGGTCATGACATCAGTGCGGATTATTGGTCGCTGGGAGTGCTCATGTTCGAGTTGCTTACTGGCACCCCTCCATTC
ACGGGCTCGGATCCCATGCGCACCTACAACATTATACTTAAGGGTATCGACGCCATCGAATTCCCAAGGAATATCACCC
GCAATGCCAGCAACCTGATCAAAAAGCTCTGTCGCGACAATCCCGCCGAGCGATTGGGCTACCAGCGTGGGGGAATCAG
TGAGATCCAGAAGCACAAATGGTTTGATGGCTTCTATTGGTGGGGCCTGCAGAACTGCACCCTGGAGCCGCCCATTAAG
CCCGCCGTGAAAAGCGTGGTCGATACCACCAACTTTGATGACTATCCCCCTGATCCAGAGGGTCCGCCACCAGACGATG
TCACTGGATGGGACAAGGACTTC
>CG10033-PG chr2L:3650705-3655514:-
ATGAAAATCAAACATTATCCGGGCAAAGCCGTCGATGCGAGTCTCTCGCTGGAGGGCAGCAGTGCCATGGGTGCACTGT
ACGAAGCCAACTGGCTGAGGGCTGCAAATCAGCCGGCTCCAACGACCACAACGGGCTCCAAATTGAGCAGACAAAGCAG
CTCCGCCGGCAGCAGTTTCCTCATCGAGGGCATCTCCGCCCTAAGCAAGTACCAAATGACCCTGGAGAATATCCGGCAG
TTGGAGCTGCAGTCACGGGACAAACGCATAGTGAGCACCATCAAGGAGCTGAATGGCTACAGGCCATCGCCACTGCAGC
ATCATCAGCAGCAGCAGATGCACAACGGTTGGGTGGCCGAGGATCAGGATCAGGAGCAGGTGCACGAACACGATCACGA
TCACGAAGAGCTGGAAGTCACCTCGCAGGGAAAGCAGAAGTTGGCTAGTAACCAGGAACCACCTGCAGTTAACCACTAC
GTACTGGATCCCACGGAGAGACCAAGAGTTCCGAGACCGCGGCAACAATTCTCCGTGAAACCGCCGTCCCTGCGTCGCT
CCCAAACCATGTCGCAACCGCCCAGTTATGCCACCTTGAGATCGCCACCGAAAGTCAAGGAAAATCTCAGCAACAGTTC
CTCCGCCTACTCCACATTCTCCTCGGCTGCAGAGGATTCGCAGGATCAAGTAGTGATCTGCCAGCAGCCACAGAGACTG
ATGGTTCCGCCACCCAGAGAACCGCCTCCCGAGCCACCTAAAAAAAGGGTCTCGAAACCTCTGAGCAGATCACAAACTT
CGGTTCAGCGCTACGCCACGGTTAGAATGCCCAACCAGACCACGTCGTTCAGCAGAAGTGTGGCCAGAACTAGGGACTC
CACCGCTTCCCTGCGACGCCTCAGCTTGGAGCAGGCTATTGAAGGACTCAAATTGGAGGGGGAGAAGGCTGTGCGTCAA
AAGAGTCCACAAATCTCACCGGCTGCCAGCAGCAATGGCAGCTCCAAGGATCTCAACGGGGAGGGTTTCTGTATACCAC
GACCCCGCCTCATCGTTCCAGTGCACACATATGCCCGCCGACGCAGGACGGGCAATCTCAAGGAGCAGTCCAGCGGTGG
CCAGGAGGAGGAGGCAGAGCAGGATGGACGCGTGGAGGTTTCCCGCGAGGGCAAGTACCTCTCCACGCTGTCGGGTGCG
AAGGTCCTTGGCGAACTGGCGATCCTGTACAACTGCCAGCGAACGGCGACCATCACCGCGATCACCGAGTGCAACCTGT
GGGCCATCGAGCGCCAGTGCTTCCAGACCATCATGATGCGAACGGGCCTCATCCGGCAGGCGGAGTACAGCGACTTCCT
CAAGAGTGTGCCCATCTTCAAAGACCTGGCGGAAGACACGCTCATCAAAATCTCCGATGTCTTGGAGGAGACGCACTAC
CAGCGCGGCGACTACATTGTGCGCCAGGGCGCCAGAGGCGATACCTTCTTCATCATCTCCAAGGGAAAGGTGCGTGTGA
CGATCAAGCAGCAGGACACGCAGGAGGAGAAGTTCATACGCATGCTGGGCAAAGGGGATTTCTTTGGGGAGAAGGCTCT
TCAGGGCGATGATCTGCGCACGGCGAATATTATTTGCGAGTCCGCCGATGGCGTCAGTTGTCTGGTCATCGATCGCGAG
ACCTTCAATCAGCTGATTTCCAATCTGGACGAGATCAAGCATCGCTACGACGACGAGGGCGCCATGGAACGCAGAAAGA
TCAATGAGGAATTCCGAGACATCAACCTCACAGATCTGCGCGTCATCGCAACCCTTGGAGTTGGAGGCTTCGGTCGCGT
AGAGCTGGTCCAAACAAATGGAGATAGCTCCAGGTCCTTCGCCCTCAAGCAGATGAAAAAGTCACAGATTGTGGAAACG
CGACAGCAGCAGCACATCATGTCCGAGAAGGAGATCATGGGCGAGGCCAATTGCCAGTTCATCGTGAAGCTGTTCAAGA
CCTTCAAGGACAAGAAGTACCTGTACATGCTGATGGAGAGCTGTCTGGGCGGCGAACTCTGGACGATTCTGCGGGACAA
GGGCAACTTCGACGACAGCACCACCCGCTTCTACACGGCGTGTGTGGTGGAGGCCTTTGATTACCTACACTCGCGTAAC
ATCATCTATCGTGATCTGAAGCCGGAAAACCTGCTGCTCAATGAACGCGGTTATGTGAAGCTGGTGGACTTTGGCTTTG
CCAAGAAGCTGCAGACGGGCAGGAAGACCTGGACTTTCTGCGGCACTCCAGAGTACGTGGCTCCCGAGGTGATTCTCAA
CCGGGGTCATGACATCAGTGCGGATTATTGGTCGCTGGGAGTGCTCATGTTCGAGTTGCTTACTGGCACCCCTCCATTC
ACGGGCTCGGATCCCATGCGCACCTACAACATTATACTTAAGGGTATCGACGCCATCGAATTCCCAAGGAATATCACCC
GCAATGCCAGCAACCTGATCAAAAAGCTCTGTCGCGACAATCCCGCCGAGCGATTGGGCTACCAGCGTGGGGGAATCAG
TGAGATCCAGAAGCACAAATGGTTTGATGGCTTCTATTGGTGGGGCCTGCAGAACTGCACCCTGGAGCCGCCCATTAAG
CCCGCCGTGAAAAGCGTGGTCGATACCACCAACTTTGATGACTATCCCCCTGATCCAGAGGGTCCGCCACCAGACGATG
TCACTGGATGGGACAAGGACTTC
>CG10034-PA chr2R:5995299-5996819:+
ATGGAAGATCCCACCATAAACGACACGTACGTGCAGGAGTTCGATCTGCACCACCTGGAGGTGGGCGGAAATGGAGCTG
GCCAGGCGCACGGAGCCGGCACCGCGTCCCAGGTGACGGCCCTCGGCCATGTGAAGCGCGAGGATCACAGTCCACCGCA
GCCGGTGGCGGTTAAATGGACGACGATTCACGGCGATCCCACGAATCCGGACGATGAGCCGGACTCGCTGCCTCTGTCC
GGACCAGAACCCGCCGGAGCAGTCGAAGTCTCTCCGTCGCCGCACATAAAGTTGAGGTCTTTCTCCGGCCATCACCAGT
GGCACATGGATGAACGGCGCCTGCAACCGCTCTCTCCGCCACCAGAGCAGTATGGTCCGCTGCCCGGACAGGCGATTCT
GGTGAACACATCTTCGGGAGCGGGTGTGCCGGGCGGAGTGCCCTCAACTCCGCCGGAAACGCCACCCGTAGTGGGCTCG
CCCACGGGCAGCAGCAGCTGTCCGGCTCAGACTTACGCACACCACTATGCCAGGACAGCGGGAAGTTCCGTATCCGCCT
CCGCCGCCGCCGCAGCAGCTGCCTCTGCCGGAGCAGCGTCGGTGAGTGCCGGACTGAGCCACGACATGATGTGGCTGAC
CAACTCGATCCGGGCGGACCAGCAGCCGCTGGATCTGCGACCTTTGCCCTATCCGGGCTCCCAGGAGGAGGCGGAGGAG
TGGGACAGGCAGCGGGACTACGCCTTGCAGGCCGCGGCAGCTCATCACCACCATCATGGACAGCCGTTGATGCAGGCGC
AGCATCATCCGCATGGACACGGCGGTCATCCCCACCAGGTGATGCTGCAGCAGAGCAAGTACCCGCATCCCCATCACCA
CCACTTCCACAATCTGGAACTGACGCCCATCAACATGCATTCAAATTCGTACGGCAGTGCTTCGGGATCCCTGACGCCC
ACTTGTCTGCCCCAAGTGCCCAGCAACGGGAGTGGCAGCAGCGGGGGCGGAGGAGGCAGTGGAAGCGGGAGCGGTGGAC
CCGGCAGCGTGGGTGGCGGATCATGCGTCATCACACGGGCTGCCCTCCAACCCTGCCGCCCACTCTCCGCCAGCTCAAC
CAGATCCTCGAACAACATGTCGCCCAGAACCTGTTCGGGTGCCTACAGCAATGCCACGTTGGAGGATTGCCTCAACGAC
GACATGCTGACCACGTTGACGGTGCGGGAGCTGAACAAGCGACTCCATGGATGCCCACGGGAGGAGGTAGTGCGTCTGA
AGCAGAAGCGACGCACTCTGAAGAATCGCGGCTATGCCCAGAACTGCCGGTCAAAGCGACTCCATCAGCGCCACGAGCT
AGAGAAGGCCAACCGGGTGCTCAACCAGGATCTGCACCGCCTGAAGCTGGAGTACTCGAGGGTCTGCCAGGAGCGGGAT
GCCCTCATGCAGCGTCTGCAGCGAGCGGCAAGTGGGGTGGGCGGTGCAGGAGGTGCATCCGCCGGCGGCGATAGCCAAA
GCTCTCCGGAGTTCTACCTC
>CG10035-PA chr3R:13229358-13230310:-
ATGATGTTCCTCAAAGACTGGAGATCCCATGTTCTATTCGTCCTGCTGCTGATGGTCCGCGGATCGCTGTGTGTGCCCG
CTCTGGATGCAGCTCCTCCCGCTGCCACGCCCAACACCGTCGAAGAGTCGGAAAATCTGGTCGAGGGAAGTGGCGAACC
AGTTGTCGCCCCCACAGACGCGGTGCCTACAACCAACAATGAAACTATTCCTCCGGCTGATGGAAATTCGGAAGCAGCG
GTGCCTGACAATGTGGCCAGTGGAAGCAGCATTGATCCCACGGCCATTTACGCTGGGGGAATCCTCACTCCCGAGGCCT
TTCAGCAGTACTTGACTCAGTATGGTGCCTATGCTCCCTACTCCTACCCGGCTCCCGTTGCGGGAGCAGCAGCTGGCAT
TTACCCGTACCCTGGACCCATTGTGGTGCAGACGGGCTACGAGGGATTCCTGATGCCCACAAATTCAGCCGGACAATCG
GACAGCACCACTGTGCTGGCTCCCGCTGCACAGCCCAGCTCCTCGAATCCGCTGATGACATTTGTCTCCAATCTTCTGC
CCACGATCCTGATGTCCACGCTCTTTCGCATCGCCGCCGTGATTGTGTCCGCCGTGGGCATCATCCTGTTCGGCGGTGC
CATCACCAGTGCGCTCTGCAGGATCACCCCGATCTGTGAAATACCCGCCCGTGCTGTGAATATCCTGCGCACGGGTGGT
GCTCAGGATGTGGGTCGCATGCTGGCCGAGGAGATGACTCCGGAGCGGGTGCGTCGGGCAACAGAATTCGTGCGCAACG
CCATCCGGAAGTACAAGCAACTGCAGAAGCTGGTGGAGGCCTCGGAGGCGGTGACCGAGTTGACTAAC
>CG10036-PA chr2R:12488403-12499648:+
CTGGACAAAAACAAGCAGAAGCGCCACCGCACCCGCTTCACGCCCGCCCAGCTGAACGAGCTGGAGCGCTGCTTCTCGA
AGACCCACTATCCGGACATCTTCATGCGCGAGGAGATCGCCATGCGGATCGGCCTCACCGAGTCCCGCGTCCAGGTCTG
GTTCCAGAACCGCCGTGCCAAGTGGAAGAAGCGCAAGAAGACCACCAACGTGTTCCGCACACCGGGTGCCCTGCTGCCC
TCCCATGGACTTCCGCCGTTTGGCGCCAATATCACCAATATCGCCATGGGCGATGGTCTCTGTGGCACGGGAATGTTTG
GCGGCGATCGCTGGAGCGTGGGTGTCAATCCGATGACGGCAGGCGACTCCATGATGTACCAGCACAGTGTGGGCGGGGT
CAGTTGTGGGCCCAGTGGTTCGCCGAGCGCCACCACCCCGCCGAACATGAACAGCTGCTCCTCGGTGACCCCGCCGCCA
CTTTCCGCGCAGCCGAACTCCAGCCAGAACGAGCTGAACGGCGAGCCCATGCACCAACAGCAACAACAACAGACTCACC
AACATCAGCAACAGCAAACTCACCAACACCACCCGATGGCGCCACCAACACCCACACAGCAACAACAGCAGCTACCGCA
GTCCATGCAGTCACCGTCAGATGGCGCCAACGATACACTACACAGCATCGCAGCGCTGCGGCGGCGGGCTTCGGAACTA
AACGCGATTCCCTCCTACCTACAGATGGCGCCACACAACTACGAACACTACAATTCGAATTCGAACTCGGTCTAC
>CG10036-PB chr2R:12488382-12499648:+
GCCGTGTCTCTCTTCCAGCACCTGGACAAAAACAAGCAGAAGCGCCACCGCACCCGCTTCACGCCCGCCCAGCTGAACG
AGCTGGAGCGCTGCTTCTCGAAGACCCACTATCCGGACATCTTCATGCGCGAGGAGATCGCCATGCGGATCGGCCTCAC
CGAGTCCCGCGTCCAGGTCTGGTTCCAGAACCGCCGTGCCAAGTGGAAGAAGCGCAAGAAGACCACCAACGTGTTCCGC
ACACCGGGTGCCCTGCTGCCCTCCCATGGACTTCCGCCGTTTGGCGCCAATATCACCAATATCGCCATGGGCGATGGTC
TCTGTGGCACGGGAATGTTTGGCGGCGATCGCTGGAGCGTGGGTGTCAATCCGATGACGGCAGGCGACTCCATGATGTA
CCAGCACAGTGTGGGCGGGGTCAGTTGTGGGCCCAGTGGTTCGCCGAGCGCCACCACCCCGCCGAACATGAACAGCTGC
TCCTCGGTGACCCCGCCGCCACTTTCCGCGCAGCCGAACTCCAGCCAGAACGAGCTGAACGGCGAGCCCATGCACCAAC
AGCAACAACAACAGACTCACCAACATCAGCAACAGCAAACTCACCAACACCACCCGATGGCGCCACCAACACCCACACA
GCAACAACAGCAGCTACCGCAGTCCATGCAGTCACCGTCAGATGGCGCCAACGATACACTACACAGCATCGCAGCGCTG
CGGCGGCGGGCTTCGGAACTAAACGCGATTCCCTCCTACCTACAGATGGCGCCACACAACTACGAACACTACAATTCGA
ATTCGAACTCGGTCTAC
>CG10037-PA chr3L:7477898-7479178:+
ATGGCCGCGACCTCGTACATGACGCCGCCGAGCGGTGATCTGGACATGGCCCTCGGAGGCGGTGGCTATCACACCTCGT
CGCCGCGTTCGGCCGCGGATGCCGGTGAGATGAAGTACATGCAGCACCATCATCATCATCATGCCGCTGCCGCGGCAGC
TGCCCACCATCAGTTGCCCTCATCGCCATCGCCCAATGGCCAGGGCAATGGTGGCGGCCTGGGACTGGGTCCCGGTTCC
GGTTTGGGCTCATGGAGTGCCCTGCATCCGGATCCGTGGATGCAAACGCATCATACGCATCATCTGCCCGCCGCTGCTG
CCGTTGCCTCGGCCGCCGATACCGTTAAGCAGGAGATGTCGCATCTCTCGCAACAGACGCGCATCCAACAGGGCATGGC
CTCGCCCCATGCCGCCTGGCACGCCCCCCATGCGGGACACTATGCGCCCACGGGCGGATCACCGTTGCAGTACCATCAT
GCCATGAACGGAATGCTCCATCATCCGGCCCATGCGGCCGCAGCGGCCCATCATCAGAGTGTGGCGCCACTGCATCATG
CGCTGCGCGGTGAATCGCCACAGCTGCACATACATCATCACATGGGCGGCGGCGATCGGGATGCCATAAGCGGCGGCGA
GGAGGACACCCCCACGTCCGATGATCTGGAGGCCTTTGCCAAGCAGTTCAAGCAGCGACGCATCAAGCTGGGCTTCACC
CAGGCCGATGTGGGCCTGGCACTGGGCACACTCTATGGCAATGTGTTCTCGCAGACGACCATCTGCCGATTTGAGGCAC
TGCAGCTGAGCTTCAAGAACATGTGCAAGCTGAAGCCGCTGCTGCAAAAGTGGCTGGAGGAGGCGGACTCCACAACGGG
CTCACCCACGTCCATTGACAAGATCGCCGCTCAGGGGCGTAAGCGCAAGAAACGCACCAGCATCGAGGTGAGCGTGAAG
GGGGCACTGGAACAGCATTTCCACAAGCAGCCGAAGCCATCCGCCCAGGAGATAACCTCGCTGGCCGACTCCTTGCAGC
TGGAGAAGGAGGTGGTGCGCGTCTGGTTCTGCAATCGGCGGCAAAAGGAGAAGCGCATGACGCCGCCAAATACGCTCGG
CGGCGACATGATGGACGGCATGCCGCCGGGCCATATGCATCACGGTGGCTATCATCCGCATCACGATATGCACGGCAGT
CCGATGGGCACACACTCCCACTCGCATAGTCCGCCGATGCTGAGTCCACAGAATATGCAATCGTCGGCGGTAGCGGCGC
ATCAGTTGGCGGCCCAC
>CG10038-PA chr3R:13187359-13188784:-
ATGTGCTCGAAATTTTTTCAAATATTTCGCCCCCACAGAGGCTTTCAAATGTCGCTGTCGATGCCACCGGCCAGCAATT
GTGAGGAGGCTCTCATCCAGCTGAAGAACTTTGGATATGCGTTCGATGGAGAAGGAGTGCTCCGCAAAGTCGATCCCGC
CACCGGGGAGCCCGGCAAGGAACCCTTTTCCTACAACGTCAGCGACGATGCCACCGAAAACGAGAAGCATTACCAGAAG
CTGGCCAACCAAATCCCAGAAATCGTCTACGCTTTGCTGGAGAAAAATGGTCTTAGCCGCACCTACATCCCTTTCGACC
AGCCTCCTGAGCGCGCTTCATTCGTATTCTCCCAACCGGCAAAGCTTTCGCAGTCCAAGAAGCTGCTAGTTCTCATTCA
TGGCAGTGGATTCGTTAAGGCCGGACAGTGGGCTAGAAGTTTGATTATCAACAATTCGCTGGATCATGGTACCCAGCTG
GCTTATGTGCGACAGGCCCGAAAACTGGGATACGATCTGCTCATCACCAACGCCAATGATTGCACACGATACTACAATG
GAAAGGAGAATCCCATCAAGGGCGTGAATACGTCCGTAGATCACACTAACTATGTGTGGAAGAATATAGTGTTGCCCGC
GAAACCGGAGAGTGTGGCTATAGTGGCCCACAGCTACGGTGGCAGTCTCACTCTTGATCTGGTGGAGCGGTTTCCGGAT
TTCTTTAAAGAATCCGTGTTTGCCATTGCCTTTACTGATGCCGCTATGGGAAGTCCCCAAGCGAAGGATAGGGAGTACA
TGTCCGAAGTGGCCTGCAATTGGGTTGCCAGCAACACACCCTTGGACACACCCGTCTCACAGTCAAAGGGCAGCATCCG
CAGGATTTCCGCTGGACACACCAAACATGAGTGGACCTCTTACTCGGCCATCGATTCTGTATTCAAGTTCATTGAGGAG
AAGTATGAGCAGCGGGCGAATAAGAAG
>CG10038-PB chr3R:13187359-13188736:-
ATGTCGCTGTCGATGCCACCGGCCAGCAATTGTGAGGAGGCTCTCATCCAGCTGAAGAACTTTGGATATGCGTTCGATG
GAGAAGGAGTGCTCCGCAAAGTCGATCCCGCCACCGGGGAGCCCGGCAAGGAACCCTTTTCCTACAACGTCAGCGACGA
TGCCACCGAAAACGAGAAGCATTACCAGAAGCTGGCCAACCAAATCCCAGAAATCGTCTACGCTTTGCTGGAGAAAAAT
GGTCTTAGCCGCACCTACATCCCTTTCGACCAGCCTCCTGAGCGCGCTTCATTCGTATTCTCCCAACCGGCAAAGCTTT
CGCAGTCCAAGAAGCTGCTAGTTCTCATTCATGGCAGTGGATTCGTTAAGGCCGGACAGTGGGCTAGAAGTTTGATTAT
CAACAATTCGCTGGATCATGGTACCCAGCTGGCTTATGTGCGACAGGCCCGAAAACTGGGATACGATCTGCTCATCACC
AACGCCAATGATTGCACACGATACTACAATGGAAAGGAGAATCCCATCAAGGGCGTGAATACGTCCGTAGATCACACTA
ACTATGTGTGGAAGAATATAGTGTTGCCCGCGAAACCGGAGAGTGTGGCTATAGTGGCCCACAGCTACGGTGGCAGTCT
CACTCTTGATCTGGTGGAGCGGTTTCCGGATTTCTTTAAAGAATCCGTGTTTGCCATTGCCTTTACTGATGCCGCTATG
GGAAGTCCCCAAGCGAAGGATAGGGAGTACATGTCCGAAGTGGCCTGCAATTGGGTTGCCAGCAACACACCCTTGGACA
CACCCGTCTCACAGTCAAAGGGCAGCATCCGCAGGATTTCCGCTGGACACACCAAACATGAGTGGACCTCTTACTCGGC
CATCGATTCTGTATTCAAGTTCATTGAGGAGAAGTATGAGCAGCGGGCGAATAAGAAG
>CG10039-PA chr2L:4056424-4057838:+
ATGTCTGACATCAATATCAACCTGCAATGCGCCGCATGCAACCATCGCCGAACAGTCCTGTACTACGCCAATCCACTGG
CTTGGGGTCGCCCTTGTCGCCAGTGCCGCAGGATGATGTCCCGAAATGTTGTGGTAGTCCCCGCTCAGATGGGAGTACC
AGTTGCCACCAATAACATCACCACCACAACTACTTTTGTACCATGCGAATGCTACCATCGTCGCGGCCTCCTCTATTAC
GCGAATCCTTGGGCTTGGGGTCGTCCTTGCCGCAGATGCCGTCGCATGATGTCCAGAAACAACATTGTGGTCTCCGTGC
CAGCAGGCCAGGTGGCGTGTCCAGCGCAGACCACAGCCACCACAGTGATGCCTGCCCAGTGTGCAACCCACTGGCAGGT
GCAGCAGCAGCAGCAGCAGCAGCCTCAGACTATGTCCACCCTGCCACCCAAGTACGATCAGGCTGTGGCAGCTAAC
>CG1004-PA chr3L:1475117-1477751:+
ATGGAGAACCCAACACAGAATGTAAACGAAACCAAGGTGGATTTGGGCCAGGAGAAGGAGGCGGCGCAGGAGGAGGAGG
TGGAGCATTCCACCGCCGCCAAGGAGACCATCATTGACATTCCCGCCGCGTGCCCCAGTTCCTCCAACTCCTCGTCCTA
CGACACCGATTGCAGCACGGCAAGCAGCACCTGCTGCACCCGCCAGGGCGAGCACATCTACATGCAGCGGGAGGCCATC
CCGGCCACGCCCCTTCCGGAGGCGGAGGATCTGAGCCTGCTGAAGTACGTCCACCGCCAGCACTGGCCGTGGTTCATCC
TAGTGATCTCCATCATTGAGATTGCCATCTTCGCCTACGACCGCTACACAATGCCCGCCCAGAACTTCGGGCTCCCCGT
TCCGATTCCGTCGGATTCGGTGCTGGTCTATCGTCCGGACAGGCGGCTTCAGGTGTGGCGCTTCTTCAGCTACATGTTT
CTGCACGCCAACTGGTTCCACCTGGGCTTCAACATCGTCATCCAGCTGTTCTTCGGCATTCCCCTGGAGGTAATGCACG
GCACGGCCAGGATCGGTGTGATCTACATGGCGGGCGTTTTCGCCGGATCCCTCGGCACCAGTGTCGTCGACTCGGAGGT
CTTCCTGGTGGGCGCCAGCGGTGGCGTCTATGCCCTCTTGGCCGCTCATCTGGCCAACATCACACTGAACTATGCGCAC
ATGAAGAGCGCATCCACGCAGCTCGGATCAGTTGTCATCTTTGTCTCCTGCGACCTGGGCTATGCTCTCTACACCCAAT
ACTTTGATGGCAGCGCCTTCGCCAAGGGTCCCCAGGTGTCGTACATTGCCCACCTGACGGGAGCCCTGGCCGGACTCAC
GATCGGGTTCCTGGTGCTGAAGAACTTCGGTCACCGCGAGTACGAGCAGCTCATCTGGTGGCTGGCCTTGGGTGTCTAC
TGTGCCTTCACCGTCTTCGCCATTGTGTTCAACCTGATCAACACGGTGACCGCCCAGTTGATGGAGGAGCAGGGCGAGG
AGATCACCCAGCATCTGCTGCACGACCTGGGAGTGTCC
>CG10041-PA chr3R:13189191-13190364:-
ATGTCGGCGGGCCAGGAGACGGTTTCCGAAACAACACAGGCTAGCACACCTTCGTCAGCAACAACTATGTCGGACATGA
AGTCGATGAGTTTCCAGCCTCGTTATCCTTACATCGTCTCCATCGGAGAAAACGTTAAAGGATACTACAAGCACCTCTG
CGTGGGCGTAATACTTTCGAATGAGTTTGTGCTCAGTGCTGCCCACTGCATCAAAATGATGCCGATCAAGCAATTGTAC
GTGTCGGGTGGCGCCGATACGCTCAACAGCCGGAAGCAGGACCGCTTCTTCGTCGTGGAAAAAAGATTTCATCCCCAGT
TTAAGGTCCTCGGCGGCCACGACATCGCCGTGTTGAGGGTTTATCCCAAATTCCAGCTCGACGATGTCCGATTTCGAAG
TATTAACTTCACTGGGAAGCCCCGAAGGGGTAGTGGCATCAAGGCCTCGCTGGTTGGCTGGGGACGGGTTGGAATCGGG
AAGATAAAGAAACTCCGGGAAATTCCCTTCTTGACGATGGAAAACGATGAGTGCCAGCGAAGTCATCGATTCGTTTTCC
TCAAACCGCTGGACATCTGTGCGATGCATTTGAAAGGACCTATAGGTCCCTGCGACGGAGATTCTGGAGCCCCCTTGAT
GAATGTGGCAAAAGAGATGCTGTACGGATTACTCTCCTACGGCAGGAAAGCGTGCACCCCATTGAAACCCTATGCCTTT
ACTCGCATCAGTGGATACTCAAGCTGGATTCAGGAATCTATGGACTATATGGTTGCGAGACTTCAAATCATAAAAATTA
ATCGCACTGTTTGGAAAGAC
>CG10042-PA chr3R:13190722-13194252:-
ATGGATTCCGCCGAGATCGAGGCAGACCACCGGGCACTCCAGCACGCTAGCGTGGAGGGAACGACTGGAACCCAGGGAA
ATGCTCAGTTATCGACTAATGACGATGTGATCAAGGCTACGGTGGACCAAATAGTGGCCCAAATCCTATCGGAAACGGA
AGAACGCAAGGCCACGGAGGAAGCCAAAACAAACAAGACGGAGGATGAGGTAAAGGCCACTCCCGAACCCAGCGCGGAT
GCAAATAAGGCAGCTGCAAAGGAAGCCCCAGTGACTCCAGTACCCTCAAGCAGCGAAGCAACCGTACCAGCTGCTGGAT
CCGCCTCCAATTCTAACTCCCCGCTGCCCGGCTCACCGCCCAAGTACAGCAATCCACATAACTTGACTATCGGCGCCCG
TTTGGAGGCGCTCAGTGTGGAGGGCAACTGGTTGCCCGCCCGCATCGTGGAAGTAAACGAGACGGAGCAGACGCTACTC
GTGCGCTTTGAGCGCAATCACAAGCTAAAGGTGTCGCCTTCTACAAGCGGCAGCTCTCAGGAGTGGATGGCCATCAAGT
CGGAACGGCTTAGGCAGCGCCTCAGCAACCGGGTGCTACCCGTCTTTGAGCTGGATGAGAAGTGCATGGCCCGCTGGTC
GGGGCCGCGAAAGTTTCCAGGAACCATCCGCAAGTTGCTGGGCAACGATACCTACGAGGTGCTCTTCGATGATGGCTAC
GTTAAGAACGTGCGCGCCGTGCACATGAACAAGATGCCCAAGCAGCTGCTCCCTGTTCAGGCAACGGAAGAGAGGGCTT
CGAAGCCACCCACTCCGGTTGGAACTCCAGTAAGCTCTGTATCTGTGGCTCCGAAGAGGGCAAGCACAGGCAGCGTGAG
CGGAACCAGTGGCTCCTCGAGCAGCAAGAAGAGCAAAAGTACACCACAGCGCAGGGATTGGCCGTTGCTGGATATGGCC
AGTTTGGATATAGCAGCTCTAGGACTCCCCGAAATACCGCATGACGGCGAGTGGACTTGTCACTGGGTAAATGACCAAC
CTATTGGAACCGAGGGTTTCCTGATTGTGGGCGAACACCAGAAACCCACTGTTATCGTGCAGGACTGGCGTCTGCCTCC
TGGCTGGATCAAGCACATGTACCAGCGATCCAACGTTCTCGGCAAGTGGGATGTTATTCTCGTCTCACCCAGCGGCAAA
CGGTTCCGCTCCAAGTCCGACTTAAAGTTGTTCCTTGAGTCTCAGAATCTGGTCTACAACCCGGATGTTTACGACTTTA
GCATTCATCGACGTCGTGCCAAAGACATCAATGCTTACGTCTACACACACGACTACAATCCGCAGCCACCGCCCAAGCC
CAGGACCATGGATGTGTCGATGGACTCCACGCTGGACCAGAGCATCACGTCGCAGTCCTCGTTGCCTTCTACTCCGATG
CCGGTGAAAGAAAGCCAGTACATGGAAGCACCGGTGGCCTCGCTCATGCCACCTGCCGAGTTAATGTCGCCGCAGACAC
AACCCGCCGATGAGACAAAGCCCAAAACCACATCAGAAGTACTAGAAGCCGGTGAGGGAGGTTCGTCTCAGCTTTTATC
AGGAGATCCTCCAGTGGTGGAAAATGGCTTTGCTTTCATTGGGGGCCTAAAAGTCAAAATCCAGGACAATCTTTATGTA
TGTCCGCGCGAAGACTGTGGCAAGACCTATCGTAAAGAAGACTTTCTGCTTATCCACATTCGCCATTATCACAAAGAAT
TTGCAGAGCACGTGAGCCACTGCCCAAAGATGCAGGAACTAGCGGTCAAGCGCACACACCCCTCGTCTATCGAGCAAGG
TGAGGCGGTGCCGAAAAACCAGATACCCAACCAGCAGTTCTTTGCCAAAATGCACCAGCAGGATATGCAGCAGTCGCGC
TCGTTTAAACGTCAGAGCGTATCAGCTACGGTCACATCTCCTGGAGGACCGGCAACTCCATCTGTCACATCGCCTACAA
AGACCCTGCTATCTCCTAAGATGGAGCCACCAAGTGTGTTGACGCCAACTGTTGAAAGTGGCATTACGCCAGAAGATGT
TTCTTTGGAGGCTGGAGGTGCAACTCAGTCGTTGAACCCGTCCTTGAGTCGTTCCTGCAAGCGTGCACGCTTGTCACCG
TCAAAGCGACCATCTGGATCGCGCAAGAGCAACCGCCAGCGGTCTCAGCGTCGCCCCAATTTGACAGATAGCACGACTG
GTCACGCCCTAACCGAACAAGACGCTGAGGAGACTCGGCAATCTTTTAACACCCCCACTCCAGATACACGCATCGACTC
AAAGAAACGACGCGTAGGTGCGGCACCAACTCCCATTAGTTCCATCGACTCACCAGCCATGGCAGATTCGGTGTCCACG
CCGTCGTCTAATGACCAGGCGGACATTAATGCAGCCCTTGCCCCACCACCAGCTGACACTCTAACCAAAGCACCCCAGT
ACATCAAGGAAAACGGTGAACTAATTCGAATTGTGCGCATGCGGCAGGAGGAGATCATCAACTGCATCTGCGAGTATGG
CGAAGAGGACGGTCTGATGATCCAATGTGAATTGTGTTTATGCTGGCAGCACGGTGCATGCAACGGAATTGTCAAAGAG
TCAGACGTGCCGGACAAGTACGTTTGCTACATCTGTCGTAATCCGCAGAGGGGTCGGGACTCAATGAGGTTTAAGCACG
ACCAGGACTGGCTATTCGAAGGAAAGTTGCCGGTGGCCGCGTATCACACTGCAAATCCACAGACCACCAAACAATTCGA
GCTCCTAAAGCGCTCGCACACGCTGACCGGCAATTTACTAGATGCCAAGCGATCGATGCACTCGCTGCTGGTCAAGATT
AACATCGCACGCAACCGCTGTCACCCAAAGCTTTATCTGTGGGCTAAAAAGTGGGACGAAGACAATCTGGGCTCTACTG
CGTTGACACCGGTTAAACGTCCAAAGTTGGAGCACCCTGATCTTCCGAACGTTCCCCAACCGGAAGCTGCCATCGATCC
GGAGGAGTGCCAGTATCGCTTGATCGAACATGTGAAAGTGCAGCAATCATTGGTTCTCGATCGCCTGGATGACATAGAA
GCGGAAATGGAGGAACTGGAAAAAGAGGACACGCTTGATGACTTAAAGGATGCGGACATCTCGACCACCAAAGAAGCTC
TGGCCACGTTTATCAAGGAGCTGGAAACCATGAAACGCCTTGCTAAGCTTAACCAGGTGGCCAATATGAAGCAGAGCCT
TAAAGATTCTGCCACTAGCCAG
>CG10042-PB chr3R:13190722-13194516:-
ATGGGCCGCCGTTGCTGCGTTGCCAACTGCCCGTCGACGTCGCGTCTGCTGGAGCACCACGGCGTGACCTACCACTCCT
TCCCCCTGGACCCCATCATCCGGGCCATTTGGATCAAGAACTCGCGCATCAGCCTGGAGCGGCAGATCACCAAGAGCGT
CCTGGTCTGCTCACGCCACTTCCGCCGCCTGGACTTCAACACGATCCGCAATGGAAAGTACCTGCTCAAGCCGCGCGTC
TTTCCGACCGTTTTTCCATGGGGCAAGATGGATTCCGCCGAGATCGAGGCAGACCACCGGGCACTCCAGCACGCTAGCG
TGGAGGGAACGACTGGAACCCAGGGAAATGCTCAGTTATCGACTAATGACGATGTGATCAAGGCTACGGTGGACCAAAT
AGTGGCCCAAATCCTATCGGAAACGGAAGAACGCAAGGCCACGGAGGAAGCCAAAACAAACAAGACGGAGGATGAGGTA
AAGGCCACTCCCGAACCCAGCGCGGATGCAAATAAGGCAGCTGCAAAGGAAGCCCCAGTGACTCCAGTACCCTCAAGCA
GCGAAGCAACCGTACCAGCTGCTGGATCCGCCTCCAATTCTAACTCCCCGCTGCCCGGCTCACCGCCCAAGTACAGCAA
TCCACATAACTTGACTATCGGCGCCCGTTTGGAGGCGCTCAGTGTGGAGGGCAACTGGTTGCCCGCCCGCATCGTGGAA
GTAAACGAGACGGAGCAGACGCTACTCGTGCGCTTTGAGCGCAATCACAAGCTAAAGGTGTCGCCTTCTACAAGCGGCA
GCTCTCAGGAGTGGATGGCCATCAAGTCGGAACGGCTTAGGCAGCGCCTCAGCAACCGGGTGCTACCCGTCTTTGAGCT
GGATGAGAAGTGCATGGCCCGCTGGTCGGGGCCGCGAAAGTTTCCAGGAACCATCCGCAAGTTGCTGGGCAACGATACC
TACGAGGTGCTCTTCGATGATGGCTACGTTAAGAACGTGCGCGCCGTGCACATGAACAAGATGCCCAAGCAGCTGCTCC
CTGTTCAGGCAACGGAAGAGAGGGCTTCGAAGCCACCCACTCCGGTTGGAACTCCAGTAAGCTCTGTATCTGTGGCTCC
GAAGAGGGCAAGCACAGGCAGCGTGAGCGGAACCAGTGGCTCCTCGAGCAGCAAGAAGAGCAAAAGTACACCACAGCGC
AGGGATTGGCCGTTGCTGGATATGGCCAGTTTGGATATAGCAGCTCTAGGACTCCCCGAAATACCGCATGACGGCGAGT
GGACTTGTCACTGGGTAAATGACCAACCTATTGGAACCGAGGGTTTCCTGATTGTGGGCGAACACCAGAAACCCACTGT
TATCGTGCAGGACTGGCGTCTGCCTCCTGGCTGGATCAAGCACATGTACCAGCGATCCAACGTTCTCGGCAAGTGGGAT
GTTATTCTCGTCTCACCCAGCGGCAAACGGTTCCGCTCCAAGTCCGACTTAAAGTTGTTCCTTGAGTCTCAGAATCTGG
TCTACAACCCGGATGTTTACGACTTTAGCATTCATCGACGTCGTGCCAAAGACATCAATGCTTACGTCTACACACACGA
CTACAATCCGCAGCCACCGCCCAAGCCCAGGACCATGGATGTGTCGATGGACTCCACGCTGGACCAGAGCATCACGTCG
CAGTCCTCGTTGCCTTCTACTCCGATGCCGGTGAAAGAAAGCCAGTACATGGAAGCACCGGTGGCCTCGCTCATGCCAC
CTGCCGAGTTAATGTCGCCGCAGACACAACCCGCCGATGAGACAAAGCCCAAAACCACATCAGAAGTACTAGAAGCCGG
TGAGGGAGGTTCGTCTCAGCTTTTATCAGGAGATCCTCCAGTGGTGGAAAATGGCTTTGCTTTCATTGGGGGCCTAAAA
GTCAAAATCCAGGACAATCTTTATGTATGTCCGCGCGAAGACTGTGGCAAGACCTATCGTAAAGAAGACTTTCTGCTTA
TCCACATTCGCCATTATCACAAAGAATTTGCAGAGCACGTGAGCCACTGCCCAAAGATGCAGGAACTAGCGGTCAAGCG
CACACACCCCTCGTCTATCGAGCAAGGTGAGGCGGTGCCGAAAAACCAGATACCCAACCAGCAGTTCTTTGCCAAAATG
CACCAGCAGGATATGCAGCAGTCGCGCTCGTTTAAACGTCAGAGCGTATCAGCTACGGTCACATCTCCTGGAGGACCGG
CAACTCCATCTGTCACATCGCCTACAAAGACCCTGCTATCTCCTAAGATGGAGCCACCAAGTGTGTTGACGCCAACTGT
TGAAAGTGGCATTACGCCAGAAGATGTTTCTTTGGAGGCTGGAGGTGCAACTCAGTCGTTGAACCCGTCCTTGAGTCGT
TCCTGCAAGCGTGCACGCTTGTCACCGTCAAAGCGACCATCTGGATCGCGCAAGAGCAACCGCCAGCGGTCTCAGCGTC
GCCCCAATTTGACAGATAGCACGACTGGTCACGCCCTAACCGAACAAGACGCTGAGGAGACTCGGCAATCTTTTAACAC
CCCCACTCCAGATACACGCATCGACTCAAAGAAACGACGCGTAGGTGCGGCACCAACTCCCATTAGTTCCATCGACTCA
CCAGCCATGGCAGATTCGGTGTCCACGCCGTCGTCTAATGACCAGGCGGACATTAATGCAGCCCTTGCCCCACCACCAG
CTGACACTCTAACCAAAGCACCCCAGTACATCAAGGAAAACGGTGAACTAATTCGAATTGTGCGCATGCGGCAGGAGGA
GATCATCAACTGCATCTGCGAGTATGGCGAAGAGGACGGTCTGATGATCCAATGTGAATTGTGTTTATGCTGGCAGCAC
GGTGCATGCAACGGAATTGTCAAAGAGTCAGACGTGCCGGACAAGTACGTTTGCTACATCTGTCGTAATCCGCAGAGGG
GTCGGGACTCAATGAGGTTTAAGCACGACCAGGACTGGCTATTCGAAGGAAAGTTGCCGGTGGCCGCGTATCACACTGC
AAATCCACAGACCACCAAACAATTCGAGCTCCTAAAGCGCTCGCACACGCTGACCGGCAATTTACTAGATGCCAAGCGA
TCGATGCACTCGCTGCTGGTCAAGATTAACATCGCACGCAACCGCTGTCACCCAAAGCTTTATCTGTGGGCTAAAAAGT
GGGACGAAGACAATCTGGGCTCTACTGCGTTGACACCGGTTAAACGTCCAAAGTTGGAGCACCCTGATCTTCCGAACGT
TCCCCAACCGGAAGCTGCCATCGATCCGGAGGAGTGCCAGTATCGCTTGATCGAACATGTGAAAGTGCAGCAATCATTG
GTTCTCGATCGCCTGGATGACATAGAAGCGGAAATGGAGGAACTGGAAAAAGAGGACACGCTTGATGACTTAAAGGATG
CGGACATCTCGACCACCAAAGAAGCTCTGGCCACGTTTATCAAGGAGCTGGAAACCATGAAACGCCTTGCTAAGCTTAA
CCAGGTGGCCAATATGAAGCAGAGCCTTAAAGATTCTGCCACTAGCCAG
>CG10043-PA chr2R:6760985-6769919:+
ATGGATCAGCCACTGGTGGTGCAAGCGGAGTACTCTTTCATGGGCAGCAACAACGACGAGTTGTGCTTCCAGAAGGGCG
ATGTCATCACGGTTACCCAGCGAGAGGATGGCGGCTGGTGGGAGGGAACGCTGAACGATAAGACTGGCTGGTTTCCCAG
CAACTACGTCAATGAATGCAAGGTGCAGCTGCCTCTTACGGAGACCATAAGGCCACCGGAGGAGATCCAGGAGTATCGA
TCTGTAGTGCTTAAGGATCTGCTTGACTCAGAGCGAGCCCATGTGGCCGAGCTGCAGGGTCTGCTCGAGAACTTCCTGG
AACCCATGCAACAGACGCAGATGCTCACTCAAGACGAGTATGCCCAGCTGATGTGTAACTTCGTGGAGATTGTGCGAAC
GCATGAGGATTTGCTCATCCAGATCGAGGAGTGTAACGATCGAGTTGGAAAACTATTTCTCACTAGCGCCCCCTTGATG
AAGAAGGTCCACCAGGCCTACTGTGCTGCCCATCCTAAGGCCATAGTTATACTGGATAAATACAAGGACGATCTGGAAA
AGTATATGGAACGACAGGGTGCAGCCACTCCTGGATTACTTGTGCTCACGACGGGTCTATCAAAGCCCTTTCGGCGACT
GGACAAATACTCGGCCATGCTGCAGGAGCTGGAGCGGCATATGGAGAGCAGTCATCCGGATCGCGGCGACACCCAGCGG
AGTGTTGCCGTGTATAAAGACATAGCTGCCACCTGCTCGGCCACACGTCGGCAAAAAGAACTGGAGCTGCAAGTGCTCA
CGGGGCCAGTTCGTGGATGGCAGGGACAGGAGTTGAGCACTCTTGGAGACATCATCCACATGGGCAGCGTTGCAGTTGG
AGCTGATCATCGCGATCGCTACTTTGTGCTCTTCCCACAAACATTGCTTTTTCTTAGCGTTAGCCAGCGGATGAGTGCA
TTCATCTATGAGGGCAAGCTACCCTTAACTGGAATAATAGTAAATCGACTGGAGGATACGGATGCCCTCAAAAACGCCT
TTGAGATAAGCAGTCCCCTGATCGATCGCATTGTAGCAGTTTGCCAGGGTCCGAATGAGGCCAACAAGTGGGTGGAGCT
GCTTAATGCCAACAATCCCAGCTTGCCAATGGGCATAAAACGGCAATTGAGCAACTTGAGCAACTCTTCGCTAGGACAC
CTAAATGCCGCTCATATGTCGCCGCCATCAAGCCACATCCTTCTACCACCCGGCGGCCGTCCTCTTGCCACTCCCAGCA
GCATCCCGCCCGGCAGCAGCAGCGGAGGGAGCAACAGCCACCAGGGGTCGCCGGCCACCAACTCGATGTCGCATCACAA
ACGGAGCCAGTCGTTCAACCACCACCTCAGCTACAATCAGTACACGCCCACTCAGCCTCCACCACATCATCTGCATCCA
CCACAACCACCAAGTCTGCCAAGTCATCTGGGGGCAGCCGGCCCCAGATCAAGTTCAGCCCAGACACCAAACAGCAAGA
CAGCAGCTCCAATCCAGGCGTCATCTATGGACGCCAGTCCAGTAATTCAGGCAGCGGCAGCAGCAGCGGCGGCAGCGGT
GGGATTGGGGGTGCCAAGCGCAAGGAAAGGAAGCACAAAGGCTAACTGGACCATCAGCTGCCTGCGACCCACGCCGCCG
TTGCGCCCCAGTTTGTTGAATGCCACCAGCGGATCGGGAAGTGGCAGCAGTGGCGGCGGCAGCAGCTCCAGTAATGCCC
TGGCCAGCTACTGCAACGGAAGGAAGAACCAGCCCACCTACGAGGAGGATGCCCTGGTGCTTCGGGTTTTTGAGGCTTA
CTGTGCCGCCTACCAGAACAATGCCAGGAACACCATCCACTCGGGCCTTGAAAACGAGGACATGACCCCCACCTTGCGC
CAACTTTGGACCGCCATTCGCCAGATGCAGCAGGATATGTCCCAGATTAAGCTGCAGATCAACGAGGAGCGTGCCCTGC
GAGCCGATCTTCAGCAGCTCCTCATGCAGCACTTGGAGACGAGCAGCGTGAGCAGCGGGGCCAATACCCCCAAGTGT
>CG10043-PB chr2R:6760985-6769919:+
ATGGATCAGCCACTGGTGGTGCAAGCGGAGTACTCTTTCATGGGCAGCAACAACGACGAGTTGTGCTTCCAGAAGGGCG
ATGTCATCACGGTTACCCAGCGAGAGGATGGCGGCTGGTGGGAGGGAACGCTGAACGATAAGACTGGCTGGTTTCCCAG
CAACTACGTCAATGAATGCAAGGTGCAGCTGCCTCTTACGGAGACCATAAGGCCACCGGAGGAGATCCAGGAGTATCGA
TCTGTAGTGCTTAAGGATCTGCTTGACTCAGAGCGAGCCCATGTGGCCGAGCTGCAGGGTCTGCTCGAGAACTTCCTGG
AACCCATGCAACAGACGCAGATGCTCACTCAAGACGAGTATGCCCAGCTGATGTGTAACTTCGTGGAGATTGTGCGAAC
GCATGAGGATTTGCTCATCCAGATCGAGGAGTGTAACGATCGAGTTGGAAAACTATTTCTCACTAGCGCCCCCTTGATG
AAGAAGGTCCACCAGGCCTACTGTGCTGCCCATCCTAAGGCCATAGTTATACTGGATAAATACAAGGACGATCTGGAAA
AGTATATGGAACGACAGGGTGCAGCCACTCCTGGATTACTTGTGCTCACGACGGGTCTATCAAAGCCCTTTCGGCGACT
GGACAAATACTCGGCCATGCTGCAGGAGCTGGAGCGGCATATGGAGAGCAGTCATCCGGATCGCGGCGACACCCAGCGG
AGTGTTGCCGTGTATAAAGACATAGCTGCCACCTGCTCGGCCACACGTCGGCAAAAAGAACTGGAGCTGCAAGTGCTCA
CGGGGCCAGTTCGTGGATGGCAGGGACAGGAGTTGAGCACTCTTGGAGACATCATCCACATGGGCAGCGTTGCAGTTGG
AGCTGATCATCGCGATCGCTACTTTGTGCTCTTCCCACAAACATTGCTTTTTCTTAGCGTTAGCCAGCGGATGAGTGCA
TTCATCTATGAGGGCAAGCTACCCTTAACTGGAATAATAGTAAATCGACTGGAGGATACGGATGCCCTCAAAAACGCCT
TTGAGATAAGCAGTCCCCTGATCGATCGCATTGTAGCAGTTTGCCAGGGTCCGAATGAGGCCAACAAGTGGGTGGAGCT
GCTTAATGCCAACAATCCCAGCTTGCCAATGGGCATAAAACGGCAATTGAGCAACTTGAGCAACTCTTCGCTAGGACAC
CTAAATGCCGCTCATATGTCGCCGCCATCAAGCCACATCCTTCTACCACCCGGCGGCCGTCCTCTTGCCACTCCCAGCA
GCATCCCGCCCGGCAGCAGCAGCGGAGGGAGCAACAGCCACCAGGGGTCGCCGGCCACCAACTCGATGTCGCATCACAA
ACGGAGCCAGTCGTTCAACCACCACCTCAGCTACAATCAGTACACGCCCACTCAGCCTCCACCACATCATCTGCATCCA
CCACAACCACCAAGTCTGCCAAGTCATCTGGGGGCAGCCGGCCCCAGATCAAGTTCAGCCCAGACACCAAACAGCAAGA
CAGCAGCTCCAATCCAGGCGTCATCTATGGACGCCAGTCCAGTAATTCAGGCAGCGGCAGCAGCAGCGGCGGCAGCGGT
GGGATTGGGGGTGCCAAGCGCAAGGAAAGGAAGCACAAAGGCTAACTGGACCATCAGCTGCCTGCGACCCACGCCGCCG
TTGCGCCCCAGTTTGTTGAATGCCACCAGCGGATCGGGAAGTGGCAGCAGTGGCGGCGGCAGCAGCTCCAGTAATGCCC
TGGCCAGCTACTGCAACGGAAGGAAGAACCAGCCCACCTACGAGGAGGATGCCCTGGTGCTTCGGGTTTTTGAGGCTTA
CTGTGCCGCCTACCAGAACAATGCCAGGAACACCATCCACTCGGGCCTTGAAAACGAGGACATGACCCCCACCTTGCGC
CAACTTTGGACCGCCATTCGCCAGATGCAGCAGGATATGTCCCAGATTAAGCTGCAGATCAACGAGGAGCGTGCCCTGC
GAGCCGATCTTCAGCAGCTCCTCATGCAGCACTTGGAGACGAGCAGCGTGAGCAGCGGGGCCAATACCCCCAAGTGT
>CG10045-PA chr3R:13206291-13206917:-
ATGGCTGACTTCTACTACCTGCCCGGCTCCTCCCCCTGCCGCTCCGTGATCATGACCGCCAAGGCCGTGGGCGTCGAGC
TGAACAAGAAGCTGCTCAACCTGCAGGCCGGTGAGCACCTGAAGCCGGAGTTCTTGAAGATCAACCCCCAGCACACCAT
TCCCACGCTGGTGGACAACGGATTCGCGCTGTGGGAGTCCCGTGCCATCCAGGTGTACCTGGTGGAGAAGTACGGCAAG
ACCGACTCCCTGTACCCCAAGTGCCCCAAGAAGCGCGCCGTGATCAACCAGCGCCTGTACTTTGACATGGGAACACTGT
ACCAGAGCTTCGCCAACTACTACTACCCACAGGTGTTCGCCAAGGCGCCCGCCGATCCCGAGGCCTTCAAGAAGATCGA
GGCCGCCTTCGAGTTCCTGAACACCTTCCTGGAGGGACAGGACTACGCAGCCGGTGACTCCCTCACCGTGGCTGATATT
GCCCTGGTGGCCTCCGTCTCCACTTTCGAGGTGGCCGGATTCGAGATCAGCAAGTACGCCAATGTGAACAAGTGGTACG
AGAACGCCAAGAAGGTGACTCCCGGATGGGAGGAGAACTGGGCCGGATGCCTGGAGTTCAAGAAGTACTTCGAA
>CG10052-PA chr2R:12445737-12466077:-
ATGCCCGGTTCCGGTGGAGTGGCCAACTCGTCCTCCCCGGCGACGGTCAACAACACCGCCGCCACATTCCAGCACATCT
TCGAGCAGCTGGTGCAGCAGGGCGGCGGAAACCACAAGCTGCCGCCCAAGCAGCTGGAGCAACTGCGTCACCTGCTCGG
CAATGTGAGGGATGCCAAGAATCTGCAGATGATCGTGGAGAAGTTCAAGAACCTGGAGCAGTTCCACGAGCACTATGCC
GCCCACCTGGCCAACAACAACACTGTGATCTCAACGGAAGATAGCAACGACTTGGTTAAGGATAATGCCAGGAAGTACG
GATCTGGTGGACAGACGCTAACGCCCCGCCACACAATCGATGCCATTCTGGGCCTGAAGAATCGCAATGGCGCTGGGAA
TAAGAATCCGGAAACGGTCAGCGATGGCGCCGTTGACGCCTCCCTGGGCGACGAGGATGCCACTGATCTGCGCTGCGGC
ATGACCCTGACGCAGTTGCGCAGCATGGACAATCACATGGCCAGCATGCTGCAGCAGCACGCGAAGAATGGAGCAGCCC
TGCCCTACGGTCCCCCAACTCCGCCGGGGGGTCAGCAGCCCCAGGTGCCGAATGCGACGACCCTGCACCATGGACAGCA
GTTGGGCGGCCAGGCGGGACATGGAACGCATCCGGGGCATGGCCATCCCACGCATCATGGGCATGCGCCCTTTGGCTAT
CATAATGCATTTGGCTTTGGCCAGGGACATGGGTATGGGCACCAGGAGGAGGCGGCGGGCAATTACCTCAATTCGATGC
ACCAGATGGTCGAGGCCAATCAATTGCAGACCGGAGCCAATGGGGCCACCAATGCTCCGCCCGCACCGTTGCCGCCCAG
TTCCTTTGGCAGTCATCAGCAGCATTTGGCCGCCTTGGCTGCCCAGGCGCAGGAGCAGCAGAATCAACAGAATCAGCAG
AATCAGCACGGCAAATACGCCAAGTCATCGCCGACTGGAGCGGGTCCACCTCCACCACCGCCGGGTGCCTACTTTATGG
AATCTCAGACGGCGGCGCCTGTCGCCCAGTCGCAGATCAACTACGACGAGCGTTCAATGTCCTCGGCCAGCGATTTGGA
GGAGGACGACGATGACGCGGCAAAGCTGCAGCTCGACGTGACCTCGCCGCCCACTCCGGCGCCACGTGGTCCGCTGGCC
GCCAAGCGCAAGTCCGCCGGCGTCTTCTGTGATGATAATGAGCCAAAATTAGCCAACGGCCAGTTGCCAGGCGGCAATT
ACGGCATTCGGCCGCGCAGCTTGCAGGAGGTGCATCATCAGCAGCAATCGCACCACCACCAACAACAACAGCAGCAGCA
GCAGCAACTGCAACAGCAGCAGGGCTTTCAGCACGACTTTCGCAACAGTGGGAATGGCAATCCCAATGGCAACAGCAAC
TCCGGCGATCATGGCGAGCGCTTGAACGCGGATAACGACAGTTTGGTCAACGGCAGCTGCGCCTCCAGCGAGGAGCTCA
ACCAGACCAACAGCAGCGAGCAGGGCGAGAAGATCACATCCGGCAGCGACGATGAGGGCCAGGATGATAATTGCGCCAA
GAAGAAACACCGTCGCAATCGCACCACCTTCACCACCTACCAGCTCCATGAACTGGAGCGGGCCTTCGAGAAGTCCCAC
TACCCCGATGTCTATTCCCGCGAGGAGCTGGCCATGAAGGTGAACCTGCCCGAGGTCCGCGTCCAGGTGTGGTTCCAGA
ATCGTCGCGCCAAGTGGCGTCGCCAGGAGAAATCGGAGAGCCTTCGTTTGGGCCTGACCCACTTCACCCAGCTGCCCCA
TCGCCTGGGTTGCGGTGCCTCCGGACTGCCCGTGGATCCCTGGCTATCGCCACCGCTGCTGAGTGCCCTGCCAGGCTTT
CTCTCGCATCCGCAGACGGTGTATCCAAGTTATCTGACGCCGCCGCTGAGCCTGGCGCCCGGTAACCTGACCATGAGCA
GTCTGGCGGCCATGGGCCATCACCACGCCCACAATGGACCGCCGCCCCCGCATGTGGGACACGGCGGACATGGTCAGCC
GCAGCCACCGCCACCGCCGCCGCCCCACGGAGTGCCACACCCACACGGCAGCCACCACGTGGTACCCCTTTCTCACCTC
TCGCCGCACCTGTCACGCATGTCGCCGCATGCGACGTCCTTGGGCTCGCCCCACCACGGAGTGAACCCCCTCGGCACGC
CGCTGCACAGCAGCCTGCCGCCCAGTTCGACAGCCACGACCGTGGCCGTCTCATCCTCGCAGTCGTCCTCCTCCTCCGC
CTCGCTGGAGTGCAGCGGTCCGGATGTCTGCATGTCGCCGCAGAACCTTAGCATCGGAAATGCCGATTCCAATGGGGAT
GGACGCGACCTGAGCAGCGACCTTGATGCCGGCAGCACCAGCAGCAATCCCGGCAGCAGTCTGGACAAGTGCGCGGCCA
GCGCCAACATAGAGCTGCTCGATGTGGGTCGGGATAGTCCGCCACCTCCGCCCACTCCGACTGGCAAGGGCTCGAGCAC
GCCGCCGACGGACATGCGGAGCAACTCGATCGCCACGCTAAGGATCAAGGCCAAGGAGCACTTGGATAACCTGAACAAG
GGAATGGTCTCCATTGTC
>CG10059-PA chr3R:7935188-7935883:+
ATGGCCAGCACTTTCCGCGCAGCTAGGAGCCAGAATGCCAACCTCTCGCAGGCAACTCAACAACCCGTTCGAGAGGTCG
ACGCCAAGGTTCGCGCCATTCTAAACTACATCCTTGATCATACGGCCCAGAAGATTCCCATAAAGGACAAGGATTTGCT
GGCGGCGGCTGGTAACAAGAACGAACTGAAGGAACGCCTGCCGCTGGTCAGTGAACTGCTGGCCCAAAGATTCGGTATA
TTGCTAACCCCACTGGATGCGACCTCCAAGACGTTTATCTGCACTGCGGAGGAGCCGGTGGCCTCCATCCATGAGCTAA
CCTCGGCTCAACGCCCACAGTTTACGCTGCTGTGCATCATTCTCATGTACATCTTCCTGCGCGGCAACCGCATCGAGGA
CTCCAAACTATACGGTATACTAGAGTTGCTCAACATCCATCCAGACGAGGAACATGGCTACTTTGGCGCCAGTGTGCGC
AAGCAGATCGAGGAGACGTTTGTGAAACAGCAATATTTAAAGCGAGAACGCTCCCAGCTAAGCGCTTACGACGATCCCA
AGACATTCTTCCTTTGGGGACCACGTGCCAAGGCGGAGTTCACATTCGAGCAAATCGTGCAATTTGCCTCCAGGCTGCT
CAATCAGCATCCCAAGATCTTCGAGCATCACCTCTCCATGGCCCAAGAAGGGTTAAACGCGGAG
>CG10060-PA chr3L:7656953-7663822:-
ATGGGTTGTGCCGTGAGTACAGCACGCGATAAGGAGGCCATCGAGCGGTCCAAGAACATCGATCGCGTCTTGCGGGCGG
AGGGCGAAAGGGCCGCCTCGGAGGTGAAACTGCTGCTGCTGGGAGCCGGCGAGTCGGGCAAGTCGACGATTGTGAAACA
GATGAAGATCATCCATGACACGGGCTACTCGCAGGAGGAATGCGAGGAGTACCGTCGCGTGGTCTTCAGCAACACAGTG
CAGAGTCTGATGGTGATCATCCGGGCCATGGGGCGCCTAAAGATCGAGTTTGCCGATCCGGGACGGACGGACATTGCCC
GCCAGTTCTTCACACACGCCTCGGCCGCCGACGAGGGCATCCTGCTGCCCGAGATCGTTCTCCTGATGAAGAAACTCTG
GGCAGACGGAGGTGTACAGCAGAGCTTCGCCCGATCCCGCGAATATCAGCTGAATGACTCGGCGGGTTACTATCTGAAC
TCGCTGGACCGCATCGCGCAACCGAACTACATACCCACCCAGCAGGATGTGCTACGCACGCGGGTGAAGACCACTGGCA
TCATCGAGACACACTTCTCCTGCAAGCAGCTGCACTTCAAACTTTTTGACGTGGGCGGCCAGCGATCGGAGCGCAAAAA
GTGGATTCATTGCTTCGAGGGCGTTACGGCCATAATCTTCTGCGTTGCGTTATCAGGTTACGATTTAGTTTTGGCCGAG
GACGAAGAGATGAATCGCATGATTGAATCCCTGAAGCTCTTTGACTCCATCTGCAACTCCAAGTGGTTTGTGGAAACCT
CCATAATACTGTTCCTCAACAAGAAGGATCTGTTCGAGGAGAAGATAAAGAGATCTCCGCTGACGATATGCTTCCCAGA
GTACACAGGAACCAACACCTTCGAGGAGGCGGCCAACTACATTCGCATGAAGTTTGAAAATCTCAACAAGCGAAAAGAC
CAAAAGGAGATCTACACGCATCTCACCTGCGCCACGGATACGAACAACGTGAAGTTCGTCTTCGATGCCGTCACCGATG
TGATCATCAAGAACAATCTGAAACAAATTGGCTTATTC
>CG10063-PA chr3L:7655241-7655950:-
ATGATTCGCGCATTGTTAATGACCAAATGGAGCAAGTCGGTGGCGGGACCAATGGTCACAACGTGGAATTACCCCACAT
TGCATCACCTGAATGCCCACACTGTGCGTCCACGTGCCGTGTCCCTGAATCCCGATCGCAGCTTCTCCGCTGAAGGTGG
CAGCGATGACAAGCCCAAGAACGTGCCGCACGGCTTTGTGGCGCCGGGTTTTCCATCGACCAGCAGCCCTTTGGGAAGT
AACCCAGGGAACAACACGCGTAAGGACGTGCCAATTGGTGAGGTGCAAACGCCATCCATTTCCATAGTCACTTCAGGCG
GAAAACTGGGCAGAGCCGAGCCACTGGACTCCATCGTACGCAGCAAGGGCACCTCGAATGATGATAAGAAGAGCGAGGC
GCAGAAGAAGGCATCGGAAGCCAAGGAGGCGGCCGCCAAGCAGTTGCAAGATGTTATGGCCAACTTGCCCAGCAAGGAG
CAGACCGAGAAGTATTTTTTCCGCGTGGTGGCCTTCTTTTATGACCTGACCTATCTGACCTGCACTTGGCTGCTGAACT
TTGTCGAGCACAATATCGTTCGAAACGCCACGGTGCAGCACTACTGGAAGCGATTCCACGAGAAAATGGAACAGGCCAA
GAAGGAT
>CG10068-PA chr3R:7997303-8006910:+
ATGTTTATTCTCGACCGAATACTGCCTTTTATTTTTAGCTATATAAGGCCGTTTATAAAGTGGTTCCTGCACGCCTTCA
CCAGGCTCTCAGAGCTCCAGAGGATTTGCTATGGGGCGAGGGCGGGAGCCAGTCGGACTAGTCAGGTGGAAAGGTCCCT
TACATTGTCCAAAAGAACACAAATACAGCGACTTGTACTTGACCTTGATGGGGCGGCGCCATACGTGAACAACGAGGAG
CTTCTGGAATTCGCTCCTCGCGCTGCTCGTATTGTGATGCAAGCGAAACGCATCAAGCACAATGTGCACCCAGACTTTG
CCCGGCTCTTGGGCACATGCGTGACGAGTATTTGGGGCTACCGTAGACTGATGCATCAAGTGGAACAGCTTCGGGCGGA
GAAATACGACTCGGATAACCTCGACCACGAAGAAAAGCTGTTGAGATTATGGCAACTGCTGATGCCAGAGACTCCCCTC
ACCGGTCGCGTAACCAAACAGTGGCAGGACATTGGCTTCCAAGGCGACGATCCAAAGACGGACTTTCGTGGAATGGGCA
TGCTCGGCCTGGAGAATTTGCTCTACTTTGCCACTGCCTATAACGACGCAGCCAAACATGTGCTGTTGCACTCGATGCA
TCCCACCCTGGGTTACACCTACGCCATTGTGGGCATTAACCTCACCTCCATGGCCTTCAATCTAGTAAAAACAGGCTCC
GCGAAAACCCACTTCTACAATTTGGTGGTGCAGCACAGACAGGATTTTAGCACCGTAGAGGATTTCCACAAGTTGTACT
GCTATTTATTCTTCGAATTTGACCGCTTTTGGATGGAAAGCGACCCGCGAAACATTATGGACTTCCGCGAGATATACCA
GGCGTTTGAAATTACAAAACTAGAGGCCTTGCACAATGATAGCACCATTTTTAAGACCAATTTGGCTGTAGAATCCGTC
>CG10069-PA chr2R:12084471-12087804:-
ATGAGAGCTCCACTGGGATTGGCCAGAACGCGAAAGATGAGCAATAACTACAACGACGTGCCGTTCGGCATCCGGGCGG
TCCAGCAGCTGTCCCGGCAATGCACCCGCTTCCATGCCCGCAGAGATCTGCTCTACAAGATGTCTGTGTTTGTGTTAAC
TTTCCTGGCGTACGCCTGCTATCACATGTGCCGCAAACCCATCTCTGTGGTTAAGTCGGTTCTTCAAGGAAACTGTTCC
ACAGCGCTGGCTGCATCAGGTCAGGAATGTGGATATGCACCCTTTGATGTTCCCGATGCCACCACCCTCTTTGGAATGC
TGGACTCGGCCTTCCTCTTCTCCTATGCTATCGCCATGTTTGCTTCTGGCTTCGTGGCGGAGCGCGTTTCACTGCGATA
CTTCTTGTCCATGGGCATGATCCTCACCGGAGTGTTCACCTACATGTTTGGCATTGCTCGCACCTCCAATATCCATAGT
TTATGGTATTTTATAATCGTGCAAATATTCGCTGGCATCTTCCAGACGACTGGATGGCCAGGTGTGGTGGCGCTAGTGG
GTCGTTGGTTTGGAAAGTCGAAACGCGGTCTGATCTTTGGTATATGGAACAGCCATACGTCCATTGGAAACATTCTCGG
CACGCTTATTGCGGCGCACTATGTGGAAACTGATTGGGCGCTATCATTTGTGGTACCCGGCATCATCATTGCAGCCGTT
GGATTTTTACTCTTCCTTTTCCTGGTGGATCAGCCGGAGATTGTGGGCTGTTACCCACAAGCCGGGCAGCAGGAGCGTC
GCGTGGCCAACGAGTCTGATGAGGAACAGGATGACGAGGAGCAGGTGCGCCACAACGATGCCGAAATCAACTATAGATC
GGCGCCCACCGAGCGTACTCCAATCCTTCCACGTTCTCAACCAGAGGCAGTGCCAAGGGGTCGTGGACGTCCCATCAGC
CTGGTCGATGCTTTATTCATACCCGGTGTGATTGAGTTTTCACTATGTTTGTTCTTTACCAAGCTGGTGAGCTACACCT
TCATGTACTGGCTGCCACTATACATACAAAAATCCAGCACATTGGGTCCAGAATTGTCCGCTGATTTGTCCACGCTTTT
CGATGTGGGTGGTATTTTGGGAGCTATAGCTGCGGGCTATCTATCAGATGTGAGCGGAATGTCGGCCACTGTCTGCACA
GGCATGTTGTTCATTGCCTCCCCCATTCTGCTGATGTATCAACAATATGGTGCATTGTCGATGACAATCAGCATAGTGC
TTTTGATTGTAGTCGGCATCTTTGTGAACGGTCCCTATGCCCTGATTACAACCTCTGTAAGTGCAGAGCTTGGCCAACA
CAGCTCCTTGGAGGGCAATGCCAATGCCCTGGCCACTGTGACGGCCATTATCGATGGTACTGGCTCAATCGGAGCGGCA
GTTGGTCCACTGCTTGCCGGTCTTATCTCCACAGCCGGATGGCAGTATGTCTTCCACATGCTCATCGCCGCCGACATTA
TTGCCATGGTGTTGCTGGGGCGACTGGTCTTCAAGGAATTCGCTGCACTGCGTCGTGCATCGCATCGTATTCGGATTGA
A
>CG10069-PB chr2R:12084471-12087894:-
AGCTGGCCTTATTCGCAACCGAAACGGATTCGGAAACCCAGCCACCTGGACGAGCAGCACTTGCACCTCGCCCAACGTC
CGCGCCGGTCGATGAGAGCTCCACTGGGATTGGCCAGAACGCGAAAGATGAGCAATAACTACAACGACGTGCCGTTCGG
CATCCGGGCGGTCCAGCAGCTGTCCCGGCAATGCACCCGCTTCCATGCCCGCAGAGATCTGCTCTACAAGATGTCTGTG
TTTGTGTTAACTTTCCTGGCGTACGCCTGCTATCACATGTGCCGCAAACCCATCTCTGTGGTTAAGTCGGTTCTTCAAG
GAAACTGTTCCACAGCGCTGGCTGCATCAGGTCAGGAATGTGGATATGCACCCTTTGATGTTCCCGATGCCACCACCCT
CTTTGGAATGCTGGACTCGGCCTTCCTCTTCTCCTATGCTATCGCCATGTTTGCTTCTGGCTTCGTGGCGGAGCGCGTT
TCACTGCGATACTTCTTGTCCATGGGCATGATCCTCACCGGAGTGTTCACCTACATGTTTGGCATTGCTCGCACCTCCA
ATATCCATAGTTTATGGTATTTTATAATCGTGCAAATATTCGCTGGCATCTTCCAGACGACTGGATGGCCAGGTGTGGT
GGCGCTAGTGGGTCGTTGGTTTGGAAAGTCGAAACGCGGTCTGATCTTTGGTATATGGAACAGCCATACGTCCATTGGA
AACATTCTCGGCACGCTTATTGCGGCGCACTATGTGGAAACTGATTGGGCGCTATCATTTGTGGTACCCGGCATCATCA
TTGCAGCCGTTGGATTTTTACTCTTCCTTTTCCTGGTGGATCAGCCGGAGATTGTGGGCTGTTACCCACAAGCCGGGCA
GCAGGAGCGTCGCGTGGCCAACGAGTCTGATGAGGAACAGGATGACGAGGAGCAGGTGCGCCACAACGATGCCGAAATC
AACTATAGATCGGCGCCCACCGAGCGTACTCCAATCCTTCCACGTTCTCAACCAGAGGCAGTGCCAAGGGGTCGTGGAC
GTCCCATCAGCCTGGTCGATGCTTTATTCATACCCGGTGTGATTGAGTTTTCACTATGTTTGTTCTTTACCAAGCTGGT
GAGCTACACCTTCATGTACTGGCTGCCACTATACATACAAAAATCCAGCACATTGGGTCCAGAATTGTCCGCTGATTTG
TCCACGCTTTTCGATGTGGGTGGTATTTTGGGAGCTATAGCTGCGGGCTATCTATCAGATGTGAGCGGAATGTCGGCCA
CTGTCTGCACAGGCATGTTGTTCATTGCCTCCCCCATTCTGCTGATGTATCAACAATATGGTGCATTGTCGATGACAAT
CAGCATAGTGCTTTTGATTGTAGTCGGCATCTTTGTGAACGGTCCCTATGCCCTGATTACAACCTCTGTAAGTGCAGAG
CTTGGCCAACACAGCTCCTTGGAGGGCAATGCCAATGCCCTGGCCACTGTGACGGCCATTATCGATGGTACTGGCTCAA
TCGGAGCGGCAGTTGGTCCACTGCTTGCCGGTCTTATCTCCACAGCCGGATGGCAGTATGTCTTCCACATGCTCATCGC
CGCCGACATTATTGCCATGGTGTTGCTGGGGCGACTGGTCTTCAAGGAATTCGCTGCACTGCGTCGTGCATCGCATCGT
ATTCGGATTGAA
>CG10069-PC chr2R:12084471-12087804:-
ATGAGAGCTCCACTGGGATTGGCCAGAACGCGAAAGATGAGCAATAACTACAACGACGTGCCGTTCGGCATCCGGGCGG
TCCAGCAGCTGTCCCGGCAATGCACCCGCTTCCATGCCCGCAGAGATCTGCTCTACAAGATGTCTGTGTTTGTGTTAAC
TTTCCTGGCGTACGCCTGCTATCACATGTGCCGCAAACCCATCTCTGTGGTTAAGTCGGTTCTTCAAGGAAACTGTTCC
ACAGCGCTGGCTGCATCAGGTCAGGAATGTGGATATGCACCCTTTGATGTTCCCGATGCCACCACCCTCTTTGGAATGC
TGGACTCGGCCTTCCTCTTCTCCTATGCTATCGCCATGTTTGCTTCTGGCTTCGTGGCGGAGCGCGTTTCACTGCGATA
CTTCTTGTCCATGGGCATGATCCTCACCGGAGTGTTCACCTACATGTTTGGCATTGCTCGCACCTCCAATATCCATAGT
TTATGGTATTTTATAATCGTGCAAATATTCGCTGGCATCTTCCAGACGACTGGATGGCCAGGTGTGGTGGCGCTAGTGG
GTCGTTGGTTTGGAAAGTCGAAACGCGGTCTGATCTTTGGTATATGGAACAGCCATACGTCCATTGGAAACATTCTCGG
CACGCTTATTGCGGCGCACTATGTGGAAACTGATTGGGCGCTATCATTTGTGGTACCCGGCATCATCATTGCAGCCGTT
GGATTTTTACTCTTCCTTTTCCTGGTGGATCAGCCGGAGATTGTGGGCTGTTACCCACAAGCCGGGCAGCAGGAGCGTC
GCGTGGCCAACGAGTCTGATGAGGAACAGGATGACGAGGAGCAGGTGCGCCACAACGATGCCGAAATCAACTATAGATC
GGCGCCCACCGAGCGTACTCCAATCCTTCCACGTTCTCAACCAGAGGCAGTGCCAAGGGGTCGTGGACGTCCCATCAGC
CTGGTCGATGCTTTATTCATACCCGGTGTGATTGAGTTTTCACTATGTTTGTTCTTTACCAAGCTGGTGAGCTACACCT
TCATGTACTGGCTGCCACTATACATACAAAAATCCAGCACATTGGGTCCAGAATTGTCCGCTGATTTGTCCACGCTTTT
CGATGTGGGTGGTATTTTGGGAGCTATAGCTGCGGGCTATCTATCAGATGTGAGCGGAATGTCGGCCACTGTCTGCACA
GGCATGTTGTTCATTGCCTCCCCCATTCTGCTGATGTATCAACAATATGGTGCATTGTCGATGACAATCAGCATAGTGC
TTTTGATTGTAGTCGGCATCTTTGTGAACGGTCCCTATGCCCTGATTACAACCTCTGTAAGTGCAGAGCTTGGCCAACA
CAGCTCCTTGGAGGGCAATGCCAATGCCCTGGCCACTGTGACGGCCATTATCGATGGTACTGGCTCAATCGGAGCGGCA
GTTGGTCCACTGCTTGCCGGTCTTATCTCCACAGCCGGATGGCAGTATGTCTTCCACATGCTCATCGCCGCCGACATTA
TTGCCATGGTGTTGCTGGGGCGACTGGTCTTCAAGGAATTCGCTGCACTGCGTCGTGCATCGCATCGTATTCGGATTGA
A
>CG1007-PA chr3L:774484-777054:+
ATGAAGTCCCTGACGGCCGTCTGCCAGACAGGTGCCTCCGGTATGCCGGCCTTGAACGCCAGCGGGCGCATCCAGCGCC
ACCCCACGCACCGCGGCGATGGGGAGAACGCCGAGATGAAGATGTATCTGTCCAAGCTGAAGGACCTAGTTCCCTTCAT
GCCCAAGAACAGGAAACTCACCAAGCTGGAGATCATCCAGCACGTCATCGACTACATCTGCGACCTGCAGACCGAGCTG
GAAACGCACCCCGAGATGGGCAACTTCGATGCGGCAGCCGCTTTGACGGCGGTGAACGGACTCCACGAGGACGAGGACA
GCGACATGGAGGATGCGGATGCCGAGGCGGAAGCGGAAGTCGATCCAGATGTCCTCGCCCAGCGTCTGAACGCCGAACA
GCCGGCGAAAGTCTCTAGTCCCGCCGCCCGTCTCCCGCTCACCGATCGCCAAACGCCCAACACTCTTGTGGCGCCCGCC
CATCCGCAACAGCAGCAGCAGCAACAGCAACTGCAACTGCAGCAGCAGCAACTGCAATCACAGCAGCAACTGTCCAACA
GTTTAGCAACGCCACTGAATGCGGAGAAAGACAGCAGACAGTCG
>CG10071-PA chr2R:12075317-12075612:-
ATGGCCAAGTCCAAGAACCACACAAATCACAACCAGAACAAGAAGGCCCATCGCAATGGCATCAAGCGCCCCCTGCGCA
AACGCCACGAGTCCACTCTGGGTATGGATGTGAAATTCCTGATCAACCAGCGCTACGCCCGCAAGGGAAACCTTTCCCG
CGAGGAATCCGTCAAGCGTTACAACGAGCGCATCGCTGCCCAGAAAGGCAAGCCCGCACCCGTTACTTTG
>CG10071-PB chr2R:12075317-12075612:-
ATGGCCAAGTCCAAGAACCACACAAATCACAACCAGAACAAGAAGGCCCATCGCAATGGCATCAAGCGCCCCCTGCGCA
AACGCCACGAGTCCACTCTGGGTATGGATGTGAAATTCCTGATCAACCAGCGCTACGCCCGCAAGGGAAACCTTTCCCG
CGAGGAATCCGTCAAGCGTTACAACGAGCGCATCGCTGCCCAGAAAGGCAAGCCCGCACCCGTTACTTTG
>CG10071-PC chr2R:12075317-12075612:-
ATGGCCAAGTCCAAGAACCACACAAATCACAACCAGAACAAGAAGGCCCATCGCAATGGCATCAAGCGCCCCCTGCGCA
AACGCCACGAGTCCACTCTGGGTATGGATGTGAAATTCCTGATCAACCAGCGCTACGCCCGCAAGGGAAACCTTTCCCG
CGAGGAATCCGTCAAGCGTTACAACGAGCGCATCGCTGCCCAGAAAGGCAAGCCCGCACCCGTTACTTTG
>CG10072-PA chr3L:7643903-7648243:-
ATGAAGGTCTGCTGCATTGGCGCTGGTTATGTCGGTGGTCCGACCTGCGCGGTTATGGCGCTCAAATGCCCCGATATCG
TGATAACCCTGGTGGACAAGAGCGTCGAGCGGATTGCCCAGTGGAATTCGGATAAATTGCCCATTTACGAGCCCGGCTT
GGATGAGGTGGTGAAGAAGTGTCGCAATGTGAACCTGTTCTTCTCCACGGACATCGAGACGGCCATCAAGGAGGCGGAC
CTCATCTTCATCTCGGTGAACACGCCCACAAAAACCTGCGGCAATGGCAAGGGCCGAGCGGCGGACCTCAAGTACGTGG
AGAGTGCAGCCCGGATGATCGCCGAGATCGCCCAGTCCAACAAGATTGTGGTGGAGAAGAGCACGGTGCCCGTGCGGGC
GGCGGAGAGCATCATGCACATACTGCGGGCGAACCAGAAGCCGGGCATCCACTACGACATTCTGTCCAATCCCGAGTTC
CTGGCCGAGGGCACCGCCATCAATGATCTGCTGAATGCGGATCGCGTGCTGATCGGCGGCGAGGAGACGCCCGAGGGCC
ATCAAGCGGTGGAGAAGCTGTCGTGGATCTACGAGCACTGGATACCCAAGCAGAACATCCTCACGACCAACACGTGGAG
CAGCGAGCTGTCCAAGCTGGCGGCAAACGCATTCCTCGCCCAGCGAATCTCAAGCATTAATTCGCTGTCGGCGGTGTGC
GAGGCCACCGGAGCGGATGTCTCCGAGGTGGCGCGCGCCGTGGGTCTGGACTCTCGCATCGGTTCCAAGTTCCTGCAGG
CCTCCGTGGGCTTCGGCGGCAGCTGCTTTCAGAAGGACATCCTCAACCTGATCTACATCTGCGAGAACCTCAATCTGCC
CGAGGTGGCCGCCTACTGGCAGCAGGTGATCGACATGAACGAGTACCAGAAGCGGCGTTTCTCGCAAAAGATCATCGAG
AGTTTGTTCAACACGGTGTCGGACAAAAGGATAGCGATCTTGGGCTTTGCCTTTAAGAAGAATACGGGCGATACGCGCG
AAACGGCCGCTATAACCGTATGCCAAACTCTACTGGAAGAGGGCGCCGCACTGGATATCTACGATCCCAAGGTGGAACC
GGAGCAGATCATAGACGATCTCACGCATCCCAGTGTCACGGAATCGCCGGAGAAAGTGAAGAAGGCGGTGCAGATCCAC
AGTGATCCCTACAGCGCCGTGCGAGCCACACATGCCTTGGTCATCTGTACGGAATGGGATGAGTTTGTCGATTTGGACT
TTAAGCGTATATACCAATCCATGATGAAGCCGGCTTACATCTTCGATGGCCGCAAGATCCTCGACCACGAGCGACTGCA
GCAGATCGGCTTCCACGTCCAGACCATCGGCAAGAAGTACCAGCGCACTGGACTCCTCCGTTCGTGGGGCATTGTGCCG
CAGCTT
>CG10075-PA chr3L:7640713-7641735:-
ATGCACTGCACTCGAGCAGTTGCAAGACTGGCCGGCGGCATAGCGAGAAGCACATGGGCAACACAACATGCCTACAAAC
ACAGCCCAGCGATACTGGGAGTACTGGAGCAGCCCTGCCGCTTGTGTTCCTCCACCGGCGTGGTGGATAATCCCAATAA
AACGAAACCAGGCGCAGCAGCAGCTGCGGAAGGCGGAATCCTGAAGAGAGTGCTCAACAAAGTGGGCTTCACACCGAAC
ACAAAGGCGCGCCTCAAGGTAACCAGTCATCTGCTGTACGAAAGCGTTGCCGACAAGATCAACTATGTGGCCTTCTTCC
GCGACTTCAATCTGCCCAATACCTTTAACTCCTGGTTTCTGGTCACCGAACTGCATGTTTGGCTACTCCTAATGCGCTC
CATGGCCGAGGGCTCGGAAACGGGCGAGGATGGACGCTTCCTGCGCAACTGCATTGTGGAGGCCATGTGGGGAGATGTC
AACACACGGGCCAAGAAATTGGGAGCTCACAATCCCTCCCGCACCCGTCAGCAGATCGAGACGTTATCCGAGCAGTTCC
AAGCGGCCCTTATTGCCTACGACGAGGGCATTATGTCCGACGATCGGGTTTTGGCCTGCGCCTTATGGCGCCGCTTTTT
CGAGATGAACTGCGATGATTATGCGCAGATCGAGCGACTGGTGAAATACGTCCGCCAGCAGACCACCATGCTGGACAGT
TTGCCGCGCGATCAGTTCATTGTGAAGCCGAAAGTTGCATGGTTGGATTTGGACAAGTGCAAGGTT
>CG10076-PA chr2R:6717525-6753009:+
ATGACGGAGCACCAGACGGATGACCAGGCGGACACGCCGTCCACCAAGGTCAAGGCCGTGCCCACGCCCACACCCACGC
CGAGTGGAAAGTTCAAGGACACCAAGGAAGAGACCTTCCTGTCCACCTCACCGGACAGCGCCAACGGCGATGCCCAGCA
CAAGCTACCAGCGGACCAGCTGGCCATGTCCTCCAGTGTGCATCCCGAGCAGCCGGGCCAAGCCCGCCCACTCATCCAG
CAGGCCTTCCATTGCTGCTCCTCGCCGGAACAGTGCGTCACGCTGCACGACATCCTGGACTCCTTTAAGGCCCCGCTGT
CCGAGGACCAGGCCTGGGCCCTGATCCACCAGTTCGCCGGGCTCTACCACCAGGTGGCCGTCCAGGCGCACTCTTGCGC
CGCTGACTACGAGGCCGCGCTGCCCACCGGATTCGAGCTGCACTTCCACCGCGACGGCAGCGTCCACTTCTCCGGCCCG
GATCAGCTGCCCCCCCAGGAGCAGCTGCAGCAGGAGAAGATTCCCGCGCAGCACGGTGGGACTGGGGATCAGCCGGACC
GCAGCGCCAGCAGCAGCGGCGACAGGAGCGTCATCAACAGAGCTTTCGACAACAGCAATCACCACCATCATCATCACCA
TCACACGCCGCTCGTCGTTTCGCATAGAAAGATTATCAGCGAACTGGCGGAAATCGTCTACACCGCTTTGGATTACAAT
CTGCCGGAGGACGAAGAGTGCCAGGTGTCACAGGAGCTGGAGAATCTGTTCAACTTTATGACGGCAGATGAGACAGACG
ATGATTGCATTGACGAGGGCATCGACGAGGGCGACAAGCGCTGGGACGACGAGACCGAGGAGGAGCGCAACGATACCAA
AGAACTAGAGCACATAATCGAGACCTGCAGAAATCACATAAAAACCACCCTGCCAGAGAATCACTATAGAGCTGTCTGC
AGAGCCCTCGTGACGGAGACCATAGAGCTCCGAGTATTTCTGCAGCAGGTTCTGAACAATGGTGCCGAGAAACTGATCA
AGGCCTCGGAATCATCGGCCACCACGCAACAAGAACTGGCAAAGCTGGGCTTCAACGACTGGGCACGCTTCTGGGTGCA
GGTGATCGACGAACTGCGAAGGGGAGTGCGGCTGAAGAAGAGCAACCACGAGCGCACTCCCATCGAATACGAGCTGACG
CCCTACGAAATACTCATGGGGGACATTCGAGCCAAAAAGTATCAGTTGCGCAAGGTGATGGTTAACGGCGATATTCCGC
CGCGCGTTAAGAAAGATGCCCACGCCATGATCTTGGAGTTCATCAGGTCACGGCCGCCGCTGAAAAAGGCCAGCGATCG
CCAATTGGGCCCGCCGCGCATGTGTGAACCTTCTCCGCGGGAGCAGCTCATGGAGTCCATACGCAAAGGAACGGAGCTC
AAGCAGATCACTCCGCCGGAAGCACCGACCCTCAAGGAAAGGGTGCTTCCAAATGCAAACTCCACGCTATCACGATCCA
GACAGCGGCTCATCAAAGTGGACTTTTCCAAGTTTCAGGACGATGATACCTTCTTCTACGATGAGAACAGCATCAGCAG
CTCCCACTCCACAGCGGCCACCCACCAGCACCATCCACATCTCGCCGAGATGCACCGCTGCTCGCAGCCCAAGATGCCG
CCGTATCCGTTCGGTGGCTACATGGTGCCCAGTCAGGCACGACAAGATTGCCGGGAGACGGCGTCGCTGATGCGGCCCC
GACGCACAATGGAGCCAGCAAAGCAGGCGGCGCCTCCAGAAGAGCCATCCTTCACGAAGGACGAATACCACAAGTACTA
CGACACGGTCCTGGAATCCTACGACCTGGCCACTCAGTGCGAGTCAAGGAGAGCTTCCCTGCGCCGCCACACCATCGTT
GGATGCCAGAGCAACCTGGACGAGACGCACTCAATGCCACCCACGCGTCCCGAGTCGCGCCAATCTGACGACGTCAGCA
AGGAGACGCCTAGGAGAAGTCCTGCGGAGCAAACCCATCCCTCAGACGAGGGCAGTTCAACATCCTCACTTGGGCCATG
GAACAAGTCCTTCATGGACAAACAGACCTGGATGGAACGGGGGGACGATCGCTTGTCCGTCACGCTGGCGGAGATCGTT
CACATCCGTTCCGTCATGACCAAGGCGGAGCTGGAGGGCCTGCCGATGGACGTGCGCGTCAAGGAGGATGTTGAAAAGC
GTCGCGTCTGCTTCCTGTGCCTGCGCACTCGGTTCTCGTTCTTCGGTCCCTGGGGCATTCAGTGCAAGCTGTGCCAGCG
CACGGTCTGCGCCAAGTGCTATACCAAGATGCGAATTCCTTCGGAGCACTTCCGCAACGTGCCCCTCGTGCTGATCTCG
CCATCGCTGCTGTCCAGTCCGGCCAGCTCAAGCACCCCATCACCCTCCCATCATGCCCAGCAAGCGCACTCGTCATCGA
CGGGGAACATCATGGACGACCAGTTCCCCAAGTCGCTGATAGAGCGCCTTTTGCGCTCCGAGTCAGAGCGAAAGACTCG
CAGCACCGTGGGCAGTGCCCCATCCTCACCGAAGCACCAAAGATCAAACATGAGCACGCCGGGCATTAGCGTTGGACCC
GGAGCATCCTCCTCCTCAGCGGCTGCCACTGGACAGGCCGTGGAGGCTCTGCACGACCAGGCGACCATGTCGTCCTCGT
ATTCCGCGGCCATGAGACCCTCGGGCATCCACCAGCAGCAGAAGCAGCACTACAACAACGCCATGTCCAGGAGCATGGA
GGGACCCCGAAGTCTGCCCGTGCACAGTCCAGCATATCGACCGCTGTCCAACAGCAGCACCCTGGAGAGAAAATCCCGC
TTCTCCCGGGGATTCAACCTTTTCTCCTCGGGCAGCCATCTTGCCCAAACGCAGGAGCAAAAGGAGAACCTTCGAGGCG
AACAGGTAACCGTGTGCAACGATTGCCAGGGACTGGTCAACGAGATCACCAGCTCCGTGAAGCAGAAGCGCAGCTCTGC
CAGGAACCGCACCATTCAGAATCTCACCCTGGATCTGAAGCCCGTCTGGAAG
>CG10076-PB chr2R:6717525-6753009:+
ATGACGGAGCACCAGACGGATGACCAGGCGGACACGCCGTCCACCAAGGTCAAGGCCGTGCCCACGCCCACACCCACGC
CGAGTGGAAAGTTCAAGGACACCAAGGAAGAGACCTTCCTGTCCACCTCACCGGACAGCGCCAACGGCGATGCCCAGCA
CAAGCTACCAGCGGACCAGCTGGCCATGTCCTCCAGTGTGCATCCCGAGCAGCCGGGCCAAGCCCGCCCACTCATCCAG
CAGGCCTTCCATTGCTGCTCCTCGCCGGAACAGTGCGTCACGCTGCACGACATCCTGGACTCCTTTAAGGCCCCGCTGT
CCGAGGACCAGGCCTGGGCCCTGATCCACCAGTTCGCCGGGCTCTACCACCAGGTGGCCGTCCAGGCGCACTCTTGCGC
CGCTGACTACGAGGCCGCGCTGCCCACCGGATTCGAGCTGCACTTCCACCGCGACGGCAGCGTCCACTTCTCCGGCCCG
GATCAGCTGCCCCCCCAGGAGCAGCTGCAGCAGGAGAAGATTCCCGCGCAGCACGGTGGGACTGGGGATCAGCCGGACC
GCAGCGCCAGCAGCAGCGGCGACAGGAGCGTCATCAACAGAGCTTTCGACAACAGCAATCACCACCATCATCATCACCA
TCACACGCCGCTCGTCGTTTCGCATAGAAAGATTATCAGCGAACTGGCGGAAATCGTCTACACCGCTTTGGATTACAAT
CTGCCGGAGGACGAAGAGTGCCAGGTGTCACAGGAGCTGGAGAATCTGTTCAACTTTATGACGGCAGATGAGACAGACG
ATGATTGCATTGACGAGGGCATCGACGAGGGCGACAAGCGCTGGGACGACGAGACCGAGGAGGAGCGCAACGATACCAA
AGAACTAGAGCACATAATCGAGACCTGCAGAAATCACATAAAAACCACCCTGCCAGAGAATCACTATAGAGCTGTCTGC
AGAGCCCTCGTGACGGAGACCATAGAGCTCCGAGTATTTCTGCAGCAGGTTCTGAACAATGGTGCCGAGAAACTGATCA
AGGCCTCGGAATCATCGGCCACCACGCAACAAGAACTGGCAAAGCTGGGCTTCAACGACTGGGCACGCTTCTGGGTGCA
GGTGATCGACGAACTGCGAAGGGGAGTGCGGCTGAAGAAGAGCAACCACGAGCGCACTCCCATCGAATACGAGCTGACG
CCCTACGAAATACTCATGGGGGACATTCGAGCCAAAAAGTATCAGTTGCGCAAGGTGATGGTTAACGGCGATATTCCGC
CGCGCGTTAAGAAAGATGCCCACGCCATGATCTTGGAGTTCATCAGGTCACGGCCGCCGCTGAAAAAGGCCAGCGATCG
CCAATTGGGCCCGCCGCGCATGTGTGAACCTTCTCCGCGGGAGCAGCTCATGGAGTCCATACGCAAAGGAACGGAGCTC
AAGCAGATCACTCCGCCGGAAGCACCGACCCTCAAGGAAAGGGTGCTTCCAAATGCAAACTCCACGCTATCACGATCCA
GACAGCGGCTCATCAAAGTGGACTTTTCCAAGTTTCAGGACGATGATACCTTCTTCTACGATGAGAACAGCATCAGCAG
CTCCCACTCCACAGCGGCCACCCACCAGCACCATCCACATCTCGCCGAGATGCACCGCTGCTCGCAGCCCAAGATGCCG
CCGTATCCGTTCGGTGGCTACATGGTGCCCAGTCAGGCACGACAAGATTGCCGGGAGACGGCGTCGCTGATGCGGCCCC
GACGCACAACCTACGACCTGGCCACTCAGTGCGAGTCAAGGAGAGCTTCCCTGCGCCGCCACACCATCGTTGGATGCCA
GAGCAACCTGGACGAGACGCACTCAATGCCACCCACGCGTCCCGAGTCGCGCCAATCTGACGACGTCAGCAAGGAGACG
CCTAGGAGAAGTCCTGCGGAGCAAACCCATCCCTCAGACGAGGGCAGTTCAACATCCTCACTTGGGCCATGGAACAAGT
CCTTCATGGACAAACAGACCTGGATGGAACGGGGGGACGATCGCTTGTCCGTCACGCTGGCGGAGATCGTTCACATCCG
TTCCGTCATGACCAAGGCGGAGCTGGAGGGCCTGCCGATGGACGTGCGCGTCAAGGAGGATGTTGAAAAGCGTCGCGTC
TGCTTCCTGTGCCTGCGCACTCGGTTCTCGTTCTTCGGTCCCTGGGGCATTCAGTGCAAGCTGTGCCAGCGCACGGTCT
GCGCCAAGTGCTATACCAAGATGCGAATTCCTTCGGAGCACTTCCGCAACGTGCCCCTCGTGCTGATCTCGCCATCGCT
GCTGTCCAGTCCGGCCAGCTCAAGCACCCCATCACCCTCCCATCATGCCCAGCAAGCGCACTCGTCATCGACGGGGAAC
ATCATGGACGACCAGTTCCCCAAGTCGCTGATAGAGCGCCTTTTGCGCTCCGAGTCAGAGCGAAAGACTCGCAGCACCG
TGGGCAGTGCCCCATCCTCACCGAAGCACCAAAGATCAAACATGAGCACGCCGGGCATTAGCGTTGGACCCGGAGCATC
CTCCTCCTCAGCGGCTGCCACTGGACAGGCCGTGGAGGCTCTGCACGACCAGGCGACCATGTCGTCCTCGTATTCCGCG
GCCATGAGACCCTCGGGCATCCACCAGCAGCAGAAGCAGCACTACAACAACGCCATGTCCAGGAGCATGGAGGGACCCC
GAAGTCTGCCCGTGCACAGTCCAGCATATCGACCGCTGTCCAACAGCAGCACCCTGGAGAGAAAATCCCGCTTCTCCCG
GGGATTCAACCTTTTCTCCTCGGGCAGCCATCTTGCCCAAACGCAGGAGCAAAAGGAGAACCTTCGAGGCGAACAGGTA
ACCGTGTGCAACGATTGCCAGGGACTGGTCAACGAGATCACCAGCTCCGTGAAGCAGAAGCGCAGCTCTGCCAGGAACC
GCACCATTCAGAATCTCACCCTGGATCTGAAGCCCGTCTGGAAG
>CG10076-PC chr2R:6747773-6753009:+
ATGGAAACGCGGCCAGCGAAACGCTCCACGGCGGCCTCCGTCTTCCGGTCGCATCACATGCCGCGGGAGTCGGATCTGG
TGGACATCGGCAGCGATGCCTCACTGTACTGCGGCTCTGACGGCGAGTCCAGTCAGGCGCAGTCCACATCCAGTCCGAT
CCCGAAACCGAGTTCTGGCCAGGATCTGGACCAGCCTCAACCAACACCTCGGGCGGCGCCGAGAGCATCGGCCTCCAAT
AATCCGCCAACACCCAAACCACGTCAGGCTATCAGGTCATCAAAAGTGCTTCCAAATGCAAACTCCACGCTATCACGAT
CCAGACAGCGGCTCATCAAAGTGGACTTTTCCAAGTTTCAGGACGATGATACCTTCTTCTACGATGAGAACAGCATCAG
CAGCTCCCACTCCACAGCGGCCACCCACCAGCACCATCCACATCTCGCCGAGATGCACCGCTGCTCGCAGCCCAAGATG
CCGCCGTATCCGTTCGGTGGCTACATGGTGCCCAGTCAGGCACGACAAGATTGCCGGGAGACGGCGTCGCTGATGCGGC
CCCGACGCACAATGGAGCCAGCAAAGCAGGCGGCGCCTCCAGAAGAGCCATCCTTCACGAAGGACGAATACCACAAGTA
CTACGACACGGTCCTGGAATCCTACGACCTGGCCACTCAGTGCGAGTCAAGGAGAGCTTCCCTGCGCCGCCACACCATC
GTTGGATGCCAGAGCAACCTGGACGAGACGCACTCAATGCCACCCACGCGTCCCGAGTCGCGCCAATCTGACGACGTCA
GCAAGGAGACGCCTAGGAGAAGTCCTGCGGAGCAAACCCATCCCTCAGACGAGGGCAGTTCAACATCCTCACTTGGGCC
ATGGAACAAGTCCTTCATGGACAAACAGACCTGGATGGAACGGGGGGACGATCGCTTGTCCGTCACGCTGGCGGAGATC
GTTCACATCCGTTCCGTCATGACCAAGGCGGAGCTGGAGGGCCTGCCGATGGACGTGCGCGTCAAGGAGGATGTTGAAA
AGCGTCGCGTCTGCTTCCTGTGCCTGCGCACTCGGTTCTCGTTCTTCGGTCCCTGGGGCATTCAGTGCAAGCTGTGCCA
GCGCACGGTCTGCGCCAAGTGCTATACCAAGATGCGAATTCCTTCGGAGCACTTCCGCAACGTGCCCCTCGTGCTGATC
TCGCCATCGCTGCTGTCCAGTCCGGCCAGCTCAAGCACCCCATCACCCTCCCATCATGCCCAGCAAGCGCACTCGTCAT
CGACGGGGAACATCATGGACGACCAGTTCCCCAAGTCGCTGATAGAGCGCCTTTTGCGCTCCGAGTCAGAGCGAAAGAC
TCGCAGCACCGTGGGCAGTGCCCCATCCTCACCGAAGCACCAAAGATCAAACATGAGCACGCCGGGCATTAGCGTTGGA
CCCGGAGCATCCTCCTCCTCAGCGGCTGCCACTGGACAGGCCGTGGAGGCTCTGCACGACCAGGCGACCATGTCGTCCT
CGTATTCCGCGGCCATGAGACCCTCGGGCATCCACCAGCAGCAGAAGCAGCACTACAACAACGCCATGTCCAGGAGCAT
GGAGGGACCCCGAAGTCTGCCCGTGCACAGTCCAGCATATCGACCGCTGTCCAACAGCAGCACCCTGGAGAGAAAATCC
CGCTTCTCCCGGGGATTCAACCTTTTCTCCTCGGGCAGCCATCTTGCCCAAACGCAGGAGCAAAAGGAGAACCTTCGAG
GCGAACAGGTAACCGTGTGCAACGATTGCCAGGGACTGGTCAACGAGATCACCAGCTCCGTGAAGCAGAAGCGCAGCTC
TGCCAGGAACCGCACCATTCAGAATCTCACCCTGGATCTGAAGCCCGTCTGGAAG
>CG10076-PD chr2R:6717525-6749528:+
ATGACGGAGCACCAGACGGATGACCAGGCGGACACGCCGTCCACCAAGGTCAAGGCCGTGCCCACGCCCACACCCACGC
CGAGTGGAAAGTTCAAGGACACCAAGGAAGAGACCTTCCTGTCCACCTCACCGGACAGCGCCAACGGCGATGCCCAGCA
CAAGCTACCAGCGGACCAGCTGGCCATGTCCTCCAGTGTGCATCCCGAGCAGCCGGGCCAAGCCCGCCCACTCATCCAG
CAGGCCTTCCATTGCTGCTCCTCGCCGGAACAGTGCGTCACGCTGCACGACATCCTGGACTCCTTTAAGGCCCCGCTGT
CCGAGGACCAGGCCTGGGCCCTGATCCACCAGTTCGCCGGGCTCTACCACCAGGTGGCCGTCCAGGCGCACTCTTGCGC
CGCTGACTACGAGGCCGCGCTGCCCACCGGATTCGAGCTGCACTTCCACCGCGACGGCAGCGTCCACTTCTCCGGCCCG
GATCAGCTGCCCCCCCAGGAGCAGCTGCAGCAGGAGAAGATTCCCGCGCAGCACGGTGGGACTGGGGATCAGCCGGACC
GCAGCGCCAGCAGCAGCGGCGACAGGAGCGTCATCAACAGAGCTTTCGACAACAGCAATCACCACCATCATCATCACCA
TCACACGCCGCTCGTCGTTTCGCATAGAAAGATTATCAGCGAACTGGCGGAAATCGTCTACACCGCTTTGGATTACAAT
CTGCCGGAGGACGAAGAGTGCCAGGTGTCACAGGAGCTGGAGAATCTGTTCAACTTTATGACGGCAGATGAGACAGACG
ATGATTGCATTGACGAGGGCATCGACGAGGGCGACAAGCGCTGGGACGACGAGACCGAGGAGGAGCGCAACGATACCAA
AGAACTAGAGCACATAATCGAGACCTGCAGAAATCACATAAAAACCACCCTGCCAGAGAATCACTATAGAGCTGTCTGC
AGAGCCCTCGTGACGGAGACCATAGAGCTCCGAGTATTTCTGCAGCAGGTTCTGAACAATGGTGCCGAGAAACTGATCA
AGGCCTCGGAATCATCGGCCACCACGCAACAAGAACTGGCAAAGCTGGGCTTCAACGACTGGGCACGCTTCTGGGTGCA
GGTGATCGACGAACTGCGAAGGGGAGTGCGGCTGAAGAAGAGCAACCACGAGCGCACTCCCATCGAATACGAGCTGACG
CCCTACGAAATACTCATGGGGGACATTCGAGCCAAAAAGTATCAGTTGCGCAAGGTGATGGTTAACGGCGATATTCCGC
CGCGCGTTAAGAAAGATGCCCACGCCATGATCTTGGAGTTCATCAGGTCACGGCCGCCGCTGAAAAAGGCCAGCGATCG
CCAATTGGGCCCGCCGCGCATGTGTGAACCTTCTCCGCGGGAGCAGCTCATGGAGTCCATACGCAAAGGAACGGAGCTC
AAGCAGATCACTCCGCCGGAAGCACCGACCCTCAAGGAAAGGGTGCTTCCAAATGCAAACTCCACGCTATCACGATCCA
GACAGCGGCTCATCAAAGTGGACTTTTCCAAGTTTCAGGACGATGATACCTTCTTCTACGATGAGAACAGCATCAGCAG
CTCCCACTCCACAGCGGCCACCCACCAGCACCATCCACATCTCGCCGAGATGCACCGCTGCTCGCAGCCCAAGATGCCG
CCGTATCCGTTCGGTGGCTACATGGTGCCCAGTCAGGCACGACAAGATTGCCGGGAGACGGCGTCGCTGATGCGGCCCC
GACGCACAAGT
>CG10077-PA chr3L:7634012-7638899:-
TACAACGGACAGGTGAACGCCTACGGAGGCGGCGGAGGTGGAGCTGGTGGCCTAGCCGGTGGTATGGTGCCCAATCGCA
TGGGCGGCGGTGCTCCCGGCGGCGGACCCGGTGGAGCAGGCATGTTCCAGCGCAACCGATCCGCTCCATACCCAGGTTT
CAATGGTCACGGACCCGCCAATGGTGGACAGCGACGCATGAACGGTGGTGGTCCTGGCATGGGACCCGGAGGACCCCGC
AATCAGGATGGATTCGGTGGTCAGAACGGTGGCCAGCGCTCTTCCAATCATGGCGCCCACCTGCCCAAGATAGTTTGGT
CCGAGGTTAATCTCACGCCATTCCGCAAGAACTTTTACAAGCCGTGCGATTCGGTGCTGGCCAGAACTGCCGGTGAAAC
AGAGACCTTCCTCACCAGCAATGAGATCACCATTAAGGGCGATCAGGTGCCCACACCCAGTATTGAATTCGAGGAGGGC
GGCTTTCCCGACTACGTGATGAACGAGATCCGTAAGCAGGGTTTCGCCAAGCCAACGGCCATTCAAGCCCAGGGTTGGC
CCATTGCTTTGAGTGGACGGGATCTGGTGGGCGTGGCCCAGACCGGATCGGGCAAGACCCTGGCCTATGTTCTGCCGGC
GGTGGTGCACATCAATAACCAGCCGCGCCTGGAGCGTGGAGATGGACCCATCGCCCTGGTGCTGGCACCCACTAGGGAG
CTGGCCCAGCAGATCCAGCAGGTGGCCATCGAGTTTGGCAGCAATACGCATGTGCGCAACACTTGCATCTTTGGCGGAG
CCCCCAAGGGACAGCAGGCTAGGGATTTGGAGCGCGGCGTGGAGATTGTGATTGCCACACCTGGTCGTCTGATTGATTT
CCTTGAGCGAGGCACCACCTCCTTGAAGAGATGCACCTATCTGGTGCTGGACGAGGCCGATCGTATGTTGGACATGGGC
TTCGAGCCCCAGATCAGAAAGATCATGCAGCAGATCCGTCCGGACCGTCAGGTTCTGATGTGGTCCGCAACCTGGCCCA
AAGAGGTGCGCCAACTGGCCGAGGAGTTCCTTAATAACTATATACAGGTGAACATTGGTTCGCTTTCGCTTAGCGCCAA
CCACAACATCCTGCAGATCGTGGACGTGTGCGATGAGAACGAGAAGCTAATGAAGCTGATTAAGCTGCTTACGGACATC
TCGGCGGAGAATGAGACGAAGACCATCATTTTCGTGGAGACCAAGAAACGTGTGGACGAGATCACTCGCAATATCTCAC
GCCAAGGCTGGCGCGCATGTGCCATTCACGGCGATAAGTCGCAGCAGGAGCGCGACTTTGTGCTCTCGAGCTTCCGCAA
TGGCCGGCACTCGATACTGGTGGCCACCGATGTGGCTGCCCGCGGACTCGACGTTGACGATGTCAAGTTTGTGATCAAC
TATGATTACCCTTCGAACTCGGAGGACTACGTTCACCGCATTGGACGTACCGGACGATCCAATAACACCGGCACCGCCT
ACACATTGTTCACTCATTCCAACGCCAACAAGGCCAACGACTTGATTCAGGTGCTGCGCGAGGCCAACCAGACCATCAA
TCCCAAACTGATGAACATGGCCATGAGCGGTGGCTACAACAAGCGCGGTGGCGGCATGGGCGGCGGCTACCGTGGCGGC
AATGGCTATCAGGGCCGCAACCCACAGATGGGCGGTGGATACAATGGCGGCAACAACTACCGCAACAACAATGGTCCCG
GTGCCAGCATGAATCGCAATGCCTTCAACGGCGGCAGCGCTGGCGGACCACCACGATTCGATCAGAAGCCACGCACTTC
TCCGCCGAATCAGGGCGGCTACCGCGGCCAGGGAGGCGGTGGCTACCAGGGTCAGCAGCAGCAGCAGCAGCAACAGCAG
AACGGCGGAGTGCACTTCTCGCGCTTCAATCCCAATGCCGCTTGCTTCGAGCCCAACAAGGCACAGAATGGTCCGGGTT
CTGGACCGCAACAGGCACAACAGGCGCAAACTGCCCAGCAGCTGCACCTACTGCCCGATGCAGCATTGCAATCGGCGTT
AACGGCTGCGAACTTCATAAACGATCAGAAGCGCTCCCGCTTCTCGCCGTACAACATGAACTTTGCCAACATGCCACCA
CCAGCGATGAACCAACAGCAGCAGCAGCAGGCGGCGGCGGCCCAGCAGCAGCAGCAACAGTTGCAGACTCCCCAGCAAC
AGCAACAACAGCAACAGCAGCAGCAGCAGCAGCAATTGCAACAGCCACAGGCTTATGGCCAGTACTCGTCGATGTCCTC
CAGCATGGCAACCGTGTCGCTGAACGGAGGAGCTGCAGCGGTGGCCAACTCTTACCGCGCCCAGTATGCAGTGCCCACG
CAGGCGGCACCCTATATGATGGCGAATGGCGGCGATATCTTTGCCTATCCGCCGCCACCACTGCCTGTGCAGAAC
>CG10077-PB chr3L:7637496-7637966:-
ATGTTGGACATGGGCTTCGAGCCCCAGATCAGAAAGATCATGCAGCAGATCCGTCCGGACCGTCAGGTTCTGATGTGGT
CCGCAACCTGGCCCAAAGAGGTGCGCCAACTGGCCGAGGAGTTCCTTAATAACTATATACAGGTGAACATTGGTTCGCT
TTCGCTTAGCGCCAACCACAACATCCTGCAGATCGTGGACGTGTGCGATGAGAACGAGAAGCTAATGAAGCTGATTAAG
CTGCTTACGGACATCTCGGCGGAGAATGAGACGAAGACCATCATTTTCGTGGAGACCAAGAAACGTGTGGACGAGATCA
CTCGCAATATCTCACGCCAAGGCTGGCGCGCATGTGCCATTCACGGCGATAAGTCGCAGCAGGAGCGCGACTTTGTGCT
CTCGAGCTTCCGCAATGGCCGGCACTCGATACTGGTGGCCACCGATGTGGCTGCCCGCGGACTCGGTGAGTATACG
>CG10079-PA chr2R:11796714-11837133:-
ATTATCAGCATGTGGATGAGCATATCGCTGGGAACGTGGAGCAGCAGCTCCCTCTTATCGGCGGTGCTGATCCTCGCCA
GCTTGGCATCCGTTGCCACAAGTGCATCGGTCAGCAATGCCGGCTATGTGGATAATGGCAATATGAAAGTCTGCATTGG
CACCAAATCCCGCCTGTCAGTGCCCTCCAACAAGGAACATCATTACCGAAACCTCAGAGATCGCTACACGAACTGCACG
TATGTGGATGGCAACCTGGAGCTGACCTGGCTGCCCAACGAGAATTTGGACCTTAGCTTTCTGGACAACATTCGGGAGG
TCACTGGCTATATACTGATCAGCCATGTGGACGTCAAGAAAGTGGTGTTTCCCAAACTGCAAATCATTCGCGGACGCAC
CTTGTTCAGTTTATCCGTGGAGGAGGAGAAGTACGCCCTGTTCGTCACCTACTCAAAAATGTACACGCTGGAGATTCCC
GATCTACGCGACGTCTTGAATGGCCAGGTGGGCTTCCACAACAACTACAATCTCTGCCACATGCGGACGATCCAGTGGT
CGGAGATTGTGTCCAACGGCACGGATGCGTACTACAACTACGACTTTACGGCTCCGGAGCGCGAGTGTCCCAAGTGCCA
CGAGAGCTGCACCCATGGATGTTGGGGCGAGGGTCCCAAGAATTGCCAGAAGTTCAGCAAGCTGACCTGCTCGCCCCAG
TGTGCCGGAGGTCGCTGCTATGGACCCAAGCCCAGGGAGTGCTGTCACCTTTTCTGCGCCGGTGGATGCACTGGTCCGA
CGCAAAAGGATTGCATCGCCTGCAAGAACTTCTTCGACGAGGGCGTCTGCAAGGAGGAATGCCCGCCCATGCGCAAGTA
CAACCCCACCACCTATGTCCTTGAAACGAATCCCGAGGGCAAGTATGCCTATGGTGCCACCTGTGTCAAGGAGTGCCCC
GGTCACCTGTTGCGCGATAATGGCGCCTGTGTGCGCAGCTGTCCCCAGGACAAGATGGACAAGGGCGGCGAGTGTGTGC
CCTGCAATGGCCCGTGCCCCAAAACCTGCCCGGGCGTTACTGTCCTGCATGCCGGCAACATTGACTCGTTCCGAAATTG
CACGGTGATCGATGGCAACATTCGCATTTTGGATCAGACCTTCTCGGGCTTCCAGGACGTCTATCCCAACTACACGATG
GGACCACGCTACATACCGCTAGATCCCGAGCGACTGGAGGTCTTCTCCACGGTGAAGGAGATCACTGGGTATCTGAACA
TCGAGGGTACCCATCCGCAGTTCCGGAATCTGTCGTACTTCCGCAATCTGGAAACCATTCATGGCCGCCAGCTAATGGA
GAGCATGTTTGCCGCCTTGGCCATCGTCAAGTCCTCGCTCTACAGCCTGGAGATGCGCAATCTGAAGCAGATAAGTTCC
GGCAGTGTGGTCATCCAGCACAATAGGGACCTCTGCTATGTGGGCAATATACGTTGGCCGGCCGTTCAAAAGGAGGCCG
AGCAGAAGGTGTGGGTCAACGAGAATCTCAGGGCGGATCTATGCGAGAAAAATGGAACCGTTTGTTCGGATCAGTGCAA
CGAGGACGGCTGCTGGGGAGCTGGCACGGATCAGTGCCTCACTTGCAAGAACTTCAATTTCAATGGCACCTGCATTGCC
GACTGTAGTAACATCTCCAATGCCTACAAGTTTGATAACAGTACGTGTAAGATATGCCATCCAGAGTGCCGGACTTGCA
ACGGAGCTGGAGCAGACCACTGCCAGGAGTGCGTCCACGTGAGGGACGGCCAGCACTGTGTGTCCAAGTGCCCGATGAA
CAAGTACAACGACCGTGGCGTCTGCCGGGAGTGCCACGCCACCTGCGACGGATGCACTGGACCCAGCGACACCATCGGC
AATGGAGCCTGTACGACCTGCCACTTGGCCATTATCAATAATAACGCCACAGTGCAACGCTGCCTGCTGAAGGACGACA
AGTGCCCCGATGGGTACTTCTGGGAGTATGTGCATCCGCAAGAGATGGGTTCCCTGAAGGCGCTGGCCGGCAGAGCAGT
CTGCCGCAAGTGCCATCCACTTTGCGAGCTGTGCACCAACTACGGATACCATGAACAGGTGTGCTCCAAGTGCACCCAC
TACAAGCGACGGGAGCAGTGCGAGACCGAGTGTCCGACGGATCACTACACGGATGTGGAACAGCGCGAGTGCTTCCAGT
GCCACCCGGAGTGCAATGGTTGCACCGGTCCAGGTGCCGACGATTGCAAGGCGTGTCGCAACTTCAAGTTGTTCGACGT
GAATGAGACGGGCCCCTATGCGAACTCCACGATGTTCAATTGCACCTCGAAGTGTCCGTCGGAGAGGCGGCATGTGAAC
TATCAGTACTCGGCCATTGGACCCTACTGCGCAGCCAGTGCGCCGCGGAGCAGCAAGATCACTGCCAATCTGGACGTGA
ACATGATCTTCATCATCACGGGCGCTGTTCTGGTGCCAACCATCTGCATTCTCTGCGTGGTCACCTACATCTGTCGGCA
AAAGCAGAAGGCCAAGAAGGAAACCGTCAAGATGACCATGGCTCTGTCCGGCTGCGAGGACTCCGAGCCGCTGCGTCCT
TCGAACATTGGTGCCAATCTGTGCAAGCTGCGCATTGTCAAGGACGCTGAGTTGCGCAAGGGTGGAGTTCTTGGAATGG
GAGCCTTTGGACGAGTGTACAAGGGCGTTTGGGTGCCGGAGGGTGAGAACGTCAAGATTCCAGTGGCCATTAAGGAGCT
GCTGAAGTCCACGGGCGCCGAGTCGAGCGAAGAGTTCCTGCGCGAAGCTTACATCATGGCCTCCGTGGAGCACGTCAAT
CTGCTGAAGCTCCTGGCCGTCTGCATGTCATCGCAAATGATGCTAATCACGCAACTGATGCCGCTGGGCTGCCTGCTGG
ACTATGTGCGGAATAACCGGGACAAGATCGGCTCCAAAGCTCTGCTCAACTGGAGCACCCAAATCGCCAAGGGCATGTC
GTATCTGGAGGAGAAGCGACTGGTCCACCGCGACTTGGCTGCTCGCAATGTCCTGGTGCAAACTCCGTCGCTGGTGAAG
ATCACCGACTTTGGGCTGGCCAAGTTGCTGAGCAGCGATTCCAATGAGTACAAGGCGGCTGGCGGCAAGATGCCCATCA
AATGGCTGGCACTGGAGTGCATCCGTAACCGGGTATTCACCAGCAAATCCGATGTCTGGGCCTTTGGTGTGACCATTTG
GGAACTGCTGACCTTTGGCCAGCGACCGCACGAGAACATTCCCGCCAAGGATATACCCGATCTGATTGAAGTCGGCCTG
AAACTGGAGCAGCCGGAGATTTGTTCGCTGGACATTTACTGCACACTGCTCTCGTGCTGGCACTTGGATGCCGCCATGC
GGCCAACCTTCAAGCAACTGACCACCGTCTTTGCCGAGTTCGCCAGAGATCCGGGTCGCTATCTGGCCATTCCCGGGGA
TAAGTTCACCCGGCTGCCGGCCTACACGAGTCAGGATGAGAAGGATCTCATCCGAAAGCTGGCACCCACCACCGATGGG
TCCGAAGCCATTGTGGAACCCGATGACTATCTGCAACCCAAGGCGGCACCTGGGCCTAGTCACAGAACCGACTGCACGG
ATGAGATACCCAAGCTGAACCGCTACTGCAAGGATCCCAGCAACAAGAATTCGAGTGCCGGAGACGACGAGACGGACTC
GAGTGCCCGCGAAGTGGGCGTGGGTAATCTGCGCCTGGATCTGCCTGTCGATGAGGATGATTACCTGATGCCCACCTGC
CAACCGGGGCCCAACAACAACAACAACACGATCAATCCCAACCAAAACAACATGGCAGCTGTGGGCGTGGCTGCCGGCT
ACATGGATCTCATCGGAGTGCCCGTTAGCGTGGACAATCCGGAGTATCTGCTGAATGCGCAGACACTGGGAGTCGGTGA
CTCACCGATACCCACCCAGACCATCGGGATTCCGGTGATGGGTGTCCCGGGCACCATGGAGGTCAAGGTGCCCATGCCA
GGCAGTGAGCCAACAAGCTCCGATCACGAGTACTACAATGATACCCAACGGGAGCTGCAGCCACTGCATCGAAACCGCA
ACACAGAGACGAGGGTG
>CG10079-PB chr2R:11796714-11808551:-
ATGCTGCTGCGACGGCGCCACGGCTCCTGCCCCTACCCCCTGCTGCTCCTGCTCCTGGCCCACTGCATCTGCATTTGGC
CCGCCTCGGCGGCCCGCGATCGCTACGCCCGCCAGAACAATCGCCAGCGCCACCAGGATATAGATCGGGATCGAGATCG
TGATCGGGATCGGGATCGATTCCTATACCGCAGCAGTTCGACCGTCAATCGGCAGAGGGGCGGGGCCAACTTCGCGCTG
GGACTGGGAGCCAACGGAGTCACCATTCCCACCAGTCTGGAGGATAAGAACAAGCATGAGTTCGTGAAGGGGAAAATCT
GCATTGGCACCAAATCCCGCCTGTCAGTGCCCTCCAACAAGGAACATCATTACCGAAACCTCAGAGATCGCTACACGAA
CTGCACGTATGTGGATGGCAACCTGGAGCTGACCTGGCTGCCCAACGAGAATTTGGACCTTAGCTTTCTGGACAACATT
CGGGAGGTCACTGGCTATATACTGATCAGCCATGTGGACGTCAAGAAAGTGGTGTTTCCCAAACTGCAAATCATTCGCG
GACGCACCTTGTTCAGTTTATCCGTGGAGGAGGAGAAGTACGCCCTGTTCGTCACCTACTCAAAAATGTACACGCTGGA
GATTCCCGATCTACGCGACGTCTTGAATGGCCAGGTGGGCTTCCACAACAACTACAATCTCTGCCACATGCGGACGATC
CAGTGGTCGGAGATTGTGTCCAACGGCACGGATGCGTACTACAACTACGACTTTACGGCTCCGGAGCGCGAGTGTCCCA
AGTGCCACGAGAGCTGCACCCATGGATGTTGGGGCGAGGGTCCCAAGAATTGCCAGAAGTTCAGCAAGCTGACCTGCTC
GCCCCAGTGTGCCGGAGGTCGCTGCTATGGACCCAAGCCCAGGGAGTGCTGTCACCTTTTCTGCGCCGGTGGATGCACT
GGTCCGACGCAAAAGGATTGCATCGCCTGCAAGAACTTCTTCGACGAGGGCGTCTGCAAGGAGGAATGCCCGCCCATGC
GCAAGTACAACCCCACCACCTATGTCCTTGAAACGAATCCCGAGGGCAAGTATGCCTATGGTGCCACCTGTGTCAAGGA
GTGCCCCGGTCACCTGTTGCGCGATAATGGCGCCTGTGTGCGCAGCTGTCCCCAGGACAAGATGGACAAGGGCGGCGAG
TGTGTGCCCTGCAATGGCCCGTGCCCCAAAACCTGCCCGGGCGTTACTGTCCTGCATGCCGGCAACATTGACTCGTTCC
GAAATTGCACGGTGATCGATGGCAACATTCGCATTTTGGATCAGACCTTCTCGGGCTTCCAGGACGTCTATCCCAACTA
CACGATGGGACCACGCTACATACCGCTAGATCCCGAGCGACTGGAGGTCTTCTCCACGGTGAAGGAGATCACTGGGTAT
CTGAACATCGAGGGTACCCATCCGCAGTTCCGGAATCTGTCGTACTTCCGCAATCTGGAAACCATTCATGGCCGCCAGC
TAATGGAGAGCATGTTTGCCGCCTTGGCCATCGTCAAGTCCTCGCTCTACAGCCTGGAGATGCGCAATCTGAAGCAGAT
AAGTTCCGGCAGTGTGGTCATCCAGCACAATAGGGACCTCTGCTATGTGGGCAATATACGTTGGCCGGCCGTTCAAAAG
GAGGCCGAGCAGAAGGTGTGGGTCAACGAGAATCTCAGGGCGGATCTATGCGAGAAAAATGGAACCGTTTGTTCGGATC
AGTGCAACGAGGACGGCTGCTGGGGAGCTGGCACGGATCAGTGCCTCACTTGCAAGAACTTCAATTTCAATGGCACCTG
CATTGCCGACTGTAGTAACATCTCCAATGCCTACAAGTTTGATAACAGTACGTGTAAGATATGCCATCCAGAGTGCCGG
ACTTGCAACGGAGCTGGAGCAGACCACTGCCAGGAGTGCGTCCACGTGAGGGACGGCCAGCACTGTGTGTCCAAGTGCC
CGATGAACAAGTACAACGACCGTGGCGTCTGCCGGGAGTGCCACGCCACCTGCGACGGATGCACTGGACCCAGCGACAC
CATCGGCAATGGAGCCTGTACGACCTGCCACTTGGCCATTATCAATAATAACGCCACAGTGCAACGCTGCCTGCTGAAG
GACGACAAGTGCCCCGATGGGTACTTCTGGGAGTATGTGCATCCGCAAGAGATGGGTTCCCTGAAGGCGCTGGCCGGCA
GAGCAGTCTGCCGCAAGTGCCATCCACTTTGCGAGCTGTGCACCAACTACGGATACCATGAACAGGTGTGCTCCAAGTG
CACCCACTACAAGCGACGGGAGCAGTGCGAGACCGAGTGTCCGACGGATCACTACACGGATGTGGAACAGCGCGAGTGC
TTCCAGTGCCACCCGGAGTGCAATGGTTGCACCGGTCCAGGTGCCGACGATTGCAAGGCGTGTCGCAACTTCAAGTTGT
TCGACGTGAATGAGACGGGCCCCTATGCGAACTCCACGATGTTCAATTGCACCTCGAAGTGTCCGTCGGAGAGGCGGCA
TGTGAACTATCAGTACTCGGCCATTGGACCCTACTGCGCAGCCAGTGCGCCGCGGAGCAGCAAGATCACTGCCAATCTG
GACGTGAACATGATCTTCATCATCACGGGCGCTGTTCTGGTGCCAACCATCTGCATTCTCTGCGTGGTCACCTACATCT
GTCGGCAAAAGCAGAAGGCCAAGAAGGAAACCGTCAAGATGACCATGGCTCTGTCCGGCTGCGAGGACTCCGAGCCGCT
GCGTCCTTCGAACATTGGTGCCAATCTGTGCAAGCTGCGCATTGTCAAGGACGCTGAGTTGCGCAAGGGTGGAGTTCTT
GGAATGGGAGCCTTTGGACGAGTGTACAAGGGCGTTTGGGTGCCGGAGGGTGAGAACGTCAAGATTCCAGTGGCCATTA
AGGAGCTGCTGAAGTCCACGGGCGCCGAGTCGAGCGAAGAGTTCCTGCGCGAAGCTTACATCATGGCCTCCGTGGAGCA
CGTCAATCTGCTGAAGCTCCTGGCCGTCTGCATGTCATCGCAAATGATGCTAATCACGCAACTGATGCCGCTGGGCTGC
CTGCTGGACTATGTGCGGAATAACCGGGACAAGATCGGCTCCAAAGCTCTGCTCAACTGGAGCACCCAAATCGCCAAGG
GCATGTCGTATCTGGAGGAGAAGCGACTGGTCCACCGCGACTTGGCTGCTCGCAATGTCCTGGTGCAAACTCCGTCGCT
GGTGAAGATCACCGACTTTGGGCTGGCCAAGTTGCTGAGCAGCGATTCCAATGAGTACAAGGCGGCTGGCGGCAAGATG
CCCATCAAATGGCTGGCACTGGAGTGCATCCGTAACCGGGTATTCACCAGCAAATCCGATGTCTGGGCCTTTGGTGTGA
CCATTTGGGAACTGCTGACCTTTGGCCAGCGACCGCACGAGAACATTCCCGCCAAGGATATACCCGATCTGATTGAAGT
CGGCCTGAAACTGGAGCAGCCGGAGATTTGTTCGCTGGACATTTACTGCACACTGCTCTCGTGCTGGCACTTGGATGCC
GCCATGCGGCCAACCTTCAAGCAACTGACCACCGTCTTTGCCGAGTTCGCCAGAGATCCGGGTCGCTATCTGGCCATTC
CCGGGGATAAGTTCACCCGGCTGCCGGCCTACACGAGTCAGGATGAGAAGGATCTCATCCGAAAGCTGGCACCCACCAC
CGATGGGTCCGAAGCCATTGTGGAACCCGATGACTATCTGCAACCCAAGGCGGCACCTGGGCCTAGTCACAGAACCGAC
TGCACGGATGAGATACCCAAGCTGAACCGCTACTGCAAGGATCCCAGCAACAAGAATTCGAGTGCCGGAGACGACGAGA
CGGACTCGAGTGCCCGCGAAGTGGGCGTGGGTAATCTGCGCCTGGATCTGCCTGTCGATGAGGATGATTACCTGATGCC
CACCTGCCAACCGGGGCCCAACAACAACAACAACACGATCAATCCCAACCAAAACAACATGGCAGCTGTGGGCGTGGCT
GCCGGCTACATGGATCTCATCGGAGTGCCCGTTAGCGTGGACAATCCGGAGTATCTGCTGAATGCGCAGACACTGGGAG
TCGGTGACTCACCGATACCCACCCAGACCATCGGGATTCCGGTGATGGGTGTCCCGGGCACCATGGAGGTCAAGGTGCC
CATGCCAGGCAGTGAGCCAACAAGCTCCGATCACGAGTACTACAATGATACCCAACGGGAGCTGCAGCCACTGCATCGA
AACCGCAACACAGAGACGAGGGTG
>CG10080-PA chr2R:11718978-11724595:-
ATGTCTGAGGGCAGCGGTAGTGAGAATACAAACGCAGCAGAGGCTGCGGCCGAGGCAGAGGCGGCGACTGAGGCGGCAT
TGATGGCCGAAGCGGTGGCTGTGGCCTACCAGAGCGACGACGAGGAGCAGGCAGAGGGCGAGGACACGCAGGAGGCGGA
GGCGGGCGATAACCAGGAGGAGGATGGCGCTGAACAACAGGATGGGGGGGAACCAGAGGCCGAGGAAGCCGCTGATGGT
GACGACGCCATGAGCGTGGAAAATGCGGAAAACGAAAGCGATAGCGGTGGAAATGCGGAGGAAACCGCAGCCGCCGACC
GTCGCCAGGCCACCAAGAAGGAGCTCACCCAGATCATCGACAAGTGGGAGCAACAGCAGACCCAAAATGGATACGATCC
AGTACCCACTCTCAGGAGCCTAGCGGAGATCTTTGAGCGTGAGAAGGACGTGTATCGGCGCAAGGATCCGGATCCTTTG
GACTCACGACATCCATATAGAGCCGATCCCAGCTGTCAGTACGGATTGCTGCTCAAGCTGCTCTTTCGGAAGGATACCT
TTATGGGCAAACTCCTCAACGACTACCTGCGAGAGAACTATTTCAGTCGCCAGAATGTCAGTCGCAGCTCTTTGGAATT
AAACATCCTGGCCTGCCGCCTTATCCTGGAGATAATGCCTGGAATGGAGACGTCAGCAGTATTTCAGACCGCCGAAGGG
GATGGAACCATCAATCGCATCTACTCTTGGGCGGAGGACAGCATTGAACCGCTTCAGAGCTATGCCACCGGTCTTTTAG
CCGAAGCCATGGAAGTGAGCGACATTGCCATCAACTTTCGTGATCAGAATATTCGCTTGGTGCCCAAGATGATTAAGCG
TCTGCACATGCTGCTGGCGATCAGCAAGAGCGCCACTTCGGATGTCAATACGTCGATGCATAATCTGTCGGCAGACAGC
AGTACGACGGGGATGCTTAGCTGGGTGGCCTGCGCCAGTAATGCATCAGCTCCTCAATCCCCGCAGCACAATGGCAGTG
GAATGGGAGCAAGTTCCTCGCAACATGGAGACGCCTCTAATATGTCGATTCTGTTTGAGAACAGCAGAGATGCTTTTTG
CGTATCTCGCTATTACAAAAGGATGTATATTCCTTTGCACCCGGCCACAGCGGATACCAGCCAAATGTTAATTATGCGC
TTCCTGACCAGCCTGGGCGAATATCAAGAGTTCCTAGCCATGGCCTTCGAGAACAATGTGATGCAGCTAATTTTTGGCT
ACCTAGAGAACTTGGATCGCAGGGACACTTGCTTGGCCTACGAAGTTTTAAAGTATCTGGCTTCCCTTCTTTGCCACAA
GAAGTTTGCTTTAGAGTTTATTGCACACGGTGGTCTGGAGCTTCTTTTAAAAGTGCCCCGCCCCAGTTTGGCGACCACT
GGTGTGTCTATCGCCATCTACTACTTAGCATACTGTGAGGACGCCATGGAACGGATATGCAGTATGCAAAGACCACTTA
TTTCAGAACTTGTGCGCTATGCTCTTTGGATTCTGGGTCGTTGCCATGACTCCTCCAAGTGTCATGCCACCATGTTCTT
CAGTCTGAGCTTCCAGTTTAAGGTCATATTGGATGAGTTTGATGCCCAGGATGGGTTAAGAAAGCTGTACAATGTCATT
TCCGTACTGAAGATTCTTGATCCGAGCCACAACGACAGCGACAACGATTCTGATATCAACGAGGATGTAGAATGTGCTT
CCCGACAAATGGTGCGCCACGTCTGCGTAGCCCTCAAGCGGTATATGGAGGCCCATTTCTTCTACAAGTACAACAGCTT
CCTGTGCCAAACGAATGCGGCTTCACCGTCACCGTCTTCAGCCCACTATTTTAATCAAAATCCGACCGTTGCTGCTAAA
CTGACCTTCGACCAGTTGCACGATCAGATTCGTACGCTCCAGGAACACACTTCTATCCGGGCACATTGGCAACCGGTGG
ATCAGCTGATGAAGCTAGGTGGAATTACCATGCTACTTAGAATCATCGCCTTCAGTTACGATTGGGTGAACAGTGGACG
CTCCGAGACGGTGAGGGCGGCTCTGGACGTGCTCAGCGTTTGCTGTATTATCCCAAGAGTTTATGTTGTGCTCTGTGAG
CGCCTGCTGATGCTAGACAAGACCACTACCTCCGGATTTTGCTCTGTTCTGGGCGCTGCTGCAGGAGAGATAACCTCCG
ATGCAGAGGTTATCAAATCGGCGTTGGCGGTGCTGTGCCACTGTGTTTGCTCTCCGATCATCCGCAAGGACAGCGGCAC
CAGCCTGATTAAGTTTGGAACGTCCTCCAGGAAGAATAAGGCCAACCACAAGTACGCCGAAGAGCTGATCGAACGTGTT
TGGGAGTCGGTGTGCTCTAACAATGGCATTGTAGTTTTGCTATCGCTGATGCAAACGAAAGGACCCATTACGGATGCGG
ACTGCATACGAGGCATGGCCTGTAGGGCCTTGGCGGGACTTGCACGCTCCGATCGGGTCAGGCAGATCGTCAGCAAGCT
TCCACTTTTCGCTAGCGGACAACTCCAGACGCTGATGCGGGATCCCATACTCCAGGAGAAGCGCGCGGAGCACGTAATC
TTCCAAAAGTACGCATTAGAGTTGCTAGAACGAGTGTCGGGTAAGACGAAACCGCTTAACAATCCCTTGGATCCATCGC
TGTCCAACATGCACAAGGCCAATGTAATCGCTCAGACGCGCATCCAGTACAACAAACAGCAGCTATATCAGCTTATCTT
CGAACACCTGGAGAGCAACGGTCTCTCCCAGACAGCCCAAATGCTGCAACGGGAGGTGGGTCTTCCACTGCAGACTCCC
ACTACGCGGAGTTTCCATCAATCACCTTTCGACTACAAATCTCTTCCCAGTGGGAGTAGTTCGGTGTCCAGAAATCGGC
TACGAAGCCGCATGCAAGATGTGAACGCAGCGATAATGGGCAGTGGAGACTTGAACAAAAGCTTTGGTGAGGACTTCTC
GCCCGCTGGAGCCGGTGGCAGCAATGCGGCCGAAGGAGTCAGTATACCAAATTTTGGCTCCCTTAACACAACGCAGACA
CCCATAAAAATAAGGAGAACGGATAGAAGTTCGGTCAGCCGCTCAATTCAGAAGCAGACATTGGAGCCTGGTGGCATGT
TAGTTGGTCTTTCTGAAGATGGTCAACTGCACCCCAAGAGGATCACCCTAAATACCATCGTTACGGAATACCTCACCAA
CCAACACTCGCTGTGCAACAATCCAGTGACGACCTGCCCCCAGTTTGATTTGTACGAGCCGCACAAATGTCCAGATCCA
AAGCCCAGCCGCTTATTGAGCTCGAATTACAACCTGACCAGCCGGCATGCTCGAACGCAAGCCGGGTTTAATACCAGTC
GCTTTGACCGTCGTTATGTACACACGCACTTTTCTCCATGGCGCAGTATTCGATCGGCAGACTACGAGGACCTGGAGTT
CACCTGTTGCGATTTAGTGGGTAAATACATCATTGTGGGCACGCAGCAGGGCGACGGACGAGTGTTCAACATGAACGAC
GGCGTGGAGCAGTTCTTCTCCAACTGCCACAACTTTAGCGTAGATGCTATAAAGGCTAACAGAGCCGGAGATCTGGTCA
TCACATCTAGCTTCTGGCGCACACCTACCAGCATTCTGTGGTCCATTGCGGACGATGAGTTCAAGCTGAAATTGCGTCT
TCCCGATGTCACCTACTGTGAGTTTAGTCAAACGGCGCAGGATCGTCTGCTGGGCACTCAGAATGAGTGCGCCACGCTT
TTTGACATAAACACTGGTTCCAAGGTGGCCTCGTTTACGCCAACCATACCTAATCTCTACACCAAAAACAGAGCAACTC
TTTGCCGAACCGATGAGCTGATTTTGTCGGATGGCGTTCTTTGGGATGTGCGTTCCGGAAAGGAGATCCACAAGTTCGA
CAAGTTTAATCAGTGCATATCAGGCGTCTTCCATCCAAACTGTCTGGAGATCATCGCCAATACTGAGGTGTGGGATTTG
CGCACCTTCCATTTGCTGCAGACAGTGCCGGTGCTAGACCAGCGCAACTGCACCTTCTCACCGATGCATGTAATCTACG
GGGCTAGCTTGGGGGCGGATAGGGACCATGACATGGAGACGACCACATACGATACCAGCTTCAACGTTCTGGATGCCTA
CGACTACTCGAGCATTGCGACCATTGACGTTAAACGCAACATAAACGATCTGAGCGTCAGTGCCAACGGGAGTCTGATC
GCCGTGGTCGAAGACTACAGCGGCTACGAGTCCAAACAGGAGACCTACGTGAAGATCTATGCTGTGGGCGTTAAAAAGA
GCGAGCGCTCGGAAGAGGAAGATGATGAGGAGGTGCCCGAATCTGATGAGGACGGTTCGGATACGGGCTCCGAGAACAC
TTTTGCTATAGGTCAAAATTTCATGGGTTTTCCCCTGCTTCGTAACCTTAATGGGTCGGACAACGATGACGACGGGGAC
CTGGATGATGACGACGATGATGGTGAGCCGCTGGACTCCGATGACGATATGGACGACGACGACGGCTCCGGCGACGACG
ATGGCGACTTTGATGATGTGCTTGAATACTTCGAAAGAGGCAGCTCAGAC
>CG10081-PA chr2R:13984995-13985201:-
ATCACAGTATCTTTGAAATCGCTATTTAATTTGTATTTATTTCCACAGAAATCCAATCGCGACTTCACTGTCCCACTCT
TCCAGTTGGGAGTCTCGGCACAGTACATGCACGTTGATGGCGATGAGGAGTCCATCATACTTGCCAACTCCATCCCTGA
CTATGCCGTCAGTATTCAGTGGCCAGCTATGTATAAAAAATACATCTTT
>CG10082-PA chr2R:11692799-11699648:-
ATGGTATATTTCTTGGGGGATTGGGGCATGGGAGATTCTGACTTGTCGTCATATCAGCAACATGTTCCAAATATACAGC
AGCCGCAACGCATCCATGGACATGATCTACTCTTGCAACAGCAGCAGCAGCAGCTCCCACAGCAGCAGCAGCAGCAGCA
ACAGCAGCAACAACAACAGCAGCAGCAACAGCAAGAACTTGTTGCACAAATCTCCAGTAGCCTAAGCCAAGTGCAACCG
CAGTTGCAGTTTGCCAGCGGCTCAAGCTTCCTGCAACAGGGCTCATCTCCCTCGCCATCCCAGCAGCAACATGGTTCAG
TCAGCAGCAGCAGCAGCCTCGTAACTGCCAATCTCCAGCAGCTGTCGGTGAGCAGCAGCAACTCCAGCAGCAGCAGCAG
TAGCAACAACAACAGCGCCAGTGGCAACACTCCCACCAAACAGCAACAGCAGCAAACACTACTGCTCCCAGAGGCAGCT
GCTCCTGCTGCCAGCGCTGTTGTCGGCAAGGCGTCCAAGAACCCACAACTGAGCAAGGATCTCCTGGACAATGAGGATG
AAGTGGCATTGCACCCGCTCTCCAACCAGGTCGGAGGACACACTCGCCTGTTGCTGCTCAACCAGTCGACGGTGATTAA
GCCGCTGAACCTGCGCGAATTGGACTTCTACCAGAACATTCCGCAGGACATACTGAAGTTTGTGCCCAAGTACAAAGGC
GTCATGCAGGCCACCACCATGGGCGGAGCCAAGCTGGACAAGCGCTACTCGCCCAGTTTCCGGGATGACGCGGCCGCCG
TTCCCGTGCGCAAGATGAGCGCCTCCAAAAGGAAGCGGGATGAGGTGCTGAGAATGAAGGTGCACAAGAACGGACAAGC
AGCTGAGGTGATCAAGAGCATCTCACAACTGGACAACACCAATAAGCAATACTTCCTTATGCTCGAGAACATCACCTCG
CAGTTCCGCAATCCCTGCATCCTGGACCTGAAGATGGGCACTCGTCAGCATGGAGATGATGCCTCCGCGGAGAAGCGCT
CCAAGCAGATGGCCAAGTGCGCGGCCAGCACTTCCGGATCGCTCGGTGTTCGTCTGTGTGGAATGCAGACCTACCTGGC
CGACCTGGAGCAGTATGCCAAGCGTGACAAGTACTGGGGCCGCGAGCTAAACGAGGGCGGCTTCAAGACTGCGTTGCAC
GATTTCTTTCACAATGGCTACCGCCTGCGCATACGCGTCATTCGCAAGATTCTGCAGCGGCTGCTCCAGTTACGAAGGG
TGATTGAGAAGCAGTCGAGCTACAGATTCTACTCTTGCTCACTGCTCATTGTGTACGAGGGCTTCGAGGAGAACCCGAT
GGCTTACCCACCCTCCATGGGTCTGGATGAGTGGCCAGAGGCTCCCAGGTCGGCCACCGTGCCTGGCACCGTCTTCGAT
TATCATCCGGAGAACAGCATAGATGAGGACGACCTGGAGGATGAGGACGAGGCTGGCAACGAGGCTGGCGATGAGCTGG
AGGCGCATGACACCGACGAGGATCTGCATCTGGTGGCCGCCGACAGTGGCAACGCATCGGCCACAAACAGCAGCACAGG
TGGCGATGCCTGCAACTATGATGCAGATGCCTCCAACGATTCCAACTCATTGCTCGACCTGGCTACCAGACGTCACCTG
CACAAGCGTGGATTTGCAGAAGCAGCGGCAAGGGGAGTTAAGCAGACTGCGGCCCACAACACCACCACCGACGAAGAGG
AGGAGGAAGAGCATCCGGCAATGCCACCGCCTCGTACTTGTGGTGTTATGGCCGCCAAAGCGGCAGCCGCTGCCGCTGG
CCTGGCTGGAAAGGGCCAGGGCGCATTCATTCCAATCTCCGAAGAGACAGTATTTCTGGACCCAGAACCAGCGCTGCCC
AGCGTGACGACTTCATCGCCACATTCCGGTGACTCATGGATGAACTATAGCAGCAATAGCAGCGACGACTTCTCCGGAC
TATCCGAGCAGATAAAGGCTGTCGCCAGTGGCCGGCAGACATGCAATAACAGCAGTGATGACGCAAGTTCAGATTACGA
AAGCAGTATCATTGGTCCCACGGAGGCCATGTTTAAGCGCTATAAGTCTCAGCAATCTTTTGACGCCGCCACAGCTGCC
GAATCTGCATCCTCCCCGCCACTCACTGCCGGAAACTCGAGCGTTTCTAATGGCGGCACCACCGTCCGCTCACTGGTTT
CGCCCGCCTCATCCAGCGCCTCTTCCCTGAAATCGGTCAAGGGTGCGGTAAAGCGGCTACGATGCAATGACGACGATCA
GCAGTCTGCGAGCCTAGGGGAATCGGATTTACGAGAAGCGAAGAAGTCGACGATCACTTCGACGCCCGTTTCGGCCGTA
TCCTCGCCTGCTAAGACAGCCCCACAACTGCGAAGCTGCGAGAGTATCTCTAACCAGCAATCTCTGCTGTCGGGTCTAC
TCTTGGATAATAACAATGAGCAGCGTCGCAATGCACTCCTGCAGCAAAGCTCAAAGTCGCTGGACATGTCGGCACCGCC
CACTGATGATAACCAATGCTTCGTGGACGTCCGCCTCATCGACTTTGCCCACACGGCATTTGTGCCGCGCAATGGCACC
ATGCTACCCACTCCGGCGGCAGCTCCGGTGCACCATGGACCCGATGGGGGATTCCTCACCGGCCTAGACAGCCTCAACC
GCCTGCTCAACGAGATTCTGGCCGAGGAGCGC
>CG10082-PB chr2R:11692799-11695082:-
GGCGTCATGCAGGCCACCACCATGGGCGGAGCCAAGCTGGACAAGCGCTACTCGCCCAGTTTCCGGGATGACGCGGCCG
CCGTTCCCGTGCGCAAGATGAGCGCCTCCAAAAGGAAGCGGGATGAGGTGCTGAGAATGAAGGTGCACAAGAACGGACA
AGCAGCTGAGGTGATCAAGAGCATCTCACAACTGGACAACACCAATAAGCAATACTTCCTTATGCTCGAGAACATCACC
TCGCAGTTCCGCAATCCCTGCATCCTGGACCTGAAGATGGGCACTCGTCAGCATGGAGATGATGCCTCCGCGGAGAAGC
GCTCCAAGCAGATGGCCAAGTGCGCGGCCAGCACTTCCGGATCGCTCGGTGTTCGTCTGTGTGGAATGCAGACCTACCT
GGCCGACCTGGAGCAGTATGCCAAGCGTGACAAGTACTGGGGCCGCGAGCTAAACGAGGGCGGCTTCAAGACTGCGTTG
CACGATTTCTTTCACAATGGCTACCGCCTGCGCATACGCGTCATTCGCAAGATTCTGCAGCGGCTGCTCCAGTTACGAA
GGGTGATTGAGAAGCAGTCGAGCTACAGATTCTACTCTTGCTCACTGCTCATTGTGTACGAGGGCTTCGAGGAGAACCC
GATGGCTTACCCACCCTCCATGGGTCTGGATGAGTGGCCAGAGGCTCCCAGGTCGGCCACCGTGCCTGGCACCGTCTTC
GATTATCATCCGGAGAACAGCATAGATGAGGACGACCTGGAGGATGAGGACGAGGCTGGCAACGAGGCTGGCGATGAGC
TGGAGGCGCATGACACCGACGAGGATCTGCATCTGGTGGCCGCCGACAGTGGCAACGCATCGGCCACAAACAGCAGCAC
AGGTGGCGATGCCTGCAACTATGATGCAGATGCCTCCAACGATTCCAACTCATTGCTCGACCTGGCTACCAGACGTCAC
CTGCACAAGCGTGGATTTGCAGAAGCAGCGGCAAGGGGAGTTAAGCAGACTGCGGCCCACAACACCACCACCGACGAAG
AGGAGGAGGAAGAGCATCCGGCAATGCCACCGCCTCGTACTTGTGGTGTTATGGCCGCCAAAGCGGCAGCCGCTGCCGC
TGGCCTGGCTGGAAAGGGCCAGGGCGCATTCATTCCAATCTCCGAAGAGACAGTATTTCTGGACCCAGAACCAGCGCTG
CCCAGCGTGACGACTTCATCGCCACATTCCGGTGACTCATGGATGAACTATAGCAGCAATAGCAGCGACGACTTCTCCG
GACTATCCGAGCAGATAAAGGCTGTCGCCAGTGGCCGGCAGACATGCAATAACAGCAGTGATGACGCAAGTTCAGATTA
CGAAAGCAGTATCATTGGTCCCACGGAGGCCATGTTTAAGCGCTATAAGTCTCAGCAATCTTTTGACGCCGCCACAGCT
GCCGAATCTGCATCCTCCCCGCCACTCACTGCCGGAAACTCGAGCGTTTCTAATGGCGGCACCACCGTCCGCTCACTGG
TTTCGCCCGCCTCATCCAGCGCCTCTTCCCTGAAATCGGTCAAGGGTGCGGTAAAGCGGCTACGATGCAATGACGACGA
TCAGCAGTCTGCGAGCCTAGGGGAATCGGATTTACGAGAAGCGAAGAAGTCGACGATCACTTCGACGCCCGTTTCGGCC
GTATCCTCGCCTGCTAAGACAGCCCCACAACTGCGAAGCTGCGAGAGTATCTCTAACCAGCAATCTCTGCTGTCGGGTC
TACTCTTGGATAATAACAATGAGCAGCGTCGCAATGCACTCCTGCAGCAAAGCTCAAAGTCGCTGGACATGTCGGCACC
GCCCACTGATGATAACCAATGCTTCGTGGACGTCCGCCTCATCGACTTTGCCCACACGGCATTTGTGCCGCGCAATGGC
ACCATGCTACCCACTCCGGCGGCAGCTCCGGTGCACCATGGACCCGATGGGGGATTCCTCACCGGCCTAGACAGCCTCA
ACCGCCTGCTCAACGAGATTCTGGCCGAGGAGCGC
>CG10083-PA chr3L:13722167-13724007:-
ATGGCTGTCAGCTTTGAGAAGAATCGGGCGCAAATAGTGGCCGCTTGGAAGGATGTGCTGGACGACAAGAGCGATACGA
ATTGGTCCCTCTTCGGCTACGAGGGTCAGACCAACGAGCTGAAGGTGGTAGGCACCGGCGATGGCGGCGTGGAGGAGCT
AAACGAGGACCTAAATAGCGGCAAGATTATGTACGCCTTCGTCCGAATCGAAGACCCCAAAACGGGCCTCAACAAGTAC
TTGCTCATCAACTGGCAGGGCGAGGGCGCACCTGTGCTACGCAAGGGCACCTGCGCCAACCACATCCGCGATGTGAGTA
ATTTGCTTTCCGGCGCTCACCTTACCATCAATGCCCGGAACGAGGACGATATTGACTTGGATCGGCTTCTCAAGAAGCT
GAGCACCGTGAGCTCCGCATACAGCTTTAAGGAACCTCGAGGCGCCATGGAGGAGCAGAAGGCGCCGGTGGGCACCAAC
TATACTCGGGTCATTCCCACCAAGGAGCTAAACGCCAGCGTTATGCAGGACTTCTGGAAAAAGGAGGAAGCTGAGGAAA
AATTGCGCCAGGAGGCAGAGAAGGAGTCCAAGCGACTTGAGCTTCAGAAGTTGGAGCAGGAGCAACGTAGTCGCGAGGA
GAAGGAGCACAAGGAGCGGGAGAAACTGGTCATAAGCACCACCAAGCTCCAGCCGGCCCACATACCCATCAAAACGTCT
CCGCAGCCTTTAAGCCCTGAGAAAACTGCACCAGGATTTTCCAACAATCTGACCGATGCGGAGCGCATGCGTCAGGCGA
GGAACCAGGAGGCCCGCGAATTGATTGGCTCTCGTGTTGGAGCTGCCAAGGCCATGTTTACAAAGCACACGAGCGAGGG
ACAACTTCAGTCCAAACTAAACACGCAACCGCCGGCCAAACCAGCTCGCAACTCGATTGCCCAGCGCATCAACGTTTTC
AACCAAAACCAGCCTCATGATGCACCTGTGCCTTCACCACCACGCGCTGTGTCCCCTGCCAAACCGTTACCAGTAGAGG
CTCCTGAACCAGTAGTCCCCGCTCCAGCTATAACTCCTGCTGCTCCGGTGGCTGCCGAGGTAGTTTCCACAATAGCGGA
GGTTGAGGAGTCTCAACCGGTAGACGATTTTCCACTTGCCCATGAAAGCGAGCAGTTCTCGACCATCAAGCGATCGCCT
CATAGTAAATCCAACTCGCTGCAGTCACAGTCACCGGATGAGACCACCTCTTCCAATGAAACAGACACCGCTGTTGACC
AGTATCAGGAAGAGGAGGTCCGCACCAAGGTGTCAGTCACCGTGCAGCAGTCGCAATCGGCCAAGTCGAGCGGCATGAG
CACACTGGAAAGAAATGCATTAACGGATTTGGTGAACGAGGACGATTTTATCTGTCAGGAGACTTTAGGCGATCTGGGA
CAACGGGCACGAGCTCTATACGATTACCAGGCAGCCGACGAGACAGAGATCACTTTTGATCCAGGCGATGTCATTACGC
ATATCGATCAAATCGATGAGGGATGGTGGCAGGGACTGGGCCCTGATGGAACCTATGGACTGTTTCCGGCAAACTATGT
CGAGATCATCAAC
>CG10084-PA chr2R:6025016-6028483:+
ATGATTCTGGAGAATTCGGATAAGCTCAAGGATTGGCTGAGCGTGGTCTTGGAGCCACTCTGCGATGCGGACTCCTCGG
CCTTGGCGCGCTATGTCATCGCGCTGCTTAAGAAGGACAAATCGGATAAAGACCTCAAGCGGATCATGATCGAGCAGCT
CGATGTTTTCCTGTCCGAGGAGACGACGCGTTTTGTTGAACGCCTCTTCGATGCCATTGCCAGCGAGGAATACCTGACG
GTCCCTGCTGCTCCCCTGATAACGGCCTCCAGTGCATCCACCGCTGAGCTGGATCTCGACCAGGAACTGGCTCTGGCCA
TTGATGGGGCCCAGGACGACATCGAAGCAGTGTTGGCTGCCGATTCCCCTCCACCGCCTCCTAAAGAAAATGTGATACA
CACCGATAGCAACCAGGTCAAGTTAGAGCAGGCCAGTCAAGATGCCAGGGAAGCCGAGGCCCTAGCTTTTATCAGCCAG
GAAGCCGGTATTGCCATGCACGCCTCTACAGATGCCAAGCCATCCCTTGATCACAAAACCAAAGACTCTCACAATCAAC
AGTCCGCCTCCAACTACCAACACCATCATGTGCGCAGCGCCAGCCCGCCGGGCAGAAGCAGCGGCATCAGCGGTGGTGG
AGGAAGTGGTGCTGGCGGAGCGGGTCTTGCGGCGGGCTATGCTGACAAGGAAAACCAGCCGCGCGACAGTCGACGGCGA
CGTGCTTCACTACGATCCCGATCCCGCTCCCGTTCGCGTTCTAACGAGCGCACTTTTCGGCGGTCCAGGTCACGCGACC
GACGGGTTAACGAACGCGAGAAAACTCAACGCCAGTTCCGCAACAAATCTCCGCCAGGCTCTCAGGCCGACAATCGCCA
TCATGGTCGGCGCAACTTTGATCGCCGACGCATCGGAGGTAACGCAGAAGATCGTCCTCGATTTGGAAACAACAAGAGC
CGGCGCTCTCACAGTCGGTCAATGTCACCGGAACGAAACGCACGGCGCAACCAGAATTCCCCTGACCGAGTACAAGCAG
CCCAAGCTAACCAGACCCCGGCACCAGTGGCGGCCCCAGCGCCCGTTCAGCATCCGGCTTCCCATCCTCGTCAGCGCTG
CCGGGACTTTGACGAGAAGGGCTACTGTGTCAGGGGTGAAACATGTCCTTGGGACCACGGCATCAATCCGGTAGTTTTT
GAGGGTATCAACAACTCAGCCCTCATGATGTCAATGCGTGAATACAATCCGGATGCGCCTGAAATATGGGCGAGGGGTG
GAGGTCCGCCACCAGGAGCTGGTCAGGGACCTGTGCCTCCGCCATCGCAACCGGGACAAACTACCATTAACCCCTTCAG
CGGTAATGTTCGACCAAGTACGCTGATGAGCGGCTCTGGGCCTAATCCGATGGGCGTTCCCAATCCCGCTGACTATGCA
CGCAATCCGGGCGCTCCTCCGCAGGCTGCCATGATGCCATTCCCTTTCAACCCCACTGCGGTGACCACTCCGTTACAGC
GGCAACTGATACCTATTCCCGTAGTTGATGGCGCTCCCACGGGTGGCGTTGCTGAGGTTGGTAAGCGACGTTTCGAACT
GGAGGATACAGTGGCTATTGCCGATGTGCCCACGAAACGAAAGGTGCCGATCAACAGTCGACTTGGTCCGCGGGTCAAT
CCCAACATGCAGCAGCATAACAGTTCGCTGGAGCTAAGGAAGGTACCACGCGGACTAAACACCATCGCTCATTTGAACA
ACCACTTTGCGAAGTTCGGCAAGATTGTTAACATTCAGGTTTCGTACGAAGGCGATCCAGAAGCAGCTATAGTGACTTT
CTCCACACATGCTGAAGCAAATGTGGCCTACAGAAGCACGGAGGCTGTGCTAAACAACCGATTTATAAAGGTCTTCTGG
CACAACGACAGCAATGGGGCTGATGTGGGCCAGATGAACCAGATGGTGGGTGGTGGAGGAGGCGGTGGGCGAAAGAACG
CAAGCCAGTACCATCTGCATAACGTTCCGGCAGTGCCAACACCCAATGCTGATAGTGCGAAGATCAGCAATGCCAATCC
TCTGACTGAGGCGGGAGCTGGTAATATTGGCACCCCTGCGACAGAACAAGCCAACACAGCGGCTCCGGCATCAATGCGT
CTTAAGTTAAATACAGCGACAGCTGGCAGCTCAGCTGGAGGAGCAGCTGGTTCGGGAGCACCGGGATCAGGTCGCCCCT
TGAACCCCGCTGCCAATGCCGCTAGCATTCGCAAAAAACAGGAGGAGCAGCAAAAAGCAGTTCACCAGTTGGCTAACGG
CCTGCGCAAACGCAAACAAGAATTGCTCCAGAGCTATATGAAGCAGATGAAGACTGCCCTAGAACTGGTGGAGCGAATG
GACCAGCAGGATCCCCAGAGGGCCCCTACTCTGCAGACAATAAAGGTGCTGCAGATGACAATCGACAAACTACGAAAGG
AAATCCAGGCCGACCAAGATCAGTTGCAAGCGCAAATCCAGCAACAACAGCAGCAGCAACAGCCCCCCGTCAAGAAGAC
CAAGGAGCAGCAAAAGAAGGAATTGCTTGACATGGAGCTAGAGCTAATCGCCCAGCAACAAGAGGGTAACGACACTACA
GCCATACAGAAGCGATTGGAGGAGTTACAACGCAACCTAGGTATTGGCCCAGCTGCGAATAACAAGTCTCCACACTATG
CTGCTGCTTCCGGGGCACCCGGTGGCGGTGCAGGACGCAAGCGTCCGAATCTGCCGGAGGGACCCACGCGCGTTGATAG
GCGACCAAAGGCCATTGTGGTCACAGGCTTTGCAGCCGAAGAGGCGGACTTTGTCCTGGGGCACTTTAAGAACTTTGGG
GAGATTTCTAAGCATGATGTAGACCGTGAGATTCCACAGTTAATACTCTCATACGCAACCCGCCTCAATGCCGAACAGG
CTGTGCTCCGGGGAAAAATGTACAAAGACAAGCGTCTGCAGATTTCGTGGGCTCCCGTGGTAACACCCGCACCAGCTCC
GATGGCCGCCCCTGCTGAAAAGTCCGCTGGCCAAGGTGCCATGCCCGTTAGCCTAGAGAACCCCAAACAATTAATCCAG
TCCGTCAGTGAGAGCGAGAGTCTGTTAGGCAGCGACACGCTGCCAGAGCTGCGCCTGGAAGATGAGGAGGAGGACGAGG
AGTCCGAGGATCGATCCTGGCGACGT
>CG10084-PB chr2R:6025016-6028483:+
ATGATTCTGGAGAATTCGGATAAGCTCAAGGATTGGCTGAGCGTGGTCTTGGAGCCACTCTGCGATGCGGACTCCTCGG
CCTTGGCGCGCTATGTCATCGCGCTGCTTAAGAAGGACAAATCGGATAAAGACCTCAAGCGGATCATGATCGAGCAGCT
CGATGTTTTCCTGTCCGAGGAGACGACGCGTTTTGTTGAACGCCTCTTCGATGCCATTGCCAGCGAGGAATACCTGACG
GTCCCTGCTGCTCCCCTGATAACGGCCTCCAGTGCATCCACCGCTGAGCTGGATCTCGACCAGGAACTGGCTCTGGCCA
TTGATGGGGCCCAGGACGACATCGAAGCAGTGTTGGCTGCCGATTCCCCTCCACCGCCTCCTAAAGAAAATGTGATACA
CACCGATAGCAACCAGGTCAAGTTAGAGCAGGCCAGTCAAGATGCCAGGGAAGCCGAGGCCCTAGCTTTTATCAGCCAG
GAAGCCGGTATTGCCATGCACGCCTCTACAGATGCCAAGCCATCCCTTGATCACAAAACCAAAGACTCTCACAATCAAC
AGTCCGCCTCCAACTACCAACACCATCATGTGCGCAGCGCCAGCCCGCCGGGCAGAAGCAGCGGCATCAGCGGTGGTGG
AGGAAGTGGTGCTGGCGGAGCGGGTCTTGCGGCGGGCTATGCTGACAAGGAAAACCAGCCGCGCGACAGTCGACGGCGA
CGTGCTTCACTACGATCCCGATCCCGCTCCCGTTCGCGTTCTAACGAGCGCACTTTTCGGCGGTCCAGGTCACGCGACC
GACGGGTTAACGAACGCGAGAAAACTCAACGCCAGTTCCGCAACAAATCTCCGCCAGGCTCTCAGGCCGACAATCGCCA
TCATGGTCGGCGCAACTTTGATCGCCGACGCATCGGAGGTAACGCAGAAGATCGTCCTCGATTTGGAAACAACAAGAGC
CGGCGCTCTCACAGTCGGTCAATGTCACCGGAACGAAACGCACGGCGCAACCAGAATTCCCCTGACCGAGTACAAGCAG
CCCAAGCTAACCAGACCCCGGCACCAGTGGCGGCCCCAGCGCCCGTTCAGCATCCGGCTTCCCATCCTCGTCAGCGCTG
CCGGGACTTTGACGAGAAGGGCTACTGTGTCAGGGGTGAAACATGTCCTTGGGACCACGGCATCAATCCGGTAGTTTTT
GAGGGTATCAACAACTCAGCCCTCATGATGTCAATGCGTGAATACAATCCGGATGCGCCTGAAATATGGGCGAGGGGTG
GAGGTCCGCCACCAGGAGCTGGTCAGGGACCTGTGCCTCCGCCATCGCAACCGGGACAAACTACCATTAACCCCTTCAG
CGGTAATGTTCGACCAAGTACGCTGATGAGCGGCTCTGGGCCTAATCCGATGGGCGTTCCCAATCCCGCTGACTATGCA
CGCAATCCGGGCGCTCCTCCGCAGGCTGCCATGATGCCATTCCCTTTCAACCCCACTGCGGTGACCACTCCGTTACAGC
GGCAACTGATACCTATTCCCGTAGTTGATGGCGCTCCCACGGGTGGCGTTGCTGAGGTTGGTAAGCGACGTTTCGAACT
GGAGGATACAGTGGCTATTGCCGATGTGCCCACGAAACGAAAGGTGCCGATCAACAGTCGACTTGGTCCGCGGGTCAAT
CCCAACATGCAGCAGCATAACAGTTCGCTGGAGCTAAGGAAGGTACCACGCGGACTAAACACCATCGCTCATTTGAACA
ACCACTTTGCGAAGTTCGGCAAGATTGTTAACATTCAGGTTTCGTACGAAGGCGATCCAGAAGCAGCTATAGTGACTTT
CTCCACACATGCTGAAGCAAATGTGGCCTACAGAAGCACGGAGGCTGTGCTAAACAACCGATTTATAAAGGTCTTCTGG
CACAACGACAGCAATGGGGCTGATGTGGGCCAGATGAACCAGATGGTGGGTGGTGGAGGAGGCGGTGGGCGAAAGAACG
CAAGCCAGTACCATCTGCATAACGTTCCGGCAGTGCCAACACCCAATGCTGATAGTGCGAAGATCAGCAATGCCAATCC
TCTGACTGAGGCGGGAGCTGGTAATATTGGCACCCCTGCGACAGAACAAGCCAACACAGCGGCTCCGGCATCAATGCGT
CTTAAGTTAAATACAGCGACAGCTGGCAGCTCAGCTGGAGGAGCAGCTGGTTCGGGAGCACCGGGATCAGGTCGCCCCT
TGAACCCCGCTGCCAATGCCGCTAGCATTCGCAAAAAACAGGAGGAGCAGCAAAAAGCAGTTCACCAGTTGGCTAACGG
CCTGCGCAAACGCAAACAAGAATTGCTCCAGAGCTATATGAAGCAGATGAAGACTGCCCTAGAACTGGTGGAGCGAATG
GACCAGCAGGATCCCCAGAGGGCCCCTACTCTGCAGACAATAAAGGTGCTGCAGATGACAATCGACAAACTACGAAAGG
AAATCCAGGCCGACCAAGATCAGTTGCAAGCGCAAATCCAGCAACAACAGCAGCAGCAACAGCCCCCCGTCAAGAAGAC
CAAGGAGCAGCAAAAGAAGGAATTGCTTGACATGGAGCTAGAGCTAATCGCCCAGCAACAAGAGGGTAACGACACTACA
GCCATACAGAAGCGATTGGAGGAGTTACAACGCAACCTAGGTATTGGCCCAGCTGCGAATAACAAGTCTCCACACTATG
CTGCTGCTTCCGGGGCACCCGGTGGCGGTGCAGGACGCAAGCGTCCGAATCTGCCGGAGGGACCCACGCGCGTTGATAG
GCGACCAAAGGCCATTGTGGTCACAGGCTTTGCAGCCGAAGAGGCGGACTTTGTCCTGGGGCACTTTAAGAACTTTGGG
GAGATTTCTAAGCATGATGTAGACCGTGAGATTCCACAGTTAATACTCTCATACGCAACCCGCCTCAATGCCGAACAGG
CTGTGCTCCGGGGAAAAATGTACAAAGACAAGCGTCTGCAGATTTCGTGGGCTCCCGTGGTAACACCCGCACCAGCTCC
GATGGCCGCCCCTGCTGAAAAGTCCGCTGGCCAAGGTGCCATGCCCGTTAGCCTAGAGAACCCCAAACAATTAATCCAG
TCCGTCAGTGAGAGCGAGAGTCTGTTAGGCAGCGACACGCTGCCAGAGCTGCGCCTGGAAGATGAGGAGGAGGACGAGG
AGTCCGAGGATCGATCCTGGCGACGT
>CG10089-PA chr3L:13706124-13707117:-
GTCTTGCCGGGACTTTATGTGGGCAACTACCGCGACTCCAAGGATCACACTCAGCTGGAAAGATTCAAGATCTCGCACA
TCATCGCCATACATGACAGTCCGCGGCGTCTGCTGCCGGACAAGCACTACCTGTGCGTGATGGCCTCGGATACGCCGGA
CCAGAATCTATCCCAGTACTTCTCCGTCTGCAACGACTTCATTCACGCCGCTCGACTTCGCGAAGGCAACGTGCTCATC
CACTGCCTGGCGGGGATGTCGCGTTCGGTGACCGTGGCCGTGGCTTACATCATGACGGCCACCCACTTGAACTGGAAGG
AGGCGCTGAAGGTGGTTCGCGCTGGTCGCGCTGTGGCCAATCCCAATGCGGGATTCCAGAGCCAACTGCAGGAGTTTGA
GCAGTTTAAGCTGCCCGAGGAGCGGCGCCGCTTGAGGGAGCGCTTCCCATCCTCGGCTCTGGAGCAACTGGATCGCACC
AAAGTGGCCACCGCGCTGGACAACTACCAGGAGCTGCTGCAGAACCGCGACATCTGCGAGGGCAACTGCTCCCGCGGCG
AAAAATGTCCAACAGGTGCGAGTCAGGACCTAGATGGAAGTAATATTGATCAGGGGGAGGAGGAAGACGAGGGGGAATG
CGAGGGATTGGGCAAAGTCAGGCGAAGCGTGGTTTATACTCTTAACTTCGCGGTGGACCAATGGAAGAGGAGCACCTTT
GAAACGGATCTGAACGATGAGTCCTCACAGGATTTTAGCTTGGGCAAGGAACTTATGCCAAGTGTGCGTTACTACGATC
CGGATTGCGACAAAGGTCGTTTCGTCAAGAATGTGGATTCGGATAATGATGAAGAGTCGTATGTTGAGATCAAGACTTT
AACGAAGCCAGGAGCCAAGTCCACATCGAAGTTAAAAAGACGACGTCTACCAAAATCTCAATCCTGT
>CG10089-PB chr3L:13706124-13707117:-
GTCTTGCCGGGACTTTATGTGGGCAACTACCGCGACTCCAAGGATCACACTCAGCTGGAAAGATTCAAGATCTCGCACA
TCATCGCCATACATGACAGTCCGCGGCGTCTGCTGCCGGACAAGCACTACCTGTGCGTGATGGCCTCGGATACGCCGGA
CCAGAATCTATCCCAGTACTTCTCCGTCTGCAACGACTTCATTCACGCCGCTCGACTTCGCGAAGGCAACGTGCTCATC
CACTGCCTGGCGGGGATGTCGCGTTCGGTGACCGTGGCCGTGGCTTACATCATGACGGCCACCCACTTGAACTGGAAGG
AGGCGCTGAAGGTGGTTCGCGCTGGTCGCGCTGTGGCCAATCCCAATGCGGGATTCCAGAGCCAACTGCAGGAGTTTGA
GCAGTTTAAGCTGCCCGAGGAGCGGCGCCGCTTGAGGGAGCGCTTCCCATCCTCGGCTCTGGAGCAACTGGATCGCACC
AAAGTGGCCACCGCGCTGGACAACTACCAGGAGCTGCTGCAGAACCGCGACATCTGCGAGGGCAACTGCTCCCGCGGCG
AAAAATGTCCAACAGGTGCGAGTCAGGACCTAGATGGAAGTAATATTGATCAGGGGGAGGAGGAAGACGAGGGGGAATG
CGAGGGATTGGGCAAAGTCAGGCGAAGCGTGGTTTATACTCTTAACTTCGCGGTGGACCAATGGAAGAGGAGCACCTTT
GAAACGGATCTGAACGATGAGTCCTCACAGGATTTTAGCTTGGGCAAGGAACTTATGCCAAGTGTGCGTTACTACGATC
CGGATTGCGACAAAGGTCGTTTCGTCAAGAATGTGGATTCGGATAATGATGAAGAGTCGTATGTTGAGATCAAGACTTT
AACGAAGCCAGGAGCCAAGTCCACATCGAAGTTAAAAAGACGACGTCTACCAAAATCTCAATCCTGT
>CG10089-PC chr3L:13706124-13707117:-
GTCTTGCCGGGACTTTATGTGGGCAACTACCGCGACTCCAAGGATCACACTCAGCTGGAAAGATTCAAGATCTCGCACA
TCATCGCCATACATGACAGTCCGCGGCGTCTGCTGCCGGACAAGCACTACCTGTGCGTGATGGCCTCGGATACGCCGGA
CCAGAATCTATCCCAGTACTTCTCCGTCTGCAACGACTTCATTCACGCCGCTCGACTTCGCGAAGGCAACGTGCTCATC
CACTGCCTGGCGGGGATGTCGCGTTCGGTGACCGTGGCCGTGGCTTACATCATGACGGCCACCCACTTGAACTGGAAGG
AGGCGCTGAAGGTGGTTCGCGCTGGTCGCGCTGTGGCCAATCCCAATGCGGGATTCCAGAGCCAACTGCAGGAGTTTGA
GCAGTTTAAGCTGCCCGAGGAGCGGCGCCGCTTGAGGGAGCGCTTCCCATCCTCGGCTCTGGAGCAACTGGATCGCACC
AAAGTGGCCACCGCGCTGGACAACTACCAGGAGCTGCTGCAGAACCGCGACATCTGCGAGGGCAACTGCTCCCGCGGCG
AAAAATGTCCAACAGGTGCGAGTCAGGACCTAGATGGAAGTAATATTGATCAGGGGGAGGAGGAAGACGAGGGGGAATG
CGAGGGATTGGGCAAAGTCAGGCGAAGCGTGGTTTATACTCTTAACTTCGCGGTGGACCAATGGAAGAGGAGCACCTTT
GAAACGGATCTGAACGATGAGTCCTCACAGGATTTTAGCTTGGGCAAGGAACTTATGCCAAGTGTGCGTTACTACGATC
CGGATTGCGACAAAGGTCGTTTCGTCAAGAATGTGGATTCGGATAATGATGAAGAGTCGTATGTTGAGATCAAGACTTT
AACGAAGCCAGGAGCCAAGTCCACATCGAAGTTAAAAAGACGACGTCTACCAAAATCTCAATCCTGT
>CG10089-PD chr3L:13704928-13707117:-
GTCTTGCCGGGACTTTATGTGGGCAACTACCGCGACTCCAAGGATCACACTCAGCTGGAAAGATTCAAGATCTCGCACA
TCATCGCCATACATGACAGTCCGCGGCGTCTGCTGCCGGACAAGCACTACCTGTGCGTGATGGCCTCGGATACGCCGGA
CCAGAATCTATCCCAGTACTTCTCCGTCTGCAACGACTTCATTCACGCCGCTCGACTTCGCGAAGGCAACGTGCTCATC
CACTGCCTGGCGGGGATGTCGCGTTCGGTGACCGTGGCCGTGGCTTACATCATGACGGCCACCCACTTGAACTGGAAGG
AGGCGCTGAAGGTGGTTCGCGCTGGTCGCGCTGTGGCCAATCCCAATGCGGGATTCCAGAGCCAACTGCAGGAGTTTGA
GCAGTTTAAGCTGCCCGAGGAGCGGCGCCGCTTGAGGGAGCGCTTCCCATCCTCGGCTCTGGAGCAACTGGATCGCACC
AAAGTGGCCACCGCGCTGGACAACTACCAGGAGCTGCTGCAGAACCGCGACATCTGCGAGGGCAACTGCTCCCGCGGCG
AAAAATGTCCAACAGGCGTCTGCAACATGGACCCCACGAAGGGCTTGTTCCGACGTCGTCCCTCCAACGCCTCCACACA
CTCGCGTCTGCGTGCCCAGTCCTCCAACGCCAACGCCTCGTCCAGTTCGCTCAGCGTGAGCAGTGTAGCCGCCCAATCC
TGCCCCACATCGCCCAAGAACTCACCGCTGCCCATGGTCCGTCGCTCGGTGGGCAACGAGCGCATTCCCGAGGACGAGA
TCGTCCTGGAACAGCCGCCCACCACATCCCGCGAGGCGGCCGAGTATGCCGCCGCCTTCGAGGATGCTCGCCGTGAGCA
GGAGCAGCGCCAGCAGCAGCTGCCCAGGAGTCAGCGGTCTCCCCGGCCGGGCAACTCCTCGAGAGAAGCGCCTCGGGTG
AGCAGCGCCGGCAGTCGAAGGGAGTCGGCGGCCAGGGAGGGTAATGGCTCCGCCCAGCTGCAGCGGAGTGCTAGCACGG
TCAGCGGTTTCGGAGTGCGTCCACGGAGTAGTCCGGCTGGACTGCACGCTTACACGGGATCGGTTCCTTCCTCCGTCCA
CGGTTCCCGAGTGGATTTGCGGGATGCTGACAAGGGATCGGCTATTTACCTGGGCTGTTCGGCACCCAGAGCCTCTACA
CTATCTATATCCTCGTCGAGGGGCTCGTCGGGAGGCTCGGCTCCACCCTCACCCTGCCACACTCCTCCCGCCAGTCCAC
GACACGGCGTGAAAAGATCCACCAGCCTGGTGAAGAAGCCGAGA
>CG1009-PA chr3L:1520121-1524296:+
ATGGCCCAGAAGGCAAAGTTCGAGAGGCTGCCCACCAATGTGGTTCCACGACACTACGAGCTCCTCCTGCAGCCCAATC
TCAAGGAGTTCACCTTCACGGGCAAGACCGTAGTGCAAGTCAATGTCAAGGAGCCCACTACTCAGATAACCCTGAATGC
CCTGGACATTGTGCTCGATTCGGTGGAGCTCCACTATGAGTGCAGCAAACTGAAGCCCGAGAAGATAGTGTACTCCGCG
GAAAATGAGACGGCCACGCTGGAGTTTGCCCAAGAGATTCCGGCGGAGACTCAGGGCGTACTGCACATGTCCTTCACGG
GCGAGTTGAACGACAAGATGAAGGGCTTCTACAGGAGCAAGTACTTCGGGCCGAACGGCGATGAGCGCTATGCGGGCGT
CACCCAGTTTGAGGCCACCGATGCCCGACGCTGCTTCCCCTGCTGGGACGAGCCCGCCATCAAAGCCACCTTCGACATC
ACACTGGTGGTGCCCAAGGATCGGGTGGCTCTGTCGAACATGCCGGTCATCAAGGAGGATTCTCTGCCAGACGGCCTGC
GACGAGTGCGCTTCGACCGCACGCCCATCATGTCCACCTACCTGGTGGCCGTCGTTGTGGGCGAGTACGACTATGTCGA
GGGCAAGTCCGACGATGGCGTCCTCGTCAGGGTTTTCACACCCGTTGGCAAACGCGAGCAGGGAACCTTCGCTCTGGAG
GTGGCAACCAAGGTGCTGCCGTACTACAAGGACTACTTCAACATCGCCTATCCGCTGCCCAAGATGGACCTCATTGCCA
TCTCCGACTTCTCTGCCGGCGCCATGGAAAACTGGGGCCTGGTCACCTATCGCGAGACCTTCGTGCTAGTGGATCCCAA
GAACACCTCGCTGATGCGCAAGCAGTCGATTGCACTGACAGTGGGTCACGAGATTGCCCATCAGTGGTTCGGCAATCTG
GTAACTATGGAGTGGTGGACCCATCTTTGGTTGAACGAGGGCTATGCCTCTTTCGTGGAGTTCCTGTGCGTACATCACC
TTTTCCCCGAGTACGATATCTGGACGCAGTTCGTCACAGACATGTACACGCGAGCCCTGGAGCTGGACTCTTTGAAGAA
CTCGCATCCCATCGAGGTGCCCGTAGGCCATCCGTCCGAAATCGACGAGATCTTCGATGAGATCAGCTACAATAAGGGT
GCTTCGGTGATTCGCATGCTGCACGACTACATCGGCGAGGATACCTTCAGAAAGGGCATGAATCTGTATCTAACTCGTC
ATCAGTACGGAAACACCTGCACCGAGGACTTGTGGGCTGCTCTGCAAGAAGCCAGCTCCAAGAATGTGGGCGAAGTGAT
GTCCTCGTGGACACAGCACAAGGGCTTCCCAGTGGTTAGCGTCGAGTCGGAACAAACAGGCAAGAACCAACGTCTGCTG
CGCCTCAAGCAGTGCAAGTTCACGGCCGATGGCTCGCAGGCGGACGAGAATTGCCTCTGGGTGGTGCCCATTTCGGTGT
CCACCGCCAAGAATCCCACAGGGATCGCCAAGACCTTCCTGCTGGACAAGCCCTCAATGGAGGTGACCCTCGACAACGT
CGATGAGGACGATTGGATCAAGATTAATCCGGGAACAGTGGGTTACTATCGCACCCGCTATTCGCAAGAAATGTTGGAA
CAGCTGATGCCTGCAGTGGAAAAGATGGAGCTGCCGCCTCTAGATCGCCTGGGATTAATCGATGATATGTTTGCCATGG
TGCAGGCGGGTCACGCAAGTACTGCCGACGTTCTGGCTCTGGTGGATTCGTACAGAAACGAGACGAACTACACGGTGTG
GACTGCTATCACCAATTCGCTTACCAATCTGCACATTCTTATCTCGCACACCGATCTCATGGAGGACTTCCATCGCTTC
GGAAGGAATCTGTACGAGCCGGTGGCCTATCGCCTTGGCTGGGAGCCACGCGATGGCGAGAATCACCTGGACACTTTGC
TCAGGAGCCTGGTGCTCACCCGCTTGGTCTCCTTCCGCAGCAGCGACACCATCGAAGAGGCGCAAAACCGCTTCCGCAG
TCACGTGAACGGCACAGAACTGCTGCCGGCTGATCTGCGCACCACGTGCTACAAGGCTGTCCTGCAGGATGGCGACGAA
AAGATCTTTGAGGAGATGCTTGATCTGTACAGAGCCACCGATTTGCATGAGGAACAGGACCGTATCTCGCGAGCTTTGG
GTTGTTGCGGGGATGTTTCGCTGTTGCGTCGTGTCATTGACTTTGCCATGTCGGGTGAAGTGAGGGCTCAGGACTCTGT
GTTTGTAATTGTCGCCGTGGCCATCAACCCCAAGGGTCGTGACATGGCTTGGGACTTCTTTAAGGAGAACAACAAACAG
CTCCTGGAACGCTACCAGGGTGGCTTTCTACTTTCCCGTCTGATTAAGTATCTCATCGAGAACTTCGCTTCTGAGGAGC
GCGCCAAAGAGGTGGAAGAGTTCTTCCAGGTCAACCAAATCCCCGGCTGCGAGCGTACTGTATCTCAGGCGGTGGAGAC
GATCCGCCTCAACGCCGCCTGGCTGCAGCGTGATCGCGATCAGTTGGCGACGTTCCTCAGGGATGACGAA
>CG1009-PB chr3L:1520121-1524296:+
ATGGCCCAGAAGGCAAAGTTCGAGAGGCTGCCCACCAATGTGGTTCCACGACACTACGAGCTCCTCCTGCAGCCCAATC
TCAAGGAGTTCACCTTCACGGGCAAGACCGTAGTGCAAGTCAATGTCAAGGAGCCCACTACTCAGATAACCCTGAATGC
CCTGGACATTGTGCTCGATTCGGTGGAGCTCCACTATGAGTGCAGCAAACTGAAGCCCGAGAAGATAGTGTACTCCGCG
GAAAATGAGACGGCCACGCTGGAGTTTGCCCAAGAGATTCCGGCGGAGACTCAGGGCGTACTGCACATGTCCTTCACGG
GCGAGTTGAACGACAAGATGAAGGGCTTCTACAGGAGCAAGTACTTCGGGCCGAACGGCGATGAGCGCTATGCGGGCGT
CACCCAGTTTGAGGCCACCGATGCCCGACGCTGCTTCCCCTGCTGGGACGAGCCCGCCATCAAAGCCACCTTCGACATC
ACACTGGTGGTGCCCAAGGATCGGGTGGCTCTGTCGAACATGCCGGTCATCAAGGAGGATTCTCTGCCAGACGGCCTGC
GACGAGTGCGCTTCGACCGCACGCCCATCATGTCCACCTACCTGGTGGCCGTCGTTGTGGGCGAGTACGACTATGTCGA
GGGCAAGTCCGACGATGGCGTCCTCGTCAGGGTTTTCACACCCGTTGGCAAACGCGAGCAGGGAACCTTCGCTCTGGAG
GTGGCAACCAAGGTGCTGCCGTACTACAAGGACTACTTCAACATCGCCTATCCGCTGCCCAAGATGGACCTCATTGCCA
TCTCCGACTTCTCTGCCGGCGCCATGGAAAACTGGGGCCTGGTCACCTATCGCGAGACCTTCGTGCTAGTGGATCCCAA
GAACACCTCGCTGATGCGCAAGCAGTCGATTGCACTGACAGTGGGTCACGAGATTGCCCATCAGTGGTTCGGCAATCTG
GTAACTATGGAGTGGTGGACCCATCTTTGGTTGAACGAGGGCTATGCCTCTTTCGTGGAGTTCCTGTGCGTACATCACC
TTTTCCCCGAGTACGATATCTGGACGCAGTTCGTCACAGACATGTACACGCGAGCCCTGGAGCTGGACTCTTTGAAGAA
CTCGCATCCCATCGAGGTGCCCGTAGGCCATCCGTCCGAAATCGACGAGATCTTCGATGAGATCAGCTACAATAAGGGT
GCTTCGGTGATTCGCATGCTGCACGACTACATCGGCGAGGATACCTTCAGAAAGGGCATGAATCTGTATCTAACTCGTC
ATCAGTACGGAAACACCTGCACCGAGGACTTGTGGGCTGCTCTGCAAGAAGCCAGCTCCAAGAATGTGGGCGAAGTGAT
GTCCTCGTGGACACAGCACAAGGGCTTCCCAGTGGTTAGCGTCGAGTCGGAACAAACAGGCAAGAACCAACGTCTGCTG
CGCCTCAAGCAGTGCAAGTTCACGGCCGATGGCTCGCAGGCGGACGAGAATTGCCTCTGGGTGGTGCCCATTTCGGTGT
CCACCGCCAAGAATCCCACAGGGATCGCCAAGACCTTCCTGCTGGACAAGCCCTCAATGGAGGTGACCCTCGACAACGT
CGATGAGGACGATTGGATCAAGATTAATCCGGGAACAGTGGGTTACTATCGCACCCGCTATTCGCAAGAAATGTTGGAA
CAGCTGATGCCTGCAGTGGAAAAGATGGAGCTGCCGCCTCTAGATCGCCTGGGATTAATCGATGATATGTTTGCCATGG
TGCAGGCGGGTCACGCAAGTACTGCCGACGTTCTGGCTCTGGTGGATTCGTACAGAAACGAGACGAACTACACGGTGTG
GACTGCTATCACCAATTCGCTTACCAATCTGCACATTCTTATCTCGCACACCGATCTCATGGAGGACTTCCATCGCTTC
GGAAGGAATCTGTACGAGCCGGTGGCCTATCGCCTTGGCTGGGAGCCACGCGATGGCGAGAATCACCTGGACACTTTGC
TCAGGAGCCTGGTGCTCACCCGCTTGGTCTCCTTCCGCAGCAGCGACACCATCGAAGAGGCGCAAAACCGCTTCCGCAG
TCACGTGAACGGCACAGAACTGCTGCCGGCTGATCTGCGCACCACGTGCTACAAGGCTGTCCTGCAGGATGGCGACGAA
AAGATCTTTGAGGAGATGCTTGATCTGTACAGAGCCACCGATTTGCATGAGGAACAGGACCGTATCTCGCGAGCTTTGG
GTTGTTGCGGGGATGTTTCGCTGTTGCGTCGTGTCATTGACTTTGCCATGTCGGGTGAAGTGAGGGCTCAGGACTCTGT
GTTTGTAATTGTCGCCGTGGCCATCAACCCCAAGGGTCGTGACATGGCTTGGGACTTCTTTAAGGAGAACAACAAACAG
CTCCTGGAACGCTACCAGGGTGGCTTTCTACTTTCCCGTCTGATTAAGTATCTCATCGAGAACTTCGCTTCTGAGGAGC
GCGCCAAAGAGGTGGAAGAGTTCTTCCAGGTCAACCAAATCCCCGGCTGCGAGCGTACTGTATCTCAGGCGGTGGAGAC
GATCCGCCTCAACGCCGCCTGGCTGCAGCGTGATCGCGATCAGTTGGCGACGTTCCTCAGGGATGACGAA
>CG1009-PC chr3L:1519135-1524296:+
ATGTACAAAAATGCACTGAAAGGTGGTATTCGCACGGCCAAGCAGGCTTGGAAGTTAAAAAACGAACTGGGCAAACTCA
ACTTGGACTTGGCCAAGGCAAATTCAGATTTCGAGCAGCATTTGTGCGAAGCCGCCAGATATACTCAGAGTTGCTACCT
ACCCGCCAGAAACACCCTGAGAACACCCTTGTTGCTACTAAAAACGTCAGGCGATAACAACAGCTCCCCCCGAATCGTT
GCTAACCATAATCGGAAAGCTCCAGTTAACCCCCCGGAGCAGCCGAAACCGAACTCCAGCGGAGCAGCAGATAAGACCA
CCTCAGTAAAGCATCTTTTTCGAGCAGAAAGCGGCCACCTCAACGCGCTAATCTCGTCAAAGCAATTCGTGAAGGTGCA
AAAGCAGTTCTACAGGGACTTCTCTTCCGTTTCACTTGGAGCCCCTCTGAAGAGCTGTGACGCTCCATTGCTGGGAGAT
TTGTGCAGTCAGTATCGCGCCATTCTCGCTCACACATCAGCGGACGTGATTCCAGGCCAGGATCGCCATAATCCAGGGT
GCAACTATCAGCAGAGCAGGCGGGCACACACACAGCTACTGAGCAAGGAGCAGCAACTGGAGCAGGAGCGCAAGATGGC
CCAGAAGGCAAAGTTCGAGAGGCTGCCCACCAATGTGGTTCCACGACACTACGAGCTCCTCCTGCAGCCCAATCTCAAG
GAGTTCACCTTCACGGGCAAGACCGTAGTGCAAGTCAATGTCAAGGAGCCCACTACTCAGATAACCCTGAATGCCCTGG
ACATTGTGCTCGATTCGGTGGAGCTCCACTATGAGTGCAGCAAACTGAAGCCCGAGAAGATAGTGTACTCCGCGGAAAA
TGAGACGGCCACGCTGGAGTTTGCCCAAGAGATTCCGGCGGAGACTCAGGGCGTACTGCACATGTCCTTCACGGGCGAG
TTGAACGACAAGATGAAGGGCTTCTACAGGAGCAAGTACTTCGGGCCGAACGGCGATGAGCGCTATGCGGGCGTCACCC
AGTTTGAGGCCACCGATGCCCGACGCTGCTTCCCCTGCTGGGACGAGCCCGCCATCAAAGCCACCTTCGACATCACACT
GGTGGTGCCCAAGGATCGGGTGGCTCTGTCGAACATGCCGGTCATCAAGGAGGATTCTCTGCCAGACGGCCTGCGACGA
GTGCGCTTCGACCGCACGCCCATCATGTCCACCTACCTGGTGGCCGTCGTTGTGGGCGAGTACGACTATGTCGAGGGCA
AGTCCGACGATGGCGTCCTCGTCAGGGTTTTCACACCCGTTGGCAAACGCGAGCAGGGAACCTTCGCTCTGGAGGTGGC
AACCAAGGTGCTGCCGTACTACAAGGACTACTTCAACATCGCCTATCCGCTGCCCAAGATGGACCTCATTGCCATCTCC
GACTTCTCTGCCGGCGCCATGGAAAACTGGGGCCTGGTCACCTATCGCGAGACCTTCGTGCTAGTGGATCCCAAGAACA
CCTCGCTGATGCGCAAGCAGTCGATTGCACTGACAGTGGGTCACGAGATTGCCCATCAGTGGTTCGGCAATCTGGTAAC
TATGGAGTGGTGGACCCATCTTTGGTTGAACGAGGGCTATGCCTCTTTCGTGGAGTTCCTGTGCGTACATCACCTTTTC
CCCGAGTACGATATCTGGACGCAGTTCGTCACAGACATGTACACGCGAGCCCTGGAGCTGGACTCTTTGAAGAACTCGC
ATCCCATCGAGGTGCCCGTAGGCCATCCGTCCGAAATCGACGAGATCTTCGATGAGATCAGCTACAATAAGGGTGCTTC
GGTGATTCGCATGCTGCACGACTACATCGGCGAGGATACCTTCAGAAAGGGCATGAATCTGTATCTAACTCGTCATCAG
TACGGAAACACCTGCACCGAGGACTTGTGGGCTGCTCTGCAAGAAGCCAGCTCCAAGAATGTGGGCGAAGTGATGTCCT
CGTGGACACAGCACAAGGGCTTCCCAGTGGTTAGCGTCGAGTCGGAACAAACAGGCAAGAACCAACGTCTGCTGCGCCT
CAAGCAGTGCAAGTTCACGGCCGATGGCTCGCAGGCGGACGAGAATTGCCTCTGGGTGGTGCCCATTTCGGTGTCCACC
GCCAAGAATCCCACAGGGATCGCCAAGACCTTCCTGCTGGACAAGCCCTCAATGGAGGTGACCCTCGACAACGTCGATG
AGGACGATTGGATCAAGATTAATCCGGGAACAGTGGGTTACTATCGCACCCGCTATTCGCAAGAAATGTTGGAACAGCT
GATGCCTGCAGTGGAAAAGATGGAGCTGCCGCCTCTAGATCGCCTGGGATTAATCGATGATATGTTTGCCATGGTGCAG
GCGGGTCACGCAAGTACTGCCGACGTTCTGGCTCTGGTGGATTCGTACAGAAACGAGACGAACTACACGGTGTGGACTG
CTATCACCAATTCGCTTACCAATCTGCACATTCTTATCTCGCACACCGATCTCATGGAGGACTTCCATCGCTTCGGAAG
GAATCTGTACGAGCCGGTGGCCTATCGCCTTGGCTGGGAGCCACGCGATGGCGAGAATCACCTGGACACTTTGCTCAGG
AGCCTGGTGCTCACCCGCTTGGTCTCCTTCCGCAGCAGCGACACCATCGAAGAGGCGCAAAACCGCTTCCGCAGTCACG
TGAACGGCACAGAACTGCTGCCGGCTGATCTGCGCACCACGTGCTACAAGGCTGTCCTGCAGGATGGCGACGAAAAGAT
CTTTGAGGAGATGCTTGATCTGTACAGAGCCACCGATTTGCATGAGGAACAGGACCGTATCTCGCGAGCTTTGGGTTGT
TGCGGGGATGTTTCGCTGTTGCGTCGTGTCATTGACTTTGCCATGTCGGGTGAAGTGAGGGCTCAGGACTCTGTGTTTG
TAATTGTCGCCGTGGCCATCAACCCCAAGGGTCGTGACATGGCTTGGGACTTCTTTAAGGAGAACAACAAACAGCTCCT
GGAACGCTACCAGGGTGGCTTTCTACTTTCCCGTCTGATTAAGTATCTCATCGAGAACTTCGCTTCTGAGGAGCGCGCC
AAAGAGGTGGAAGAGTTCTTCCAGGTCAACCAAATCCCCGGCTGCGAGCGTACTGTATCTCAGGCGGTGGAGACGATCC
GCCTCAACGCCGCCTGGCTGCAGCGTGATCGCGATCAGTTGGCGACGTTCCTCAGGGATGACGAA
>CG1009-PD chr3L:1520121-1524296:+
ATGGCCCAGAAGGCAAAGTTCGAGAGGCTGCCCACCAATGTGGTTCCACGACACTACGAGCTCCTCCTGCAGCCCAATC
TCAAGGAGTTCACCTTCACGGGCAAGACCGTAGTGCAAGTCAATGTCAAGGAGCCCACTACTCAGATAACCCTGAATGC
CCTGGACATTGTGCTCGATTCGGTGGAGCTCCACTATGAGTGCAGCAAACTGAAGCCCGAGAAGATAGTGTACTCCGCG
GAAAATGAGACGGCCACGCTGGAGTTTGCCCAAGAGATTCCGGCGGAGACTCAGGGCGTACTGCACATGTCCTTCACGG
GCGAGTTGAACGACAAGATGAAGGGCTTCTACAGGAGCAAGTACTTCGGGCCGAACGGCGATGAGCGCTATGCGGGCGT
CACCCAGTTTGAGGCCACCGATGCCCGACGCTGCTTCCCCTGCTGGGACGAGCCCGCCATCAAAGCCACCTTCGACATC
ACACTGGTGGTGCCCAAGGATCGGGTGGCTCTGTCGAACATGCCGGTCATCAAGGAGGATTCTCTGCCAGACGGCCTGC
GACGAGTGCGCTTCGACCGCACGCCCATCATGTCCACCTACCTGGTGGCCGTCGTTGTGGGCGAGTACGACTATGTCGA
GGGCAAGTCCGACGATGGCGTCCTCGTCAGGGTTTTCACACCCGTTGGCAAACGCGAGCAGGGAACCTTCGCTCTGGAG
GTGGCAACCAAGGTGCTGCCGTACTACAAGGACTACTTCAACATCGCCTATCCGCTGCCCAAGATGGACCTCATTGCCA
TCTCCGACTTCTCTGCCGGCGCCATGGAAAACTGGGGCCTGGTCACCTATCGCGAGACCTTCGTGCTAGTGGATCCCAA
GAACACCTCGCTGATGCGCAAGCAGTCGATTGCACTGACAGTGGGTCACGAGATTGCCCATCAGTGGTTCGGCAATCTG
GTAACTATGGAGTGGTGGACCCATCTTTGGTTGAACGAGGGCTATGCCTCTTTCGTGGAGTTCCTGTGCGTACATCACC
TTTTCCCCGAGTACGATATCTGGACGCAGTTCGTCACAGACATGTACACGCGAGCCCTGGAGCTGGACTCTTTGAAGAA
CTCGCATCCCATCGAGGTGCCCGTAGGCCATCCGTCCGAAATCGACGAGATCTTCGATGAGATCAGCTACAATAAGGGT
GCTTCGGTGATTCGCATGCTGCACGACTACATCGGCGAGGATACCTTCAGAAAGGGCATGAATCTGTATCTAACTCGTC
ATCAGTACGGAAACACCTGCACCGAGGACTTGTGGGCTGCTCTGCAAGAAGCCAGCTCCAAGAATGTGGGCGAAGTGAT
GTCCTCGTGGACACAGCACAAGGGCTTCCCAGTGGTTAGCGTCGAGTCGGAACAAACAGGCAAGAACCAACGTCTGCTG
CGCCTCAAGCAGTGCAAGTTCACGGCCGATGGCTCGCAGGCGGACGAGAATTGCCTCTGGGTGGTGCCCATTTCGGTGT
CCACCGCCAAGAATCCCACAGGGATCGCCAAGACCTTCCTGCTGGACAAGCCCTCAATGGAGGTGACCCTCGACAACGT
CGATGAGGACGATTGGATCAAGATTAATCCGGGAACAGTGGGTTACTATCGCACCCGCTATTCGCAAGAAATGTTGGAA
CAGCTGATGCCTGCAGTGGAAAAGATGGAGCTGCCGCCTCTAGATCGCCTGGGATTAATCGATGATATGTTTGCCATGG
TGCAGGCGGGTCACGCAAGTACTGCCGACGTTCTGGCTCTGGTGGATTCGTACAGAAACGAGACGAACTACACGGTGTG
GACTGCTATCACCAATTCGCTTACCAATCTGCACATTCTTATCTCGCACACCGATCTCATGGAGGACTTCCATCGCTTC
GGAAGGAATCTGTACGAGCCGGTGGCCTATCGCCTTGGCTGGGAGCCACGCGATGGCGAGAATCACCTGGACACTTTGC
TCAGGAGCCTGGTGCTCACCCGCTTGGTCTCCTTCCGCAGCAGCGACACCATCGAAGAGGCGCAAAACCGCTTCCGCAG
TCACGTGAACGGCACAGAACTGCTGCCGGCTGATCTGCGCACCACGTGCTACAAGGCTGTCCTGCAGGATGGCGACGAA
AAGATCTTTGAGGAGATGCTTGATCTGTACAGAGCCACCGATTTGCATGAGGAACAGGACCGTATCTCGCGAGCTTTGG
GTTGTTGCGGGGATGTTTCGCTGTTGCGTCGTGTCATTGACTTTGCCATGTCGGGTGAAGTGAGGGCTCAGGACTCTGT
GTTTGTAATTGTCGCCGTGGCCATCAACCCCAAGGGTCGTGACATGGCTTGGGACTTCTTTAAGGAGAACAACAAACAG
CTCCTGGAACGCTACCAGGGTGGCTTTCTACTTTCCCGTCTGATTAAGTATCTCATCGAGAACTTCGCTTCTGAGGAGC
GCGCCAAAGAGGTGGAAGAGTTCTTCCAGGTCAACCAAATCCCCGGCTGCGAGCGTACTGTATCTCAGGCGGTGGAGAC
GATCCGCCTCAACGCCGCCTGGCTGCAGCGTGATCGCGATCAGTTGGCGACGTTCCTCAGGGATGACGAA
>CG1009-PE chr3L:1519135-1524296:+
ATGTACAAAAATGCACTGAAAGGTGGTATTCGCACGGCCAAGCAGGCTTGGAAGTTAAAAAACGCCGCCAGATATACTC
AGAGTTGCTACCTACCCGCCAGAAACACCCTGAGAACACCCTTGTTGCTACTAAAAACGTCAGGCGATAACAACAGCTC
CCCCCGAATCGTTGCTAACCATAATCGGAAAGCTCCAGTTAACCCCCCGGAGCAGCCGAAACCGAACTCCAGCGGAGCA
GCAGATAAGACCACCTCAGTAAAGCATCTTTTTCGAGCAGAAAGCGGCCACCTCAACGCGCTAATCTCGTCAAAGCAAT
TCGTGAAGGTGCAAAAGCAGTTCTACAGGGACTTCTCTTCCGTTTCACTTGGAGCCCCTCTGAAGAGCTGTGACGCTCC
ATTGCTGGGAGATTTGTGCAGTCAGTATCGCGCCATTCTCGCTCACACATCAGCGGACGTGATTCCAGGCCAGGATCGC
CATAATCCAGGGTGCAACTATCAGCAGAGCAGGCGGGCACACACACAGCTACTGAGCAAGGAGCAGCAACTGGAGCAGG
AGCGCAAGATGGCCCAGAAGGCAAAGTTCGAGAGGCTGCCCACCAATGTGGTTCCACGACACTACGAGCTCCTCCTGCA
GCCCAATCTCAAGGAGTTCACCTTCACGGGCAAGACCGTAGTGCAAGTCAATGTCAAGGAGCCCACTACTCAGATAACC
CTGAATGCCCTGGACATTGTGCTCGATTCGGTGGAGCTCCACTATGAGTGCAGCAAACTGAAGCCCGAGAAGATAGTGT
ACTCCGCGGAAAATGAGACGGCCACGCTGGAGTTTGCCCAAGAGATTCCGGCGGAGACTCAGGGCGTACTGCACATGTC
CTTCACGGGCGAGTTGAACGACAAGATGAAGGGCTTCTACAGGAGCAAGTACTTCGGGCCGAACGGCGATGAGCGCTAT
GCGGGCGTCACCCAGTTTGAGGCCACCGATGCCCGACGCTGCTTCCCCTGCTGGGACGAGCCCGCCATCAAAGCCACCT
TCGACATCACACTGGTGGTGCCCAAGGATCGGGTGGCTCTGTCGAACATGCCGGTCATCAAGGAGGATTCTCTGCCAGA
CGGCCTGCGACGAGTGCGCTTCGACCGCACGCCCATCATGTCCACCTACCTGGTGGCCGTCGTTGTGGGCGAGTACGAC
TATGTCGAGGGCAAGTCCGACGATGGCGTCCTCGTCAGGGTTTTCACACCCGTTGGCAAACGCGAGCAGGGAACCTTCG
CTCTGGAGGTGGCAACCAAGGTGCTGCCGTACTACAAGGACTACTTCAACATCGCCTATCCGCTGCCCAAGATGGACCT
CATTGCCATCTCCGACTTCTCTGCCGGCGCCATGGAAAACTGGGGCCTGGTCACCTATCGCGAGACCTTCGTGCTAGTG
GATCCCAAGAACACCTCGCTGATGCGCAAGCAGTCGATTGCACTGACAGTGGGTCACGAGATTGCCCATCAGTGGTTCG
GCAATCTGGTAACTATGGAGTGGTGGACCCATCTTTGGTTGAACGAGGGCTATGCCTCTTTCGTGGAGTTCCTGTGCGT
ACATCACCTTTTCCCCGAGTACGATATCTGGACGCAGTTCGTCACAGACATGTACACGCGAGCCCTGGAGCTGGACTCT
TTGAAGAACTCGCATCCCATCGAGGTGCCCGTAGGCCATCCGTCCGAAATCGACGAGATCTTCGATGAGATCAGCTACA
ATAAGGGTGCTTCGGTGATTCGCATGCTGCACGACTACATCGGCGAGGATACCTTCAGAAAGGGCATGAATCTGTATCT
AACTCGTCATCAGTACGGAAACACCTGCACCGAGGACTTGTGGGCTGCTCTGCAAGAAGCCAGCTCCAAGAATGTGGGC
GAAGTGATGTCCTCGTGGACACAGCACAAGGGCTTCCCAGTGGTTAGCGTCGAGTCGGAACAAACAGGCAAGAACCAAC
GTCTGCTGCGCCTCAAGCAGTGCAAGTTCACGGCCGATGGCTCGCAGGCGGACGAGAATTGCCTCTGGGTGGTGCCCAT
TTCGGTGTCCACCGCCAAGAATCCCACAGGGATCGCCAAGACCTTCCTGCTGGACAAGCCCTCAATGGAGGTGACCCTC
GACAACGTCGATGAGGACGATTGGATCAAGATTAATCCGGGAACAGTGGGTTACTATCGCACCCGCTATTCGCAAGAAA
TGTTGGAACAGCTGATGCCTGCAGTGGAAAAGATGGAGCTGCCGCCTCTAGATCGCCTGGGATTAATCGATGATATGTT
TGCCATGGTGCAGGCGGGTCACGCAAGTACTGCCGACGTTCTGGCTCTGGTGGATTCGTACAGAAACGAGACGAACTAC
ACGGTGTGGACTGCTATCACCAATTCGCTTACCAATCTGCACATTCTTATCTCGCACACCGATCTCATGGAGGACTTCC
ATCGCTTCGGAAGGAATCTGTACGAGCCGGTGGCCTATCGCCTTGGCTGGGAGCCACGCGATGGCGAGAATCACCTGGA
CACTTTGCTCAGGAGCCTGGTGCTCACCCGCTTGGTCTCCTTCCGCAGCAGCGACACCATCGAAGAGGCGCAAAACCGC
TTCCGCAGTCACGTGAACGGCACAGAACTGCTGCCGGCTGATCTGCGCACCACGTGCTACAAGGCTGTCCTGCAGGATG
GCGACGAAAAGATCTTTGAGGAGATGCTTGATCTGTACAGAGCCACCGATTTGCATGAGGAACAGGACCGTATCTCGCG
AGCTTTGGGTTGTTGCGGGGATGTTTCGCTGTTGCGTCGTGTCATTGACTTTGCCATGTCGGGTGAAGTGAGGGCTCAG
GACTCTGTGTTTGTAATTGTCGCCGTGGCCATCAACCCCAAGGGTCGTGACATGGCTTGGGACTTCTTTAAGGAGAACA
ACAAACAGCTCCTGGAACGCTACCAGGGTGGCTTTCTACTTTCCCGTCTGATTAAGTATCTCATCGAGAACTTCGCTTC
TGAGGAGCGCGCCAAAGAGGTGGAAGAGTTCTTCCAGGTCAACCAAATCCCCGGCTGCGAGCGTACTGTATCTCAGGCG
GTGGAGACGATCCGCCTCAACGCCGCCTGGCTGCAGCGTGATCGCGATCAGTTGGCGACGTTCCTCAGGGATGACGAA
>CG1009-PF chr3L:1520121-1524296:+
ATGGCCCAGAAGGCAAAGTTCGAGAGGCTGCCCACCAATGTGGTTCCACGACACTACGAGCTCCTCCTGCAGCCCAATC
TCAAGGAGTTCACCTTCACGGGCAAGACCGTAGTGCAAGTCAATGTCAAGGAGCCCACTACTCAGATAACCCTGAATGC
CCTGGACATTGTGCTCGATTCGGTGGAGCTCCACTATGAGTGCAGCAAACTGAAGCCCGAGAAGATAGTGTACTCCGCG
GAAAATGAGACGGCCACGCTGGAGTTTGCCCAAGAGATTCCGGCGGAGACTCAGGGCGTACTGCACATGTCCTTCACGG
GCGAGTTGAACGACAAGATGAAGGGCTTCTACAGGAGCAAGTACTTCGGGCCGAACGGCGATGAGCGCTATGCGGGCGT
CACCCAGTTTGAGGCCACCGATGCCCGACGCTGCTTCCCCTGCTGGGACGAGCCCGCCATCAAAGCCACCTTCGACATC
ACACTGGTGGTGCCCAAGGATCGGGTGGCTCTGTCGAACATGCCGGTCATCAAGGAGGATTCTCTGCCAGACGGCCTGC
GACGAGTGCGCTTCGACCGCACGCCCATCATGTCCACCTACCTGGTGGCCGTCGTTGTGGGCGAGTACGACTATGTCGA
GGGCAAGTCCGACGATGGCGTCCTCGTCAGGGTTTTCACACCCGTTGGCAAACGCGAGCAGGGAACCTTCGCTCTGGAG
GTGGCAACCAAGGTGCTGCCGTACTACAAGGACTACTTCAACATCGCCTATCCGCTGCCCAAGATGGACCTCATTGCCA
TCTCCGACTTCTCTGCCGGCGCCATGGAAAACTGGGGCCTGGTCACCTATCGCGAGACCTTCGTGCTAGTGGATCCCAA
GAACACCTCGCTGATGCGCAAGCAGTCGATTGCACTGACAGTGGGTCACGAGATTGCCCATCAGTGGTTCGGCAATCTG
GTAACTATGGAGTGGTGGACCCATCTTTGGTTGAACGAGGGCTATGCCTCTTTCGTGGAGTTCCTGTGCGTACATCACC
TTTTCCCCGAGTACGATATCTGGACGCAGTTCGTCACAGACATGTACACGCGAGCCCTGGAGCTGGACTCTTTGAAGAA
CTCGCATCCCATCGAGGTGCCCGTAGGCCATCCGTCCGAAATCGACGAGATCTTCGATGAGATCAGCTACAATAAGGGT
GCTTCGGTGATTCGCATGCTGCACGACTACATCGGCGAGGATACCTTCAGAAAGGGCATGAATCTGTATCTAACTCGTC
ATCAGTACGGAAACACCTGCACCGAGGACTTGTGGGCTGCTCTGCAAGAAGCCAGCTCCAAGAATGTGGGCGAAGTGAT
GTCCTCGTGGACACAGCACAAGGGCTTCCCAGTGGTTAGCGTCGAGTCGGAACAAACAGGCAAGAACCAACGTCTGCTG
CGCCTCAAGCAGTGCAAGTTCACGGCCGATGGCTCGCAGGCGGACGAGAATTGCCTCTGGGTGGTGCCCATTTCGGTGT
CCACCGCCAAGAATCCCACAGGGATCGCCAAGACCTTCCTGCTGGACAAGCCCTCAATGGAGGTGACCCTCGACAACGT
CGATGAGGACGATTGGATCAAGATTAATCCGGGAACAGTGGGTTACTATCGCACCCGCTATTCGCAAGAAATGTTGGAA
CAGCTGATGCCTGCAGTGGAAAAGATGGAGCTGCCGCCTCTAGATCGCCTGGGATTAATCGATGATATGTTTGCCATGG
TGCAGGCGGGTCACGCAAGTACTGCCGACGTTCTGGCTCTGGTGGATTCGTACAGAAACGAGACGAACTACACGGTGTG
GACTGCTATCACCAATTCGCTTACCAATCTGCACATTCTTATCTCGCACACCGATCTCATGGAGGACTTCCATCGCTTC
GGAAGGAATCTGTACGAGCCGGTGGCCTATCGCCTTGGCTGGGAGCCACGCGATGGCGAGAATCACCTGGACACTTTGC
TCAGGAGCCTGGTGCTCACCCGCTTGGTCTCCTTCCGCAGCAGCGACACCATCGAAGAGGCGCAAAACCGCTTCCGCAG
TCACGTGAACGGCACAGAACTGCTGCCGGCTGATCTGCGCACCACGTGCTACAAGGCTGTCCTGCAGGATGGCGACGAA
AAGATCTTTGAGGAGATGCTTGATCTGTACAGAGCCACCGATTTGCATGAGGAACAGGACCGTATCTCGCGAGCTTTGG
GTTGTTGCGGGGATGTTTCGCTGTTGCGTCGTGTCATTGACTTTGCCATGTCGGGTGAAGTGAGGGCTCAGGACTCTGT
GTTTGTAATTGTCGCCGTGGCCATCAACCCCAAGGGTCGTGACATGGCTTGGGACTTCTTTAAGGAGAACAACAAACAG
CTCCTGGAACGCTACCAGGGTGGCTTTCTACTTTCCCGTCTGATTAAGTATCTCATCGAGAACTTCGCTTCTGAGGAGC
GCGCCAAAGAGGTGGAAGAGTTCTTCCAGGTCAACCAAATCCCCGGCTGCGAGCGTACTGTATCTCAGGCGGTGGAGAC
GATCCGCCTCAACGCCGCCTGGCTGCAGCGTGATCGCGATCAGTTGGCGACGTTCCTCAGGGATGACGAA
>CG10090-PA chr3R:13202337-13203002:-
ATGGAGTACAATCGCCAGCCGTGTCCCATTAGGATTGTGGAGGATTGCGGATGTGCCTTCATGATGGGCACCATAGGAG
GATCGCTGTTCGAGTTTCTCAAGGGTTTCCGTAACGCTCCGTCCGGATTGCAGCGCAGCCTTTACGGTGGCATTGATTC
GGTGAAGATGAGAACGCCCTCCATTGCCGGCAGCTTTGCCGTTTGGGGAGCCACTTTCAGCACAGTGGATTGCGTCCTG
GTCCACTATCGCCAGAGGGAGGATGCATGGAACTCGATTCTCAGTGGAGCGGCCACTGGTGGGATATTGGCCGCTCGTA
ATGGCTTTCGGGCCATGGCCAACAGTGCTCTTGTGGGCTGCCTGGTCCTGGCCATGATTGAAGGAGCAGGTGCAGCAGT
GGCCACCATCAATGCAGCTGATAAAGGCCTAGGGATAACCATCAAACCGCAGCGGGCCCAGTGGGAGGTCCTAATGGAG
ACTATCGATCCGAAGAGAGCCGCTTCCTCTCAAGACTTCGCACTGGCCGAGTTTGAACGGGTGCTGGACAAATGTCGAG
CGAACAGGGAACCGATTTTACTCAAGGACATTCCGGTTAAGAGTCACGAGCGGGAGAGCAAACAGAAGCCATTTTATTC
CCTTTTGGATCTGGTGAAACTATCCCAGATGTTC
>CG10091-PA chr3R:13204745-13205398:-
ATGTTGGACTTCTACTACATGCTCTACTCGGCACCTTGCCGCTCGATTCTGATGACGGCCCGTGCCCTGGGACTGGAGC
TGAACAAGAAGCAGGTCGATCTGGATGCCGGCGACCATCTGAAGCCGGAGTTCGTGAAGATCAATCCTCAGCATACGAT
TCCCACGCTGGTGGACGATGGGTTCGCCCTCTGGGAGTCGAGGGCTATACTGATTTATCTGGGCGAGAAGTACGACAAG
GATGGCTCCCTGTATCCCAAGGATCCCCAGGAGAGGGCTGTCGTCAACCAGCGCTTGTTCTTCGACCTGAGCACTCTGT
ATCAGAGCTACGTGTACTACTACTATCCCCAGTTGTTCGAGGATGTGAAGAAGCCGGCTGATCCCGAGAACATCAAAAG
GATCGATGCTGCCTTCGATATGTTCAATACTCTGCTGAAGGGCCAGGAGTACGCCGCCCTCAACAAGTTAACTCTGGCC
GACTTCGCCCTCCTGGCCACCGTTTCCACGTTTGAAATATCGGAATATGATTTTGGAAAATATCCGGAAGTGGTCAGGT
GGTACGAGAACGCCAAGAAAGTGATACCCGGCTGGGAGGAGAACTGGGAGGGCTGCGAGTACTACAAGAAATTGTATCT
GGGTGCGATTTTGAACAAACAA
>CG10092-PA chr3R:6978888-6980950:-
AGACAGCAGCTCCAGAATGCCGGCCGACCGACTGTGGAGTGGGTTCTGCCCTCTGCGGTTGCGCAACAGGAGGGGAAAC
TACTGAATTCATTGAAGAACAGATTCGAGGAAGCCTATGTGGAAAACGTTCAACTGGTACCCAGTGCTGGCCGCAGTGC
AGCCAAGATCGTGTTTCAGCTGCAGCCACAGGTCTTTGTAGAGCAGCTCCTCCAAACTAAAGGGAACGCTTCACATCCT
TCGCCTTTTGCTGCGGAACACATAGTAGTAGAGTACAGCTCGCCCAACATAGCAAAACCCTTTCACGTTGGCCACCTGC
GCTCCACAATCATCGGCAATGTTCTGGCCAATCTGCACCAGCACTTAGGCTATCGCACCACCCGCTTGAACTACCTGGG
GGACTGGGGCACGCAATTTGGACTACTGGCACTAGGAGTTCAACTGCTAAATGTAAGCGACAAGGAAATGCAACTATCC
CCAATAGAAACGCTCTACAAATCCTACGTGGCCGCCAACAAGGCGGCTGAACAAAACCCTGAAATCGCGCAGCAAGCAA
GGGACCTCTTTAGCGCTTTGGAAGAAGGAACGGATAAAACAATGGCCCATCAATGGCAGCAGTACAGAAAGTACACTGT
AGATGATCTATCCAAAGTCTATAGCCGACTGGGCGTTCACTTCGATATCTACGAATGGGAATCCCAGTATTCCCAACAG
CACATTCAGGAAGTTCTGGAAAAACTGCGCATTAGTGGACTCCTCCAGCCAGAGCACGATGGTCGTGAGATTGTTGTGG
TGGATGGTCGACGCATTCCTGTGATAAAGAGTGATGGATCCACTTTGTACCTAGCCAGGGACATCGCTGCGCTGCTGGA
GAGACTCTCCAGGTTTCATTTCTCCCGCTTGCTCTACGTCGTGGACAATGGTCAAGCGGATCATTTTAATGCCCTCTTT
AAAACATCGGCAGCCCTGGATGACCGCCTAAGTCTGGAACAGCTGCAACATGTAAAATTTGGACGCATTCATGGGATGA
GCACTCGTCAGGGAAAGGCAATCTTTCTCAAAGATGTCCTGGATGAAGCACGAGATATAATGCGAGAAAAACGAAACTT
TAGTCCAACTACCAGAGAAAACTATAATCTGGATGATGAACATGTTTGTGATATTCTGGGCGTGTCAGCCGTCCTGGTC
AATGTTCTCAAGCAGCGAAGGCAACGAGATCACGAGTTTAGCTGGCAGCAGGCGCTCCAAGTAAATGGGGACACTGGAA
TCAAGCTGCAGTACACACACTGTCGCCTGCACAGTTTGCTGCATAATTTCAGTGAAGTAGATCTGGACGATATTAAGCC
TGACTGGAAGCACTTTGCCACGGAGCCAGCGGATGCTTTGGATCTGCTCTACGCACTGGCACGCTTTGATCAAAGCATT
TGGCAATCGAAGGAACAATTGGAGGCATGTGTCCTTGTCAACTATCTCTTTGGACTGTGCAACGCCACCAGTCGAGCGC
TGAAGAGATTGCCAGTGAAACAAGAGCCCTCCCTACAAAAGCAGCTCCAACGCCTTCTTCTCTTTTACGCTGCCAAAAG
AACACTGCGACAGGGAATGGAGCTTCTGGGTCTGCGTCCACTGGACCAAATG
>CG10093-PA chr3R:13073737-13075585:-
ATGGATACGTTTAAACTGCTCTTAACTGTGGCAGTGTTTTTCTGGATATGCTTCCTATGGAGTCGTCGCAGGCTCTATA
TGCTACAATTTAAGGTGCCAGGACCCATAGGACTTCCACTTCTGGGCGCTGCCTTCGAGTACCTGATCATCTATAAACG
TAAAATCGGCATACGGACCAAGTATATGGATACTTACGGTTCAACGTGTATGTTGTGGTTTGGACCCACGCCAATAATA
ATGACACGGGATCCAAAGATTGCCGAGGAAATCTTCATGTCCCCAGATTGCCTCAATAGGAGCTCCCTACTTTCCAAAC
CGATTGCTAGCTCTACAGGAGATGGCATAATGTCATTAGCAGGATCCAAGTGGGCTGAACGGCGCAAGAACTTGAATCC
CACATTCAAGCAAAATGTTTTGCTGAGTTTTCTTCCCATTTTCAATGCTGAGTCGAAAAATTTGGTGGCCTTTCTGGAC
TCATTAGTCGGTCAGGGTGAAAAAAAGGTTCAAGATGATATAGTAAGATGGTCGTTTAGAATAGCCACTCAAACCACAG
TAGGAACTGATGTGAAGCAAGAAGCGGCCTTCAAGAACGATTCAGTTTTGAGAAGTTTCGAGACGCTAATGAAAATTAT
CGTCATGAATGTTGTGTTGCCATTCACGCACAACAAGCTAATTTCAACGCTGAGCGGATTTCATATGGAGAAAGCTTCG
GCCCAGACCAAAATTAACAAGATGATAGGCACAATAGTTGACAATAAGTTAGTGTCAAAGCCAAAAAGTGACTCACATC
CTGAATTTAGCTCTGTGATTAATAAGACCCTCGAACTCCATCGCAATGGAGAAATGTCCGTAGACGAGGTGCGATCCGA
GTGCGGTTCTATGGTTGCCGCTGCCTTTGAGACAACTGGTGTCACGGTGTTTCACGCCCTCACCCTGCTGGCCATGTTC
CCGGAGCACCAGGATACGATCTATCAGGAGCTCAAGGAGCTGTTTCCCATGGCCGGCGACTTTGAGGTGACCTACGACG
ATTTGCAGAGAATGGTTTATCTGGAGCGGGTGTTAAGCGAAGCCTTGCGCTTGATTCCATCTGTTCCATTTACACCGAG
AGAAACAACCAAGGATTTCCGGCTATCCACTGGGGTGGTCATTCCAAAAGGACTCACCATCGCGGTCGACATTTTTGCC
ACCCATCGCAACCGGGATCATTGGGGTCCCAACCCATCTATGTTCAACCCAGATCACTTTCTGCCCGACAATGTGCGCG
ATAGGCATCCTTACGCTTACATTCCATTTTCGAAGGGAAGGCGAAATTGTATAGGTTGGAAATACGGATTGATGTCATC
CAAGCTTGCTTTGTCTAAGATACTTAGAAACTACAAAGTAAGCACTTCTTATCGATACGAAGATCTCGAATTCGTTGAC
AACATGGGAATGAAACTGGCTCAATCGCCTGGACTAGAATTTCATCGTCGGACT
>CG10094-PA chr3R:13071554-13073367:-
ATGATAGTCATGCAATTGCTGATCGCTGCGAGTATAATTCTATGGAGCCTTTTTCTGTGGAGTCGACGAAAGTTATACC
TGCTGATGCTGCAGTTGCCGGGAACAATGGGACTCCCATTGATTGGAAATTCCATAAGATACCTAATCATTGGCAAGCG
CAATATGAGCATTAGAACCAGGTATATGGATAGGTACGGTTCCACATATCTGTCCTGGATAGGCACAACTCCAATTTTG
ATAACAAGAGATCCAAAGATTGCCGAGGAAGTCTTCACGTCACCCTTATGCATTAACAGAAGCTCTCAGACAACTAATG
CCATGGCACTTTCTATGGGAAACGGTTTGCTGACACTACAAGGATCCAAGTGGTTGGCGCGTCGCAAGCAGATGAATCC
CGCATTTAAACATAGTATCTTGGTCAGCTTTCTTCCCATTTTCAATGCCGAAACGGATTTACTAGTTAGCTTCTTTGGC
TCCAATGTTAGTAAGGGTGAAGTAGATGTCCTTCCAGACCTTATACGATGGTCATTTAAAATAGCTACTCAAACCACTT
TGGGAACAGATGTTACAAAAGATGCTAGTTTCAAAGACGACACAATATTGAAGAGCTATCAGTCGATTTTGAGGCATAC
CATCATAAATATTTTCTTGCCCTTTGTGCAAAATAAAATAGTCTCCAAACTATTCGGACTTGAAAGAATGCGAGCAAGA
GACGTTTCTGAAATAAATAAAATGATAAACAACGTTCTGGACAAAAAGATGAATTCAAGCCCTGCAAATAATTGCGAGT
CTGAACTAAGGACTGTTTTACACTGGGCGCTAGAACTTTTTCGTAATGACGAAATATCCCTAATGGAGTTACGTGCCGA
ATGCAGCAGTATGGTTCTCGCCGCATTCGAGACAAGCGCCCACACGGTTTATCATGCACTCGTTTTGCTGGCCATGTTC
CCCGAGCATCAGGAAATGGTGTTCAATGAGATTCAGGAGCACTTCCCTTTGGCCAAACACTTCGAGGTTACACACACCG
ATCTTCAACAATTGGTTTACTTAGACCGCGTGTTGAATGAAACACTGCGATTGATGCCATCCGTTCCGATCTCCGCGAG
GGAAACACTGCAGGATTTCCCGCTCTCAAATGGAGTTGTCATCCCCAAAGGAATGCTTATCGTCGTAGACATATTTAAC
ACACATCGCAACAGCGATTATTGGGGCTCAGAAGCAGCGCAGTTCAACCCCGAAAACTTTCTACCGAAAAAAATCCAAG
ACAGGCATCCATATGCCTTTGTTCCTTTTTCAAAGGGAAAGAGAAATTGCATTGGCTGGCAATATGGACTGATGTCTTC
GAAGCTCGCTTTGGTCAAGATACTGAGAAACTACCAACTAAAAACTAGCTTTCCCTATGAGAATCTGGAATTCGTCGAT
CATATGGTCATGAAGATGAATCAGTCACCCCAATTAGCATTTCAACGACGAACT
>CG10095-PA chr3R:12969819-12988381:-
ATGGAGTTGGCCAAGATGCCGCGGCGCCTGATCTTGCTGGCCTTGCTCATCTGTTTGCCGGCCAACAGAGGGCAGGCGG
AGGAGACATCAATATTAAACAGCAATGGAACAAATGGGCGAGCATTTCAAAGGACTCAATCAAGGCGCGAGGCATTAAT
TCCGGCGACAACGCAAATGGCCCAGACGCTGGACAAAGCCAGCGCATTTAGGCCAACAATGGCTGCAGCCCTGGATGCA
TCGCCTCCGAATCGCTCCCGCAACAATGTAGCCATTAATAACATTAGCAACAATGGCGATCAGCGACTGAGGCTGACCG
CTGCCCTCGAAGCGAATCTGATTATGAGCAATCGGAATGTCCAGGAGCAGCACAGCTATAGAATCACGCAGGACAACGC
CACATCTGCAGCTTCGATTGCCCCGAACGGAACGGCATTTGGGGATGCCCCCCCAGTCCCAGGAGCAGCAGCTGCAGCG
ACTACAACAACCATGGATCCTGCCACAACGACACCAACAACCACAACGAGGCGCACAACTCGCCGTCCGGTGGCGACAA
CAACGCTGAAGCCACCGCCAACAATAGATGATTACCAGACAATAATTAGCCAGGCGGGCACCCATGCCTATCTGCCATG
CAATGTCAAGCAGCTGGTGAAGAAGCCGATATCCTGGCTGCGGATGAGGGACGGCCACATCCTCACCGTCGACCAGACC
ACCTTCATCGCGGATCAGCGCTTTCAGTCCGTGTTCTCCCCAAATCCTGAACGCTGGTCGCTGCAGATCAAGTACGTGC
AGCTGAAGGACGAAGGAACCTACGAGTGCCAGGTGTCCACGGAGCCGAAGGCCAGTGCCATTGTCCATCTGAGGATTGT
GGAGCCGAAAACCGAATTAATTGGCGAGTCAACGCGACATGTGAAGGCCGGAAGTCAAGTGAAATTGCGTTGCATAATT
AGCCAGGCTCTGGAGCCGCCGCTTTTCATTAATTGGTTTTACAATCAGAAGCAAATCTATTTGCATAATCGTCGCGGTT
GGCGTACGGAAATTGAACGAATCGATCTGCCAGCGGAAGTGCCAACCACCAGCACTAGCACCACCACTACCACCACCAC
CACGACAACAACAACCAGCACCACAACCACCAGCACAACGCCAGCGACACCATCGACAACGGCCGCAGGATCAACAGGA
GGCGCCACATCCTCGGATACGCTTAATGGTCTGGTAACCATAACACGTTCATATATTCTAGATGCCATATCCCAGAATG
ATGTTTCCGATGTGGGTGCCGCTGCAGGAGTGGCAGCTGCAACCGAGACGTCAACAGCTCAGCTGGCTGCCGAGGTGGA
GGCAACGCCTTCGACTTCTGGGACGTCGACGGGCGCAGGACTCCTTGCCTCCTCCACCAGTGCTGCATCCGTGGGAGGA
GCTGCAGCAGCAGCCATAACTGCTGCTGCCAGAGGTGACTTCACGGCAGCAGCAGCAACAACCAGCGTCTGGCTGACAA
CAATGGAGGCCGAGGCGGCAACAACTGCGGCCACAACAACGACAACCATGCTGCCAAGCAGCAGTTTCATTAAGCAGAT
AACGACGGCTTCTCTCATCATTCCGGCCGTAGTCAAACTGGATTCCGGCAACTACACGTGCAGCCCCTCGAACAGTGCC
CCCCGCACCATTGTGCTCCACGTGCTGAACGGTGAATATTCCGCCTCGGCCATTAAGTCGGGCAGTGTCAGCTGGAGTG
CGCTAATTGGATGTCACGGCTATTTGCACTGGCGGAATGTTTCAACCCTTCTGACACTTTTGTGGATTATTAAATTTGC
ACTGGCCAGGGACATCTGCCAACCGAATGCCACCAGCAAAGCCACCACAAGGACATCGGCTCCACTCGTAGGAGACGGA
GCCACAGCAGATGTGACAGGGGTAACAGGACCCAAATTAGGGGCCAACTTGCACAGGGTCAGCAGCTCAATTAGTGCCA
CCAAAGTGGCCGAGGACAAGACT
>CG10096-PA chr3R:13238831-13240532:-
ATGCGGGACCGATGCGCCGCCTGGGATAACGATCCGGTCTTCGTTAATCTAATGAAAACAAATCCCGCGGCTTTAAAGC
GAGTGGTACCTTGTGGTGGGGACTGCCAGGAGCCGGATCTTGGTCTGAGCATCAGCGATCGCCAGCTTTTGGTGAATGA
GGTGCAGATTGTTATCCACACGGCGGCCACTGTGCGTTTTGTGGAGCCGTTGCACATCGCCTTGGCAGTGAACACACGG
GCCACCCGGCTCATGATTCAACTGGCCAGGGAGATGCCCCACCTGGAGTCCTTCGTCCATGTGTCCACCGCATACTCAA
ACTGCGTGGTGGAGCACGTCAGTGAGCGCTTCTATCCGGAGCATTTGACCTGTCCTGCCGAAAAGATCCTGGAACTGCT
GGAAAGCATAAGTCCCGAGCTGTTGGATAACATGACACCGGCATTGCTGGGCAAGTATCCCAATACGTATACGTATACC
AAGGCTCTGGCGGAGCAGGTGCTCCAGCTGGAGGCGAGGGATTTGCCGGTTAGCATTTTTCGTCCAGGCGTTATAATTG
CCAGCTATAAGGAGCCCATGCCCGGCTGGATCGACAACCTTTACGGACCCATTGCAGTTCTCTACGGGGCAGCCTTCGG
AGTACTGCGCGTCACTCTGCTTAATCTCAAGGCGCAGGCTGGCATTGTACCCGTAGATTACTGCGTCAATATGGTGCTG
GCCTGCGCTTGGAACACGGCCCGGGATAGTAGCATCAAGCAATCGCCGGAGCCACCTATCTTCAACTTTACGCCGAACG
AGGATAACCTGATAACCTGGGGTGGATTCCGGGACAAGGCAGCGGTGCTGCGGTACAACTATCCCTTGAGTAAGATGAT
GTGGATGCCCTTTCTGCACTGCACCACCATTCCCTGGCTATTCCGGTTCATGGCCATCTTTTACCACCTGCTCCCCGGA
TATGCCATTGATCTGGTCATGCGTTTGTGTGGCAAAAAGGCGCGCATGATCAAGTTGTATGGCAAAATCCACAGGAACA
TTGATATTCTGGCACCCTTTGTGATCACATCCTGGTTCTTTGATACCGTCAACACCCGCAAGCTGTGGGCCAGAATGTC
TGCCGAGGATCAGAAGCTTTACCACTTCAATATGAGCAGCATCGACTGGGACGATTACTTCCTGCAAGCCCTGGCCGGA
GTTCGCATCTACCTCGCCAAGGAGAAACCAGGAAAGGAGGTACTGGAAAGGGGACAAAGGATCTACAGAAGATTCCAAT
TTCTTCATCGGCTGCTGCAGTTCACTCTTTGTAGCGGTGCCGTCGCAATATTATGGTCAATTTTAAGGCGCCTACTAGG
CCCACTTATA
>CG10096-PB chr3R:13238831-13240924:-
ATGGCAACGGATGTGCAAACTTTTTACAAAGACAAAACTGTCTTTCTAACCGGCGGCAGTGGGTTCCTTGGCAAAGTGA
CCATTGAGAAGCTGCTCCGCACCACGGAGGTGAAGCGCATCTATGTCCTGCTCCGCTCCAAACGCGGCCAGGAAATGCG
GGACCGATGCGCCGCCTGGGATAACGATCCGGTCTTCGTTAATCTAATGAAAACAAATCCCGCGGCTTTAAAGCGAGTG
GTACCTTGTGGTGGGGACTGCCAGGAGCCGGATCTTGGTCTGAGCATCAGCGATCGCCAGCTTTTGGTGAATGAGGTGC
AGATTGTTATCCACACGGCGGCCACTGTGCGTTTTGTGGAGCCGTTGCACATCGCCTTGGCAGTGAACACACGGGCCAC
CCGGCTCATGATTCAACTGGCCAGGGAGATGCCCCACCTGGAGTCCTTCGTCCATGTGTCCACCGCATACTCAAACTGC
GTGGTGGAGCACGTCAGTGAGCGCTTCTATCCGGAGCATTTGACCTGTCCTGCCGAAAAGATCCTGGAACTGCTGGAAA
GCATAAGTCCCGAGCTGTTGGATAACATGACACCGGCATTGCTGGGCAAGTATCCCAATACGTATACGTATACCAAGGC
TCTGGCGGAGCAGGTGCTCCAGCTGGAGGCGAGGGATTTGCCGGTTAGCATTTTTCGTCCAGGCGTTATAATTGCCAGC
TATAAGGAGCCCATGCCCGGCTGGATCGACAACCTTTACGGACCCATTGCAGTTCTCTACGGGGCAGCCTTCGGAGTAC
TGCGCGTCACTCTGCTTAATCTCAAGGCGCAGGCTGGCATTGTACCCGTAGATTACTGCGTCAATATGGTGCTGGCCTG
CGCTTGGAACACGGCCCGGGATAGTAGCATCAAGCAATCGCCGGAGCCACCTATCTTCAACTTTACGCCGAACGAGGAT
AACCTGATAACCTGGGGTGGATTCCGGGACAAGGCAGCGGTGCTGCGGTACAACTATCCCTTGAGTAAGATGATGTGGA
TGCCCTTTCTGCACTGCACCACCATTCCCTGGCTATTCCGGTTCATGGCCATCTTTTACCACCTGCTCCCCGGATATGC
CATTGATCTGGTCATGCGTTTGTGTGGCAAAAAGGCGCGCATGATCAAGTTGTATGGCAAAATCCACAGGAACATTGAT
ATTCTGGCACCCTTTGTGATCACATCCTGGTTCTTTGATACCGTCAACACCCGCAAGCTGTGGGCCAGAATGTCTGCCG
AGGATCAGAAGCTTTACCACTTCAATATGAGCAGCATCGACTGGGACGATTACTTCCTGCAAGCCCTGGCCGGAGTTCG
CATCTACCTCGCCAAGGAGAAACCAGGAAAGGAGGTACTGGAAAGGGGACAAAGGATCTACAGAAGATTCCAATTTCTT
CATCGGCTGCTGCAGTTCACTCTTTGTAGCGGTGCCGTCGCAATATTATGGTCAATTTTAAGGCGCCTACTAGGCCCAC
TTATA
>CG10097-PA chr3R:13241974-13243499:-
ATCGTGGTTCCTTGGAAAACATTCTTCGTGCAGGTGTTTGAAGTGCTTCTTAAGAAAAAGCCGCTGTCCCTGCAAAAGG
TGACTCCAATTTCGGGTGACTGCTGTGCCCCGGATTTGGGCATCAGCGAGGCGGATCGCAGGATACTGGCCGCGGAGGT
GCAGGTGCTCATACATGGAGCCGCTTCGGTGCGATTCGAGGAGCCACTCGACCAGGCACTGATCATCAACACCAGGGCA
GTGCGACTCATTACCCAGCTGGCAAGGGAAATGCGGCTGCTCGAGTCTTTTGTCCACGTCTCGACAGCATTCTCCAATT
GTGTGGTGCATCAAATCCAAGAGCGCTTCTATCCGGAACACCTAACCTGTCCCGTTGACAAGGTACTCGACATACGCGA
TTCGCTCAGCCCCGAAACGTTCGAAAAGATGGCACCTGCCCTAATTGGAAAATTCCCGAACACATACACCTACACCAAG
GCTCTGGGAGAGCAGGTGATCCAGGAGGAGGCGAAGGGCTTGCCAGTCGGCATTTTTCGACCAGCGATCATTTTATCCA
CCTTCAAGGAACCCGTGCGAGGCTGGATTGATGGCCTGCAAGGGCTGATTGCCATGATATTTGCCACTGCCTACGGGTT
TGTTCACTTCATGCTGGTTAATCTTGAGAGTAAAGCTCCCGTAGTTCCGGCCGACTACTGCGTCAACGTGGCCATCGCC
TCAGCTGTCCAGATAGCCAAGGTCTCTAAGCAGAATAAAAATAGTCCGCCGCCCATTTACGCTTTTGCACCCAGCGAAT
CGAATTTAGTCACTTATGGAGAACTGGTCAACGAATGTTACCTAAATGGTCTGGACGTACCAAATGAAAAAATGATCTG
GCACCCATTTAGCCATTGCACGACATGCCCCTATCTGTATAGTATCGGCGTCTACTTTTATCACATGCTGCCCGGACTT
ATCCTGGATATTGTCCTGCGTGTAAAAGGTCAAAAGCCGATGATGATAAAGAACTATCACAAGGTCCATGAGGGAATGC
TGAGTTTGTTTCCCTTCTCCAGAAAAACCTTTACCATGGACATGAAGAATACTGACGAAATGTGGCAGTCCATGTCCAG
GGAGGACAAGGAGATATTTAACTTTGATATGTCGACATTGAACTGGAAAGAGTTTTTCACGTGTCTCATGGACGGATTA
CGACTATATTTGTTTAAGGACCCCCGGACGCCGGAATCCATTGCTCGGGGTAGGAAAATTTTAAAAAAGTTTTATGTAT
TGGATAGGCTTCTCAAAACCGTAATAGTTCTCTTATTTGGTGCCTTTATTTGGTTATTAGTCAAAAATTTATGGGCACT
ACTA
>CG10097-PB chr3R:13241974-13243794:-
ATGACGAGTGAAATTTTAAGTTTTTATAAGGACAAAACGGTTTTTATAACCGGAGGCACAGGATTACTGGGCAAAGTGG
TCATAGAAAAGCTGTTGCGGGCGACGGATGTGAAGCGTATATATTTCCTGGTTAGAACCAAGCGGGGTGACACAATGGA
AGCACGAGTTGAGTCTTGGAAAAAGGATCAGGTGTTTGAAGTGCTTCTTAAGAAAAAGCCGCTGTCCCTGCAAAAGGTG
ACTCCAATTTCGGGTGACTGCTGTGCCCCGGATTTGGGCATCAGCGAGGCGGATCGCAGGATACTGGCCGCGGAGGTGC
AGGTGCTCATACATGGAGCCGCTTCGGTGCGATTCGAGGAGCCACTCGACCAGGCACTGATCATCAACACCAGGGCAGT
GCGACTCATTACCCAGCTGGCAAGGGAAATGCGGCTGCTCGAGTCTTTTGTCCACGTCTCGACAGCATTCTCCAATTGT
GTGGTGCATCAAATCCAAGAGCGCTTCTATCCGGAACACCTAACCTGTCCCGTTGACAAGGTACTCGACATACGCGATT
CGCTCAGCCCCGAAACGTTCGAAAAGATGGCACCTGCCCTAATTGGAAAATTCCCGAACACATACACCTACACCAAGGC
TCTGGGAGAGCAGGTGATCCAGGAGGAGGCGAAGGGCTTGCCAGTCGGCATTTTTCGACCAGCGATCATTTTATCCACC
TTCAAGGAACCCGTGCGAGGCTGGATTGATGGCCTGCAAGGGCTGATTGCCATGATATTTGCCACTGCCTACGGGTTTG
TTCACTTCATGCTGGTTAATCTTGAGAGTAAAGCTCCCGTAGTTCCGGCCGACTACTGCGTCAACGTGGCCATCGCCTC
AGCTGTCCAGATAGCCAAGGTCTCTAAGCAGAATAAAAATAGTCCGCCGCCCATTTACGCTTTTGCACCCAGCGAATCG
AATTTAGTCACTTATGGAGAACTGGTCAACGAATGTTACCTAAATGGTCTGGACGTACCAAATGAAAAAATGATCTGGC
ACCCATTTAGCCATTGCACGACATGCCCCTATCTGTATAGTATCGGCGTCTACTTTTATCACATGCTGCCCGGACTTAT
CCTGGATATTGTCCTGCGTGTAAAAGGTCAAAAGCCGATGATGATAAAGAACTATCACAAGGTCCATGAGGGAATGCTG
AGTTTGTTTCCCTTCTCCAGAAAAACCTTTACCATGGACATGAAGAATACTGACGAAATGTGGCAGTCCATGTCCAGGG
AGGACAAGGAGATATTTAACTTTGATATGTCGACATTGAACTGGAAAGAGTTTTTCACGTGTCTCATGGACGGATTACG
ACTATATTTGTTTAAGGACCCCCGGACGCCGGAATCCATTGCTCGGGGTAGGAAAATTTTAAAAAAGTTTTATGTATTG
GATAGGCTTCTCAAAACCGTAATAGTTCTCTTATTTGGTGCCTTTATTTGGTTATTAGTCAAAAATTTATGGGCACTAC
TA
>CG10103-PA chr3L:7440564-7442722:-
ATGTTTTCCAGCGGCCCCAACTACAACAAACTGAAGACCAATCTTCGATTGGCTCTCAATCGCCTCAAATTGCTGGAGA
AGAAGAAGGCGGAACTGACGCAAAAGTCCAGGAAGGAAATAGCCGACTATTTGGCCACGGGAAAAACGGAGAGGGCGCG
GATTCGCGTGGAGCACATCATAAGGGAGGACTACCTGGTGGAGGCAATGGAAATGGTGGAGATGTACTGTGACCTGTTG
CTCGCCAGATTCGGCCTCATCACCCAGATGAAGGAGCTGGATACAGGGATCGCCGAGCCGGTGGCCAGCTTGGTTTGGG
TGTGTCCCCGCCTCCAGAGCGATATAGCCGAGTTGAAGATCATATCGGACATATTTGTGACCAAATACGGGCCACAGTT
CGCCGAGCAATCGAGAACCGCCACTGGGGAGCACTATGTGTCGGAGAAACTCATGCACAAGCTCACGCTGCAGGCACCG
CCAAAGCTTTTGGTGGAGAACTACCTCATTGCCATTGCCAAGAACTACAACATCGAGTACGAACCGGATCCGCAGGTCA
TGCAGGAGGATCACCCACCGCAGCCGCATCTGATTGATCTTTCGGATCGGAACAACTTGAGTGGTGGTGGTGGTGGTGC
CGGCGGAGGTGGTCCTGCACCGCCACAAATGGGCTTTGTTGGTTATCCGGCTATGCCAGCACTGCCCGATATGCCAATG
CCACCGAGCGCCAAGCCCTTCAATTACCCACCCTTCGGTGGAGGTGGCGGCGGAGGAGGTGGAGCCCCAGCTGGCGCAT
ATGCTGTGCCGCATCCCGTGCAGCCACCGCCGCCCTTTGCCTACAATATACCACCCAATCAGCCGGCACCGCCTGCAGT
CCTGCCTGCCAAATGCGCCGAGGAGAAGGATCTGAACACCAACTTTATCAATCGTGAAGCGGAAAATACGGATGGCTCG
GGCAGCCCGGATGAGAATATTTTGCGCCCCAAACCCGAAAATGATCCGCCGCCGCGTTACACCTCCATTAATCCCGTAA
ATCTGCAGAATGCCAACAAACCCAAACCTCAACCCCGATCCAAGCTGCCACCGGGTAATCCCACGCTGCCAAGTGCTCC
CCCGGCGCTGGACTTCCCCTCGCTGCCCAACGTCCCGAATGATCTGCCGGATATTCCGGGCGCAGGTGCCGAGAAGAAG
GACGACGAGGAAGAGATTGACTTTGATGACCTGTCACGTCGCTTCGAGAACCTTAAGAAGCGAAAG
>CG10104-PA chr2R:10274288-10275499:+
ATGTGGCTGCTCGTTTCGCTGCTTCCGGTGCTCTTCGTACTTCCGGTACAGTTTCCACCTCCGGTCAGTTGCACGCTGC
AGCTGTACCGCGTCCCCCTGCGCCGCTTTCCCTCCGCCCGTCATCGCTTCGAGAAGTTGGGCATCCGGATGGACCGGCT
GCGTTTGAAGTACGCCGAGGAGGTGAGCCAGTTCCGTGGAGAGGGGAACTTGGAGGTGAAGAGCACGCCGCTGAGCAAT
TACCTGGACGCCCAGTACTTTGGCCCCATCACCATCGGGACGCCGCCGCAGAGCTTCAAGGTGATATTCGATACGGGCT
CCTCGAATCTCTGGGTGCCATCCGCCACGTGTGCCTCCAGAATGGTGGCCTGTCGGGTGCACAATCGCTACTTTGCCAA
GAGGTCGACCAGTCACCAGGTGAGGGGGGATCGCTTTGCCATCCACTATGGCAGTGGCAGTCTGTTTGGCTTCCTTTCC
ACGGACACCGTACGCGTGGCTGGCCTGGAGATACGGGATCAAACCTTCGCGGAGGCCACCGAAATGCCGGGTCCCATCT
TCCTGGCAGCCAAATTCGATGGCATCTTTGGACTGGGCTATCGCAGCATCTCCATGCAGCGCATCAAGCCGCCATTTTA
TGCCATGATGGAGCAGGGACTGCTCACGAAACCCATATTCAGTGTTTACCTCAGCAGACATGGCGAAAAGGAGGGTGGA
GCCATCTTCTTTGGCGGATCCAATCCGCATTACTACACGGGCAACTTTACGTACGTCCAGGTGAGCCATCGAGCCTATT
GGCAGGTGAAAATGGATTCGGCAGTTATCCGGAATCTGGAGTTGTGCCAGCAGGGCTGCGAAGTGATCATCGACACGGG
CACCTCTTTCCTGGCATTGCCCTACGACCAGGCTATACTCATCAATGAATCCATTGGCGGAACTCCCTCGTCCTTCGGA
CAGTTCCTGGTTCCGTGCGAGAACATTTCGGCGCTGCCCAAGATCACCTTTACGTTGGGTGGACGCACATTCTTCCTGG
AGTCTCACGAGTACGTCTTTCGGGATATCTACCAGGATCGAAGGATCTGCTCCTCCGCGTTCATTGCCGTTGACCTGCC
ATCGCCCAGTGGACCCCTGTGGATTCTGGGGGACGTGTTCTTGGGCAAATACTATACTGAGTTCGACATGGAGAGGCAT
CGCATTGGATTCGCTGACGCCAGGAGC
>CG10105-PA chr2R:10290744-10292456:+
ATGGCCACCTACTCCAATCAGCACTGGCTGCTCTCCCATATCCGCAACTCCTTCATATCCACAGACGACACCGGAATGT
GCGAGACGGTGATGCTGAGCGATGACATGCCCAAACACTATTTGCGAATATTCGGTAACTCGGGCGCTGGAGGAGATCA
CTATCATTGGCGACGGTCGCACAAGTCAGCGCCGACGGGGGTTGGGACAACGCCGGAGCGGAACACCCGTCATCCGGAT
GCACCACTCCAAGATGTGGACTTCATTTGCTATCCGGGACTTGACCTCAGCGACGACGAGGAGGACATGTCCACGCACT
CCTTCGACATCCAGATGTATCCGGAGGTGGGCGCCCATCGTTTTCGCTCCAACACTGCCCAAAAACTGGAGAAACTGGA
TATTGCCAAGCGAAGGGCTGCGCGCATCAAAAGTGTCAACTACCAGGAGGAAGTGCAGCCACCGGACAGCGATGATTTC
TTCAGGCGCAAGGAGCTGCCCCCCAGCAAAGCTGAGCCAGCTAAAAAGGAACCGAAAGCCAACGACGATGAGCTGTCAG
ATGAGGGTGTTCAGAGCCAGCTCACTGAACAGTTGGCGAAAAGTCCCAAGCAAACACAGAATCGCTTCATTGAATTCGC
CCGCTTCGATGGCACCTCTCAAGTGGGTATGCAAACGAAAAGGATCAACGTGTTTTTAAATATGCTTCCCGAGCCGGAT
CGCAACTATCCGTTGAAGATCTGCGTCGTAGCCACTGCCAAAATCCAGGAGGTCATTGGTTATGTCTGCTACAAGACCT
CTTTACAGTATCCCGACGTTCCTTTGAAGTCCCTGCAGCATTACGCTTTGTATATGACAGAGGATAATGACGATATGGA
GGACTTCCCACCCTTGGACAATCGCGAACCCTGCTCTAAGTTTGGCTTCTCCCAACTGACCCTCGCAGAGCGTAGGCCA
TTAGCTCCAGTGACCAGAGTTGATTACCACAATCAGCTGGGCAGCAAATCCATGACTTCCGTGGAGGACAAGACGGCTC
TGGCCGAAGCGGCTGTCAAGGCACTGCAAAATATTAACCTTAATGGCGGAACTAGTGATCCTGGAGGAGCAGGAGGAGG
AGGAGGAGGCGATAGTCCACACGACAATGTAAAGGAGTACGAGAAGCGCCTGCTGAATCATAATGACATGCTGGAAGCA
CCCATGCATCGTACTTTCCGCCTGAACATCATAGACAAGAGGTTCTTTAAGTCCGATGTGACACTGGGAATATCTGGTG
AGAGAATAGAGATCGATCAGTACAAGAACGCCAAGTTCTGGCCGCAGAAGAAGCCCGTATCCACGCCAATCGACTTTGT
GGCCCACTGCGAGATTTTGGAGCGACGCCACTTAAAGGCTTTGTTGCGCATCTGGCTGAAGTCAAACTCCTCCTCCCCT
TCCTTCTCCACGGGCTGCACTTCGGCACAGATCAATGCCAGCGTAACCACCCTAAATGCGGGAAGCGGCAGTGCAGGAA
TTGCCCACTCGCCCAACAGTCCGGGTCATTCCTCTGGACTCTTTTCCAGCAGCAATATTCGCTTTAAGCACTACGACTT
CGACACGGACACCCACACGGCGGAGCAGATCCACAACAAGCTGAACTGCATACTCGAGATGCGGTCCAGCGATCTGAGG
CGCGAGTTCCTGCTGCAGCGCGATCGGAAGCAGGAGAAGAGGCAGCTGAAGTTG
>CG10106-PA chr2L:15712328-15716785:+
ATGGACTGCGGCACATCTATGGTCAAATACATCCTCTTCATATTCAACACCATTGTGTCTATTATCGGCATTTTGGGCA
TTGTTTATGGCGTGCTTATTCTGAAGAGCGTCGGTACAATCGAAGTTAATGGAGTACAGGGCTTCCCGCCACAGGCTCT
CATGCCGATCATTCTAATCAGCTTGTGCTCGATTGTGGTCTTCATCTCATTCCTGGGATGCTGCGGTGCCATTCGCGAA
TCCGTCTGCATGACCATGAGCTATGCCGTCTTCTTGCTGATCTTGCTGATCCTGCAGCTGACGCTCGTTGTTCTGATGT
TTACCCAAAAGGATAAGATTCAGAATGCAATGGGAAACGTTATTGAGCAAGCATGGGAGTCTGACAGTGCTCAAGAGGG
AGATATTTTCGATGCCATTCAGAAATCGATGCACTGCTGCGGATCAACCTCTGCCCTGGACTATATTAACAAGGGAAAA
CTCCTGCCCTCAAGTTGTTGCAGCGGCTCGTGCCTGAACCCGACTAACTACTACCCAGGATGCCGCGGAAAGTTTATCG
AATTAATGAGCGCTAGGGGTGAAAACGTCAATTATGTGGGCATTGGCCTTATTGTAGGAGAGCTGATTGGCTTCATCTT
TGCCTGTTGCCTGGCCAACAATGTGCGTAACTACAAGCGCCGGAACGCCTAC
>CG10107-PA chr3L:7430706-7437518:-
ATGGAGCAGTATATTGTGCCGCTGGAGGAGCCCGTCTACTCCGATCTGCAGGTAGTGCAAGTGCCCCAAGATGAGGTGG
GGTCTCTGGTCCTGCAGGATGACCAGCAGTTGGTCTTCAACGACCAGCAGCAAGTGGTCTACCAAACGACGGCTCCAGC
TCAATATCAACAGCAGCAGCAGTCGGCGGCACCAACATACCACATAATCGGCGGCGATGATCTTGCCCATCAGCAGCAA
CAGCACCAACAGCAGCAGCAACAACAACAGCAGCAGCAGCAACAACAACCGCAGCAGCAGCACCAGCAACAACAAGTTG
TAATGCATCATCAGCAGCATCAAGTTCAGCAAGTGCAGCAGGTGCAGCAGGTTCACTATCAACAGCAGCCACAGGAGCC
CCAGCAGCAACAGCAACAATTGCACATGGAGCAACAGCAGCAGCAACAGTATGTGCAGCATCAACCGCAGCAACCCGCC
ATCCAGCACACACAGCAGATTTACTACACTTCCGAGCAAGTGCTGCAACCAAATGCCATCGTACAACATATGCAGCAGC
AGAAGAAGCAACAGCAAGTGCTGCAGCAACAACAGTATCAGCAACACGCACCCGCCTACCAAGTGCAAGCGACTCCCCA
AGGGCAAACCCAATTACTACAGAGTCCCCCGCAGCAGCATCAGCAAGCGCAGCAGCCACAAACATTGCAGCTGCAGACC
TCGCCACCCCAACAGCAACCACAACAGCACCAGCAGATTGTCTATCGCATGACCACCACCCAGCAGCAACAGAGACCAT
TGGGGATGCTCAACAATACGCACGTGATAGTCCAGCAGCAACCGGTGTTGATCCGGGGACCGCAGCATCAGGAGGTGAT
CATGCGCCAAGCCATACATCCGTACAACAATCGAGTAGTTTATGCCACCTCACCGCAACAGCAGCAGCAGCAACAGCAC
GTCATCCAGCAACACGTACAGCAGCAGCAAGTGCAGCAGCATCAACAAGTCCAGCAGCAACAGCAGATGCAACTGCAGC
CCACGACACAAACAGCCCACTTGGTTCAGGCGCGTGTAGTGCCACAGCAGACGCAAAACGTTGTCTACCAGCAGTTAAA
GGTGCAGCCGCAGCAACAGCAGCAGGCTCCACAGCAGCAGCAGCAGCAGCAACCCCAGTTGGTGGCTCAGCAGCAGCCG
CAGCTGGTGGCCACCACTGCTGCAGGAGGCACTCAACTGGTCCGAGCCTCGTTCAGGAAATCCGCCCGAGGGGGAGCCG
TGTTGGCCCGACCGGGCACACTAATTACCACCAGGCCCACACTCACGCCCGCGACAATTGTACGACAAGTTCGCCCGCG
AGGAGGAGCAGTGGGCTCTGTGCCCGGCGGACTGGTTAGGAATATGCGCCCTGCGGGCGTACGACCCACTCGAGCTCAG
CTGGTGGTGCAGACTAGCGCCGGCGGCGAGGGTCAGGCCATGCTAGTGACACAAGGCCAAATGAAGCACATTACCATCA
GCACGAATATCGGCCAGCCGCAACAACAACAGCAGCAGCAGCAGCAAACACAGCAGATGCAGCAACAGCCGCGCCACAT
CTACCGCACACACATGGTCACCGATGGAAATCCGCAGCAACAGCAGCAGCAGCAGGCGCCACAACAGCAACCGCAGCAG
CACCAGCAAATGCTGATGATGCGCCATGCTCCGATTCGTTACAGAGCGCCGGTGACCACAGCAGTCGCGGCGCCAGTTC
AGGCGCCTGCTCCAACGCCCGCAGGTGGAGTCGTCCAAACGAGTAATATAGGCATGGATTTGGAAGAGCGCATTCAGGC
GGCCGTTCTCAAAAAGGAGCAGCAGAAGCCTCAGCTTCCGGCTCAACCGGTGGCCTCCAATCAACTGCAGCCCATGCAA
ATAGGAGCGGGAACCACGCTGACCACTTACTATCCTGCAGCAGCTGTGCCGCAAGAAGAGGATCAGCAACAGCAGCAGC
AACAACAACAACAGCAGCAGCAGCAGCAACAACAACAGCAAGTGGTGCAGAGTCAGCCCCAGGGAATACGACCACCCAG
TGGAGCAAGCATGACTCTGGCGGAGTACAAGAAGAGGCAAACTCTGTCGGCCTCACCAGCTCCAGTTCCGCCTCCAAAT
CCAGGCCTTGCGCCCATGAGAGCCACGGCACCTGGAACCATGGTCCGCCCACCAGCCAAAATAACACCCACACAACCCG
CTGGCGCCCTGCCCCCCGGCACCAGGATCATGCAGCCACAGAGGCAAGTGCCAGCCGCAGTGGCGGCTCCACTTGCAGC
GCCAGCGGCGGTGACACAGGGCTCATCTGTGATGAAGACTTCGCACAATAACTACGAGATTCACTCTCAGCATGTATTG
AATAACCGTGCCGGTCAGGAGATAGCCGAGCGCGACAAGAATAGTGCCAAGATGCTGGTGATCCTGGCCAGCGGAGAGC
AACGTCTGATCACCTTTACGCTTCCACGCGAGTCCTGCACGGTGCAGGATCTCCTCGAGCAGGTCGGCGTGCCCTTTGA
CCACAACACCACCATCCAGTGTGTCGAGCATCGCGGTGCCAATGTGGACTTTGTGGTCACTGTCGGCTTTACGGTGCAC
GAGTCGGCCAGCGAACTGATTTCACGGGCGGAGGAGAGTCTGCAAATGAACCGTTCGCAGGATAATCAAGCTGCCGTCG
CTGGAGCAGCGGCCAATCCCAATCCTGCCACAACCAGTGCCTCGCCTGCCTATGCCCAAGCGAATGCCGCTGCCGAGCA
GGCGAAACGCGAAGCGGCCAGTTCGGCCAGTGGAAACTCAACGGTTGGCGCCGTTTCCTCTGCCGGTTCCGCTGGAAGC
AATCCGGCGGAGGGCAGGAAACTGATCGACGGTTTTCTGGCCGTCTGCCAGCTGTGTGGATTCACTGGCGTGGATCACG
CCCGCTGCGAGCGGTGCAAACGCGTCTTCCCGGAGCCGCCGAAACGCAAATCCTACATGCCCAAGAATAGTGCTGCCTC
CTCGCCAGCCTCATCGTCCTCCAGCGAGCCGGTGTCTGCTCTGCCAACGGCAGCGGATAAGAAACGCGAGTTGGCAGCA
GCTAGATTCAACAATAAACTGGCTGGAGTGACCTACGCAGTCGGAGTTGGAGCTCGCGGTCGCGGATCCCTGGCCATGC
GAGGCGGTCGTGCCAGGGGAGGCAGACGGGTGCCCGAAGTGGATCCCGTGGTGCTGCTGAGCAGTGAGGATGAGGCCGA
CGAGGGTGAGGGCACCTCGGACTCGGGCAATCAGCCAGCGAGCAACTCCAAGCTGAACTCCAATGGAAACCTGCATGAA
CTTTCCGCCGCCTTTCCTTGCGATCCAATTTTGCCAGAGATCGATGAGGAGCCCGTGTACAAAGATTTCTGTCGTGGCG
ATGTTAGGGATTTGTCGGATGTCCCTGAACCGGAACAGTTTTCCGCATCCTTGAAGTGCAGCTGCGTGCGTCTGGTGCC
CTACAGATTCGACATTACCGAGCCGGTATGCTTCACCACGAAGGGCGTTCGCATCGCTGGCACGCTGAAGGACAAGGAC
GAGAAGTTCGAGCTGAACATCCACAAGCAGGAGGTGATCAAGGTGATAGCCCACTTCGGCAACGTTGAGCCCGCCCAGC
CACTGGTCACGCTATATCTGCTCAAGACGTGCGCCGAGTACGTGAAGAACCAGCTCAAGCTGCCCGACGATCAGCATCA
CGAACAAACCGGTTTCAAGACGCACAGCTATCACACTCGCCGCCTGATCCTTTTGTTCGACAGCATATCCGTGTCCGCC
CGTGGTAACATCAAGTCGATGTTCAGCTGTGTGGACGAGATATCGTCGACAGATGCCGCCGAGATTCTCGAGAGGATCG
CGGACTCCGATCGCAAGACGCAGGACAAGAGCTCGCAGCCACCGCCGCGCCAACTGAGAGCAGACGAGCAGGTTAGTCT
GCTGATGTATCCGCCAAAGGGAACGGGAGGCCTGTGCATCCGCATGGAGGATTACGTGTGCCTCACCAAGGAGTCCTAC
CTCAACGACATCATCATTGACTTCTACCTTCTCTGGCTGAGGAACACGTTGATACCGGAGCCCCAACGCGACAGGACAC
ATATCTTTAGCACATTCTTTTACAAAAGACTCACAACGCTGACGCGCCCAGCGGACGTGAAGCAGACGGCAGCACAGAA
GCGTCACTCCAGGGTGCAGAAATGGACCAAGGGAGTGGACATCTTCGAAAAGGACTTCATCATAGTGCCCATCAACGAG
CAGTCGCATTGGTTCCTCGCCATCATTTGCTACCCCAACTTAAAAGGACCCGTCACGTTCGATACGAATCAGCCAGTGG
AGCCGCAGCAGTTGAAGCGCCCCAGAGGCAAGAAGGTGTCCCTGCAGATAGGCAACACCACCATAACCCCGCTGACGAA
AAGGGGAGAGGGAGGACAACTTCCAGCGGCGCTGACAGCGGAGAACGTGTGCCGGATAGCAGACGATGAGAGCGAAAGG
GATGAGGCGGAGGGCGATGAGAGCGACATGGCCTCGGATGACAGTGAGAACTCCAACTCGGCCAAGGAACCAGCGGCCA
CGCCCACTTCCACGACTCCCAGCACTCCCAGTCTATCCAGTTCGCAGCCCACAGCCCCCGGACCAGCGAGGAATAGTGC
ATCCGATGATGTGCCAGCCGTAAAGCAACCTCTTATCCTAATCTTTGATTCCCTGGCGGGCGCTTCGCGCAGCCGCGTG
GTGGCCACATTGCGAGACTATCTCACATGCGAGTACCGGGTAAAGAAGCCGGATGCGCAGGCGCACGTCTTCAACAAGG
ACAACATGCCGGGCCACTGCGTCAAGGTGCCGCAGCAGAACAACTTCACCGATTGCGGTCTATATCTGCTGCAGTATGT
GGAGCAATTCTTTGGCGAGCCAATCAGAGACTACAGACTGCCCATCAAGCAGCTGACCAACTGGTTTGACTTTCTCACG
GTGACAAAGAAGCGCGAAGACATTGCCAATCTCATCCAGCAGCTGATGGACGACGGTAATCAGCAGCAGCGACTTATTC
TGCCAGTGATCGAGTTCCCCACGTTGAATGGCCAGTTGGTGGAGTATCCGGAGGACACGGAGAGTGCCGAGTTTGAGGA
GGAGGAGGGCCATGACGACGAGGATCCAGCCAGTGAGTTGCATGATGAAAACATTGCCGGCACTGACATGGAAGTGGAC
CCTGTGAACGAGGAGCCAGCGCTGGCAGGAAAAACCGCCACGATTGCCCCTGCGCCCACGACTACGGCAGCACCCACGG
GAAAAAGATTCGTGCTGAAGCGGCGTCTGCACAATGGATCCGTCTCAAGTCCGAGCAATGGAAACGGGGAGGCTAACAG
TAATGGCGGTGCACTGATACCCCAATTGGTGAGCTCGGCGACCGCCACGACAGGCGTTTCACCCGGAGTCGCTCACCTG
GCGCCGCGTGGGCCCAGCGGAGGTCTAAAGATCCGCAAGATAGAGCCA
>CG10107-PB chr3L:7430706-7433072:-
GATTTCTGTCGTGGCGATGTTAGGGATTTGTCGGATGTCCCTGAACCGGAACAGTTTTCCGCATCCTTGAAGTGCAGCT
GCGTGCGTCTGGTGCCCTACAGATTCGACATTACCGAGCCGGTATGCTTCACCACGAAGGGCGTTCGCATCGCTGGCAC
GCTGAAGGACAAGGACGAGAAGTTCGAGCTGAACATCCACAAGCAGGAGGTGATCAAGGTGATAGCCCACTTCGGCAAC
GTTGAGCCCGCCCAGCCACTGGTCACGCTATATCTGCTCAAGACGTGCGCCGAGTACGTGAAGAACCAGCTCAAGCTGC
CCGACGATCAGCATCACGAACAAACCGGTTTCAAGACGCACAGCTATCACACTCGCCGCCTGATCCTTTTGTTCGACAG
CATATCCGTGTCCGCCCGTGGTAACATCAAGTCGATGTTCAGCTGTGTGGACGAGATATCGTCGACAGATGCCGCCGAG
ATTCTCGAGAGGATCGCGGACTCCGATCGCAAGACGCAGGACAAGAGCTCGCAGCCACCGCCGCGCCAACTGAGAGCAG
ACGAGCAGGTTAGTCTGCTGATGTATCCGCCAAAGGGAACGGGAGGCCTGTGCATCCGCATGGAGGATTACGTGTGCCT
CACCAAGGAGTCCTACCTCAACGACATCATCATTGACTTCTACCTTCTCTGGCTGAGGAACACGTTGATACCGGAGCCC
CAACGCGACAGGACACATATCTTTAGCACATTCTTTTACAAAAGACTCACAACGCTGACGCGCCCAGCGGACGTGAAGC
AGACGGCAGCACAGAAGCGTCACTCCAGGGTGCAGAAATGGACCAAGGGAGTGGACATCTTCGAAAAGGACTTCATCAT
AGTGCCCATCAACGAGCAGTCGCATTGGTTCCTCGCCATCATTTGCTACCCCAACTTAAAAGGACCCGTCACGTTCGAT
ACGAATCAGCCAGTGGAGCCGCAGCAGTTGAAGCGCCCCAGAGGCAAGAAGGTGTCCCTGCAGATAGGCAACACCACCA
TAACCCCGCTGACGAAAAGGGGAGAGGGAGGACAACTTCCAGCGGCGCTGACAGCGGAGAACGTGTGCCGGATAGCAGA
CGATGAGAGCGAAAGGGATGAGGCGGAGGGCGATGAGAGCGACATGGCCTCGGATGACAGTGAGAACTCCAACTCGGCC
AAGGAACCAGCGGCCACGCCCACTTCCACGACTCCCAGCACTCCCAGTCTATCCAGTTCGCAGCCCACAGCCCCCGGAC
CAGCGAGGAATAGTGCATCCGATGATGTGCCAGCCGTAAAGCAACCTCTTATCCTAATCTTTGATTCCCTGGCGGGCGC
TTCGCGCAGCCGCGTGGTGGCCACATTGCGAGACTATCTCACATGCGAGTACCGGGTAAAGAAGCCGGATGCGCAGGCG
CACGTCTTCAACAAGGACAACATGCCGGGCCACTGCGTCAAGGTGCCGCAGCAGAACAACTTCACCGATTGCGGTCTAT
ATCTGCTGCAGTATGTGGAGCAATTCTTTGGCGAGCCAATCAGAGACTACAGACTGCCCATCAAGCAGCTGACCAACTG
GTTTGACTTTCTCACGGTGACAAAGAAGCGCGAAGACATTGCCAATCTCATCCAGCAGCTGATGGACGACGGTAATCAG
CAGCAGCGACTTATTCTGCCAGTGATCGAGTTCCCCACGTTGAATGGCCAGTTGGTGGAGTATCCGGAGGACACGGAGA
GTGCCGAGTTTGAGGAGGAGGAGGGCCATGACGACGAGGATCCAGCCAGTGAGTTGCATGATGAAAACATTGCCGGCAC
TGACATGGAAGTGGACCCTGTGAACGAGGAGCCAGCGCTGGCAGGAAAAACCGCCACGATTGCCCCTGCGCCCACGACT
ACGGCAGCACCCACGGGAAAAAGATTCGTGCTGAAGCGGCGTCTGCACAATGGATCCGTCTCAAGTCCGAGCAATGGAA
ACGGGGAGGCTAACAGTAATGGCGGTGCACTGATACCCCAATTGGTGAGCTCGGCGACCGCCACGACAGGCGTTTCACC
CGGAGTCGCTCACCTGGCGCCGCGTGGGCCCAGCGGAGGTCTAAAGATCCGCAAGATAGAGCCA
>CG10107-PC chr3L:7430706-7437518:-
ATGGAGCAGTATATTGTGCCGCTGGAGGAGCCCGTCTACTCCGATCTGCAGGTAGTGCAAGTGCCCCAAGATGAGGTGG
GGTCTCTGGTCCTGCAGGATGACCAGCAGTTGGTCTTCAACGACCAGCAGCAAGTGGTCTACCAAACGACGGCTCCAGC
TCAATATCAACAGCAGCAGCAGTCGGCGGCACCAACATACCACATAATCGGCGGCGATGATCTTGCCCATCAGCAGCAA
CAGCACCAACAGCAGCAGCAACAACAACAGCAGCAGCAGCAACAACAACCGCAGCAGCAGCACCAGCAACAACAAGTTG
TAATGCATCATCAGCAGCATCAAGTTCAGCAAGTGCAGCAGGTGCAGCAGGTTCACTATCAACAGCAGCCACAGGAGCC
CCAGCAGCAACAGCAACAATTGCACATGGAGCAACAGCAGCAGCAACAGTATGTGCAGCATCAACCGCAGCAACCCGCC
ATCCAGCACACACAGCAGATTTACTACACTTCCGAGCAAGTGCTGCAACCAAATGCCATCGTACAACATATGCAGCAGC
AGAAGAAGCAACAGCAAGTGCTGCAGCAACAACAGTATCAGCAACACGCACCCGCCTACCAAGTGCAAGCGACTCCCCA
AGGGCAAACCCAATTACTACAGAGTCCCCCGCAGCAGCATCAGCAAGCGCAGCAGCCACAAACATTGCAGCTGCAGACC
TCGCCACCCCAACAGCAACCACAACAGCACCAGCAGATTGTCTATCGCATGACCACCACCCAGCAGCAACAGAGACCAT
TGGGGATGCTCAACAATACGCACGTGATAGTCCAGCAGCAACCGGTGTTGATCCGGGGACCGCAGCATCAGGAGGTGAT
CATGCGCCAAGCCATACATCCGTACAACAATCGAGTAGTTTATGCCACCTCACCGCAACAGCAGCAGCAGCAACAGCAC
GTCATCCAGCAACACGTACAGCAGCAGCAAGTGCAGCAGCATCAACAAGTCCAGCAGCAACAGCAGATGCAACTGCAGC
CCACGACACAAACAGCCCACTTGGTTCAGGCGCGTGTAGTGCCACAGCAGACGCAAAACGTTGTCTACCAGCAGTTAAA
GGTGCAGCCGCAGCAACAGCAGCAGGCTCCACAGCAGCAGCAGCAGCAGCAACCCCAGTTGGTGGCTCAGCAGCAGCCG
CAGCTGGTGGCCACCACTGCTGCAGGAGGCACTCAACTGGTCCGAGCCTCGTTCAGGAAATCCGCCCGAGGGGGAGCCG
TGTTGGCCCGACCGGGCACACTAATTACCACCAGGCCCACACTCACGCCCGCGACAATTGTACGACAAGTTCGCCCGCG
AGGAGGAGCAGTGGGCTCTGTGCCCGGCGGACTGGTTAGGAATATGCGCCCTGCGGGCGTACGACCCACTCGAGCTCAG
CTGGTGGTGCAGACTAGCGCCGGCGGCGAGGGTCAGGCCATGCTAGTGACACAAGGCCAAATGAAGCACATTACCATCA
GCACGAATATCGGCCAGCCGCAACAACAACAGCAGCAGCAGCAGCAAACACAGCAGATGCAGCAACAGCCGCGCCACAT
CTACCGCACACACATGGTCACCGATGGAAATCCGCAGCAACAGCAGCAGCAGCAGGCGCCACAACAGCAACCGCAGCAG
CACCAGCAAATGCTGATGATGCGCCATGCTCCGATTCGTTACAGAGCGCCGGTGACCACAGCAGTCGCGGCGCCAGTTC
AGGCGCCTGCTCCAACGCCCGCAGGTGGAGTCGTCCAAACGAGTAATATAGGCATGGATTTGGAAGAGCGCATTCAGGC
GGCCGTTCTCAAAAAGGAGCAGCAGAAGCCTCAGCTTCCGGCTCAACCGGTGGCCTCCAATCAACTGCAGCCCATGCAA
ATAGGAGCGGGAACCACGCTGACCACTTACTATCCTGCAGCAGCTGTGCCGCAAGAAGAGGATCAGCAACAGCAGCAGC
AACAACAACAACAGCAGCAGCAGCAGCAACAACAACAGCAAGTGGTGCAGAGTCAGCCCCAGGGAATACGACCACCCAG
TGGAGCAAGCATGACTCTGGCGGAGTACAAGAAGAGGCAAACTCTGTCGGCCTCACCAGCTCCAGTTCCGCCTCCAAAT
CCAGGCCTTGCGCCCATGAGAGCCACGGCACCTGGAACCATGGTCCGCCCACCAGCCAAAATAACACCCACACAACCCG
CTGGCGCCCTGCCCCCCGGCACCAGGATCATGCAGCCACAGAGGCAAGTGCCAGCCGCAGTGGCGGCTCCACTTGCAGC
GCCAGCGGCGGTGACACAGGGCTCATCTGTGATGAAGACTTCGCACAATAACTACGAGATTCACTCTCAGCATGTATTG
AATAACCGTGCCGGTCAGGAGATAGCCGAGCGCGACAAGAATAGTGCCAAGATGCTGGTGATCCTGGCCAGCGGAGAGC
AACGTCTGATCACCTTTACGCTTCCACGCGAGTCCTGCACGGTGCAGGATCTCCTCGAGCAGGTCGGCGTGCCCTTTGA
CCACAACACCACCATCCAGTGTGTCGAGCATCGCGGTGCCAATGTGGACTTTGTGGTCACTGTCGGCTTTACGGTGCAC
GAGTCGGCCAGCGAACTGATTTCACGGGCGGAGGAGAGTCTGCAAATGAACCGTTCGCAGGATAATCAAGCTGCCGTCG
CTGGAGCAGCGGCCAATCCCAATCCTGCCACAACCAGTGCCTCGCCTGCCTATGCCCAAGCGAATGCCGCTGCCGAGCA
GGCGAAACGCGAAGCGGCCAGTTCGGCCAGTGGAAACTCAACGGTTGGCGCCGTTTCCTCTGCCGGTTCCGCTGGAAGC
AATCCGGCGGAGGGCAGGAAACTGATCGACGGTTTTCTGGCCGTCTGCCAGCTGTGTGGATTCACTGGCGTGGATCACG
CCCGCTGCGAGCGGTGCAAACGCGTCTTCCCGGAGCCGCCGAAACGCAAATCCTACATGCCCAAGAATAGTGCTGCCTC
CTCGCCAGCCTCATCGTCCTCCAGCGAGCCGGTGTCTGCTCTGCCAACGGCAGCGGATAAGAAACGCGAGTTGGCAGCA
GCTAGATTCAACAATAAACTGGCTGGAGTGACCTACGCAGTCGGAGTTGGAGCTCGCGGTCGCGGATCCCTGGCCATGC
GAGGCGGTCGTGCCAGGGGAGGCAGACGGGTGCCCGAAGTGGATCCCGTGGTGCTGCTGAGCAGTGAGGATGAGGCCGA
CGAGGGTGAGGGCACCTCGGACTCGGGCAATCAGCCAGCGAGCAACTCCAAGCTGAACTCCAATGGAAACCTGCATGAA
CTTTCCGCCGCCTTTCCTTGCGATCCAATTTTGCCAGAGATCGATGAGGAGCCCGTGTACAAAGATTTCTGTCGTGGCG
ATGTTAGGGATTTGTCGGATGTCCCTGAACCGGAACAGTTTTCCGCATCCTTGAAGTGCAGCTGCGTGCGTCTGGTGCC
CTACAGATTCGACATTACCGAGCCGGTATGCTTCACCACGAAGGGCGTTCGCATCGCTGGCACGCTGAAGGACAAGGAC
GAGAAGTTCGAGCTGAACATCCACAAGCAGGAGGTGATCAAGGTGATAGCCCACTTCGGCAACGTTGAGCCCGCCCAGC
CACTGGTCACGCTATATCTGCTCAAGACGTGCGCCGAGTACGTGAAGAACCAGCTCAAGCTGCCCGACGATCAGCATCA
CGAACAAACCGGTTTCAAGACGCACAGCTATCACACTCGCCGCCTGATCCTTTTGTTCGACAGCATATCCGTGTCCGCC
CGTGGTAACATCAAGTCGATGTTCAGCTGTGTGGACGAGATATCGTCGACAGATGCCGCCGAGATTCTCGAGAGGATCG
CGGACTCCGATCGCAAGACGCAGGACAAGAGCTCGCAGCCACCGCCGCGCCAACTGAGAGCAGACGAGCAGGTTAGTCT
GCTGATGTATCCGCCAAAGGGAACGGGAGGCCTGTGCATCCGCATGGAGGATTACGTGTGCCTCACCAAGGAGTCCTAC
CTCAACGACATCATCATTGACTTCTACCTTCTCTGGCTGAGGAACACGTTGATACCGGAGCCCCAACGCGACAGGACAC
ATATCTTTAGCACATTCTTTTACAAAAGACTCACAACGCTGACGCGCCCAGCGGACGTGAAGCAGACGGCAGCACAGAA
GCGTCACTCCAGGGTGCAGAAATGGACCAAGGGAGTGGACATCTTCGAAAAGGACTTCATCATAGTGCCCATCAACGAG
CAGTCGCATTGGTTCCTCGCCATCATTTGCTACCCCAACTTAAAAGGACCCGTCACGTTCGATACGAATCAGCCAGTGG
AGCCGCAGCAGTTGAAGCGCCCCAGAGGCAAGAAGGTGTCCCTGCAGATAGGCAACACCACCATAACCCCGCTGACGAA
AAGGGGAGAGGGAGGACAACTTCCAGCGGCGCTGACAGCGGAGAACGTGTGCCGGATAGCAGACGATGAGAGCGAAAGG
GATGAGGCGGAGGGCGATGAGAGCGACATGGCCTCGGATGACAGTGAGAACTCCAACTCGGCCAAGGAACCAGCGGCCA
CGCCCACTTCCACGACTCCCAGCACTCCCAGTCTATCCAGTTCGCAGCCCACAGCCCCCGGACCAGCGAGGAATAGTGC
ATCCGATGATGTGCCAGCCGTAAAGCAACCTCTTATCCTAATCTTTGATTCCCTGGCGGGCGCTTCGCGCAGCCGCGTG
GTGGCCACATTGCGAGACTATCTCACATGCGAGTACCGGGTAAAGAAGCCGGATGCGCAGGCGCACGTCTTCAACAAGG
ACAACATGCCGGGCCACTGCGTCAAGGTGCCGCAGCAGAACAACTTCACCGATTGCGGTCTATATCTGCTGCAGTATGT
GGAGCAATTCTTTGGCGAGCCAATCAGAGACTACAGACTGCCCATCAAGCAGCTGACCAACTGGTTTGACTTTCTCACG
GTGACAAAGAAGCGCGAAGACATTGCCAATCTCATCCAGCAGCTGATGGACGACGGTAATCAGCAGCAGCGACTTATTC
TGCCAGTGATCGAGTTCCCCACGTTGAATGGCCAGTTGGTGGAGTATCCGGAGGACACGGAGAGTGCCGAGTTTGAGGA
GGAGGAGGGCCATGACGACGAGGATCCAGCCAGTGAGTTGCATGATGAAAACATTGCCGGCACTGACATGGAAGTGGAC
CCTGTGAACGAGGAGCCAGCGCTGGCAGGAAAAACCGCCACGATTGCCCCTGCGCCCACGACTACGGCAGCACCCACGG
GAAAAAGATTCGTGCTGAAGCGGCGTCTGCACAATGGATCCGTCTCAAGTCCGAGCAATGGAAACGGGGAGGCTAACAG
TAATGGCGGTGCACTGATACCCCAATTGGTGAGCTCGGCGACCGCCACGACAGGCGTTTCACCCGGAGTCGCTCACCTG
GCGCCGCGTGGGCCCAGCGGAGGTCTAAAGATCCGCAAGATAGAGCCA
>CG10108-PA chr2R:10306676-10311129:-
ATGTCTGCCAATCAGCAGCAGCAGCAGGCGAATCCTTCGGCGGCACTCGCCGCCCCCGCCGCCTCCTCGGAATACCTGA
AACGCACCTGCCTCATCTGCGGCTGCCACACCAACCAGACGATCAATATCTACGAGCCCCGCTCCGGACCCAACATCGT
CCAGCTCATCCAGGCGAAATTCAAGTTTCAGCCCCTGAATGAGGACAAGTTCCTCTGCTTCAGCTGCAACAACTGGCTG
ATCAACTGGCACTCCCTGCAGGCGGTCAACAGCAATGAGGCCGAAAGCCAGAGCCAAAGTCCCTCCCACATGGGCAACA
GTGTGCTGCAGCAGGAGAGGACGAAGCTGCGTCCGGTGGCGATGGTTCGCCCCATGGTGCGAGTGCAGCCCCAATCGCA
GCCCCAGCCACAGCCCCAAGCTCCAGTCAATCCCACACCCGCGCCCATAGTCTACGCGAAGCGAAGAGCCAGCAGACGC
AGTGCCTCCGTCAGCCGGATGAGCCGTGTGCTGCGCCAGTGTTGCCTGGAGAGTATGCGACGGAGTCCCAAGAAGCGCA
ATCAGCAGTCGGTGTTCTTCTGCCTGCGGCCACAGGGCCAGAAGAGGAGCAATGTGATCTGCAAGGTGGAGTGTGTGGC
GCCGCGCCGGAAACCAGTGGAGCGACTGGCCAAGGAGGTGGCCACCACACCCATGCCCAATCCAAATGCCACACCCACT
TACCAAAGATTCCCGCAGCCCAGTGTGGATGGCAAAGTAGTGGCCATGTTCCGGCGACTGGGCACCACACTCAGCCGGG
AAGAACCCGCCGCCGCATCGTCAGCAGCATCAATCCCCGCCTGCTCGAAACTCCCGCAGATCATGAGTCCCCTCAAAGA
GAGGCCGCGCTGGACGCGGGACCTCGATGAAGACGAGATACTGCTGGAATTCGATACCGCCATATACGAAGTCCTGCCC
ACTGCCCGCTATCAGGTTACCCACGAGGAGAATAAGGAAAACGAAATGGAGCTGGAGGAGCAGCAGCAGGAGAAGGAGG
AGGAGGTGGATGGACGAGCGGAACTGGAAGTGGTGCAGGAAGCGGAAGCGCCACTGGAACCGCAGAGCCACCACAAACA
AGCAAACAGCCACCAAAATTCCCACCAAGCTTCAATCCAACTCGCTGGCCTGCGATTACCAATGGGCCTTAGCATAAGC
CTCGTC
>CG10109-PA chr2R:10355009-10370307:+
ATGTTGATCTCGTGCAAATGCTCGAATTTCGTTGCTTCGACTTCGAAATTGCAGCGCAGCAACAGTAGCAGCGGCACAG
GGGGCCATGTGGGCGGTGCTGAGGTCGCCAGCGGCGATGTACCCACCGCGATCCTCCTGTCGCAGGTGTTCCAGCAGAA
GTATCCACTGGACTTCGTCTTCTACGGCCATATAATGGAGTTCTTCAAGCACGCCTATGGTCCCATTCCAGACCTCACT
GTGGCTGTGATTAACCAGCGGGAGCTGTTGTATGGTCTCACCCTGGAAGCTGCTGGCCAGAGCTGGCAGCTGAGCCTGT
GCATCAACTGCAAGGAGGTGCTGTGCGCCAAGCGATTGACGGCGGGCGCAGGGGCCACGCCCACTCTCTACCTCATCAA
CTGTACGCTGCTGACCAGCAGCGAGGAGCTGGCTCAAAGAAAGTCCAACAAAGCCTTCTCGGAGACCTTCGAGCTGCTG
ATCATGGATCACACAGGCAGTGACTCTGCTTCCACTCGACCCACCAGTGGATTATCCAACTCCGCATCGAGTCTGAGCA
TCGGCTCCCTGTCTGCGAATCCCACGGATGCCAGGGTGCAGAGATTGAGAATGATACAAGCGCACCAGCAGGCGCGATT
GCAGGAAGAGATTGTGGAGACAAACGAGCGAATCGAGCGGTACACGCGCACTCAGTTCCAGTTGCTAAACAGTTTCCGC
GAGAAATCGGATCAGGACTGCGCGTTGCTTTTCAAAGTTATACGTGCGCTGCCCGAGCAGGCCTCGGAGCTTCTCGATC
GTGCCATGCTTCCCGCCCTTGATGTGGCGGCCAATCAGCCGCAGAGTGCCACTGCCCGGCGCAGGAACACCATCAGCAG
CCGGCGGGAGTTGAATGGTGGACCCACCACACCCACTACTACGCTGACACATCCGCCCAACTTCTTAACGCTGAACCAG
CAGCCGCAGCAACAGTTGCAGGCGCAACAGCAGCAGCAACAGTTGCAATCGCAGCAGCATGCCCCACAGAGTGTCTCGA
TGGCCAGGAAGATGTCGCACTTTGACACACCGCCCGCCACCCCAGAAGCCACGCCCATGAGCGTGGGCAACAGTCCCAC
CTTCCGGCAGCAATCGGCTGCCGGCGGTGCTGGTGGTCCACCCACCCAGACGGTGACCGCAAATGGAGTGGGTCAGTCC
AGTGTTACCGAAGATGCGGATGACTGTCTGTTCGATCTGGAGGATGTGGATGCTCCCGTGCCAGTTCAGTCCGTGCCAG
TGCCCAGCTACCCGCGCAGCCTGATCTATCAGCAGCAGCATCACCACAATCCGTTCCAGCAGCTGAGCCAACAGAATGG
CCTACGCAGCGTCCTAGATGACGAAGCTGCAGATGAAGCTGAAGATGCTCTGGACCCCGACAGCTCCATTTCCATACCA
GTGCGCGGTGGAGGGCGTCCCAGCCACGCGCAGTTGATGAACTTCGCCCGGAGTCTGCCCATCGAGATAGCCAACACCA
CGCTGGCTGAGAGAGCTGCTGTGGCCAACAACAATAATTTCGGGCAGGGCTGCGAGGAGGGAATGGATAACATCGACAT
AGCGGCCAGCATCCAAGCGCTGACCAGAAGTGTCCATGGCGAGGCTGTTTTTGGGGACTTGCCACGCCCCCGTCTGCGA
TCTCAGATCGAGGGC
>CG10110-PA chr2R:10371257-10375812:-
ATGTTTTCGATGTGCAAGCAGACGCACGCCGCCACGGCGGTGGAGTTTTCGATAGCGTGCCGCTTCTTCAACAATCTGG
AGGAGAACCTGGTGGTGGCGGGCGCCAATGTGCTGAAGGTGTACCGGATAGCGCCCAACGTGGAGGCGGGCCAGCGTCA
AAAGTTGAATCCCAGCGAGATGCGTCTGGCGCCCAAAATGCGACTGGAGTGCCTAGCCACATATACTCTCTACGGCAAT
GTGATGTCGCTGCAGTGCGTCTCACTGGCGGGAGCCATGCGGGATGCGCTGCTGATCAGTTTCAAGGACGCAAAATTGT
CCGTACTGCAGCACGATCCGGATACATTTGCCCTGAAAACCCTCTCACTTCACTATTTCGAGGAAGATGACATACGTGG
CGGCTGGACGGGTCGCTATTTTGTGCCAACAGTTCGCGTGGATCCCGATTCTAGGTGTGCCGTCATGTTGGTCTACGGC
AAACGGCTGGTAGTCCTGCCCTTTCGCAAGGACAACAGTCTAGACGAAATCGAGCTCGCGGACGTGAAGCCAATTAAGA
AGGCCCCGACGGCAATGGTCAGCAGGACGCCTATTATGGCATCTTATCTGATAGCGCTGCGAGATCTAGATGAGAAGAT
CGACAATGTTCTGGACATACAATTCCTGCACGGCTACTATGAACCAACGCTGCTTATACTCTACGAGCCGGTGCGCACC
TGTCCCGGAAGAATAAAGGTGCGGTCCGATACCTGTGTTTTGGTGGCCATCTCGTTGAACATTCAGCAACGAGTGCATC
CAATTATTTGGACCGTCAACAGTCTACCTTTTGACTGTCTACAGGTTTACCCGATTCAGAAGCCCATTGGTGGTTGTCT
GGTGATGACAGTTAACGCTGTAATCTACCTCAATCAGAGTGTTCCTCCATATGGCGTCAGTTTAAACAGCTCAGCAGAC
AATAGCACTGCATTTCCACTGAAGCCTCAGGATGGCGTTCGGATCAGTTTGGATTGTGCCAACTTTGCTTTTATTGATG
TCGACAAGCTGGTAATCTCGCTTCGCACTGGAGATCTATACGTGCTCACGCTTTGCGTTGACTCAATGAGAACGGTTAG
GAACTTCCATTTCCACAAAGCAGCCGCCAGTGTGCTAACTAGTTGTATCTGCGTTCTGCACTCCGAATACATATTTTTG
GGATCACGTCTCGGAAACTCCCTATTGCTGCACTTTACCGAAGAGGATCAGAGCACGGTCATTACATTGGATGATGTGG
AACAGCAAACGGAGCAGCAGCAAAGGAATTTGCAGGACGAGGATCAGAATTTGGAGGAAATTTTTGATGTAGATCAATT
GGAAATGGCACCCACTCAAGCAAAATCGCGTCGCATCGAGGATGAGGAACTAGAGGTGTATGGTACTGGAGCTAAGGCA
TCGGTTCTTCAACTGCGAAAGTTCATTTTTGAGGTGTGCGACAGTCTTATGAACGTAGCACCAATCAACTACATGTGCG
CCGGTGAAAGAGTGGAATTCGAAGAGGATGGGGCTACGTTGCGACCACATGCAGAATCTCTGCAAGATCTAAAAATAGA
GCTAGTCGCTGCCACCGGTCACAGCAAAAACGGAGCTCTGTCCGTATTTGTGAATTGCATTAATCCTCAAATCATTACG
AGCTTTGAGTTAGACGGGTGCCTTGATGTGTGGACTGTGTTTGATGATGCCACTAAAAAGTCGTCGCGAAACGATCAGC
ATGATTTCATGCTGCTTTCACAAAGGAATTCTACTTTGGTTCTGCAAACAGGACAGGAAATTAATGAGATCGAGAACAC
GGGTTTTACGGTTAACCAGCCGACCATATTTGTCGGTAATCTCGGACAGCAACGGTTCATTGTTCAGGTCACCACCCGG
CATGTCAGATTATTGCAAGGAACTCGGTTAATCCAAAATGTGCCCATTGATGTGGGCTCGCCAGTGGTACAGGTGTCTA
TAGCAGATCCGTATGTTTGCCTGCGAGTGTTAAATGGTCAGGTTATCACATTGGCGCTGCGAGAAACACGTGGAACTCC
TCGTTTAGCTATCAACAAGCATACCATTAGCAGCTCTCCCGCCGTTGTTGCCATTTCGGCGTACAAAGATTTATCAGGA
CTATTCACGGTAAAAGGTGATGATATAAATCTGACGGGCAGCTCAAACAGTGGATTTGGACATAGTTTTGGTGGCTACA
TGAAGGCAGAGCCGAACATGAAGGTGGAGGATGAAGAAGATCTTCTCTACGGCGACGCCGGAAATGCTTTCAAGATGAA
CAGCATGGCGGATTTGGCGAAACAGTCGAAACAAAAGAACTCGGACTGGTGGCGACGTCTGCTTGTGCAAGCAAAGCCC
AGCTATTGGTTAATTGTTGCCCGCCAGAGTGGCACCTTGGAGATCTACTCTATGCCGGACATGAAGCTTGTGTATCTCG
TGAATGATGTGGGCAATGGTGCTATGGTTCTTACGGATGCAATGGAATTCGTGCCCATTTCACTGACTACGCAGGAGAA
CTCGAAGGCGGGTATTGTTCAGGCTTGTATGCCGCAGCATGCTAACTCCCCACTGCCATTGGAATTGAGTGTAATAGGG
TTGGGTCTAAATGGAGAAAGACCTTTATTATTGGTCAGGACTCGAGTAGAGCTCCTTATATACCAGGTGTTCCGATATC
CCAAGGGCCATCTGAAGATACGTTTCCGAAAGCTGGATCAACTGAATTTGCTGGACCAACAGCCGACGCATATCGAATT
AGATGAGAACGACGCACAGGAGGAGATAGAATCTTATCAAATGCAACCAAAGTATGTCCAAAAGCTTCGACCATTCGCC
AACGTTGGAGGACTCTCCGGCGTTATGGTATGTGGTGTCAATCCTTGCTTTGTGTTTCTAACATTCCGAGGAGAACTTC
GCATACATCGGCTGCTCGGTAACGGAGATGTGCGTAGCTTTGCAGCCTTTAACAATGTTAATATTCCGAATGGATTCCT
TTACTTTGACACCACCTATGAGCTTAAGATCTCCGTGTTACCCAGCTACTTGAGTTATGACTCCACTTGGCCGGTGAGA
AAGGTTCCTCTCAGATGTACACCAAGACAACTTGTTTACCATCGCGAGAATCGGGTTTACTGCCTAATCACGCAAACAG
AGGAACCGATGACCAAGTACTATCGCTTTAACGGAGAGGATAAGGAGCTGTCCGAGGAAAGCCGTGGCGAGAGATTCAT
CTACCCCATTGGCTCGCAATTCGAAATGGTATTAATTTCTCCAGAAACCTGGGAAATTGTGCCAGATGCATCAATTTCG
TTTGAGCCCTGGGAGCACGTCACTGCTTTTAAGATCGTTAAGTTGTCCTACGAAGGTACAAGATCAGGACTTAAGGAAT
ACCTTTGCATTGGAACCAACTTCAATTACAGCGAGGATATTACCAGCAGAGGAAATATTCATATTTATGATATTATTGA
AGTGGTTCCCGAACCCGGAAAGCCGATGACCAAATTCAAGATAAAGGAAATATTTAAGAAGGAGCAGAAGGGACCAGTT
TCTGCCATTTCAGATGTTTTGGGTTTTTTGGTCACTGGTCTTGGTCAGAAGATCTATATTTGGCAGCTTCGCGATGGAG
ACCTTATTGGAGTGGCTTTTATAGATACAAATATCTATGTCCACCAGATTATCACCGTGAAATCCCTGATTTTTATTGC
GGATGTTTACAAGTCTATTAGTTTACTGCGCTTCCAGGAGGAGTATCGCACATTGTCGTTGGCCTCGCGAGATTTTAAT
CCGCTGGAGGTTTATGGAATTGAATTCATGGTGGACAACTCCAATCTGGGTTTCCTGGTGACCGATGCCGAGCGCAATT
TAATTGTGTACATGTACCAACCGGAGGCCAGGGAATCACTGGGTGGCCAGAAGCTGCTACGCAAGGCGGATTATCACCT
GGGTCAGGTGGTAAACACCATGTTTCGAGTGCAGTGCCATCAAAAAGGATTGCACCAGCGCCAACCCTTCCTATACGAA
AACAAGCATTTCGTAGTTTATGGAACCCTGGATGGAGCTCTGGGATATTGCTTGCCCCTTCCCGAGAAAGTTTACAGGA
GATTCCTGATGTTGCAGAACGTTCTCCTCTCCTACCAGGAACACCTTTGCGGGCTCAATCCCAAGGAATACCGCACTCT
CAAGTCTTTCAAGAAACAAGGCATCAATCCGTCTCGTTGCGTCATTGACGGAGATTTAATTTGGTCATATCGCCTAATG
GCCAATTCGGAACGCAATGAAGTGGCGAAGAAGATTGGCACGCGGACTGAAGAAATCCTAGCCGATTTGCTGGAGATCG
AACGACTCGCCAGCGTTTTT
>CG10110-PB chr2R:10371257-10375812:-
ATGTTTTCGATGTGCAAGCAGACGCACGCCGCCACGGCGGTGGAGTTTTCGATAGCGTGCCGCTTCTTCAACAATCTGG
AGGAGAACCTGGTGGTGGCGGGCGCCAATGTGCTGAAGGTGTACCGGATAGCGCCCAACGTGGAGGCGGGCCAGCGTCA
AAAGTTGAATCCCAGCGAGATGCGTCTGGCGCCCAAAATGCGACTGGAGTGCCTAGCCACATATACTCTCTACGGCAAT
GTGATGTCGCTGCAGTGCGTCTCACTGGCGGGAGCCATGCGGGATGCGCTGCTGATCAGTTTCAAGGACGCAAAATTGT
CCGTACTGCAGCACGATCCGGATACATTTGCCCTGAAAACCCTCTCACTTCACTATTTCGAGGAAGATGACATACGTGG
CGGCTGGACGGGTCGCTATTTTGTGCCAACAGTTCGCGTGGATCCCGATTCTAGGTGTGCCGTCATGTTGGTCTACGGC
AAACGGCTGGTAGTCCTGCCCTTTCGCAAGGACAACAGTCTAGACGAAATCGAGCTCGCGGACGTGAAGCCAATTAAGA
AGGCCCCGACGGCAATGGTCAGCAGGACGCCTATTATGGCATCTTATCTGATAGCGCTGCGAGATCTAGATGAGAAGAT
CGACAATGTTCTGGACATACAATTCCTGCACGGCTACTATGAACCAACGCTGCTTATACTCTACGAGCCGGTGCGCACC
TGTCCCGGAAGAATAAAGGTTTACCCGATTCAGAAGCCCATTGGTGGTTGTCTGGTGATGACAGTTAACGCTGTAATCT
ACCTCAATCAGAGTGTTCCTCCATATGGCGTCAGTTTAAACAGCTCAGCAGACAATAGCACTGCATTTCCACTGAAGCC
TCAGGATGGCGTTCGGATCAGTTTGGATTGTGCCAACTTTGCTTTTATTGATGTCGACAAGCTGGTAATCTCGCTTCGC
ACTGGAGATCTATACGTGCTCACGCTTTGCGTTGACTCAATGAGAACGGTTAGGAACTTCCATTTCCACAAAGCAGCCG
CCAGTGTGCTAACTAGTTGTATCTGCGTTCTGCACTCCGAATACATATTTTTGGGATCACGTCTCGGAAACTCCCTATT
GCTGCACTTTACCGAAGAGGATCAGAGCACGGTCATTACATTGGATGATGTGGAACAGCAAACGGAGCAGCAGCAAAGG
AATTTGCAGGACGAGGATCAGAATTTGGAGGAAATTTTTGATGTAGATCAATTGGAAATGGCACCCACTCAAGCAAAAT
CGCGTCGCATCGAGGATGAGGAACTAGAGGTGTATGGTACTGGAGCTAAGGCATCGGTTCTTCAACTGCGAAAGTTCAT
TTTTGAGGTGTGCGACAGTCTTATGAACGTAGCACCAATCAACTACATGTGCGCCGGTGAAAGAGTGGAATTCGAAGAG
GATGGGGCTACGTTGCGACCACATGCAGAATCTCTGCAAGATCTAAAAATAGAGCTAGTCGCTGCCACCGGTCACAGCA
AAAACGGAGCTCTGTCCGTATTTGTGAATTGCATTAATCCTCAAATCATTACGAGCTTTGAGTTAGACGGGTGCCTTGA
TGTGTGGACTGTGTTTGATGATGCCACTAAAAAGTCGTCGCGAAACGATCAGCATGATTTCATGCTGCTTTCACAAAGG
AATTCTACTTTGGTTCTGCAAACAGGACAGGAAATTAATGAGATCGAGAACACGGGTTTTACGGTTAACCAGCCGACCA
TATTTGTCGGTAATCTCGGACAGCAACGGTTCATTGTTCAGGTCACCACCCGGCATGTCAGATTATTGCAAGGAACTCG
GTTAATCCAAAATGTGCCCATTGATGTGGGCTCGCCAGTGGTACAGGTGTCTATAGCAGATCCGTATGTTTGCCTGCGA
GTGTTAAATGGTCAGGTTATCACATTGGCGCTGCGAGAAACACGTGGAACTCCTCGTTTAGCTATCAACAAGCATACCA
TTAGCAGCTCTCCCGCCGTTGTTGCCATTTCGGCGTACAAAGATTTATCAGGACTATTCACGGTAAAAGGTGATGATAT
AAATCTGACGGGCAGCTCAAACAGTGGATTTGGACATAGTTTTGGTGGCTACATGAAGGCAGAGCCGAACATGAAGGTG
GAGGATGAAGAAGATCTTCTCTACGGCGACGCCGGAAATGCTTTCAAGATGAACAGCATGGCGGATTTGGCGAAACAGT
CGAAACAAAAGAACTCGGACTGGTGGCGACGTCTGCTTGTGCAAGCAAAGCCCAGCTATTGGTTAATTGTTGCCCGCCA
GAGTGGCACCTTGGAGATCTACTCTATGCCGGACATGAAGCTTGTGTATCTCGTGAATGATGTGGGCAATGGTGCTATG
GTTCTTACGGATGCAATGGAATTCGTGCCCATTTCACTGACTACGCAGGAGAACTCGAAGGCGGGTATTGTTCAGGCTT
GTATGCCGCAGCATGCTAACTCCCCACTGCCATTGGAATTGAGTGTAATAGGGTTGGGTCTAAATGGAGAAAGACCTTT
ATTATTGGTCAGGACTCGAGTAGAGCTCCTTATATACCAGGTGTTCCGATATCCCAAGGGCCATCTGAAGATACGTTTC
CGAAAGCTGGATCAACTGAATTTGCTGGACCAACAGCCGACGCATATCGAATTAGATGAGAACGACGCACAGGAGGAGA
TAGAATCTTATCAAATGCAACCAAAGTATGTCCAAAAGCTTCGACCATTCGCCAACGTTGGAGGACTCTCCGGCGTTAT
GGTATGTGGTGTCAATCCTTGCTTTGTGTTTCTAACATTCCGAGGAGAACTTCGCATACATCGGCTGCTCGGTAACGGA
GATGTGCGTAGCTTTGCAGCCTTTAACAATGTTAATATTCCGAATGGATTCCTTTACTTTGACACCACCTATGAGCTTA
AGATCTCCGTGTTACCCAGCTACTTGAGTTATGACTCCACTTGGCCGGTGAGAAAGGTTCCTCTCAGATGTACACCAAG
ACAACTTGTTTACCATCGCGAGAATCGGGTTTACTGCCTAATCACGCAAACAGAGGAACCGATGACCAAGTACTATCGC
TTTAACGGAGAGGATAAGGAGCTGTCCGAGGAAAGCCGTGGCGAGAGATTCATCTACCCCATTGGCTCGCAATTCGAAA
TGGTATTAATTTCTCCAGAAACCTGGGAAATTGTGCCAGATGCATCAATTTCGTTTGAGCCCTGGGAGCACGTCACTGC
TTTTAAGATCGTTAAGTTGTCCTACGAAGGTACAAGATCAGGACTTAAGGAATACCTTTGCATTGGAACCAACTTCAAT
TACAGCGAGGATATTACCAGCAGAGGAAATATTCATATTTATGATATTATTGAAGTGGTTCCCGAACCCGGAAAGCCGA
TGACCAAATTCAAGATAAAGGAAATATTTAAGAAGGAGCAGAAGGGACCAGTTTCTGCCATTTCAGATGTTTTGGGTTT
TTTGGTCACTGGTCTTGGTCAGAAGATCTATATTTGGCAGCTTCGCGATGGAGACCTTATTGGAGTGGCTTTTATAGAT
ACAAATATCTATGTCCACCAGATTATCACCGTGAAATCCCTGATTTTTATTGCGGATGTTTACAAGTCTATTAGTTTAC
TGCGCTTCCAGGAGGAGTATCGCACATTGTCGTTGGCCTCGCGAGATTTTAATCCGCTGGAGGTTTATGGAATTGAATT
CATGGTGGACAACTCCAATCTGGGTTTCCTGGTGACCGATGCCGAGCGCAATTTAATTGTGTACATGTACCAACCGGAG
GCCAGGGAATCACTGGGTGGCCAGAAGCTGCTACGCAAGGCGGATTATCACCTGGGTCAGGTGGTAAACACCATGTTTC
GAGTGCAGTGCCATCAAAAAGGATTGCACCAGCGCCAACCCTTCCTATACGAAAACAAGCATTTCGTAGTTTATGGAAC
CCTGGATGGAGCTCTGGGATATTGCTTGCCCCTTCCCGAGAAAGTTTACAGGAGATTCCTGATGTTGCAGAACGTTCTC
CTCTCCTACCAGGAACACCTTTGCGGGCTCAATCCCAAGGAATACCGCACTCTCAAGTCTTTCAAGAAACAAGGCATCA
ATCCGTCTCGTTGCGTCATTGACGGAGATTTAATTTGGTCATATCGCCTAATGGCCAATTCGGAACGCAATGAAGTGGC
GAAGAAGATTGGCACGCGGACTGAAGAAATCCTAGCCGATTTGCTGGAGATCGAACGACTCGCCAGCGTTTTT
>CG10112-PA chr2R:10385144-10387602:-
ATGTACAAATTCGTGTTGATCGCCAGCCTGCTGGTCGCCGTCTGCATGGCAGCTCCTCCCCGCGAGGAAACCGAAGCCG
AGAAGTTAGAGAGGGAGGAGTACGAGAATTATCAGAATGAAAACGCCCACTACTCATTCAATTCCCAAGTGGATGATAA
CATCAACGATGGACAAATCTCGCGTACCGAGGAGCGCGAAGGAGGCACTGTTCGTGGTTCCTACAGCTACTTCGATGGC
TATGTGAAACGCCGTGTTGAATACATTGCCGATAAGAATGGCTACAGGGTGCTCAAGGACGAGATGGAGGAGGCCGGCA
ATGGCCCAGTGTTCAACCCCGAAGGCCAAGCCGTCGTGGAGGGATCTCTGATTGGCAAATACTCCATCAAGTTGGACAA
GACCGACGACGAGAAGCACTACAAGGACATTCATGCC
>CG10113-PA chr3R:7600735-7602886:-
ATGGCCAGCCAAATGAGCTTAGCGGATGGTTTCCAGGCTCCAAGTGCCGGAGTACAGCCGCACCTGCAGCCATGGGAGG
CACATGCGTGGTCCCCGGAACGCCTGGGCTCCATGTACTCCGACTGGGCGATGCACTTCTTCAGCCAACAGCGGTACGC
GAACGGACTTCGCTATTTCAATAACGCCCTGGATCTGAATCCATTCAATGCCAGAGCTCTGATGCGCCGAAGCCAGCTG
AAAAGATCCATGGGCCTGGCCCCCGACGCTCTGAAGGATTGCTCCCACGCAGAGGATCTGCTGATGAGCCGAAGGCCAC
CAGTAGTCAATCCCAATGTCAGTCTGGAAGTCTGCGATGCGCTGTACGAGTCCAATCGGCTGGAGAACTCGAAAATAAA
TCTGCATTGTCATTTAAAGCGATTTAGCTCCGCACAAAGAGGTCCTGTTGTCGACCGTCTTAATGTGTTAAATGAGAAC
TTTCGAGACACATTATCAGATGATACCACCATGTCTGTGCAGCGCCTTATCAATCGCATGATGGATAGTTTGGCTAAGG
AATCCAAGGATATGAAGGATACTTGCGACGTGATTAGCATAATGGAAAAGGAGGAAGCCCATTTGTCCCCGCTGGAAAT
AGCCAGGCGAAAAAGGCATTTTAAGATATATAACCAGTCGTATCTGAGCAAGTGCTGGGTGGATAAAATGCTGCATACC
CGAAATCCCATGTACGCCTTGCATCAACAGAAATATCCCAACGAGGCATTTTATAATAAGCACCGGGAGGAAAATCTGT
ATCGCATTCAGTACCAGACAAGGCGAAATATGTTCAAGATTCTGCGCAGTATTCGATTGCTGATTCGTGTTGGAGAACT
CAATAAACTAACCACATTTATTGAGGAGGTCATGGGCGACTATGTCACCATTAAGACGAATCGCGTAATGCCGTGGAAA
TTTGAATTCACTAATGAGGTCTACAACTACCTAGGTCTAGCCCGCATTAATGAATACAAAATCCCCAGCAATATGACTG
TCTTGCAGGGAAGACAACGTCTTCTGACACTTTTCAGACTGCCGCTCAATAATAATCTGGACATAAAGAAATCAAAGAC
AAAACGATCGAGTACTCTTCATATAACAAGATCGGGCACCACCGATCCCAAAGCTGAGCACTTTAAGAAACAGGTGGTT
CGACTGGAGAATCGGATGCGGTTTGCCGAGTATCACATTGAACGCGCCTATCTACTGCATGAATTGGCCCAAGAGCATC
TGAATTTTAACTCATTCGATGGAGCTTGCTCCATGGCACGTATTGCCCTGGAGGAGGCCATCAAATGCAAGAGTGTAGT
TTGGAGCTTCCTGAGTCTCATGGTTATATGCAAGGCCCACGCAATTCTGGGGAAAATCGAACGGGAAAAGGATATTCTG
GCCGAAGCCTTCGAGCTGGCCAAGAAAATGAAGAACCTAGATCTGTGCTTGTTCATCGATATCTGCATTAAAGTTAATG
CGGAGGAGATGGAAATGAAGCGCATGGTTACTACAGATTTGACTGCTAGGAGACAAAAGTTTGGCTCAAAAATGTTCCA
AAGCAACGATCAGGTGAATGAGGATCGCAACCAAATTACC
>CG10116-PA chr3L:13694079-13695056:-
ATGCAGACCGGCGTACAACTAACTTTGTTATTGACCCTCACAATAGCAGTGGTCTATGGAGAGACGGGTTTTTTCCTGA
GCACACGCCGCGTCCAGGAAAATCCGCAGCAAGTTGAGGCCGAGGTGGAGGCTCTGGTAAGGAGCTCCTTCTATGCCGC
CGATCCAGCAGTCTTGGCCATTCCCCGCTGGCTTGGAAACATTTCCTCACCGGAGATCTCCGCCGTGGTTTCCGCCCGA
CTTCAGCAGCAGGACAGCAATATATTCAGTGTGGATCTAACCGAGGCCAGTGATGAAACAGAGATCATCGACAGCGTGG
CCAGCTTGGTGATCGTTCTTAACAATCAATTTGATGTGCCACTCGATCGCATTTTGGTCGTGGGTTTTGCGGAGGGCGT
CCATTTGGCAGGTGGAGTGGCTGTCAAGGTGCAGCAGCAACTGGGTCGTCAGTTGTCCCAGATAACAGCCCTTGATCCT
TCCTCTGGCAAAGATCTAGACCACAAGCTATCCCAGGCCGATGCTGAGTTTGTGGAGGTTGTGCACACAAATGCCGGAG
GAGAGGGCACTTGGGAGCAACTGGGTCATGTGGACTACTATCCAAACGGAGGACAAACACAGCCTGGCTGCTCCACGGA
CTCCTGTTCGCACGAGAGAGCCTTCGAGCTGCTCGCCGAGATGTGGTCGCCGGAGAATGACTTTGTGAGTGCCCGCTGT
GGTACAGTGGAGTCTTTAAGCGCCTCCAGCTGCCGCTGGTCTACCCACAAAATGGGCCAGAAAGAGGAGGAGCAGCCTG
CCTCGGGCATCTATTTCCTGGAGACTCGACAGTCCTCGCCCTACTCCCGTGGAGCCTACTTCATAAGCTTCCTG
>CG10117-PA chr2R:10400581-10460809:+
ATGCAGGCCAAAAAGCGTTATATTTTGGTCTTTGTTTCCTGCGCTTTTTTGGCCTACGCCTATTTCGGTGGATATCGCC
TGAAAGTTTCGCCTTTGAGACCACGTAGAGCCCAGCACGAATCGGCCAAGGACGGCGGAGTCCAACCCCACGAGCAGTT
GCCCAGCTTCCTGGGCTCCCACGATCAGCAGGAACTCAAACTGCTGCAGAGCAATCAATCGAAGAGTTTGGAGAGCTCC
AAACAGCTGGTCCCCCGTAAACCTGACTGCCGCATGGAGACCTGTTTCGATTTTACCCGGTGTTATGATCGCTTTTTGG
TCTATATATATCCACCGGAGCCACTCAACTCACTGGGCGCTGCCCCGCCCACCTCGGCCAACTATCAAAAGATACTCAC
TGCCATCCAGGAATCGAGATATTATACCAGTGATCCTACGGCCGCCTGTCTGTTTGTACTCGGTATCGATACCCTGGAT
CGGGATTCGCTATCCGAGGATTATGTTCGGAATGTGCCATCCAGATTGGCGAGATTGCCGTATTGGAACAATGGGAGGA
ACCACATCATCTTCAATCTGTACTCGGGTACTTGGCCGGATTATGCGGAGAACTCTTTGGGTTTCGATGCGGGCGAGGC
CATTTTGGCCAAGGCCAGCATGGGAGTGCTCCAACTGCGACACGGATTCGACGTCAGCATCCCGCTCTTCCACAAACAG
TTCCCGCTGAGGGCCGGCGCCACAGGATCCGTGCAGTCCAACAATTTTCCCGCCAACAAGAAGTATCTGCTGGCCTTCA
AGGGAAAGCGATACGTGCACGGCATTGGTTCGGAGACGCGCAACTCGCTCTTCCATTTGCACAACGGACGCGACATGGT
CCTGGTCACCACCTGTCGCCACGGGAAGAGTTGGCGGGAGCTGCAGGATAATCGCTGCGACGAAGACAACCGGGAATAC
GACAGATACGACTACGAGACCCTACTGCAGAATTCCACTTTCTGCTTGGTGCCGCGCGGACGTCGTTTGGGTTCCTTTA
GATTCCTTGAAGCCTTGCAGGCTGGTTGCATTCCCGTGCTATTGTCCAATGCCTGGGTGTTGCCGTTTGAATCGAAAAT
CGATTGGAAGCAGGCCGCCATTTGGGCCGATGAGCGCCTCCTGCTGCAGGTGCCCGACATTGTGCGCTCCATACCGGCG
GAACGCATCTTCGCCCTTCGCCAGCAGACGCAGGTCCTGTGGGAACGCTACTTCGGCTCCATTGAGAAAATCGTCTTCA
CAACATTCGAGATCATACGCGAACGCTTGCCGGATTATCCGGTGCGGAGCAGCCTGGTGTGGAACAGCTCGCCGGGCGC
CCTGCTCACGCTGCCCACCTTCGCCGACAGCTCAAGGTACATGCCGTTTCTGCTGAACTCGATGGGTGCGGAGCCGCGT
CACAACTACACGGCGGTTATCTACGTGCAGATTGGCGGCGCCCTGGGACCGAATGCAGCGCTCTACAAGCTAGTCAGGA
CCATCACGAAGAGCCAGTTCGTGGAGCGGATCCTTGTTCTTTGGGCAGCCGATCGGCCACTGCCGTTGAAGAAACGCTG
GCCCCCCACCAGCCACATACCCTTGCACGTGATTTCCCTGGGGGGCAGCACGAGGAGTCAGGGTGCTGGACCCACAAGC
CAGACGACTGAGGGACGACCGAGCATATCACAACGATTCCTGCCCTACGAAGAGATTCAGACGGATGCCGTTCTCTCCC
TGGATGAAGATGCCATACTCAATACGGATGAACTGGACTTTGCCTACACGGTGTGGCGGGATTTTCCCGAGCGCATCGT
TGGCTATCCGGCAAGAGCTCACTTCTGGGATGATTCCAAGAACGCCTGGGGTTACACGTCCAAGTGGACGAACTACTAT
TCGATTGTGCTAACTGGGGCGGCCTTCTACCACCGCTACTACAACTACTTGTACACCAATTGGCTGTCGTTGCTGCTAC
TTAAGACTGTACAGCAGTCCTCCAACTGCGAGGACATCCTAATGAACCTGCTGGTCTCGCACGTGACCAGGAAGCCGCC
TATCAAGGTGACGCAGCGCAAGGGCTACAAGGATCGGGAGACGGGTCGTTCGCCCTGGAACGATCCCGATCACTTCATC
CAGCGCCAGAGCTGCTTGAATACCTTTGCGGCCGTGTTTGGCTATATGCCGCTGATACGTTCCAATTTGCGCATGGATC
CCATGCTGTATCGTGATCCAGTTTCCAATTTGCGCAAGAAATACCGCCAGATCGAGTTGGTCGGCAGC
>CG10118-PA chr3L:7399926-7403923:-
ATGATGGCCGTTGCAGCAGCCCAAAAGAACCGCGAGATGTTCGCCATCAAGAAATCCTACAGTATTGAGAATGGTTATC
CATCCCGCCGTCGCAGCCTGGTGGATGATGCCCGTTTCGAGACCCTGGTGGTCAAGCAGACCAAACAAACCGTCCTCGA
GGAGGCCCGCAGCAAGGCAAATGATTACGGTCTCACCGAGGACGAGATTTTGTTGGCCAATGCCGCCTCCGAATCCGCC
GAAGCTGAGGCTGCCATGCAGAGTGCCGCTTTGGTGGTGCGCCTCAAGGAGGGCATCTCCTCCCTGGGTCGCATCCTTA
AGGCCATCGAGACGTTCCACGGCACCGTCCAGCATGTGGAGTCCCGCCAGTCGCGCATGGAGGGCGTGGACCATGATGT
CCTCATCAAGTTGGACATGACCCGTGGCAATCTGCTGCAACTGATCCGTTCGCTCAGGCAGTCGGGCTCCTTCAGCAGC
ATGAATCTGATGGCCGACAATAATCTGAATGTCAAGGCTCCGTGGTTCCCGAAACACGCCTCCGAGTTGGACAACTGCA
ACCATCTGATGACCAAGTACGAGCCCGATTTGGACATGAACCATCCCGGATTTGCCGACAAGGTTTACCGCCAGCGTCG
CAAGGAGATCGCCGAGATTGCTTTCGCCTACAAGTACGGAGACCCGATCCCATACATCGACTACTCCGATGTGGAGGTC
AAGACCTGGCGTTCGGTGTTCAAGACCGTTCAGGATCTGGCTCCCAAGCACGCCTGTGCCGAGTACCGTGCCGCCTTCC
AGAAGCTCCAGGATGAGCAGATCTTCGTGGACAACCGTCTGCCCCAGTTGCAAGAGATGTCCGACTTTCTGCGCAAGAA
CACCGGATTCTCTCTGCGTCCTGCCGCCGGTCTTTTGACCGCCCGGGACTTCCTCGCCTCCCTGGCCTTCCGCATCTTC
CAGAGCACCCAGTATGTGCGCCACGTCAACTCACCATACCACACCCCCGAGCCCGACTCCATTCACGAGCTGCTGGGTC
ACATGCCCCTGCTGGCCGATCCCAGCTTCGCCCAGTTCTCGCAGGAGATTGGACTGGCCTCGCTGGGTGCCTCCGACGA
AGAAATCGAGAAGCTGTCCACGGTATACTGGTTCACTGTTGAGTTCGGTCTCTGCAAGGAACATGGTCAGATCAAGGCC
TACGGCGCTGGACTCCTGAGCTCCTACGGTGAGCTCCTCCATGCCATCAGCGACAAGTGCGAGCACCGCGCGTTCGAGC
CCGCCTCCACTGCCGTGCAGCCCTACCAGGATCAGGAGTACCAGCCCATCTACTATGTGGCCGAGAGCTTCGAGGATGC
CAAGGACAAGTTCCGCCGCTGGGTGAGCACCATGTCGCGTCCCTTCGAGGTGCGTTTCAATCCGCACACCGAGCGCGTC
GAGGTCCTGGACTCCGTGGACAAGCTGGAGACTCTGGTGCACCAGATGAACACGGAGATTTTGCATCTGACCAATGCCA
TCTCCAAGTTGCGACGCCCATTC
>CG10118-PB chr3L:7399926-7403923:-
ATGATGGCCGTTGCAGCAGCCCAAAAGAACCGCGAGATGTTCGCCATCAAGAAATCCTACAGTATTGAGAATGGTTATC
CATCCCGCCGTCGCAGCCTGGTGGATGATGCCCGTTTCGAGACCCTGGTGGTCAAGCAGACCAAACAAACCGTCCTCGA
GGAGGCCCGCAGCAAGGCAAATGACGATTCCGTGGAGGATTGCATTGTGCAGGCTCAGGAGCACATTCCCTCCGAGCAC
GATGTGGAGCTCCAGGACGAGCAGGCCAATCTGGAGAACCTGCCATTGGAGGAATATGTTCCAGTTGAGGAGGATGTTG
AGTTCGAGAGCGTTGAGCAGGAGCAGCAGCAGTCCCAGGAGCCAGAAGGCAACCAACAGCCGACCAAGAACGATTACGG
TCTCACCGAGGACGAGATTTTGTTGGCCAATGCCGCCTCCGAATCCGCCGAAGCTGAGGCTGCCATGCAGAGTGCCGCT
TTGGTGGTGCGCCTCAAGGAGGGCATCTCCTCCCTGGGTCGCATCCTTAAGGCCATCGAGACGTTCCACGGCACCGTCC
AGCATGTGGAGTCCCGCCAGTCGCGCATGGAGGGCGTGGACCATGATGTCCTCATCAAGTTGGACATGACCCGTGGCAA
TCTGCTGCAACTGATCCGTTCGCTCAGGCAGTCGGGCTCCTTCAGCAGCATGAATCTGATGGCCGACAATAATCTGAAT
GTCAAGGCTCCGTGGTTCCCGAAACACGCCTCCGAGTTGGACAACTGCAACCATCTGATGACCAAGTACGAGCCCGATT
TGGACATGAACCATCCCGGATTTGCCGACAAGGTTTACCGCCAGCGTCGCAAGGAGATCGCCGAGATTGCTTTCGCCTA
CAAGTACGGAGACCCGATCCCATACATCGACTACTCCGATGTGGAGGTCAAGACCTGGCGTTCGGTGTTCAAGACCGTT
CAGGATCTGGCTCCCAAGCACGCCTGTGCCGAGTACCGTGCCGCCTTCCAGAAGCTCCAGGATGAGCAGATCTTCGTGG
ACAACCGTCTGCCCCAGTTGCAAGAGATGTCCGACTTTCTGCGCAAGAACACCGGATTCTCTCTGCGTCCTGCCGCCGG
TCTTTTGACCGCCCGGGACTTCCTCGCCTCCCTGGCCTTCCGCATCTTCCAGAGCACCCAGTATGTGCGCCACGTCAAC
TCACCATACCACACCCCCGAGCCCGACTCCATTCACGAGCTGCTGGGTCACATGCCCCTGCTGGCCGATCCCAGCTTCG
CCCAGTTCTCGCAGGAGATTGGACTGGCCTCGCTGGGTGCCTCCGACGAAGAAATCGAGAAGCTGTCCACGGTATACTG
GTTCACTGTTGAGTTCGGTCTCTGCAAGGAACATGGTCAGATCAAGGCCTACGGCGCTGGACTCCTGAGCTCCTACGGT
GAGCTCCTCCATGCCATCAGCGACAAGTGCGAGCACCGCGCGTTCGAGCCCGCCTCCACTGCCGTGCAGCCCTACCAGG
ATCAGGAGTACCAGCCCATCTACTATGTGGCCGAGAGCTTCGAGGATGCCAAGGACAAGTTCCGCCGCTGGGTGAGCAC
CATGTCGCGTCCCTTCGAGGTGCGTTTCAATCCGCACACCGAGCGCGTCGAGGTCCTGGACTCCGTGGACAAGCTGGAG
ACTCTGGTGCACCAGATGAACACGGAGATTTTGCATCTGACCAATGCCATCTCCAAGTTGCGACGCCCATTC
>CG10119-PA chr2R:10447661-10452040:-
ATGTCAGCACGCCGCGTCACATTGAACACACGCGTCTCGCGCGCCTCCACCTCCACGCCGGTGGGCGGGGCATCCACCT
CCTCAAGGGTGGGCGCCACCTCACCCACCTCGCCCACGCGCACCAGCCGGCTGCAGGAGAAGGAGGAGCTGCAGCACCT
GAACGATCGCCTGGCCTGCTACATCGATCGCATGCGCAACCTGGAGAACGAGAACAGCCGGCTCACCCAGGAACTGAAT
CTCGCCCAGGATACCGTCAACCGGGAGACCTCCAATCTGAAGGCGGTCTATGAGAAGGAGCTGGCCGCCGCCCGCAAGC
TGCTCGATGAGACCGCCAAGGAGAAGGCCAAGCTGGAGATCGATATCAAGCGTCTCTGGGAGGAGAACGACGACTTGAA
GCCGAGACTCGACAAAAAGACGAAGGAGGCAACAGTGGCCGAGAACAATGCCCGCCTGTATGAGACGCGCTACAATGAT
GTGAATGGCAAGTACAACCAGTCCTTGGCCGATCGCAAGAAGTTCGAGGACCAGGCCAAGGAGCTCGCTTTGGAGAACG
AACGCCTGCGCCGCCAATTGGATGATCTTCGCAAGCAGCTGGAGGCGGAAACGTTGGCCCGCGTCGACCTGGAGAACCA
GAACCAGAGCCTGCGCGAGGAGCTGGCCTTCAAGGATCAGGTGCACACCCAGGAGCTCACCGAGACCCGATCCCGTCGC
CAGATCGAGATCAGCGAGATCGACGGCAGACTGTCGCGCCAATACGAGGCCAAGCTGCAGCAATCGCTCCAGGAACTCC
GCGATCAGTACGAGGGTCAAATGCGCGCCAATCGCGAGGAGATCGAGCTGCTGTACGACAATGAGATCCAGAACCTCAA
GGCTGCCGCCAATAGGGCTGCCCAGGGATCCGCTCATGCCACCGAGGAAGTTCGTCTCATGCGCACCAAGATCGACGGC
TTGAACGCCAAGCTGCAGGATCTGGAGAACACCAATGCTGGCTTGAATGCTCGCATTCGGGAGCTGGAGAACCTCTTGG
ACACGGAGCGCCAGCGCCACAACCAGTACATCGCCTCCTTGGAGGCCGAATTGCAGCGCATGCGCGACGAGATGGCTCA
CCAGCTGCAGGAGTACCAGGATCTGATGGACATCAAGGTGTCGTTGGACCTCGAGATTGCCGCTTACGACAAGTTGCTG
TGCGGTGAGGAGCGTCGTCTGAACATCGAGTCGCCCGGACGTCCGACTGCCGATTCCGGAATCTCCAGCAATGGCAGCC
ACCTGACCGCCAGTGCCAGTTCCCGATCCGGCAGGGTCACGCCCAGTGGACGTCGCTCGGCTACACCTGGCATCTCTGG
ATCCAGCGCCGTGAAGCGTCGCCGCACCGTGATCGATGAGAGCGAGGATCGCACCCTGTCCGAGTACTCGGTGAATGCC
GCCGCCAAGGGAGATCTGGAGATCATTGAGGCGGACGTGGAGGGACGCTTCATCAAGCTGCACAACAAGGGTACCGAGG
AGATCAATCTGACGGGCTGGCAGCTAACTCGCATTGCCGGCGACGAGGAACTGGCCTTCAAGTTCTCGCGAGGATCGAA
GGTGCTTGGCGGTGCCAGTGTCACCATTTGGTCCGTCGATGCGGGAACCGCACACGATCCACCCAACAACCTGGTGATG
AAGAAGAAGTGGCCGGTGGCCAACTCGATGCGATCGGTGCTGGCCAATGCCGACAAAGAGGATGTTGCCAGCTACGACC
GTGTCCGTGCTAACGTTTCCAGCCACACCTCGCGCCATCGCAGCAGCGGCACGCCCAGCACGGGCTTTACCCTCGGTTC
CGGAGCTGGCTCCACTGGCGTGAGGAGTCTCTTCTCCCTGCTCTTT
>CG10120-PA chr3R:13524512-13531848:-
ATGTACTCGATCCTACGACGCTGTTCCGGAATCAGAAAAACCTTTGGACTCACGCCGGTATATCCCACTGCCAACAATT
CCCAAAGTCCTTCCAATGGCCAAATAACGCCTCTGCACACACACAGTTGCGGCAAAGAGCGCGAGCAGGGCTACTACAC
GAAGAGCAACAACAACAACCATGAGAGAGAGAGCCAGAGCTGTTGTAGTAGCAGTAGTCGTGTGTGTAAAAATCATACG
ACTACAACGACAACCACACTCGAATACGAACTTTCCAATTTCGCAAAACTAACGACACGAATCACAACGCAAAGTGCCG
CCGAAGTCGCCACATCGCCGCATACGGTTACGGACACGGACAGGTACAGGGATACGGATACGGATCAGGGTAATTTACC
TACAGCCACCGATTTGGAACTGCCCAAGGGTTTGCCGTTATCCTCGCGACATCACTGGAATCAGCTGCAGAGCAGCTTG
CACGCCCTCCACCACCAGCAACAACAACAGCAACAGCAACTACGTTCGTATAGCTCCACTAGCCACACAAATTTGGAGG
ACAAGATGAGCAATCCCGCTTCGAAAGTGAATGAATACGCGAACCGCGATCGCCTGGGCCTTTGGGGCACTGGTGACAA
CGAGGTGGTCGGCAGCATCTCCGGATTTGCCCGACTTTACGACAAGCGCTACTCAAAGGGCCTGGCCTTCACTCACGAG
GAGCGCCAGCAGTTGGGCATCCATGGCCTGCTGCCCTACGTAGTCAAGGAGCCCAGTGAGCAGGTGGCGCACTGCCGCG
CTCTGCTGGAAAGACTGGAGCAGGATCTCGACAAGTACATGTACCTGATCAGCCTGTCGGAGAGGAACGAGCGCCTCTT
CTACAATGTGCTCAGCTCGGACATCGCCTACATGATGCCTCTGGTGTACACGCCCACCGTGGGATTGGCCTGCCAGCGC
TACAGCTTGATCCACCAGAACGCCAAGGGCATGTTCATATCCATCAAGGACAAGGGACACATCTACGACGTGCTGAAGA
ACTGGCCGGAAACTGATGTTCGTGCCATTGTTGTCACGGACGGCGAGCGCATTCTGGGACTGGGAGATCTGGGCGCCAA
TGGCATGGGAATACCCGTGGGCAAACTGTCCCTGTATACGGCCTTGGCGGGCATTAAGCCATCGCAGTGCCTGCCCATC
ACCCTGGATGTGGGCACCAATACCGAATCCCTGCTGGAAGATCCCCTGTACATCGGTCTGCGCGAACGCAGGGCCACTG
GAGATCTGTACGATGAATTCATCGATGAGTTCATGCACGCCTGCGTCCGTCGCTTTGGCCAAAACTGCCTTATCCAGTT
CGAGGACTTTGCCAACGCCAACGCGTTCAGGCTGTTGTCCAAGTACCGGGACACTTTCTGCACTTTCAACGACGATATT
CAAGGAACCGCCTCGGTGGCCGTGGCTGGACTGCTGGCCTCGCTTAAGATTAAGAAGACCCAGCTGAAGGATAACACGC
TGTTGTTCCTGGGCGCCGGAGAAGCGGCTCTTGGTATTGCCAACCTGTGCCTGATGGCCATGAAGGCGGAGGGTCTCAC
CGAGGAGGAGGCCAAGGCCCGCATCTGGATGGTGGACAGCCGTGGTGTCATCACCCGCGATCGCCCAAAGGGCGGACTC
ACCGAACACAAACTGCACTTTGCCCAGCTGCACGAACCCATTGACACTTTGGCAGAGGCGGTGCGCAAGGTACGTCCAA
ATGTCCTGATCGGAGCAGCTGCGCAGGGTGGAGCCTTCAACCAGGAGATCCTCGAGCTGATGGCCGATATCAACGAGAC
ACCCATCATCTTTGCACTGTCCAATCCGACCAGCAAAGCGGAGTGCACCGCCGAGGAAGCGTATACTTACACCAAGGGG
CGCTGCATCTTTGCCAGTGGATCGCCTTTTGCTCCCGTGACGTACAACAACAAGAAGTTCTACCCGGGTCAGGGCAACA
ACTCCTACATTTTCCCTGGCGTCGCACTGGGTGTTCTGTGTGCCGGCATGCTGAACATTCCCGAACAGGTGTTCTTGGT
CGCAGCCGAGCGCTTGGCCGAGCTCGTGTCCAAGGATGACTTGAGCAAGGGCAGCTTATATCCACCACTCAGCTCCATC
GTCAACTGCTCGGTGGCCATTGCCGAAAAGATTGTGGAGTATGCCTACAAGAACGGATTGGCCACTGTTCGCCCGGAGC
CGGTCAATAAGCTGGCGTTCATCAAGGCCCAGATGTTCGATCTGGACTATCCGCGATCCGTGCCCGCCACCTATAAGAT
G
>CG10120-PB chr3R:13524512-13533399:-
ATGGGTAATTCCAGTTCCATTTGCGCCGATCGCAATGTCATAACAAATTTCGATGAAAATGGCACGCCGGTATATCCCA
CTGCCAACAATTCCCAAAGTCCTTCCAATGGCCAAATAACGCCTCTGCACACACACAGTTGCGGCAAAGAGCGCGAGCA
GGGCTACTACACGAAGAGCAACAACAACAACCATGAGAGAGAGAGCCAGAGCTGTTGTAGTAGCAGTAGTCGTGTGTGT
AAAAATCATACGACTACAACGACAACCACACTCGAATACGAACTTTCCAATTTCGCAAAACTAACGACACGAATCACAA
CGCAAAGTGCCGCCGAAGTCGCCACATCGCCGCATACGGTTACGGACACGGACAGGTACAGGGATACGGATACGGATCA
GGGTAATTTACCTACAGCCACCGATTTGGAACTGCCCAAGGGTTTGCCGTTATCCTCGCGACATCACTGGAATCAGCTG
CAGAGCAGCTTGCACGCCCTCCACCACCAGCAACAACAACAGCAACAGCAACTACGTTCGTATAGCTCCACTAGCCACA
CAAATTTGGAGGACAAGATGAGCAATCCCGCTTCGAAAGTGAATGAATACGCGAACCGCGATCGCCTGGGCCTTTGGGG
CACTGGTGACAACGAGGTGGTCGGCAGCATCTCCGGATTTGCCCGACTTTACGACAAGCGCTACTCAAAGGGCCTGGCC
TTCACTCACGAGGAGCGCCAGCAGTTGGGCATCCATGGCCTGCTGCCCTACGTAGTCAAGGAGCCCAGTGAGCAGGTGG
CGCACTGCCGCGCTCTGCTGGAAAGACTGGAGCAGGATCTCGACAAGTACATGTACCTGATCAGCCTGTCGGAGAGGAA
CGAGCGCCTCTTCTACAATGTGCTCAGCTCGGACATCGCCTACATGATGCCTCTGGTGTACACGCCCACCGTGGGATTG
GCCTGCCAGCGCTACAGCTTGATCCACCAGAACGCCAAGGGCATGTTCATATCCATCAAGGACAAGGGACACATCTACG
ACGTGCTGAAGAACTGGCCGGAAACTGATGTTCGTGCCATTGTTGTCACGGACGGCGAGCGCATTCTGGGACTGGGAGA
TCTGGGCGCCAATGGCATGGGAATACCCGTGGGCAAACTGTCCCTGTATACGGCCTTGGCGGGCATTAAGCCATCGCAG
TGCCTGCCCATCACCCTGGATGTGGGCACCAATACCGAATCCCTGCTGGAAGATCCCCTGTACATCGGTCTGCGCGAAC
GCAGGGCCACTGGAGATCTGTACGATGAATTCATCGATGAGTTCATGCACGCCTGCGTCCGTCGCTTTGGCCAAAACTG
CCTTATCCAGTTCGAGGACTTTGCCAACGCCAACGCGTTCAGGCTGTTGTCCAAGTACCGGGACACTTTCTGCACTTTC
AACGACGATATTCAAGGAACCGCCTCGGTGGCCGTGGCTGGACTGCTGGCCTCGCTTAAGATTAAGAAGACCCAGCTGA
AGGATAACACGCTGTTGTTCCTGGGCGCCGGAGAAGCGGCTCTTGGTATTGCCAACCTGTGCCTGATGGCCATGAAGGC
GGAGGGTCTCACCGAGGAGGAGGCCAAGGCCCGCATCTGGATGGTGGACAGCCGTGGTGTCATCACCCGCGATCGCCCA
AAGGGCGGACTCACCGAACACAAACTGCACTTTGCCCAGCTGCACGAACCCATTGACACTTTGGCAGAGGCGGTGCGCA
AGGTACGTCCAAATGTCCTGATCGGAGCAGCTGCGCAGGGTGGAGCCTTCAACCAGGAGATCCTCGAGCTGATGGCCGA
TATCAACGAGACACCCATCATCTTTGCACTGTCCAATCCGACCAGCAAAGCGGAGTGCACCGCCGAGGAAGCGTATACT
TACACCAAGGGGCGCTGCATCTTTGCCAGTGGATCGCCTTTTGCTCCCGTGACGTACAACAACAAGAAGTTCTACCCGG
GTCAGGGCAACAACTCCTACATTTTCCCTGGCGTCGCACTGGGTGTTCTGTGTGCCGGCATGCTGAACATTCCCGAACA
GGTGTTCTTGGTCGCAGCCGAGCGCTTGGCCGAGCTCGTGTCCAAGGATGACTTGAGCAAGGGCAGCTTATATCCACCA
CTCAGCTCCATCGTCAACTGCTCGGTGGCCATTGCCGAAAAGATTGTGGAGTATGCCTACAAGAACGGATTGGCCACTG
TTCGCCCGGAGCCGGTCAATAAGCTGGCGTTCATCAAGGCCCAGATGTTCGATCTGGACTATCCGCGATCCGTGCCCGC
CACCTATAAGATG
>CG10121-PA chr3L:7373647-7376168:-
ATGGGTTTCATTGCGGATCGCATGCCGCGTGTCAACAGGACGTTGGTCTCGCTCAAGTTTGTTGTGTACTTCGTCATAA
CCGGTCTCACAGCTTTGCATGTCCTGCATGCCACCAAGCCGCTGTTGCTGGGACTAAGTTTCGCGGAATACCGAACCGT
TACCATTTGGGCGCCATTCGTCTCCATTTTGGGTCCTTTGATCGTTGGTCCCTTGGCTGATCGATTGGCTGCCAAGAAC
CCGAACACTTTTGGAAGGACACTACGAGTGCTAACTGCTGTCTGTCTGCTGATCTCGGCCCTCATCTATGCCTTTCTGT
TTGCCGTGCCGGAAGTTACACGGCCGGGCGTGGTCCGTGAGCCACTGGTTAGCTTTGGCTGCGATGAAACTGGAGGATT
CTTGTTCCAGGAGCGCTGCGGCTCCAACTCCAGTTGCAGCCGGTGGGAACAGAAGGAGGGCAAAATCAACCTGACGGGC
TGCACGTACAGTTGCCAGAATCCCAAGCTCTATGAGCCACTCTATGTGGCTTGGTTGGCTGGAGTACCCACAGTGGCTC
CTTCCACAGAGCAGAGTTCGGAGTTCGACTACGAGGATGAGGGCAGTACTGCGGTCACCGAGAGCTTGCGCACCAGGAG
GGACTTGGAGAGCTCGGATCCGGCGGATAGTGCTGGTGTGGAGGCCATTAGTGGCGAGGTTCCTCATCATCGGTCCATC
AGACAGGTCAAGAAACCCCCCACCAAGGTGTATGTCCAGCCCCCACATGTCTGCCTAACGCAGCGGAACCAGAACGGCG
ACGATGTGGTGAAGCACTGCCACGCCTACACTGAGGACACCAAAAGTGTGGTGATGGATGCCATCATGGGCTCAGCGAT
CAGCCAGGAGGAGCACTACGATGACTACGAAGGATGGTGCCAGTATCCACTTGAGGGTTTCCAGTGCCACATTCCCGAG
GAGCAGGTGAACTACATGAAGGAGTTCAAGCACTACATGCAGAACGACAACAGCTGCAAGCCCATGATCGAATGCCAAG
TGGTGAATCCCTACCACGATTTGAGTGTGCTTTCGGACAGCGAGTGCAAGAATAGCACCGGCTATATCTACGACACTAT
CGCGATCTATACGACCATTCGTCTGATTGGAGACATTTTTCCCATGGCTGCCCTGACTCTTCTGAACACGGCGATCGTG
ATCGCAGTTCGTGAGACCTCCGAGGGGAGGGGTGAGGTGTGCCGCCAGTATGTTTGGGGCGCCATTGGCTATGTGTTTT
TCCTCTCCCCGCTGGATAAGATCTTCTTCCAGCAGGAGCCCAATTATAATGGTGCCCAGGCTGCACTTCTCATATTTAT
CGTATACTTTGTCGTGGGTGCTGTGGTGCTACTCTGTGCCAAACAGATGCCGCTGAGTCCGCCGGAATGGTGGTGGCAC
ACAAAGACCGGAATGCTGGTGGTGCCCATGTCCGCCATCCGTCGCTATACGCCCGAAATCTTGGTGCTCACACTGGTGT
CCATTCTTTTTGGCACCTTCTGGAGCAGCATTCATAGCTACCTGCCCTGGACATTCACCGATGTGTATGCCGTGAGCTA
TGCTGGCGTAATCCTCATCTTGGCTCTGTTCTTCAATGTGGACAAGTTTATTGAGTACTGTGGGCACTCGAATATCTTC
ATCGGTGGCTTGGCCATCTTTGTCATAAGGTTTACGGCTTTGAGTGATGCCCAAACCAAGTGGTTGATTATCGTCATGG
AGACCATCGAGCCGTTTGTAATTGGTCTGATTTGGATTACCATCATTCTGTATATGCGTCATGCCATGCCAAGAAAACT
GACAGCTACTGGACAGGCAATCGCTGTTTTGTCCTTCTTTGGATTGGGCAAAGGCTTTGGTGCTCTGATTGGATTAGCT
CGCGATGAGTGGGATCCGAGACTAGAGTTCTGGTCCTGCACCTACCAATGGCTGGCTATTGTAGCCTGCGTTGTGGCTT
TGGTCTATTTCGGAATCTACAATCTGATCCTGGCCCCACGATGCACCGCCAAGCCACAGCATTCTGAGGAGTTGATTTC
TGGATCCGCATCGCAAAACTTTGGCAATACAGGAAACGGAAACGGTGCTGGTAACGGTACCGGAAACGGAAACGGCGCT
GGAGCATCGCTCAACGGAAACGGAAACGGGAGCTACTCACCACTAAGAGTTTATCACAACGAGAGGGGGAAGAAGGGGC
AGTTTAGATAC
>CG10121-PB chr3L:7373647-7376168:-
ATGGGTTTCATTGCGGATCGCATGCCGCGTGTCAACAGGACGTTGGTCTCGCTCAAGTTTGTTGTGTACTTCGTCATAA
CCGGTCTCACAGCTTTGCATGTCCTGCATGCCACCAAGCCGCTGTTGCTGGGACTAAGTTTCGCGGAATACCGAACCGT
TACCATTTGGGCGCCATTCGTCTCCATTTTGGGTCCTTTGATCGTTGGTCCCTTGGCTGATCGATTGGCTGCCAAGAAC
CCGAACACTTTTGGAAGGACACTACGAGTGCTAACTGCTGTCTGTCTGCTGATCTCGGCCCTCATCTATGCCTTTCTGT
TTGCCGTGCCGGAAGTTACACGGCCGGGCGTGGTCCGTGAGCCACTGGTTAGCTTTGGCTGCGATGAAACTGGAGGATT
CTTGTTCCAGGAGCGCTGCGGCTCCAACTCCAGTTGCAGCCGGTGGGAACAGAAGGAGGGCAAAATCAACCTGACGGGC
TGCACGTACAGTTGCCAGAATCCCAAGCTCTATGAGCCACTCTATGTGGCTTGGTTGGCTGGAGTACCCACAGTGGCTC
CTTCCACAGAGCAGAGTTCGGAGTTCGACTACGAGGATGAGGGCAGTACTGCGGTCACCGAGAGCTTGCGCACCAGGAG
GGACTTGGAGAGCTCGGATCCGGCGGATAGTGCTGGTGTGGAGGCCATTAGTGGCGAGGTTCCTCATCATCGGTCCATC
AGACAGGTCAAGAAACCCCCCACCAAGGTGTATGTCCAGCCCCCACATGTCTGCCTAACGCAGCGGAACCAGAACGGCG
ACGATGTGGTGAAGCACTGCCACGCCTACACTGAGGACACCAAAAGTGTGGTGATGGATGCCATCATGGGCTCAGCGAT
CAGCCAGGAGGAGCACTACGATGACTACGAAGGATGGTGCCAGTATCCACTTGAGGGTTTCCAGTGCCACATTCCCGAG
GAGCAGGTGAACTACATGAAGGAGTTCAAGCACTACATGCAGAACGACAACAGCTGCAAGCCCATGATCGAATGCCAAG
TGGTGAATCCCTACCACGATTTGAGTGTGCTTTCGGACAGCGAGTGCAAGAATAGCACCGGCTATATCTACGACACTAT
CGCGATCTATACGACCATTCGTCTGATTGGAGACATTTTTCCCATGGCTGCCCTGACTCTTCTGAACACGGCGATCGTG
ATCGCAGTTCGTGAGACCTCCGAGGGGAGGGGTGAGGTGTGCCGCCAGTATGTTTGGGGCGCCATTGGCTATGTGTTTT
TCCTCTCCCCGCTGGATAAGATCTTCTTCCAGCAGGAGCCCAATTATAATGGTGCCCAGGCTGCACTTCTCATATTTAT
CGTATACTTTGTCGTGGGTGCTGTGGTGCTACTCTGTGCCAAACAGATGCCGCTGAGTCCGCCGGAATGGTGGTGGCAC
ACAAAGACCGGAATGCTGGTGGTGCCCATGTCCGCCATCCGTCGCTATACGCCCGAAATCTTGGTGCTCACACTGGTGT
CCATTCTTTTTGGCACCTTCTGGAGCAGCATTCATAGCTACCTGCCCTGGACATTCACCGATGTGTATGCCGTGAGCTA
TGCTGGCGTAATCCTCATCTTGGCTCTGTTCTTCAATGTGGACAAGTTTATTGAGTACTGTGGGCACTCGAATATCTTC
ATCGGTGGCTTGGCCATCTTTGTCATAAGGTTTACGGCTTTGAGTGATGCCCAAACCAAGTGGTTGATTATCGTCATGG
AGACCATCGAGCCGTTTGTAATTGGTCTGATTTGGATTACCATCATTCTGTATATGCGTCATGCCATGCCAAGAAAACT
GACAGCTACTGGACAGGCAATCGCTGTTTTGTCCTTCTTTGGATTGGGCAAAGGCTTTGGTGCTCTGATTGGATTAGCT
CGCGATGAGTGGGATCCGAGACTAGAGTTCTGGTCCTGCACCTACCAATGGCTGGCTATTGTAGCCTGCGTTGTGGCTT
TGGTCTATTTCGGAATCTACAATCTGATCCTGGCCCCACGATGCACCGCCAAGCCACAGCATTCTGAGGAGTTGATTTC
TGGATCCGCATCGCAAAACTTTGGCAATACAGGAAACGGAAACGGTGCTGGTAACGGTACCGGAAACGGAAACGGCGCT
GGAGCATCGCTCAACGGAAACGGAAACGGGAGCTACTCACCACTAAGAGTTTATCACAACGAGAGGGGGAAGAAGGGGC
AGTTTAGATAC
>CG10121-PC chr3L:7373647-7376168:-
ATGGGTTTCATTGCGGATCGCATGCCGCGTGTCAACAGGACGTTGGTCTCGCTCAAGTTTGTTGTGTACTTCGTCATAA
CCGGTCTCACAGCTTTGCATGTCCTGCATGCCACCAAGCCGCTGTTGCTGGGACTAAGTTTCGCGGAATACCGAACCGT
TACCATTTGGGCGCCATTCGTCTCCATTTTGGGTCCTTTGATCGTTGGTCCCTTGGCTGATCGATTGGCTGCCAAGAAC
CCGAACACTTTTGGAAGGACACTACGAGTGCTAACTGCTGTCTGTCTGCTGATCTCGGCCCTCATCTATGCCTTTCTGT
TTGCCGTGCCGGAAGTTACACGGCCGGGCGTGGTCCGTGAGCCACTGGTTAGCTTTGGCTGCGATGAAACTGGAGGATT
CTTGTTCCAGGAGCGCTGCGGCTCCAACTCCAGTTGCAGCCGGTGGGAACAGAAGGAGGGCAAAATCAACCTGACGGGC
TGCACGTACAGTTGCCAGAATCCCAAGCTCTATGAGCCACTCTATGTGGCTTGGTTGGCTGGAGTACCCACAGTGGCTC
CTTCCACAGAGCAGAGTTCGGAGTTCGACTACGAGGATGAGGGCAGTACTGCGGTCACCGAGAGCTTGCGCACCAGGAG
GGACTTGGAGAGCTCGGATCCGGCGGATAGTGCTGGTGTGGAGGCCATTAGTGGCGAGGTTCCTCATCATCGGTCCATC
AGACAGGTCAAGAAACCCCCCACCAAGGTGTATGTCCAGCCCCCACATGTCTGCCTAACGCAGCGGAACCAGAACGGCG
ACGATGTGGTGAAGCACTGCCACGCCTACACTGAGGACACCAAAAGTGTGGTGATGGATGCCATCATGGGCTCAGCGAT
CAGCCAGGAGGAGCACTACGATGACTACGAAGGATGGTGCCAGTATCCACTTGAGGGTTTCCAGTGCCACATTCCCGAG
GAGCAGGTGAACTACATGAAGGAGTTCAAGCACTACATGCAGAACGACAACAGCTGCAAGCCCATGATCGAATGCCAAG
TGGTGAATCCCTACCACGATTTGAGTGTGCTTTCGGACAGCGAGTGCAAGAATAGCACCGGCTATATCTACGACACTAT
CGCGATCTATACGACCATTCGTCTGATTGGAGACATTTTTCCCATGGCTGCCCTGACTCTTCTGAACACGGCGATCGTG
ATCGCAGTTCGTGAGACCTCCGAGGGGAGGGGTGAGGTGTGCCGCCAGTATGTTTGGGGCGCCATTGGCTATGTGTTTT
TCCTCTCCCCGCTGGATAAGATCTTCTTCCAGCAGGAGCCCAATTATAATGGTGCCCAGGCTGCACTTCTCATATTTAT
CGTATACTTTGTCGTGGGTGCTGTGGTGCTACTCTGTGCCAAACAGATGCCGCTGAGTCCGCCGGAATGGTGGTGGCAC
ACAAAGACCGGAATGCTGGTGGTGCCCATGTCCGCCATCCGTCGCTATACGCCCGAAATCTTGGTGCTCACACTGGTGT
CCATTCTTTTTGGCACCTTCTGGAGCAGCATTCATAGCTACCTGCCCTGGACATTCACCGATGTGTATGCCGTGAGCTA
TGCTGGCGTAATCCTCATCTTGGCTCTGTTCTTCAATGTGGACAAGTTTATTGAGTACTGTGGGCACTCGAATATCTTC
ATCGGTGGCTTGGCCATCTTTGTCATAAGGTTTACGGCTTTGAGTGATGCCCAAACCAAGTGGTTGATTATCGTCATGG
AGACCATCGAGCCGTTTGTAATTGGTCTGATTTGGATTACCATCATTCTGTATATGCGTCATGCCATGCCAAGAAAACT
GACAGCTACTGGACAGGCAATCGCTGTTTTGTCCTTCTTTGGATTGGGCAAAGGCTTTGGTGCTCTGATTGGATTAGCT
CGCGATGAGTGGGATCCGAGACTAGAGTTCTGGTCCTGCACCTACCAATGGCTGGCTATTGTAGCCTGCGTTGTGGCTT
TGGTCTATTTCGGAATCTACAATCTGATCCTGGCCCCACGATGCACCGCCAAGCCACAGCATTCTGAGGAGTTGATTTC
TGGATCCGCATCGCAAAACTTTGGCAATACAGGAAACGGAAACGGTGCTGGTAACGGTACCGGAAACGGAAACGGCGCT
GGAGCATCGCTCAACGGAAACGGAAACGGGAGCTACTCACCACTAAGAGTTTATCACAACGAGAGGGGGAAGAAGGGGC
AGTTTAGATAC
>CG10121-PD chr3L:7373647-7376168:-
ATGGGTTTCATTGCGGATCGCATGCCGCGTGTCAACAGGACGTTGGTCTCGCTCAAGTTTGTTGTGTACTTCGTCATAA
CCGGTCTCACAGCTTTGCATGTCCTGCATGCCACCAAGCCGCTGTTGCTGGGACTAAGTTTCGCGGAATACCGAACCGT
TACCATTTGGGCGCCATTCGTCTCCATTTTGGGTCCTTTGATCGTTGGTCCCTTGGCTGATCGATTGGCTGCCAAGAAC
CCGAACACTTTTGGAAGGACACTACGAGTGCTAACTGCTGTCTGTCTGCTGATCTCGGCCCTCATCTATGCCTTTCTGT
TTGCCGTGCCGGAAGTTACACGGCCGGGCGTGGTCCGTGAGCCACTGGTTAGCTTTGGCTGCGATGAAACTGGAGGATT
CTTGTTCCAGGAGCGCTGCGGCTCCAACTCCAGTTGCAGCCGGTGGGAACAGAAGGAGGGCAAAATCAACCTGACGGGC
TGCACGTACAGTTGCCAGAATCCCAAGCTCTATGAGCCACTCTATGTGGCTTGGTTGGCTGGAGTACCCACAGTGGCTC
CTTCCACAGAGCAGAGTTCGGAGTTCGACTACGAGGATGAGGGCAGTACTGCGGTCACCGAGAGCTTGCGCACCAGGAG
GGACTTGGAGAGCTCGGATCCGGCGGATAGTGCTGGTGTGGAGGCCATTAGTGGCGAGGTTCCTCATCATCGGTCCATC
AGACAGGTCAAGAAACCCCCCACCAAGGTGTATGTCCAGCCCCCACATGTCTGCCTAACGCAGCGGAACCAGAACGGCG
ACGATGTGGTGAAGCACTGCCACGCCTACACTGAGGACACCAAAAGTGTGGTGATGGATGCCATCATGGGCTCAGCGAT
CAGCCAGGAGGAGCACTACGATGACTACGAAGGATGGTGCCAGTATCCACTTGAGGGTTTCCAGTGCCACATTCCCGAG
GAGCAGGTGAACTACATGAAGGAGTTCAAGCACTACATGCAGAACGACAACAGCTGCAAGCCCATGATCGAATGCCAAG
TGGTGAATCCCTACCACGATTTGAGTGTGCTTTCGGACAGCGAGTGCAAGAATAGCACCGGCTATATCTACGACACTAT
CGCGATCTATACGACCATTCGTCTGATTGGAGACATTTTTCCCATGGCTGCCCTGACTCTTCTGAACACGGCGATCGTG
ATCGCAGTTCGTGAGACCTCCGAGGGGAGGGGTGAGGTGTGCCGCCAGTATGTTTGGGGCGCCATTGGCTATGTGTTTT
TCCTCTCCCCGCTGGATAAGATCTTCTTCCAGCAGGAGCCCAATTATAATGGTGCCCAGGCTGCACTTCTCATATTTAT
CGTATACTTTGTCGTGGGTGCTGTGGTGCTACTCTGTGCCAAACAGATGCCGCTGAGTCCGCCGGAATGGTGGTGGCAC
ACAAAGACCGGAATGCTGGTGGTGCCCATGTCCGCCATCCGTCGCTATACGCCCGAAATCTTGGTGCTCACACTGGTGT
CCATTCTTTTTGGCACCTTCTGGAGCAGCATTCATAGCTACCTGCCCTGGACATTCACCGATGTGTATGCCGTGAGCTA
TGCTGGCGTAATCCTCATCTTGGCTCTGTTCTTCAATGTGGACAAGTTTATTGAGTACTGTGGGCACTCGAATATCTTC
ATCGGTGGCTTGGCCATCTTTGTCATAAGGTTTACGGCTTTGAGTGATGCCCAAACCAAGTGGTTGATTATCGTCATGG
AGACCATCGAGCCGTTTGTAATTGGTCTGATTTGGATTACCATCATTCTGTATATGCGTCATGCCATGCCAAGAAAACT
GACAGCTACTGGACAGGCAATCGCTGTTTTGTCCTTCTTTGGATTGGGCAAAGGCTTTGGTGCTCTGATTGGATTAGCT
CGCGATGAGTGGGATCCGAGACTAGAGTTCTGGTCCTGCACCTACCAATGGCTGGCTATTGTAGCCTGCGTTGTGGCTT
TGGTCTATTTCGGAATCTACAATCTGATCCTGGCCCCACGATGCACCGCCAAGCCACAGCATTCTGAGGAGTTGATTTC
TGGATCCGCATCGCAAAACTTTGGCAATACAGGAAACGGAAACGGTGCTGGTAACGGTACCGGAAACGGAAACGGCGCT
GGAGCATCGCTCAACGGAAACGGAAACGGGAGCTACTCACCACTAAGAGTTTATCACAACGAGAGGGGGAAGAAGGGGC
AGTTTAGATAC
>CG10122-PA chr2R:10472287-10477743:-
ATGGGTTCTAAGCGGGCGATGGACGTGCACATGTTCCCCTCGGACTTGGAGTTCGCCGTGTTTACGGACCAGGAGATAC
GCAAACTGAGCGTGGTGAAGGTGATCACAGGCATCACGTTCGATGCACTGGGACACGCGATACCTGGTGGTCTGTACGA
CATACGAATGGGCTCCTACGGCAAGTGCATGGATCCCTGTGGGACGTGTCTTAAGTTGCAGGACTGCCCGGGCCACATG
GGCCACATCGAGCTGGGCACGCCCGTCTACAATCCCTTCTTCATCAAGATTGTGCAGCGACTTCTCTGCATTTTCTGTT
TGCATTGCTACAAGCTCCAGATGAAGGATCACGAATGTGAGATAATCATGCTACAGCTGCGCCTAATCGACGCGGGCTA
CATAATCGAGGCCCAGGAGTTGGAACTCTTTAAGTCAGAAATAGTGTGCCAAAACAGCGACGAACTGGTGGCCCTTAAA
AACGGCGATATGGTGCACCCACACATTGCTGCCATGTATAGTCTGTTGGAAAACAATGGGAAGAATTCCAGCAACTCCA
CCAAAACGAGTTGCTCTCTGCGCACGGCCATTACGCATGCGGCACTGCAGCGACTGGGAAAGAAGTGCAGGCACTGTAA
CAAGTCTATGCGTTTCGTGCGTTATATGCATCGCAGGCTGGTATTTTACGTGACTTTGGCAGATATTAAAGAACGCGTT
GGTACGGGCGCAGAAACCAGTGGCCAGAATAAAGTGATCTTTGCAGACGAATGCCGTCGTTATCTGCGCCAGATATACG
CAAATTACCCTGATCTATTAAAGCTTCTAGTGCCTGTTTTGGGGCTGAGCAACACGGATTTGACTCAGGGCGATAGATC
GCCGGTGGATCTGTTTTTCATGGACACGATTCCGGTAACGCCGCCGCGCGCTCGACCACTGAACATGGTCGGTGACATG
CTGAAGGGAAATCCCCAAACGGACATCTACATTAACATCATTGAAAACAACCATGTATTGAATGTGGTTCTTAAGTACA
TGAAGGGCGGCCAAGAGAAGCTGACAGACGAAGCTAAGGCCGCCTATCAGACCCTAAAAGGCGACACAGCCCATGAGAA
ATTGTATGCGGCTTGGTTGGCTCTTCAGATGTCGGTGGATGTGCTCCTCGATGTGAATATGTCGCGGGAAATGAAATCT
GGTGAAGGTCTGAAGCAAATCATTGAGAAGAAGAGTGGTCTCATTCGTAGCCACATGATGGGAAAACGTGTAAATTACG
CCGCACGAACCGTTATTACCCCGGATCCCAATATAAACGTAGATGAGATCGGTATCCCTGATATATTCGCGAAGAAACT
GTCGTATCCCGTTCCCGTGACCGAATGGAATGTTACAGAGCTGCGCAAAATGGTAATGAACGGTCCGGACGTGCATCCC
GGAGCCAACTACATACAGGACAAGAACGGATTCACAACATATATACCGGCAGACAACGCTTCCAAGCGAGAGAGTTTGG
CCAAGCTGCTTTTGTCGAATCCAAAGGATGGTGTTAAGATCGTTCATCGGCACGTTCTCAACGGCGATGTCCTACTGCT
TAACCGACAGCCCTCGCTGCATAAGCCATCGATTATGGGACACAAGGCTCGCATCCTGCACGGCGAAAAGACTTTCCGC
CTGCACTACTCGAACTGCAAAGCATACAACGCCGATTTTGACGGTGATGAAATGAATGCCCACTATCCGCAGAGTGAGG
TGGCGAGGGCGGAGGCTTACAACCTTGTGAATGTGGCCAGCAACTATTTGGTGCCCAAGGACGGCACACCGTTAGGTGG
ACTCATTCAGGATCACGTGATTTCGGGTGTAAAACTTTCGATTCGTGGACGATTCTTCAATCGTGAAGACTACCAGCAA
TTGGTTTACCAGGGACTATCTCAACATAAGAAGGATATCAAGCTGCTGCCACCGACTATTTTAAAGCCAGCTATGCTTT
GGTCTGGAAAGCAGGTTTTGTCCACCATTATTATAAACATAATTCCTGAGGGATACGAGCGAATTAATCTGGATTCATT
TGCCAAGATTGCTGGAAAGAATTGGAACGCGTCCCGTCCGCGACCGTCGATTTGTGGCACAAATCCTGAAGGTAACGAG
CTAAGTGAAAGTCAAGTGCAAATCAGAAACGGCGAACTTCTTGTTGGTGTTCTGGATAAACAGCAGTATGGAGCCACCA
CTTTTGGATTGATTCACTGCATGTATGAGCTGTACGGCGGCGATGTGTCCACTCAACTGCTCACGGCTTTCACGAAAGT
ATTCACCTTCTTTCTACAGCTAGAAGGTTTTACTTTGGGTGTCAAGGATATTCTTGTTACCGGCGAAGCAGATCGTAAG
AGAAGAAAGATTATTCGCGAGTGTCGCAATGTGGGAAACAGTGCAGTATCTGCTGCTCTAGAATTGGAAGATGAACCGG
CGCACGATGAGCTGGTTGAGAAAATGGAAGCGGCATATGTGAAGGATTCAAAGTTCCGAGTGCTTTTGGATCGTAAATA
CAAATCACTTTTAGATGGCTACACAAATGACATTAATAGTACTTGTTTGCCCGGAGGTCTGATCACCAAGTTCCCATCA
AACAATCTGCAATTGATGGTTCTATCTGGCGCGAAGGGATCGATGGTGAACACTATGCAAATTTCCTGTCTGCTCGGAC
AAATTGAGTTAGAGGGAAAGCGACCGCCTCTGATGATATCCGGCAAGTCTCTGCCCAGCTTTACTTCCTTCGAAACATC
GCCCAAGTCTGGAGGTTTTATCGATGGACGCTTTATGACCGGCATTCAGCCGCAGGACTTTTTCTTCCATTGCATGGCT
GGTCGTGAAGGTCTCATTGATACTGCTGTAAAAACATCGCGTTCCGGTTATCTCCAGCGCTGTCTTATTAAGCATCTGG
AGGGCCTAAGTGTACATTATGATCTCACTGTACGCGACAGTGACAATAGTGTGGTTCAGTTCCTGTATGGCGAGGATGG
TTTAGACATTCTGAAGTCCAAATTTTTCAACGATAAGTTTTGTGCTGACTTCCTTACCCAAAACGCCACGGCAATTCTA
CGGCCCACTCATCTTCAATTGATGAAGGACGAGGAACAGCTGGCCAAGGTCCAGCGCCACGAGAAGCACATCCGCAGCT
GGCAAAAGAAAAAGCCAACTAAGCTACGTGCCGCCTTCACTCATTTTTCCGAGGAGCTCCGCGAGGAGGTGGAGGTGAA
GCGACCCAATGAGATTAATACCAAAACGGGACGTCGGCGCTTTGATGAGGGCCTCCTTAAGTTATGGAAAAAGGCCGAT
GCAGAGGACAAGGCCTTATATCGCAAGAAGTACGCCCGTTGCCCGGATCCCACGGTAGCTGTCTACAAGCAGGATCTTT
ACTACGGCAGTGTGTCAGAAAGGACGCGGAAACTTATTAATGATTATGCTAAAAGGAAGCCAGCACTTAAGGAGACTAT
AGCCGATATTATGCGAGTAAAGACAATTAAGTCGCTGGCCTCGCCAGGTGAACCAGTAGGTCTTATAGCAGCCCAATCG
ATAGGAGAACCCTCGACTCAGATGACACTGAACACTTTCCATTTTGCGGGTCGTGGTGAAATGAACGTGACTCTGGGTA
TTCCTCGACTACGAGAAATCCTCATGCTGGCCTCATCAAACATCAAAACGCCTTCTATGGATATTCCCATAAAGCCTGG
TCATCAGCATCAGGCTGAAAAGCTGCGCATAAATCTAAATTCAGTGACGCTGGCAAACCTTTTGGAGTCCGTTCATGTT
AGCACTGGTTTGACCCTGGAGCCGGAGCGAGCCTATGAGTATGATATGCGCTTCCAATTCCTACCCAGGGAGGTTTATA
AGGAGGACTATGGTGTGCGACCCAAGCACATAATAAAATACATGCACCAGACCTTCTTTAAACAATTGATTCGCGCCAT
TTTAAAGATATCAAGTGCTTCTAAAACAACGAAAATAGTTGTAATAGACGATAAAAAGGACGGCGATAAAGAAGATGAT
AATGATTTGGACAACGCCGATGAAGTGGGCCGTTCTAAAGCGAAGGCTAATGATGACGATTCATCAGACGACAATGATG
ATGACGATGCAACTGGAGTAAAGCTGAAGCAACGAAAAACCGACGAGAAGGACTACGATGATCCAGATGACGTTGAAGA
ACTCCATGATGCCAATGCCGATGACGAAGAGGCGGAGGATGAGGACGACGAGGAAAAGGGTCAGGATGCTAATGATAAT
GATGGCGATGACAAAGCGGTGGAGAGGTTGCTAAGCAACGATATGGTCAAAGGGTATACCTACGACAAGGAGAACCATT
TGTGGTGCCAGGTGAAGTTGAATCTGAGTGTGCGGTACCAGAAGCCCGATCTAACCTCCATTATACGGGAGTTGGCGGG
CAAGAGTGTGGTTCACCAGGTGCAGCACATCAAGCGAGCTATTATCTACAAGGGCACCGATGATGAACAGCTCCTCAAG
ACCGACGGCATCAACATTGGCGAGATGTTCCAGCACAACAAGATTCTTGATCTGAACCGCCTATACTCCAACGACATCC
ACGCGATTGCGAGGACGTACGGCATCGAAGCAGCGTCCCAAGTGATCGTTAAGGAAGTTAGCAATGTGTTCAAGGTGTA
CGGAATTACTGTAGATCGGCGGCACTTGTCGCTCATTGCCGACTACATGACTTTCGACGGCACCTTTCAGCCGTTGTCG
CGAAAGGGCATGGAGCACTCCTCATCGCCCCTGCAGCAGATGTCCTTCGAGTCCAGCTTGCAGTTCCTCAAGAGCGCCG
CTGGATTTGGCAGAGCGGATGAGCTTAGCTCACCGTCGAGTCGGCTGATGGTTGGCCTCCCGGTGCGGAACGGTACTGG
TGCCTTCGAGTTGCTGACGAAAATTTGT
>CG10123-PA chr2R:6029346-6033273:+
ATGAAAGCTGTCTTAACATGTTTTCGCCCTGTCTTCGATTCACACAGAAGATACTGCGCTAATCCCGGCCAGGCCATGA
AGTACCTGAACGTGGCGGAGAAGAACGACGCCGCCAAAACAATTGCCGGCTTGCTGTCCAATGGCGCCGCGCGAAGGCG
AGAAGGGTACTCGGTGTACAACAAGGTGTTCGACTTCGAGGCACCTGTGCGCGGTCAGAATGCCAAAATGGTTATGACC
TCTGTATCCGGCCACCTGATGCAGTTGGCATTCCAGGTGTCGTACAAAAATTGGAAAACGGTGGATCCGCGCTCTTTAT
TCGACGCGCCGGTGAAGAAGCGCGTGAGCTCAGATTATGAACCCATCAAAAGGACCTTGGAGCGCGAGGTCCGCGGCTG
CCAGGGATTGATTGTCTGGACGGATTGCGATCGCGAGGGCGAGAACATTGGTTACGAGATAATTGACGTGTGTCGCGCT
ATCAAACCGAATATTTCGGTTTATCGTGCCACTTTCTCGGAGATTACCTCTGTTGCGGTGCGTCGGGCTTTGCAGCAAC
TGGGTCAGCCGGACAAAAGGCAGAGCGATGCAGTGGACGTGCGCACGGAACTGGATTTGCGAACTGGTGCCGCCATCAC
CCGATTTCAGACAATGCGCCTACAACGTCTGTTTCCGGAAAAGATAGCGGATAAGCTCATCTCTTATGGAAGTTGCCAA
ATTCCCACTCTGGGATTCGTCGCCGAGCGGTACAAGGAGATTGAGGCCTTTGTATCCGAGCCTTTTTGGAAGATTAAGG
TTCTGCACACAATTGATGATCTAACGGTGGAGTTTAATTGGGGCCGAAACCGACTATTCGATAAGGAAGCTTGTGAAAA
CTATCTGCTCCTCTGCCTGGCCGAGCCGGAACCTAGGGCACTCGTGGAGAGCGTTACCGTTAAGCCCAAACACAAATGG
CGACCCACTCCGCTGGATACAGTGGAAATGGAAAAGCTTGGCTCAAGAAAACTCAAGCTATCTGCCAAGGAGACGATGA
CTGTAGCCGAAAAACTATATAGCAAGGGTTTCATCAGCTATCCCCGTACGGAAACCAACCAGTTCTCCAAGGAGTTCGC
TCTAGCGCCACTAGTTGAAATGCAAACGGGTCACCGCGACTGGGGAGCATTTGCCCAACGGGTGATTGAGTGGGGACCA
AATCCTCGAAACGGTAATAAGTCAGATCAGGCCCATCCTCCCATTCATCCCACAAAGTTGGCAGAAAACCTGCAGGGAA
ACGAGGCGCGTGTGTACGAACTGGTCGTCCGGCACTTCCTCGCCTGCGTCAGTAAAGACGCCGTCGGCTCTGAAACCCT
TGTCCACATCGATATTGCCGGTGAGAAGTTCACGGCCAATGGTCTGGTTATTCACGAGCGAAACTACCTGGATGTTTAT
GTTTATGAGAAGTGGAGTGCAAAGCAGATCCATCACTATGAAAACGGGCAGCGTTTTGAGCCAACGGAAGTGTCACTCC
ACGAAGGGGCCACCACTGCCCCGCCCCTGCTGACTGAAGCGGATCTGATTGCACTTATGGAAAAGCATGGGATTGGTAC
AGATGCCACACACGCTGAGCACATAAATACGATCAAGGAACGCGGCTACATTGGGGTGCTGGACAAGGGCTTTTTGGTA
CCTGGAGTTATAGGAATGGGACTATATGAGGGATACGATGCCATGGAACTGACTCTTGCAAAGCCAAAACTTCGTGCTG
AGTTTGAATCGGACCTGAAACTAATTTGTCAGGGGCAGAAAGATCCCAAGATAGTCCTGACAGAACAGATCGCCAAGTA
TAAGCAGTCCTATCAGCAGATTACCGAAAAGATTACCGCCATGGACGCGAAGATATCGGCTCGCATCAATGAGACACCA
ACGGCGAATTCTTCGGGTCAGGTAGGAGAGGATGGAGGTGGTCCGAGTCAAGGCACTATGCAATCGATCTTCCAGTGCC
CAAAGTGCAATGAGGCTCCTCTGGCGCTCAAGCCAAAGAAGAACCAGCAGGGCTGGTATATTGGCTGCAATAATTTTCC
CGACTGCAAAAACGTAGTCTGGCTTCCGACAGAGTGCAAGGACGTTTCCGTGCTTAGCGAGTGCTGTCCCACCTGCGGA
GATGGATACAGAATGCTTAAGTTCCGTTTAAGCACGCCATACTATCGCGGGGTTTTCAATACGCCCCACGGTTGGTACA
AGACCTGCCTGCCCTGCGATAATCTATTTCGCACCACGTTCAACATTAATTTGGATTCGGTTAAGAAAGTGGGTGGCAT
TGTAGGTGAGGTGCGAGGTGAAGGTTGGGGTCCAGGACCAGGACCTGGAGGAGGGGGCGGGGGCTATGGCAGAGGAGGC
GGCTCTGGCGGAGGAGGCGGCTCTGGCGGAGGAGGCGGCTCTGGCGGAGGAGGCGGCTCTGGAGGATGGGGCAGCGGAC
CTGGTGGTGCTGGTTTGGGCGGTGGCGGCCATACCTCGGTATCTGAAAATAGTCGCGGGAACCCTGCAACAGAAAGAGG
AAAGAAACCTAACAGCGAATCTAAAAAACCAGCTACTAAAAAACCTCCAATCGAGCCAAAGCCAAAGACGAAAGAGCCA
AAAACAACTGCCAAAAAAAATGCAAGCAGCAAATCGACTGGCAGCATACGCAGCTACTTTACAAATGCAGCGACTACGA
ATTCTTCCAACAATGGACTAGATGAATTTTTCGATAGTAACGATGGCTTTGAGGACGCCATGTTGGCTGCTGCTGAATC
CGTGGAATCGAGTACAAGCCAACCCAAAACAGTCAGTATGGTCCCTCTGGATGACGACATAGCTGCCGCGTTTGCTGCA
GAAGATGATGCTGAATTTGAGGCGTTGGTCAACGGCGCAACCCTGCAGGCGAACTCTAATCTGGACCTGGACAAAAGCC
TTTCGGAATGGGTAGAGGAGCAAAACAAAGCGGAGGAGATGCCCATGCTTTGGGGAACTCGGGAGCGAACGTCGTTCAG
TACTACTGCTCCCACTCCTCCTCCGAAACCGGCAGCTAAACGACCGAGATGGGACAGTGCAGAATGCGATACCACACCA
CCCTCTTCGGCTCCTGAACCAGGAACAGTGCTGTGTACCGGATGTCAGCAGCCAGCTTGCAAGAACACGGTTCGTAAGA
ATGGACCCAACCTAGGCAGGCAGTTCTACAAGTGTCCCAAAGCGGATGAATGTAACTTCTTTCAGTGGGCGGATGAGCC
CTCGTCGTCCGCCAAAAGCAAGAATTCCTCTGGCAATGCCCAACAAAGTACCACCTCCTGGGGATCCAATCGAGTGGTT
ACACTGCCTAGCATTCAGCATAGCAACTCACAGCGTGGCCAATTATCTACACGATCAAACTCGAGTAGTACTGTCACTA
TTACTCAAACGAAAAATAAACAGCAGGAGAGGAATACCACGACTGCAGTCGACGGAGAGGAGGTTAAATGCAACTGTGG
GCAGTTGGCTAGCAAGCTGACGGTCCGAAAAGACGGACCAAACCAGGGTAGACCCTTTTATGCCTGCCCTACGCGGGAA
AAGTCATGCGGTTTCTTTAAATGGGGAGATGAGGACCAAAACCAGAGTGTTACCAGCACGTCTTGGGGGTCGACTATTC
GGAATCCTCCTGGAGGCAGTCATCCCACAGCTTCTACGTCTGATGGTCCTAAGACGCGTCGATGTGGTCTTTGTCGCAA
GGAGGGACACGTAAGAACCAAGTGTCCACGCAAGAATGACTTTGATATG
>CG10124-PA chr3L:7347379-7348530:-
ATGCTGACGACCCAGCAGACCGAATTCAAGATGATGGACAATGGCACCGAAACGCTCACCGATTCCCGTTCGAGTTCCA
GTGCGGATCTGAAAACGCTCTCGGAGATGGATCTTCGTAAGCCACTCACGGAGATCGTGGACTTGCGTCTGAAGCATCC
ACTTGAGAATACCTGGACACTTTGGTACCTGGAGAATGATCGCAGCAAGAACTGGGAGGACATGCAGAACGAGATCACC
AGCTTCGACATGGTCGAGGACTTCTGGAGTCTCTACAATCACATCAAGCCGCCATCTGAGATTAGAGTTGGCAGCGATT
ACTCTTTGTTTAAGAAGGGCATACAGCCCATGTGGGAGGATGATGCGAACAAGTTCGGCGGCCGTTGGGTCATCAATAT
GGGGCGCGGCTCCAAAGTGGAGCTGGACAAGCTCTGGCTAGATGTGCTACTCATTTTGATTGGCGAGGCCTTTGATCAC
ACTGAAGAAGTCTGCGGCGCTGTTATCAACTTGCGCGGCAAGAGCAACAAAATTTCAATTTGGACCGCCAACGGGCACA
ACGAGCTGGCCGTCATGGAGATTGGACTCAAGTTACGCGACCTGCTCGTCCTGCCGCCCCACCAACTGCAGTACCAGCT
GCACAAGGACTCTATGTCCAAGCCGGGATCGGTGGTCAAAGCGGTTTATTGCGTG
>CG10125-PA chr3L:7274681-7275909:-
ATGTACGCAGCTGTAAAGCCGCTCTCCAAGTATCTGCAGTTCAAGTCGGTGCACATCTACGATGCCATTTTCACGCTGC
ACTCCAAAGTGACGGTGGCCCTGCTCTTGGCCTGCACCTTTCTGCTTTCCTCGAAACAATATTTCGGGGATCCTATCCA
GTGTTTTGGGGACAAGGACATGGACTACGTGCACGCCTTTTGCTGGATCTACGGCGCCTATGTGAGCGACAATGTGACT
GTGGCGCCCTTGAAAAATGGCGCTGCCCAGTGCCGACCAGATGCTGTAAGTAAGGTGGTGCCACCGGAGAGTCGCCACT
ACATCACCTACTATCAATGGGTGGTGCTGGTCCTGCTCCTCGAGTCGTTCGTCTTTTATTTGCCCGCCTTTCTCTGGAA
GATTTGGGAGGGCGGTCGTCTGAAGCACTTGTGCGATGATTTCCACAAGATGGCCGTTTGCAAGGACAAGAGCAGGACT
CAAATTCGCGTGCTGGTCAAATACTTCTCCAGCGACTACAAGGAGACCCACTTTCGCTACTTTGTCAGCTACGTCTTTT
GTGAGATACTGAACTTGAGCATCAGTATTCTCAACTTTCTTCTATTGGACGTATTTTTCGGCGGTTTTTGGGGCCGCTA
CCGCGATGCCTTGCTATCGCTTTACAACGGTGATTATAACACGTGGAACATCATCACCATGGAGGTGTTTCCCAAGTGC
GCCAAGTGCGAGATGTACAAGGGCGGCCCCAGCGGTTCGTCCAACATATACGACTACCTCTGCCTGCTGCCCCTGAATA
TACTGAACGAGAAGATCTTCGCCTTTCTGTGGCTGTGGTTTATACTGGTGGCCATGCTCGTTGCCCTAAAGTTCATGTA
CCGCCTGGCCACCGTTTTGTATCCCGGCATGCGCCTGCAGTTGCTGCGAGCCAGGGCACGTTTCATGCCCAAGACGCAT
CTGCAGGTGGCACTGCGCAATTGCAGTTTTGGCGACTGGTTCGTGCTGATGCGCGTGGGCAACAACATCAGCCCCGAGA
TATTCCGTAAGTTGCTGGAGGAGCTTTACGAAGCTCAGTCCTTGACCAAAATACCGCCGGGAGCGGATGAAATC
>CG10126-PA chr3R:13676371-13677371:-
AAGTCCCCGAACAGCGACCTCTACACCCTGGAGGCCAACCTGGCGAGTCAAGCGCTCCGGGAACTGACAGATGGCGAGG
ACAAGGACCCCATCACCAAGCTGCGATTGCTGTGCCTCAGCCGCGGAGCAACAGGCATTCTGGGGCTGGGCAGGGCCTT
CCGGGCGATGGACGACGATGGTAGCAAGGCTCTAAACGAGGTGGAGTTCATCACCGGCATTAGGGACACCGGATTGGAT
GTATCAGAGGAGGAGATCAAGCAGATGTTTGCCACATTCGATGAGGATGGTAGTGGATCGATCAACATGACCGAGTTCC
TTCTTAAATTAAGGCCCCCCATGCCGCAGAGCAGATTGAATATTATTGACCAGGCCTTTAACAAAATGGATCGCGATGA
TGATGGAGTAATTACCATTCAAGATCTTAAGAATGTGTATTCTGTAAAAGAACATCCCAAGTATCAGACCGGAGAGAAG
TCCGAGGATGAAATTCTTACCGACTTTTTGCACAATTTTGAGGGAGGTCGAGGTAACCTGGATGGAAAGATAACACGTG
AGGAGTTTGTCAACTACTATGCCACCATTAGTGCCTCAATTGACAATGATATGTACTTCGATCTGATGATGCGACGGGC
CTACGTCATG
>CG10126-PB chr3R:13676371-13679960:-
ATGTTCTTGAGGGAGATTCGCACGAAGGGCTGGAGCCTCAAGTCCCCGAACAGCGACCTCTACACCCTGGAGGCCAACC
TGGCGAGTCAAGCGCTCCGGGAACTGACAGATGGCGAGGACAAGGACCCCATCACCAAGCTGCGATTGCTGTGCCTCAG
CCGCGGAGCAACAGGCATTCTGGGGCTGGGCAGGGCCTTCCGGGCGATGGACGACGATGGTAGCAAGGCTCTAAACGAG
GTGGAGTTCATCACCGGCATTAGGGACACCGGATTGGATGTATCAGAGGAGGAGATCAAGCAGATGTTTGCCACATTCG
ATGAGGATGGTAGTGGATCGATCAACATGACCGAGTTCCTTCTTAAATTAAGGCCCCCCATGCCGCAGAGCAGATTGAA
TATTATTGACCAGGCCTTTAACAAAATGGATCGCGATGATGATGGAGTAATTACCATTCAAGATCTTAAGAATGTGTAT
TCTGTAAAAGAACATCCCAAGTATCAGACCGGAGAGAAGTCCGAGGATGAAATTCTTACCGACTTTTTGCACAATTTTG
AGGGAGGTCGAGGTAACCTGGATGGAAAGATAACACGTGAGGAGTTTGTCAACTACTATGCCACCATTAGTGCCTCAAT
TGACAATGATATGTACTTCGATCTGATGATGCGACGGGCCTACGTCATG
>CG10128-PA chr2R:10479132-10480698:-
CTTTGTAGCGGGAGTCTCAATTGCAGCACCAGCTACAAGCACAAGCGGTCAGCATCATCCTCGTCAGCGAGGACAACTT
CATCCGGACACAAAGAGCGCAGGTCTGACTACGAGTACTATGGCGGTCGCCGCCAGCAGAGCTCCTCCTCCCGCCGACG
TTCCCGTTCGCGTTCCGGATCGGAGTCACCGCCTCCGGAACCGCGCCATCATTCCGGACGTTCGTCCCGTGATCGCATG
CGGATGCACAAGGCTCGCGAACATCCACAAGCCAGCCGCTGCGTAGGAGTATTCGGTTTGAACACAAACACCTCGCAGC
ACAAGGTCCGCGAGCTGTTCAACAAGTACGGACCCATCGAACGCATCCAGATGGTTATAGACGCACATACACAGCGTTC
CCGGGGCTTCTGTTTCATTTACTTTGAGAATCTCAACGATGCCCGTGTGGCCAAGGACTCCTGTTCCGGCATTGAAGTC
GATGGTCGCCGCATTCGCGTCGATTTCTCCATAACCCAACGGGCCCACACACCAACTCCGGGCGTTTATATGGGTCGTC
CCTCGCGTGTATTCACTGGACGCTCCCGTTCGCCGCGTGGAGGACGCCGTCAGATTCGCGATCGCTCTGCTTCCCCCAA
TGAGTACTATCGTGATCGCAATAAGTACCGCAACGATCGCTACGATCGTAGTCTCCGCAGGAGCACTAGTCGCCACCGC
CACACTCGCAACAAAAGCTACAGCCGTTCACGTTCTCCGCACCCACGTAAA
>CG10128-PB chr2R:10479749-10480698:-
CTTTGTAGCGGGAGTCTCAATTGCAGCACCAGCTACAAGCACAAGCGGTCAGCATCATCCTCGTCAGCGAGGACAACTT
CATCCGGACACAAAGAGCGCAGGTCTGACTACGAGTACTATGGCGGTCGCCGCCAGCAGAGCTCCTCCTCCCGCCGACG
TTCCCGTTCGCGTTCCGGATCGGAGTCACCGCCTCCGGAACCGCGCCATCATTCCGGACGTTCGTCCCGTGATCGCATG
CGGATGCACAAGGCTCGCGAACATCCACAAGCCAGCCGCTGCGTAGGAGTATTCGGTTTGAACACAAACACCTCGCAGC
ACAAGGTCCGCGAGCTGTTCAACAAGTACGGACCCATCGAACGCATCCAGATGGTTATAGACGCACATGTAAGT
>CG10128-PC chr2R:10479132-10480094:-
TCTGACTACGAGTACTATGGCGGTCGCCGCCAGCAGAGCTCCTCCTCCCGCCGACGTTCCCGTTCGCGTTCCGGATCGG
AGTCACCGCCTCCGGAACCGCGCCATCATTCCGGACGTTCGTCCCGTGATCGCATGCGGATGCACAAGGCTCGCGAACA
TCCACAAGCCAGCCGCTGCGTAGGAGTATTCGGTTTGAACACAAACACCTCGCAGCACAAGGTCCGCGAGCTGTTCAAC
AAGTACGGACCCATCGAACGCATCCAGATGGTTATAGACGCACATACACAGCGTTCCCGGGGCTTCTGTTTCATTTACT
TTGAGAATCTCAACGATGCCCGTGTGGCCAAGGACTCCTGTTCCGGCATTGAAGTCGATGGTCGCCGCATTCGCGTCGA
TTTCTCCATAACCCAACGGGCCCACACACCAACTCCGGGCGTTTATATGGGTCGTCCCTCGCGTGTATTCACTGGACGC
TCCCGTTCGCCGCGTGGAGGACGCCGTCAGATTCGCGATCGCTCTGCTTCCCCCAATGAGTACTATCGTGATCGCAATA
AGTACCGCAACGATCGCTACGATCGTAGTCTCCGCAGGAGCACTAGTCGCCACCGCCACACTCGCAACAAAAGCTACAG
CCGTTCACGTTCTCCGCACCCACGTAAA
>CG10128-PD chr2R:10479132-10480094:-
TCTGACTACGAGTACTATGGCGGTCGCCGCCAGCAGAGCTCCTCCTCCCGCCGACGTTCCCGTTCGCGTTCCGGATCGG
AGTCACCGCCTCCGGAACCGCGCCATCATTCCGGACGTTCGTCCCGTGATCGCATGCGGATGCACAAGGCTCGCGAACA
TCCACAAGCCAGCCGCTGCGTAGGAGTATTCGGTTTGAACACAAACACCTCGCAGCACAAGGTCCGCGAGCTGTTCAAC
AAGTACGGACCCATCGAACGCATCCAGATGGTTATAGACGCACATACACAGCGTTCCCGGGGCTTCTGTTTCATTTACT
TTGAGAATCTCAACGATGCCCGTGTGGCCAAGGACTCCTGTTCCGGCATTGAAGTCGATGGTCGCCGCATTCGCGTCGA
TTTCTCCATAACCCAACGGGCCCACACACCAACTCCGGGCGTTTATATGGGTCGTCCCTCGCGTGTATTCACTGGACGC
TCCCGTTCGCCGCGTGGAGGACGCCGTCAGATTCGCGATCGCTCTGCTTCCCCCAATGAGTACTATCGTGATCGCAATA
AGTACCGCAACGATCGCTACGATCGTAGTCTCCGCAGGAGCACTAGTCGCCACCGCCACACTCGCAACAAAAGCTACAG
CCGTTCACGTTCTCCGCACCCACGTAAA
>CG10128-PE chr2R:10479132-10479883:-
GAACATCCACAAGCCAGCCGCTGCGTAGGAGTATTCGGTTTGAACACAAACACCTCGCAGCACAAGGTCCGCGAGCTGT
TCAACAAGTACGGACCCATCGAACGCATCCAGATGGTTATAGACGCACATACACAGCGTTCCCGGGGCTTCTGTTTCAT
TTACTTTGAGAATCTCAACGATGCCCGTGTGGCCAAGGACTCCTGTTCCGGCATTGAAGTCGATGGTCGCCGCATTCGC
GTCGATTTCTCCATAACCCAACGGGCCCACACACCAACTCCGGGCGTTTATATGGGTCGTCCCTCGCGTGTATTCACTG
GACGCTCCCGTTCGCCGCGTGGAGGACGCCGTCAGATTCGCGATCGCTCTGCTTCCCCCAATGAGTACTATCGTGATCG
CAATAAGTACCGCAACGATCGCTACGATCGTAGTCTCCGCAGGAGCACTAGTCGCCACCGCCACACTCGCAACAAAAGC
TACAGCCGTTCACGTTCTCCGCACCCACGTAAA
>CG10128-PF chr2R:10479132-10480698:-
CTTTGTAGCGGGAGTCTCAATTGCAGCACCAGCTACAAGCACAAGCGGTCAGCATCATCCTCGTCAGCGAGGACAACTT
CATCCGGACACAAAGAGCGCAGGTCTGACTACGAGTACTATGGCGGTCGCCGCCAGCAGAGCTCCTCCTCCCGCCGACG
TTCCCGTTCGCGTTCCGGATCGGAGTCACCGCCTCCGGAACCGCGCCATCATTCCGGACGTTCGTCCCGTGATCGCATG
CGGATGCACAAGGCTCGCGAACATCCACAAGCCAGCCGCTGCGTAGGAGTATTCGGTTTGAACACAAACACCTCGCAGC
ACAAGGTCCGCGAGCTGTTCAACAAGTACGGACCCATCGAACGCATCCAGATGGTTATAGACGCACATACACAGCGTTC
CCGGGGCTTCTGTTTCATTTACTTTGAGAATCTCAACGATGCCCGTGTGGCCAAGGACTCCTGTTCCGGCATTGAAGTC
GATGGTCGCCGCATTCGCGTCGATTTCTCCATAACCCAACGGGCCCACACACCAACTCCGGGCGTTTATATGGGTCGTC
CCTCGCGTGTATTCACTGGACGCTCCCGTTCGCCGCGTGGAGGACGCCGTCAGATTCGCGATCGCTCTGCTTCCCCCAA
TGAGTACTATCGTGATCGCAATAAGTACCGCAACGATCGCTACGATCGTAGTCTCCGCAGGAGCACTAGTCGCCACCGC
CACACTCGCAACAAAAGCTACAGCCGTTCACGTTCTCCGCACCCACGTAAA
>CG10128-PG chr2R:10479132-10480698:-
CTTTGTAGCGGGAGTCTCAATTGCAGCACCAGCTACAAGCACAAGCGGTCAGCATCATCCTCGTCAGCGAGGACAACTT
CATCCGGACACAAAGAGCGCAGGTCTGACTACGAGTACTATGGCGGTCGCCGCCAGCAGAGCTCCTCCTCCCGCCGACG
TTCCCGTTCGCGTTCCGGATCGGAGTCACCGCCTCCGGAACCGCGCCATCATTCCGGACGTTCGTCCCGTGATCGCATG
CGGATGCACAAGGCTCGCGAACATCCACAAGCCAGCCGCTGCGTAGGAGTATTCGGTTTGAACACAAACACCTCGCAGC
ACAAGGTCCGCGAGCTGTTCAACAAGTACGGACCCATCGAACGCATCCAGATGGTTATAGACGCACATACACAGCGTTC
CCGGGGCTTCTGTTTCATTTACTTTGAGAATCTCAACGATGCCCGTGTGGCCAAGGACTCCTGTTCCGGCATTGAAGTC
GATGGTCGCCGCATTCGCGTCGATTTCTCCATAACCCAACGGGCCCACACACCAACTCCGGGCGTTTATATGGGTCGTC
CCTCGCGTGTATTCACTGGACGCTCCCGTTCGCCGCGTGGAGGACGCCGTCAGATTCGCGATCGCTCTGCTTCCCCCAA
TGAGTACTATCGTGATCGCAATAAGTACCGCAACGATCGCTACGATCGTAGTCTCCGCAGGAGCACTAGTCGCCACCGC
CACACTCGCAACAAAAGCTACAGCCGTTCACGTTCTCCGCACCCACGTAAA
>CG10129-PA chr3L:7264071-7273108:-
ATGAATTACAACATGGATGAGATGGAGGCCACCAGGCTGCTGCGGCATCCGCGTCGTTGGTGGAGCATTGGTTTTGGCA
AACGGATGGTGGCCATCTCGGTTCTGGTCATCATCGTGCTGCTATTCTCACTGATTTACCATGGCCTTGTGGTGGAGAA
AATTGATCAAGTGCAGCAGATTGCAGCGTTGAATGCCAGGCACCAAGTGCTCTTTAATCAGCCTTTTGAGGAGGATCAG
TCTGCCCTGATTGTGAGTCCTCAAACCTTGCACTTCAAACTGCTCGACGAGGATATGAACAAGGATATGGAGGATAGCA
AAAACCGGAGAAGAAAGCACTTGAAGCAAATGCTGGTTAAGTTCCGGTTGAACAAGAAGCATCGCATGCGCCGTGACTT
GCACGGACTGGATCTGCTGGATCCTGTCCGGATGGAGGCCAACCTGCAGCACCTGTACTCCAAGCTGCGAACCAAAAGG
GCGAGAGAAGCTCTGAGCCAACTGGAGCATGAGTTTGTGCGGTGCAAGAAGCATACTCCGCAGGATTGCATGTCCGCCT
TCCTGCGCATGTACAAAATGGCAAAGGAGGTTACCGAGAAAATGGAGAAGATGAAGGCCATTATGCGGGAGCAGCAGCC
GAAGCTGGAATCAAGTATGGAGTCCAATGAAGAGAAGGGCACTTTCACACCGGCTGATCTGATTCAGGTGACAACTGCA
GAAACCACAACGCCTGCGGTGAATGTCGCTGAAAAGCCAGCGAGGACTAAGATAAAACCTTCGAGGATCAGCTGGATCA
TCGATGGTCACGATCACGATGAGAGTCCAGTTTATACAGATGGTGCCCCCAAGAAAGAAACAACCAAGGCACCTGGGAC
CACCACTGCATTGGTTGAAAATACAACCACAAAAGTAGAAGCTACCGAAAGCTTGACTGTGGAGAGCACTACAGAGAAG
ATCAGCTGGATTCTGGATCACTTTGAAAAGCCCCAAGAGATTTTGCGTACTACTGAGGGACCAGGACAGCGAATCATTA
GAAATGTAACCACTACCTCTATGAAATCCGAACTCGAAACGGAAACTACTAATAGTGATCACGTGCGCACCACGGAAAG
CGGATTGGTGTTGAATATAACTACCGATGGACCACTGGAAACCAGGAACACCACCGCTCAGCGAAAGTTGTCTTTCGAT
TGGATTCTGGACGGAGAGGAAAATGTGGAGCCGGAAGTCAAAACCACCAACCCTACGACAACCACTGCGACAAGTGGTA
CACTCGAAACCACCATTGTCACCACAGAGTTGCCGAAAATAACATTCGATTGGATAATTGACGGCAGGGAAGTGGTAGA
GCCGCAGGACACCACCACTGAAGCCGCTGGGACCACAGCTGGACAGCGTAAGATGCCATTCGATTGGATAATTGACGGA
GAGGAAGTTGTCGAGCCACATGATAACGCCACCACCACAACCATCGCGACAACAGTGGCAATCAGCACAACTGAATTAA
ACGAGAGACTTCATAATACCACTGCCTATCCCACCAAGCCGAAACCGGTTAAGTTTGACTGGATAATCGATGGAGGAGA
GGCCAGCGGTGAAGTAAGCAGTAGCTCCACCAGCCAACCAAAATTGACTACTAGGCAGGCGATCAGCAATTCAGACTCG
CCACGATCACCGCACCCGCTGGACAATCCCACCAGCATCGAAAACATGCTGGAGAGCTTTGAGCAACACGAGGCGGAGA
AACCCATTCTCAGGGTCCTGAACGGAAATGAGTCCTCCTCCTCCTCCTCACAAAACGTGACGGATGGCTACGAACGCCA
GCTGTGGCTGAAGAAGTTTGAGGATCAGGCAAGTCCAAATCAAAACGAGCTGATAGATACTTTTGGAACCGCTTTGGAT
GCTAAGGTACTGGACAAAATGGGGCCCAAAATCAATCCGCTCAACGGGCACACTTGGAATGCTGCCGACGCCCAGATTC
TAAGTCTTTGCGAACGAGTGGCTCTGCGGATGCGCAACAAAGTCGCTTCCATCTCAGACGGCGAGACTAAGGAGAAGGG
TGAAACCTTCACGGCCTCACCCAGTGTACAGTTTACGAGTCGAGCTCCTGGCGGATTTCCAGTGTCCGGTGAAACAATG
AAGGCCTCAGCACAGTTCATGTTTAACCCCAACTTCGGAATGCCCAGCATACCCGTTTGCTTCTATATGACGCCTGCCA
ATTTCCGTATGCCCATGTGGTCGAATACGCCCACATTTATGGGCATGCAGGGTGCGCACTTTGGCGGATCATCGAATCC
CGGCGCCGGCATATTCTTTGTGCCTCAGCAATTTGGACCGAGCGGAAACTTTTTCGGAGGAAGTGGCGGATCCGGAGCC
GGTGGCCAGGGTGCCAATATCTTCTCGAAGAACGCCTCACCACAGAAACCATCCAACGGGCAGCAACAGCAGGTCTACT
GCAGCTACATGCAGAATCAAGCGGGTCAGGGAGCAGCACAATCGCAGACATCCAGTCAGCAGCAGCAGGGTGGACAGAC
GGCTTTCTCCAATGCCAACTTCAAGATGCGTCATGCCAATCAGTCAAGCGCCGCCAATCAACAGGGACAGATCATCTAC
GCCAGCTATGCAGGATTGCCACAACAACCCATTCAGGAGCGATCCAGGTGCCCAGAGCCCGATCAGTTGTCGTGCTTTG
GTCAACAGGAGTGCATTGCCGCCTCCAAGTGGTGTGATAATGTGGTGGATTGTTCCGATGGCAGCGATGAGTCCGCCTG
CACCTGTGCAGATCGCGTGGACGAAGATCGGCTGTGCGATGGTTATGAAGATTGCCCGATGGGCGAGGACGAACTGGGA
TGCTTTGGCTGCGAACCGTTGGCTTACTCCTGCTATGACAATCCAGAGGACTTTGCCAAACGCAATCGATCTACGATTT
CCATGTGCTACAATCGACTGGAGCGCTGCGACGGATTCATGAACTGCCTGAATGGACGCGATGAGAAACAGTGCAGCAT
GTTGGTCACCGATGTGGCGGATCATATGGTGATTAATGCATATAGCTTGGATGGGATTTATTCTAAAACGTTTTCAAAT
CTTTTTCAGTCACACGGTGCATCTGCTTCTGAGGGCTATCTCTACCACAACTATCGCGGGGACTGGCATCCTGTGTGCA
ACAATGGCGAAAAGTGGGCGGCTTCGGCCTGCGAGATGGATGTCAACAGCCGTATGGGTCACTCAGCTTTCTTGAATGT
CAGTTTCCAAAGCCTCACTTTACCTGGTCCTTTTATTGAGCCCTCCCTGCAAGCTGGAGTCCACTTTGCTCAGGCATGT
CACGGACGCAATAGCCATGATTCCCTGGTAGATCATGTGGCCTATGTCAAGTGTCCTCCGATGCAGTGCGGCCTGCCCT
CTAAAACATCCATGTTGGAACACTCGAAGAGAGCAAAAAGAACGGTATCGGACTCGAAGGAAATCGTTGGCGATGGCCG
CATCGTTGGTGGAAGTTATACAAGTGCACTCCAATGGCCATTTGTGGTTGCTATCTATAGGAATGGAAAGTTCCATTGC
GGTGGAACCATTTATTCTGATCGTTGGATCATAAGCGCTGCGCACTGTGTCATCAACTATGGAAAGTACTTTTATGAAG
TGCGCGCTGGTCTCCTGCGGCGCACTAGTTACTCACCCGCCACTCAGATCCAGCCCGTCTCCCATGTGGTTGTGCACCA
AGCCTACGAGCGGAGAAGCATGCGCAACGATCTCTCTCTGCTCCGCCTGCTTAATCCGCTGCAGTTCAATCGTTGGGTT
AAACCTATTTGCCTTCCCGACAAGGGAAGAACCACTTTAGGAGACGATTGGATCTGGGGCCCTGTGGAAAATACACTGT
GCACGGTGGTTGGTTGGGGAGCCATTCGAGAGAAGGGTCCAAGCAGTGATCCGATGCGTCAGGTTGTTGTGCCGATACG
AAAGAAATGCACTGATCCCGAAGATCAGGCTTCAGAGGACATTTGTGCGGGCGATCCAGATGGAGGTCGTGATGCCTGC
CAGGGTGATTCGGGTGGGCCGCTCTTCTGTCGCAGCGTCTCTAGCCCAGATGAGTTCTATCTGGCCGGAGTGGTAAGTC
ACGGCAATGGCTGTGCTCGTCCCCAGGAGTTTGGAGTCTACACGAGGGTCACTCTCTACCTGGACTGGCTGGAAATGGC
CACCACTCCACAACTGTTGCCCAAACTTCAGCCTCTTCAACTCTGTCCCGGATTTATCTGCGTCTGGGGTGGCAAGCGG
TGTATTGCCAAACGGCAGCGCTGCGATCGCAACGTGGATTGTTTGGGTGGCGAGGATGAGGTGGGATGTACCTACAACT
TCTTGCCAGATATGGTGGGTGGAGTTCGACAGAACTTCAGCACCACAACTGAGAGTGACTATCATCCTGAAAAGAGTAA
AATGCGGGAAATTATTCCCATTGAAGATGAAGATTTAAAGGCGGAACAAGACGATGAAGAGTTGTGGGAAAGCACAACG
TCTTTGGAGCAAATAGAAACCACAGAGGGTCCGATGGACTTTGCTTTAACTGAACAAGTTACCTTAACGACCTCAGATG
ATATATCAGTAACAGAAGAAACCACGAGTACAGATTTTACAGTGAGTGATCCAGCCACTAGTCCTTCTACTCTAATGCC
GTCGACGGGAAATCCTTCAACTTCGTTGCCATCCACAAGTGCGCCCCCTAATTTTGCACCCACAAATATGGAAACATCA
ACATTAGTATCTACTACAATTGAGTCTCAAGCTTCAACCTTACCAACAACTGTTGCCCAAACTTCGACTATGCCCACTT
CAACTGAGGACTTGAAGAAACTCACTGATTTGGTAACTGAATTTATAGAGAGCACGACCTTTGAGGCCACAATGGATGT
GGTGACGACTACTCCTTCGCTAACCACAACAGAACCTCCAAAAACAGCAACAACAGAGGGAGTGAAGGATACAACAACC
ACAGAAGATACAACCACAACTAGCAGCATTGTAACCTTTACCACCACGCCCTTAGCCACAATCTCGACTACAATTCCAA
CCACTGTAACCACATTAGCACCAACTACCACTACAGAATCCGCAAAGACGACGACAACGCAAAGTAGCAGCGCACATTC
TCAAAATGATCACGTACAAATTCCTAACAAATTTGTGTGCAAGAAGATGCCTCAAATTGTGGATATTATGATGCGTTGT
GATCGAAAAGTGGACTGCGAGGATGGAACTGATGAACTGGAGTGCACATGCAGGGATTACCTAAAGGGATCTCTAAAGA
GTCTCATTTGCGATGGCAAGGCAGATTGCGAGGACCTCACGGATGAACAGGACTGCTTGGAATGTCAATCTAACGAGTT
CCGTTGCCCGCTGTCCAAAACATGTTTGCCGTTGAGCAAACGCTGCGATAATGAAGTGGATTGCAAGTTTAAGGAAGAT
GAAAAGGATTGCTTTGCTTTGACCAATGGCCACGATGTGCACTTCGACGTGCACCAGCAGCCCAAGTTCAGCAGCACGG
GAATCTTCTCCAGAAATGGCCATGGCGTGTGGCGCGTAGTCTGTGCGCACGAGACGGGCTATCACGAGCACCAGGCCAA
CACAGCAGATGCAGTGTGTGCTCTGCTTGGATTCAAGGGTGCGCACTACTTCAACAGCTCCGAGTTTGTGAGCCAGCAG
GAAATGCACCCCATTACACCAGAGTTAAAGGGAGGCAGGAACCGCATGGCAGCTCGAATTCATTCCATGCTCGGTGACA
ATATTCAATTCACTGAGAACGAGGTCATAATACCTGAACTGGGACCGCCATCCGCTGCAAGACCAGAGAAGGATCGTCT
GTTGCCCCGGAAGTGTGTCGGCATCTACGTGGAGTGCAATCCCTATTCCAATAAAACCACACCCCTAAAAACATTCAGT
GCTGGACAAGCTGTCAAGGAAAAGCCCATTGAACAGGTACCTGTCCTATCGCCCACTATCGAGACGCACAACACTCCGA
ATGTGCACTTTAAGCCGCAAATTCCGGCGGTGGTCGTGAATAAAAAAGACGAAATATTGGATCGTCTGGACAAACTGAT
CAAGAGTAAGAAAAATAAAACCATACTGGTTAATGAGGAGCTCCATGAAGCCATCGAGGAGCTGCACTGGCCCTGGTTG
GCAGATGTCTATATGAATGGCGATCTCTGGTGCATCGGTGTGCTGATTGACAAACATTGGGTAATGGTCCACGAGAGCT
GCCTGTCTGGCATCGATTTGGAGACTCACTACGTCAGCGTTTTGCTGGGCGGTGGCAAAACAAAGCGATCGGCCCACAG
GAGCAATCACGAGCAGATTCGACGTGTGGACTGCTTTGAGGGAGTGCCCAAATCCAATGTACTACTTCTGCATTTGGAG
CGACCAGTGCGCTTTACCCATCATGTGTTGCCTACCTTCCTGCCTGACAGCTCCCATCAAAATCAAAGCGATGCGAGGC
AGTGCATCAGCGTGCTTCATGACGACGCCACAGGACGCATCAAAACAGTAGCCATTACACGGATACACAATGCTACCAA
CTGTGATTCCTGCTACAAGCTGCAGGAAAAGCAACCACCGGCCCATCTGATGCGCCTGTTAAATGTGAGTGCCGAGGAT
ATGGCCTCCATTTCGGAGGAGGTGGAACTCATTAACGGCGTGGCCCCCACAGAGCTACCGGCCATTACCAAATTCACCA
GCTGCAACCAGTTTGGGCTGAAAAATGTGAGCGATTCACATCACAATCCTAGCGATCAGGGTGTATTGGTTTGTCGGGA
CTCGCACACCGGCTGGTTCCCAACGGCCTTATTTAACTACAACAATTCCGATTGCCACAGTTTTAAACAGCCATTTGGT
ATTAGAACGTTGGAACTAGTATACAAATCGCTGCAGGATATCATAGACAAACCCAGCTGCAAAATGCTGCTACCGGCCC
CGGAATGCACCACCCATCGTTGCCTGCTGGGTACCTGTTTGCCGCAGGCTGCGATGTGCAATGGTCGATACGATTGTCA
TGATGGCAGTGATGAAGATGAAACCAAATGCCGACAGCAAAAGCAGCAGTGTGCCCCTGGCGAGATGAAGTGTCGGAGC
AGCTTCAAATGCGTGCCGAAAAGCAAGTTTTGTGACCACATATCTGACTGCGAGGACATGACGGATGAGCCGACCATTT
GCAGTTGCTTCACATATCTGCAAGCCACTGATCCCTCAAAGATATGTGATGGTAAGCGAAATTGCTGGGACAAAAGCGA
CGAGAGTTCAGTACTGTGTAACTGCACAGCCGATCACTTTCAGTGCAGTTCCTCTCCTGAAGATTGCATTCCACGGGAT
TTTGTGTGTGACAAAGAGAAGGACTGTCCCAATGGAGAGGATGAGCGGTATTGCTTTGGCATAGAGCACCCATTGCATC
TGCAGAAGAAGGATTTCTGGTCCAACAGTCAGCACACGCAACCGGAGAAAGCTCCACAGTACGGTCAAGTTATTGAACA
GACCTATGGCATCTGGCATACGAAATGCTTTCCAAAAAGTAAACCCCCACAAGTGGATGAGGTGCGTGAAATATGCAAA
AAGTTGGGCTACAATCCATATAGGCAGCCCAGTTATCGATTGATTGACGATGAGGAGAACAAAGCCGTGCACACCTACG
AGTTGGCGGATAGGCAAGGACGAAGTTTCAGTAATGAGTCGCTGATGGGCAAATATCGCGACTCAACGAAGGCGTTAAT
TATCAGCAAATTCTCGCCACTTCAACTGAATGATCGCCTTACGTTGTTCCTCAAGTCCAGCAGACCGATTGCCGAGTTG
GTCAGGTGGAATGCCACCGACTCCAGCATGTGCTACAGACTGGAGATCAGATGTGCC
>CG10130-PA chr2R:10495748-10496124:+
CAGCCCGCTCCAGCAAGTTCTACGTCCGTGGGCAGCGGATCGCGCTCGCCCAGCAAATTGTCGGCGCCACGTAGCGCCG
GATCCGGAGGCGGCAGCACCCTGAAGCAGCGCAAGACCACCACCAGCACCACCGCGGCCCGGAGTCGTGCACCCGGCGG
AGCCGGAACTGGTGGCATGTGGCGCTTCTACACGGACGACTCGCCCGGAATCAAGGTTGGTCCCGTGCCCGTGCTGGTC
ATGTCGCTGCTCTTCATCGCTTCCGTCTTCATGCTGCACATCTGGGGCAAATACAATCGTTCT
>CG10131-PA chr2R:10507260-10508265:+
ATGAGCAGCCAAAAGATTGGGATCGTGGGCAGTGGGTTGATCGGCAGGGCGTGGGCGATGCTCTTCGCGGCAGCTGGCT
ATCGAGTCCAGCTGTACGACATCCTGGAGAGCCAGTTGGCCATTGCCCTGCAGGAGCTGGACAAGGAACTGCACCGCCT
GGAGGAGCAGGGCGCCTTGCGGGGCCATATACGTGCCTCGGAGCAGTTCGCCCTGATCGGGGTCACCACTCGACTGGAG
GAACTCACCAGGGAGGCGGTGCACATACAGGAGTGTGTACCCGAAGTGCTCCAGCTAAAGAAGAGCCTTTACGCCCAGT
TGGATGGGCTGCTGGAGGAGCAGACGGTGGTGGCCAGTTCCACGAGCACCTTTATGCCCTCGCTGTACAGCGAGGGTCT
TCAAAAGAGGCAACAGATGCTAGTGGCGCATCCACTGAATCCGCCGTACTTTATACCCCTGGTGGAGATCGTCCCAGCG
CCCTGGACATCCTCGAGTGCGGTGGAGCGCACCCGTGACCTAATGCTCAGCTTGGGCCAACGTCCGGTGACCCTGAAAA
AAGAGATTCAGGGCTTCGCCACCAACCGGATACAGTACGCCATCCTGAACGAGGTGTGGCGCCTTGTGGGCTCCGGTAT
CCTCAGCGTGGCCGATGTGGATCGAGTTCTCAGCCAGGGACTGGGATTGCGTTATGCCCTGCTCGGTTCCCTGGAGACG
GCACATCTGAATGCTCCCGGCGGTGTGGCCGACTACTTCCAGCGTTTTGGCGGTGAAATTTCCGCGGTGAGTGCCACCT
ATGGCGAGACCCCGAATACCCAGGAGGACCGTGAAACGCTGGCGGAGATTGCGCGGCAGTGCGAGCAGCTGGTGTCGCT
GGAGAAACTCGACGAGAGGCGGGGCACTCGTGATGAGTTCCTCATCCAGCTGGCCAAACTGAAGAGGCAGTTTGAA
>CG10132-PA chr2R:6049845-6054505:+
ATGGGCAACGTGTGCAGTTCTGGCCAGAAGAAAAAGAAGGACAAGGATAGTGCCTCCGAAAAGTCAGACGACTCACCTC
CTTACCAGGAGGCGGAACAGAAGAACACCCTGATCGCCGCCGATTCGAATGCTGGGGATGGAAAACGGGCTCCTTTGGC
CGCCGTGGAGGCACTTTCGGAGGCGACCCCGCTGCCGGAGGCCAATGGAAACCAGCAGGTCCAGAAGCAGCCATCAACG
GGACCGGAAAAGCCAGTGGGAGGAGAGAAGGATTCAAATAGCACCACACCGCAGGGGGCGCCCAGTGATGTGGCCAATG
CCAATCCCGGAGCCGGAAATCTGAGCGTGCTGCAGGGCAAGCCGCCGCCCGGCCGCAAGATTGAGCGGGACAAGAAGAT
TGTGGTCTACATCCTAGCGGACAACAGCACCGAGTACAAGAAGCACAAACGAGTCGTCCACAGCCTGTACAAGCATTTC
AAGAGCAAGTGCCAAAGCCGTGGCTTTGACTTCATCATCGCCGATGTCCACGACAGCGAGCCGGAGACGGAGCCGGGCA
ATGGCAATGCCAGGAAGGATTTCTCCCGCCTGCAGGAGGCGAAGCGCTGGACCCAAACGCCGCTGGAGGCACAGGGCGG
TCACGAGGAAGCGGCCAACTGCCTGTGCGAGATCACGCGCCACTCGGCTGGAGCGTATGTGATCCCCGTTCTGTTCTTG
GGAGCCACCCTGGGCACTCCGATGCTGCCGCTGACCATCGAGAGCCAGGACTTTACCTCGGTGCTGGGCACCGCTAGTG
AGGAAGAGCGTCTGCTCCTAGAGAAATGGTACACCATTGACAACTCGTACCAGCCGATGTGCCACCGATTGCATGCCCA
ACAGGTTGATCCCTATTCAAGCCAGGTGAACGGGGAACTGAACGAGCTACTGGCCGTCCTCTTGCGTCTCTTCTCCGAC
GACGTCAAGGACTCGTATCTGACCACCGTCGTGGAGCAGGAGATCAATAACACGGTTCTGATGAGCCAGGAGCTGGCCA
AGCGCTGTATCTGGATCCAGACGGGCAGTCAGGTGGCACGGCCGTCGGAGAATGCCAGCCCTTTGGAGCAGGAGGTGCA
GCGGAGGCTCAGTCATGTGTACTCCGGTCTAAAGAGCCAGTTGAGCGAGAAAAACCTCATCCGTCTGCTGCCCACGATG
AGTATCCTGGACGAGGAGTTGTCGGCGGTGATCGAGAGTCTGCTGGACAAGACGCTGGCCGGAATCTTCGAGGAGCACC
TGCAGAAGAACAGCATCCCCTACAATACGCTGGGCGTAGACCGCGTGCTGCTCGAGGAGCTTCGCCTGGTGGGCCACTA
CTCGAAGCTTTTGGCACAGAACTCAGCCAACTTCGACATCATGAACGACGTGAAGCGCTACATACGCGACAGCACCGCC
CAACCGCTGGTCGTGTCCGGGCCACGGGGTAGTGGCAAGAGTGTATTGGTGTCCAAGATCATGGAGAATGTCCACCGCT
GGAAGCCGGAGGCACAGCTCATACTGAGATACGCCAATCTCAGTGCCCGCTCATCGGATCTCACTTCATTGCTAGGCTC
AATGGCCAACCAGATGTCGGTCCTGGAGACGGGACATCAATGCCAAGTGCCACACACACTAGAGGCTTATTCTCGAGTG
ATTCGAGACATCCTTGACCGGCAACAGCGCTTCTTCGTGCTGATCATCGACGGTGTGGACGAGCTGCAGCGGGATGAGC
TGCTCGATTGGCTTCCTCAGCAGCTGGGCAGCGCCAAACTGATCCTCACCGTCAGTGAGCTGGCGGATGAGGGGGAGGA
TGTGGACGGGACGGAGGCTGGGGACTCCTTTGATATGCTAGCCGCGCTGGCGCAGTTGGGCATACCACAGCGGTGCTTC
CTGCGGCTACGACAATTCACGGAACGGCAGTGGCACGACATCCTCAGCTCGGGTGGCGGTGACTTTTATGCGGCCAACG
GGGCACTGAAGTTGCCCGACGAATGGAAGATGCTGCACGGCAAGACGCCCTACCACGCCAAGTCATTGTGGTGGCTGGC
CTGGCTGGGGCATGTGGCTCAGCCGATCAGCGAGATCGGCGACATCTCCAGCCGGATACTTCAGGTTCTGGAGTCCAAG
TTCGCCACCGATCAGGTGGAACTGCTGCTGCTGATCGTCCGCCTGTCCCCTTGGGGCATCCGGGAGAGCGACTGCCTGG
GCGTGTTCCAGAAAATGACCCAGTTGGAGGCGCAGGTCGCCTTCAAGGTCTGGTCCAAGTTCTGCTGGCTGATGGGACC
AATGCTGTTAGGTCTTAAGAATATTAGGATAGCAGACAAGAGCTTTGGACGAGCGGTCCTGGCGAGGTACGCGCAGAAG
CAGTGGCTGGTACATGAAGCGCTGCGGGACTACTTCGACCGGCAGGACAGCGAGTTCAAGGGTAGCCAAGGTGCCAACA
CCTACAATTACCAAAAGTACTTAAAACTGCCTTATCATCATTTCTGTGCCGTGATCGAGGACAATCCGGCGCCTCACAA
GATCGACATACTCTTCAACTGTTTTTACTTTACGGACCTGCAGTGGATCGCTAATAAGGTGCACGCCACGGGTCCGGAG
CACCTGCTGAACGACATCCTCCAGGCGGAGTGGCTGGCCAAATCCGGCGGAGAAAACTGCCCCACCGCTTACGTGCACA
TCTGTTTTCTGAAGCAATTCCTGGAGCAGTATCTCCACGAGCTGAGCTACGATGGCCAGCAGTTCTACACGCTGATGAA
GTATTATCTGAAGACGCGGTTCCGGGAGGCACCAGAGCTCAAGGACGACGAGAAGATACGCTCCTGGTGGGAGTACACC
AACGAGCTTGAGTTTGCCTTCCTCGAGATTCTCAACGCGGACTTGGATGCGGAGAACGGCAATCAGGCGGAGCAGGAGA
AGCCTTCGGAGGACGCAGTACCAGCCTCGGTACCCGTCAAGGGCTACGATGTCCTGATGAATCTGCCCCAGCCCGGATG
CTATGTGGCATCCATGTGCACGGACCGAGCTGAGATCTGCATATGGGACGTAAAGAATTGCTGCCGAATCCGGGAGCTG
CAGGGCATCCAGCAGCCGACGGCGATGTGTCCTGTGGGTAACTATGAGGCAGCAGTCCTGTGTCGCCGCGAGATCCGCG
TCATCAATCTAGACGAAGGAAAGTTTAAGGTAACTCTCAAAGGCGTAATGAACCAGAAAATGCCGTATTTCGGTCTGCA
CGATCAGAATCACTTGGTTTGCCTATCGCGCAACCGGATGTACGTGAACCTGATGAATCTGGAGTCGGGCGATTGTGTG
ACCACCTTCAAGGCGGGTGAGGACCGCTTTCTCAATTCCCTGTTGGTCTCTGGAGATGGAAGGATCTTGGTGTGCGGTG
ATGAGACCCAGAAGCCTTTCCCACTGCTTGTTTGGCACCTTTCACAGCGAAAGTTGCTCTATGACCTCCGAATTCCGCA
CCACGACTTCATCACCTCCCTCTCCGCGATCACCCACGAGGGCTCCTACGTTTGCGTGGTGGCCAAAGAGCTAAACGAG
CCGACGACGCCCAACTTCATTGTGGTATACGACCTACAAAGCGGCACTCTGTTCAAGAAGTGGAAGCCTGCCTGCAACA
CAGTTTCACTGGCAATCTCCCAGGTGAACGCTTGCGTCATCGCCGGCCTAGAAGATGCCAAAATCCTTATATGGGATCT
GGTCACGGGCAACTGCAAGAGCACCTTGATCGGTCACAATGCTCCAGTAACGTTCTTGAAGCTGGATCCGTTGGGAAAG
GCGCTGCTCTCCTACGACAAGGAGGGACGTGACTCGGCCGTCCGCATGTGGGAGTTGAATTCCGCCAAATCTCTGGCTG
TGTTTAAGCCACCGGCTCAAGTGAGTACATGTGAGATTCTACCAAACGGAGCCTTCGTTGTGCTGGCTCTCAAGGATCG
CAACTCCTTGCTAACACTGGCTTTGAAGAACTACAGCGGAGGGTCGGGCGCCCTGGACGATGATTGTGGCACTCTTTAC
GGCAATCCAGACAACCAGCACAAAGTTTTCGACTTGAGTAAT
>CG10133-PA chr3L:13686807-13687748:-
ATGTCCCAAGTCGAAAAGGCTCTGGATGTTCTGCTCCAGGAAGCAGAGGAACTGTGCATCGGGAGCAGCGTAGTGGAGC
TGGACAGGATCCCGACTGCCCTGGAGTTTTGTCGCGACTTCTACTCCAAAAACCAGCCGGTGGTCATACGCAAGGCACT
CGATTGGCCCGCAATTGGGAAATGGACGCCGGAGTACCTGATCGAGGCTCTCGGGGACAGGAGCGTGGATGTGGCAATC
ACTCCGAACGGCTACGCCGATGGCTTGGCCTCCCAAAAGGGACAGGAGTTCTTTGTTCTGCCGCTGGAGACGAAAATGA
AGCTGTCAGAGCTGGTCCGTCGTCTGGATGATCCCGCAGGTGCTGTCCACTACATACAGAAGCAGAACTCCAACCTCAG
TGTGGACCTACCGGAACTGGCTGCTGATCTGCGGGTCAGTGATCTCGACTTTGGCCAGCAGTCCTTTAACAAACCGCCC
GATGCCGTCAACTTTTGGCTGGGCGACGAGCGCGCTGTGACCTCCATGCACAAGGATCCCTACGAGAACCTGTACTGCG
TGATATCCGGTTACAAGGACTTCGTCCTCATCCCGCCGCACCAGCTTAGCTGTGTACCCCGAGGAATTTACCCTACAGG
CGTTTACAAGACCTCAGAGAGTGGTCAGTTCTACATTGAACCCTTGAGGGATGAGGACGGCACCGATCAGTTCACGGAA
TGGGTCAGCATAGATCCCCTGGCACCCAACCTGGCCAAATATCCGGAGTACGCACGGGCAAAGCCCCTGAAAGTACGCG
TTAACGCCGGAGACATCCTGTACCTGCCCAACTACTGGTTCCACCATGTGTCCCAAAGCCACAAGTGCATCGCGGTGAA
CTTCTGGTACGACCTGGACTACGATAGCCGCTACTGCTACTACCGAATGTTGGAGCAGATGACCTCCACAAGG
>CG10134-PA chr3R:13662614-13667393:-
ATGGATTACGGCTGGCTGATGTTTCTGTTCATCGCACTTTTAATTGATTTTCCAATCGCATGTGCTCTGTTTGTGACGG
ATATCAGTGTGCCCGAGATCGTAGATTTTCGGGACAATGTGACCCTGTCTTGCAGCTACGATATGCGAGGTCACACTCT
AAACTCGGTCAAATGGTACAAAGACCACGAGGAGTTTTTCAGATATTCCCCTTTGACGAGTCCGATTTACATGACTTTC
GAAGTGCAAGGCCTACAAGTGTTGGAAGGGAAATACGTGTGCAACGAATCGAGTTGCCGACTGGATTTGAGTTTACAAG
GTGCCAAGTCAACCGGACTCTATAAGTGCGAAGTTAGCGGCGATGCGCCCCACTTCAAGCTCGCGGATAAGGCGGACAA
CATGACTGTTGCAGCACTGCCTCAAAACGACCCGCTAATCGAAAGCTTCAACTCCATGTATCGCATGGAGGAATACCTC
AAAGCCACTTGCATATCGGACTTTTCCAGTCTGCCCACACGACTCACCTGGTACATAAATGGCGAGCAGCCGCTGTTAG
GAGAACTGTATCCCACAACGGACACAAGCTTAGCAGCCCATGATTATGTACTGAGGCGACAACGGCTTCAGGTGCAATT
CTTTTTGCAGGGGCAGCGCTTTTTCCAGGCCGGAAAAATCCTAGAGCTCAAATGCGTGGCGGAAATTGAAAATTATCCG
GAGTTGAGGCGCGAGAAGACTCTCAGTGCGTCACTATCGCAGTACGACAATTTCAACAATCAAATGCCGCTGAGGCATG
CGAATGCAAACTCTGGCTCGGCACAAAGGAGCATCCTGTGTGGCAGGACGTCACTAATTTCCGCATTTCTGGCGGCAAT
TCTACTAATTCACTGTTTGCGACGCCCTTCA
>CG10137-PA chr2R:6056050-6061726:+
ATGGCCAGAAAAATACCTTTTAATGTGGTATTCGCCTCAGACGAGGATATTAACTTTCCGGCCAGCGAACTAAATAATC
ACGGCCCCACAGTTCACGGATGGCGAAGTGCTCCGAACGGCAGCCTCACCTCACATGACATCATCCTCCGATTCCAGCA
TCCGGCCAAAATCTATCGCATCCAGCTCCTGGCACACCAGTATCTTATACCTGAAAAAGTGGAACTGTGGCTGCATTAC
TCGCCTAAATCCCTGCCCAGCACTCCATCCTCGCAGTACTTCGACTTTCTGGGTTTTGTTGCCTTAGCGGATAATGCGA
ACACCAACTACAAGTCCCGGGAGCTGCAGAGCGTCACCGTGTGTCCACGTAGAGGCACTCATCTCAAGCTGCGTCTGAT
TGGCGTCCAAGGAAACGACTACAATGACACAGGCCAGATTTCCCTACTAGCGGTAAATGTCCTTGGCGAGGATCTAGAG
GTAGGGCCGAATAATGGCAACGGAGAGGAGCACTTGGCCAACGAGGCCCCGCCGTTGGACACGGCCACCGGAGAACTGG
CGCTGGCCTCCATATGTGATGACCTGCTCTTCTCCATGTACGTGGAGGAGTCAATAGTGCAGACCATCCGAGAGTTGGA
GCAGCGGAAGGTTTTCGCCGTTAACTCCGAAAGGTTCGAGTATGCTCGAAAACTAAAGCTATGCATGACAGCTTTAAGG
ACTGCCGGAGAACGTTTGGGACGCTATGCCCTGGCCAAGAGGCAGGCTGTTCAGCAGGAAGACTTTAGCACGGCCAGGC
TTCGCAAGGAGCAGATCGAAATGTACCGGGCGGCAGTACTTCGACAATTGCAGGTGCATCAGCTTCTGGAACCGCACGG
CGTTGCATTAAGCTCCAATGATCAAAGCTGTGAGATCTATGCGGGTGGGAAGCCCAGTCTGCCGTCGGCTCCCAGCCTG
CAGGATGTGGCACAGGCACTCGCCGAGGCTACTTTTAGTCCCAAGAGCATGACGAGTCTCAGCTTAGAGGACAAGTCCT
CGACTGATGGCTCCCAGCCCGGTAACGATAATATGGTGACAGCTCCTGGGCCTGCTGCTGCACCCGCTCCTGCGCCCAC
CGCATTGCAGGCCACTCCCACGCTGGGGGGCTGGCGCAAGTCCCACGACGAGCTACCGCAGTCGCCACGTCTACCCTCG
AGGCACAGCTCACCCATGTCAAGCCGACAGGGATCGCTGCGCAGGCGCAACAAAAGCGTGCCACGCAACTCCTATGAAG
ATTACGAAGAGCGGGCCATTCCCACGCTGCGACAGGAGTGCCAAGGAAACGCGCTGCTAGAGGCGGATCCGAACCGCGG
ACGTTCGCGACTGAACGACCGCGAGCGTCGCCAGGCAGCGCTACCCATCCTGGTCTTTGGGAATGAGCTGGTGGAGCAG
TTCTACTCGCGTCAGTTTCAGGACCGGGAGGATGGCTTGATGCGTCTGCGTAACTTCCTAAAGGAGCACGACCTGGTGG
ATTCATCGAGCAACGAGCACGCTGCCAGTCCCAACAAAGTGGCCCGCAGCGCTGCTCTGCTGCTGCACCGCGCTGTAAG
GGACGCCGTTTACTCGGTGTTTAGCCAGGCCACGGAGACGGTGCGCATGCTGTTCCTAGAGTACGTGCCCGGTCGAGTT
TCCCCCAACGAGGTGGCCCGCTGCGTCGATCGCCTGCTACCCGAATTGTTGGCCAAGTCCGGTGATCCATCTGCACGCC
TGCACACTCTGGCCCAGCACACGATCCTCAGCATCGCCGCCTGTCCGGAGGTTGCGGAGCAGCACCTGGTTGCCCCGGC
ACTATCACGAAGCGTTGGATCCGGAACCCACCAGCGACTGGCAATGAGTCGGCTGCAGATGCTGGAACAGCTAGTGCAC
ACTCAGGGCATCAGCACGGACAAGCATAGTGGTCTCACGTGCAGGGCATTGTCTGAGTGTGGCTGCTCCGGCATCCATC
ATCCCGCGGAGCCTGTGCGAAAGGTGGCCGAGCGCATCTTGCTGCTTGTCTACAAGGTGAATCCCCGACTAGTGCGCAA
GCAATTGCCTCCGGATGACGACATCACGCGTCGCAACCTCTTGTACCGTCAACTCTTTACCGAATTCGACAAGTTGGAT
CTCGATCGCAAGCAGGAGCTACTGCTGGAGGCAAGCAAGTATGGGGGAGGTCACAGCTCGGGTGATGCGGCCACCCCGC
CGGCGGACAAGGCGTCCACCAGCTCAGACGCCTCTCGACTGATGAATAGTAGAAGTGGTCATAGCCTGGGCCCAATGGC
CAGCTCCAGTAACGGATATGCAAGCTGCAATGGAAAGCAGCAGTACAACGAGCAACTCAAGCGCTCAATGCTTTCCGTC
ACCAACTCGCGCAAGGGATCCGCTTCCAACTCTGAGTCCACAGAAGACAACACACCCAAAATACGTTGCCCCTTTTGCG
ACTGGTCTTGTGCTGGCAGTGACGCTACCCAGTTGGACCGACACTACTGGAAGGCCTGTCCTTTCCTCACCAAGTGCCC
GCAGTGCAGTCAAGTGCTGGAGGTAGCTGCTCTAAACTACCACCTGACAACGGAATGCGATGCCAAGGAAAGCTACGTG
GTTTGTGTCCGTTGCACTGAATCGGTGCACAAACAGCTATATGAACTGCATCAGATGGAGGACTATTGTCGGGAACTGA
AAACGGGTGCTGCTCGATGTCCCCTCTGTCATGACGATGTTCACCTACCCCAAGACGGCGGCTGGAAATTGCATCTCCT
GAGCGCCGGCGGCTGTCCCGGAAATATACGCAAAAGGAATCTCAAGAAGTCAAAT
>CG10138-PA chr2R:11312205-11313242:+
ATGTCTCGTCGTTCCACCGCTTTATCCACTGGTAAGGAGTACACCAAGGAGGAAAAGAACCGAATGACCCAACTGGACA
TCATTATCAGTCAGCTGAAGACGCAGGCGGTGGGAAACCGAAGGGCCGGGAATTTGAGCGAGGCCACCATCACATATCT
ATGCGATGCGAGCCGGGAACTGTTTCTATCGCAACCAATGCTCCTGGAACTGAGTGCTCCGGTGAAGATATGCGGGGAT
CTGCATGGGCAGTTCAAGGATCTGTTGAGGATCTTTCAGCAGTGCGGCATGCCGCCGCTGTCCAACTTCCTGTTCCTGG
GCGATTACGTGGATCGGGGTCAGAGCTCCATCGAAACTCTGGCCCTGCTGTTGACCTATAAGCTTCGCTATCCGGAGAA
TTTCTTTCTGCTGCGCGGCAATCACGAGTCAGCGGATCTGAATCGAGTGTATGGATTTTTCGACGAGTGCAAGCGACGA
TATAGCATTAAATTGTGGCGCTCCTTTGTAGATTGCTACGACTGCATGCCAGTGGCTGCCATCGTGGCCGATCGCATTT
TCTGCGTCCATGGCGGACTGAGTCCGGATCTGAAGAATCTGGACGACATCCGTCGGCTGCATCGACCCACCGAAGTGCC
CAGCGATGGGCTGCTGTGCGATTTGCTCTGGTCGGATCCGGATGAGTCAACTGGGACGTGGGCGTCCAACGATCGGGGT
GTCAGCTACACCTTTGGAGCCAACATTGTGGAGGGCTTCCTCATGCAGCACAAGTTCAATCTGATTGTCCGCGCCCATC
AGGTGGTCGAGGATGGCTACGAGTTCTTCGCCGACCGCCAGTTGGTCACCATATTCTCCGCCCCCAACTACTGCGACAT
CTTCGATAACTGCGGCGCTGTCCTGGTGGTGGACGCCAGGCTGGTCTGTCACTTCGTCATCATCCGTCCGAGGCCGTTT
GTGCGAGCCACGGGCTTTGAGTCGGATAGTGGATCAGCAGCTACGACGACCAATGGACCACCACCCTCCATTAGGGAGA
AGAGGCTTTTC
>CG1014-PA chr3L:1488214-1488525:+
ATGTCGAAATTATATCTAAAGGCCATGGAGGAGGTGGTGCAGCGAAACACGGACAACACCAACCGGATTACGGAGCAGG
CGCAGGGATTTGTGGTGTCGGAGAACGCCACGGACAGTCTGCTGCACACGTCCTTCGATTTGACCACGGCCCAGTCGAT
TGTGAAGCACCTGCACGCCAGTTTCCTGAAATTGGCCCAGAGCTGCGTCCGTGATCTGGACACCGAAGATAAGCTGTGC
TTCCTGCGCGTGAAAACCCGCAAGCACGAATTCCTGGTTAGTCCCGAGGATGCCTTCACTGTGACCGTGGTATTG
>CG10140-PA chr3L:13676962-13677980:-
GTAATATGGTATTTTATCTGCCTAATATGTGGAGTTCTTGGAGCAAGTACCAACGACTGGGAGGGCTCTGGAACAACAG
ATAGCACCATAGAAACGGATTCTACTACTACTACTTCAACTTCTTCCGGAGTGGAAAATGGTCTGATAACCGGCAACTT
AAGTCTCTGCGGGAATGTGGCGGATAATGTGTTTCTACCCTTTGTTGGTGACTGCAATAGTTACTACCTCTGTCGCTCT
GGTGAAGCCATAGAACTGCAATGCGAGTTTCCCTACGAGTTTAATGCGAATACCCAGAGCTGTGTGAATCCCGGCGAGG
CTGATTGTTTGCCCACCTGCGAGGCCTTCCATTTCAGCACCTTCAGTTACCAGAGAACCTGTACGAGGTACGTGCTGTG
CTACTACGGCAAACCTGTTCTACGGCAGTGCCAGGATGGCCTTCAGTACAACTCTGCAACAGATCGCTGTGATTTCCCC
CAAAATGTGGATTGCGTGGAGTCCGAGTGCTCCATCTACTCCAATGCGTATCATCTGCGCTATGTGCCCAGCAAGGTAT
CCTGCGATAAGTACTTCCTCTGCGGCAACGGAATTCCCAGGGAGCAAACCTGTACCGCTGGCCTCCACTTCAGCACTAA
GTGCGATTGCTGCGATATTCCATCGAAATCGGACTGCCAGATCCAAGCTGAGCAAAGAAAAGTGCGGCAGCACCTGGTT
CTTTCACCTCGCACTACTACAGGAATCTGCCCCCCATCCGGTGTCCATTTCTATGTCCACGAGTCTCGACAGGATGCCT
ATTACTACTGCGTGGAGGGTCATGGCTTGGTTCTGGATTGTTCCCCGGGTCTTTGGTACGATCCCAAGGTTCAGGAGTG
CCGCGAACCCCATAATGTGGGGTTG
>CG10142-PA chr2R:20915433-20917457:-
ATGCGGTTGCCATTTTTAGGAGTGTCACTGGTCCTTCTGCTCACCGTAACCTTCGGAGTCTGCCAATCCAACTATGAAC
TGGCTACCAAACGCATTCTGGATAGAGCCAGAGACCGCATGCGCCACGTGTGGAGTCTGAACCGCAGGATCTTTGTGCA
GCTCACGGCCAAGGGAAAGTCGCCGCTGGGCGGACAGGTTCTCAACTCCAAGCAGGAGGTAGAGGCGGAGACGTATCGA
CTATTTTACGACTTGGCGGGCAACCTCAGCGTTGTGTCAGTGGCTGAGTTGGATGACCCACTTCTTCGCAGGCGCGTGC
AGCGAATGGCCAAGTTGCAGCTGCAGGGCCTGCGGCCAAAGGACTACGAGCAGGCCAAGGACCTTCTGCGCCAGATTCA
TAACTTTGTCAACGGACCACTGGTCTGTCTCTACGAGGACTGCTCCACCCGTGGTTCGCTGGCCATGTACCCGCAGATC
GTTAACAAGAACATGCACACCAAGTTATACGAGGATCTGGTCGCCAACTGGAAGGCCTGGCGCAAGGCCATCAACGAGA
AGGACGTGGCCAAGAACACGTTTATCGGCTACGTTCGGCTTCTGCGAATCGCTGCCACCTACAACGGACATGTGACGCC
CTCGCGCACATGGTACCTCAACTACGACACGGAGAACTTCCAAGCTGAAATGGAGGCGGTCGTGTGGGAGATAATGCCG
CTCTACCGGGAACTGCACGCCTACTTGCGTCGCGAGGTGCAAAATACATACCCAAAGGCGGACACAAAGAGCGATGGCG
CCATCTCCGCTCCCATTATGGACCAGATCCTGTCGCAGGACTGGTACCCCCACCAGTTCTTTCGCACACCGCACCAAGG
CAGACAGCACCAGTTGCCTTCTGTTCATCGCCGTCTGGAGGAGGTCCTGGTGACGCCCGTCAAAATCAACCGCAAGGCC
GCCGAGTTTTTTGAATCGTTGGGCTTAATGGTGATGCCGAACATTTTTTACGACCGCTTTTCCCGCCGGATGAACGACG
AGGAAGGCGGTGCTGAGTGCAAGTCGCAGGTGTTTTACTTTCCGCCGGACGTGGCGCTGCGCTACTGCCCCAAACTGGA
CTACAAGAAGATGATGCAGATTCACGGCACGATGGCCGAACTGCAGTACCACCTCTACAAGATGCAACTGCCGTTTGGT
CTGGACACGGAGCCATGTCCTGGTTTTGGAGCTGCCATAGCGGAAACAGTCATACTGGCTTCAGGCACTCCACGTCACC
TGCACCGCCTCCACATCCTGCTGAACGACAGCCTTACGGAGGAGCAGTCCCTTAACCGCCTCTTCCGCATGGGTGTGCA
CACCTTGATAGCCGTGCCCCAGTACTTCATCAATGACAAGTTCCTCGTGGACGTTATGGACGGGCGGATCGGAGTAAAG
GACTATAACTGCGCCTACTGGGGCCTCCAGGACAAATACGCCGGAGTTCAGCCGCCAATAAAACGCCTTAACAAGGACT
TCGATCTGGATTTCAAGTTCTATCGCGGGTTAAATCCGGAAACCTCCAACACCAAAAAATTTCTGGCCGAGATCCTGGG
TTTCCAGTTCTACCGTTCCTTTTGCCTGGCAAGTGGCCAGTACAAGCCCGGTGATCCCAATTTTCCACTTCACAATTGC
GATTTCTACGACAGCAAAGAGGCAGGCAAGAAGATTAGCGACATGATGCAGCTGGGAGCCACTCGGCACTGGCGGGATG
TCATGGAGATAGCCACCGGGGAGCGAAAGTTGAGCGGACGCGCTATCCTTGAGTACTTTGCCCCACTTTTCACGTGGCT
GAAGGAGCGCAACAAGCAGATGGACATCGAGCCGGGCTGGGATGCAGATGAA
>CG10143-PA chr2R:10536518-10538130:-
AGCACCCCCGAGGACTACCGCATCCTGCGCGAGATCTTCAACTCCTTCGAGCGCTACTCCGGAGTGGGCAACAACATTC
AGTTGACCCTGCCAGAGCGAGCGGCCAACGAGCTGATCATGTGCGAAAAGAAGCGGGAGTACGAGAAGGGCATCATGGA
TCCTTCGAAGTTCGCGCCGGGACACCACATCTTCCAGGTGCTCAGCAAGGTGAAGAAGTCGCCGCTCTTCCAAATCCTG
AGAAGAATGCCCAAGGGTGCGGCCCTCAAGGCGCACGACACCTCCATGTGCAGTTCGAGGGCGGTCATCCAGTTGACCT
ATAGGGAGAACCTCTGGGTGTGCACCACCCAGAATGGCTGTCGTGTGGAGGAGTTCCGATTTGCCAAGGACAAGCCCAA
GGATATTAATTTCGAGAACGGCGAGTGGCAGCCGATGGAAAAGCTGAGGGAATTGCGAGGCGAGGAGAATCTCAGAAAG
TATTTGCGAATGCGACTCAGCATGTACCCTTTGGCCAGCTTCACGACCAATGCCCACGCCTGGCGCCACATGATGGGCA
TCTTTGGTCTGCTGGACGGTCTACTGCAGTATGCCCCCCTTTGGGGAGACTACTACTACAATGCGCTCCAGGAATACTA
CGCCGACGGCGTCCAATATGTGGAGGTGAGAACTGTGATCCCCGAACTCTACTGCCTGGATGGTAGCCGTTTGCCCAAG
CGGGAAACAGTGCAAATCTACAAGGACACACTGGAGCGATTCAAGAAGGATCATCCAGGATTCATCGATTCCAAGCTGA
TATACGCCCCCATTCGGCATGTGCAACCGGAGGTAGTGGGCAAATACATTAAGGAGTGCACAGAACTGAATAAAGAGTT
TCCCAGCTTTGTGGTTGGCTTCGATTTGGTGGGTCAGGAGGACGTGGGCCATCCATTGAGCCAGTTCGCAGAGGAGCTG
CTCAAGCTGCCCGACCACATCCACTTTTACTTCCACGCCGGCCAGACCAACTGGTACGGATCGCACGTGGACCAGAATC
TTTTGGACGCCATTGTGCTGGGCACGAGAAGGATCGGACATGGCTACACAATCACCAAGCATCCGGTGCTTATGCGGCT
GGCCAAGTACCTGAACATCGCCCTGGAGGTGTGCCCGGTGTCCAACCAGGTGCTCCAACTAGGTTCCGACTATCGCAGT
CATCCTGCTGCCACGCTGATCGCCGAGAACGTGCCCATGGTGATCGCCTCCGGCAGTCCGGCATTCTGGCGAGCGGCTC
CTATGTCCCATGACTTCTACATGGCCTTTCTGGGCATCGCACCCATGAATGCCGATTTGAAATTCCTCAAGCGAACCGC
CAAGAACTCCATCAAATACAGCTCGCTGAAGGACGAGGCCAAGGCCGAGGCGATGGAGAAGTGGAAGAAGGATTGGGAT
GAGTGGATCGCGAAGATAGTCAGCCAAAAGCAAAAGGAT
>CG10144-PA chr3L:7157727-7161601:-
ATGTCGGAGCTTAAGGCCCCGTCGCTGCAATCTCTGCTGGAATCGGAGCGCGGATCTACAGACAGTTTGCTGGCCGAAT
CCCTGCAGCTGGACTTCGAAGATCTCGATGATGCGGAGTTTGCCATACCACCCACAGATGTGCTGCCCACTTTGGAGGC
GGTGCTCAGTGAATTCGAGGCGGATTCGGATGTGGCCTCCGAATTTGGAATGCCGGTGCCCCATGCCACACCTACGCCT
TCCATTGGCGAGGACTCCACAATCAGAACTGATGGCAGAGGTGGTGGCGGATCTATAATGAGGTACACCCTCCTGCATG
GCATCTCTGCGCAGCTTTCCTCAGCAGCGGAACGTGTTAATGCCGGAGCAGCCAGTTCCTGTGCCGTGGCCGCATTCAT
AGCCATCGGGACATCACATGGACACATTTTGAACTTCGATGTAACCCAAACCCTTAGGTGGGCCCATCAGGACAAGCAT
GGACAGGGTGCGGTGGCCAGTTTGGCCTTCAATGCGGACTCCACGCGGCTTTTGGCCGGTTACTCTAGAGGATTGGTTG
CCATGCTGGACACTCAAACGGGTGATGTGCTCCGGGAGCTGTTCGATGTCATAACGCCAAACACCGGCGTACTGCATGT
CAAATGGACCTCCAGATCGTCACTGGCCTTGTGTGCGGATGCCGGCGGATCAGTGTGGTCTCTTAGTTTCACCCGAAAG
CTGGGCATCCGCGGCTGCCAATCCAGATGCCTCTTTTCCGGCGCTCGTGGAGAGGTCTGCGCCGTGGAACCTCTAATAA
TGGATGCTCATGGGCGCCATGAATTGGATCAGTACTGCATTGTGGCTCTGGCAACGTTATCAAAGTATTTCATCGTAAC
TGTCCGACCAAGATTGAGGGTCATAAAATACCATGTGCTCCAGGGACCTCCAGATTGCTTGCCTCTCCTCGCCTGGCAT
TTAGTACTCATTCAAGCGGCAGATACCTCCCGCTCCGTGGATCCCGTGATTGTGGTGGGCCGCGGCAATCAATTATTCT
TTCACCAACTGTTTGTCTCAAATGGACGGATCACTCTTCTATATCTACGTCATGTTCAGCTGCAGGGAAGTCTCCTCTC
CGCTCACTGGCTGGGACCAAAGTGTGTGGCCTCATTGGACACGGCGGAAATACTTCATCTGGTGGATGTGCGATCCAGC
AAGGAACTAGAATGTATGGATATGGCCAACGCAGGACTGGTCTACGGATCTGCGCAATTTAAAGGTTTAGCCACTGGCG
GAAATGTGTCACCTGCATTCGCTTTAGCTGGCTCAAATGCATGTTATAACTCTGTGGTTTCAAGAGGAACCCAGCTGTA
CGTTTTGGGGGCCAGATCCCTGCACATAATTGGAGTAAGGACTTGGTCGGAGAGAATTAGCTTTCTGGTAAAACACCAT
CGGTGGCAGGAAGCCTGTCAACTGGCACTAGATGGCTACATTGCCTCTGTGGATCGCCCAAGGAAACGTGCCCAAGCCA
AGGAGCGTATCATCATGCTCTTTAAGGAATACATCGCCAATTCCGCCCGGGCACCAGACTATTGCCTCGGTGCCATTGT
CAACTGCTTGATCACCGTGGGTGAACTGGATCTTCTGTGGACGCAGCTGTGGGAAAAGTTGCACAACAGCAGTACTGAA
CTCTTCTTGCAGCACATTTCCGATCACATAGAAAAGGAAACGATACATAGTGTCAATCCCGTGATATCCCAGGCTTTGG
TGGATTACTGGCTGGAACACTCACCTGTCAAACTTGAACAGCTTATCCTTAAGCTGGATTGGATGTGCCTGGATCTCAA
CCAGGTACTTAAGGCTGTGAAGAAGCACCGCCTGTATAGGGCCCAAATCTACCTCAACACCCACGCTTTGAACGATTAT
ACGGCGGCGCTGACTGAACTTCTACCACTGGTGACCCCTGAGGAGACTGATTTGGGGAATTGCCTGCTGGTCTACGTGT
CCAGTTGTCTGGCGGGAAGGGGCTATCCCAGCGGCGAAATACCCGTGGAGCTGGTGCATCAAGTCAAACACGATGTCCT
GCGTTGTCTGACCTCCCAGCATTCCAAGGAGAATGCCGGAGATGAGCTGCCCTATCCCTATCTCAGAGCTCTGCTCAAG
TTCGATACTCGGGAGACCCTAAACGTTATATCGCTGGCGTTCCAGGAACAAGAGTTCAGCAACGAGCTGGGAATCTCGC
ATCGCAAAAGGATTATCAATCTGCTGCTGGAAATCATGTCGCCCGAGAATGCAACGTGGGCGGAGATTGGCTGCCTGCT
GAACTTCATTGCTCAGCAGATTTCGTTGCAATGCCTGCCGCGGGATAGACAGCTTTTGGAACGAGTTTTGAGCCACTTG
GCGCAGGAGGAAATTGCCAACGAAAGCAGCCGCCAACACTCCGAACGAGAGAATGCATGGCACGAGCTACTATCCTCCA
ACTGCCTGGCAGAGATCAGCAGCGATGAGGAGCAGCTGCTCTTGGCAGAGAAGGCGCGGTGCTATTGTGTAGTGGAGTA
TCTACTGGAGAAGCTTGAGCGATACGATACCATCCTGGATTGTTACATTCGAAACGAAGCCAGGCACGAAACTATGTTT
GCTTATATGGAACGCCATGTAGCCACACCAAAGAGAAGCATTTACCGACAGTTGAAAAGGCATCTAAGGGAGCTGCTAA
CGATCAATGCCAAGGAAACCACTCGCTTGCTGGCCCTGCACTATCCAGACAAGATTTATGAGCTTTTAGATAACCTGAG
AAGAGAGGAGAATTTGTTATATCTGTTTCTCAAGTGCCTCAATGATCGTAAAAGCAAATTGGACGCCAGTCAAATGGAG
TTACTACTGGAACTGTATTGTAAAATGGAATCGGCGTCTACTGTCGAGGAATTCCTTCGCTGCAATTCGGGTTATCGCT
TGGAGAAGGCCATTGCCATAGCTGAAAGCCATCACCTTAACCGATCTGTGATTTATCTGTATGAAAAGCAAGAGAGCTA
TGCGAAAGCCTTTGAGTTGTCCATGGAACTGCTCAAGTCCGCTACCGGCGAGGAAGCTGCCAAGGAGGCACAGACCATT
TCGGCTCTTTTGGCTCGGTCTGTGGAAACGTTACCAGCTCCGGAACTGGAGCGCTGTTGGTTCGCACTTTTGCAATATA
TTCTGCCGCATCAGGAACTTCAGTCCATTACCAAATCTCTGCTGCACGAGGCCTCGCAGCATATCGATCTGCACAATTT
GGTTCAATTGATTATGAATACCCACAATGTGTCAAGTAGTTTTGGTGACATAAAGGATCTTCTAATGGGCATGCTGGAT
AGTTCGAGGCACAAAACGGAGGCTTTGCGCGCATCTGCTGCTGCCTTGTGTCAAGATCTTCACCTGGAGTTTGTAAAGC
GGTATCAGCACGCGCATCGTGGACTTTGGGTGACCACCACAAAGTGTTCCGTGTGCCGCCAAAGGCTGTACGATCACAG
CCAGGTTCAGATCTTTGGCGGATGTGGACATGGTATACACGAGCAGTGCATGGAGGAGGCGGAGACTCAGTTTGAAGAA
TGTCCACGGTGCTTTGCGGCCATTCCAGACCAAAGTATTGGTTTGCCGCGGCCAAACAAAAATCTAATCAGCATTTCCT
CGTCCCTGGAAATTGGTGCCTTGCAGCTAAAGGCACCACCCAGGCGATTTATT
>CG10146-PA chr2R:10633078-10633816:+
ATGCACAAGACAAGCATCCTAATCGTGGCCCTCGTGGCACTTTTCGCCATCACAGAAGCTGTTCCTCCATTTCCCACCA
CAGGTCCCATTCGGATCCGCCGCCAAGTGCTCGGAGGTTCCTTAGCCTCCAACCCAGCTGGTGGAGCTGATGCTCGCTT
GGATCTCTCCAAGGGCATTGGCAATCCCAACCACAATGTGGTGGGCCAGGTTTTCGCCGCTGGAAACACTCAAAACGGT
CCAGTCACAACTGGCGGAACTTTGGCCTACAACAATGCTGGCCATGGTGCTTCTTTGACCAGGACACACACCCCCGGAG
TGAAGGATGTCTTCCAGCAGGAGGCCCACGCCAATCTATTCAACAATGGCAGGCACAACCTGGATGCCAAGGTGTTCGC
CTCCCAGAACAAACTGGCCAATGGCTTCGAGTTCCAACGTAATGGCGCTGGTCTGGATTACTCCCACATCAACGGACAT
GGTGCCTCCCTGACGCACAGCAACTTCCCAGGAATCGGCCAGCAACTCGGTCTAGAGGGACGTGGTAACCTGTGGTCCT
CGGCGGATCGGGCCACCCGTTTGGATCTGACTGGATCGGCCAGCAAGTGGACAAGTGGACCGTTTGCCAACCAGAAGCC
CAACTTTGGTGCTGGACTGGGACTTTCGCACCACTTCGGC
>CG10147-PA chr3L:7153424-7154827:-
ATGGGACACCTGGACAAATGTCGCGTATGCTCCTGCGATGTGGCTAGAGACGACGAGGCCTACAACTTACTACATCATC
CATATCTCGCAGTCAAATTTTCCGAGTGCACAAATATAGTGGTGGATCCTGATGACCAGGATATTCTGCCCAGCGAAAT
ATGCTCGGAGTGCTACGAGCTCCTGGAGAAGTTCCACTCCTTTCGAGCACTGTGCATTATAGCCGATAATAAATGGCGT
TCCAAAAGTCTGGTAACTTGGAAGAAAATAGATCGCAGGCAACCCGTTTACGAGGTGGACGAAGATGAGGACGAGGAGC
TGGAGCTGGAGGAACTGCTGTTGGAGCCGCCGGAGATGATCATATGCGATAGCAACTTGAGTGCACAGAATGCACAAAA
AATCGCCGAACAGGCACCGCCGACCTTGGTATGGAATACCTTCATCGAAAATGTCCCGAATACCCCGGAAACGGAAAAG
AAAGCTTTGGAAGAGCCCCCATTGACCACATACAAGTGCGACCTGTGCGCCGACGAGTTTCGCGAGGAAAAGCGCCTTA
TTCTTCACAAGAAGGAGCACCAGGGGCACATGCTGTATCATTGCACTGAGCCCGGATGCGAGGAAGCTTTCAATCGGTT
TGAGAATCTAAGGCAACACGAGCTGGAGCACTCGGAAGTGGGCATGCGGTTTGTCTGCGAGGAGGAGGGCTGCAACAGG
ATGTACCGACACAAGGCTTCGCTGAAGTACCACCAGAGCAAGGCTCACGACATTGGCAAGCCTTTGAAGACCCATATGT
GCGAGTTCTGTGGTCGGGTATTCAAGACTGGCTCAGCTCTTAGTCAGCATCGCTTCACACACGGCGACCAGCTGGTCTT
GCCCTTTGCCTGCGAACTGCCGGAATGTACGTTGCGTTTCTATAGCGCGGAGAAGTTGAAGATTCACATGATGCGCCAC
CAGGGCATAAAAAACTTTAGCTGCCCCTACTGTGGTCTCAAGAAGACGACCAAGAACGAATTGCGACTGCATATCAACT
ATCATACTCTGGAGAAGACCTGGTCCTGCAAGGATTGCCCCAAAGTTTGCAACAGCTCAACGAGTCTTAAGAAACATAT
CCGCACAATCCACGAAAAAGCACGGGACTACGCCTGCAACTATTGCGAAAAGAAGTTCGCCTCACCCGACACGCGAAAG
TACCACGAAATGACCCACACTGGCGAAAAGAACTTTGAGTGTCAGGTTTGTGGCAAGAGATTTATACAACCCTCTGCCT
TGCGCACCCATCGCAAGGTGCACGAATCGGGGGAGAATCAGCAGACTGCTTGTGCTCTGTTGCAACTATCTAGTATGGG
T
>CG10148-PA chr3R:13965349-13966320:-
ATGGTGAAAATCGTGAACCAACACTGTGATCTAGGCCTGGCCCTCCTCTTGGTCTGGACGTGGCTAACAAGGCTGGTGG
TGGCGACCCATCTGGTCGACATCCCCACCTCATCACGCCTGGCCGCCGAACGGGAGGAGCTGCAGCTATCCCGGCAGGA
CGTGGGACGGCTCAGCTACCAGAGTATCCATCGCATGCTGAGGGACGAAAACGAACCGGCCAGCTTTAGGGGGGAATTG
CGATACCAACAGAAACGCCACAAAAGGGAGCTGGAGCTCAATGCTCCGGCAAACAAGCTGAATCTCACCCACCGCGACT
TAAAAACATTCAATAGCACTGGTGGTCAGTGGAAGGGCGACTTTCAGGTCATCACCGCCATGGATCTGAGCAGCAATCA
ACTGGAGAACGTCAGCTTGGACAACTTCAATCAACTAAGGCAGCTGGACTTGGGCAATAACTCCCTGGAGGTTATACCC
CTGAGTTTGGTCGACAACAATAAGTCACTACCCCTTGTAACGCTCGATCTATCCTGCAACGAATTCAGACAAATTTCTA
CGAACTTTTTTGCCCAGCGATTGCCTCAGTTGAAACATCTGAACTTGGCTCACAATGAGTTGGTAAACATTTCGCGGGA
ATCCTTCTACAATTTGTTGGAACTACAAACGTTAATTCTCAGTCACAACAACATCTCGGATATAGACTACGAAACATTT
TTGGCACTACCGAATCTGCAATATCTGGATTTATCCCATAACCGCTTGAGCGGATCCGCTATCAGAGCTCTGCAGGGAA
TTCCGGATTTGGTCAGCCTTTCAATCGCTTACAATCCAGAAGTGGGAGTGGCGATGCAGGAGTTCGTCGCATCCTGGAG
CCTCAAGGAGTTGGATGCCAGTGGCACTGGATTGTGCCAGGTGCCTGCAGCTCTAGCCCAATCCGTGAGGACTCTCAAG
TTGTCCGACAATTGGCTCAAGGTA
>CG10149-PA chr2R:10634335-10636885:-
ATGACGGAACTGCTGAAGGAAAACCGTGCCAACGAGGATCGACGTCGCAAGATGGCCGGAGCAACACTTTTCGAGCGTG
CCCAGGCACTGTCCAGCGTGAATCGCGAGGATCAGGACAGCTCGCTGCTGAACAAGCTTGTCCGCGACCAGGAGGGCGC
AGAGAACGATGAGGAGCGAATCCGAATCAAGGAGCAGGGCATTCTGCAGCAGGGAGAGCTCTACAAGCAGGAGGGCAAG
GCCAAGGAGCTGGCCGATCTCATCAAGGTGACGCGTCCGTTCCTCAGCTCGATCAGCAAGGCCAAGGCGGCAAAGCTGG
TTCGTTCGCTGGTGGACATGTTCCTGGACATGGACGCGGGCACAGGCATTGAGGTTCAATTGTGTAAAGACTGCATTGA
GTGGGCCAAACAGGAGAAGCGCACTTTTCTTCGCCAATCGCTGGAGGCTCGTCTGATTGCCTTATATTTTGATACTGCT
TTGTATACGGAGGCCCTGACTCTAGGTGCCCAATTGCTGCGGGAACTGAAAAAGCTGGATGACAAGAATCTGTTGGTGG
AAGTGCAACTACTGGAGAGCAAAACCTATCACGCACTGAGCAACCTGCCCAAGGCTAGGGCCGCCCTTACCTCCGCCCG
CACCACGGCCAATGCCATCTACTGCCCGCCAAAGGTGCAGGGCGCACTGGATCTTCAGTCTGGCATCCTACATGCGGCT
GATGAGCGTGACTTTAAGACCGCATTTTCCTATTTCTATGAGGCCTTTGAAGGATTCGACAGCGTGGACAGCGTCAAGG
CCCTGACCTCGCTGAAATACATGTTGCTGTGCAAAATCATGTTGGGACAGTCGGATGATGTCAACCAGATCGTCAGCGG
AAAGCTTGCTATTACCTATTCGGGCCGCGATGTAGATGCCATGAAATCAGTGGCTGAGGCTTCCCACAAACGTTCCCTG
GCCGACTTCCAAGCTGCCCTCAAGGAATACAAAAAGGAGCTGGCCGAGGATGTGATTGTGCAGGCGCATTTGGGGACGT
TATACGACACCATGTTGGAGCAAAACTTGTGCCGCATTATTGAACCCTACTCTCGTGTGCAGGTCGCCCATGTAGCCGA
GAGCATCCAGCTGCCCATGCCGCAGGTGGAAAAGAAGCTGTCCCAAATGATCCTGGACAAAAAGTTCAGCGGCATTCTG
GATCAGGGTGAGGGAGTACTGATTGTTTTCGAGGAGACGCCTGTGGACAAGACCTATGAACGCGTGCTGGAAACCATAC
AAAGTATGGGCAAGGTGGTGGACACGCTGTACCAGAAGGCCAAGAAGCTGTCG
>CG10149-PB chr2R:10634335-10635826:-
ATGGCCGGAGCAACACTTTTCGAGCGTGCCCAGGCACTGTCCAGCGTGAATCGCGAGGATCAGGACAGCTCGCTGCTGA
ACAAGCTTGTCCGCGACCAGGAGGGCGCAGAGAACGATGAGGAGCGAATCCGAATCAAGGAGCAGGGCATTCTGCAGCA
GGGAGAGCTCTACAAGCAGGAGGGCAAGGCCAAGGAGCTGGCCGATCTCATCAAGGTGACGCGTCCGTTCCTCAGCTCG
ATCAGCAAGGCCAAGGCGGCAAAGCTGGTTCGTTCGCTGGTGGACATGTTCCTGGACATGGACGCGGGCACAGGCATTG
AGGTTCAATTGTGTAAAGACTGCATTGAGTGGGCCAAACAGGAGAAGCGCACTTTTCTTCGCCAATCGCTGGAGGCTCG
TCTGATTGCCTTATATTTTGATACTGCTTTGTATACGGAGGCCCTGACTCTAGGTGCCCAATTGCTGCGGGAACTGAAA
AAGCTGGATGACAAGAATCTGTTGGTGGAAGTGCAACTACTGGAGAGCAAAACCTATCACGCACTGAGCAACCTGCCCA
AGGCTAGGGCCGCCCTTACCTCCGCCCGCACCACGGCCAATGCCATCTACTGCCCGCCAAAGGTGCAGGGCGCACTGGA
TCTTCAGTCTGGCATCCTACATGCGGCTGATGAGCGTGACTTTAAGACCGCATTTTCCTATTTCTATGAGGCCTTTGAA
GGATTCGACAGCGTGGACAGCGTCAAGGCCCTGACCTCGCTGAAATACATGTTGCTGTGCAAAATCATGTTGGGACAGT
CGGATGATGTCAACCAGATCGTCAGCGGAAAGCTTGCTATTACCTATTCGGGCCGCGATGTAGATGCCATGAAATCAGT
GGCTGAGGCTTCCCACAAACGTTCCCTGGCCGACTTCCAAGCTGCCCTCAAGGAATACAAAAAGGAGCTGGCCGAGGAT
GTGATTGTGCAGGCGCATTTGGGGACGTTATACGACACCATGTTGGAGCAAAACTTGTGCCGCATTATTGAACCCTACT
CTCGTGTGCAGGTCGCCCATGTAGCCGAGAGCATCCAGCTGCCCATGCCGCAGGTGGAAAAGAAGCTGTCCCAAATGAT
CCTGGACAAAAAGTTCAGCGGCATTCTGGATCAGGGTGAGGGAGTACTGATTGTTTTCGAGGAGACGCCTGTGGACAAG
ACCTATGAACGCGTGCTGGAAACCATACAAAGTATGGGCAAGGTGGTGGACACGCTGTACCAGAAGGCCAAGAAGCTGT
CG
>CG10151-PA chr2R:10637528-10639620:-
ATGAGCCTAAAGTCCAGTGCAAGGATCAAGAAGCGCCGCTCGGAGGCAGCGGCGGCCACCTATCCGGTGCCACCAACTC
CGGCTCAGGCGGTGAGCAACGGGACAGCTTCCCCAGCGAATCCCGTCAGTACGACAAGCAATCCAGGAAATGGTGCCCT
AAATCCGTGCCAGAGCTCCTCCAAGAAACATAGCTTCGTGGGACGCAATCCCAACTTCGACACCGATGAAACCAAACTG
CTCATCCAGTTGTGGGGCGATCCCAAGCTGCAGAGAACCCTAATCACCACGCACAAAAAGCACGCCGTGATCTGTCAGC
TGGCCGCCAAGATGCAGGAGTACGGCTACCATCGTTCGCCGGAGGAGATTACCACACGGATCAAAAACCTTAAGTGCTT
CTACAATCGCTTGAAGAAGGACAAAGAGTGCGGTGGTCAGTCAACCGATTCGGAGCCCAGTTGGAAACACTTTGCCGAA
ATGGATGCCATTATGACCAGACCCATTTTTAGCGTGCGACCCAATGAGGTGCCCGCGCCATCGCTCAAATACCAACTGG
AGCAGGCCTTGGAGGAGCATGCTGAACGTCGCAAGCGTCGGCTGGAGAACGGAGAGGAGTTATCCGAAAGCGACAACGA
GGAGGATGACATGCTGCTCTCCGCCCTGGTCAGCAAAAACAAGGAGACCGGTAGCCGGAAGGAACTGGAAGCTGGCTGC
CTAGAAGCCGACACCGATATGAACGAGGAATCGTTCTCAAAGCGTCGCAAGGTGTCGGCTGACGTGGAGGTTGATATTG
GAGAGGCTCTGAAGTCGCCCTGCATCAAAAGCGAGCCAGCCCAGGAAGTTGAAACGGCTGCAGCAACTTCCACAGTAGA
GCCCGAACTGGAGGAGGATGATGACTGCATGCTTCTCCCGCAGCCCAAGGAAGAACCCATCGATGTGGATGCCGCGGAT
GATCCGCCAACTGAGAAGTCTTCAAGTACCAATACTACATCCACTTTGGCTGACATGTTACAGCGAAACAAACCGTCGA
ATCTGCTTCCTTTCACCGGGGCCAATGTCATCATCCCGGCCAGCATTACCACCACCACGGCTAGCATAAGCTCGACCAC
GCAAAGTTCAACGACCACACCGAGCAAACTTCAAGGGGGTAAAATCTCGTTGGTGCCAACGAATTTCCTGATGCAATCA
AAGCTGCCGGCTGCCGCGGGACCAAGTCCCATGGCAAACGGAGCCAAGGGAGCTGCCCCCCAAATCCAGCTGCTGCAGA
GTGCCATCAATCAGGGCGCTCGTCTGATGATTAGCGGATCAGCAGCAGCACCGGCACAGCCTAGCAACGCCGGTTTGGT
GGCCACAGCCCCCGGAGGAGTCAAGTTCGTGCTGGTCAATGCGGAGCAGGCCAAGGCGGCGGCAGCGGCTGCTGCAGTG
GGTAAATCGACAGCCTCCTTGCCCTTGTCCACTGCCCAAGCTCAGGTTCAGGCCGCTGTTCAGCAGCAGCAGCAGAAAC
TGCAGCACAGTCTCCAGCAGGAGCAGCATCAGCAGCACATTCAGTTGGAGAAGGAGGAGAGTCGCCGCGTTCACGAGAA
AGCTAGGGAGGATCTGCAAACGAAGAGACACATGACAACAATGAGAATTCTACTTCGTCAGTTGCTGAATTCCCAAAAC
GAAGCCAACGAGATCCAGCACAATCGATTATCCCTGGAACGCGAGCGTCTGGACTGGGAGAAGTCTATGGGCGAGCGCC
TGCTTAACATGTTGCCAAGTCTTATACAGCCGGCTCCTGCAGCCTCGCCATGCTCCACTGCTCAACGTCTGCAGCCGCC
CAAGCTGCTCTTCACAACCGCTCTGCCAATGAGCAATGGCACCGTAACCATGCCGCACATCCTAACATCCAACTCGCTG
CCCAAAGTTATTACCACTTCAAGTTGCAACAGTGGCGTGGCGGTGGCCGGGTCAGGAGTAGGACTGGTAGCTAGTGTGG
CCACCAAGCCGGTGGACAACGACGTCCAGTTGGTCACTCCCAAGCAGGAAAAAGAGGTC
>CG10151-PB chr2R:10637528-10639620:-
ATGAGCCTAAAGTCCAGTGCAAGGATCAAGAAGCGCCGCTCGGAGGCAGCGGCGGCCACCTATCCGGTGCCACCAACTC
CGGCTCAGGCGGTGAGCAACGGGACAGCTTCCCCAGCGAATCCCGTCAGTACGACAAGCAATCCAGGAAATGGTGCCCT
AAATCCGTGCCAGAGCTCCTCCAAGAAACATAGCTTCGTGGGACGCAATCCCAACTTCGACACCGATGAAACCAAACTG
CTCATCCAGTTGTGGGGCGATCCCAAGCTGCAGAGAACCCTAATCACCACGCACAAAAAGCACGCCGTGATCTGTCAGC
TGGCCGCCAAGATGCAGGAGTACGGCTACCATCGTTCGCCGGAGGAGATTACCACACGGATCAAAAACCTTAAGTGCTT
CTACAATCGCTTGAAGAAGGACAAAGAGTGCGGTGGTCAGTCAACCGATTCGGAGCCCAGTTGGAAACACTTTGCCGAA
ATGGATGCCATTATGACCAGACCCATTTTTAGCGTGCGACCCAATGAGGTGCCCGCGCCATCGCTCAAATACCAACTGG
AGCAGGCCTTGGAGGAGCATGCTGAACGTCGCAAGCGTCGGCTGGAGAACGGAGAGGAGTTATCCGAAAGCGACAACGA
GGAGGATGACATGCTGCTCTCCGCCCTGGTCAGCAAAAACAAGGAGACCGGTAGCCGGAAGGAACTGGAAGCTGGCTGC
CTAGAAGCCGACACCGATATGAACGAGGAATCGTTCTCAAAGCGTCGCAAGGTGTCGGCTGACGTGGAGGTTGATATTG
GAGAGGCTCTGAAGTCGCCCTGCATCAAAAGCGAGCCAGCCCAGGAAGTTGAAACGGCTGCAGCAACTTCCACAGTAGA
GCCCGAACTGGAGGAGGATGATGACTGCATGCTTCTCCCGCAGCCCAAGGAAGAACCCATCGATGTGGATGCCGCGGAT
GATCCGCCAACTGAGAAGTCTTCAAGTACCAATACTACATCCACTTTGGCTGACATGTTACAGCGAAACAAACCGTCGA
ATCTGCTTCCTTTCACCGGGGCCAATGTCATCATCCCGGCCAGCATTACCACCACCACGGCTAGCATAAGCTCGACCAC
GCAAAGTTCAACGACCACACCGAGCAAACTTCAAGGGGGTAAAATCTCGTTGGTGCCAACGAATTTCCTGATGCAATCA
AAGCTGCCGGCTGCCGCGGGACCAAGTCCCATGGCAAACGGAGCCAAGGGAGCTGCCCCCCAAATCCAGCTGCTGCAGA
GTGCCATCAATCAGGGCGCTCGTCTGATGATTAGCGGATCAGCAGCAGCACCGGCACAGCCTAGCAACGCCGGTTTGGT
GGCCACAGCCCCCGGAGGAGTCAAGTTCGTGCTGGTCAATGCGGAGCAGGCCAAGGCGGCGGCAGCGGCTGCTGCAGTG
GGTAAATCGACAGCCTCCTTGCCCTTGTCCACTGCCCAAGCTCAGGTTCAGGCCGCTGTTCAGCAGCAGCAGCAGAAAC
TGCAGCACAGTCTCCAGCAGGAGCAGCATCAGCAGCACATTCAGTTGGAGAAGGAGGAGAGTCGCCGCGTTCACGAGAA
AGCTAGGGAGGATCTGCAAACGAAGAGACACATGACAACAATGAGAATTCTACTTCGTCAGTTGCTGAATTCCCAAAAC
GAAGCCAACGAGATCCAGCACAATCGATTATCCCTGGAACGCGAGCGTCTGGACTGGGAGAAGTCTATGGGCGAGCGCC
TGCTTAACATGTTGCCAAGTCTTATACAGCCGGCTCCTGCAGCCTCGCCATGCTCCACTGCTCAACGTCTGCAGCCGCC
CAAGCTGCTCTTCACAACCGCTCTGCCAATGAGCAATGGCACCGTAACCATGCCGCACATCCTAACATCCAACTCGCTG
CCCAAAGTTATTACCACTTCAAGTTGCAACAGTGGCGTGGCGGTGGCCGGGTCAGGAGTAGGACTGGTAGCTAGTGTGG
CCACCAAGCCGGTGGACAACGACGTCCAGTTGGTCACTCCCAAGCAGGAAAAAGAGGTC
>CG10151-PC chr2R:10637528-10639620:-
ATGAGCCTAAAGTCCAGTGCAAGGATCAAGAAGCGCCGCTCGGAGGCAGCGGCGGCCACCTATCCGGTGCCACCAACTC
CGGCTCAGGCGGTGAGCAACGGGACAGCTTCCCCAGCGAATCCCGTCAGTACGACAAGCAATCCAGGAAATGGTGCCCT
AAATCCGTGCCAGAGCTCCTCCAAGAAACATAGCTTCGTGGGACGCAATCCCAACTTCGACACCGATGAAACCAAACTG
CTCATCCAGTTGTGGGGCGATCCCAAGCTGCAGAGAACCCTAATCACCACGCACAAAAAGCACGCCGTGATCTGTCAGC
TGGCCGCCAAGATGCAGGAGTACGGCTACCATCGTTCGCCGGAGGAGATTACCACACGGATCAAAAACCTTAAGTGCTT
CTACAATCGCTTGAAGAAGGACAAAGAGTGCGGTGGTCAGTCAACCGATTCGGAGCCCAGTTGGAAACACTTTGCCGAA
ATGGATGCCATTATGACCAGACCCATTTTTAGCGTGCGACCCAATGAGGTGCCCGCGCCATCGCTCAAATACCAACTGG
AGCAGGCCTTGGAGGAGCATGCTGAACGTCGCAAGCGTCGGCTGGAGAACGGAGAGGAGTTATCCGAAAGCGACAACGA
GGAGGATGACATGCTGCTCTCCGCCCTGGTCAGCAAAAACAAGGAGACCGGTAGCCGGAAGGAACTGGAAGCTGGCTGC
CTAGAAGCCGACACCGATATGAACGAGGAATCGTTCTCAAAGCGTCGCAAGGTGTCGGCTGACGTGGAGGTTGATATTG
GAGAGGCTCTGAAGTCGCCCTGCATCAAAAGCGAGCCAGCCCAGGAAGTTGAAACGGCTGCAGCAACTTCCACAGTAGA
GCCCGAACTGGAGGAGGATGATGACTGCATGCTTCTCCCGCAGCCCAAGGAAGAACCCATCGATGTGGATGCCGCGGAT
GATCCGCCAACTGAGAAGTCTTCAAGTACCAATACTACATCCACTTTGGCTGACATGTTACAGCGAAACAAACCGTCGA
ATCTGCTTCCTTTCACCGGGGCCAATGTCATCATCCCGGCCAGCATTACCACCACCACGGCTAGCATAAGCTCGACCAC
GCAAAGTTCAACGACCACACCGAGCAAACTTCAAGGGGGTAAAATCTCGTTGGTGCCAACGAATTTCCTGATGCAATCA
AAGCTGCCGGCTGCCGCGGGACCAAGTCCCATGGCAAACGGAGCCAAGGGAGCTGCCCCCCAAATCCAGCTGCTGCAGA
GTGCCATCAATCAGGGCGCTCGTCTGATGATTAGCGGATCAGCAGCAGCACCGGCACAGCCTAGCAACGCCGGTTTGGT
GGCCACAGCCCCCGGAGGAGTCAAGTTCGTGCTGGTCAATGCGGAGCAGGCCAAGGCGGCGGCAGCGGCTGCTGCAGTG
GGTAAATCGACAGCCTCCTTGCCCTTGTCCACTGCCCAAGCTCAGGTTCAGGCCGCTGTTCAGCAGCAGCAGCAGAAAC
TGCAGCACAGTCTCCAGCAGGAGCAGCATCAGCAGCACATTCAGTTGGAGAAGGAGGAGAGTCGCCGCGTTCACGAGAA
AGCTAGGGAGGATCTGCAAACGAAGAGACACATGACAACAATGAGAATTCTACTTCGTCAGTTGCTGAATTCCCAAAAC
GAAGCCAACGAGATCCAGCACAATCGATTATCCCTGGAACGCGAGCGTCTGGACTGGGAGAAGTCTATGGGCGAGCGCC
TGCTTAACATGTTGCCAAGTCTTATACAGCCGGCTCCTGCAGCCTCGCCATGCTCCACTGCTCAACGTCTGCAGCCGCC
CAAGCTGCTCTTCACAACCGCTCTGCCAATGAGCAATGGCACCGTAACCATGCCGCACATCCTAACATCCAACTCGCTG
CCCAAAGTTATTACCACTTCAAGTTGCAACAGTGGCGTGGCGGTGGCCGGGTCAGGAGTAGGACTGGTAGCTAGTGTGG
CCACCAAGCCGGTGGACAACGACGTCCAGTTGGTCACTCCCAAGCAGGAAAAAGAGGTC
>CG10152-PA chr3R:21067820-21078744:+
ATGAAATACACAAACGATACACGAATCATTGTGTTCATTTGCTGTTTGCTGCAAGGTTTTGCTGTTGGCCTGCGCATGA
TAAAGGTCTCCATTCCCGCCTACAAACTGCGTGGCGAGTCCGCGTTTCTGGAGTGCCAGTATGAGCTGAACCGGACGCA
CCACACGGTCACGGGTCTGCAGGGCCACTCGGACCATGGCCACGGTCACCAGACGCACGCCGGCGAGTTCCACTATCCG
GATGGCGATGCGCTGGAGGACGAACGCTCCTCGTACCGCTCCAGGATGCGACAGAACCAGCGGCAACATGGCCAGCGGC
CCCGGCAGCGTGAGCCCATCGCCATGCGTCAGTACCAGAGTCAACAGAGCCACCAGCAGTTGCCGGCTCCGCCGGAAAA
GTCGCCGTACGGACACAGTGTTTACCGGGGCAGTGCCGCCTCCGGATATCTGGGTGCCGCCCATGTGGGCGCCAGTACG
CACAGCGGATCCGTGTCCGTGAGCAATGGGAACAATAACGGCGGTCCGGCGGCCTATATGCCCGACTTCGATCGGGCGG
ACAGCTTCGATGATAGTCACGATCGCGAGGAGGAGGAGGAGGACGAGGACGAGGAGGAGCAGACCGAGGAGGGCGAGGC
CCTGTACGCCATCAAGTGGTACAAGGACAACGAGGAGTTCTACCGCTACGTGCCAAAGGCCCGGCCGCCGAAGACCAGC
TACCGCGTGGACGGCGTGCGAGTCATTGAGGAGCTTTCGGACGCGAGTCGCGTTCTGCTGCGCGGACTGACGCTCAACT
CGACGGGATTGTACCGCTGCGAGGTGTCCGCCGAGGCGCCCAACTTCTCGTCGGTGCAGGGCGAGGGGCGGATGGACAT
TGTGTTTCTGCCGCGCGATGGACCGCACATCAGAGGACAGCAATATCAGTATCAGATCGGCGAATACTTGTATTTAAAT
TGCACGTCGGGCAAATCGCATCCGGCCTCGCATTTGCAGTGGTTTGTCAATGAGCAGCCGATCCTCGACGAGCACTACC
TGCACAAATACAACGACATCGTGCACAAACACGGGCTAATCACCTCGACATTGGGCCTGCAGCTGCCGCTGGAGCCGCG
CCACTTCCACGAGGGCGACATGCGCGTCAAGTGCCTGGCCAGCATATCGCCGGTGCTGTGGAAGGGCGGCAAGGAGAGC
GTCCTCCAGCGGCGACCGGGCATCATCGACAACCGCGAGGCCATGCTGCTGGGTGAG
>CG10153-PA chr2R:10641159-10641857:-
ATGGAAAAACTGGAGGCTCTAAAAATATCCTCAATGCGTCCGCGGAGCAACATCCTGGACAGACCCCTATCCAAGGGCA
AAACGGAGGTATCCCAGAGCATAGTGGCGTTGCTCTTCAGCGAAATCGTTCAGTACTCGCAGAGTAGAGTGTTTACTGT
GCCAGAATTGCAAACAAGACTCCATGATTTGGGTCAAGATGTGGGCACACGGATAATCGACCTGTATTTCGTGAGGGAG
CGCAGTTCCAAGAGGGAAACGAAATTAACCCAAATGCTGCTCTTTGTTAAGACTACAGTGTGGAAAAATCTATTTGGCA
AGGAGGCGGAAAAGCTGGAACATGCCAACGACGATGAAAGGACATACTACATCATTGAAAAGGAACCTCTGGTCAACAC
TTTCATAAGTGTGCCAAAGGATAAGGGCTCTCTCAACTGCGCCAATTTCACGGCTGGCATTGTGGAAGCTGTGCTCACG
AATTGCGGATTTCCCTGCAAAGTGACAGCCCACTGGCACAAGGGCACCACGTACATGGTGAAGTTCGAGGACTTTGTCA
TCGCCCGCGACAAGCAGATGGAGGAGAAA
>CG10154-PA chr3L:13673402-13674609:-
GTGAAGTGGCTATTAAACAGGCCTCTACTATTGATCATTTTGATGGTTCATCAGAGCCAGGCCGACGAAGATCTTGTGG
TGGCCCCCAGTCCAGACGACGATGGCGAGGACTTGGTTGTCCAGGATAAGAATGATTACGATATGTACAACAACACCCA
AATAAATGTCTGCGGCAATGTGGCGGATGGAGTTTATTTGCCCTACGTTGGAAATTGCTCTAAATATATCGAGTGTGAA
AACAACACAATAAAGGAAGTAGGCAGCTGCATGGACTTGGCAAAGGATAATTCACAGATTTGCGATCCAACCAAGCCAT
GTGAGCTAGGGTACGATCCTGTTCTCCAGGTGTGCACCTACATGGAGAAGGTACAGTGCCTGCCCACCTGTGAGTCGTA
CCGATTGAGCAGCTTCTGCTACGACAACACCTGTACCAAGTACGTGCTCTGCTACTACGGAAAACCTGTGCTACGCCAA
TGCCACGATGGACTCCAGTACAACAACGAGACGGATCGCTGCGACTTCCCCGAGTACGTGGACTGTGTGGCCAACGACT
GCTCCGCCACCTTCCAGCCAGAGGACATCATCTACCTGGGCAGCAAGGCCTCCTGCAGCAAGTACTTCGTCTGTTCCAA
TGGCCATCCGTGGGAACAGGAGTGTGCTCCTGGCTTGGCCTACAATCCCAGCTGCAAGTGCTGCGACTTTGCCGAGAAT
GTCAACTGTAGGATTAATTCTGCAGCCAGGAATATTCTGCCATATTCCCGAACCCCTTTGCGTCGTGCTGACATTAAGT
GTCCCCTAATGGGAACTCACTTTTTCCCACACAAATCCCGCCGAGATGCATACTACTATTGCGTCGAGGGACGCGGAGT
CACACTGGACTGCACTCCAGGTCTTTACTTCGATCCCAAAGTTGAGGAGTGCCGCATGCCGGAATTCGTTGGTGTC
>CG10155-PA chr2R:10646087-10651721:-
ATGACAGAAGGACATGAAAGCGACTTCTTAGTAACAGTACGCGCACAGGTAATGACCAGAGACGAGAGCACCGAGGGCT
GGCTTCCGCTGGCCGGGGGTGGCCTGGCCAACGTTTCGATCCGGAAGCGGGCTAGGCTATCCCCATTGGCATCGGGTCA
TGACTACATCATCTACGGGCAGAGGATATCCGATCAGAGCGTCATCTTGAGCTGTGTGATCAATCGTGATCTGAAGTAT
TACAAAGTAATGCCCACATTTCATCATTGGCGCGCAGGGAAGCAGCGGAATGGACTCACATTTCAAACGGCCGCCGATG
CGCGTGCCTTTGACAAGGGCGTCCTGCGCGCCTACAACGAGCTGATCGATGGACTGGCCAAATCGAATCCAACGATAAT
ATGCCCACCGCTAACCAAATATGATTCGGTTGGCGAAGATGATGTATTCATGACCCTGGACTTACCTGTGGAAAGCGAG
AGTTTACAAAAGATCCATTCAAGCCCCGAGGGCAGCGAGAAAAGTCACAAGAGCGTCAGCAACAACTCCGACTCGGAGA
AGCTGCCTCCGCCGCCCATTCACTACATATCCACGGACAAAACATCGGCCACCACGTCGCCGCCAGACGGACCGCCCGC
ATCTGCAGCTCCATCGCCGGCGACTGCCGGCCAGATTGCGGCCAGTGAGAACTACTCGTACGTGACGCTGACGGCGGTG
CACCACGACTACAACTATCCAGTGGTGGATCAGCCTGTGGGGGCGCAGGTGCTCAATGCGCGAAGGGAGTCGATCAGTG
CGCTGAAGAAGCGCAACGCTTTGGAGGCGGCGCAGGCGATGGCGGCGGCGCAGACGGCGGCGGGTGGTGGAATGGCCTG
TCGCGATGGGGGATCGGGAAAGCCACTGCACAAGCCAAACGTATCCGACATCCTGAAGAAGGAGACGCGCCTGCGATGC
CGCTACTGCCACGAGCTGTACAGCGAGGACTTCAATCGACGGGGCGCCTGCGAATATGCCCCGGATCCCTTTCGCAGCG
GCTACGAGTGCATCTCCGGTATGGGCTGTGCGCGTTGCATGATCTACCACTGCATGAGCGACGCCGAGGGCGAGACGGC
GCAGCATCCGTGCGACTGCAGCGCCAGCGAGGCCGGCTGCAGCAAGCGCTGGTTGGGCCTGGCGATCCTCTCGTTGTTC
GTGCCCTGCCTGTGGTGCTATCCGCCGCTCCGCGCCTGCCACTTGGCCGGCATCCACTGCGGCCTCTGCGGCGGGCAGC
ACAAGCCGCATGTC
>CG10157-PA chr3R:21190862-21191759:+
ATGAGGGCGGCTGTCTTTGTCTGTCTGCTGCTGGGATGGGTGGGCGTGGCTGCGCCAAGGCGTCTGCTTGGACCGCAAA
CTGACCGACTGGCCATCACCCTGTACTACGAAGCATTGTGTCCCTACAGCATGGATTTCGTGGCCCTCCAACTGAAGCC
TTCGATGGTGCGCCAGGATCGACTGCCGTTCACTGAACTCACGCTGATACCTTATGGAAATGCCAGGACAGACGATGGC
GGTCATGTGCAGTGCCAGCACGGAGTGATGGAGTGCGAACTGAACGCCTGGCACGGCTGCATACTGGAGCACCATGACA
TTGCCGAATCCCTCAAGCTGATTGCCTGCATGATGAGGGGCAAGAAGAACCGGCTGGATACTTGCGCGGATCACTATCA
CATCGACGTGGGCGATGTCAAATACTGCAAGGAATCGCGACCGGTCAACGACATTCTGACAAAGTACGGCGATGAAACG
GCCAAAGTCTCGTTTTCGGGTGTGCCAGCCATATTTGTGGAACACGTTTATAGCCATGATCTATCTAGTAACATGACAG
AGCATTTTGATGCAATTTTTTGCGCCAAGTATAAGGAAAAGTTCAACAAGCAGCTAAACAATTGT
>CG10158-PA chr2L:6006050-6006994:+
ATGTCGAACCTATCCGTGGGCCAGATCATAATGGATGCGCAGCGCATGGCCAGTCGGGTGAAGGAACTGGACGCCCTGG
GCAGCGCGCTGCTTGAGGAGGCGGAGTCCAACAATCGGCTAGTGGAGAGCCTCCGTCAATACCAGGACGATATTGAATC
ACTCAACCGCATTTCAAACAACAAGACCAACGCGGACATGGTGAACCGCATTCAGCAGCAAAACATCAACAGCTCAGAG
ATACTCAAAGAAAATCGCGAGCTAAAAATCTGCATTGAGGACTACGAGCGTGCCATGGAGCTGATGATGCAAAAGTATC
GCGAGCACACCGTCTCCAAGGTGCTGGACAGCAAGTTTAACTTTAAGGAGCTGTACAACGAACGCATGTGGCAGGTTAT
CCGAGAGCAGCGCGAGAAGATCAACGAAATGGCAGCAGTAATGCAGCTAGCGGCCAGTGTGGATGATGGTGTCGTGCAG
CGAGAGCTGCAGACCATATCCCAGCTGCGCCTGGAGAACGAAACGCTGCGCGAGCTACTGCAAATCTCCAAGCAGTACG
GCTCTTCACAGCGACCGATCCGTGAAAGCGACCACCTGCTGGAGGAGAAGGCTGTGCAGACGGACAGTACGGCGGACGA
TTCTGCCGATGACCTGTCCATATCGGGCGCATCGGTGGAAAACATGAACAACAACTCGGTTATCCAGATGTACAGCAGC
CCGGAACAACCAGCTAAGGTCGCCGCCGCCACGAACTCATTCACCACTGCCCCAGTGCAAAGTCAAACTGAGACACAGG
CACCTAATGTGACGTTGGAAACGGCGCCGCCGGGTGAACAGCCGGTGGCGAATGATAACAATAACGGACCTGCAGTCAA
CCCAACCAGTGCGCCTACGCCAGCGACGACGTCAAACGAATCTGTAGAGGATCAGGCGGCAGTATCGCCCGCAACA
>CG10159-PA chr2R:10655877-10657711:+
ATGCACGTTGAAAAGAAATCGGAACTGCGTAGCCTACTAAAATCCGGGGACAAGCGCTGCAAGCTCGTAGAGCCTCGGA
ATACAAAGAGCTGCGTCTGGAGGTTTTTCAATCTCGTCCAGTGCGACGACCACATAGAGCCGTACGCCTGCTGCAAAAC
CTGCGGCGATCTGTTATCCTACAGCGGAAAAACCGGAACCGGATCCCTGCTCCGTCACCGATGTCTCCACTCCAGCAGC
AGCAGTAACGACAAAACCGTGCGGATTACCAAGGCTAAGACGCTGAGGGAGCCGCTGCGTGTGGCCAAGCCGAAGATCG
ATTCCAACGTCGCCAGTTATCTGGGCGAGGCGGGTGCTTTGCCGCAAAAGTGGGAGGAGTACGAGCAGAACGATGAGAT
CAGCGAGGACATCAAGGACATCATATACAGTGAGGATCCACTGTGCTACAGCCCCATACACGTGATGGAGGACGAGGGG
CTTGACCAGCCCGAGAAGCAAGTGACCGTGCTTACGCATTCGACTTCATCAGCCGGTGGAAGCAGCAGGCCAAGCGCTG
TGGGCTCGGGGGTACAAGCCACTGTGGTGGCCTCCACGTCCTCCAGCAACAACTCGGCCAAGCAGCTGAAGAACAACTT
GGAGACGTCCATCGACCGGCTGACCACCGTCAGCGAACAGCTCAGCTACATCATTCAACAGAATCACGAGGAGCACACC
AAGGACGACGACTACTATTTTGCTCTAAGCTTGGTGCCCGTGATGCGCCACCTTTCGCTCAGTCGGAAGATGTACGTGC
GGTCAAAGATCCAGGAGATACTGTTCAAGGAGAGTGAGGACTCGCTGCCCGCCAAGGATGAG
>CG10159-PB chr2R:10656686-10657711:+
ATGCCCAAGGGTCGCGTAAGCAATGTGTGGCAGCACTACGATATTAACGAGGAGTGCGAAAACTTTGCGATATGCCGTT
ACTGCGGCAACAATATATCGCGTGGTGGCATGGCAAGCAATTTGAAGGGCAACAATACGACCAATTTGTGGACGCATCT
GCGACACAAGCACAGGGACGAGGTCCTGGTCAGTCCGGTGCAGCAGCGTCCACAGGCCCGCATGATCCCGATCATCAAG
AAAGACAAAACCGTGCGGATTACCAAGGCTAAGACGCTGAGGGAGCCGCTGCGTGTGGCCAAGCCGAAGATCGATTCCA
ACGTCGCCAGTTATCTGGGCGAGGCGGGTGCTTTGCCGCAAAAGTGGGAGGAGTACGAGCAGAACGATGAGATCAGCGA
GGACATCAAGGACATCATATACAGTGAGGATCCACTGTGCTACAGCCCCATACACGTGATGGAGGACGAGGGGCTTGAC
CAGCCCGAGAAGCAAGTGACCGTGCTTACGCATTCGACTTCATCAGCCGGTGGAAGCAGCAGGCCAAGCGCTGTGGGCT
CGGGGGTACAAGCCACTGTGGTGGCCTCCACGTCCTCCAGCAACAACTCGGCCAAGCAGCTGAAGAACAACTTGGAGAC
GTCCATCGACCGGCTGACCACCGTCAGCGAACAGCTCAGCTACATCATTCAACAGAATCACGAGGAGCACACCAAGGAC
GACGACTACTATTTTGCTCTAAGCTTGGTGCCCGTGATGCGCCACCTTTCGCTCAGTCGGAAGATGTACGTGCGGTCAA
AGATCCAGGAGATACTGTTCAAGGAGAGTGAGGACTCGCTGCCCGCCAAGGATGAG
>CG10160-PA chr3L:6938034-6939160:-
ATGGCCGCCATTAAGGACAGTCTGTTGGCTCAGGTTGCTGAGGTGCTGCCCAGCTCCGGGCACAAGGTCACCATTGTGG
GCATCGGCCAGGTGGGCATGGCCAGCGCCTTCAGCATCCTGGCACAGAACGTCTCCAAGGAGGTGTGCCTCATCGATGT
CTGCGCCGACAAGCTGCAGGGCGAGCTGATGGATCTGCAGCACGGCTCCAACTTTCTGAAGAATCCCCAAATCACGGCC
AGCACCGATTTCGCCGCCTCGGCCAACTCCCGGCTGTGCATCGTGACCGCCGGAGTGCGCCAAAAGGAGGGCGAGTCTC
GTCTGTCCCTCGTGCAGCGCAACACCGACATCCTCAAGAACATCATCCCCAAGCTGGTGGAGTACAGTCCCGATACCAT
TTTGCTGATGGTGTCCAATCCCGTGGACATCATGACCTACGTGGCCTGGAAGCTGTCCGGTCTGCCCAAGAACCGTGTG
ATCGGCAGTGGCACCAACTTGGACTCGTCCCGCTTCCGCTTCCTCATGTCGCAGCGCCTGGGCGTGGCACCCACCTCCT
GCCACGGCTGGATCATCGGTGAGCACGGCGACAGCTCCGTGCCCGTTTGGTCTGGCGTGAACATTGCCGGCGTGCGTTT
GCGTGAGCTGAACCCCACGCTGGGCACCGGCGAGGATCCAGAGAAGTGGAACGAGCTCCACAAGCAGGTGGTGGACTCC
GCCTACGAGGTGATCAAGCTAAAGGGTTACACCTCGTGGGCCATTGGCCTCAGTACCGCCTCCTTGGCCTCGGCCATCT
TGCGCAACACGAGCAGCGTGGCCGCCGTCTCCACCTCCGTTTTGGGCGAACATGGCATTGACAAGGATGTGTTCCTCTC
GCTGCCCTGCATTCTGAATGCCAACGGTGTGACCTCCGTGGTCAAGCAGATCTTGACACCCACCGAAGTTGAGCAGCTG
CAGAAGTCGGCCAACATCATGTCCGATGTCCAGGCTGGTCTGAAGTTC
>CG10164-PA chr3R:21055835-21057028:-
AAGAAGAAAAGCCGCAGAGATCCAACCACAACACTTGAGCAACCTGAATTATCGGGGGTTGTCAACGCGGAGGGTGTCC
AGCAGAACGTGGATGTCCAATCCTCTGGGGAAGATGATCACGCTGCACCATTTATCCTGGTAGACTGTGCGCAATATAC
AGCTCGTTCGGATTTGGAAGCAATCCTTAGCCAAGTAGAAAAGGAACGGATGGAAAAGGTTCAGGCAGATATAGAGAAT
AACTATTTTCCCATGCTGGAGGATATGGAACCACCTGCAGAATTAGATATGCCCATTAACCTAAGCTCCCAGGCACTGA
CCAAACTGAAAGATGCAGAGGATGAGCGCCGCTTCAAGGAGGATCTGGAGAGTCTTAGGCTTGTTGCAGTGGAGGAGGA
GCAGCTAGATACTTCCATTAGCCTTAGCAACACCACTAATCCCCAGTTCAAATCCCTGTCCGACATGACAATAGAAGAC
GGCCAGCTATTGCTTCGGACTATGGCAAGTATGGGACAGATGCGCTGCAAGTTGGAGCAGCTCAAAAATGTGCACGAGA
AAAGTGGGTCATCAGAATCGGCTCCACAGGTAAAAGGCACAACCTTGATTCCCCCGCCAGGCCTGCGTCGGCAGGGCAC
CTTCGAAATTAAACGTAAAAAGGACCAACAGTTGGGTCATCCTGAGGTTTCCACCAACCCAGCAGTTGGCCAAAAGGTA
AATTTACCATCAGCTTGCAAGGGAGAAAAAGGCGAAAAAGTTATTTCAGAGGCTGACAAGATTTTCAGCCAGATTGGCG
ATCTGCTCGTGAAACTGCAACTCCAACACGAGGGCAGTAAAGTCCTGGACAAGGGATCCTCTTACGCCTACATGGTGAC
CATTAAGCCAGATGAAGGTGCCTCCAATTGCTCAGTTTATGCAATTACCAAACTCAAATCCCACGAAGTGAAGGAGGCG
CATGTAGAGAATCTAAAAAGTTTACACACTCCCTTGATTAACATTTCATCCCCTGGTGATGGAGTACCAAAGGAGCCTT
CCCAGTTGTCCACTAACACACAATATATCGATGGAAGCTCCATTGGGCCGATGCCCCTTCTCGGAGCGCCAGCCTCCAG
GATCAAACCACCTATTTTGCGCAAGAGATCCTGTTCCTATCTAAGGGCACCCAACCCAGTCAGATATTGCCATGGCAGG
AAGAAAAAC
>CG10165-PA chr2R:6056626-6057498:-
ATGCCGGAAGGTTACACGAAAGCCACTGCCTGGCTGCAAATTCACAGCCTGCTGAACAGCATTAACCACATGCTCATCT
TCCTGGTGGCCATCTTCTTTTTCGTCCTGGCGCGCAGTCTGGAATTCAAGGACACCGCCATGCATATGTTTATGACTGG
AGTTGGATTCCACGTCCTTATCGCCCAGGCCATGATGTCACATTCGAAAGTGAATCCGCTCACCCGTTGGCTATCGCAC
CGAAACAAGTCGCGTTTCCACGCCATCCTGCAGATTGTGGGTGGTTCTATGGTTCTGTTGGGCTCCCTGGGCAAATTTT
CCAGCAAGGAGGTTCACTTTAACACCTGGCACGGTCGAGTTGGAGGAACTGCTTCTTTTTTCTGCGCGGCCAGCATTGT
GGGCGGTTTTGTTAACTACTTCCAACCGAAGTTCGCCCTAAAAGTGATGCCTTCATCAGAGCTTCGCTTCCGCCATAAT
CTATTTGGCTTAGTCACCTTCAGCCTGGGGATGGGCGCAATTTACCTGGGCTACTACTCAAAATTCTTCTCCAAGTATG
TGGACACGGATTTCATTCCCGGCATGATGCTTATAACCGCCATCGTTTATGGGCTCACCATCATTGCGCCGGTGACATC
GCTCCTAACTAAACTTAAGTATCGGTCCAAGAGAAAGGCGGAGCAGGCCCAA
>CG10165-PB chr2R:6056626-6057498:-
ATGCCGGAAGGTTACACGAAAGCCACTGCCTGGCTGCAAATTCACAGCCTGCTGAACAGCATTAACCACATGCTCATCT
TCCTGGTGGCCATCTTCTTTTTCGTCCTGGCGCGCAGTCTGGAATTCAAGGACACCGCCATGCATATGTTTATGACTGG
AGTTGGATTCCACGTCCTTATCGCCCAGGCCATGATGTCACATTCGAAAGTGAATCCGCTCACCCGTTGGCTATCGCAC
CGAAACAAGTCGCGTTTCCACGCCATCCTGCAGATTGTGGGTGGTTCTATGGTTCTGTTGGGCTCCCTGGGCAAATTTT
CCAGCAAGGAGGTTCACTTTAACACCTGGCACGGTCGAGTTGGAGGAACTGCTTCTTTTTTCTGCGCGGCCAGCATTGT
GGGCGGTTTTGTTAACTACTTCCAACCGAAGTTCGCCCTAAAAGTGATGCCTTCATCAGAGCTTCGCTTCCGCCATAAT
CTATTTGGCTTAGTCACCTTCAGCCTGGGGATGGGCGCAATTTACCTGGGCTACTACTCAAAATTCTTCTCCAAGTATG
TGGACACGGATTTCATTCCCGGCATGATGCTTATAACCGCCATCGTTTATGGGCTCACCATCATTGCGCCGGTGACATC
GCTCCTAACTAAACTTAAGTATCGGTCCAAGAGAAAGGCGGAGCAGGCCCAA
>CG10166-PA chr2R:6054741-6055586:-
ATGCCAACAAATGGCCATAAATACAGCATTTTGCTGCCCACATACAATGAAAAGGATAATTTGCCCATTATAATATGGC
TTATTGTGAAATACATGAAGGCAAGCGGCTTGGAATACGAGGTGATTGTGATTGATGATGGTAGCCCGGATGGAACACT
GGACGTGGCCAAGGACTTGCAAAAGATATATGGCGAGGACAGAGTTGTGCTGAGACCACGTGGTTCTAAATTGGGACTC
GGGACGGCCTACATACATGGCATCAAACATGCCACCGGCGACTTTATAGTTATCATTGATGCGGATTTGAGTCATCATC
CCAAATTCATCCCAGAGTTTATCAAGCTGCAACAAGAGGGAAACTATGACATTGTATCCGGTACTCGGTATGCCGGAAA
TGGAGGCGTCTTTGGCTGGGACTTCAAGCGCAAGCTCATCTCGCGCGGTGCCAACTTTCTGTCCCAGGTGCTCCTACGT
CCGAATGCCAGTGATTTGACTGGCTCCTTTAGGCTTTATAAGAAGGATGTCCTGGAGAAATGCATTGCCAGCTGCGTGT
CCAAGGGCTACGTGTTCCAAATGGAGATGCTAGTTCGGGCTAGACAGCACGGCTACACTATCGCTGAGGTGCCTATAAC
TTTTGTGGATCGTATTTATGGCACCTCCAAGCTTGGCGGGACCGAGATTGTTCAGTTTGCCAAGAACCTCTTGTATCTG
TTTGCGACCACA
>CG10168-PA chr3R:21037422-21039092:-
ATGCGCCCCAGCTGTGCTTGGCTGGCTCTTGGCCTGCTTTTGCAGCTGAATCTACACCTGGACTTGGGTCAAGCGGCCA
ATATCCTGGGCGTGTTCCCGTACCGCATTCCCTCGCCCTTTCAGATGGTACGACCTTTGATGAGGGCGCTGGTGGAGCG
GGGGCACAAGGTGACGATGGTCACACCCGCTGGTTATCCGGACGATATAGACGGAGTGCGGCACATACGAGTGGCCATG
CTGAACCAGCTCATGCAGACTCTGATGGACAACGACCAATTTGTTGACGCATTGGGTGATAAGTGGAAGGAGGGTGTTC
TCGCATCCACGATTTTCTACAACGTTTCCCATGCTATTCTCAGCGATACTGGTGTTCAGTTGATGATGCGTGATAGAAG
TGAGAGGTTTGATATGATCATGGTGGAAGCTAGCCACCTGGATGCACTTTACGGACTGGCTGAGTTCTACAACGCCACG
CTTCTGGGAATTTCGTGTATGCACATGAGCTGGCATATCGACTACTTGGCGGGAAATCTGGCTCCGAGTGTCTATGAGC
CCGTATCCCCTATCGGCTTTGCCCTTGATCACTCGCTCTTAAGTAGGGCGTTCAATTGGGTTTATATCACCGAGGAGAA
GCTCCTGGAACGTCTAGTTTACCGACCCGCTCAAGTGCGATTGTTGAAAAAGTTCTTCGGATATCCAGCGGAGAAGCTG
GATGAGCTACGGTCCAGATTCTCGGTCATCCTTGTTAATACCCACTTCAGCATGGGAAGAGTGCGAGCCAATGTGCCCA
ACATCATTGAGGTGGCAGGAATGCATCTCAGCGAGACCCCAGAGCCATGTGGTGCGGAGCTGCAGAATTATTTGGACGA
GGCCGAGCACGGCGTCATCTACTTCTCAATGGGCCAGGATATCCTGATGAAATATCTGCCGGAAAATATGCAGAAGCAA
CTGCTGCTGGCCTTCTCCCAGTTGAAACAACGGGTGATTTGGAAGACCGAGCTGTCCGTGCTGCCCAACAAATCGGAAA
ACATATTTTTGATGGATAAAGTGCCCCAGCGAATGGTCCTCGTGCATCCCAATCTCCGGTTGTTCATATCTCACGGCGG
CCTCCAGAGTGTGATGGAGGCCATTGACAACGGAGTGCCCATGCTGGGAATGCCTCTGTTCTTCGACCAGTTCAATAAT
ATGCATCGAGTGCAGTTAGCCGGAATGGCTAAAGTCCTGGACCCCAACGAGTTGAGCGCAGATACTCTCATCGAAACTA
TCACAGAGCTACTTGAAAATCCTACCTATGCTGAGACAGCTAAACAAATGGCAGAGTCTTTCAGGGATCGACCAATGAG
TCCTCTAGAGACTGCCATCTGGTGGACGGAGTACGCTCTGCGAAATCGGGATACTTCCCACATGCGTCTCGATGTAGAG
GAGATTCCTCTAATGCGATACTACAGACTGGACAGCTTACTAACCGTGGGAGTTCGCTTTGCCTTCGTCTTTGGATCGC
TGATCTTTCTGGGCTGGAGATTGTACAAGAAGAATCGCAATAGGAACAGAAGACTTCGAGAAAGGCAAATGGTGTTTTC
GCAGATACAATTGCGATTGAGAGATTATGAA
>CG1017-PA chr3L:1955187-1956734:+
AGTGCAGCCGCCGCCGCCGCTTCTGGAATCCAGAGCACAGCGGGCGCCGTTCCCATGCGCAATGAGAAGGGTGAATTGT
CCATGCAAAAGGTAAAGGTGCAGCGGTACATATCCGGAAAGCGACCTGACTACGCCCGTGCGGACTCCAGTTCGGAGGA
GAGCGACGACGATGACTTTATTGACACCAAGAAGCGTCTGGAGCGCCACAAGGCGGAACGGCATAAGCTGGAGCTCTCC
CGTCGAGCAGGCAGCGCGGAGGGTGATGAGCGGGCGGCGGGTGAGGGCCAGGAGGAGGACGATGCCGAGGTGGACGATC
CCCGCCTGCGAAGATTGCGACAAAGACCCGTGGACATGGAGGACATGGAACGTGAGCGAAGGGAGCGCCACCGACACAT
CCACGAACCGGAAATCATGGAGAGCGACAGCGAGGACGAGGAGGAAGACGAGGAAGCACAGGGAGCCATTCAGCGAGGC
ACCAACAAGATCACACTGGCATCCGAATCCGACACGGATGCCGAGCTCAGCGACACAGAGCTGGAGAACCGGCGCACCA
AACTGAGATCCCGGATGCTGCAGCAACAGCGCGAAGAAGAGGTGCTTCAGAAAGAAGATGAAAAACAGTCCGAATCCTC
CGAATCAGAAAGCTCCGAGTACGAGGAGGAGACCGAAAGCGAGGAGGACAACGAGCCCCGCCTGAAACCGCTCTTTGTC
CGAAAGAGAGATCGTGCCACCATCCAGGAAAAGGAGCGAGAGGCTCAGAAGCAAAAGCAGCTGGAGGCGGAGGCCAAGC
GGGCAGCCAAGGAGCGAAGAAGGGCCACCCTGCGAATGGTCGAGGAGAGCGTCAAAAAAGATCTAGAGAAGACCAAGCC
GGAGACCAATGAGGCCTGCATCGAGGACGTGTGCACGGATGACGAGAACGACGAGGTGGAGTACGAGGCCTGGAAGCTG
CGTGAGCTAAAGAGAATGAAGCGGGATCGCGAGGAGCGTGATAACGTCGAACGCGAGAAGCTGGATATTGATCGCATGC
GCAACATGACCGAAGAGGAGCGACGCCAGGAGCTGCGCCAGAACCCCAAGGTGGTCACCAACAAAGCCACCAAGGGCAA
GTACAAGTTCCTGCAGAAGTACTATCATCGTGGTGCCTTCTACCTGGATGAGGAGAACGATGTCCTCAAGCGCGACTTC
GCCCAGGCCACGCTGGAGGATCACTTCGACAAGACCATCCTGCCCAAGGTGATGCAGGTGAAGAACTTCGGTCGCTGTG
GCCGCACCAAGTACACGCATTTAGTGGACCAGGACACCACCAAGTTTGACTCCCCCTGGTACGCCGAGTCATCCAGCAA
CATCAAGTTTCACAACGAACGCGCTGGCGGCATGAGGCAGCAGTTTGACAAGCCCACAGGCTCGAAGCGAAAAAAGATG
GAG
>CG10171-PA chr3L:13618341-13619397:-
ATGCGTGACTGGATGCCGGTGCTCTTCTGCGGACTCTCCGTGCCCCTCTCGCTGTTCATGTGGCTGGGCAATGTGGCGC
TGTCGAAGTTCTGGACCAGTGACTTTGAGGAGTCCCGGGTGATTCCGCCAGTGCGCTGGCTCTTCTCCACCATGGCGCC
CTTGGCCCTGATGACGGTGGCTCTGCGCCGGAGGAGCGTCAACCGATCTGGAGCTGCGCTGGGCATTCTGGTGGCCTTT
ATCCTCTCCATCGCCAGCCATCCGTTCTTCGCCAGCCTGGTGGTGTTCTTTTTCAGCTCCTCGCGGGCCACCAAGTTCC
GGGCGCACATGAAACGCCGCTTTGAGAGCGATTTTCGCGAGGGCGAGGGCCAACGCAACTGGATACAGGTGCTCTGCAA
CGGAGGCATGGCCGCACAGCTGGCGCTGCTCTATGTGCTGGACTGCGGCAGTGGAGAGCGGGCGGTGGACTTCGCCCGG
GAATACCGATCCAGCTGGCTGGGTGTGGCCGTGATGAGTGCGTTTGCCTGCTGCAACGGCGACACCTGGTCCAGTGAAC
TGGGATCTGTGCTATCGCAACGCGATCCGGTGTCTATCATCACCTGGCGACGGGTGCCGCGCGGTACCAATGGTGGGGT
TTCGCTGCCCGGCGTCGTGGTAAGTCTGCTGGGCGGTCTGCTCGTCGGCTTTGGCTACTTTGTCACCGTACGCTACACT
GTGGAGGCCAAAATGCTGCTGGTTAGCCCACCACAGTGGCCCATCATCGCCTTTGGTGGCATCGCTGGACTTTTCGGTT
CCCTCTTGGACTCTGTGCTGGGTGGTGTGCTGCAGTTCTCCGGCATCAATGAGGAAGGCAAGATTGTGGATACACCTGG
CAAGGGAGTGCGCCACGTGAGCGGACTGCGCATTCTGGACAACCATAGTGTCAACCTGATTTCCAGCATCGTCACTGGC
GTCACCATTCCCCTGCTGGCCCAGAGATTCTGGCCCGTGCGC
>CG10171-PB chr3L:13618341-13619397:-
ATGCGTGACTGGATGCCGGTGCTCTTCTGCGGACTCTCCGTGCCCCTCTCGCTGTTCATGTGGCTGGGCAATGTGGCGC
TGTCGAAGTTCTGGACCAGTGACTTTGAGGGTTATCCAACAGAGTCCCGGGTGATTCCGCCAGTGCGCTGGCTCTTCTC
CACCATGGCGCCCTTGGCCCTGATGACGGTGGCTCTGCGCCGGAGGAGCGTCAACCGATCTGGAGCTGCGCTGGGCATT
CTGGTGGCCTTTATCCTCTCCATCGCCAGCCATCCGTTCTTCGCCAGCCTGGTGGTGTTCTTTTTCAGCTCCTCGCGGG
CCACCAAGTTCCGGGCGCACATGAAACGCCGCTTTGAGAGCGATTTTCGCGAGGGCGAGGGCCAACGCAACTGGATACA
GGTGCTCTGCAACGGAGGCATGGCCGCACAGCTGGCGCTGCTCTATGTGCTGGACTGCGGCAGTGGAGAGCGGGCGGTG
GACTTCGCCCGGGAATACCGATCCAGCTGGCTGGGTGTGGCCGTGATGAGTGCGTTTGCCTGCTGCAACGGCGACACCT
GGTCCAGTGAACTGGGATCTGTGCTATCGCAACGCGATCCGGTGTCTATCATCACCTGGCGACGGGTGCCGCGCGGTAC
CAATGGTGGGGTTTCGCTGCCCGGCGTCGTGGTAAGTCTGCTGGGCGGTCTGCTCGTCGGCTTTGGCTACTTTGTCACC
GTACGCTACACTGTGGAGGCCAAAATGCTGCTGGTTAGCCCACCACAGTGGCCCATCATCGCCTTTGGTGGCATCGCTG
GACTTTTCGGTTCCCTCTTGGACTCTGTGCTGGGTGGTGTGCTGCAGTTCTCCGGCATCAATGAGGAAGGCAAGATTGT
GGATACACCTGGCAAGGGAGTGCGCCACGTGAGCGGACTGCGCATTCTGGACAACCATAGTGTCAACCTGATTTCCAGC
ATCGTCACTGGCGTCACCATTCCCCTGCTGGCCCAGAGATTCTGGCCCGTGCGC
>CG10173-PA chr3L:6924967-6931738:-
ATGACTGTCTCATATGCGGGAGAAGTGCCAAATGGGAGCAGCTTTGGTTGCTTCTGGAAGATCCTGTGGAAATGGCGAG
GCAGCGTTTACAAATTGATCTGGCGCGAGTTAGTCGCGTATCTGTGTTTATACTATACCATAAATGTTATCTACAGATT
TGGTCTGACAGAAAGTCAGCAAGCCATTTTTAAGAAAATTCGCCTGTATTTTGGGCAGCAGAGTGAGAGCATACCCATG
TCCTTTGTGCTGGGCTTCTATGTAAATCTGGTGGTGAAGCGTTGGTGGGAGCAATATAGGCTTTTGCCCTGGCCAGATA
CGTTGGCCCTGTTCATAAGCGCGGCCATTCCCAACTCCAATGGCGGTGTGAATAATGAAACGGGCCGCCTGATGCGTCG
CAATATCATGCGCTATATGGTTTTGGCCTATGTGATCACCCTTCAGCGAATTTCCCTTCGTGTGAAACGCCGCTTTCCC
ACCACCCAACATCTCGTGGATGCGGGTCTCATGCACGAGTCCGAGATGAAAATCTTCGAAGCACTGAACCAGAAGAGTC
CCATGTCCAAGTACTGGATGCCTCTCGTCTGGGCCACCAACATCATTAATCGGGCCCGAAAGGATGGCCTAATTGCCTC
GGATCATATTGTACAAACTATTTTGGTGGAGCTCTCGGATATTCGTAGGCGTTTAGGTGGTCTGATTGGATACGACACG
GTCTGTGTTCCTTTGGTCTACACTCAGGTGGTCACCCTGGTGCTGTACACCTATTTCATAGCTGCCCTTTTGGGCCGCC
AAATGTTGCCCAACGTTTTGGACAGAAATGGACGCGAAGATCCCGATCTGTTCTTCCCCCTGTTCACCGTACTGCAGTT
TGTTTTCTACGTGGGCTGGCTGAAAGTGGCCGAGGTGCTAATCAATCCCTTTGGCGAAGATGACGATGATATCGAGCTC
AACTGGCTAATTGACCGACACATCAAGGCTGCCTACATGATCGTGGACGAGATGCACGAGGAGCACCCCGAATTGCTGC
GGGATCAGTACTGGGAGTGCGTAGTGCCCAAGGATCTGCCCTACACGGTGGCATCCGAGCACTACCGCAAGGACGAGCC
CAAGGGCTCCGCCGAGAAGTACAAGGTGAAGAAGGAGGACGCCATGTACGCCAACATAATGCCCGGCGGTGGCAAGAGG
ATGCTCAGCGACGATGTCTACGCGGACTATGAAAGCGTGGACACGCCCATGGTGGAAAGGAGGAAGAACAACGGGCTGG
TTCGTCAGCTCTCTCGAATGGGCTCCATGAGGAGTCAGTCCACGGCCTACTCCTCCGGCGGCATGCCCTTCAACCGGAA
CCGCCTCAACTCCGTCTACTCTAGTCCCGAGTCCGGCTTGCCACTGACCATCCTGCAGCAGCAGCAACTGCAGCAGGCG
CATCAGCAGCAACAGGCCGGATCGCAGCCAAGTAAATCGAGTCTCTATGGGAAGTTTGTGCATCGCAAGTCGATCAGAG
CTCAACGCCAGCTGATCAAGCAGAACTCCAAATTAAATGGCTTGAATGTGAGTGTGGCCAAGACCAGACCGCGGATACC
CACACCCGAGGTGGCCAAGGATGGCAACACGAATCCAGCCACCAGCTCGGTCCTAATGGCACCACAGCAGCTGAGCACC
ACCAGCGCACCACCGGGCATGTACCCCTCCACCTACGCACCCGACACCCTACTGCACCAGGAGAGCGGCCAGGTGCTGG
GCACGCTGCTGCTCTCGCCCATCAAAGAGATGGATAGCTCATCGTCCAATAACACTCTGATTCCAGGGCATCCGGCCAC
AGCAGCTCTGGCAGCCAGCATGAAGGAGGGATACACGCCGAGCACTATGCCCGCTGCCACGAACATCACCACACTGTCG
TTCCCCTTCAGCGTGACCACCACAGGTGGGGAAACGATGCCCACTGGAACACTGAGCATCCTGCCCATTTCGGCCAACG
CCCAGCTGCCGACGATCACGACGACGGCAAGTGGGTACGATCCCAACGATGTGATTACCACGATACCGGTGTCCTTGTC
CATCCAGCGATCCCCATCAGCACTCTCCATCGTGGAGCTGACCGGTGCCGATGTCCAGGATGGATATAGCAACAGTGGG
TCAAGCAATGGCAATGGTGGCATTACCACCACGGCTCTGCTGTCCGTGAAGCCGCTCAATGGCAACCAGAACATTTCGC
GAAACAACAGTTTCAACCTGAGCCTCAATCTGCAGGATCCGCAGCAACGATCCTCGATGAGATCAGCGGGTCCCACAGA
TACAGTGGACACCTCAGGCACGATGCCCATGCCCCATAGAAGTGGAGGCCTGGAAACGGGCGGAGTCGGAGGATCCTCG
GCACCCTCAACTCTGGCGAAGCACAAGCCGGAACAAAAGACCGGAGAGGTGTACGTC
>CG10175-PA chr3R:21021261-21027074:-
ATGACAACCGCTGGACTTCGACCGCTTCTGAGCCTTCTGCTCCTTGCATTGGGCGTGATACTCTTCTGTGATGTCAGCT
CCTCGATTGCCATAGCTCCGTCCACATTTGGCACGGCAATCGCACGTGCCGGGAAGATATCCAACCAGCTTAAGGAGAC
GACGGCCTGGAAGACCCTGACATCGCATCCGAACTCGCTTGTCCAACTGCTGCCATCGAGGGCCATGCGAGTGGTCCAG
GAGGTGGTAAGATCTCTGCGGAAAGAGCGTGAGATTGTGGCCACTACCTCGCTGGGCAAAGTCAGGGGTCGCTATCAGA
AGTATCGATCTGGAGAACGTGGAGGCTACTACAGTTTCAAAGGAATGCGCTATGGAGCACCGCCCACAGGAGCTAGAAG
ATTCCGTGCTGCGGAGCCGGAGAAGCCGTGGTCCGGCATCCGTGACGCTTCGCGGGAAGGTCAGAGTTGTCCGCACAAG
AACATGATCCTGGACACGTTCAAGGGAGACGAGGATTGCCTGTTCGTCAATGTGTTCACCACCCAAATGCCCAAGGATG
AGGAGTCTGCAGAGCAGCCAAAGCTTCCTGTTATGGTTTGGCTGCATGGAGGCGGCTTTTCCTTTGGCTCCGGCAACTC
TTTCCTCTACGGACCGGATTACCTAGTGGCTGAGGACATAGTCCTGGTCACCCTAAACTACCGATTAGGTCCACTGGGC
TTCCTTACCGCAGGACCCGATGCTCCCGGCAACCAGGGCCTCAAGGATCAGGTGCTGGCGCTGAAGTGGGTGCGGGATA
ACATAGCCGCATTTGGAGGAGATCCCAGTCAGGTGACCATTTTCGGAGAATCAGCTGGAGCTTCGTCCGTCCAGTTGCT
TCTGCTGTCTCCCCAGGCAAAGGGGCTTTTCCACCGAGCGATTTCCCAAAGTGGATCGGCCCTGAATCCCTGGTCCATG
TCCGCCAGTTCAAGCCAACGCGCCGCTCGTCTGGCTGCCAATTTGGGTTACGTGGGTGCCAATAAGACCGAGGATATTC
TCGACTTTCTACGACGAGTGCCAGCCATGAAATTGGTTGAAGCTGCGCCCACCACCATCACGGCAGAGGATCAGCGGAA
TAACATTGGCTTGCCATTTGTGCCCGTGGTGGAGGGATATTGGAATCAGGACTCCCAGGAGGAACTGTTCTACGAGGAG
CCCTTCCTCACTCAGCACCCAAGCGACATGTATCACTCGCAGAACTTCAATAGCGATGTGGCCTATATGACGGGTTACA
ATACACACGAGGCCATGCTGTTCATCAGAAGACTTCGCAAGAATCCGCAATTGCTGAGCATCATTGAGAACGACTTTGG
CCGCCTGGTTCCGCAGGATTTGAATGTGACACAATCTCATGATCGCGTGACCCGCGAGATAAGATCCTTCTATTTGGGC
AGCAAGCATGTGGGCATTGAATCGGTGGACGAGATGATTGCGCTTCTCACGGATCTCATGTTCCTTCAGGGCATCCGTC
GCACGGCCCGGAATCACGCCAAGTATGGAAACGCACCTGTCTACATGTACCGCTTCTCCTTCGACGGATCCCTGGGGCT
CTACAAACGGATGCTGGGTATTCCACGACCTGGTGTATGCCACGGCGATGAGCTGGGCTATCTGTTCAAGTTCGGGTTC
TTCAATTTGAGCTTGGATCCCAAGTCGATGGAGGTGCAGGTCAAGAATCGAATGGTGCGCATGTGGACGAATTTCGCCA
AATATGGCTCCCCTACGCCGGATACCGAGGATCCTGTGCTGACCACCAAGTGGGCGCCCATCGATCCCACAAATGTGAT
GAACAGTCTCAACTACATGGACATCTCAGCCAATCTGGCGATGAAAACCAATCCCGAGCCGGAGCGCCAGAGATTCTGG
GATGAGATGTATCAGCACTACAATGGTGCTGCCATG
>CG10175-PB chr3R:21021261-21023073:-
ATGCGCTATGGAGCACCGCCCACAGGAGCTAGAAGATTCCGTGCTGCGGAGCCGGAGAAGCCGTGGTCCGGCATCCGTG
ACGCTTCGCGGGAAGGTCAGAGTTGTCCGCACAAGAACATGATCCTGGACACGTTCAAGGGAGACGAGGATTGCCTGTT
CGTCAATGTGTTCACCACCCAAATGCCCAAGGATGAGGAGTCTGCAGAGCAGCCAAAGCTTCCTGTTATGGTTTGGCTG
CATGGAGGCGGCTTTTCCTTTGGCTCCGGCAACTCTTTCCTCTACGGACCGGATTACCTAGTGGCTGAGGACATAGTCC
TGGTCACCCTAAACTACCGATTAGGTCCACTGGGCTTCCTTACCGCAGGACCCGATGCTCCCGGCAACCAGGGCCTCAA
GGATCAGGTGCTGGCGCTGAAGTGGGTGCGGGATAACATAGCCGCATTTGGAGGAGATCCCAGTCAGGTGACCATTTTC
GGAGAATCAGCTGGAGCTTCGTCCGTCCAGTTGCTTCTGCTGTCTCCCCAGGCAAAGGGGCTTTTCCACCGAGCGATTT
CCCAAAGTGGATCGGCCCTGAATCCCTGGTCCATGTCCGCCAGTTCAAGCCAACGCGCCGCTCGTCTGGCTGCCAATTT
GGGTTACGTGGGTGCCAATAAGACCGAGGATATTCTCGACTTTCTACGACGAGTGCCAGCCATGAAATTGGTTGAAGCT
GCGCCCACCACCATCACGGCAGAGGATCAGCGGAATAACATTGGCTTGCCATTTGTGCCCGTGGTGGAGGGATATTGGA
ATCAGGACTCCCAGGAGGAACTGTTCTACGAGGAGCCCTTCCTCACTCAGCACCCAAGCGACATGTATCACTCGCAGAA
CTTCAATAGCGATGTGGCCTATATGACGGGTTACAATACACACGAGGCCATGCTGTTCATCAGAAGACTTCGCAAGAAT
CCGCAATTGCTGAGCATCATTGAGAACGACTTTGGCCGCCTGGTTCCGCAGGATTTGAATGTGACACAATCTCATGATC
GCGTGACCCGCGAGATAAGATCCTTCTATTTGGGCAGCAAGCATGTGGGCATTGAATCGGTGGACGAGATGATTGCGCT
TCTCACGGATCTCATGTTCCTTCAGGGCATCCGTCGCACGGCCCGGAATCACGCCAAGTATGGAAACGCACCTGTCTAC
ATGTACCGCTTCTCCTTCGACGGATCCCTGGGGCTCTACAAACGGATGCTGGGTATTCCACGACCTGGTGTATGCCACG
GCGATGAGCTGGGCTATCTGTTCAAGTTCGGGTTCTTCAATTTGAGCTTGGATCCCAAGTCGATGGAGGTGCAGGTCAA
GAATCGAATGGTGCGCATGTGGACGAATTTCGCCAAATATGGCTCCCCTACGCCGGATACCGAGGATCCTGTGCTGACC
ACCAAGTGGGCGCCCATCGATCCCACAAATGTGATGAACAGTCTCAACTACATGGACATCTCAGCCAATCTGGCGATGA
AAACCAATCCCGAGCCGGAGCGCCAGAGATTCTGGGATGAGATGTATCAGCACTACAATGGTGCTGCCATG
>CG10175-PC chr3R:21021261-21027125:-
ATGCATTATTCCGATTTGTTTACCCAGACCCAGACAACAAGAAAACGCACAATGACAACCGCTGGACTTCGACCGCTTC
TGAGCCTTCTGCTCCTTGCATTGGGCGTGATACTCTTCTGTGATGTCAGCTCCTCGATTGCCATAGCTCCGTCCACATT
TGGCACGGCAATCGCACGTGCCGGGAAGATATCCAACCAGCTTAAGGAGACGACGGCCTGGAAGACCCTGACATCGCAT
CCGAACTCGCTTGTCCAACTGCTGCCATCGAGGGCCATGCGAGTGGTCCAGGAGGTGGTAAGATCTCTGCGGAAAGAGC
GTGAGATTGTGGCCACTACCTCGCTGGGCAAAGTCAGGGGTCGCTATCAGAAGTATCGATCTGGAGAACGTGGAGGCTA
CTACAGTTTCAAAGGAATGCGCTATGGAGCACCGCCCACAGGAGCTAGAAGATTCCGTGCTGCGGAGCCGGAGAAGCCG
TGGTCCGGCATCCGTGACGCTTCGCGGGAAGGTCAGAGTTGTCCGCACAAGAACATGATCCTGGACACGTTCAAGGGAG
ACGAGGATTGCCTGTTCGTCAATGTGTTCACCACCCAAATGCCCAAGGATGAGGAGTCTGCAGAGCAGCCAAAGCTTCC
TGTTATGGTTTGGCTGCATGGAGGCGGCTTTTCCTTTGGCTCCGGCAACTCTTTCCTCTACGGACCGGATTACCTAGTG
GCTGAGGACATAGTCCTGGTCACCCTAAACTACCGATTAGGTCCACTGGGCTTCCTTACCGCAGGACCCGATGCTCCCG
GCAACCAGGGCCTCAAGGATCAGGTGCTGGCGCTGAAGTGGGTGCGGGATAACATAGCCGCATTTGGAGGAGATCCCAG
TCAGGTGACCATTTTCGGAGAATCAGCTGGAGCTTCGTCCGTCCAGTTGCTTCTGCTGTCTCCCCAGGCAAAGGGGCTT
TTCCACCGAGCGATTTCCCAAAGTGGATCGGCCCTGAATCCCTGGTCCATGTCCGCCAGTTCAAGCCAACGCGCCGCTC
GTCTGGCTGCCAATTTGGGTTACGTGGGTGCCAATAAGACCGAGGATATTCTCGACTTTCTACGACGAGTGCCAGCCAT
GAAATTGGTTGAAGCTGCGCCCACCACCATCACGGCAGAGGATCAGCGGAATAACATTGGCTTGCCATTTGTGCCCGTG
GTGGAGGGATATTGGAATCAGGACTCCCAGGAGGAACTGTTCTACGAGGAGCCCTTCCTCACTCAGCACCCAAGCGACA
TGTATCACTCGCAGAACTTCAATAGCGATGTGGCCTATATGACGGGTTACAATACACACGAGGCCATGCTGTTCATCAG
AAGACTTCGCAAGAATCCGCAATTGCTGAGCATCATTGAGAACGACTTTGGCCGCCTGGTTCCGCAGGATTTGAATGTG
ACACAATCTCATGATCGCGTGACCCGCGAGATAAGATCCTTCTATTTGGGCAGCAAGCATGTGGGCATTGAATCGGTGG
ACGAGATGATTGCGCTTCTCACGGATCTCATGTTCCTTCAGGGCATCCGTCGCACGGCCCGGAATCACGCCAAGTATGG
AAACGCACCTGTCTACATGTACCGCTTCTCCTTCGACGGATCCCTGGGGCTCTACAAACGGATGCTGGGTATTCCACGA
CCTGGTGTATGCCACGGCGATGAGCTGGGCTATCTGTTCAAGTTCGGGTTCTTCAATTTGAGCTTGGATCCCAAGTCGA
TGGAGGTGCAGGTCAAGAATCGAATGGTGCGCATGTGGACGAATTTCGCCAAATATGGCTCCCCTACGCCGGATACCGA
GGATCCTGTGCTGACCACCAAGTGGGCGCCCATCGATCCCACAAATGTGATGAACAGTCTCAACTACATGGACATCTCA
GCCAATCTGGCGATGAAAACCAATCCCGAGCCGGAGCGCCAGAGATTCTGGGATGAGATGTATCAGCACTACAATGGTG
CTGCCATG
>CG10176-PA chr2R:5024017-5025275:+
ATGTCGGTCAGGAAATTAAGTGCCTTATCGCTCTCCATTGGTGGAGCTCCGTTGATCCCAAGTTTTTCCTTGGTAGCTG
CTGCAAATGGAGAGAGTAAGGATTGTCATGGCTCGATCTGTCATCCGGTCAATGAATTTTGCTATGTTGCAACGGAGAG
GTGCCATCCGTGCATCGCGGTCTGTAATAACGAAACCCACAACTACGACGCGTTTCTGTGCGCCAAGGAATCATACAAG
ACATTTGAGCCGTTGAAAGCGGAGATGCTGGACATCCAAAATACCCAGCAGTTGATCCTCCTGCTGCTAACTATCCTTC
TCGTCCTGATTGCGCTTCGCTGCGCGTTCCAGTTCCTTCGGTGGCTGATAAGCAATCGGTGCTTCCAGAAGCTGTTGCG
CCGCCTCCAATCGAAGGCATACCCGCATCCGGCAACTGCAAATGGAAAGGATCTCAATGCTACCACCATACAGAACCTG
AATGCCATCAACCATCCTGGCAGCGACCTTGAGCGAGCGCAATCACAGATCTATAGTGTGGCAGGTGCCGCCGAGGGTT
CCGTTGTGACTATGACAACGCCGGTGAGCACTCGCTATCCGGCGGAAAACAGCACCACGCCCACAACGGTTATGACGGA
GATCGGATATGGATACGATAATCAGGCCATGGTCGTAACGCCAGTTTCTGAGAAACCCTCAGCAGCGACAGTTGCCGTC
GCCTTC
>CG10178-PA chr2R:5049913-5051619:+
ATGGAGATGCAGCTGCAGTGGAAATGTTGGATATTGATCTTCCTTATCGGACTGCCGGAATTCGGATCTGCCTCCCGAA
TTCTCTTCATGGGTCCATTTCCAGCTCCAAGTCATTGGCTCTGGCTGGAGCACTTCCAGAACGATCTTCTGCGAAAAGG
ACATCATGTGACCAGTGTGAACAACCATCCCACAAAGCACCCCCACGAAAATCTGACAGAGATTATCATCAGTCCTTCC
TTTGATATACCGAAACACTTTCCAAAGGAGAACATCTTCTCGATGCAATTTGTTAGCGATTTCAATAACCTGGAGCTTT
GGTGGACCATTGGACTTATGACCACGGAGCACGCTTTCAAGGATCCCAAAGTGAAGAAACTGATTGAGAGCAAGGATGA
TCATTTTGACTTGGTCATCTTGGAGCAGTTTTTCCATGAGGCTTTTCTGATGTTCGGCAAGAGGTTCAATTGCCCGGTG
GTCACGATTGGCACCATGGGCTATGCTGATAATATAGATCACGCAATGGGCATCCTAACGCCTTGGTCTTTGATTCCCC
ATCTACTGCTGTCCCATACAGATCGCATGACCTTCGCCCAGCGATCTTATAATGCCTACTTATCTTTGTACGATGCGGT
TTTGAGACGATGGGTTTACCTGCCTAAAATGCAAAAATTGGCAGAGAAGTATTTTCGCGGATCGATAGAAGGCCCTCTA
CCAAATGTTCTTGACCTTGAGCGAAATATTTCCCTTGTCCTGATTAATGCTCACCGTAGTGTCGATCTTCCGAGGCCCA
GTATGCCTGGACTCATAGACGTGGGAGGAGCGCACATTCAGAAGCCCAAAAAGTTGCCCACTGACCTGCAGAACTTCCT
GGATAATGCCACCTACGGTGTGATCTACTTCAGCATGGGCTCCTACGTAAAGAGCACTGATTTACCACAGGAAAAAACG
GCGCAGATTCTCAAGGCCTTCGGCCAGCTCAAGCAGCAAGTGATTTGGAAGTTCGAGAACGATTCCATAGGTGATCTGC
CCTCGAATGTGATGATCAAGAAATGGATGCCCCAGAACGACATTTTGGCCCATCCGAATGTCAAGCTCTTCATCACGCA
CGGCGGTATTTTTGGAACCCAGGAGGGTATCTACTGGGGTGTTCCCATGCTGTGTGTACCCCTGTACGGGGATCAGCAC
CGGAACACTATCAAATCGGTTAGGGAGGGCTATGCCCGATCCCTGGTGTTCTCCAAACTCACCACTGATGACTTGGTGC
GGAACATCGAGACTCTGATCAACGATCCCCAGTACAAACGCAGTGCTCTGGAGGTCTCGCAGAGATTCCGCGATAATCC
CATACATCCGCTGGACGAGGCCACCTTCTGGATCGAGTACATAATCCGGCATCGCGGGGCGCGGCATCTGAAGTCCCAG
GGAGCCTTCATCCCCCTGCATCAGTATCTACTCCTCGACGTCTTGGGTTGCCTGTTGCTGGGCGCATTCCTCGCCATCT
GGCTACCATGGCGGATGATCAGGAGGGTCCACAAGTGGTGGCTCAAAGGGGAAACCTCTGACAAGCTGAAGGAGAGCAA
GAAGCGCTTG
>CG10185-PA chr3R:15260353-15267255:+
ATGGATGACCGCACCATAGACTCCATATTCCTGGGCTCCCTGGAGTCCCTGCCGCCGGTTAGCTCGAAAATCGTGCGCA
TCTTCACCAGCTCCACGTTCACGGACACCACAATGGAGCGGAACACACTGATGGCCAAGTGCTATCCGCGCATCAAGGA
CTACTGTCGCGAGAAACACGGCCTGGAGTTCCAAGTGGTCGACATGCGTTGGGGTGTGCGAGATGAGGCCACAGACGAT
CACATGACCACGGAGCTCTGCATGCGCGAGATCAAGAACTGTCAGCGACTCTCGATGGGACCGAACTTTATCGTATTTC
TGGGTCAGAAGTACGGCTACCGGCCCATTCCCACTTACATAGTGTCCTCCGAACTGGCCCTAATCTGCGAGGAACTCAC
CTCGATGGGCGTGGACCGCGCCATCCTCGATTTGTGGTACAAAAAGGACAGCAATGCAGTGCCACCCATCTCGGTGCTG
CAGCCCATCTCGTCGATTTTAATTAATTTCAACAACAAGCGCGTCCCCAAGCTGCAGGCGGAGGATCAGGCAGTGTGGT
GGGACACCCTAAACAAGATGCAGAAGCTGCTGCGCAAGGCAGCTGCCTCCTTGGGGGCCAGTAACAAGATGTCCAAGGA
GGACGTCCACAACTATTTCATGTCGGTGACGGAGCGGGAGGTGATCAACGGAATATTGAACGTCAAGAATACAAAGAAC
CATTGCCTGTCCTATGTGAGATACATCAACAACATTAATCTGCAGAACCTGAAAAAGGCCTCGCTGTTCGTGGACATCA
TCAACCGCAGCCTGGACACGGAGTCGGCCAAGTTGCTGAGTGACCTGAGAGACGTTCGGTTGCCGGCCAAGATCGAGGC
CGTTAACGCCCAGAAATACACGGTGGAATGGATCGGACGGGAGGGACTGGACATTGAGACGCACGAGGAGTACCTGAAT
CATTTCATCTCTCACTTCTATAAGAACGTAGTGAAACTGGTGGATAGGGCGATGCGCAAAGAAGACTCCAGTGCACAGG
GGCAGATAGTAACTGAGATCCTTCAGCATCTGCACGCTTGCAACAATTCGGTCAAGATATTCTACGGGCGCGAGGAAAG
TTGCGAACGTATCAAGCGCTACATGCTGGGGGATTCAGATAAGCCACTTGTCCTTTTCGGCGACGGAGGCTGCGGCAAA
ACCTCACTGCTCTCCAAGAGTGTTTCCCTCGTGGCCACCGATTGGTTCGCCCACGTCAGGCCCATCAATGTCATCCGCT
TCTTGGGCACCACGCCGGACTCCAGTGCCTTGACGGCCACCCTTATCTCCATCTGTCAGCAGATATCTTACAACTACAT
GCTACCCTTCGAGAACATACCCGATGATCTTGTTCCCTTAACAGCACACTTTAAGCAATTACTAACTTACGCCAGCCCC
ACCCAGCCGCTCACCATCTACCTCGACTCAGTCGACCAGCTGACGGGCACCCAAGACTCGAACAAGGTATCATGGATAC
CTACGCGTCTGCCCCCGCACTGTAAGATCATCATCTCTTGCGCCAACGAACCGGCGAATCCGACGGTGTCCCACGAATA
CCATGTCTTGTGCAAGATGATCGATGTCGAGGAGAACTTTATAGAGGTCACTGCACTCGGCGAGGATTTGGCAATGAAC
GTGATCAAGATGTGGATGAAGACGGCCTGCCGGGATCTTAACAACTACCAGTGGCGTCTGGTGGCAAATGCCATCAGCA
AGTGCTCCTTGCCAATTTTTGTTAAGCTTGTTTTTGCCGAGATCTGCCGGTGGCGGAGCTACACGCGTCCCCAGGAGAC
GCATCTGGCCAATACAGTAATGGATTCTATTATGCTGCTGTTTGAAAGAGTAGAGAAACAACATGGCCGTATACTCGTT
TTCCATGCTCTAGCCTACATAACCGCCTCCAAATCGGGACTTTCCGAGAGCGAGCTGGAGGATCTCATTTCGCTGGACG
ACAAGGTGCTGGACGATGTCTACCAATATCATTTGCCGCCGACGAGGCGTATTCCGCCACTTCTCTGGACCCGAATCCG
CAACGATCTGCCCAACTATCTCAGTGAACGCGAGGCGGACGGTGTCAACGTGATGAACTGGTATCACCGGCAGTTCCGG
GACACCGCCAAGGAGCGCTACTTTAAGAACATGAACATGGCCATTTACTTTCACTCCATGATTGCAGATTACTATCTTG
GCATTTGGGGCGGTGGGGTACCGAAGCCGTTTAAGTTTACAGAAATTCAGCGGCACAGGTTCGGATTGGCGGACAAGGA
GGGATCGGCGGATCGCAAGGTGCCCATTCAGCCGTTGGTCTTCAGCAGCAAGGATGGACTCTCTAAGCGCTACAATCTG
CGCAAGTTTGGTGAGCTGCCCTTTCACTTTGTCCGCTCGCGACGTTTCAAGGATTTGTTCGAGCACGTGCTCTTCAACT
ACGACTGGCTGCACGCCAAGCTATCCAGCTGTCCACTGCAAGCGGTGCTGGCGGATTTTGAGGACGCCTCCAGCAACAC
AGACGACAAGGAGGCCAAGCGAGAACTTATGCTGGTCTCCGATGCACTGCGTCTAGGTGGCGCCATCCTGGCCATCTAT
CCAAACATGCTGGCACCGCAGCTGGTCGGTCGTCTTCTGCCCGAGATTGGCGGTAATCCCAATATCAAAATGCTGTTAC
GAGCTTGCGATCGGAGTGGCCCTAAGGACTGCGCTTTAATTCCAGTTAATCATTGTCTGCACACGCCAGGTGGACCACT
TAAATATTCCCTTGAGGGTCACCAGTTTGCGGTGTTTGCTTTTTGCTTGACTAGCGACATGCGCTACATGGTCTCCATA
TCCACGCACTTCATCACCTTCGACCTATCCACTTCCGACCTGACGCGTGACGTGAATCCCGGCATCGAGGGCATTATGC
AGCAATTGGTCTTGAGTCCAGATAACAAGTGGGCTGCCGCCTACTCGAACAACAACCAAACGGTTCTGCTCAACATGCT
CTCCAGCGAGTTTGTGGTGATCAACAGTCCATTCGAGGAGTCCCATGGACCAGTCAGCGGCCTCTATCTGCTCAATCAA
AATTTGTTCATCACCTGCAAGCTTCGGTGGGCCCAGTTTGATATGCGCGGCAATCTTGTAGATACGTTTGAAGTTCCCG
GCGAAAATAAAGATTGGGAGATCCTGACCATGGAATTCTTCAATCCTGCGGATTACAATGTAGTTTTTTGGTCTGGCTC
CATTAACGACATGCGTCTTAGACTGGACTCGTGTCGGGGTGGCCACTACTCCAACTGCCAGCGGCTCTTCAGCGCCATG
GTGATGAACAAAGATAGGACCCGGGCCTACGGATGTGCCAACGAAGAGAACTTTGAGGTCTCAGTGTTCGACTTCATTG
AAGATGAGGCTACTGGGGAGATATGTTGGACTTTGGTGGAGAGCTTGCCGCGCTTCGAGAACGACGACAAGGAGATGCT
GCTGCAGCTACGGCTTGATCAACATGATCGCATGCTTCTGGGGACGGCTGGAAAGGGTTTCGTAATCTGGGACTTTGGC
AGCAAGGATAAGGATGCAGCGGAAGAGTCCCGCTTACGGGAAGGCGCCCTGTACTTGGCCTTACCTCACGGAGTGCGCA
ATATCACCACTCGCATAATGCAGTCAAACTCGATCATGGTCAGCTCCAAACTGGATTATGCTGTTGCGGGAGTGCGCAA
GAACCTGTATGTGTGGTGCCTACAGTCTGGTCAGTTGGCAAAGGTCCTGGACGCCCACTTTGGACGCATTATTCAATTG
GAGCCGCTGACCATCGGCAACTGGAACAACCTGGTCACATCCTCTATTGATCGTTCCGTAAAGGTGTGGAACATCAACA
ATATTTTCGAGAAGGTCCACGTCATCGACCGTCACGAATTGCAAATCGACGACATCAGCCTGTCGGAGGTTGACATGGC
CGTGACCGTCACCCGCAGTTGTGTGGGTGTCTGGGAGACCCGATCCGGTCGCCTTCTGGCCAAGCTGGCTGACAGTCCG
TTGGGCGCCATCGTCACACATGCCGAGATCACTCCGGATGGACGCTACATCATCTCCTCGGAGACGGGCAAGTTCCTTG
TCTGGAACCGTGTGTCCGAGCAGGTAGTCTTCAGGGACGACCAGCCCGGCATTCAGCAAATCACCCTCATGGACTACGG
CTATAAGGTTCTCACCGTCTCTGTGCCGAACATAAATCAGCGGGATATCCTTGCAGCGGCTGCTGGAGGTTCGGCGGAC
GAAGCCAACCGGCTCACGGCAATAACGACTATGCGGTCAGTGCCTGAGGGCGCAATCTTATTCCGATTCGAATTCCCCA
TACGGATGATCACGGGCATGCCTTTTCGTCAATCGGTTATTACCGCCGACAACGCGTACATTGTGGTGGTTACGGTGGA
TAAGTCCAACAAGGATTGCCTGGGCGTCTACAGCGCCACCAACGGAGCATTTGTCTCCAAAGTCCTGCTGAAGGGTTGT
TCCATTAAGGAGGTAATTTCTCTAGTGCCGATGCCGCACAAAGCCAACCAGGTGGCGGTGATCAGTAGCGAGAAGGGCA
GCGTCATGGACATCAAGACGAAGAAGCACGTCCGCTCCATTGCCAAGTGGGGTGGAAGCATTACGCGAGACGGCAAGTG
TGGATTATATGCGCCCACCCGCGGCGGACTGGAGATGTTGGAACTGCGGAAAGGCACCACAGTTAAAACCTTTATACCC
AAAGTGGCTGAGGGCGTGTTCTCCGTAATCTGCATCTTCACGGAGAACGACGAGTACGTGGCCTATTACCACAGCGGTC
GCAAGACGATTCGCGTTTTCCGCACCGCTGACACGGAAATGATAGCCAACTACCGGCTGCAGGCAGAGCTTACGGCGAT
CAAAAGCAGCAAAGATGGACGCGCTATTGTTTTGGGAACTGTAGATGGGTGTATGTCGGTACTGGCGATCGTTGATCCC
AAGAAGGAGGAAATGAATGAGTACCTGAACGATTTGCCCTCCCGCGACGAGAACTGGAAGGCCAAGCTGGCCAAAATGA
AGGCCCGGGTTGGATTCAAAGCGGCAATTCGTGTGGCCACAATTTCCTCACGTTACGCCAAATCCAGCAAGGGAGGAGA
GGATGGCGAGGAGGAGCTGCTCACAGAGATTACAGAGGACATTGTCGTGCCAGTGGCCGAT
>CG10186-PA chr2R:6039781-6047213:-
ATGAATCGCCTGCTGCTGCAGTGTCTAGTGACCACCATTCTGGTCTACAAAGTGATTTCGGTTCCGACCAGCACGATGA
GCACCAGCATTCAGACCACCTCGGAGATTCCGCAGCAGGATGACGACGACGACGACTGGGAGGAGGACGACGACTCTCT
GGAGTCCGATGACGATGGCCGCGTCTACAAGAACCCACGCAACTCCCCCTCCTCCGAGTGTCCCCGCGACGAGGAGCAG
GCCACGCTGCTCGGCCAGAAGTGCTTGAGGAAGTGCTCCTCCGACGAGGACTGCAAGAGCAAGAAGAAGAAGTGCCTGT
GCGACGGCGTCTGCGGCAACTCCTGCATTAAGCCAGATCGCGAGTGCCCGGAGTTAGCCCAGCCCAGCTTGGGTCAGGT
CACAGTGGCTGGACGTCACTTTGGAGCTCGCGCCTCCTATGCCTGTCCCCACGGCTACCACGTGGTGGGTCTCCAGAGC
CGTCTTTGCCAGGCGGATGGAAATTGGGCCGGAGCCGAGCCAGCTTGCAAGCAGAATATTTACTGCCTGAAGCCGCCGC
AGATAGAGCATGCACGGAACTCGGCGCTGCCGGAACAGGAAACCTTTGACCTGGACTCCACGGTGCAGTACCATTGCCA
CACTGGCTACGTGACCAACGGATTCCCACGGGCCAAGTGCCTGGCCATTGATAACCTGGCAAGTTGGTACGGGCCGGAT
ATCCAATGCGAACCTCGTTCCTGTGGCCAGCCTCCGGATCCGGCTTACGGATGGCATGCCGGCGAGTGCTACACGTACG
GATGCAAGATCACCTACAACTGCGGCACCGGATACGAACTGGTGGGCAAGCACGAGCGCTACTGCCAGTCGGACGGATC
GTGGACACCCAAGGAGCTGCCCACCTGTGTCTTGGTCACCTCGGTGGTGTGTCCCACCCCGGAGAACCCCAAGAACGGC
AAGGCCACTTACACCACCCTGGCCTACAACTCGGTGGTCAGCTACGAGTGCCGCTACGGATACACCCTTGTGGGCGAGA
GTTCCAGTCGCTGCGGAGCGGACCGAAAGTGGAGTGGCACTCTGCCCACCTGCAAAGAGATCAACTGCGGCCATCCTGG
AGTGCTGTACAATGGGTGGATCGAGAACATCGAGGCGGGCACCGGACTGGGGGCCAGCATCATTTTCCGATGCCAACCA
GAGATGATGATCAATGGACTGGGCTCCAGCGTGTGCCAGATCGACGGAAGATGGCGGAACGCCCTGCCCGAGTGTCTGG
CGCCCTGTGTGGTGCCCACCATTTCGCAGGGCAATGTGTATCCCATTGAGATATCCACGGATGAGAACGGAACGACGAT
CGTCCATCCGCCGACGACCACCACGCAGTCACCCACTCAAACGCAGAGCATTGGTGGAGTGGAAAAGGTTAAGCACGGA
ACGGCACTGGAGGTCAAGTGCGATGAGAACTACGAGTTCCCGGTGTCCCTGCTCAGTCCGCCCACATGCAACAATGGCA
CCTGGAGCATTATTCCACGCTGTGTGCCCGCCAGGTGCAAGAGCATGCCGCGTCCACCCAAACACGGCATGGTGATGGC
TCCCAAGACGGAGCACGGCATGAAGGCACGGTTCAAGTGCAAGGATGGCTTCAAACTGGTCAGCCCGGAGGGCAAGGAT
GTGACAGATCCGCACGACTATGTGCTCACCTGCTCATTTGGCAACTGGACCGGGGAGACGCCCAAGTGTGACGAGGTCT
TTTGCTCCTTTCCCGGCTATATACCCAATGGAAAGGTCCTGCTCGTGGGCAACATGGGTCTATATGACTATAGACCTTA
TGTCAAGAAGATCGTGAACAACAAGCAGATCATGTACGACTGCGACAAGGGATATGTCTTGGAGGTTGGTCCGCCTGGC
GCCACCTGTGTGGGTGGCAAGTGGCGGCCTTTGGACCTGCCGCAGTGCCTCCTGGGCCAGCATCCTCGCCTGCGTTGGA
ATCGCCGCAGACGTCGCTCTCTGCAGATCCGCCAGTTGAGATCCATGTACCTTCTGCAGCGCCAGCGACAACTTCAAAG
GCAACTGGTCGATAACCAAAACTATATAAAAGCTGCCGATCCTGTCCAGCACTCGGTTCACCGGGTGAAGCGAAACACC
AGTCCACATTCGAACTCACAACCCTATGCATCCGATGTCGACCTGGCCTACTCCAAATACTATCAAAAGATCAAGGAGC
GATATCAGCGCTACGTCCGGAAAATGCTGGGCCGTGACCGGATCTACCAGAGGCTCCATGCCCAGGATGCAGGGGGTAC
AGTGGGAAACAACCTAAATACCCACGATGGAGGACAGGTTACCATGCGGGGCAAGTCCAACTTCAGGGAATTTGAGAAT
GGAAACAATTACCTGGGAAGCGGTGCCATTGGATCAGGAGGAGTAGTAGGATCTGGAGTGGTTGCCCTGCCCAACATTA
ACCAGGCATCGCGAAACCAGATGGTTCACGTAAACAGAACTCCTAAGGACGAGCTGCTATCCAACGGATCCCCCCCTAT
AGCAGCGCGTAGCCTCCACTTGAATGCCACCAGGTCGTACATTGATCAACTGAAATCCCAGATAGTCCGCCGGAGGCGC
AGAAGGAGTTCCAGCATTGGGCAGTCGCCTCCTCCGTCGGGAGCAACTATTCCGGATGCTGAGGTGGACATCAGCGATG
GAGGAGAGGCTGGAAAGGGAGGTGGAGGCAAACGATTGCGAGGACCATGTGAGGATCTCGAGTGGGATTCCTTTGCCAA
CGTGACCACGGTTCGTCCTGGCAAAGTTCCGGGCAGGAATGCCGTGGGCATAATGCTGCATATAGAGTGCAATGCCGGA
TTCAAGCTGAACATTAAGGGTGAAAATGCGACGGCGCGCTGCATCCGAGGCATTTGGAAGCCGGAGACGCCCAAGTGCC
TTTCCGCTCCATGCCTGGTGCCCGCCGTGGAGCATGGTCAGTACTATAAGGTGGAGCCCCACACCAAACAACTAAGCGA
CAAACCTTCATTGACCCCGCTTTCCACCTACGAGGAGATCCAGTCCAACGAGTTTATAACCCTGGAGTGCGAGGATGGA
TTCAATATACAGGGCTCAGCTCAGCTCCGTTGTGCCCATGGATCCTGGTCGGTGAATGCCTTCTCCGAGTGTACATCGG
TGCCCTGCACGCTGCCCAATATTCCAGGAGTCATTTACGATGGAGGCTACCGGGCAGGATTGACCATTGGACACGGGAG
CAGTGTAAGCGTTCGCTGCGAACTCTCCACGAACGCCAATCCAATTGAGATGTCCTGCCACAAAGGCATCCTAACTCCA
CCCAGCATCCCTTGTGAGTCCGGGTTAAGAAAGTCCCGTGAGGAACTGGAGCATGCCACGCCCACTCCACATCCCAAAG
TGGAACACAACGAACTGGACAACGATCACGATCATCACGACAACGGCACCGATGAGCACGACGACATGAAGATGTGTGG
ACCACCCATGCTAACGGATGGCGCCCTGGTCTACAAGAATGCCGAACATCCAGAGCTGGATGGCGCCTACGAGAGCGGC
ACGGAGATCTTCTTTAACTGCATCCCAAATGCAGCTGGCGATCGGCAAACGTGGCGTATCATATGCGACAATGGACTGT
GGATAGGCCGATCCTATAATTGTGAAAACGGAACTTGTGTGTTCAGAAACAACGAGGCTAATGTGGTTAGTTTTTACAA
CGACCTGGAGATCCGTGAAGACGTGGTGGACTTTCCCCCAGGAGCCACAATAATATCAAGATGTATGGATATTGGAAAG
TTCTCATTTATGGGCAGCCACGAGAGAACCTGCATCCACTCGGAATGGACCAACACCAAGCCCGTATGCTCCGGCTTAA
ACCAAGAGAACGACTATGCGATGGAGAAGGCTCCGACCATCCTGTTCCGCCATCAGAACGGTCCCATCGCCCAGAGCAA
TGATGGCAAGCTGATTGTCTATCCGGGAACCACGCTGCACATGGAGTGCCTCTGGATGCGACGCTTCGGGAATCCCAAG
TGGAACGTCAGTCACACGCACAAGAACTACACGGAGGGCTGGGTAACCGAAGCGGATGAGGGTCGCGACTCAACACTAG
AGTACAGGCTGAGCATCGTAGACGCGGCCAGCGACGACTCCGGGTTCTACTCGTGCATGACCCCAGCTCGGCATGAGCA
CACCGTGGAGGTGGTGGTGCGGGCCATCAACTGCCCGGAGATACCGATGCGCCGCGGCCTAATCGTGAACACCAACGAT
ACTAAGCTGAGCACGCGGGCGCTGCTGTCCTGCGCTAACGGGAACTCCTTGATTGGCGCTTCGGAGCTGTTCTGCCTGC
CAAGTGGCAATTGGAGCGCACCGTTGCCGGTCTGCGAGAGCGTCGAGTGCGGCGACATCCCACTGGGGATGGGCAGCAA
CGCGAGCTCGCCCCGTGTCTCCGTGCTGTCGCGCGAGGTGGGTGGCCGTGCGGCCTTCTCGTGCTCCTCCGGTTACGGG
CTGCGTGGTCCGGCGGAGGCGATCTGCAATCCCACGGGCGAATGGTCAGCGCCGCTGCCCACCTGCGTCGAGGTGCAGT
GCGACAATCCGGGGGCGCCGCAAAATGGTTACGCCCAGGGCTCAGCACCTTATCGTGCCGGCGACGTGGTCCAGTTCAA
TTGCAACCCGGAGTACATGATGCAGGGTCAGCCGATCATTGCCTGCCAGGATAATGCAAGATGGTCGGGCGGTCTGCCC
AAGTGCGTGCAGGCCTGCTCCTATCCGGGCACTGTCATCAGCGGCAGAATGTCCTCCGTCAAATTCTACTACGCCATCG
GCGAGAGCATCACATTCACCTGCGATGCCGGACTTGATCTGCGCGGCTCCAAGGTGCTCAAGTGCCTAAAGAACGGCAA
GTGGTCAAGTGCCATTCCTACGTGCGTGACCAATGAGGGTCCTGTTGGTGGAGGCGGCGGATCCGGATCCGTTGCCACC
AACAAACACCTGGCCACAACCATGGGC
>CG10186-PC chr2R:6041101-6047213:-
ATGAATCGCCTGCTGCTGCAGTGTCTAGTGACCACCATTCTGGTCTACAAAGTGATTTCGGTTCCGACCAGCACGATGA
GCACCAGCATTCAGACCACCTCGGAGATTCCGCAGCAGGATGACGACGACGACGACTGGGAGGAGGACGACGACTCTCT
GGAGTCCGATGACGATGGCCGCGTCTACAAGAACCCACGCAACTCCCCCTCCTCCGAGTGTCCCCGCGACGAGGAGCAG
GCCACGCTGCTCGGCCAGAAGTGCTTGAGGAAGTGCTCCTCCGACGAGGACTGCAAGAGCAAGAAGAAGAAGTGCCTGT
GCGACGGCGTCTGCGGCAACTCCTGCATTAAGCCAGATCGCGAGTGCCCGGAGTTAGCCCAGCCCAGCTTGGGTCAGGT
CACAGTGGCTGGACGTCACTTTGGAGCTCGCGCCTCCTATGCCTGTCCCCACGGCTACCACGTGGTGGGTCTCCAGAGC
CGTCTTTGCCAGGCGGATGGAAATTGGGCCGGAGCCGAGCCAGCTTGCAAGCAGAATATTTACTGCCTGAAGCCGCCGC
AGATAGAGCATGCACGGAACTCGGCGCTGCCGGAACAGGAAACCTTTGACCTGGACTCCACGGTGCAGTACCATTGCCA
CACTGGCTACGTGACCAACGGATTCCCACGGGCCAAGTGCCTGGCCATTGATAACCTGGCAAGTTGGTACGGGCCGGAT
ATCCAATGCGAACCTCGTTCCTGTGGCCAGCCTCCGGATCCGGCTTACGGATGGCATGCCGGCGAGTGCTACACGTACG
GATGCAAGATCACCTACAACTGCGGCACCGGATACGAACTGGTGGGCAAGCACGAGCGCTACTGCCAGTCGGACGGATC
GTGGACACCCAAGGAGCTGCCCACCTGTGTCTTGGTCACCTCGGTGGTGTGTCCCACCCCGGAGAACCCCAAGAACGGC
AAGGCCACTTACACCACCCTGGCCTACAACTCGGTGGTCAGCTACGAGTGCCGCTACGGATACACCCTTGTGGGCGAGA
GTTCCAGTCGCTGCGGAGCGGACCGAAAGTGGAGTGGCACTCTGCCCACCTGCAAAGAGATCAACTGCGGCCATCCTGG
AGTGCTGTACAATGGGTGGATCGAGAACATCGAGGCGGGCACCGGACTGGGGGCCAGCATCATTTTCCGATGCCAACCA
GAGATGATGATCAATGGACTGGGCTCCAGCGTGTGCCAGATCGACGGAAGATGGCGGAACGCCCTGCCCGAGTGTCTGG
CGCCCTGTGTGGTGCCCACCATTTCGCAGGGCAATGTGTATCCCATTGAGATATCCACGGATGAGAACGGAACGACGAT
CGTCCATCCGCCGACGACCACCACGCAGTCACCCACTCAAACGCAGAGCATTGGTGGAGTGGAAAAGGTTAAGCACGGA
ACGGCACTGGAGGTCAAGTGCGATGAGAACTACGAGTTCCCGGTGTCCCTGCTCAGTCCGCCCACATGCAACAATGGCA
CCTGGAGCATTATTCCACGCTGTGTGCCCGCCAGGTGCAAGAGCATGCCGCGTCCACCCAAACACGGCATGGTGATGGC
TCCCAAGACGGAGCACGGCATGAAGGCACGGTTCAAGTGCAAGGATGGCTTCAAACTGGTCAGCCCGGAGGGCAAGGAT
GTGACAGATCCGCACGACTATGTGCTCACCTGCTCATTTGGCAACTGGACCGGGGAGACGCCCAAGTGTGACGAGGTCT
TTTGCTCCTTTCCCGGCTATATACCCAATGGAAAGGTCCTGCTCGTGGGCAACATGGGTCTATATGACTATAGACCTTA
TGTCAAGAAGATCGTGAACAACAAGCAGATCATGTACGACTGCGACAAGGGATATGTCTTGGAGGTTGGTCCGCCTGGC
GCCACCTGTGTGGGTGGCAAGTGGCGGCCTTTGGACCTGCCGCAGTGCCTCCTGGGCCAGCATCCTCGCCTGCGTTGGA
ATCGCCGCAGACGTCGCTCTCTGCAGATCCGCCAGTTGAGATCCATGTACCTTCTGCAGCGCCAGCGACAACTTCAAAG
GCAACTGGTCGATAACCAAAACTATATAAAAGCTGCCGATCCTGTCCAGCACTCGGTTCACCGGGTGAAGCGAAACACC
AGTCCACATTCGAACTCACAACCCTATGCATCCGATGTCGACCTGGCCTACTCCAAATACTATCAAAAGATCAAGGAGC
GATATCAGCGCTACGTCCGGAAAATGCTGGGCCGTGACCGGATCTACCAGAGGCTCCATGCCCAGGATGCAGGGGGTAC
AGTGGGAAACAACCTAAATACCCACGATGGAGGACAGGTTACCATGCGGGGCAAGTCCAACTTCAGGGAATTTGAGAAT
GGAAACAATTACCTGGGAAGCGGTGCCATTGGATCAGGAGGAGTAGTAGGATCTGGAGTGGTTGCCCTGCCCAACATTA
ACCAGGCATCGCGAAACCAGATGGTTCACGTAAACAGAACTCCTAAGGACGAGCTGCTATCCAACGGATCCCCCCCTAT
AGCAGCGCGTAGCCTCCACTTGAATGCCACCAGGTCGTACATTGATCAACTGAAATCCCAGATAGTCCGCCGGAGGCGC
AGAAGGAGTTCCAGCATTGGGCAGTCGCCTCCTCCGTCGGGAGCAACTATTCCGGATGCTGAGGTGGACATCAGCGATG
GAGGAGAGGCTGGAAAGGGAGGTGGAGGCAAACGATTGCGAGGACCATGTGAGGATCTCGAGTGGGATTCCTTTGCCAA
CGTGACCACGGTTCGTCCTGGCAAAGTTCCGGGCAGGAATGCCGTGGGCATAATGCTGCATATAGAGTGCAATGCCGGA
TTCAAGCTGAACATTAAGGGTGAAAATGCGACGGCGCGCTGCATCCGAGGCATTTGGAAGCCGGAGACGCCCAAGTGCC
TTTCCGCTCCATGCCTGGTGCCCGCCGTGGAGCATGGTCAGTACTATAAGGTGGAGCCCCACACCAAACAACTAAGCGA
CAAACCTTCATTGACCCCGCTTTCCACCTACGAGGAGATCCAGTCCAACGAGTTTATAACCCTGGAGTGCGAGGATGGA
TTCAATATACAGGGCTCAGCTCAGCTCCGTTGTGCCCATGGATCCTGGTCGGTGAATGCCTTCTCCGAGTGTACATCGG
TGCCCTGCACGCTGCCCAATATTCCAGGAGTCATTTACGATGGAGGCTACCGGGCAGGATTGACCATTGGACACGGGAG
CAGTGTAAGCGTTCGCTGCGAACTCTCCACGAACGCCAATCCAATTGAGATGTCCTGCCACAAAGGCATCCTAACTCCA
CCCAGCATCCCTTGTGAGTCCGGGTTAAGAAAGTCCCGTGAGGAACTGGAGCATGCCACGCCCACTCCACATCCCAAAG
TGGAACACAACGAACTGGACAACGATCACGATCATCACGACAACGGCACCGATGAGCACGACGACATGAAGATGTGTGG
ACCACCCATGCTAACGGATGGCGCCCTGGTCTACAAGAATGCCGAACATCCAGAGCTGGATGGCGCCTACGAGAGCGGC
ACGGAGATCTTCTTTAACTGCATCCCAAATGCAGCTGGCGATCGGCAAACGTGGCGTATCATATGCGACAATGGACTGT
GGATAGGCCGATCCTATAATTGTGAAAACGGAACTTGTGTGTTCAGAAACAACGAGGCTAATGTGGTTAGTTTTTACAA
CGACCTGGAGATCCGTGAAGACGTGGTGGACTTTCCCCCAGGAGCCACAATAATATCAAGATGTATGGATATTGGAAAG
TTCTCATTTATGGGCAGCCACGAGAGAACCTGCATCCACTCGGAATGGACCAACACCAAGCCCGTATGCTCCGGCTTAA
ACCAAGAGAACGACTATGCGATGGAGAAGGCTCCGACCATCCTGTTCCGCCATCAGAACGGTCCCATCGCCCAGAGCAA
TGATGGCAAGCTGATTGTCTATCCGGGAACCACGCTGCACATGGAGTGCCTCTGGATGCGACGCTTCGGGAATCCCAAG
TGGAACGTCAGTCACACGCACAAGTGGGTATCGGGTGGT
>CG10188-PA chr2R:6034218-6038858:-
ATGGACAACGCGGGCGAGGACAGCGATAATGATGTGGTCACCGATTTTCTGAACTCCAACTGCAGCGAGTCCTCGGAAG
CGTTGGTCAATGGTGGCTCTGCCAGCCGAGGTGCCTCCATCGAAAGCCAGAACTACTGCATACCCGTAATAAACGCACC
TGTTCCTGCTCCAGCACGCGCCCCCGTTGCTCCGCCACCCGCATCCACTCCTGCCAGCAACAACATCAACAACAACAAC
ATGATACCCACCATTAATGTGACGCCACACAGTCCAGCCCTGGCCTCCAAGTACAACAACATATTCGAGGACACGCTGA
GCCAGCTGCAGAATATCCGTGAAACAGTCGTTCAGATGAAGAACTCCTCCTCTCCCAGCCAACACATGCAGGACGGCAA
CTTGGCCAATCATGGACTGCTCAGCGCAGCTATACTGAGTACCTCGCTGCCCGATCTCACGGGGACGGGCACGGGTCCC
GCGTCCGGTGGCTCCAATTACGCCATGTGGTCGTCCACGGCACCGCAGCAGTGCCAGTTTCTTCACACAGACCGACGGA
AGTCCTGGACAGCCGTGGACGATGGCAGTGGAGCTGGCGACTGCACCAACAAGAGCGTAAGCCTATCCAGCCTGGACAG
CGAGGAGCAGGAAACCATTCGCGTCACCGAGCAGCGACGAAGGTCGGCCAGGAACAGCACTGGAGGTATTTCGACCCAC
TCACTAAACGAGGCGGAGCTTGCCCGTGACTTCGAGCGGATTGCAGCCAAACGAAGCCTGGCAACGGAGATCATCAGCC
GAATACCGCTGCAGAAAAGCATATCGACGAGCTCAATTATCGCCAAGGAGGATATCAAAGCGATCGCCCGCCACCTCAC
TGACAGTGAGGATGAGAACCAAAGCCTGTTGCGGGCCCATGCAAAGATCGAGGTCTACGACACCGTAGAGAAGCGTCCC
AAGCGCGGTTCTATATTCTTCCGCAAAAAGAAGCCCAAGGCAAAAACGAAGTCCTTGGTGGGAGGACAGCTTAGTGCGT
GCGACGTTTGCGGTGCTGCAATCACACTGGCGCAGATCAAGGAGCATCACCTTGAGTGCAAGGTGAAGAAAATGGGCGT
CGGTCAGGATTACTACGACGGCCCGGATGCTAGTACCTTTAGCAACCCAGAGGATCAGCCTCTAATTCGTTCCGATTTG
CAGTTTCTCAACGAAGCGCCCATTGAAGCGCAGGATTTGGGAGCCGATCCCGTTTTAGGAATCGTTCTCAAGGAGCACG
ACTCCTGGACACCAAATGTGCCTAGGGAGTTACTCAAGACGCTTAAAGAATTGCAAATCAAGAGGCAGGAACATATCTA
TGAGTTCATTATGACCGAGAAGCATCACTGCCAGACACTGATCGTCATGCAGAAAGTATTCGTTGAGAGTCTGGAGCGG
CACTTTCCATCACTCAACCTAAACAGCATGTTTCCGCGCCTGCAACAGCTCACCGATCTGCACACCTGCTTCCTGCGTC
AGTTGCGACTGAAGCAACGTGAGCAGCACATGGTGGACAGCATTGCCGACATATTGCTTGATTTCTTCTCGTTGGAGCA
GGCACAATGCCTGCGACTGGCCTACGGAGAGTTCTGTGCCAACCATCGCAGCGCTCTGGACCAGTTTAAGCTATGTCTG
ACCGAGCCGAGCTTCGCCGAGTGGTACAAGCACTGTCTACAGAATCCGTTGCTCAAGAAGAAGGGTATCCCCGAGTGTA
TCTTGTTTGTGACTCAGCGCCTTACCAAATATCCTTTGCTCATCGAACCACTGCTGAAGAGTGCCAGGGATAACAAGTT
GGAGACAGACAAGCTTCAGCATGCCCTTAACCTGGTCAAATCCCTACTGGTCGATGTGGATGCGTGTGTGGCGGAGAAG
GAGCTGCGCGAACGTCAGCTGGAAATCTATGGTCGTGTAGATGCCAAATCCTTTGCTATTTACAAAAATAAGCCCTTCC
GAAAAACTGAGCTAGGTGTGGAGTCGCGACGTCGTCTGAAATTCGATGGATTGGCCACTCTCATGCAGGGCAGGGCTAA
GACGCAGCTTGTCCTGGTCGTGGTGCTCACCGACTGCTTGTGCTTTCTCAGCGAGAACTCCGGTCACAACAAGTACTCG
TTCTTTACGCCGGAGCACAAGGCTGGAGTGGTCCCTCTTCAGAAATTACTAATCCGCGAGAAGGCGGGCACCGAGTCCC
GGGGAATATATATTATCAGTTCCAATCCGGACTTCCCAGAAATGTACGAGTTGAAAGTGCAGACGCCAAAGGACAAGAA
CACTTGGATTCAAACCATCCGTCAGGCTGTGCTTGACTGTCCCGCAACGGACATAATCGAGGCGGAGGATCTCACTGCA
GAGGAAAAGCTGCGCATCGGAGTGAACAAAAGGGAGACCATTGAGAAGATGCGTCAAAAGGACATTGAACAGGCGCTAC
TGCTGGAGGAGAAACTTATGCTTCAGTTTAATTTGCTTAAGGAGCAGCAGCCCTTTGGAGATGTGGCTGGCAGCAATTC
CAATTGCAGTGCAGCCAACTTCCTAGCGGCCTTTGGCTCATACAAGGATCTCGTCAGTGCCGACTGTGACACGGCGGAA
CTGTGGCGCAGAGTACTCAACACGGTGCAAGACATTAGCCAGTTAGCTTCAACAATCTACTCGGCTGCCACAGGTCAAC
CAGTGTCCAGAACTCTGAGTAGCGTAGGCGAGAAGCAAAGTGAGCAGTACGCTTCGCCTACTCTGCCAAAGCGGGCGGA
AACTTTTGCTGGCTTCGACGAAAAGCGCGGCAAGCTGGCCTCCAAGCTAGTGCTAACACCCCGTCTTCAGGAATTAGAA
GAAAAGCGAGAACCAAAAAACGGATCCAGCTCGGTGTCAGAGCAGCCGCTAGAGAACAACTATGCAGTGCTACAGGTGT
CGCACCATCTGCAGACTCTGCTGTGCATCATCTCCCAGCAGATGACCACCATCAATAACCTGCAACTTCAGCTGGCACT
TTACAGGGAGAGTCCTCGCTCGAGTGCCTACACGCACAAGGATCAGTTGGAGGAGCTGCGCAACCTGCAGGACAAGCAG
CAGGAGGAGAAAACCGCCTGGCAGCGTCAGCTGAAGCAGCAACAGGAGGAACTCGCCGAGATGAGGGCACAACAGCTAC
AGTTGCAGAAGCAAATCAAAGCCGAGCAGGAGGATGTGCGTCAGCAACGTGAACAGTTGTACAAAAAGATGGAGCTCCT
CTCTAGTCAGGGTCTGTTGCTGTCGCCCAGCACTCCCCTGCCTCCGGTCAGCAATAATCATCCTCCACCTGCTGCGCTG
TTCGATGACAGCCACGAGACAGACAATGGATTTAGTGGGACGGGCAGCAGCACGCCCAGTGTGGGCGGAACCTTCGATC
GACGCAAAGAGAAATGGCTTAGTGGATCATCGAGCTGCAAAACTCCGCCTGTGAATTTGATCAGCGCTAACAATGCACC
CAAAGCCAACGCCACTCTGGTTAAGCAAAAGCTGCCCATGAAGCTCTCCTCGCTCTCGTCCAGCGGGAATTCCAGCTCC
CGCGTTGACAAGTCCGCCAGCTTTAATAGCGCATCTCCGACACCCTACATCTCCTCCGGCAGTGTGCAGCAGATGTTTC
CTCTTAAGTTGGCTGACCGGCGAACAGCAACGCCCTCGAATTGTACAACGACGCCCACGACGGGAATTGTGCCGCAACA
CTCGCGAACAGGCAGCTCACCGGCAATCATCCAGCAAGCAACAACTACTGCTACTCCCACCCAGACCCCCATAGGTCGA
GCGGAATCGGTGGCCCATTATACACGAACACCGACGAGCAGCCGCACAGGAATTGCAAGAACGGCAGGAATCGCTGTGG
CCACAGGCACAGCACCTCGAGCCAAGCCCGAGGAAGAGGAGATTTACTTC
>CG10188-PB chr2R:6034218-6038858:-
ATGGACAACGCGGGCGAGGACAGCGATAATGATGTGGTCACCGATTTTCTGAACTCCAACTGCAGCGAGTCCTCGGAAG
CGTTGGTCAATGGTGGCTCTGCCAGCCGAGGTGCCTCCATCGAAAGCCAGAACTACTGCATACCCGTAATAAACGCACC
TGTTCCTGCTCCAGCACGCGCCCCCGTTGCTCCGCCACCCGCATCCACTCCTGCCAGCAACAACATCAACAACAACAAC
ATGATACCCACCATTAATGTGACGCCACACAGTCCAGCCCTGGCCTCCAAGTACAACAACATATTCGAGGACACGCTGA
GCCAGCTGCAGAATATCCGTGAAACAGTCGTTCAGATGAAGAACTCCTCCTCTCCCAGCCAACACATGCAGGACGGCAA
CTTGGCCAATCATGGACTGCTCAGCGCAGCTATACTGAGTACCTCGCTGCCCGATCTCACGGGGACGGGCACGGGTCCC
GCGTCCGGTGGCTCCAATTACGCCATGTGGTCGTCCACGGCACCGCAGCAGTGCCAGTTTCTTCACACAGACCGACGGA
AGTCCTGGACAGCCGTGGACGATGGCAGTGGAGCTGGCGACTGCACCAACAAGAGCGTAAGCCTATCCAGCCTGGACAG
CGAGGAGCAGGAAACCATTCGCGTCACCGAGCAGCGACGAAGGTCGGCCAGGAACAGCACTGGAGGTATTTCGACCCAC
TCACTAAACGAGGCGGAGCTTGCCCGTGACTTCGAGCGGATTGCAGCCAAACGAAGCCTGGCAACGGAGATCATCAGCC
GAATACCGCTGCAGAAAAGCATATCGACGAGCTCAATTATCGCCAAGGAGGATATCAAAGCGATCGCCCGCCACCTCAC
TGACAGTGAGGATGAGAACCAAAGCCTGTTGCGGGCCCATGCAAAGATCGAGGTCTACGACACCGTAGAGAAGCGTCCC
AAGCGCGGTTCTATATTCTTCCGCAAAAAGAAGCCCAAGGCAAAAACGAAGTCCTTGGTGGGAGGACAGCTTAGTGCGT
GCGACGTTTGCGGTGCTGCAATCACACTGGCGCAGATCAAGGAGCATCACCTTGAGTGCAAGGTGAAGAAAATGGGCGT
CGGTCAGGATTACTACGACGGCCCGGATGCTAGTACCTTTAGCAACCCAGAGGATCAGCCTCTAATTCGTTCCGATTTG
CAGTTTCTCAACGAAGCGCCCATTGAAGCGCAGGATTTGGGAGCCGATCCCGTTTTAGGAATCGTTCTCAAGGAGCACG
ACTCCTGGACACCAAATGTGCCTAGGGAGTTACTCAAGACGCTTAAAGAATTGCAAATCAAGAGGCAGGAACATATCTA
TGAGTTCATTATGACCGAGAAGCATCACTGCCAGACACTGATCGTCATGCAGAAAGTATTCGTTGAGAGTCTGGAGCGG
CACTTTCCATCACTCAACCTAAACAGCATGTTTCCGCGCCTGCAACAGCTCACCGATCTGCACACCTGCTTCCTGCGTC
AGTTGCGACTGAAGCAACGTGAGCAGCACATGGTGGACAGCATTGCCGACATATTGCTTGATTTCTTCTCGTTGGAGCA
GGCACAATGCCTGCGACTGGCCTACGGAGAGTTCTGTGCCAACCATCGCAGCGCTCTGGACCAGTTTAAGCTATGTCTG
ACCGAGCCGAGCTTCGCCGAGTGGTACAAGCACTGTCTACAGAATCCGTTGCTCAAGAAGAAGGGTATCCCCGAGTGTA
TCTTGTTTGTGACTCAGCGCCTTACCAAATATCCTTTGCTCATCGAACCACTGCTGAAGAGTGCCAGGGATAACAAGTT
GGAGACAGACAAGCTTCAGCATGCCCTTAACCTGGTCAAATCCCTACTGGTCGATGTGGATGCGTGTGTGGCGGAGAAG
GAGCTGCGCGAACGTCAGCTGGAAATCTATGGTCGTGTAGATGCCAAATCCTTTGCTATTTACAAAAATAAGCCCTTCC
GAAAAACTGAGCTAGGTGTGGAGTCGCGACGTCGTCTGAAATTCGATGGATTGGCCACTCTCATGCAGGGCAGGGCTAA
GACGCAGCTTGTCCTGGTCGTGGTGCTCACCGACTGCTTGTGCTTTCTCAGCGAGAACTCCGGTCACAACAAGTACTCG
TTCTTTACGCCGGAGCACAAGGCTGGAGTGGTCCCTCTTCAGAAATTACTAATCCGCGAGAAGGCGGGCACCGAGTCCC
GGGGAATATATATTATCAGTTCCAATCCGGACTTCCCAGAAATGTACGAGTTGAAAGTGCAGACGCCAAAGGACAAGAA
CACTTGGATTCAAACCATCCGTCAGGCTGTGCTTGACTGTCCCGCAACGGACATAATCGAGGCGGAGGATCTCACTGCA
GAGGAAAAGCTGCGCATCGGAGTGAACAAAAGGGAGACCATTGAGAAGATGCGTCAAAAGGACATTGAACAGGCGCTAC
TGCTGGAGGAGAAACTTATGCTTCAGTTTAATTTGCTTAAGGAGCAGCAGCCCTTTGGAGATGTGGCTGGCAGCAATTC
CAATTGCAGTGCAGCCAACTTCCTAGCGGCCTTTGGCTCATACAAGGATCTCGTCAGTGCCGACTGTGACACGGCGGAA
CTGTGGCGCAGAGTACTCAACACGGTGCAAGACATTAGCCAGTTAGCTTCAACAATCTACTCGGCTGCCACAGGTCAAC
CAGTGTCCAGAACTCTGAGTAGCGTAGGCGAGAAGCAAAGTGAGCAGTACGCTTCGCCTACTCTGCCAAAGCGGGCGGA
AACTTTTGCTGGCTTCGACGAAAAGCGCGGCAAGCTGGCCTCCAAGCTAGTGCTAACACCCCGTCTTCAGGAATTAGAA
GAAAAGCGAGAACCAAAAAACGGATCCAGCTCGGTGTCAGAGCAGCCGCTAGAGAACAACTATGCAGTGCTACAGGTGT
CGCACCATCTGCAGACTCTGCTGTGCATCATCTCCCAGCAGATGACCACCATCAATAACCTGCAACTTCAGCTGGCACT
TTACAGGGAGAGTCCTCGCTCGAGTGCCTACACGCACAAGGATCAGTTGGAGGAGCTGCGCAACCTGCAGGACAAGCAG
CAGGAGGAGAAAACCGCCTGGCAGCGTCAGCTGAAGCAGCAACAGGAGGAACTCGCCGAGATGAGGGCACAACAGCTAC
AGTTGCAGAAGCAAATCAAAGCCGAGCAGGAGGATGTGCGTCAGCAACGTGAACAGTTGTACAAAAAGATGGAGCTCCT
CTCTAGTCAGGGTCTGTTGCTGTCGCCCAGCACTCCCCTGCCTCCGGTCAGCAATAATCATCCTCCACCTGCTGCGCTG
TTCGATGACAGCCACGAGACAGACAATGGATTTAGTGGGACGGGCAGCAGCACGCCCAGTGTGGGCGGAACCTTCGATC
GACGCAAAGAGAAATGGCTTAGTGGATCATCGAGCTGCAAAACTCCGCCTGTGAATTTGATCAGCGCTAACAATGCACC
CAAAGCCAACGCCACTCTGGTTAAGCAAAAGCTGCCCATGAAGCTCTCCTCGCTCTCGTCCAGCGGGAATTCCAGCTCC
CGCGTTGACAAGTCCGCCAGCTTTAATAGCGCATCTCCGACACCCTACATCTCCTCCGGCAGTGTGCAGCAGATGTTTC
CTCTTAAGTTGGCTGACCGGCGAACAGCAACGCCCTCGAATTGTACAACGACGCCCACGACGGGAATTGTGCCGCAACA
CTCGCGAACAGGCAGCTCACCGGCAATCATCCAGCAAGCAACAACTACTGCTACTCCCACCCAGACCCCCATAGGTCGA
GCGGAATCGGTGGCCCATTATACACGAACACCGACGAGCAGCCGCACAGGAATTGCAAGAACGGCAGGAATCGCTGTGG
CCACAGGCACAGCACCTCGAGCCAAGCCCGAGGAAGAGGAGATTTACTTC
>CG10189-PA chr2R:6022783-6023994:-
ATGTGCAGCATTGGTGAAGATGATTTTGGAGACGAGGGCGCCGCCCATGCCATGGTCGTGGAAGCTCTACCATTGGGAA
TCGTTCTCAGCCCAGGAAATTGCAGCAAATGCGATGTTAACTCCAACGAGCTCTACAAACTTAACTTCCGAGAAGCGGA
GTGCCGTGAATGCTTTCTGGCGTATGCGAGGCACAAGTTTCGGGCAGCTCTGGGAGCAGCCAAGATTCTGCCAAGAAAC
GCAGAGGTGCTCCTTGTTCTAGACGGTTCGGCAAAATCGCTCGTGCTACTCGACATGTTACACTTCGCACAAACACAGA
ACACATTTAAAAGACTCCATTGCAATGTACATGTGGTCTACGTGGAGGAGCAGCATGTGCAAGACCGCGATCCTGTGGG
CTTGGAAGATCTGCTGAGTGTATCAAGACAATACGCACCTTTCGAATTCTATGTGATTGAACTGGGACAAGGGTGCTCC
CTGCAGCGAATCAAGGATTATAGTCCTTCCCTCAAAGCAAACAACGAGCTTATCTACAAGCTCCAGAAACTGCAAAGTC
TGACAGCTCGCCAGGATTACCTCCAGCAACACCGCAAGAACCTTATCTGCTCGGTGGCTCAGAGTCTGCATTGTACTCA
CGTCTTTGAATCTAATATAAGTGTGGACTTAGCCACCCAGCTGCTGACTGCAATAGCGCTAGGTCGCGGCGCCAGTGCC
GCCTTGGATGTGGCTCTCCTCGACGATCGGCTGTCTGGAGATGTTAAGCTACTGCGACCCCTTAAGGACCTAAGCGAGC
AGGAGATTACATTTTACATACATGCACAGCGACTAAAGCCACTGTTCCAAAACGGCTCACATTATGGGATGGAGCGCGG
ACAGACAGCCAGCATACAGAACCTCACATCAGCCTTTGTGGCCAATCTTCAGCAGAACTACGCCTCCACAGTATCCACC
GTGTTCCGAACTGGCGACAAAATAGCCGTCAATTCCAATCCAGAGCAGGCCTCTTGTGTTCACTGTCGATCTGCGCTAG
ATTCCGAACTATCCGACACTCTGCTGGCTATCGAGTACTCCAGGTCTGTTTCAGAGGCCGGCGTAAGCCTGAACAAAAA
CGAAAAAGATCTCGAGGGTTTGGCCAAGAAGCGACTGGAGAAACAGGATGGGCTGTGCCACGCTTGCCGCACCATACAG
GCCGAGTTCGATAGTGGTAACTTGTTG
>CG10191-PA chr3L:13620155-13621386:-
ATGCAGGGACTGTTCAGCGATCCGGCGCTGGAGCGCCACTTCACAGGCCACTCGGGCGGCATCACGCAGCTGCGTTTTG
GTCCCGATGGCAACCAGATAGCCACCTCGTCCACGGACTCCACGGTGATCCTGTGGAACCTGAGCCAGGCGGCCCGCTG
CATTCGCTTTGCCTCGCACTCGGCGGCGGTGAACGGAGTGGCCTGGTCGCCCAAGGGCAACTTGGTGGCCTCCGCCGGA
CACGACCGCACCGTGAAGATCTGGGAGCCCAAGTTGCGCGGCGTTTCCGGGGAGTTTGTGGCCCACAGCAAGGCGGTGC
GCAGCGTGGACTTTGACTCCACCGGTCACTTAATGCTCACCGCCTCCGATGACAAGTCGGCGAAGATATGGCGCGTTGC
CAGGAGGCAGTTTGTATCTTCGTTTGCGCAGCAAAACAACTGGGTGCGCAGCGCCAAGTTCAGTCCCAACGGCAAACTG
GTGGCCACCGCCAGCGATGACAAGTCGGTGAGGATCTACGATGTGGACAGTGGTGAGTGCGTGCGCACCTTCACCGAGG
AACGAGCCGCTCCACGGCAACTGGCCTGGCATCCTTGGGGCAACATGTTGGCCGTCGCCCTCGGCTGCAACCGCATCAA
GATCTTCGACGTAGCCGGCAGCCAGCTGTTGCAGCTGTATGTGGTGCACTCGGCGCCGGTCAACGACGTGGCCTTCCAT
CCTAGCGGACACTTCCTGCTCTCCGGCAGCGACGACCGCACCATCCGCATCCTGGACCTGCTGGAGGGAAGGCCCATTT
ACACTTTGACGGGCCACACTGATGCGGTCAATGCGGTGGCATTCAGTCGCGATGGCGACAAGTTTGCCACCGGTGGCAG
TGATCGTCAGCTTTTGGTCTGGCAATCGAATCTACACACCTACGATGCTTCACAGTTTGAGGCCAAGTCTGCCTTGGCT
TCCTCCGGTTGCGAAACCAGTGGCGTCTCCTCGAAACAGAGCGTAGGCAGTGCGACCTCCAAGTCCAATGATCTCAGCA
TCCGCATTGATCCGCGCCAATCGCTGGCCTATCAGCTCTCGGAGGAGAACTTTCAGGTGCTCGATAGTAAACACTCGAC
TCAGCCGGAGAAGGTGCTCAGTCACGGCATGGACTTCAAGCCGCATTCCCCAAGCCCGCGCTTCTTT
>CG10192-PA chr3R:21335371-21342123:-
ATGTTCCCACAACAGGGAGGGGGTGGGAAGGGAACCAGGCCACAGTCGACACATCAGCAGAACCACAACCATCAAGCCC
AGCATCACCAGACGGCGCACTCGCATCACCATCACCTCCAGCAGCAGCAACAGCAGCAGCAGGAGCAACAGCAGTCCCA
CACAGTGTTCGTCCCGAACCACAGCGGTCTGCACCACCACCAGCAGCAACACTTGCTGCAACAGCAACACCAACAACAA
GCAGCCGCCGCCGCCCATCTCCAGCAGCACATCCAACAGCAACAGCAGCAACAACAACAGGTGCAAGCCCAGGCCCAGG
CGCATCATCAGCCGGTCATCTACTACAAGACCCAGCCGTCCTACGCCGCCCATTCCGCGGCGGTTAACAACAATGCCAA
TGGCGGCGGCGCTGCCCTCCAACTGAGCGCCGCCGCCAGCTCCAACTCGTTGGTACATCCACTTAGTGGTGGTCATCAT
GGTGGAGCAAATGGCGTGGCGCCAGGGGCGAATCTATCCCGTGCTCTGAGCAACCCAACTCTACCACCCCACTTCCCAC
AATCAGCTGGCCTGATCGCACCTGCCGGCGGAAATGCGGGCGGAGCGGCTGCTCCCTATATTTCCGCAGCCTATATACC
CTTTAATCCGGCCGGACCCCTGATGGGCATGCAGCCTGCTGTGACCTTTCCCACTAACGGAGCGGCTGGAGCTCCATTT
TATGCGACTGCGCCGCCACCTCATTCACAACAGAAGCCGCTTCCGCCAAATGGTCAACAACAAGGTCCAGGCGGTGCAA
CGGGAGCTGGCCAAGCGCAGACGATAACTTACTACCAACTTCAAACTGCTGGAAACAATGTGGTTAGCGGTGCCAATTC
ACATCGTGGCAATATGCGCGGCGGGCAAAGGTCTACACCCACCGCCCAGCATGCCAACTACTTTACCACATATGCCATG
GCACCGGGAAATGCCCAACGTCCTGCTCCGACAACTGTGGCTCCCATGATGAACTCGCGCAGCGGTGCCCTGAACGGAG
CTGCTGCTTTTCATCTGCCGCCGCACACCTATATGCCCAGTTTGGCATTGGGAACGCCAGCCGGGATGACGACCCCCAT
TTTGGCTCCGGCTGGAATGCCGGCTCCGCCACCTCAAGCGCCGGGTGGATTGCATACATTTGCTCCGCATTTGCAGAGC
AACAGCGCCACCACCTTACCTAGTGTCCCAAGTGTGACTGGAGTTCCCGCGGTGGCCAGTGGCTTTTCAACCACCTCGC
TTCCAACTCCTCCAGTAACAGCAGCACCGCAACTGGGGGCCAACAGCGATAAGGTATGCAAGCGCAAATACGCCATTCC
CATCATCCATCCTGATACCATGGAGAATGTGATGGATGGATGGAAAAGATCGGTTTTTATAAAAAAGGACTCAAACTCG
ACACTAACACAGCACACAGCTCTGGATACAGCTCTGGACTCGGATAGTACCATGTGCCTGTACCAGGCGCCCATCCTTA
TGGACTCTGGCTCGGCGTCATCGCTGTTGTCTGGCGCAATGGTCGATCAGCAGATGCAGACTGTGAAGTCGGCGACTTC
TATCAGTCATTCCGTTTCCTTGGAGAAGGTGGCGCCAGAGGCGCTGTATAGCGAAGAATCTGTCGCCCAATCACCAATA
CCCAAAACAACGGATAAGGATCAGATCAGCGTTATTGTGAAAGACATTCTCGCCCATTCGGGGAACACAGACGACCATC
TAAGCTTCTGGCAGTATAGTGACGTGGACAATGTCACGGAGACCCACGATAGCCTGCCGCTGGTACAATCGGATTTAAA
TCTGTCCGATGCCACCGACGCATCTCAGCAGCCAGTTCTTTTCCAAGAGCAAGCCAAAAAGCAGCGCCCCAAATCGGCC
AACAAACAAAGTACAGCTACGCCCACATCCATTGCGAATGACGTTGCTGAGGCAGCAGCCAGCGGTGGCCCAGGCATCT
CCATCCTGTCCAGAGGCCAGTCGATGCTAACACCAGCTGGACCCTCGACACCGCCACCAGCTTCGCGTGTCGCCCAGCA
GAAGCCAACCAAGTCGATAGCTACCACAGCTGTTCCAGCGCCGGCTAAGACAACAGCGGGTTCACCCAACAGAAAGTCG
AGTGTTCAAGCAGCCACCTCGACAACGACGAGCTCGGGTGCCTCCTCGTCGACAGCATCGACACCGACCCACGCATCCA
GACAGCTTCAACAGCAGCCTGTTAACAATCTGCAGCAGGGAAAGCAGATTCCAGGAAGACCATCAACTGCAGCATTACC
ACCGACTGCTTCACGAATCTCGGCCGCCGTTACGCTGCTAGCCGGCACCACAAACATAACCAACACTACTAGCTCCAAG
AAGCAGAAAAAGGCCCAAAAACGGGCCAAGGAGCTAGAGAAGAAAAAACAGAAATCCTCGATAACAAGCACCACAAGCA
CTCAAGGCCAGAACAACAATGGCAAGGCCAGTGGCAATGGCAATGGCAACGCCGCGCCAGAAATTAACACAATTAACAA
CAATGCTGCCACAGTGACCACAACATCAATAACCACACTGACCACAACCACGGCAACAGCACCCACAACCAAACAAGGA
ACGGCGGCTGTCGATGACAAGGCGACGGCGCAACCGACGACTGATACGCTTAGTGCAACTAGTAATAATCCTAAAGTAA
GTTCTATTCTAAGAGACAAAAAACCCATGCTCAGTCCCAAGGAGCAATTGACGAGCAACAACAACAATAATGAGGATGA
CATCGCAGCTGAGGTGGACAGCGATCCTGAATCTGACAGCAAAGACGACAGCACGTCGAATGTTACCGGAGGAAAGTCG
GAGAAGCATTTAGCCAACGAAGAGATTGTGGCCAAGTTCCTGGACAGCCCCAACACATCTGTCGAGCCCTCGGAGACGC
AACAGCTGCAATTCCTCAACAGTAGTAGCTCCGTTTGCGAGGAAGACGAGCCAGTTCCGGTGAGCTCTGTGGGAGTGGC
CAATACGGAGGAGAATGTTGAGGTCGAAATCAAGTTTGGTGATTTTCATGAGGAGCCACGCCACGACACAGGTTTCATA
TGCAGCTCCACATGGTCAAGTTCCACGATTAGTAAGGCGGCGGAGGATGACTCTTCGCAAAGCAGCAAGAGTGCAGATA
ATGTGGACTGTGCTCCCAAGGTTGGCGAACCACTTTCAGGAGAGAAGGGAGCAGGAAGCAAGAAAAGCTCTCCGGTACA
TGAGACAACCGACTCGGGACCGGGATCCCCCAAAAACAGTCAACAAAAAGGGCTCAAGTCGGAGAGCACCAGCCCGAGT
CCCGCTCCCCAGGTCCCCAAGAACTATCGCTACAGCATTGAAACCCTACGTGAGCTTTCCAAGCGAAGAGACTCACGTA
AGCCACCTCTGGTGCCCTGCCAGAAAGGCGACTGCATCTCTCAGCTGTTCGTGTCGCGCCAACAGCAGCCGCAACAGCA
CCATGGTCACGGCCAGCACATCCAGCAGTACCAGCATATGAGCTTTAACGAATCATTGGACTATGTGCCTGGTAAGCGT
GGTCGTGGTCACGGACCCAACAAGAAGCACCACGACGGGCATCAGCAAATGGGCGGCTCCAGTGGTATGGGCAACATTG
GAAGTGGCGGAGGAGGTGGAATCTCGAGCTCCAGTCAGCGGCACACGGACATCATTCGGGTGCAGCTATCTCTTAAGGA
GGAGATCAAGCTATCCGAGTGCGAGAATGCATGGCAACCGGGTACTCTGCGTCGCGTCTCAATGGCCGGTGGTCAGGAT
GAAGACGACGATGTCGAGGGAGTGCTGAAAAAGGTGCGCGGTATTCTTAATAAACTTACGCCGGATAACTTTGAGGTGC
TGCTTAAGGAGATGTCTAGCATTAAGATGGACAACGAGGCGAAAATGACAAACGTCATGCTGCTGATCTTTGAGAAGAC
AATTAGTGAACCGAACTTTGCACCCACATATGCCCGCTTCTGCAAAGTACTTTTCCACGAAATCAAGGCCGAAAACAAG
TCCCTTTTCACCAGCTCATTGATCACGCGCATTCAGCATGAGTTTGAATCAAATGTAAATGATGCCAACGCAAAGTCCA
AGAAGCTGCAGCCAACAATGGAGCGGATCAGCCAGTGCTCGGACCCAGCAAGAAAAGCGGAGCTGCGCGCCGAAATGGA
GGATCTGGAATACCAGTTCAGACGACGAGCTTGGGGTACTGTTCGTTTCATCGGCGAGCTTTTTAAGCTGCAGTCGCTG
ACCAACGATCGAGTTCTCAATTGCGTGGAGTCGCTACTCGAACACGGGTGTGAGGAGAAACTGGAGTATATGTGCAAGC
TACTGACCACAGTGGGCCATCTGCTGGAAGCTAGTCTGCCGGAGCAATACCAGCTGAGGGATCGCATTGAGAAGATATT
TCGCCGCATCCAGGACATTATAAACCGTTCCCGAGGAACGTCGCACCGCCAACAGGTCCACATTAAGATCAGCAGTCGA
GTGCGGTTTATGATGCAAGATGTGCTCGACCTGAGGCTGCGCAACTGGGATCAGCCGGCAACGCATCAGTCAGGACAGC
AGGCCGCACGCGGTCAGCGGCACAAGCAGCACGACGACTCTAAGGATCAGTCCCACCACAGCACTAGCAGTGGGCGTGG
AGGTGGCATGAATCAGCACCAGCAGTCCACTCATCACCAGCAGCAAAAGCATCATAACCAGCACGGTCACGATGGCGGA
AACTATTTCATGCAGAAGATGCCGAACAAACAGCATCACGAGAATCAGACCCTGAGCATAGATCCCAGCAAGTTGCGAT
TTAGCAACAGCAGTGCCACCGACGATTCGATTGCTAAGCTAGGCAACTCTTCGCACTACCAGTGGCGCAATGCCGGTAA
CCGTCCGGTCAGTTCGACGCAAGTAAATGCATCAACTGCGCCTCCGCCTACATCCTTGTTGAAACGACCGGGGCAAAAC
TACAGATTCTTGCCGTATCAGCAGCCTCCGACGGCCATGGGCACTGCTATTGCCCCTGCAGGCGGTAGCAGAAGCAATG
CGGAAGTAGATGACGCATTCGATGGTAAGCAATGCCAGGAGCTCATCATCAAGCTTGTCGAGGAGGCTCTCAACACACG
CGACTGGAAACCGGAAGTTCTGGGCATATGGCGTTCGCATAGCGGCTCGCAACAATCGAAGACTTTGCTCTACTTACTG
ACTGACTACCTGCACAAGTCTACGGTGAAGCGTCAGCAGCGGCAGGCCTGCGGCAATGTTTTTGCTTACCTAATGGACA
AGGAAGCCGTGGAGAAGGATATTTTCGATAAGGCGTACTCTCGGTTCGGCGACGATTTTCCCGATCTGCTAGTGGATGT
ACCTAACGGCTGGGGATATGTATTCGAGTTCCTGGGACCCATCATACACTCGGGCCAATTGGACCTTAAAGATATTTGG
CAGCGGCGCTGGCTGGATGACTTCTTCTTTGCCGAGCGCTTTGTGCACGCCTTCGTCAGCTACTTTGTTCATGAATTCG
GAGCCGCCTATGCCCGCAAGTTGTGGCACAACGACTACAAGCTAGATCGAGGTCAGCTTTTCTGGAGCGACGTGCGCAA
GTATCGGGAGTTTGTGCAGTCGCATAGTTTTTACTTCCTGGACAACGGACCCGGACAGAGTCAAGGACATTGCAAAGCT
AAGGCGCCCACAACTCCACGTTCGCCGGTGGAGCACGTAGAGCGGATTAGACACCTGTTAGCAATGTCCTGCGACATGG
CCATCGACTACATAAACACCAATGTAGCCATCAATGACAACTTTGTGAGGCAGCTCACTAGATTCCTGTGCTGTGATTT
CGCCCTAACTGTGATGACAAATACCCACAACAACAACAAAAGCGGCGGCAACTCTAGACCGCTGCAGCTGAACACCGAG
AGCTTCCGGAACAGTTGCACTCCACTACTGCGACTGTGTATCGACGCCCAGGAGGCGCTGGAGATCGCTTGCATTGACG
AGGCTGTGGACTCTCTGCAGCAGCACTTTATGACCGAGTTCGAGGACGAGATGGCCGCCGGCGAAACTATCTGCAGCAC
GTTCAGCGTGCTGTACGAGAGCGAGGTGATCCCCAAGGAGTCGTTCGACAAGTGGTATAAGCTAGAAATGGCGCATTCG
AGAGCCTACCGCCGCCCATTCATTGACAAGCTGCGCGGTTTTATCGAGGAGATG
>CG10194-PA chr2R:6019831-6021074:-
ATGTCGAAGCTTTTGCCCAAAATTCGCTCCTCCTCAAGTTTAATCCTGCTGGCTAAGAACCAAGTTGAAAAGGCCACGT
CGTGTGATTACAATGCCCTCCTTCTTACACGAACGCAGAAGTCCACTTTCATGCCGGAGTCATCGGTGTTTCCTGGCGG
AGTGTGCGATGCTTCGGACAGTTCGCCTGCCTGGTTGGATCACTTTCAGCAAAACGAGATCAGTGCCTCTAAGCTGCGG
AACATGGGGCACATAAGGGGGCCACGTCCGGATATTTTCCACACCAAGGCAGATAAGGAATCGCTTAATCCTTCCCTAG
CACTGCGTCTAACTGCCATACGAGAAACCTTCGAGGAGTTGGGCATCCTGCTGTGCAGGGATAGCAATTCGTTAACGTC
CACTAGCGGTTATGGAAAGTTTTATGACCAGTTTGATCGCGCCCACTGGCAGCACATCGTCCACAACAATGCCAGCCAT
TTCCTGGAGCTCTGTAAGCAGCTTGATGTACTACCGGATGTTTGGTCACTTCACGAGTGGTCCGTCTGGCGAACGCCAT
CCACGTTTAAGAAGCGCTTCGAGACGGCTTTCTTTATGACTGCCCTAGAACAGGAACCCAGTGTTCACATCGAACCCAA
TGAGGTCAAGGATTGTGCGTGGCGCTCCCCATTGGATTACCTTCAAGCGAGCCTAAGGAAAGAACTCTGGCTGCCGCCC
CCACAATTCTATGAACTTTCGCGCTGCCTTAACTTCTCCTCCTTAGATAATCTGCGTCAATTTGCAGCCGAGCGTGAGG
TCAAAGGCATTCAGCTGATCCATCCTGTATTGTATAAGTGTAAAAATGGAATTGTGCAACTCTTGCCAGGAGATGAAGC
TTATCCCGCCGATCCGGATGCAAGCAACGATAAAATTGAGACCGGTTTATCAGTCGAGGAATTCCGTTTTCAGGCGAAA
ACTAAATTACATCGATCGGAGCACTGGAACCAGCACCAGTCCCAGCTGATAATTAACTTTAGCCGGGATGATGGTCAGG
TTCATCCAGTGGATCCAAGCAAAATA
>CG10195-PA chr2R:6013735-6014995:-
GTGCTTATGCTTAAGCGCAGTGATGCCACGGCGATGGTGGTCAATCAGACAGTGTTTCCCGGTGGCCTCCTGGACTCCG
AAGCGGATGAAAGCGTAGCATGGCTACAGTACTTAGAGGAGTTTGGTGTTCCAAAAGAGGCACTACGCCGCCTGGTTCT
CACCCGCGACGATCGTCCTTCTATTTTGGCGCCCCAGGGCACTGGCTGCTACGATCGGTTCTTCGAGCGTTCCCGCATT
TGGGCTCGAGAGATTACACTGCGACTAACCGCAGTGAGGGAATGCTTTGAGGAGGTGGGTCTGTTGCTTTGCCGGAGCC
GGAACCAGCTGGATTTCGGTGCGGTAACTTGCGCTCAGCATGTCTTAGACCTGGAGTCGTGGCAGCGAAGGGTGCACAA
CAAGCCCACTGAGTTCCTATCCCTCTGTCGCGAGCTAAAGGTGGTTCCAGATTTGTGGGCGCTGCATGAGTGGTCTGCT
TGGGCGAGTCCGGGATTCATACGCAAAGGGCATGAAACCGTTTTCTTTATGGCTTTCGTCGACAAGCAACCCAAATTAC
TGGAAGAACCATCCGAGGTCAAGGAAACGCTGTGGCTGTCACCTTTTGAACTGCTGCGTCAGGGTAATTTGGGCAATGT
TTGGTTTATGCCGCCACAGGTCTACGAATTGTCCCGGTTGATGGGAATTAAAGAGTACCAAAGTCTGTTGGAGTTTGCC
ATCAAGCGCAGCGCATTGGGCACGACCTTGTACTTGCCGGTTGGCTATAACTGCCAGGGCTCTATGGTTTTCGTTTTAC
CTGGCGACGACTTCTATGTTTCCAAACCTCACTTGGTTCACGAAATTATCAGTTTTCCTGGGTCAGAAGATGAGTTTAG
AGCTCGTTCAAAGCATCTGCATCGCTATACCTATGGTCCCACGATTCGGAGCTTGGAGTCAAATATGCCCCTGCCAAAT
GGACACCTGAGCCCACTGACATTTCATCCGGAGCGCCAAAAGCTG
>CG10197-PA chr2R:10659254-10684854:-
ATGGAGTGGGGCCGGAAGCTGTACCCCAGTGCCGTTTCCGGTCCGCGATCCGCCAGCGGCCTGATGTTCGGCCTGCCGC
CCACCGCCGCTGTGGACATGAACCAGCCGCGTGGACCGATGACCTCGCTGAAGGAGGAGCCGCTGGGCAGCCGGTGGGC
CATGCAGCCAGTCGTCGACCAGAGCAATTTGGGCATCGGCCGCGCCCACTTTGAGAAGCAGCCGCCCAGCAATTTGCGC
AAGTCGAACTTCTTCCACTTCGTGATCGCCTTATATGATCGGGCTGGACAGCCCATCGAGATTGAGCGCACGGCCTTCA
TTGGATTCATCGAGAAGGACTCGGAGTCGGACGCCACCAAGACGAACAATGGCATCCAGTACCGACTGCAGTTGCTCTA
CGCAAATGGAGCTCGCCAGGAGCAGGACATTTTCGTGCGACTCATCGATTCGGTGACCAAGCAGGCCATCATATACGAG
GGTCAGGACAAGAATCCCGAGATGTGCCGCGTGCTCCTAACGCACGAGGTGATGTGCAGCCGCTGCTGTGATAAGAAGA
GCTGTGGTAACCGCAACGAGACGCCATCGGACCCCGTCATTATTGATCGCTTCTTCCTGAAGTTCTTCTTGAAGTGCAA
TCAAAACTGCCTGAAGAACGCCGGCAACCCGCGGGATATGCGCCGATTTCAGGTGGTAATTTCTACGCAGGTGGCCGTG
GATGGACCACTACTGGCCATCTCCGACAACATGTTCGTGCACAACAACTCGAAGCACGGACGGAGGGCCAAGCGGCTGG
ACACCACGGAAGGTACAGGCAACACATCCCTGTCCATTTCCGGTCACCCCCTAGCGCCCGACAGTACCTACGATGGTCT
TTACCCACCGCTGCCAGTGGCCACGCCGTGCATTAAGGCGATCTCGCCCAGCGAAGGCTGGACAACCGGTGGCGCCACC
GTGATCATAGTGGGCGACAACTTCTTCGATGGCCTCCAGGTTGTGTTCGGTACCATGCTGGTCTGGAGCGAGCTGATCA
CCTCGCATGCCATCCGGGTGCAGACACCGCCCAGGCACATTCCCGGCGTGGTGGAGGTGACGCTGTCCTACAAGAGCAA
ACAGTTCTGCAAGGGATCACCCGGTCGCTTCGTCTATGTCTCAGCTCTCAACGAACCCACAATCGACTACGGTTTCCAG
CGCCTGCAGAAGCTCATTCCCCGGCATCCCGGCGATCCCGAGAAGCTCCAAAAGGAGATAATCCTCAAGAGGGCCGCCG
ATCTGGTCGAGGCACTATACTCCATGCCCAGATCTCCGGGCGGTTCGACGGGCTTCAATTCCTATGCGGGCCAACTGGC
GGTCAGTGTCCAGGATGGTACCGGCCAGTGGACCGAGGACGACTACCAGCGTGCCCAGTCGAGCAGCGTGAGTCCACGC
GGTGGCTACTGCAGCAGCGCCTCCACGCCGCACAGCTCGGGAGGATCCTACGGTGCCACGGCGGCCAGTGCAGCGGTGG
CGGCCACGGCGAATGGATATGCACCTACACCCAACATGGGCACACTCTCCTCGTCGCCCGGCAGCGTCTTCAACTCCAC
GTCAAGGGTCAGCAGTCTGAGCTTCAATCCCTTCGCCCTGCCCACCTGCAACACACAGGGCTACAGCACCCAACTGGTG
ACGTCAACCAAA
>CG10198-PA chr3R:21299027-21305952:-
ATGTTTGGCGGCGCGAAACCCAGCTTCGGAGCCACTCCTTCGGCCACCAGCTTTGGTGGTTTCAGCGGCACCACGACAA
CCACTCCGTTTGGCCAGTCGGCTTTTGGCAAACCCGCCGCACCGGCCTTTGGAAACACCTCCACCTTCGCCGCCCAGCC
CGCGCAGCAGTCGCTGTTTGGTGCGGCAGCCACACCAGCTCAGCCAGCCGGAGGTTTATTCGGTGCGAACACGTCCACG
GGCTTCGGAAGCACTGCCACAGCTCAGCCCACGGCCTTTGGAGCCTTTTCGCAACCGCAGCAGACGTCGAACATATTTG
GAACCACTCAGGCGGCGACGAGTACCTCACTCTTTGGACAATCCACGCTTCCCAGCTTTGGAGCCGCCAAGCCAACGAT
GACGGCCTTTGGACAAACAGCTGCTGCCCAGCCGACGGGCTCTTTGTTCGGACAACCGGCTGCCGCCACCAGTACAACA
GGTTTCGGAGGCTTTGGGACCACGGCGCCCACAACCACCAATGTTTTTGGCAGTGGTACCGCGTCTGCTTTTGCCCAAC
CGCAGGCCACAGCTGTGGGAGCTTCCGGAGTTAATACGGGCACGGCCGTGGTCAAGTACCAGCCAACCCTTGGTACAGA
TACCCTAATGAAGAGCGGTCAGGCCAATAGTGTGAACACTAAGCAGCACTGCATCACGGCAATGAAGGAGTACGAAGGC
AAATCTCTGGAAGAGCTTCGCCTGGAAGACTATATGTGCGGGCGCAAGGGTCCACAGGCTGGCACTGCTCCGGGAGCTT
TTGGATTCGGAGCTCAGGTTACTCAGCCCGCTCAGCCTGCAAGTGGTGGCTTGTTTGGAAGCACTGCCCAACCGACCAC
GGGGCTGTTTGGCCAAACGGTGACCGAGAATAAAAGCATGTTTGGCACCACCGCTTTTGGACAACAACCGGCGACCAAC
AATGCGTTCGGAGCAACAACCCAACAAAACAACTTTCTGCAGAAGCCCTTTGGAGCCACCACCGCCACGCCATTTGCCG
CTCCCGCAGCTGACGCTTCAAATCCATTTGGGGCGAAGCCTGCTTTTGGGCAGGGAGGAAGCTTATTTGGTCAAGCACC
CGCGACCAGTGCGGCTCCTGCCTTCGGACAGACTAACACCGGATTCGGAGGCTTCGGATCCACTGCAGGAGCAACGCAA
CAGTCAACCCTTTTTGGTACCACTCCCGCCGCCGATCCAAATAAATCAGCCTTTGGCTTGGGCACAGCTGCATCGCAAG
CCACTACAGGTTTTGGATTTGGAGCTCCGGCCACAAGCACCGCTGGCGGAGGTCTTTTCGGAAACAAGCCCGCCACTAG
CTTTGCTGCTCCGACTTTCGGAGCAACCTCCACGGCCAGCACTCCGTTTTCAAACTTTGGCTTAAACACCAGTACAGCA
GGAACGGGTGGAGGCCTTTTCAACTCGGGATTGAACAAGCCAGCAACGTCCGGATTTGGAGGGTTTGGAGCCACCAGCG
CAGCACCACTTAACTTCAACGCAGGCAACACGGGCGGATCGCTTTTCGGAAATACAGCCAAGCCCGGCAGGAGGAGGTC
TTTTTGGAGGCGGACAACGACCTTGGGTGGCACGGGTGCTGCTCCAGCGGGCGGACTTTTTGGAGGAGGAACTACTAGT
TTCGGAGGCGTCGGTGGTTCCTTGGGCGGCGGAAGCTTCGGTATGGGCACCAACAACTCGTTAACTGGTGGTCTTATGG
GAGCTCAGCCCACATTGGGTATCATGACGCCGTCGCACCAGCCCATTCATCAACAAATCCTAGCCAGGGTAACTTCTCC
CTACGGTGACTCTCCGATTTTCAAGGATCTGAAGCAAAGCGACGAGGCAGACGCGACCAGGGCTACAAACCCGGCTGCT
CAGCAAGCAGTTCTGGACATGACCAGCAACCAGTACAAGATTGCTACCAAGAACAGTCCTGTTCCAGTGAAGGTAAAGG
CGTTGGGCAGCACACTTAACAGAAAATCGCTGTTTGATGGCCTCGAGGAGTTTGATGCTACTGTGGAGGGCTTCAATCT
CAAGCCCAATGCTAAACGTTTGGTTATCAAACCCAAAGTAAAGAGTGTAGAGGGTGGAAATCCTTCCAGCTCTGTTGGC
AGTGCTCCCAACACGCCCCAGTCTCGCCCCAAAGTGGCAACTCCCAGCAAGGAAAGCGGGTCCTTTAGCGGAGTCATTC
CAAGTGAGCCACTGCCACCAGCAGGAAACTCGCCTGGAGCAACAAATGGGCGGGAAAGCCAGGATAACGGTCGCCGTGA
GTCGTGGCTGCATCCTAACAACCTCGAGAAGGTACGCCAACATAACATTCAGACCGGAATGGATCAGGGATCGCCCCAC
AACAGCACCCTCAACGAGCTTGTCCCGCGCAAACCATTGGACACATACCGACCATCGTCCACGGTTCGCCTCTCAGTGT
CGACCATCCCAGAGAATCCGTTCGAGGACCAATCGAGCACGATTGCACGGCGGGACACCTTCATTTCGGAGCAGGCCAA
TGAGAGTGTGCTTTCGAGCAGATCTCATGAAGCAGAGGACTCTGCCGCAAACCGATCCCGCCTTGCCATTGAGGCAGCT
GCAGATGCGGCGGACTACGAGGCACATCCCACAGGCATTGTGTTGCGACGTGTGGGTTACTATACAATTCCATCACTGG
ACGACCTACGCTCCTATTTGGCCGAGGACGGATCCTGTGTGGTTCCAAACTTTACGGTGGGTCGGGAAGGATACGGCAA
TGTGTTCTTCGGCAAGGAAATAGATGTGGCGGGTCTAAACCTCGATGAAATTGTTCACTTCCGCAACAAGGAGATTATC
ATTTATCCCGACGACGATAACAAGCCGCCCATTGGTCATGGCCTAAATCGTGACGCCCAGGTCACTTTGGACCAGGTAT
GGCCGTTGGACAAGACCAAGCACGAAGCCATCAAGGAGCCACAACGTTTGCTGGAAATGGACTGGGAGGGCAAGTTGAG
GCGGGTGTGCGATAAAAACGATACGCGTTTTATAGAATACCGCCCGGAAACGGGTAGTTGGGTCTTCCGAGTCAAGCAC
TTCTCTAAATATGGTCTGGGCGACAGCGACGAGGAGGATGAAGTGCCCACCGATCCGAAGAAAGCCAAAATGACAACGC
TTGAGGCTCAGCAGCGGGCAAACGCAGAGAAGATGACCCTCAACTCGCTGCGCCAAGCGCAGAAGATTTCAGAAGACGC
AGCCCGCAACTTGGACCCAAAGGCGTTGGTCGCTGGAGTTGCCAGCGGATTCAGGCCCATGGATGACACCGCCGAGTTC
CTCTTAATGGACAAAACACAATTTTTCCAAGCCGGCGGAAACTCCGATTTCTCCATGTTTGATCCACCGCGTCATCGTC
CATCTGTAACCAGTCCCACAACTGTTTTAGCTCAGGATATGGTAGGCAACGAGCCGCACAAAATGCAGCTAATGAAATC
GTCCTTTTTTGTGGAGGACAATGGCACCGAGGACGAGCCCATGGAGACTACTGGGCGTCGGAAGTTTTTCAATGTTGAA
CCGAATGTGTGGAAAGATGGTGCTTCCGAGAGCTCAAGTCAATACGATTTTGACCACCCATCGCCCGCTCTTCCAGTCT
CTTCCTCCGTCTCTGAAGCCAGCCTGATGTGTGATGCACATTACGAGGAGACATCGTCGATGGCAACTGGAAGCATTGT
TGCAGCTGTTAAGGAGAGGAAGTATGAGATGCCTGTAGCTAAAGCCTTCAAGTTTGTCTGTAAGCCCAAAGTTGCGCCG
GTTAAGGTGCGTGCCACAACGGTTCCCCTGCCGAGGTCCATTGCTTACGAGATGCGCGATATGTGGATCGCCGATTTGG
GATTCTACAAAGGACGTAGCTTTAAGCTCAGTTTTGGCCCACAAAACTCATTGGTACTGCCCAGCACCTTTAATAACAT
GCAAAACCTCAAAGAATTTACCGGACCATCCCTGCCCGCCTCCATGGTATTTGCTCCCCGCTTAGCCACCGATATGTCG
CCCAGCGTAATGCAGCTGGTGCAGTTCAACATGGTCAAAGGCAACGAGGGTATTTGCGAAAGTATCGTTCCCCATCTAG
AGGTTCAGCTAGCCGACTGTCTTTCTGTAAATGTGGAAGGTAGTGAGTGCCCGTATATGCATCCCGATAGCGGTACGAA
ACTAGTTTCCAAGCACTTCTCCGAGTCTCTAAAGCAGAGAAATGCTGGCCTAAAAGAGGATTACGCCGTGTCTGTGTGG
TCGCTTTTGTTCGCGCTATGGGGCGATCATGATGAGCTGGTGGACCTGGAAAAGAACTCCCACTACATGGTCATGTGTC
GACGCAATCTGCTATCCGAGTGGCTGGAGAATACGCTGCTGGGCAAGGATCTACTCTCGAAAAAAGTTAGCACCCACAG
TTATCTGGATCACATGTTGGAGTTACTCAGCTGCCACCGAGTAAATGAGGCTTGTGAGTTGGCCTTCAACTACGATGAT
GCTAATTTGGCTCTCGTGCTGTCCCAATTAAGTTCCGGAGCTGTCTTCCGGCTACTGATGGAGGAGCAGCTTTTTGCCT
GGCAGCAGAGCAAGGCGGATAAGTACATCGATCTGGAGCGGCTCAAGATGTACATGCTGGCCGCGGGGGTGCCCATGAT
GCAGTCCTCACAGGGCGCTATCAACTTACTCGAAGACAACAACTGGCTGACAGTGCTGGCTATGCAACTGTGGTACTTC
ACAGCCCCAACCTCGACCATCACCGATGCCCTCAATGCTTATAACAACGCCTTCCTAGCGGATGAATGTTATGCGGAGC
CACCAACACCCAGCTACAAGAACAAACCTACTGACACCAAGAAGCCCGTCTACGATCTGCGCTACCACTTGCTCCAGTT
ATACTCGAAGCGTATGCATTCCCTGGAAGAAACCCTCAATCCTATAACGCATACCGCCGATGTCATGGACTTCCGTTTG
AGCTGGCTGCTTCTGCAAACTCTTCGCGCGCTTGGTTACCGTCACTGTTCGCCCTTAACGGAGGCTCGTCTTTCGGTGG
ATTTTGCTAGCCAGCTGGAGAACGAGGGCCTCTGGCAGTGGGGTATCTTCGTGCTGTTGCATATTAAGCAGCGGTCCCA
GAGGGAACGAGGTGTTCAGCAAATGCTACAGAGGAATGTCAGCGTTTCCGCCAAGGTGCTTCTAAATGCAGAAGAGCAA
TTTATCGTCGAAGAGCTGGGTATTCCGATGTCGTGGGTGGACTATGCGAAGGCGGTAAAGGCAGGAGCGTCTGGCAAGC
ATCACCTTCAAGCAAAATATCTGCTAAAGGCTAAACATTTTGCGACGGCGCACGATGTCATCTTCGAACACATTGCTCC
TGATGCCATTATAAACGGT
>CG10200-PA chr2R:10695358-10696652:+
ATGAAATACGCTGTGATTGCCATCGCTCTGTTTGCGATTTCTGCCGCCTCGGCCTCTTCCGCTGGCCAGTTCTTGCCCC
GTGCCTTCTTCACCTTGGACTCGGAGGGTCACCCGTCGGATGTCCACCCCGTTAATGGCCATCTGCTGAGGCGTCTGCG
TCGCCAGGTGTTTAGTTCGTCATCCTCGTCATCATCCTCCTCATCCTCCAGTGGAAACGGAGGTACCTATACCTACGCC
TCGCACTCTGTTCAAAATCCCGATGGCTCCATTCAAGCGGGCAGCTCTTACACCCAGCAGAATGCTGCTGCCGTGCCTG
CGAGTGTGTCCCTTGATAGCCGTGTTGGCGAGGACTCCCCCACTGGAAACTATAATCCCAGCTCCAACAACGGCCCATA
CAACAACGGCGCGTACAACAACGGCGCCTACAACAGCGCTTCGAACATCAACACCATCAACGCATTTGGATCCCTCAGT
AGCTCACAGCAGAGCTACGGATCCGGAGCCGTGCCCGTCACCCAAATCCATCAAACCTTGACCACCATCGATGCTAATG
GCAAACAGAAAATGACCACCATACATGGAGCTACCGATGACAGCGGTGTTCTTAACGTCCAGAAGACCGAAACC
>CG10200-PB chr2R:10695358-10696652:+
ATGAAATACGCTGTGATTGCCATCGCTCTGTTTGCGATTTCTGCCGCCTCGGCCTCTTCCGCTGGCCAGTTCTTGCCCC
GTGCCTTCTTCACCTTGGACTCGGAGGGTCACCCGTCGGATGTCCACCCCGTTAATGGCCATCTGCTGAGGCGTCTGCG
TCGCCAGGTGTTTAGTTCGTCATCCTCGTCATCATCCTCCTCATCCTCCAGTGGAAACGGAGGTACCTATACCTACGCC
TCGCACTCTGTTCAAAATCCCGATGGCTCCATTCAAGCGGGCAGCTCTTACACCCAGCAGAATGCTGCTGCCGTGCCTG
CGAGTGTGTCCCTTGATAGCCGTGTTGGCGAGGACTCCCCCACTGGAAACTATAATCCCAGCTCCAACAACGGCCCATA
CAACAACGGCGCGTACAACAACGGCGCCTACAACAGCGCTTCGAACATCAACACCATCAACGCATTTGGATCCCTCAGT
AGCTCACAGCAGAGCTACGGATCCGGAGCCGTGCCCGTCACCCAAATCCATCAAACCTTGACCACCATCGATGCTAATG
GCAAACAGAAAATGACCACCATACATGGAGCTACCGATGACAGCGGTGTTCTTAACGTCCAGAAGACCGAAACC
>CG10203-PA chr2L:6031237-6036268:+
ATGTCGCGCCATCCGAGCGATAGAAAGGTGTACGTGGGCGATTTGGGTAACAATGCCCGCAAGAACGACCTGGAGTATG
TGTTTGGGGCGTACGGCAGTCTGCGCAGCGTCTGGATAGCCCGCAATCCACCAGGCTTCGCTTTCGTGGAGTTCGAGAG
TGCCCGTGATGCGGCGGATGCGGTGCGCGGATTGGACGGACGGACGGTTTGCGGACGCAGAGCCCGAGTGGAATTGTCC
ACCGGAAAGTATGCCAGGTCCGGCGGAGGAGGTGGTGGTGGAGGAGGAGGCGGCGGCGGTGGAGGTGGTGGACTCAGTG
GACGCGACCGTGGCGGCGGTGGTCGTGGAGACGATAAGTGCTACGAGTGCGGCGGACGGGGCCATTTCGCTCGCCACTG
CCGCGAAAGAAAGGCCAGGCAGCGACGCAGAAGCAACTCCTTTAGCAGATCTCGCAGCACATCGCGACGCAGGCGCACT
CGATCCAAGTCCGGCACTCGATCCCGCAGTCGCTCCGCCGGCTCGGTGGGCCGTCGCTCCGGTCGCTCGAACGGACGGG
ACGAGAACGGATCGGCGTCGAGGTACAGCGACCACGAGCGCAACGGCAGTGGAGCAGTAGACTCACCGCCGCCCCCCAA
GCGTCGCTATGACGATGAGGACGATGACCGGGTCAGGGGATCGCCGCGGTCGCGTTCCCGATCTCGATCGGCGTCGCCA
GCAGCGCGCCGTGGATCGCCGCCCAGGCGTCGTGGTGACTCGTCCGCCTCACGTTCCGTTTCAAGGGAC
>CG10205-PA chr2R:10720374-10721033:+
CAGCTCTTCTGCTTCTGCCTGGGAGCACTGACCTGGGCATCCCTGGCCATCGAGGAGTCCACGGACATTGAGGAGGATG
TGATCAGCATAGCCAACCAGACACAGAAGGTGATCCGCGTGCATCCGCACGATCTGCCGCCCAAGAAGGACACCACCGG
CAGCCAAATGAACTCGCCCTTCATCCAGGTGCAAACGCTGCGTCCGGCAACGGCAACTGGATCCGGATCCAGTCAGCGG
CAGTACGTGGACTCCAAGCAGATGCGGAAGAGGCGTCCTCGTCCCGCCAAGCTGCTGGGTGGAAATGTGGTGGCTGCCA
GTGGTGAAGATGCGACGCAGCCAGCCTTGAAATACGAACTAAAAGCCTTTCCCAAGCAGAAACTCAAGCAGCAGAAGCA
ACTGAACTTGGACGCTAGGGGGGCTGGCGATTTGTCCGCAGGGCAGCAGTTGGAGCAGGTGAAGCAGGTGGAGGTCGGT
GGCCAAGTATTACCCGTCCAGATGACGCCGGGCCCCTATCCCATCTACTATGTGGTGTCCAAGACCAACGGACGCTTCG
GCAAGTTTCCCATCAAGTCGTTCCAATCGCCCGCGGAGTTCGCCAAGTATCTGGTGAAGAGCAAAGCGGAGCCCATTGG
CCGGGATCAGCGATTCGAGGTGATCTTG
>CG10205-PB chr2R:10720374-10720783:+
CAGCTCTTCTGCTTCTGCCTGGGAGCACTGACCTGGGCATCCCTGGCCATCGAGGAGTCCACGGACATTGAGGAGGATG
TGATCAGCATAGCCAACCAGACACAGAAGGTGATCCGCGTGCATCCGCACGATCTGCCGCCCAAGAAGGACACCACCGG
CAGCCAAATGAACTCGCCCTTCATCCAGGTGCAAACGCTGCGTCCGGCAACGGCAACTGGATCCGGATCCAGTCAGCGG
CAGTACGTGGACTCCAAGCAGATGCGGAAGAGGCGTCCTCGTCCCGCCAAGCTGCTGGGTGGAAATGTGGTGGCTGCCA
AAACTCAAGCAGCAGAAGCAACTGAACTTGGACGC
>CG10206-PA chr2L:6032561-6034267:+
ATGTTTGTGCTCTACGAAACGCCGGCGGGCTACGCAATTTTCAAGCTGCTGGACGAAAAGAAACTGGAGCAGGTGGACA
ATCTGTACCAGGAGTTTGAGACTCCGGAAAAGGCCAACAAACTGCTGAAGCTGAAGCACTTTGAGAAATTTAATGACAC
CACAGAGGCGCTGGCCGCTGCCACGGCGGCGGTGGAGGGCAAGGTGGCCAAGCCGCTGAAAAAGACCCTCAAGAAGATA
CTCGTTGACGACGTGCAGTCTTCGCTCCTGGTTGCCGATGCCAAACTGGGCACAGCCATCAAGGACAAGCTGTCGGTAC
AGTGTGTCTACAACACTGGCGTCCAGGAGCTGATGCGCTGCATTCGCCAGCAGGCAGACAGTCTGCTTGGTGGACTACC
CAAGCGGGAGATGACCGCCATGGCCCTGGGTCTCGCCCACTCATTGTCACGCTACAAGCTCAAGTTCTCGCCCGACAAG
ATCGATACGATGATTGTGCAGGCCCAGTGCTTGCTGGATGACCTGGACAAAGAGCTGAACAACTACATGATGCGTGCAC
GCGAGTGGTACGGCTGGCACTTTCCCGAACTGGGCAAAATCATCACCGACAACATTGCCTTCGTGAAGACCATCAAATT
GGTGGGCACCAGGGACAACATGGCCACAAGCGATCTGTCCGACATTCTGCCAGAAGATGTGGAGGAAAAGGTCAAGGAG
GCGGCCGAGATCTCTATGGGTACCGAAATCTCCGAGGAGGATGTTCTGAACATTCAGTGTCTGTGCGACGAGATCATAT
CGATCAACGATTACCGCACCCACTTGTACGACTACTTGAAGGCCAGAATGATGGCCATGGCTCCGAACTTGACAGTGCT
CGTCGGCGACACAGTGGGCGCTCGACTGATTGCCCATGCTGGCTCGCTGATCAACCTGGCCAAACATCCCTCATCCACT
GTACAAATTCTGGGCGCCGAGAAGGCCCTCTTCCGTGCGCTGAAGACCAAGAAGGATACGCCAAAGTACGGTTTGATCT
ACCACGCCCAGTTGGTGGGACAGGCAAGCCAAAAGAACAAGGGCAAAATGTCGCGTTCGCTGGCCGCTAAAGCATCGCT
TGCCACTCGCGTTGATGCCTTCGGCGAGGAGGCCACCTTTGAGTTAGGAGCGGCACACAAAGTAAAACTGGAGTCGCGG
CTGCGACTGCTGGAGGAGGGCAACCTGCGCAAACTCTCCGGCACCGGCAAGGCCAAGGCAAAGTTCGAGAAGTACCAGG
CCAAGAGTGAGGTGTTCACCTACCAACCGGAGGCCGACAACACCTTGAACGTGAAGAAGCGCAAGCACTCCGAGTCCGA
ACAGACGCCTGTTAAGAAGGAGGAAGCTCCTGTTGAGGAGGATGCGGAGGTCAAGTCCGAGAAGAAGATGAAAAAGAAG
AAGAAGCAGAAGGACGAGGAGGAGGCCGTTGAGGAGGCGGCAGCACCTGAGCCCGAGGAACAGCCAACACCAGCAAAGA
AAAAGAAAAAGTCGAAGCACCAGGAG
>CG10207-PA chr2R:10731089-10733020:-
GTCGAGGCGCGCACTGTGCTGTGGTACATGACATTCATGGGCTTCATCGTGAACTACATGATCCGGATCAATCTGAACA
TTACCATTGTGGACATGATTGCCGGGAAGGGTGCTGTTGCCTCAAATGAAACCCATGAGAACTCCACGGACTTGGCTGC
CCTTGCAGAACTAAATGAACGATTTTCGTTGGAGCGTTGGTTTTTGGACTGGGCGAATATATCGTACGAAAAGAATGGA
TTCCACTGGAACGAGAGGCAGCAGGGCGCTCTGTTGGGATCATTTTTCTGGGCCCACTGGACTCTTCAAATCCCCGGCG
GCATCCTGGCCACCAAGTATGGTACTAAACTGGTCTTCGGTTGGTCCAATGGTATCGGTGTGTTCTGCTGCTTCCTCAT
ACCCCTCGTATCTTATTGGAGCTACACGGGCTTGATTGCCCTTCGAGTGTTCCAGGGGTGGATAACAGGCTTGGCCTGG
CCATCGATGCACGTGCTCACCGCCAAATGGATTCCGCCCAACGAGCGCAGCAAGTTTGTCAGTGCTTACTTGGGCAGCT
CGGTGGGCGTGGCCTTGTTCTATCCGATCTTCGGCTATATCATCGATTGGACACGGTGGGAGTGGGTCTACTATATCTG
CGGAATCGTGGGCACCCTTTGGTTCATCGCCTGGCAGTTCCTCGTCTTCGATAGTCCCGCCGAGCATCCCCGCATCGCG
GATTCGGAGAGGAAGTACATCGAGAAGTCCTTGGGAGCCTCCATTCAGGGCAAGAAGGGACCCACTCCGTGGAAGGCGA
TTGCCACCTCCCGTCCGGTTTGGCTGAATGTGGTCGCCCAATGGGGTGGCATCTGGGGTCTCTTCACTTTAATGACCCA
TGCGCCGACTTACTTCAGACTGATTCACCACTGGAACATTCGAGCGACGGGCTTCCTCTCTGGACTGCCGCATCTTATG
AGAATGCTCTTCGCCTACGTCTTCTCCATGTTCGCCGACTATCTACTGCGGACGGATAAGATGAGCCGCACCAATGTCC
GGAAGTTGGCCACATTCATTTGCTGTGGTGTTAAAGGCTTGATAGTCTTAGCCCTAGCATACTTTGGCTACAACGCGAC
GGCTGCCATCTTGTTGGTCACATTCGCTACCATGCTCCACGGTGCCGTGTCATCCGGTCCTCTAGCCTCCATGGTCGAT
CTGTCGCCAAACTATGCGGGCATTGTCCTGGGTGTGAGTGGAATGATTGGTGGAATGCCAGGCTTCATATCGCCCTTTA
TCGTGGGCCAACTCACCCACAATAATCAAACCATTGATGCCTGGAAGAATGTGTTCCTGCTTAGCTCTGTGATGCTAAC
AGGCAGTGGCATCTTGTACGCGTTATTCTCGGAATCCAAATTGCAGCCCTGGAACAGTGGCTGTCACCAGCTGCCCGAT
TCCGGACTAAAGGAACTCCAAAATCTGGGAGGCGATAAGGAGGACGAGGAGGAGAAGAAGCCTCTCAAATCAGACCAGG
ATGAGAAAAGCCCTGCCGTCACTGAAAAGGAGACCAAAACAAAATCTGATAGCGATGAAAAG
>CG10208-PA chr3R:21297102-21297998:-
ATGGCTTCTGCTGCTCCCGCTGAAACCCCCACTGCGCCCGCCTCCTGGTGTGGACGCGGTGCCAAGCCCCGCACCTTTG
AGAAGCAACCGCCAGTGATCTGCTATGACAAGCCCGCGGCATCGATCGTTTCCAAGGAGGAGTACGATAATAAGCGCTA
TCAAGCACTGACTGGCGATCTGGTGGAGACACTGATTGTGCCTAAGCGGGAGGCACGCACCTGGACCATGCAGGAGGGC
GATTTGTGCCGCGTAACCGTCCACGAAGGTTCCCAGGTGGGCGACATGAACTTTTGGAATCTGGAGAACACCGCCGAGC
GCTTCTACTCGGGCAAGACGCGCCAGCTGCACTCGTCGCATCTGCGCGTCTACGATCGCCTGTGGAGCTGCCTGCCCCA
CCTGCGTCCCATGGCCACCTTTGTGTTCGATTCCCTCGCCGCCTATGGAATCGATGAGGATGGCGGTGCTCTGCACGAC
GTGATTGGGACGCGCTGCGACGACTACACCTACAAGCTAATCACGGGCAAGGATCGGGTGGGCAGCTGCCACAGTTCCC
TAGTCAAGGCGGTGGTGGAGGAGCGCGGCCTGACGGAGCAGGATGTGCACGATGTGTGGAACATATTCATGTGCACCGG
CTTCACGAGGGACACTCATCAGTATTTCTGCAAGGCAAGTCCCGCACGCAAGGGGGATTTTATTGAGTTTGTGGCCGAT
ATGAATCTTCTGGTGGCCCTAAGCGCCTGTCCCCAGGGCGATGTCTCCATCCAGGTGGGTGCCGAAGTTCCGGACGACA
AGTGCCACCCCCTCAAGGTCGAGGTGTTCCGCCGCAAG
>CG10209-PA chr2R:10734211-10735762:-
CAGGATCGAGTGACCAAGCCGCAGAAGAAGATGCTCATCACACTGCTGCGGGAAACCAAGTACATGGAGGGCAAAAAGG
AGAAGGAGTGGTACTGGGAGAAGATCCAAGCGGCCCTAAACACCATTGGTCCCAAGAAGACGATTATTCAGTGGAAAAA
ATGCTGGCGCGACATGCGACTGACGACGAGAAAAAAGCTGGCGGAACTGAAGCGCTGTCAACTCTCTGGAGGATCTCCA
CCGCCAGGGATCGAACTGAACCAGGAGGACAACGACATCATTGACATTGTGGGCACCGAGTACTTCTACGAGGAGATGA
ATGGTGAACTCAAGGCGGAGAACTTCTTGACCGGCTTGGACTACGCACCGGAGCATCTGTGCGATGCCATTCTCACGGC
GGCAGTGGGCCATCACCAGCACAATATGCAGCACCAGAAGGATCCGCAATCGCATGCAGGGCAACAGCAGCAGCAGGAT
CATCACACCAACGATGGCGAAACCAATGATGCTCCTGGATCAAGCAATGGTGGCTCATATCAGGGACACCCAGTACCCC
AGTTGCAGGCGCACAATGGCAGTGGTGGAGGAGGCGAGCATGGCGGCGGTGGTCAGTCACACTCCGGGATGCTCCAGCA
CCCTGCTTTTCATGGTGGCTTGCATCCACACTTGTTGAGGAGGCAGCATGGAAGTGGATCACTATCCAGGGAGTCGCCC
TTTGAGGAGAAGCTTCTGCAGTTCATGCAGGATGCCTTTCCAAAAAAGAGCAAGAAACGCAAAAACCGAGATCCGGATA
AGTTATTCCTTTTATCCCTGTACGAGGAAATAAAGAGAGTTCCCGAGGAGATACGCCTTGATGTAAAGTCCGAACTAAT
GCAGATACTGAAGAAGTACCAGAAGAAGTCGCCTGTCAAAGCGGAAAAGCCTGCGGCCTCCTCCACGTCCACCTCCTCA
AAGCTGAGCTCTAGCAGTAGTGGCAGTAGCACGGTGACTACTCACTTGTCCCACAGCATGTACCAGTTGCAAAAGAAGT
ACGAAAAGGGCGAGCGTGAACCATCGCCTCAATCACAAGTAGAGCGAGTAGCGTCTGCAGGGACAGTTGCTGTGCCCAT
CCATGCCTCCCAGCAGCTGCCACTTTTCCAGCTTCAGAAAAAGTACGAGGAGAACACCGTGGAGAAGGTGCATCAGCAG
CAACAGCAGCAGCAGCAGAGCGAGCAACGCAAGCATGTGGAGGCCGCTCAGGCCCATCATGCTGCCCACCAGCAACCGC
CTCCACCGCCACCCAATGAGCACCTGCACCACCCCCAGATGACTCATAACATCATGTTCCCGTTGGGACAACTTCGCAA
TGAGCAGCCGCCCGCACAGCAACACCAGCATGCCCACAATCCCCACCAGCAACAGCATACCCACCAGCAGCAGCAACAG
GGACAGCAGCACCATCCGCCCACGATCTTTGGCTCTGCCGCCAGCGAACGGCCTCCAATGTCCTACGAAAATGTCGGA
>CG1021-PA chr3R:18902001-18904429:-
AGCGAGGCAGCGGCAGCCACTCAGACAGCAGCAGCCACAGCGGGAGGAGCAACTGCCCACACAGCCGGCGGAACTGGGG
GAGGAAGCGCAGCGGCAACGACAACGGCCGGAGCGACCACGTCCGGATCCGGAGCAGCCTCCGCGAACACGAACAGCAA
TTCCTCGGCCTCATCCAGCACAGTGGCAGCTGCACAGGCGGCTGTCTACAGCGGCGGCAACACGGTGACCGGTAGTTTG
GGCAGCGCCGGGGTGGTGGCTCGTGGCTTCCGCAGCCACAGTCCTACCCATCGGCGGAGGAGTCGCGAGCGACAACGAC
GCACGCATGGCTCTGACCAGGGTGGTCTGCTGGCCTACAGCGGTCTCGTTGGCGTCAACGACATGTCGGATTTCTTGGG
TCCACAACAGGGTGGTGGAGGAGGCGGCGGAGGCGGTGGAAGCGCCGGCACGGGCAGCGGTCTGGAGGATTCCCGGCTG
TCCGGTAACGAGGACTACTACTCGTCCTTTGTCTCAGACGAGTTCGACAACAGCAAGAAAGTCCATCGCCGCTGCCACG
AACGCAGCTCCAGCGTCCAGGCCATCGACCGTTTAAACACGAAGATCCAATGCACCAAGGAGTCCATCCGACAGGAGCA
AACTGCCAGAGACGATAATGTCAACGAGTATCTGAAGTTGGCAGCCAGTGCAGACAAGCAGCAGCTGCAGCGCATCAAG
GCTGTCTTTGAGAAGAAGAACCAGAAAAGCGCACACAATATCTCGCAACTGCAGAAAAAGCTGGACAACTACACAAAGC
GAGCCAAGGATTTGCAGAATCATCAATTCCACACGAAGAGCCAGCACCGTCAGCCGCGCGAGGTGCTGCGTGATGTCGG
CCAGGGTCTTCGCAATGTGGGAGGCAACATCCGCGATGGGATCACCGGTTTCTCCGGGTCGGTGATGTCCAAGCCACGG
GAGTTTGCGCACCTGATCAAGAACAAGTTTGGCAGCGCCGACAACATCAACCAGATGAGCGAAGCCGAGCTACAGGGCA
TGCAATCTACCAATACCGATGTTTTGGCCAGCGAGCGTTTGCAGCAAGTGCCTGGAGCCGGAACCTCGACGGGTTCGGG
TGGCGGCGGCCAGAACAACAACACCGGAACGGGAAGCGGTACGGGAAAATTCAACAGTGACAATGGCAGCGAATGCAGC
AGCGTAACTAGCGAAAGTATACCGGGAGGGTCTGGTAAAAGCCAGTCGGGCGCCAGCCAGTATCACATAGTGCTGAAGA
CATTGCTAACTGAGCTGGCCGAGCGAAAGGCCGAGAACGAGAAGCTCAAGGAGCGAATCGAACGACTCGAGACGAGCCA
AAAGGAATTCAACAATCTGACCGCCACACTCGAAAGTGAACGCTATCGTGCCGAGGGACTCGAGGAGCAAATCAATGAC
TTGACGGAATTACATCAGAATGAAATTGAGAATCTGAAGCAAACGATTGCCGACATGGAGGAGAAAGTACAATACCAAA
GCGATGAAAGACTACGTGACGTCAATGAAGTGCTCGAGAACTGTCAAACAAGGATATCAAAAATGGAGCACATGTCGCA
GCAACAATATGTCACCGTCGAGGGCATTGACAATTCGAATGCGCGGGCTTTGGTTGTGAAACTCATCAATGTGGTATTA
ACGATACTGCAAGTGGTGCTCCTGCTTGTGGCCACCGCTGCAGGCATCATAATGCCTTTTCTCAAAACGAGGGTTCGCG
TTCTCACAACATTTTTGTCTATTTGTTTCGTCATCTTTGTAATAAGACAATGGCCGGATGTTCAGGACATTGGGTCCGG
GCTGGTGCGGCATCTCAAGCAATCGCTGGTGGTCAAG
>CG1021-PB chr3R:18902001-18904429:-
AGCGAGGCAGCGGCAGCCACTCAGACAGCAGCAGCCACAGCGGGAGGAGCAACTGCCCACACAGCCGGCGGAACTGGGG
GAGGAAGCGCAGCGGCAACGACAACGGCCGGAGCGACCACGTCCGGATCCGGAGCAGCCTCCGCGAACACGAACAGCAA
TTCCTCGGCCTCATCCAGCACAGTGGCAGCTGCACAGGCGGCTGTCTACAGCGGCGGCAACACGGTGACCGGTAGTTTG
GGCAGCGCCGGGGTGGTGGCTCGTGGCTTCCGCAGCCACAGTCCTACCCATCGGCGGAGGAGTCGCGAGCGACAACGAC
GCACGCATGGCTCTGACCAGGGTGGTCTGCTGGCCTACAGCGGTCTCGTTGGCGTCAACGACATGTCGGATTTCTTGGG
TCCACAACAGGGTGGTGGAGGAGGCGGCGGAGGCGGTGGAAGCGCCGGCACGGGCAGCGGTCTGGAGGATTCCCGGCTG
TCCGGTAACGAGGACTACTACTCGTCCTTTGTCTCAGACGAGTTCGACAACAGCAAGAAAGTCCATCGCCGCTGCCACG
AACGCAGCTCCAGCGTCCAGGCCATCGACCGTTTAAACACGAAGATCCAATGCACCAAGGAGTCCATCCGACAGGAGCA
AACTGCCAGAGACGATAATGTCAACGAGTATCTGAAGTTGGCAGCCAGTGCAGACAAGCAGCAGCTGCAGCGCATCAAG
GCTGTCTTTGAGAAGAAGAACCAGAAAAGCGCACACAATATCTCGCAACTGCAGAAAAAGCTGGACAACTACACAAAGC
GAGCCAAGGATTTGCAGAATCATCAATTCCACACGAAGAGCCAGCACCGTCAGCCGCGCGAGGTGCTGCGTGATGTCGG
CCAGGGTCTTCGCAATGTGGGAGGCAACATCCGCGATGGGATCACCGGTTTCTCCGGGTCGGTGATGTCCAAGCCACGG
GAGTTTGCGCACCTGATCAAGAACAAGTTTGGCAGCGCCGACAACATCAACCAGATGAGCGAAGCCGAGCTACAGGGCA
TGCAATCTACCAATACCGATGTTTTGGCCAGCGAGCGTTTGCAGCAAGTGCCTGGAGCCGGAACCTCGACGGGTTCGGG
TGGCGGCGGCCAGAACAACAACACCGGAACGGGAAGCGGTACGGGAAAATTCAACAGTGACAATGGCAGCGAATGCAGC
AGCGTAACTAGCGAAAGTATACCGGGAGGGTCTGGTAAAAGCCAGTCGGGCGCCAGCCAGTATCACATAGTGCTGAAGA
CATTGCTAACTGAGCTGGCCGAGCGAAAGGCCGAGAACGAGAAGCTCAAGGAGCGAATCGAACGACTCGAGACGAGCCA
AAAGGAATTCAACAATCTGACCGCCACACTCGAAAGTGAACGCTATCGTGCCGAGGGACTCGAGGAGCAAATCAATGAC
TTGACGGAATTACATCAGAATGAAATTGAGAATCTGAAGCAAACGATTGCCGACATGGAGGAGAAAGTACAATACCAAA
GCGATGAAAGACTACGTGACGTCAATGAAGTGCTCGAGAACTGTCAAACAAGGATATCAAAAATGGAGCACATGTCGCA
GCAACAATATGTCACCGTCGAGGGCATTGACAATTCGAATGCGCGGGCTTTGGTTGTGAAACTCATCAATGTGGTATTA
ACGATACTGCAAGTGGTGCTCCTGCTTGTGGCCACCGCTGCAGGCATCATAATGCCTTTTCTCAAAACGAGGGTTCGCG
TTCTCACAACATTTTTGTCTATTTGTTTCGTCATCTTTGTAATAAGACAATGGCCGGATGTTCAGGACATTGGGTCCGG
GCTGGTGCGGCATCTCAAGCAATCGCTGGTGGTCAAG
>CG10210-PA chr3R:21292981-21296708:-
ATGAGTGAGATTAGGGGCGAGGAGAACCTCGAGCGGCTGCGCAATTATATCCTGCGTCCGGAGCTGTCCCTCCACAATC
CCCTGCCGGATGTTTTGCCCCGCAAATTCGATCCGTTGCGCCTGTTGCATGCGCCCCGTTGTCCGGCAAGCACCAAGCT
GATTCCTCGCCGGGATCAGAGTGGCCAGATACTGGAGTTCGTGGAAGTTGACCTGGAGGATGTGGGCGCCAGTGCCAAC
AACTCAATGTCCATGCAGCGGGAGCCGGGTCTGCTGGAAGAGGCGACGCGTGGCTCCCACTCCAATTTTCCCTTTTGGC
CTGGTGGCTTCGATGAGCAGCGCCAGCAGATCGCTGCTCTGGATGTCGAAAACTTTCAGCTGGGAGACAAGCTGCTAAC
GGTGCCACCGGGCTTTAGCTCTGGCTACGATTTCTCCCAATCACAATCCGTAACACTGCCGCCCGTGATCGCCGATCCC
AGTAACGTGGATCTATTAGAGAACCTCGAGCAGGATCTGGACGTCCAGGAGTGGATGAAGCTAGCGCGCAGTGAGGGAA
CAAGCTCCACCGGACCGCCTCAAAACGCCAGCCAGTTGAACGTGCAACTTCCTTCAGAGGATTTCAAAGATGTGGACGA
TCACATCATGAAGGCTGACCTGAAGCCAGTGCTGAACATTTCTACCACCACGAAGAACTTCAAGAGCGACTGGGCCGAA
ATGGTGGACATTAGCCAACCCATCAATGACTTTAAAGAGCAGATACCATGCCCCGCCATGGATTTTCCCTTCGAACTGG
ATGTCTTTCAAAAGCAGGCCATTCTCAAGCTGGAGCAACGCCAGTACGTTTTCGTTGCAGCCCACACGTCCGCTGGCAA
GACTGTTGTAGCTGAATATGCCATCGCCCTATCCAAGCGGGATCTCACACGCACCATCTACACATCGCCGATCAAGGCG
TTGTCCAATCAGAAGTACCGCGACTTCCGAAAGACCTTCAAGGATGTGGGCCTTATCACAGGCGACCTGCAGATTGAGC
CCACCGCTTCTTGTCTGATCATGACCACCGAGATTTTACGCTCAATGCTGTATTGCGGCAGCGAAGTCACCCGGGATCT
GGAGTGGGTGATCTTCGACGAGGTGCACTATATTAATAACCCAGAGAGAGGACATGTCTGGGAGGAGGTCATCATACTG
CTGCCCGAACATGTTAACATTATAATGCTGAGTGCCACCGTTCCCAATACCTTGGAATTGGCGGACTGGGTGGGAAGCA
CGAAGAAAAGAAAGGTCTATGTGATCAGCACTTTAAAACGGCCAGTGCCTCTGACGCATTTCCTCTATACTGGTGCTGG
AGGAAAGAGCCGTGATGACATGTTTCTGCTGGTGGACGCCCAGGGAAAGTATCTGCAGGGTAACTACGAGAAGGCCGTG
GAGCGCAAGAAGGAGATGCAGGGCAAAGCAAAAGGCGGCCCAACTGGGTCAAAGAACCACATCAATGCCAAGCAGGAGC
AGTACACCTGGATTGGTCTAATCGACTTTCTGAAGCGGAACAACAAGATGCCAGTGGTGGCTTTCACTCTGTCCCGCAA
TCGGTGTGACTCCAATTTGGCCGCTCTGCAGTCGGTGGATCTGAATACGGAAAAGGAGAAGGGTGCCGTGCAGAAGTTC
TTCCTGCAGTGTCTGGCCAAGCTGAAGCCACCGGACCGTACTATTCCACAGGTTCTTATTCTTAAGGACGCTTTGCAGC
GAGGAATCGGGGTGCATCACAGCGGCATCTTGCCCATTCTTAAGGAGATCGTGGAGATGCTGTTTCAGAATGGGCTAGT
AAAGCTGCTCTTCGCCACCGAAACGTTTGCCATGGGTGTCAACATGCCCGCACGCACTGTGGTCTTTGACTCGTGCAAA
AAGTTTGACGGACTGGAGATGCGTAACCTGAAACCGGGCGAATACATCCAAATGGCCGGCAGAGCTGGACGGCGTGGAC
ACGACGAGACGGGTACGGCGATCATAATGTGCAAGGGCAGTGTGCCACCATCAATGGAGTTGCGGCCCATGATCCTGGG
CCTGCCGGAGAAGCTGCAGTCACAGTTCATTCTGCGCTATGCGGTAATCCTCACATGTCTGCGCATCGAGAGCATCAAG
GTGGAGGATATCATGCAGTTCAGCTTCAAGGAGTTTAACCAGAAGCTGCAGTTGCCTACGCAGCAGAAGCAACTTCGCC
TGGCCGAAGACAAGTTCGCCATGCTCCCAAATCTCGGCGAGCATCTGCAGCCGCTCGTCAACTTTTACGACAAAGCCGT
CGAGTATTGGAAGGAAAAGCACCGCATCATGAAATTTATTGTAACACAAGCCAAGATCCAGAAAGAACTGAAGGTTGGC
CGCGTCATTGTCATTACGCAGGGCAAGCACTACAATAAACTGGCCATTCTACTCAACACCAAGTCTGTCACGGGCAAGG
ATACCATCTATAAGGTGCTAGTGCTGGATCATCAATTCAAGGCCAAGGATAGCAATAGCCTCCAGCAAAGCGAGCTCTA
CTACAAAATACTGTCGTTGACGCCGAGGAACATGACCTTCCAGCCCGAGGGAATCGGGGGACACACTGTGCTGGACATC
AAGGCTATAGACATTATCAATATCACCAAGAGCACATTGAAAGTCGATGCAGACGCGATTATCCGGAATTGGGAGCAGC
GGCAGCTGGAGCGGTTCAAGGATTCGCCGCCTGGTGGATCGGTAGTCAAGGCCGTGACCGAGCTAAACCAGCTAAATGA
GAGTTACATTGCCAGTGCGGATAACATCAAATACGTGAATCTGTCCAAGGAGATAGTCGTGAGTGCTGACAGCGAGTTG
GCAATGCTTAACTACGTAGATCACCTGAGACGTCAGGTGGGTGAATTGCTGCCCCATACCAACATTGCCGGTTTCGAGC
AAGAGTTTGCCAAAGTTTACGAGCGCCGAATGCTGGAGATCCACATTGAGGAACTGCGCTTCAAGAACTCTGCTAAGAA
TTTGACCCTCTATCCGGACTACTGCAACAAGCTGCAGGTGCTGCGAGCCCTTAAATACATAGATGAACTGGACGAGGTT
ACGCTTAAGGGAAAAGTTGCCTGTGAGATGGGCCAAAATGAGCTACTAATCACGGAACTCATTCTATGCAACATGTTCA
ACGATCTGGAGCCGGCAGAAATAGCCGCCCTGCTCTCTGGCCTCGTCTTTCAGGCAAAGTTGCGAGATAAACCTGTAAT
ACCAGAGGCGATGAAAAAGTGCGTGGAGGCCTTTGAGCAGATCAATGATACAATTCTCGCCGAGGAGCAGCGCTACCAG
GCAGCCATCGAGAGCGATAATCGCCTTAACTTTGGCCTGTTGGAGGTGGTCTACGAGTGGGCTAGAAATAAGCCCTTTG
CTGAGATTATGAAACTGACCACCGTGCAGGAGGGCATCATTGTACGATGCATCCAGCAGCTGAACGAAACCCTGCGTGA
TGTTAAAACGGCTGCCATTCGGATTGGCAATCCTGGACTGCAGTCTAAGATGGAAGAGGCGTCGGCGGCTATCAAGCGC
GATATTGTGTTCACCGCATCCTTGTACACAGAACTG
>CG10211-PA chr2R:5056414-5069924:+
ATGACGAAGCCAGAAATGCTGATTAGTTTAATTTTATGGTGCCTCTGTGCTCCCAGTCTGACACTCCGTATCCCCGAGG
ACCTCGAGAATGCCGCCATCAATGCCCTGAGCTCCGAACGTGCCCGGTCCCTGACCCCTTGTGGATCCTCGGCGGAGGC
GGAGGGCAGCGTGGCCGGTGACTATGACGTGTGCCCGCCGAGCAAGTACCGCCAACCGACCGCGGAGTGCAACAACGTG
TCCCACCGGAAGTGGGGTGCACGGGGAGATATCTTCCAGCGTCTGCTGGCTGCTGATTATGCCGATGGTGTGAGCCAGC
CGAGGACCTCTAAGGGCACCCATGCTCTACCCGATGCCGAGCTGGTGATCGAGCAACTGCAGCGCCACGTGGAAGGCGA
GCTGCGCCACGCCCACATCACCGCCATGCTGCCCGCCTGGGGTCAACTGTTGGCCAATGACCTGGTCGAGGTAGGACAG
CTGCCCATTTTCGGAAAGTGCTGCGAGCGCGACTCCGCCGTCAAGGATCCCAGCGAGCTGCAGCACTGCTTCGTTCGGG
CAGGACCCGACTGCAAGGAGTACAAGCGATCGGCGCCAGGATTCGATTCGGACGCGTGCCAGAGGCACACTCGCCAGCA
GATGAACATTGCCTCGGCCTACATTGATGGCTCTGGACTGTATGGCTCCACTCGCCACGAATTCGACCAGTTGCGCACC
TACATCAGTGGCGGAGTAAAGGTGGAGTCCTGTAAGTACTGCCAGGTGGCTGGAGCCACCGGAGCACTCCATCGTGCTC
TGCTGCAGCAGCACAACAACATCGGCGAGCAGCTGTCGCACATCAATCCCGATTGGTCCGAAGAGGATGTGTTCCTCGA
GGCCAGACGCATCATCACAGCCACCATTCAGCACATCACCTACAACGAGTTCTTGCCTTTGGTCTTGGGACAGGAAACC
ACTGCCAAGGAGGGTCTGAGACTGACTGCCGAGAAGCACTCGAGCAATTACTCCAGCTCGGTGAGGGGGGGAATCTACA
ATGAGTTTGCAACCGCCGCCATGCCCGCTTTCTGGAGCATGTATCCCCCAGAGATGCTGGCCAAGAAGATGTCCGCCCA
CGAGCTGCTGTCCATTGCCGCACTGCAAAAGTCACTGGTTCCCAGTCAAACAAATGCCGAGGGTTGGTCCGAGTTGGCT
TTGGCCGTTCATCGCGGTCGTGACCACGGAGTGGCATCCTATGTACATGCCCTTGATCTCTGCGAGCGTCGATTCGCCG
ACCAGAGTGCTGCCAATGTGAGCTTCGATACTTTAGCCCAGGTTTCCAACATTCCCGAGGAGTACATCACCAATCTGCG
TGACATTTACCAAAACGCAAACGACATTGATTTGTTGGTGGGTGCCCTTCTGGAAGAGCCCGTGGTTGGAGCTCTCTTT
GGACCCACAATTAGCTGCTTGCTGACCTTGCAGTTTGAGCAGCTGAAGCAGACCGATCGTTTCTGGTACGAAAACGAGA
TCCCGCCCTCGTCCTTCACTCTGGACCAGCTGAAGAGCATTCGCCAGACGACTCTGTCCGGTTTGCTGTGCGGTTCCCA
TCAAGTAAGCACCGCGCAGTCCAAGGCTTTCATTCTGGAGGACAACTACCTGAATTCCATTTTGGACTGCGACCAGCTG
CCCAAGTTTGATCTGAAACCCTGGCAAGTAAACCCTGAAGATGAGGTGCACGTGGACCACGTTGAGGTGGAACCAGCGA
CCAAGGAAGCGATTGCCGAGCTGAGTCCCGAACTGATCGAGGCTGCTGTGGAGCGTGCCAAGCAAGAATTGGAAGAACG
CAGGCGCTTCGAGTACGAAGTGTGGCGCACCAAGGGTGGCATCAGTGCCCGATCCCCTGACGGTACGGCTGCCTCCTTC
AGCAAGGCCAATTTGGCTGCCCTGAACCTGGCCAACTCCTCCCTGATCTTCGAGCTGACCTCCAACGAGATTGTGAAGA
CCCTCAACCACATAACCAGACGCAAGCGTCAGATTTTCAATCCTAACCAGAATGCATTTAATCGTAACGAACTGACCGA
TACCCTGCAAACGGTGGACATCAGTGGACTACTTGGTGGTGCCCAGAATTCACTGGATACATGCCCGGAACCCAGTCAG
CAGTGCGATGCGAACTCGCCGTTCCGTACTCTGTCCGGAAGGTGCAACAATCTGCGTAATCCCAACTGGGGCAAGTCAC
TGACCACTTTCTCCCGCCTGCTGCCCGCTCAGTATGAGGACGGCATCTCGGCACCCAGATTGACTGGTGTGACCGGCAC
CGCATTGCCCAATCCCAGAACCATTTCCACCACAATCCATCCTGATATTTCCAACCTGCACACTCGCTACTCCCTGATG
GTTATGCAGTTCGCCCAGTTTGTCGACCACGATTTGACTTTAACCCCGATCCACAAGGGTTTCCACGAGTCCATCCCGA
GTTGCCGACCTTGCAACTCCCGCCAGACGGTGCATCCCGAATGTAATCCCTTCCCGGTGCCCGCTGGCGATTTCTACTA
TCCCGAAGTCAATGTGACCAGTGGCGAGCGTTTCTGCTTCCCCTCGATGAGATCGCTGCCTGGACAGCAATCGCTGGGA
CCACGCGATCAGATCAACCAGAACACTCACTTCCTGGACGGCTCGATGGTGTATGGCGAGACCACTTGTCTGTCCAACA
AGCTTCGTGGATTCTCCGGACGCATGAACAGCACCCAAGTGAGGGGCAAGGAACTCCTTCCGCTCGGACCCCATCCCGA
GTGCAAGTCCCGCAACGGTCTGTGCTTCCTTGGTGGCGATGATCGTGCATCCGAGCAGCCAGGTCTGACTGCCATTCAC
ACCGCCTTTCTGCGTGAACACAACCGCATTGTTGAGGGTCTGCGCGGAGTGAATCCTCACTGGAATGGAGAGCAGCTCT
TCCATCATGCCCGTAAAATTGTCAGTGCCCAAGTGCAACATATCGTGTTCAACGAGTTCCTGCCCCGCATTCTCAGCTG
GAATGCCGTCAATCTGTATGGTCTTAAGCTTCTGCCCCAGGGATACTACAAGGACTACAACCCATCGTGCTCTCCGATT
GTTTTCAACGAGTTTGCCGCAGCTGCCTTCCGTATCGGTCACTCTCTGCTGCGTCCCCACATTCCCCGTCTGAGTGTCC
AGCACCAGCCTGTGGAGCCCCCACTATTGCTCCGCGATGGTTTCTTCCGCATGGATGCCCTGCTTCAGCCTGGAATCAT
TGACGAAATCCTGCGTGGTCTGGTGGCCACTCCAATGGAGACCCTGGATCAGTTCATCACCGGAGAAGTGACCAACCAT
TTGTTCGAGGACCGCAAGATTCCTTTCTCTGGCATTGATTTGATCGCCCTGAATATTCAGAGAGCTCGTGATCATGGAA
TCCCCTCGTACAACAACTACCGGGCCCTTTGCAACTTGAAACGCGCTACCAACTGGAACGACTTGAGCCGCGAGATTCC
CACCGAGGTCATCAACCGTTTCCAGAAGGTCTACGCCAGCGTGGATGACATTGATCTGTTCCCTGGTGCCATGACTGAA
CGTCCCCTGCAGGGCGGTCTGGTTGGACCCACCTTGGCCTGCATCATAGGCATCCAGTTCAGGCAGCTGCGCAAGTGCG
ATCGCTTCTGGTACGAGAACCAGAACCCAGAGGTCAAGTTCACGGAGGCTCAGCTGGCTGAGATCCGTAAGGTGACGCT
GGCCAAGATCGTTTGCGAGAACCTGGAGATCAGCGGAGATATGCAGCGTGCTGCCTTCGATTTGCCTAGCAATTTCCTG
AACCCACGCGTGCCCTGCTCCTCGATGCCCCAGATTGACCTGAACGCCTGGCGCGAAAATGTCCAGGGTTGTCAGATTG
GCAACCGCAATGTCCGTGTTGGTGAATCTGCCTTCCCATCGCCCTGCACCAGTTGTGTCTGCTCCGCCGAGGGAGCACA
GTGCGCCTCCCTGCGCATCACGGACTGCGGCCAGTTGATTCGGCAGTGGCCCAAGGAGGCTATTCTGCGGGATGAGGTG
TGCAACTCGCAGTGCGGCATTTACTTGACCGGTCAGCAGGCCAGTGGCTTCAATGCCCAACAGCGACAGGGTCAGGCTC
AACCACGTGTGACCCGATCCCGCAACCAGAATCTCTTCAAGTTCCCCGACCTAACGCCCTTCATTGCTTCCCTG
>CG10212-PA chr2R:10736566-10740459:-
ATGTATGTTAAGAAGCTAGTGCTCGACGGCTTCAAATCCTATGGACGGCGCACGGAGATAGAAGGATTCGATCCGGAAT
TTACGGCTATCACGGGTTTGAACGGCTCCGGCAAGTCCAACATCTTAGATAGCATTTGTTTCGTGCTGGGAATTAGTAA
TCTCCAGAATGTGCGCGCGTCAGCTCTACAGGATTTGGTGTACAAGAATGGGCAAGCGGGCATTACTAAGGCCACTGTT
ACCATTGTGTTTGACAACACAAATCCCGCCCAGTGTCCGCAGGGATACGAGAAGTGCCGGGAGATCTCTGTGGCGCGCC
AGGTGGTTGTCGGAGGCAAAAACAAGTTCCTCATCAATGGAAAGCTGGTGCAGAACAAGAAGGTGCAAGACTTCTTCTG
CTCAATCCAGCTGAATGTGAACAATCCCAATTTCCTGATCATGCAGGGCAAGATCCAACAAGTGCTAAACATGAAGCCC
AAAGAGGTTCTTTCAATGGTAGAGGAGGCAGCGGGAACCAGTCAGTACAAAACCAAGCGAGATGCCACCAAAACCCTGA
TTGAGAAAAAGGAGACAAAAGTGCGGGAGACTAAGGTTCTGCTCGACGAGGAGGTGCTGCCGAAGCTGGTGAAACTTCG
TCAAGAGCGCTCCGCCTACCAGGAGTATCAGAAGATCTGCCGTGACATTGACTTTCTTATCAGGATTCACATCTCCGCC
AAATATCTCAAGCAATGCGAGTCCCTTAAGACGGTGGAGGCCAATGAGCAAAAAATAGAGGATCGCATAGCGAACTGCA
AGGCCACTCACGCCAAGAACCTCGAAGAGGTCGAGAGCATTGAAAACTCCGTGAAGGAGATGCAGCAGCAGATCGATGC
AGAGATGGGTGGCTCCATCAAAAATCTGGAAACGCAGCTCAGCGCCAAGCGGGCACTAGAAGCTACCGCTACGGGAAGC
TTAAAGGCGGCCCAGGGAACAATTCAGCAAGATGAGAAGAAGATTCGAATGGCCTCCAAAAACATTGAGGATGATGAGC
GAGCGCTGGCTAAAAAAGAAGCGGACATGGCTAAGGTTCAAGGCGAATTTGAAAGTCTTAAGGAGGCAGATGCCACGGA
CTCGAAAGCTTATGAAGATGCTCAAAAGAAGCTGGAAGCTGTGTCGCAGGGACTGTCCACCAATGAAGACGGTCAAGCC
TCCACACTGCAAGAACAATTAATGGTGGCCAAGGAGCAGTTCAGCGAGGCACAGACCACCATTAAGACCTCAGAGATCG
AGCTGCGTCATACGCGAGGCGTTTTAAAACAACGTGAGGGTGAGACCCAGACCAACGATGCTGCCTATGTAAAGGATAA
AAGGCTGCATGATCAGCTTGTGGTCGAAATTAAGAACTTGGAACGGCAGCTACAAAATCTGAATTACGAGGGTGGTCAA
TTCGAGCAGCTGAAGCAGCGCCGCAATGATCTGCACATGCGGAAGCGCGATCTGAAACGAGAGTTGGACCGCTGCAATG
CCTCCCGCTATGACCTGCAATACCAGGACCCAGAACCTAACTTTGATCGGCGAAAGGTGCGTGGTATGGTTGGCAAGTT
GTTCCAGGTGAAAGACATGCAAAACTCAATGGCTCTAGTCCAGACAGCTGGCGGGAGTTTATATAGCTACGTGACGGAC
GATGATGTAACTAGCAAAAAGATCCTGCAGAGGGGCAACCTTCAGCGTCGTGTCACTATGATCCCCATCAACAAGATTC
AATCTGGCTCGCTAAGCAGAAATGTGGTGGAATACGCTCAAAACAAAGTGGGTGCCGAAAATGTCCAATGGGCCATGTC
ACTGATTAACTACGACCGCTATTACGAGCCTGTCATGAAGTTTTGTTTTGGCGGAACCCTTATATGCAAGGACCTTAAT
GTAGCCAAACAAATCAGCTACGACCCACGTATTAATTGCCGTTCGGTGACTTTGGAAGGCGATGTTGTCGATCCCCATG
GCACTGTGTCTGGAGGTGCTGCTCCTAAAGGTGCCAACGTCCTGGAAGAATTACACGCCATTAAGCAAATAGAAAAGGA
GTATAGGGAGATAGACGCTGAGATAGCCGAATTAGAAAAGCAAATTGCATCCATTGAAAACTTGGCTCAATCGTTCAAC
AAAATAAAGGAAAATCTTGAGATGCGACAACATGAGTTAAGCATGTGTGAGAACAGGTTGGCCCAAACAACCTTTCAAC
AGAATCAGGCAGAAATTGAAGAAATGAAGGAAAGGGTCAAGACCCTAGAGCAACAAATTATTGACTCCCGTGAAAAGCA
AAAGACCTCGCAAGCCAAAATTAAGGATATCGAGGCGAAGCTGGCGGATGCAAAGGGCTATCGCGAGCGTGAGATGAAA
GCTGCCACGAACGAGATCAAGGTGACCAAACAAAGGGCGGAGAAATCTCGGGCGAACTGGAAAAAGCGAGAGCAAGAGT
TCGAAACTCTTCAATTGGAAATCACTGAGCTGCAGAAAAGTATCGAAACTGCAAAGAAGCAGCACCAGGACATGATTGA
CAACCTCGAAAAGTTCAAGGCCGAGCTAGACGCTCTAAAAGCAAATAGCTCCAGTGCTGCGTCCGAGGTGACGGAGCTC
GAGCGGGCAATCAAGGAGCAGAAAGATAAACTGAACGCCCATAACAAGGAGATGCGAAATCAGTTGGTCAAGAAGGAGA
AAATGTTGAAGCAAAATCAGGAGATTGAGCTAGAGGTGAAGAAAAAAGAGAACGAACAAAAAAAGATTAGTTCAGATGC
CAAGGAAGCAAAAAAGCGGATGGAAGCCCTCGAGACCAAGTATCCCTGGATTCCGGAGGAGAAGAACTGCTTTGGCATG
AAGAACACTCGCTACGATTACAGCAAGGAGGATCCCCACGAAGCAGGCAACAAGCTGGCGAAGATGCAGGAGAAAAAAG
ACAAAATGGAGCGCACCCTCAACATGAACGCTATCATGGTGCTGGATCGCGAAGAAGAGAACTTCAAGGAGACCGAGCG
CCGGCGAAACATTGTGGCAATGGACAAGGAGAAGATTAAGAAAATCATCGTGAAGATGGACGAAGAAGAGCAGGATCAG
TTGAACAGAGCAGCTACCGAGGTGAACGCGAACTTCAGTGGGATCTTTAGCTCCCTTTTACCCGGCGCTGATGCAAAAC
TCAATCCCGTCCATACCAATGGGTGTCTGACCGGCTTGGAGATTAAAGTGGGCTTCAATGGGAAATGGAAGGAAAGTCT
TGGTGAACTTTCTGGTGGTCAAAAGTCCTTGGTGGCTCTATCTCTTGTCCTGGCCATGCTCAAGTTCTCCCCAGCTCCC
TTGTACATTTTGGATGAGGTGGACGCTGCGCTGGACATGTCGCACACGCAAAACATAGGCAGCATGTTGAAGCAGCACT
TCACCAACTCGCAGTTCCTGATTGTGTCTCTCAAGGATGGTCTATTCAACCACGCCAACGTTCTGTTCCGCACTCTCTT
TGAGGAGGGTGTGTCCACCATCACCCGGCAGGTCAGCAGACAGGCAACATCCAACAAGCGC
>CG10214-PA chr3R:21290705-21291337:-
ATGCTCTCTCCACTTCGACGCGTGGGATTGCTTTTGAACCGGCAAATTTTGGGCTCTTTCGCTTTCAATTCCACTGGCA
GAATGAGCAGCGGCTGTGGCTTAGACACGGACATCGTGTGGATGGACCTGGAGATGACCGGGTTGGACATTGAAAAGGA
CAAAATCCTGGAGGTGTCCTGCATCATTACAGACAAGGACCTGAATGTGAAGTCCGAGGGACCCTGCTTTGCCATCAAC
CATCCGCAGGAGGTCTACGACACGATGAACGAGTGGTGCAAGGAACACCATTACAAATCTGGTCTCGTGGATCGATGCA
AGAGCTCAGATGTAAAGCCCGAACAAGCCTCCAATCTATTGCTATCATATCTCGAAATGAACGTACCGAAGCGCGCCTG
TCCGCTCGGCGGGAATTCCGTCTACATGGACCGACTATTCCTCAGAAAGTTCATGCCATTGGTAGATGATTACCTGCAT
TATCGCATCGTGGATGTGTCCACCATCAAGGAACTGGCCAAGCGCTGGCGTCCCAAAGTGCTGACGTCCGCTCCCAAAA
AAAGTGTCGCGCATCGCAGCCTGGACGACATCCTGGAAAGCATCAACGAGCTTAAGTACTATAAAGCGAACTTCTTTAA
G
>CG10215-PA chr2R:10740851-10741685:+
ATGGATGACTTCGACGATGATTCCTTTAACGATGTGCTGGGCTCCATGGAAATGCCAACGGCAGCGAAGCAACCAAAAG
TAGATGCTCCATCGACTACAGCAGTGGTTCCTGCTCCCAGCACCAGCACGGAAACAAGTGGATCCGGCAGTTCCGCATC
CGGCAAGCCGGCTTCGAATCCGCACTGCGTTCTTGTGCACAGCAAACAGCGCGGCAATCCCATCCTGAAATCCATACTC
AATGTGCCGCTGGAGTTCCGCGACGACATCGTGCCTGACTATGTGGTCGGTCGGACATCCTGCATCCTGTACCTCTCGC
TGAAGTACCATAATCTCAATCCCGACTACATCTGCCAGCGTTTGAAGGCTCTAGGCAAGATGTATGAGCTGCGCGTGCT
ACTGGTCCAGGTGGACACACCAGAGCCAAACAATGCCCTCAAGAGTTTGACCAGGATATCACTGTTGGCCGACCTGACC
ATGATGTTGGCCTGGAACGCCGAGGAGGCAGGCAAAATCATTGAGACGTATAAACAGTTCGAAAAGCGTCCCCCAGATT
TGATCATGGAGCGGGTGGAGTCTAATCCACATCAGAAGCTACTCGCTGCTCTCACCAACATCAAGCCTGTGAACAAGAC
GGATGCGGCCGCCCTTCTGCACACTTTCGGCAACCTGGGCAACATAATCAATGCCAGCGAGGAGCGACTCTCCCAGGTG
ATGGGACTGGGTCCCCGGAAGGCCAAGAAGCTGTACAAAACCTTGCAGGAACCTTTCCTCAGCAAA
>CG10217-PA chr3R:21284842-21286921:-
ATGCATTATTACCTGGCAGCTATCTGTCTGGCGGGCTTTATGGGCTCAGCTTTCGGCCAGTACAACCTGGTGCAGAAGG
ACAACTGCATCATTCCAAAGATCCTGCAGGGATCATGGTTCTCCTGGGAAACGGGCCTGCCCACGCTGACGGTGATCGA
CGCCACCTCGATGTCCAGCCGAGGCTACTGCATCAACTACATGCGCCACAAGGGCGACGAGTACTCATTTGTCTTCAAG
GAGCGATCCAAGGACTGTTACCACTGTGTCAGAACCATCATCCGCACCCTCAATGTGTTCGAAAAATTTGAGGGACCCT
GCGTGGGCATACCAGCTGGACAGGAACCCACCGTGGACTATGTGTGTCGTGGTGTTAAGGATGACCAGCAGCTGATCAC
CCTCTTTAACGAGAACTTTGTGCCCATCAACTGCCGTTCGTCGCTTGAGGGAGTGTGGCACTTTACGTACCAGAACCGT
TTCCGATTCACGGGCGTATGTGATAAGCCTGATGCTCGCATTCAGTCCTGTCAAACGGCGGGAACCCAGTTCCTTATCC
AGAACCAGAAGTTCAACGTCACCTACCAGCAGTGCGAGGGTATGGAGGGCACATTTACTGGTACTGTGGAGTTCAGCTG
CTTGGGCGATTGGTTTGTGGGCAAGAATCACTACTTTGCCGTCGCCAATACGAAGGAGTCGCGTAAGGATGAGAAGTAC
CGCTGCTTCCTCAAGAATCGTGACGACGATCTGTACGTGGGCGTTTCCATTACGGCCGAATGTAACACACTGAAGACAC
CAGAAACCTCTCCGGAGCGTCTGAAGCTGACGCCCGTGAAGGCCGAGTTTGTGGAACCCGGTTGCACGTTACCTCAAAA
CTTTAGCGGCGAATGGGTGAACACTGCCAACATTGATGCCGATGTCTCGATCAGTGAGACCCACATCAACGAGACGTAC
TATCCGGATAAGGCTCGATACCGAAAGACCATCTATGTTTGCCGAGAGCGACGAGGTAATCGTGTGATGATGGCCCGCC
TCACCGTCGACGGTTGCCAGAAAGATTATGTGTGTTTTGACTTTATGCCCCGCCATCACAACATCATTCGCTACCGCAA
GGGTTTGGCTGTAATCAAGGACGATTTCAGTACAGTTTGCTCCTGGGTACAGTTCCCCAATTCTGAGGCATGGAAATAT
GACCTGTTTCTTGCTCGAAATCCTGTGCCTGTTCGTTGCCCCGTTGCGGGAAAATTCAACTTCACGCAGCGAGGAGAGC
ATCCCTTTAGAACGAGAATCCTTGGTGGTGTCACTCTGAGTCCGCGTCCCGATATCCATTGCAAGCAGAACATCTCGGA
TTTGTCGGTTTGCGATACTGATCAAAAGGAATTGGCGGTGGATGAAAACTACTGCCTGTCGGTGGATCATTTGGGTCGT
CCTGTTGATATCTACAGTGACCCCGATTACCGCATGAAGTGCATTGGCTTCTGGAAGGAGAACCTCAAGTCCTACCTGA
TCACCTACGACGATCTGGATCCGCTATCCAAGTATCGCTGCTGGGTCTATCAGCGCGCTGACCTCAACCGTGTCCTCAT
GTCGCAGGCTGTGGGTGCATTCTGCAAACTGGAGCAGGACGTGACCTCGTGGAACCACTCGGAGGGTGCCGCCGTTGCC
ATCGATGCCGTGGAGTACGAAAGGGAGCGCGACGACTGTCCCATGTACTTTGATGACGGATTGAACCCTTGGAAGCCGT
CGGATGCCTCCAACATCATATTCGACTGGGACTTTTACCGAGCAGGAGCAGCGACACTCAATTCACAACTGACTGGCCT
CGTTATCGTGGCCTTAGTCCTGGTTAGGAGTTTAGTAGCT
>CG10217-PB chr3R:21284842-21286921:-
ATGCATTATTACCTGGCAGCTATCTGTCTGGCGGGCTTTATGGGCTCAGCTTTCGGCCAGTACAACCTGGTGCAGAAGG
ACAACTGCATCATTCCAAAGATCCTGCAGGGATCATGGTTCTCCTGGGAAACGGGCCTGCCCACGCTGACGGTGATCGA
CGCCACCTCGATGTCCAGCCGAGGCTACTGCATCAACTACATGCGCCACAAGGGCGACGAGTACTCATTTGTCTTCAAG
GAGCGATCCAAGGACTGTTACCACTGTGTCAGAACCATCATCCGCACCCTCAATGTGTTCGAAAAATTTGAGGGACCCT
GCGTGGGCATACCAGCTGGACAGGAACCCACCGTGGACTATGTGTGTCGTGGTGTTAAGGATGACCAGCAGCTGATCAC
CCTCTTTAACGAGAACTTTGTGCCCATCAACTGCCGTTCGTCGCTTGAGGGAGTGTGGCACTTTACGTACCAGAACCGT
TTCCGATTCACGGGCGTATGTGATAAGCCTGATGCTCGCATTCAGTCCTGTCAAACGGCGGGAACCCAGTTCCTTATCC
AGAACCAGAAGTTCAACGTCACCTACCAGCAGTGCGAGGGTATGGAGGGCACATTTACTGGTACTGTGGAGTTCAGCTG
CTTGGGCGATTGGTTTGTGGGCAAGAATCACTACTTTGCCGTCGCCAATACGAAGGAGTCGCGTAAGGATGAGAAGTAC
CGCTGCTTCCTCAAGAATCGTGACGACGATCTGTACGTGGGCGTTTCCATTACGGCCGAATGTAACACACTGAAGACAC
CAGAAACCTCTCCGGAGCGTCTGAAGCTGACGCCCGTGAAGGCCGAGTTTGTGGAACCCGGTTGCACGTTACCTCAAAA
CTTTAGCGGCGAATGGGTGAACACTGCCAACATTGATGCCGATGTCTCGATCAGTGAGACCCACATCAACGAGACGTAC
TATCCGGATAAGGCTCGATACCGAAAGACCATCTATGTTTGCCGAGAGCGACGAGGTAATCGTGTGATGATGGCCCGCC
TCACCGTCGACGGTTGCCAGAAAGATTATGTGTGTTTTGACTTTATGCCCCGCCATCACAACATCATTCGCTACCGCAA
GGGTTTGGCTGTAATCAAGGACGATTTCAGTACAGTTTGCTCCTGGGTACAGTTCCCCAATTCTGAGGCATGGAAATAT
GACCTGTTTCTTGCTCGAAATCCTGTGCCTGTTCGTTGCCCCGTTGCGGGAAAATTCAACTTCACGCAGCGAGGAGAGC
ATCCCTTTAGAACGAGAATCCTTGGTGGTGTCACTCTGAGTCCGCGTCCCGATATCCATTGCAAGCAGAACATCTCGGA
TTTGTCGGTTTGCGATACTGATCAAAAGGAATTGGCGGTGGATGAAAACTACTGCCTGTCGGTGGATCATTTGGGTCGT
CCTGTTGATATCTACAGTGACCCCGATTACCGCATGAAGTGCATTGGCTTCTGGAAGGAGAACCTCAAGTCCTACCTGA
TCACCTACGACGATCTGGATCCGCTATCCAAGTATCGCTGCTGGGTCTATCAGCGCGCTGACCTCAACCGTGTCCTCAT
GTCGCAGGCTGTGGGTGCATTCTGCAAACTGGAGCAGGACGTGACCTCGTGGAACCACTCGGAGGGTGCCGCCGTTGCC
ATCGATGCCGTGGAGTACGAAAGGGAGCGCGACGACTGTCCCATGTACTTTGATGACGGATTGAACCCTTGGAAGCCGT
CGGATGCCTCCAACATCATATTCGACTGGGACTTTTACCGAGCAGGAGCAGCGACACTCAATTCACAACTGACTGGCCT
CGTTATCGTGGCCTTAGTCCTGGTTAGGAGTTTAGTAGCT
>CG10219-PA chr3R:21283584-21284351:-
ATGACCCTCTCGTTGCTCTTGCGTAGCGCTGTCCGTTGCAATGCCGCAAATCTTGTTAAGTCGGCTCGCATCACGCCCC
TGAAGAGCTACTCCACCCTGGTGGCCAATGTTCAGCGAAAGGCGGTGGTCCAGCCCCTTGCCGTGGCCAAGATTGCAGC
GCCCATCGTGCGCGAGATCTCCGTGAGTGCGCCTCGCATGGCTGCCGCTGGATCCAGTCACACCCTCCTCTGGACTGTG
GAGCGCATTGTGTCCGCCGGCCTGTTGGCCGTCATTCCAGCTGCCTTCATAGCTCCATCCCAGGTCTTGGACGCTCTTT
TGGCCATCTCCGTCGTCATCCACACCCACTGGGGTGTTGAGGCCATGGTAGTGGACTACATGCGGCCATCTGTCGTTGG
AAACGTCCTGCCCAAGGTAGCCCACATTGCGCTGATCATCATCTCGGTGGCCGCACTGGGTGGCCTTTTCTACTTCATC
CAGAACGATGTGGGTCTGGCCAATGGCATCAAGCGATTCTGGGCCATCAAGGGCAAGGATGCACAGAAGTCT
>CG10221-PA chr3R:21278613-21281435:-
ATGAAGGCCAACAGTTGGATGTGCCTGCTGGCGCTGCTCCTCGCCTGGCAGCTGCGGGCGGAGGAGCTCCAAGGGCCCA
ACACTGAAGCCACTGGCAACAGTCTGGGCTCTGCCACGGCCACAGGTACGGGTACTGGAACAGGCTTGGGCACGGGGAC
AGCCACGCCAACACTGCCCAATGAGCCCTCCACCCAGGCGGAGGCCGAGGAGGTGACCACGGCGGAGTCAGAGTCACGG
GTTCCGTCGGAAAGTAACGAACGCAAGTCAGCCAAGCCCAAGGAGTCCACGGAATTTGCTCCAAGGACGAAGGTCATGC
CGGCCTACCTGCTCGAACACCTGTGGAACGAAAGTCAGATAAAGCAGGAAAAGCTAAAAGCTGAGATCAAGCGCATCGA
AGCCAATCGCCAGCCCGCTGAAGCGTTAGAGCTTACCCCAGAGCAGATAGAAGCTCAAAGCGTGTACGACAACGCCATG
GACATGTTGGCCAAGCCAAGCACGGATAAACGGGTAGCCTTCGTTCTGCTTAAGAAGGCTGCTGCCTTAAATCACCTCA
AGGCTAGGGCTGAACTAGCCTGGGCCGTCCTACTGGGTCACTGGATGGACTTTGATTTCAACCATGCTGCCGATGAGTT
TGAGAGCCTGGCCAACGAAGGTGTCCCAGAGGCTCACATGGGTCTGGGATTCCTTTATTCGGCTGGCGTTGGCGGTAAA
AATGTAAGCCAGCCCCTGGCACTGATCCACTATAACCTGGCTGCCGCCGGTGATAATACTCTGGCCCAAATGGCCATGG
GTTATCGCTATCTGTATGGCATCAATGTGCCCATTAGCTGTGAGAAGGCACTGATCCAGTACAAGCGAGTAGCCAAGAA
AGTTGCTTCCAAAATAACCTTCGCCAATGGGCCGGTTGTGCATCGGGTGAGACTGCTTGACGACCTAGAGAATCCCGGC
AGTCCTGAAACTGAGATTGTCGACTATTACAAACTTCTGGCCGACAAAGGCGACATTCAGTCTCAGGTGGGATTGGGTC
AGCTGTATTACCAGGGCGGCAAGGTCACCCAGCAGGATCACCAAAAGGCTTTGGAGTATTTCTCACTGGCCGCCACTGC
GGGTAATGCAGTTGGGTTCGCGTTTCTGGGCAAGCTTTATCTGGAAGGAAGTGATCAAATCAAGGCCGATAATGATGCA
GCATTTAAGTACTTCTCCAAGGCCGCTGAAATGGGGGATCCAGTCGGCCAAAGCGGACTGGGCCTCATGTATCTAAAGG
GATTAGGGGTGCCCAAGGACTCGATCAAGGCTTTATCCTATTTCACTCAGGCGGCTGATCAAGGTTGGGTTGATGGGCA
ACTGCAGCTAGGCAATATGTATTTCACTGGCGATGGCGTTAAAACCGATTACAAGCTAGCTTTTAAGTACTACAACTTA
GCCACTCAATCAGGTCATGTGTTAGCCTATTATAATCTGGGAGTTATGAATGCCTACGGTATGGGAATGCTGCGTTCAT
GTCCAGCAGCGGTAGAATTCTTCAAGACCGTGTCAGAGCGTGGACGTTGGAGCAGCCGATTGATGCACGCCTATAGCGA
CTATAAAGAGAATCGTATCGACAAAGCCTACATGCAGTACTCGTTGATGGCCGAAGTGGGCTATGAGGTGGCTCAAAGT
AATGCCGCCTTTTTACTAGACCGCAAGGAGGTGCATGTGTTTAACGATCGCCACGAAGATCTGATTCGTGCCTTCTATT
ACTGGAAACGGGCAGCCGGACAGGGCTATTCTGCGGCTCAAGTCAAGCTGGGCGATTACTATTACTACGGTTGGGGAAC
TTCGGAGGACTTCGAGACCGCCGCTGCCCTTTACAGGAAAGCCTCAGAGCAGCAATATAATGCCCAAGCCATGTTTAAT
TTGGGTTACATGCACGAGCAAGGGCTCGGAATGAAGAAGGACTGGCATTTGGCAAAGAGATTATACGATTTGGCTGCCG
AGACCAATTCGGACGCCAAAGTGCCTGTGGCCATTGCGCTTTTTAAGCTACAAATGCTCGCCACGATTGAATCAATCAA
GGAGTCACCTTACAGGTTTATCTTCTACATGGATGAAAACATTGCTGCCAATTGGGACTTGTACATGATAACGGTGCTC
ACGCTTCTGTTGGGCATCATCATGTATATGAGGCGTCCATTCCAGCAGCCGGATCTGCCGGCACAACAGCCAGCTGCAG
ATGACATTGCTGCTGCGCCAGTAAACTTGGCTCCGGTTGGCGCGGAAGCAGCTGGTGTCGCCGGAGTGGTCGAAGGTGT
CGCTGGAATGGGAGCCACACCTGTTGCCACAGCTTCATCTCACGCAGCTGTGGCCACGTCCTCCTCTACGGAAACCTCA
GCAAACACTGCGTCCAGTGTCGATGCAGCGTCGCAAGGGGGAAGTGGCACGACATCAGCGGCGCCGGATGGCGCTAACA
CACTCGATCCCACTGGT
>CG10222-PA chr3L:13644327-13645247:-
ATGATGCAAAGATTTCCAACGCAGGCGACCGTGGAGAATCCACGTTATGGACAGCTAATCATAGGGCCTCCTGGTTCTG
GGAAGACCACGTATTGCGCCGAGGCCCTTAAGTTCTATCGCGAACTGGGCCGTCAGGTGGGCGTGGTGAATCTCGATCC
AGCCAACGAAAACATGTCCTACGAACCGGTGCTCAGTGTGATGGAGCTTATCACTGTGGAGGATTGCATGGAGCACCTG
AAGATCGGGCCAAATGGAGCTCTGATGCACTGCGCCGAGTATCTGGCCGATCATCTGGAGGATTGGCTTTTGCCGGCAC
TGCGCAAACTGGGCGCCACGCACAACTACTTTCTGTTTGACTGTCCCGGGCAAATTGAGCTATATACCCATCACACCGC
CATGGCCCGGGTTTTTGAGCGTTTGGAGCGTGAGAGATATAGCCTGGTCACCGTTAATCTCATAGATTCGCACTATTGC
TCGGAGCCGTCCAAATTTATTGCCACTTTGCTGATGGCATTGAACACCATGTTGCGGATGAGTCTACCCCACGTAAATG
TGCTTTCCAAGGCCGATCTGCTGAAGAAACACGAGACCAAGCTGCACTTCAATGTGGACTTCTATACAGACGTCCTGGA
CCTCAAATATCTGCTGGACAAACTGGACGATGATCCCGCCATGCGCAAGTACCACAAACTGAATGCAGCCATCTGCTCC
ATGGTGGAGGACTACGCCCTCGTCTCATTCCAACTGCTGGACGTCTTTAGCACGGACAGCATGCTCCGCTTGCGCAATC
ACATTGACAAGGCTAATGGATACGTCTACAAGGCGGGCGAGGAGCAGACGGTCAACTCTCTACTAGCCTGCGCCGTGGG
TGCGGAAACTGAGGCCGCTCGCATGGAGCATGATGTCCGGCCCTATATGGAA
>CG10223-PA chr2R:5977513-5982025:-
ATGGAGAACGGAAACAAGGCCATGTCCATCGAACAGATGTACCAGAAGAAGTCGCAGCTGGAGCACATCCTCCTGCGGC
CCGACTCGTACATCGGTTCCGTGGAGTTCACCAAGGAGCTGATGTGGGTGTATGACAAGTCGCAAAACCGGATGGTGCA
GAGGGAGATCTCTTTCGTGCCCGGCCTTTACAAGATCTTCGACGAGATCCTTGTGAATGCGGCAGATAACAAGCAGCGC
GACAAGAGCATGAACACCATTAAGATCGACATCGATCCGGAGCGCAATATTGTGTCCGTGTGGAACAACGGACAGGGTA
TTCCGGTGACCATGCACAAGGAGCAGAAGATGTACGTGCCCACGATGATATTTGGTCATCTGCTGACCTCGTCGAACTA
CAACGACGATGAGAAGAAGGTCACTGGCGGCAGGAACGGATACGGAGCTAAGCTTTGCAACATATTCTCCACCAGCTTC
ACTGTGGAAACGGCCACGAGGGAATACAGGAAAAGCTTCAAGCAGACTTGGGGCAACAATATGGGAAAAGCATCCGATG
TGCAGATCAAAGACTTCAATGGCACTGACTACACTCGCATCACATTCAGTCCCGATTTGGCCAAGTTCAAGATGGAGAC
TCTCGATGAAGACATTGTGGCTCTGATGTCGCGTCGCGCCTACGATGTGGCCGCCTCATCTAAGGGAGTATCCGTCTTC
CTAAACGGCAACAAACTTTCTGTACGCAACTTCAAAGACTATATTGATTTGCACGTCAAGAGCTCGGACGACGACTCTG
GCCCACCGATCAAGATAGTCCACGAGGTTGCCAACGAGCGGTGGGAGGTGGCCTGCTGTCCCTCGGATCGCGGCTTCCA
ACAGGTCTCGTTCGTCAACTCGATAGCTACCTACAAGGGCGGTCGCCATGTGGACCATGTGGTAGACAATCTCATCAAG
CAACTTCTCGAGGTTCTAAAAAAAAAGAACAAAGGTGGCATCAACATCAAGCCGTTCCAAGTCCGGAACCATCTTTGGG
TTTTCGTCAACTGTTTGATAGAGAACCCCACTTTCGACTCGCAGACCAAGGAGAACATGACTCTGCAACAAAAAGGGTT
CGGCTCCAAGTGCACCCTCTCAGAAAAGTTCATCAACAACATGTCGAAGTCTGGCATCGTGGAGTCTGTGCTGGCGTGG
GCCAAGTTCAAGGCCCAAAATGACATTGCCAAGACGGGCGGTCGCAAGTCAAGCAAGATCAAGGGCATTCCCAAGCTGG
AGGACGCTAACGAGGCCGGTGGAAAGAACTCAATTAACTGCACCCTCATCCTGACCGAGGGAGACTCAGCCAAGTCCTT
GGCTGTATCTGGTCTGGGCGTTATTGGCCGAAATTTCTACGGCGTGTTCCCTCTTAGGGGTAAACTTCTAAATGTGCGA
GAAGCTAATTTCAAGCAGCTTTCGGAGAATGCCGAAATCAACAATTTGTGCAAGATCATCGGCTTGCAATACAAAAAGA
AGTATCTCACGGAAGACGATTTAAAAACACTGCGCTATGGCAAAGTGATGATCATGACAGATCAGGATCAGGACGGCTC
CCACATCAAGGGTCTCCTAATCAACTTCATCCACACCAATTGGCCAGAGCTTCTGCGTCTGCCCTTCCTTGAAGAGTTT
ATTACACCCATTGTGAAAGCAACAAAGAAAAACGAGGAGTTATCTTTCTACTCGCTACCCGAGTTTGAGGAGTGGAAAA
ATGATACAGCTAATCACCATACGTACAATATAAAGTACTATAAGGGTTTGGGCACTTCGACCTCCAAGGAGGCGAAAGA
ATATTTCCAAGATATGGAACGCCATCGCATCTTATTTAAGTACGATGGATCGGTGGATGATGAAAGCATCGTCATGGCC
TTCTCCAAGAAACACATCGAGTCTAGGAAAGTATGGCTTACCAACCACATGGACGAGGTGAAGCGTCGCAAGGAGCTCG
GTTTGCCAGAGCGATATCTCTACGCTAAGGGCACCAAACATATCACCTATGCAGACTTCATCAATCTGGAGTTGGTGCT
GTTCTCGAATGCTGACAATGAGCGCTCTATTCCTAGTCTGGTGGACGGCTTAAAGCCGGGTCAGCGAAAGGTGATGTTC
ACTTGCTTTAAGAGAAACGACAAGCGTGAGGTTAAGGTAGCCCAGCTATCCGGATCGGTGGCCGAGATGTCAGCCTACC
ACCACGGAGAGGTTTCCCTGCAGATGACAATCGTGAATCTAGCCCAGAACTTTGTGGGTGCCAACAACATTAATCTGCT
TGAGCCTCGCGGTCAATTTGGTACCCGCTTGACGGGAGGCAAAGACTGTGCCAGCGCTCGTTACATTTTCACTTTAATG
TCTCCCTTGACGCGACTTATATACCATCCATTGGACGATCCGCTTTTGGACTACCAGGTGGACGATGGCCAAAAGATCG
AGCCTCAGTGGTATCTCCCCATTATACCAATGGTATTGGTAAACGGAGCCGAGGGTATCGGAACTGGATGGTCCACGAA
GATAGCTAACCACAATCCTCGTGAGATAATGAACAATCTAAGAAAGATGATAAACGGAGAAGAGCCAAAAGTGATGCAT
CCGTGGTACAAGAACTTTACAGGACGCATGGAGTACGTGTCGGATGGTCGTTATGTTCAGACTGGTAACATACAAATTT
TGCCAGGAAACCGTGTAGAAATCACTGAACTTCCTGTGGGCGTTTGGACGCAAAACTACAAAGAAAATGTGCTGGAGCC
TTTGGCGAACGGCACCGAAAAGGTTAAGGCTATTGTTTCGGACTACAGGGAGTATCATACAGACACCACCGTTCGCTTT
GTGATCACCTTCGCAACTGGAGAATTTGAGCGCATTCAAGCCGAGGAAGGTGGCTTTCACCGTGTGTTCAAACTTACCA
CGACGCTGTCGACTAACCAGATGCATGCCTTCGACCAGAACAACTGTCTGCGACGCTTCCCCACTGCTGTCGATATCCT
TAAAGAGTTCTACCAACTACGTCGCGAGTACTACGCCCGCCGGAAGGACTTTTTGGTCGGCCAGCTAACGGCGCAGGCT
GATCGCCTTAGTGATCAGGCGCGTTTTATTCTCGAGAAGTGCGAGAAGAAGCTGGTTGTGGAAAACAAGCAGCGCAAGG
CCATGTGCGATGAGTTGTTGAAGCGTGGATACCGCCCCGATCCCGTCAAGGAGTGGCAGCGCCGCATCAAAATGGAAGA
CGCCGAGCCAGCTAATGAGGAGGACGACGAAGAGGAGGAGGCAGCTCCCAGTGTCAGCTCAAAGGTTAAGAAGGAAAAG
GAAGTCGATCCAGAAAAGGCCTTTAAGAAGCTAACTGATGTCAAAAAGTTTGACTACCTACTGGGAATGTCCATGTGGA
TGTTGACAGAGGAAAAGAAGAACGAGCTGCTCAAACAGCGCGACGCCAAACTCGCCGAATTGGAAAACCTGCGCAAAAA
AACGCCAGAGCTGCTTTGGCTGGATGATTTGGATGCTCTCGAGTCGAAGTTAAATGAAGTAGAGGAAAAGGAGCGCCTA
GAAGAGCAGGGAATCAATCTCAAGACCGCGAAGGCCTTGAAGGGCCAGAAGTCTGTTTCAGCTAAGGGCAGAAAGGTGA
AGTCATTGGGAGGCGGAGCGGGTGCTGGAGACGTATTTCCTGATCCCGATGGAGAACCGGTGGAGTTTAAGGTCACCGA
TGAAATCATAAAGAAAATGGCAGCGGCTGCCAAGGTAGCTCAAGCGGCCAAAGAGCCGAAGAAACCCAAAGAACCCAAG
GAGCCGAAAGTGAAGAAGGAACCAAAGGGCAAGCAGATTAAAGCGGAACCTGATGCTAGCGGCGATGAGGTGGACGAGT
TTGATGCAATGGTCGAGGGCGGCGCAAAAACCTCACCCAAGGCCAAGAAGGCAGCTGTCAAGAAGGAGCCGGGAGAAAA
AAAGCCGCGCCAAAAGAAGGAGAACGGCGGCGCGCTCAAGCAAGGCAAGATTGACTTCAGCAAGGCCAAGGCGAAGAAG
AGCGACGATGATGTTGAAGAAGTAACTCCTCGTGCAGAACGTCCTGGACGTCGACAGGCCAGTAAGAAGATAGACTACA
GCTCGCTGTTTTCGGATGAGGAGGACTTGGGATCTGATAATGATGCCAATGCCAGCGATGATGATTCTCCAAAACGTCC
GACCAAGCGAGTTCGAGAGGATGAGAGCAGCGGAGGAGCCAAGAAGAAAGCTCCGCCCAAGAAGCGGCGTGCTGTAATT
GAAAGTGATGATGATGATGTCGAGTTTGATGACGATGATGATTCTGATTTCAATTGT
>CG10225-PA chr3R:21274994-21276331:-
GAAGCGTCAGTCGAAACTAACTGTTTCCGAGGTGGCTTCACCCTGAAGGCTTCGCGCCTGGGCGGTGCTGTTCTGCGCC
CAGCAGTGCTGGCCAACAGCAGCGGCTCCAACAATAGTTCCACATCCCCGGCCGCTGGGGAAGACAGCGCCCTGCTGAA
TAATCCGTTTCTGCGCGAGTCCAAGGACGAGGAGGATGACGACGAGGTGGTCGCCACCGGATCTGCGGCAGCCGAGTCC
ACTGGCGACAAGGAGGACGACGAGGTGGACGAGCGGCCGGATCCGCTGACCAAGCTGCGCAGCAATGGCATTGAGCGTT
CCAGCATGTTTGCCGCAGCCAAGAACAATATGCCTCATGTCCAGTCCAGCGGCTTCGTCTTTGGCCAGAATGTGCATGA
ACGTGTGGTGGCCCCCAATGCTGAACAGGTTACCGCTGAACCGGACGCAGACACGGCGGGCAGCTCGGGATCAGCCCAG
GAGGCTGCCTCCTCCTCCACCGCTGCTACGTCGTCCTCGGCGCCATTGCTCTTCTCAAGCGTCATTCAAAACGCTGCCC
AGACCACAGAGACCAGCGAGGCCGCTGCCTCGTCATCGATTTGCAGCAGCAGCAATAACAACAAGGAGTCCGCCGAGGC
CAAAAGCCTGACGGATGTGGCCCGGGAGTACGAGGAGAGCCGTGCTCAGAAGCGCAAATACGAGGAGGTTGAAACCTTC
ACCGGCGAGGAGGACGAGATCAACATCATCGACGTGAGCTGCAAGCTATTCGCCTTTCTAAACAGCAACTGGGAGGAGC
GTGGTCGCGGCAGTCTGCGCTTAAACGACGCCAAGGACGGAAGGGGCAACTCGCGCGTGGTGTTCCGCACATCTGGCAA
TCTCCGCCTGCTGCTCAACACCAAAGTTTGGGCCGCCATGGTGGCGGAGCGGGCCAGCCAAAAGTCCCTACGTCTAACG
GCCATCGACAACTCTGGCGTTGTCAAGATCTTCCTGGCCATGGGTCGACCGGCGGACATTGCCCAGCTACACAAGGCGC
TCAGCGAACGGATTGCCAAGCGCAAGGTCTCACATCCCGAGGAGTGTTCCGTAGAGGAGGCGAAAAACGGCGTCGCCTC
TGAGGCAGCGGCCAGCTTGCAGCCGGAGTCGACGACCCACGATGACGATGATGAGGATGCTGCTCCCGGGCCGTCGGGT
GCCATTTCAGCTGAGGCGGACAGCTACGGTCCGAGTCCCAAGAAATTGATCGTCCAGCCCGATAGCAGCGCCGATGTAC
GTGTGCCGCCCGTTGAGGAGGGCGACGAGGATGCCGATGCCGAGGCCGAGGCCAAGGAGTCAACCGATCAGAAT
>CG10229-PA chr3R:1277927-1280966:-
TTACTGCGAGGTGGCAAGCAAAAGACATCCACTTGCGTAGGAATGACCGTAATGGCCAAAACTACGTTCGAAGAAATAT
GCGAGAATGCCAAATTAGCACGGGATATGGCTCTGACGGGCAACTACGACTCGGCCTGCATCTACTACGAGGGCCTTCA
GGGGCTGCTTGCTCGCCAACTAAAGGCCACCGCGGATCCGCTGCGCAAGGGCAAGTGGACCATGATCAACCAGCAGATT
AGCCAGGAACACGCCAAAATCAAGGCCCTTCAGAAAAGCTTACAAGACATCTCGCTGGACCTGCAGTCAACCAAATTTG
CTCACAAGCTGCGACACCAGCTCAGCGAAGAAAGCACCACCCGTAAAGATCCTTCCGCCTGGTTCAAACCGGACCCCGA
CATTTGGACGCCTCCGCCCAAGGACCCAGATGTGTGGGGTCCGCCGAAACCAGCACTCCCCACACAGGTTGTTGGCCGT
CGAGCTGCACCGAACAACCGCCGCACCACTCCGGCAACTCAAAACAGTCGCCCAAACAGTACAATCACACAGAGCACTG
CCAGAAACGGGCCGTCCTCTACACGCAACTCCCGCATCTCAACGTCCGCCGCAGCATCGAACAGCGGAGCACGCACGAC
CAACGGAAGAGCTGGCGGTCGCAAGTTGTCCACATCGAACACCAACGAGGCCAGGGACGACGACTCCACCGCTGCAGGC
ATCAATGGTGGAGCGGCCGGCGACGGAGAAAACGGCGAACCGCAGGCTGCCCAGGAGGACGAGCGCAAGTTTCAGCCCA
ATAACCACATCGAAGCAGAGCTAGTCGACATTCTTGAACGTGATATTCTTCAAAAGGATCCCAAAGTGCGCTGGAGCGA
CATTGCTGACCTGCACGACGCCAAGCGTTTGCTGGAGGAGGCTGTCGTGCTGCCAATGCTCATGCCGGACTACTTCAAG
GGTATCCGGCGACCTTGGAAGGGTGTGTTAATGGTGGGACCTCCAGGTACAGGCAAGACAATGCTCGCCAAGGCGGTGG
CAACCGAATGCGGAACAACCTTCTTCAACGTGAGCTCGGCCACGCTAACATCCAAGTACCGCGGTGAGTCAGAAAAGAT
GGTGCGGCTTCTGTTTGAGATGGCTAGGTTCTATGCGCCCAGCACAATTTTTATCGACGAGATCGACTCCCTGTGCTCT
CGCAGAGGATCGGAATCAGAGCACGAGGCCTCGCGACGAGTGAAGTCGGAGCTGCTGGTCCAAATGGACGGCGTGGGTG
GCGGAGAGGAACAGGCCAAGGTTGTGATGGTGCTGGCCGCCACCAACTTTCCCTGGGACATCGATGAAGCTCTTAGGCG
TCGTTTGGAAAAACGAATTTACATACCACTGCCATCGGATGAAGGTCGCGAGGCGCTGCTTAAGATTAATCTCCGCGAG
GTTAAGGTGGATGATAGCGTTGATCTTACCTACGTAGCCAATGAGCTGAAAGGCTATTCCGGAGCTGACATCACAAACG
TGTGCAGGGAGGCCAGCATGATGTCGATGCGGAGAAAGATTGCGGGACTCACACCAGAGCAGATTCGGCAGCTGGCTAC
GGAAGAGGTGGATTTGCCCGTCTCCAACAAGGATTTTAACGAGGCCATGAGTCGCTGCAACAAAAGCGTGTCCCGGGCG
GACTTGGACAAATACGAAAAGTGGATGAAGGAGTTTGGATCATCA
>CG10230-PA chr3R:21254821-21256138:-
ATGTCCAATCCTCAGCCGAATGTCACCGCTTATCTGGCGACCCAGAAGAAGACCACCAACAAAGAGCTCGCCGCCGAAT
GGACGCTCATCGAGGAGCTCTACAATGAAAAACTGTGGAATGAGCTGACCATCAAACTGGTGACCTTTGTGCGCCACGA
ATCCTTGCAGGACGAATCGGCACTGCTGCAGCTCTACCAGAACTTCCTGTCCACCTTCGAGACCAAAATAAACCCCTAT
GGCCTCATCCAGATCCTTGAAGTGGTGGTGGACAACATCGGTGATAAGAAGGAGGCCATCGAATTCTTGGAGAAGATGA
AGGACAAGGTGAAGATCTGCGATGAAGCCGTTTGGTATCTGCAGGTGATGCAGGGCAATCTCTACCTCAGCAACCTGAA
CGATCTGAATGCCACCAAGAAGATCATCGAGGAACTGCGTGATGTGCTGGAGGAAGCCGGCAATGTGACGCCCGTCCAC
GGCAAATACTACATGCTGGCATCCCAGTATTACCGGCGAGTAGGCAAGCATAGCGACTACTACCGATGTGGCCTACAAT
TTCTGGGCTGCTCATTGGATGAGTACCCTCGTGATCAGTGGGCCCAGCAGGCATTCTTCTTGGGTCTGGCTGCTCTCCT
GGGCGATGGTGTTTACAATATAGGCGAATTGCTGGCACATCCCATCCTGGAGTCGCTAAAGGGCACGGAAAATGAGTGG
CTAATGGAGCTTCTTAAAGCCTTTAACACGGGCGATATTAACAAGTTTAATGATATGAAGAAAATCTGGTCTAAGATTC
CCGATTTGGCTGCCCAGGAGGTCAAGTTGCGCCAGAAGATCTCCCTCCTCTGCCTCATGGAGATGACCTTCAAACGCAC
AGCCATCGAGCGGGCCATCACCTTCACGGACATCGCGCAAGAGACCAAACTGCCCGCCAAGGAAGTGGAACTGCTTATC
ATGAAGGCTCTGGCCTTGGACCTCGTCCGCGGCGAGATCGATCAAGTGGCTGGAGTGGTGAACATGTCGTGGGTGCAAC
CACGCGTCCTTAACCGTAGTCAGATTGTCGGCATGGCCAGCACTTTGGACACATGGATGGGCGCCATAACGAACATGGA
GAAACTGATGGAGAATCGTGCCGCCGAAATTCTCACCAAT
>CG10230-PB chr3R:21254821-21256138:-
ATGTCCAATCCTCAGCCGAATGTCACCGCTTATCTGGCGACCCAGAAGAAGACCACCAACAAAGAGCTCGCCGCCGAAT
GGACGCTCATCGAGGAGCTCTACAATGAAAAACTGTGGAATGAGCTGACCATCAAACTGGTGACCTTTGTGCGCCACGA
ATCCTTGCAGGACGAATCGGCACTGCTGCAGCTCTACCAGAACTTCCTGTCCACCTTCGAGACCAAAATAAACCCCTAT
GGCCTCATCCAGATCCTTGAAGTGGTGGTGGACAACATCGGTGATAAGAAGGAGGCCATCGAATTCTTGGAGAAGATGA
AGGACAAGGTGAAGATCTGCGATGAAGCCGTTTGGTATCTGCAGGTGATGCAGGGCAATCTCTACCTCAGCAACCTGAA
CGATCTGAATGCCACCAAGAAGATCATCGAGGAACTGCGTGATGTGCTGGAGGAAGCCGGCAATGTGACGCCCGTCCAC
GGCAAATACTACATGCTGGCATCCCAGTATTACCGGCGAGTAGGCAAGCATAGCGACTACTACCGATGTGGCCTACAAT
TTCTGGGCTGCTCATTGGATGAGTACCCTCGTGATCAGTGGGCCCAGCAGGCATTCTTCTTGGGTCTGGCTGCTCTCCT
GGGCGATGGTGTTTACAATATAGGCGAATTGCTGGCACATCCCATCCTGGAGTCGCTAAAGGGCACGGAAAATGAGTGG
CTAATGGAGCTTCTTAAAGCCTTTAACACGGGCGATATTAACAAGTTTAATGATATGAAGAAAATCTGGTCTAAGATTC
CCGATTTGGCTGCCCAGGAGGTCAAGTTGCGCCAGAAGATCTCCCTCCTCTGCCTCATGGAGATGACCTTCAAACGCAC
AGCCATCGAGCGGGCCATCACCTTCACGGACATCGCGCAAGAGACCAAACTGCCCGCCAAGGAAGTGGAACTGCTTATC
ATGAAGGCTCTGGCCTTGGACCTCGTCCGCGGCGAGATCGATCAAGTGGCTGGAGTGGTGAACATGTCGTGGGTGCAAC
CACGCGTCCTTAACCGTAGTCAGATTGTCGGCATGGCCAGCACTTTGGACACATGGATGGGCGCCATAACGAACATGGA
GAAACTGATGGAGAATCGTGCCGCCGAAATTCTCACCAAT
>CG10232-PA chr3R:21239168-21240131:-
GGGCCCAATTCAGTTGGTGACAGATGGTGTGCCATCGATACCAGAAAGGAAGATTTGGGGGAGCGCTTCTACACCTGCT
GCCCTGAACCAGGTAACGTTCTGCCATCTTCCTGTGGACAAGCCCCTCTAGAGTACCGAATGGGAAAAGGCAGAGAGGC
TAAGCAAAACCAATATCCTTGGATGGCCATGCTTATCTACGAGAATACCACACTTCCATATCCAAACAGCATGACCGTC
TGTGGGGGCTCCCTGATCAACTCACGCTACGTGGTGACCGCTGCCCACTGTGTGGTCAAGATTTACAGTGTGAGAGACG
ACTTGGTGCTCAAGAAAGTGCGGCTGGGCGAGCATGATACCAACACCAATCCAGATTGCAATGGGGAACAATGCGCTGC
TCCCTTTGTGGAGATCGACCTGGAGTTTTTTAATGTGCATAATGCCTACTCTAACAACCCGGAGCTTAAAAACGATATC
GCCTTGATTCGCCTAAAAGTGCCAGTTCGGTATACCAGGGAGGTTCAACCGATTTGTCTGCCGAAAGATCCCATCCCCT
TATATAATAAACCATTGGAAATCGCTGGTTGGGGTCAAATGGAAAACGGACAACCTAGTCAGGTGTTGTTGCACAGCAC
CGTTTTTGAAAACAGGTACTACTGCCAAAAAGTGATATCGATCTTTCGCGACGATACACAAATCTGCGCAGGCGGCCAC
AGTGGAGAAAACACCTGTCAGGGCGATTCCGGAGGTCCTTTGATGGTAACCCTTCATAACCGTGGCAACGAGGAATTCG
TATATCTGGCCGGGATCGTTTCATATGGATATGGGCCTTGTGGTGGAGATGCAGGTGGCTTCACAAAGACTGGAGCGTT
TTTCAAATGGATAGCAGCAAACTTGAAGCCT
>CG10234-PA chr2R:5973039-5974342:-
ATGCTTAGGAAATTGCTAAAGATGTGGATTCTGCTGCGACCCACCCACTGGCTGATCCTGATAGCCCTGTGCGCAGTCA
CCTGTGCAGGTTACTGGTTGCTTTGGTCAGAGATTCGCCTGGAACATGCCTTCAAGCCGCTGTCCAAACTGGGCGATTC
CCTTACCCCAGATCAGCATGCCTCGTCCACCACCGATGACTTCGATTTCGAGGAGCACCTGGTGGTGCTTTACAATCGC
GTTCCGAAAACAGGATCCACCAGTTTTGTCAACATAGCATACGATCTCTGCAAGCCCAACAAATTCCATGTGCTGCACA
TTAATGTTACTGCCAACATGCACGTCCTCTCGCTCCCCAATCAAATCCAATTCGTGCGCAATGTTTCCAGGTGGCACGA
GATGAAGCCAGCTTTGTATCACGGCCACATGGCCTTTTTAGACTTCTCAAAATTCCAAATCGCCCACAAGCCCATCTAC
ATAAATTTAGTGCGCAAACCTCTCGACAGACTTGTCTCCTACTATTACTTTCTACGCTTTGGCGACAACTACCGACCGA
ATTTAGTTCGCAAGAAGGCGGGCAATAAAATTGTAGGTAGTGAACCGAGGGATGGTCTTTTTTTTAACCGAAATCCTTA
CACTTTTTTGCAGACCTTCGATGCGTGCGTGGTGCAGAAGCAACCCGACTGTGATCCCAAAAACATGTGGCTGCAGATA
CCTTTTTTCTGTGGCCATGCAGCCGAGTGTTGGGAGCCCGGCAGCAGTTGGGCCTTGGACCAGGCCAAGCGCAATCTAG
TCAACGAATACTTCCTAGTCGGAGTCACTGAGCAGATGTACGAGTTTGTGGATTTGCTAGAGAGATCCCTCCCAAGAAT
ATTTCACGGCTTTCGGGAGCACTATCATAACTCAAACAAATCTCATCTGCGGGTGACATCTTCCAAGCTGCCGCCGAGC
GAATCGACAATTAAAGCCATACAAAAGACAAAAATCTGGCAAATGGAAAACGATCTGTACGAGTTCGCACTGAACCAAT
TTGAATTCAACAAGAGGAAGCTCATGCAGCCAGACAACAAGCATGTGCAGAAGTTCATGTACGAGAAGATTCGGCCCAA
A
>CG10236-PA chr3L:6891487-6905211:-
ATGGGGCACGGAGTGGCCTCCATTGGGGCTCTGCTGGTGATCCTGGCCATCTCATATTGCCAGGCGGAGCTGACGCCGC
CATATTTCAATTTGGCCACGGGCAGGAAGATTTATGCCACAGCTACGTGTGGCCAGGATACGGATGGACCCGAGCTCTA
CTGTAAGCTCGTGGGAGCCAATACGGAACACGATCATATTGACTACTCAGTTATCCAGGGACAGGTTTGCGATTACTGC
GATCCCTCGGTGCCGGAGAGGAACCATCCGCCAGAGAACGCGATCGATGGCACCGAGGCCTGGTGGCAGAGTCCTCCGT
TGTCCAGGGGCATGAAATTCAATGAAGTCAATTTGACCATCAACTTCGAACAGGAATTCCATGTGGCCTATTTGTTCAT
CCGCATGGGCAACTCCCCTCGTCCGGGTCTCTGGACGCTGGAGAAGTCCACTGATTATGGCAAGACCTGGACCCCTTGG
CAGCACTTTTCCGATACTCCCGCCGATTGTGAGACGTACTTTGGCAAGGACACCTACAAGCCAATTACCCGCGACGACG
ACGTCATCTGCACCACTGAGTACTCAAAGATTGTGCCGCTGGAGAACGGCGAGATTCCCGTGATGCTGCTAAATGAGCG
ACCCAGCTCTACCAACTACTTCAACTCTACGGTGCTGCAGGAATGGACTCGTGCCACCAACGTCAGGATTCGTCTGCTT
CGTACCAAGAATCTTCTGGGACATCTGATGTCTGTGGCTCGACAAGATCCCACGGTCACGCGTCGCTACTTCTACTCGA
TCAAGGACATCTCGATCGGAGGAAGGTGCATGTGCAACGGACACGCAGACACCTGTGACGTCAAGGATCCAAAGAGTCC
AGTCCGCATTCTCGCTTGCCGTTGCCAGCATCACACATGCGGCATCCAGTGTAACGAGTGCTGTCCAGGATTCGAGCAG
AAAAAGTGGCGCCAAAACACCAATGCCCGGCCCTTCAACTGCGAACCCTGCAACTGTCATGGCCACAGCAACGAGTGCA
AGTACGATGAGGAAGTGAACCGCAAAGGACTGTCCCTGGACATTCACGGACACTACGATGGTGGTGGTGTTTGCCAGAA
TTGTCAACACAACACCGTGGGAATTAACTGCAACAAGTGCAAACCAAAATACTACAGACCCAAGGGCAAGCACTGGAAC
GAGACCGATGTCTGCAGCCCATGTCAATGCGACAACTTCTTCTCCACCGGACACTGCGAGGAAGAGACCGGAAACTGTG
AGTGCCGTGCTGCCTTCCAGCCACCAAGCTGCGACTCCTGCGCCTACGGATACTATGGCTACCCCAATTGCCGAGAGTG
CGAGTGTAACTTGAACGGAACCAATGGCTACCACTGCGAGGCGGAAAGCGGACAGCAGTGTCCGTGCAAGATCAACTTT
GCGGGCGCCTACTGTAAGCAGTGCGCCGAAGGATACTACGGATTCCCCGAGTGCAAGGCATGCGAGTGCAACAAGATCG
GCTCGATTACCAACGACTGCAATGTGACAACTGGAGAGTGCAAGTGCTTGACCAATTTTGGAGGCGACAACTGCGAGCG
CTGCAAGCACGGATACTTCAACTACCCCACTTGCTCATACTGCGACTGCGACAACCAGGGCACGGAGTCCGAGATCTGC
AACAAGCAGTCTGGCCAGTGCATCTGCCGTGAGGGCTTTGGGGGTCCCAGATGTGATCAGTGCTTGCCAGGATTCTACA
ACTATCCGGACTGCAAGCCCTGCAACTGCTCCAGCACTGGTAGTTCGGCGATCACCTGCGACAACACCGGCAAATGTAA
CTGCCTCAACAACTTTGCCGGAAAACAGTGCACGCTCTGTACTGCCGGATACTATAGCTATCCCGATTGTCTACCTTGT
CACTGTGACTCTTACGGGTCTCAGGGAGTGTCCTGTAATGCGGATGGCCAGTGTCTGTGTCAGCCGAACTTCGACGGAC
GTCAGTGCGATTCGTGTAAGGAGGGCTTTTACAACTTCCCCAGCTGCGAGGACTGCAACTGTGATCCTGCGGGAGTGAT
CGATAAGTTCGCCGGATGCGGATCGGTGCCCGTTGGTGAGCTGTGCAAGTGCAAGGAGCGAGTGACGGGCAGGATTTGC
AATGAGTGCAAGCCATTGTACTGGAACCTGAACATTAGCAATACGGAGGGATGTGAGATTTGCGATTGTTGGACAGATG
GTACTATATCCGCCCTGGACACCTGTACCTCCAAGTCCGGGCAGTGTCCCTGCAAGCCGCATACTCAGGGCAGGCGCTG
CCAGGAGTGTCGAGATGGAACCTTCGATCTGGACAGTGCCTCGCTGTTTGGCTGCAAGGATTGCAGTTGCGATGTGGGC
GGCTCGTGGCAAAGTGTTTGCGACAAGGTCAGCGGCCAGTGCAAGTGTCATCCCAGGATTACGGGTCTGGCATGTACCC
AGCCACTGACCACCCACTTCTTCCCAACGCTGCATCAGTTCCAGTACGAGTACGAGGATGGAACACTCCCATCGAGCAC
TCAGGTGCGATATGATTACGATGAGGCGGCATTCCCCGGATTTAGCAGCAAGGGCTATGTAGTGTTCAACGCTATTCAG
AACGATGTTCGCAACGAAGTCAATGTCTTTAAGTCATCGCTGTACCGGATTGTGCTTCGATATGTGAATCCTAATGCCG
AGAATATCACTGCCACCATTTCGGTCACCTCGGACAATCCTTTGGAGGTGGATCAGCACGTAAAGGTACTACTGCAACC
CACATCGGAACCGCAGTTTGTCACTGTTGCTGGGCCCTTGGGAGTGAAACCCTCAGCCATTGTTTTGGATCCGGGTCGT
TATGTCTTTACCACCAAGGCCAACAAAAATGTGATGCTTGATTACTTTGTCCTGCTACCCGCTGCTTACTACGAAGCCG
GAATTCTAACACGTCACATCTCGAATCCCTGTGAACTGGGCAACATGGAGTTGTGCCGTCACTACAAGTACGCCTCTGT
CGAGGTGTTCTCACCAGCAACAACTCCATTCGTCATCGGTGAAAACTCCAAGCCGACTAATCCCGTCGAGGTGTACACT
GATCCGGAGCACCTTCAGATTGTCAGTCATGTTGGCGATATTCCCGTACTGAGCGGATCCCAAAAAGAGCTGCATTACA
TCGTGGATGTGCCACGAAGTGGCAAATATATCTTCGTGATTGACTATATCAGCGACAGGAACTATCCCGACAGTTACTA
CATCAACTTAAAACTGAAAGATAGTCCAGATTCCGAGACATCCGTGCTGTTATATCCATGCTTATACTCCACTATTTGC
CGAACATCAGTCAATGAGGATGGTATGGAGAAGTCCTTTTACATTAACAAGGACGACTTGCAGCCAGTCATCATCTCTG
CTGACATCGACGACGGTTCCCGTTTCCCGATTATCTCGGTGACCGCCATTCCAGTCGAGCAATGGTCAATTGACTACAT
CAACCCCAGTCCCGTCTGTGTGATCCATGATCAGCAATGCGCCACGCCGAAGTTCCGTTCCGTGCCCGATTCCAAGAAG
ATCGAGTTCGAAACTGATCACGAGGACCGCATTGCCACCAACAAACCGCCATATGCCTCACTCGATGAACGAGTTAAGC
TGGTTCACTTAGACAGTCTGAATGAGGGAACCATCGTGATTGAGTCAAAGGTTGATGCGACAAAACCGAATCTATTTGT
GATCCTCGTGAAGTACTACCAACCGAGCCATCCCAAATACCAGGTGTACTACACTTTGACGGCGGGCAAGAATCAGTAT
GATGGCAAGTTCGACATTCAGCACTGCCCTTCGAGTTCCGGATGCCGCGGTGTGATTCGCCCCGCCGGCGAGGGCTCAT
TTGAGATTGACGACGAGTTTAAGTTCACGATTACAACCGATCGATCCCAGAGTGTTTGGCTCGACTACCTGGTGGTGGT
GCCTCTGACACAGTACAATGATGATCTACTGGTGGAGGAGACCTTTGACCAGACCAAGGAGTTCATTCAGAACTGCGGC
CACGACCACTTCCACATTACGCACAATGCTAGTGACTTCTGTAAGAAATCCGTTTTCTCTCTAACCGCCGACTACAATA
GTGGAGCACTGCCCTGCAATTGCGACTACGCCGGTTCCACGAGCTTCGAGTGTCATCCGTTTGGAGGCCAGTGTCAGTG
CAAACCGAATGTGATTGAGAGAACGTGCGGAGCCTGCCGCAGCAGATACTACGGATTCCCCGACTGCAAGCCATGCAAG
TGTCCCAATAGCGCCATGTGCGAGCCCTCCACCGGCGAGTGCATGTGCCCGCCCAATGTCATTGGAGATCTGTGCGAGA
AGTGCGCCCCCAACACTTACGGATTCCATCAGGTGATTGGCTGCGAAGAGTGCGCATGCAACCCCATGGGCATTGCCAA
TGGAAACGCCCAGTGCGATCTGTTCAATGGAACCTGCAGTTGCCGCGAAAATATCGAGGGCAGGGCCTGTGATGTATGC
ACCAATGGATACTTTAACTTCCCGCACTGCGAGCAGTGCAGTTGCCACAGGCCAGGCACCGAACTGGAGGTGTGTGACA
AGGTCGATGGCGAATGCTTTTGCAAGAAGAATGTGGTTGGCAGGGATTGTGACCAGTGTGACGATGGAACGTACAATCT
GCAGGAGTCGAATCCGGAGGGTTGCACCACCTGCTTCTGCTTTGGCAAGTCTTCACGCTGCGACAGTGCTTATCTTCGA
GTTTACAATGTGAGCATGCTTAAGGATATACTCATCAGTACTCCTGAATTCCGCGAGGAGAGCATCAAGTTTGAGATCT
GGCCCGTGACGGATGAACTTCTTGTAAATGAGACCACGATGAAGGCAGATTTTACTTTGCGAGAGGTCAACGATGAACG
ACCTGCGTACTTTGGAGTCCTGGACCGTCTGCTTAACCAAAATAATCACATCACTGCTTATGGCGGAGATTTGGCTTAT
ACTTTACACTTCACTTCTGGCTTTGATGGCAAATACATTGTGGCTCCGGATGTCATTTTGTTCAGTGAACACAATGTCC
TGGTGCATACGAGTTATGAGCAGCCCAGCAGAAATGAACCATTCACCAATCGCGTCAATATAGTGGAATCGAATTTCCA
AACCGTTTCCGGAAAACCAGTTTCCCGAGCTGATTTTATGATGGTTCTGCGGGATCTAAAAATGATCTTCATCAGAGCC
AACTATTGGGAACAGACCTTGGTGACCCACTTGGCCGATGTCTATCTAACCCTAGCCGATGAGGATGAGGAAGGCACTA
GCTATAACCAATTCCTGGCCGTGGAGCGCTGCTCCTGCCCACCTGGTTACTCCGGACTATCGTGCGAGGACTGCGCCCC
GGGCTACTATCGAGATCCCAGTGGACCTTATGGTGGTTACTGCATTCCCTGCGAGTGCAATGGCCATTCGGAGACCTGC
GATTGTGCTACCGGAATCTGTACGAAGTGCCAGCATGGAACTAAGGGTGATCACTGTGAGGAGTGTGTGTCCGGCTACT
ATGGAAACGCCACGAATGGAACACCGGGAGATTGTATGATCTGCGCGTGCCCTCTGCCATTTGACTCGAACAACTTTGC
CGACAGTTGCGAAATCTCCGAGAGCGGAGACCAAATCCATTGTGAGTGCAAACCCGGATACACCGGTCCACGTTGTGAA
TCTTGCGCCAATGGATTCTACGGACAGCCAGAGAACTTGGGAGAGGTGTGCAAGCCGTGCGAGTGTTCCGGTAACATTA
ATCCGGAGGATCAGGGATCTTGCGACACCAGGACCGGTGAATGTCTGCGCTGCTTGAATAACACCTTCGGAGCTGCCTG
TAATCTGTGTGCACCTGGCTTCTACGGCGATGCCATCAAGCTAAAGAACTGCCAGAGCTGTGACTGCGATGATCTGGGC
ACCCAGGAGTGCGATCCCTATGTGGGCGTCTGCACCTGTCACGAGAACGTCATTGGCGAGCGTTGCGATCGCTGCAAGC
CGGATCACTATGGATTCGAGTCGGGTGTTGGCTGCCGAGCCTGCGACTGCGGTGCTGCCTCCAATTCGACGCAGTGCGA
TCCGCACACTGGTCACTGTGCCTGCAAGTCGGGAGTGACAGGACGACAATGCGATCGATGCGCCGTAGACCATTGGAAA
TACGAACAGGACGGGTGCACGCCGTGCAATTGCAATCAGGGATACTCTCGAGGATTCGGTTGCAATCCCAACACCGGCA
AGTGCCAGTGTTTGCCTGGAGTAATTGGAGATAGATGCGACGCTTGCCCGAATCGATGGGTACTGATCAAGGATGAGGG
CTGCCAGGAGTGCAACAACTGTCACCACGCCCTGTTGGATGTCACTGATCGAATGCGCTATCAGATCGATAGTGTCCTT
GAGGATTTCAACAGTGTAACCCTGGCCTTCTTCACCAGTCAAAAATTAAACTATTACGACCAGTTGGCCGATGAACTGG
AGCCCAAGGTTAAGCTACTGGATCCCAACAGTGTGGACCTGAATCCATCCAAAAAGGCCAACAGCGAATTGGAATCAGA
TGCCAAGTCCTATGCCAAACAGGTAAACCAAACCCTGGCCAACGCCTTGGATATCCGTGAGCGATCGAGCACCACCTTG
GGTAACATAACAGTGGCTTATGATGAGGCGGTCAAGAGTGCCGACCAGGCCAAGGAGGCCATCGCTTCGGTAGAAGCTC
TATCCAAGAATCTTGAGGCGGCAGCAAGCACAAAGATTGATGCTGCTCTAGAGCAAGCCCAACACATTTTGGGACAAAT
CAACGGAACAAGTATTGAACTTACACCCAATGAAGAAGTTTTGAAAAAGGCCAGAAAACTCTATGAGGAAGTGAACACT
CTCGTTTCGCCCATCAAGGAGCAAAACAAGAGCCTCAATGTACTCAAGAATGATATCGGAGAATTTAGTGACCATCTGG
AGGATCTTTTCAACTGGAGCGAGGACTCCCACGCCAAGTCCGCCGACGTCGAGCGCAGGAATGTGGCCAACCAGAAGGC
CTTTAACAACTCCAAATTCGATACCGTTTCGGAGCAAAAGCTACAGGCAGAGAAGAACATCAATGATGCGGGCAATTTC
CTCATCAATGGCGATCTGACGCTCAGTCAAATCAATCAGAAGTTGGATAGCTTGAGAGATGCTCTCACTGAGCTCAATG
CGGTCAACAAAAATGTGGACGAAGAATTACCCGTGAGAGAGGAGCAGCACAAGGAGGCGGATGCCCTGACCGATCAGGC
CGAACAGAAGGCGGCCGAACTGGCCATCAAGGCACAGGATCTGGCTGCACAATACACGGATATGACCGCCAGTGCGGAG
CCGGCCATTAAGGCGGCCACTGCCTACTCGGGAATCGTTGAGGCCGTTGAAGCTGCCCAAAAATTCAGCCAGGATGCCA
TTTCTGCAGCCGGAAATGCCACCGATAAGACAGATGGCATTGAAGGCAGAGCTCATCTTGCCGACACTGATTCTACCAA
TCTTCTCCAGAAAGCCCGCCAGTCTCTGCAGAAAGTGCAAGATGACCTGGAGCCACGTCTGAACGCGTCGGCTGGCAAG
GTGCAGCAAATCTCAGATTTGAACACTGCCACCAAGAACCAGTTGTCGGATATTGACGTTCTGATCGATCAACTGCCAG
CTGAGTCTCAGAGGGATATGTGGAAGAACTCGAATGCCAATGCCAGTGATGCCCTGGAGATCCTAAAGAACGTACTTGA
GATACTGGAACCAGTGAGTGTCCAAACGCCAAAGGAACTCGAAAAGGCGCATGGCATCAATAGGGATTTGGATCTGACC
AATAAGGACGTATCTCAAGCTAACAAACAGTTGGATGACGTTGAAGGATCCGTGTCGAAACTAAACGAACTGGCCGAGG
ATATCGAGGAACAGCAGCACCGAGTGGGCACTCAGAGCCGCCAGTTGGGCCAGGAAATTGAGAATTTGAAGGCCCAAGT
GGAGGCCGCACGCCAGTTGGCCAACAGCATCAAGGTGGGCGTCAATTTCAAGCCAAGCACGATCCTGGAGCTGAAGACA
CCAGAAAAGACCAAGCTGCTGGCCACTCGCACCAATCTATCGACCTACTTCCGCACCACCGAGCCATCCGGTTTCCTCT
TATATCTGGGCAATGACAACAAGACCGCCCAGAAGAACAACGACTTCGTGGCCGTTGAGATTGTGAATGGCTATCCAAT
TCTCACTATTGATTTGGGCAATGGTCCGGAACGCATCACCAGCGATAAGTACGTGGCAGATGGCCGCTGGTATCAGGCT
GTTGTGGATCGCATGGGTCCGAATGCCAAGCTCACAATTAGGGAGGAATTACCCAATGGTGATGTGGCTGAGCACAGCA
[truncated: 24,044,258 more chars]
