# Supplementary material for: Widespread Discordance of Gene Trees with Species Tree in Drosophila: Evidence for Incomplete Lineage Sorting
Source: PLoS Genet. 2006 Oct 27;2(10):e173. doi: 10.1371/journal.pgen.0020173 (PMC1626107; doi:10.1371/journal.pgen.0020173)
Supplement: Dataset S15 — (5.8 MB ZIP) [file pgen.0020173.sd015.zip › ananassae.orthologs.cdna.fasta]

>CG10000-PA scaffold_13340:17381518-17384140:-
AACGAAAATGTAGACGTGGACCTTTTGAACGCCTGGAATGCGATTGTCTCTCACTCTCCGCAGTATCCAGAAGGGTTTT
TCCAATACAGTCTTCACATAAGTGACAGTTTGGGGGCTTTTAGAGGATTGCCAACAACCAGTCATGAAAGTTGCAATTT
TCGTAGCTACACCCTGCCCGAATCCTCCCAGGCAAAAGTGAGTGTTGTGATCAGCTTCCACAATGAAGCCCGCTCTATG
CTGCTACGGACTATTGTGTCCCTGATAAGACGCACCCCGGAGGAGTACTTGCACGAGCTAATCATCGTGGACGACAAGA
GCCAAGACGCGACTTTGCTGGATGACCTCAAGCGGTGGCTGGGTCGCGTTTTCGCCACACAGAGTCGCCTCGGTCTCAT
CTTCCTGACCAACCAGGAACGCCGGGGTCTGATTTGGTCGCGCAACAGGGGCGCTATCCTCGCCAGTGGCCATTACATC
CTCTTCCTAGACAGTCATTGCGAGGTGAACGATGGGTGGTTGAAGCCCCTGCTGGAGAGGCTGGCGTTGAACCCCCACA
TGGCGGTCAGCCCTCTCCTGGATCTCATTGACCCGGAGACCCTGAGCTACCGGAGGGGCAATGAGATGCTGAAGGGTGG
CTTCGACTGGTCCCTGCACTTCCACTGGCTAAAACGACGGCTGGGAAGAAAAGAGCGCCCGGAGGCGCCCTACAAAAGT
CCATCCTTTTCTGGAGGTGTCCTGATGATATCACGCGAATGGTTTCTCAAGCTCAAATTCTTCAATCCTAATCTTAAGA
TCTGGGGCGGCGAGTCCATCGAGCTGGCCATTAAATTGTGGCTTTGCGGCGGACAAATTGAGATCGTGCCCTGCAGTCG
AATTGGACATATCTTTCGTCGCTTCCATGCCTTTGAGTTTCCGTCGGAGAGGGACTTTACGGAACTGAACAGTCCGGAG
AGGAGCTCCGCCCAATCCACCTACTTGCACAACTCAAAAATCATAGCCGAGTCCTGGCTGGACGAGTACAAAAATATGT
TCTACGCACTGAAGCCAGCGGCCAAGGGAATTCCATTGAATGACACCACCACTGAAGAGTTGCAGCAGTTCAAGCACGA
GAGGGACTGTCATCGCTTCCAATGGTATTTGTGGAATGTCAGCCCCGAACTAAGGTTTAACCTCGAAAAGCTATCTGCC
ACGGGAACTTTGCAAAACGAGGATCGTTGCCTGTACGCTAGGAACCAAAAGGATTCAAAGAAAGGTCGCCAGCTGATCC
TTAACAGCTGCTACAGCAAGGACATTACGCAGTGGAGCCTATGGAGTACCGGGCAACTGAGCACCCAAAGGGAACTTTG
CCTGGGGGTGGGACTTGGACGTCGTCTCAGCTTGGAGCCATGTGCCCGAACCGAGACCCTCAGGCAGGCCCAGCAATGG
GTGCGAACGGGCACTCACCTGATGCATACTGCAACGCACCTGTGCCTAGATAATCCGATCAAGGACCAACTGGAGTTGA
ACCCCTGCCGCTCCCAAGCAGTATCGCAGTCCTTTCAATTTGCATTGGAAATGGAGAGGCAAACA
>CG10001-PA scaffold_13340:17369467-17375973:-
ATGGACAACACAACGCTGGCAACCTCTGAGCTACTGGCCACCATGGCCACCTACGACGACAACTTCACGTCCTTCTTCT
CCGAAGAGGAGCGTCAGGCCATCGAGGGCACCCTTATCTGGCTGGTGCCGTTCTTCTTTGGAATTATCGCCTTGACAGG
ATTCTTCGGCAACCTACTGGTCATCCTGGTGGTGGTCTTCAACAAGAACATGCGCTCCACCACCAACCTGATGATCGTT
AACCTGGCGGTGGCCGATCTGCTGTTCGTCATCTTCTGCATTCCCTTCACCGCCACCGACTACGTGACCAAGGTCTGGC
CCTTTGGCCTGTTCTGGTGCCGCAGTGTCCAGTACCTGATCGTGGTGACGGCCTTTGCCTCGATCTACACCTTGGTGCT
GATGTCCATCGACCGGTTTCTGGCAGTGGTCCATCCCATTCGATCGCGGATGATGCGGACGGAGAACATCACCATGATC
GCCATCGTGACCCTTTGGGCGGTCATACTGGTCGTCTCGACACCAGTGGGCTTCGTCAACGACATGGTGGTATCGTATG
ACAACAAGACGAATATCACCTATGTCCTGTGCACCTTCGATGCAGGCAACGAGCTGCTTAGCCCACGCTCCTTCCAGAT
ATCCTTCTTCGTCAGCTCCTACCTGCTGCCGCTGATGATCATCAGTGGGCTGTACGTTCGTATGATAATGCGCCTGTGG
CACCAGGGCAGCGGGGTTCGCATGTCCAAGGAGTCGCAGCGAGGTCGCAAGCGGGTCACCCGCCTGGTCGTCGTAGTGG
TCATCGCCTTTGCCTCTCTTTGGCTTCCAGTTCAGTTGATTTTACTGCTGAAGGCACTTAATCTGTACCAGGCCGATAC
CCTGTTCAAAGTCATCCTGCAAATCAGTGCCCAGACCCTGGCCTACAGCAGTTCCTGCATCAATCCGCTTCTCTACGCC
TTCCTCTCCGACAATTTCCGGAAGGCCTTCTACAAGGCCATTAACTGTTCGTCACGATATCAGAACTACACATCTGATT
TGCCGCCTCCACGCAAGACGTCCTGCGCCAGGACCTCCACCACAGGACTC
>CG10002-PA scaffold_13340:17212762-17214234:-
ATGCAGAAGCTCTACGCGGAGCCGCCGCCCAGCAGCGCTCCGGTGAGCATGGCCACCGCCGGAGGCCCTGCGTCTGGCG
GCGGTGGTGGGGGTGGACCTGGTGGTGGAGGACCTCCACCGCCCAGCAACAACAATCCGAATCCCACAACGAATGGCGG
CAGTATGAGTCCGCTAGCCAGATCTGCTTACACAATGAACAGCATGGGTCTGCCGGTGGGCGGCATGTCGTCCGTATCT
CCTCAAGCGGCGGCCACCTTCGGATCCAGCGTCCTGGACTCTGCAGCGGCGGTGGCCAGCATGAGCGGCAGCATGGGAG
CCGCGGCGATGAACTCGATGGGCGGCAACTGCATGACTCCCAGTTCGATGAGCTACGCCAGCATGGGATCCCCACTGGG
CAACATGGGCGGATGCATGGCCATGTCGGCGGCCAGTATGTCGGCGGCGGGACTGAGTGGCACATACGGCTCCATGCCA
CCTGGATCGCGGGACATGGAGACAGGATCCCCGAACTCTTTGGGCAGATCCCGCGTGGACAAGCCCACCACCTACCGTA
GAAGTTATACGCATGCCAAACCGCCGTATAGTTATATCTCTCTGATCACGATGGCTATCCAAAACAACCCGACGCGAAT
GCTGACACTGTCCGAGATCTACCAGTTCATCATGGACCTGTTTCCCTTCTACAGACAGAACCAGCAGCGCTGGCAAAAC
TCCATCCGCCATTCTCTTAGCTTTAACGATTGTTTTGTAAAGATCCCAAGGACGCCGGATAAGCCGGGCAAGGGATCCT
TTTGGACATTGCATCCGGACTCCGGGAACATGTTCGAAAATGGTTGCTATCTCCGGCGGCAAAAGCGTTTCAAGGATGA
AAAGAAGGAGGCCATTCGACAGCTTCACAAGAGTCCGTCGCACAGCAGCTTGGAGGCGACCAGTCCGGGCAAGAAGGAC
CACGAAGATTCGCACCACATGCACCACCACCACCACAGTCGGCTGGACCACCATCAGCACCACAAGGAGGCGGGCGGAG
CATCGATTGCCGGAGTGAATGTGCTGAGCGCAGCGCATAGCAAGGATGCGGAAGCCCTGGCCATGTTGCACGCCAATGC
AGAGCTGTGCCTCAGCCAGCAGCCGCAGCATGTGCCCACGCACCATCACCACCAGCACCACCAGTTGCAGCAGGAGGAG
TTGTCAGCGATGATGGCCAATCGATGCCATCCGTCACTGATCAGCGACTATCACTCCTCGATGCACCCGCTGAAGCAGG
AGCCCTCCGGCTACACGCCTTCCAGCCACCCGTTCTCCATCAACCGCCTCCTTCCCACGGAGTCGAAGGCGGACATCAA
GATGTACGACATGAGCCAGTACGCCGGCTACAACGCCCTCAGCCCGCTGACCAACTCACATGCTGCCTTAGGCCAGGAC
TCCTACTACCAGAGTCTCGGCTATCACGCGCCCGCCGGCACCACGAGCTTG
>CG10005-PA scaffold_12911:2621475-2623553:+
ATGTCTGGATTACAGAATGGCTTTATGCTTTTGTTCGCCTGCAGTTTACTGCTCGCTGCTTACGTGTCGGCCAATAAGC
AGCAAAAACAACAGAATCAAGAAATCTGGGAACAAGACCTTTCGGACACCTTTAAAATTGAGGGCAGCGATCAGGGCAT
TCAAAAGGTGAACCTTAAGTGCGGAGCCAACTCCATGAACGTAGTATTGGAGACGGAAAAGCCGTTCACGGGTGTGATG
TACACTCGTGGCAGCTTCTACAAGCAGACGCCCCCGTGCTTCATGAAACCCACTGTCAACCAGGGATCACGTTCTTTGG
AAATGAACTTCCAGCTGGACCAATGCCAGACCTTGAAGGATGGGGACCTATACACCAACATAGTGGTGATCCAAAACGA
TCCCGAACTGATCACGCCAGGAGACTCGGCCTTTTCGCTGGAGTGCGACTTCCGGCAACCCCGCAGCCTGGATGTGGAG
GCCAGCATGCAGGCCAGGGACAGAGTGGCCACTGGCTCCAAAATCACACTCACTAGTCCCGATCCCGCGGCACCCACGG
AACATCTACACAATTCGGTGGTTAGCAACAGCGATTCGGTCGAATACATACCAAAGTTCAGCAGGCCAAATAAGACCAT
ACACCTGGGCTCTGTCGAGGAGGTGGAACTGCCATCCTCCGCTCAGGGTCGAGATGAGCTA
>CG10006-PA scaffold_13337:16125262-16127979:-
ATGTATAGCCTGAACCTAGGACAGATCCAATTCGATCCCTCGCACACGATAGACGAACATCGACCCCAAGGATACACCC
AGGAGATCGCCGCAAACAGCATCAATGCCACCAGGTATTTTGAGGAATCTGGTCGTTTGAATGCCACTGAGGACGATGC
TTTAGAGGTGCAGATATCCACACCTGACAGCAATCTCTCAAAGTCAGATTCGGGGCCAGAGATCCCGGAATTCCTGGAA
ATTCACGATCCCAAACACAGACATCCAAGGGAGAGCCATGATCCTGTTGCCGCCTGTTTGTCGCCGAAATCTATATTGT
CCTTGCTGGTGGACCACAACGACTTGCACCGAAACACCGCTTTCCGGAAGCTACTCACCAAAGATGGCATCGTCTCAGT
GGACAACCTCCACAACTCCGAGGAGGAGTACAACCAGTTCATCAACTCCGTCCGGATCACGCCCCGGGCTTTCATGAAA
CTATGTCCAGCGCTTCTAGCCCAAATCGATAATGGTGTCTGCAAGCAGCCAGCTCCGCGATCAGAACATCTTCTGGACA
AAAATCAGAAGATTTGGAATGCTTGGATCTATGCTAGTGTTTCTATGCTGATACTCTCGGCCTGCGGTCTGTTGGGGAT
TCTTCTGGTTCCACTGATGAAGACCAAGGCCTACCAAGAGGTGCTCAAGTTCCTGGTGTCCATAGCAGTGGGCACTTTG
GCCGGCGATGCCTTGATGCACTTGCTCCCACATGCGCTTTTCAAAGAGGAAAAACATGAAGAGGAGGTGACTGGGGTTA
GTCCCCTGGACTCGGACCACAAGCACAGCAACGAGGCAGCCCTCTTGTGTGGTTGTGCCTTTTTGGCCGCCCTTTTTAT
GTACATGCTGGAGAACCTGATCCCGTTGCTGAAAGGGAACAAGCAGGGTCACGGACATGGACACAGTCATGGTCATGGA
CATAGCCATGGTCACGGGCACAGCCATGGCAACAACATGGAAAAGCCAGCGGTTGCACAAGAACTGCCAGATCTATCGG
CTCCCCGGGAGCTAAATGTGATGCTGCAGGAGGCGAAGCTGGATGAAAAAACCCCAGACCGGCCGCTTACGCCGGTGGC
TTTCATGGTGATCATCGGTGATGGGCTGCACAATCTCACCGATGGCCTGGCCATAGGAGCAGCTTTTGCCAGTGACCCG
GTCACTGGATTCGCCACCGCCTTTGCCGTCCTCTGCCATGAGCTGCCTCACGAGCTCGGAGACTTCGCGCTGCTCCTTC
AAACCGGGGTGTCCATGCGAAGAGCTATCTATATGAATATTGTCAGCTCAGTTCTGAGTTTTGTGGGCATGTCTGTGGG
CCTGTTCATAGCTGGGATAGGGGATGGCATGACCCAATGGATTTATGCGGCCACTGCCGGCTCCTTCTTATACATTGCC
TTTGCCGACTTGGTGCCAACGATGAGCGTGGCTCACAATCCGGAAATAGCCAAAGATCCAAAGGGTATTTTTATACAAA
TACTTGGCATTCTCCTGGGCGGACTAATAATGTTAGCTATAGCCTTAAACGAGCACGATTTAGAAGGTCTATTCAAGAG
CTTC
>CG10007-PA scaffold_12911:2624347-2625750:+
ATGGATCACCGTGTTTTTCTGTCGCTGATATTTGTGCTCAGCGGCACATTCAACGTTCTGGTAGTAAAGTGGGCCAATC
AACAGCAGGTGACAGGCAGCGATGGACAGCTACACGGTTTCCAGCATCCGGTGGTCTTCACCCTCCTTATGTTCCTGGG
CGAGTTCTTGTGCTTTGTAGTTTTCAAGATAATTCGGGTGTTCTCTTGCCGTCGTGGAGGACCCGTTGGCGAACTGGAC
AACATCCTGGGTCAAGAGAGCAGCGAGTTTACTCCTTTGAGCATGCTCTTACCCACGCTCCTGGACGTAGTGGCTTCCA
TTCTGCTGTTTACCGGCCTGTACTTGACTTACGCCACCAGCTTCCAGATGATAAGGGGCGCCGCTTTGATCTTTGTGGG
AATTTTTAGTACTATGTTCCTCAATCACACACTCAGCTCGCGCCACTGGTTGGCCATTTTCACTATATCATGTGGTCTG
TTGGACATAATATCTTTGGATGTGCAGCGTGTTGATTACGACCGAGTCACCTTGCCTCATACGGACCACAAGTCTATCC
TGACAGGTGATATGCTCATTATTATTGCCGAGATCCTGCACGGGCTGCAGTACGTTTACGAAGAGAAGCAACTGAAAAC
CTCCAATGTGGCTCCGTTGCAAGCCGCCGGCTGGCAGGGAATTTTCGGATTGGCTATAACCTCGCTCCTGGCCATTGCT
TTACATTTTATACCAAGTGTTACGCCTTTCGGCGAAAGCTCCCGAGCTGTATTTGACGACTGGAGTGATCTGTGGACAG
GCTTGAAAGAAAATCCAACGTTGATCATGGCTCTCATTGGATTCACTGTCTCGTGTGCCGCGTACAATTTTATTGGACT
ATTCATCGCCATGTACTCCTCTAGTTCCAATCGCCTGCTAGCGGACGGGTTGCGCGTATACTTCATCTGGGTTTTCGTG
GTGGTCATGGAGTGGGAGTACATAAACCTTATTACTATTATGGGATTCATCATCCTGCAAATGGGCATAATACTCTACC
GTCAGGCCCTTTTCCTGGATTGGTATCGAACTGTCTTAGCCCGCTGGCAACGCGCCCGGTATGTGGACTTGTCCGCTGA
CTCAGCCGGAGCCCCTCGCAGCCAGCCGGCAGATCTTATT
>CG10009-PA scaffold_13340:17228052-17229034:-
ATGCCGAAAAAAAAGACTGGGCAGCGAAAAAAGGCTGAGAAGCAAAAGCTGCGCCTTAAGGAGATTCGCAGCCGCGAAA
CGCCGCTAGCCGATCTCCCCTGCAATGCACCGATGGACTGCGACAAGTGCGAAAAGAAGCAGAAGTCTCGGGCGTTCTG
CTATTTTTGTCAAAGTGTCCAGAGACTTCCGATATGCGCCCAATGCGGCAAGATCAAGTGCATGTTGAAGACAGGCGAC
TGTGTGGTGAAGCATCCTGGTGTGTACACCACCGGCCTGGGTATGGTGGGTGCCATATGCGACTTCTGTGAGGCGTGGG
TCTGCCACGGCCGCAAGTGCCTCCAGACACACGCATGCACCTGCCCCTTGCAGAACGCCGTGTGCCTCGAATGCGAGAG
AGGAGTCTGGGAGCACGGCGGCCGCATCTTCAAGTGTTCCTTTTGCAATGGCTTCCTCTGCGAAGACGACCAGTTTGAG
CATCAGGCTAGCTGCCAGGTTCTGGAGTCTGAGAACTATAAGTGCCAATCGTGCAACCGACTGGGCCAGTACTCCTGCC
TGCGCTGCAAGACTTGCTATTGCGAGGATCATGTGCGCCGCAAGGGCTTTAAGTATGACAAGAATAAGGCCATTCCCTG
TCCAAAATGCAATTACGATACCTCGGTGACCAAGGACCTCAGTATGTCTACACGTTCGCACAAGTTTGGACGCCAGCAA
CAGGGCGGCGCCTCCGACGACGAGGACGGATATGGAGGCTACTATGGAGGAGCCAGCGGCAGCTCTGGCTACTATGGAG
GTGCCGCTTATGGCGACGATGATGAGGATGAATCTGATGGAGACTACGAGGACGATGAGAGTGATGATGATGATGACGA
TGAGGACGAGGAGGAAGGCGAGACAACCGAAAGCGAACCAGAGAAAGAATCTGAAAAA
>CG10011-PA scaffold_13340:17237822-17244438:-
ATGTCTAAGCACACGGATAACGATAATCTGCGCAATGACATCTACGAGAACCTGCCCTGCCAGGCCATGTACAACGAGT
CCGTGCGCAAAATGCAGCAACAGAAATCATCAACGCCGGCGATGAACAGCAACAATCCCAATGCAAACTCCATCGGCAA
CTGCCACTCCAACCCGGCGATTACCAAGCACCACCCAGCACAGCCCGCCAACAACATGCCCAAGGAGATGCTCTATGCC
ACGCCCCTCCGTAAATCGGATCGCTATAAAAGCGGCGAGCGGAGTCGTCAGGCAAATCCGGAGGCCAAGCTCTCCAACT
ATCGGGATTCAAATCGCTTGGCATGTGCCCGAAATGGAAATCCCGTACAAATCACGGATCTTGATGCTGAAGAGGACAA
TGGTGGAGGCGAGGTTGTAGACGGCTGTGCCTCGACCAGCGCTTTGGTCGGTGGCTCAAAATATGGCAACCAGTCAGCG
GGCGGTACTCCCAACCAACAGCTTGAGGATCGGCGAATCCTTAACTTTCTTAAGGACACCACACAGTTGCAGAAGAAGT
TGGAGATCACAGGGCGGGACTGTCCCAACGCCAGCTTCTCGAATCTGGCGCGGGAGGAACATTTTGCCAATCTGGTGCA
GCAGAATTTCCCATTGGACATACCTCCACATTCGAATGGGGAGACGAACGGAGGCGGATCGGCGCCGGAGGAAGACGGC
CAAGAGGCGGCTGGCGGATCGAAGCCACCAACTGCTGAAGATACAGAAGGCAACCTGGAGGCTCTAATGCAGCGAAAGA
TCTCCCCTGACAAGGAGGTCAACGGCCTGGTTAGCAGTGGTCTCGAGCCAAATAATCGCATCGTCAGCACGGTGTACAT
CCATCGCGAATGGGTGCTGAAGAAGATTGCACTTTGCCTGGAACAGCGCACGGCTGGGAAGAAGCCAGTTCCCGCAGCC
TTAGGAGCAGCCTCCTCCAGTTATGTATCCGCCCGTGCTAAGGCGGCGGCTATATCCAGTTCCAGCTATAATGGATGCT
TGGTCCTTGGGTCTAATGGATCCGGCAAGACGTCTATCTGCCAGGCCATCATGAAAGGGAACTCCGGCACCAAGGGAAT
CCTTAACAGGAAGCTGCTGGCCTGCTATCTGATCGAGTCGCAGAATCCCGAGTGCCACAGTCTGTCATTGTTTATGCGG
AAGATTGTCCTGCAGCTTCTTAGCCACGCCTCCCTGATCAGTAAGGACGATAGCCAGAGGATTATCGACGAAGGGTTCT
CCTTCCTGCGTGACGAGGCCCAACAGCAGGAGTTCAAGCTGGACGAGGCGATGAATAACATCAGCCTGAGTGAGAACGC
CGAGGAGCTGCTGATCGAAGAGCTGAAACGAGGTGCCAGCGAGTGTGACACCAAGGAACTGGACAACTTCCAGTCCCAA
CGCACCTCCACGATCAACAACAAAACATCCAAGTCGAGCCTCACGCGGCAACAATCAGAGCCAGCGCCTTTGCAAGTCG
CCGATACACCTGATCTGGATGAGAAGGGCGGCGGGAACTTCGGTACGCATCCACCCAAAAGGGCCTCCAGGGAGCGAGA
ACGTGAGCGGGACCCGGAGCAGGACAAGGATGTGGGCAATGAAAAGGAGCAGAAGCTAAAGGAGCCGGCCAAATCAAGC
CCCGGAAAAACCAAGTCAAAGATTCCTGTTAAGCGGGGACGTTCCGGCAGCGGAGTGCTCTCGCCCTCGAAACTGGCCA
CTATCAGTAATGGCGGGGGCCAGGCTATTCAACAGGGAGGCGGTGAGGACATAGCCGATCTGAATAACGACCAAGAAAA
GCACGAGATTGAAGCGGCTATCAAAGATGACAAAGAAGAGGAACGCAAGGAAAACAACGAAGATAAACAGGAAGATCCA
GTCGAAGCAAACAAAGAGTTGGATGAAAATCCAAAGGACGAGTTGAAAACGCCACTACAAGAAGAACCGAAAGCGGAAC
CCAAATGCGAAGCCAATAGCAGCTCTGAACCTCTTATAAATTTCAACGAAAGCAAGGAGGAGAACGGTAAACAGGAGAA
GGAGCTCCAAGCAGCTCCGCCGGTACCAGGGGATAAGCCCAAGATGAGCACCAACACTCTGCCCCCGCCCTTGCCCAAG
ACCAAGAGCTGTCGCACCATCGTGGCTGATGGATACTACGAGTTACTGCTCACAAATCCGGAGATCCTTGAGTGCCTCA
GTGTGGACAACATTGAAAAGAATCCGGATGAATGCTTCAAAAAGGCCTTTCTCTTCCCGCTTCTGGAACTCACGCCTCC
GAAAACAGCACTACTCCTGCTCATCGACTCCATCGATGAAAATTACATCAACGAGGGGAACTTAATTTCGACTTTGAAG
GGAGGCAGAGGCACGGTTACCAACCACAAAAGCCGCAATGTGGCGGAGCTGCTCTCAAATCATATCCATCTGTTCCCCA
AATGGCTGTTCCTGGTGTGCACCACCAAAAAGCAAACCAAGCAAATCACCAAAATGTTTACCGGCTTCAAGAAGATCAC
GCTGGACGACCTGCGGAAGTCACATGTGGTTAAGGACGTCCAGGAGTACATCATAAACCGGTTGAACTCGGATTTCAAG
GACAGCATCATGCTCACCAAAGAGATCATCGAATCACTGCACCAGCTGTACATCAAGTCCAACGGGTGCATCCTTTATT
TGGAGAAGGTCCTACACGGCATCAAGGATAACTTTTTCAGTTTCCGGGAGATCAAGCTAATACCCTGCACTCTAAATGG
ACTTTACCTTTACATCTGTCAGAAGTCCTTCAATAAGAAGCAGTACATGAAGATCAGGCCTCTCCTTAATGTCCTTCTG
GCCTCGTCCGGCTACGTGGACAAGCTCTTCCTGTTCAACTGCCTGCGTACCCACAACTACACAATCGACTGCCAGGAGT
TCGAGAAACGGCTTCAGCTGATGAGGAACATCCTGGCCTATGATGCCAACGCACAACGCCTCAAGATCTTCCACAACTC
CTTCGCCGACTGGCTGGTGGATGTGAAGTTCGCCACCAAAAAGTTCATCTGCGACGTGAACGAGGGTCACGTAATGATC
TCGATGTATTACCTGCTCGTGGCAGATACACTCTGTGCGAACACGGTACGAAAGTTTGCCTACCATTTAATCCGATCTG
GCGAGTATCTGACCAGCCGGCACGTGGACCTGGATCTCATCCTCATGCTATTGGAGTCGCGCCTGAATCTCAGCGACTG
CTTCTACACAAACCAGATGAACTGCTGCGCCCAGTGTGAGCACGACTTCAAGTACGATGCCAACTTTCTGCCCAAGACG
CGCATGATGCTGGAGCGCTTCCTGGCCAGCGAGCTGAATGAGCCGTTCGCCCAATTCCTGTGCGACTTCTTTAAGCCCA
GTCTACCCACTGACGCCAAGATGCTGAAGCTGCTCATCGAGACCGGAATCAACAATGCAGAGTCCCAGAACTCATGCGA
GTCGTCGCTAATGTCGCCAGAGCTGTCGGAGAAGTCACAGAACATTGACTTTGAGTTGGCTGATCTTCTGCTTTCCAGC
GAGAAAAGCTGCCTCATGGAAACCCAACGGGCGGGAAGTCCATCGGAGCACAGTGAACCACCGCCCGAAAGCCAGGACG
AGAATGCCTCGAGCACTTTGCACCAGCTCTCCGACTCGCATCACATCGAACTACACAAGGGCAAGGCCCTCATCCACAT
CCTGTCCAATGATGGCAATCACCAGCTGCTGGAACGGGCCCTCAATGCCTGCAAGAGTCCCATCGACCTGGAGATTGAA
GATTACAATGGCCAAACGGCCTTGAATATTGCGGCTAGAAATGGTCACCTGGAGGTGGTGAAGCTGCTTCTGAGTTTCT
CGCAACCCTGCAACGATGGCACTGGACGGATGAAGCGGGTAGACGTCAACCATGCCGATCGCGATGGCTGGACTCCATT
GAGATCGGCCTCCTGGGGTGGTCACAGCGAGGTAGTGCGACTCCTGATATCTCAGCCCGCCTGCAAGATCGATCTCGCT
GACAAAGAAGGACGCACTGCTCTGAGGGCAGCCGCCTGGAGCGGGCATGAGGACATTTTAAAGTTGCTTATAGACTCGG
GTGCCGATGTAAACTCAGTGGATCGCCAGGGTCGCACTTCCCTGATTGCCGCCTCCTACATGGGCCACTACGACATTGT
GGAGATTCTGCTCGAAAATGGAGCGAATGTGAATCATCTGGACCTGGACGGACGCAGTGCGCTGTGCGTTGCCGCCTTG
TGTGGTTCTTCGGGCTATAGTAAGGTGATATCAACGTTGTTAGATCACGGTGCCAACACCGATCAACTGGACAACGACG
GGATGTCGCCGCTGCTGGTCAGCTCGTTCGAGGGCAATGCTGAAGTATGTGAGCTGCTTCTGGAGAACGCCGCCGATCC
GGATCTTGCAGACTTCATGGGACGCACTCCTCTGTGGGCTGCCTGTACAGCTGGCCACGCCACCGTAGTGAAGCTACTA
CTTTTCTGGGGATGCGGCATCGACTGCATGGATTCCGAGGGACGCACTGTTCTCAGTATTGGCGCCGCCCAGGGGAATG
TGGAGACGGTAAGACAGCTCCTCGATCGTGGCCTGGACGAGACGCACCGGGATAATGCCGGATGGACACCACTACACTA
TGCAGCCTTCGAGGGATTCCACGAGGTGTGCCTCCAACTGCTGGAGTCGGGCGCCAAGATCGATGAATGCGACAACGAG
GGAAAGACTGCCCTGCACTTGGCCGCCCAAGAGGGCCGGCTCAATTGTGTGCAGGCCCTGCTGGATATCCACTCCAGCT
TCGTGGATCAGAAGGCGCACGATGGCAAGACTGCGTTCAGGCTAGCATGCCTGGAGGGCCACATGGACACCGTGGAATA
CCTTCTGAAGTTCTGTTGCGATGTTAACTCCAAGGACGCCGACTCCCGTACAACTCTATATATTCTTGCCCTGGAGAAT
AAGCTGGAGATTGTCAAGTACCTGCTGGACATGACCAACGTCGACGTCAACATTCCGGACAGTGAGGGGCGCACAGCCC
TTCATGTGGCCGCCTGGCAGGGTCACGCCGATATGGTCAAGACTCTGATCGAAGCCGGGGCGGATGTAAACTCGATGGA
CTTGGAGGCTCGAACACCTCTGCACTCTTGCGCCTGGCAGGGTAATCACGACGTAATGAATATCCTTCTCTATTACGGA
GCTCTGGCGGACCACGCGTGCAAGCAGGGGGCTACTGCTCTAGGAATATCTGCCCAGGAGGGGCACGAAAAGTGCGTCA
TCGCCCTGCTGCAGTTCGGAGCCAATCCGTACAAATCGGACCACTGCGGACGAACGCCCATCAAGCTGGCGGCCAAGTC
GAGTCGCACCAGCATTCTGAAGATATTCGAAAGCTACACGAAAAATGAAGCTAGCAATCCCAACGAACCCAAGTTCCAT
GCGCATGCCAGCATGCTGAGATCTCCGGATCAGCCGCCAGCGCTGCCTCTGCACCAAAACTTGGCTCCGTATCCGGCGC
ACGCATCCGCCTCCTCGGTCTGTTCAGCGGCCACCACGGCCACAGTGCACAATGGCAGCAACCTGCACGCCCTCAACGC
CTCCAGTTCTACGCACAGCTCCAACAACTTCTACCAAAACACGATGCAGTCGGACACGAGCAGTTTGCACAAGCGCAAG
AGCGTCATCTCTAGTCAGTCCACGGGTAGCAGCAATGATCAAGCCCCTCTCACCTTCACCCAGCAACTGCAGCGACAAA
GCAAACTGAGCTCCCGGAACAATCTGATGGTGAACTCCAAGCACGCCTCTGGATCAGCGGCTGGAGGACACAAGTCCAA
CGGCGGGGGAGCTCAGCGTCACTCCCAGGTTCTACCCGATCTCAGCGAGCATCAGCTTGCATCCAACATGACCAACGAG
GCGGACATGTACGACATGGAGTGCATGTCACCTCTATACGCTACGCCTCCGCATTCGCCCAGCAGCGAGTTGAGCTCAC
CAGGGCAGTTGCCTGGCCTGAATGCCTTTGTGGATGATGACAGAGCCGGACCTAGTGGCGGAAGTGCCAAGCCCCCGCT
GCCGGATAATCATTTCGCGCGGGACACGCACATGCGCATCATATTGGGCAACCTTAAGGAAAACCAGCCCAGTTCTTCG
GGCAAAAGCAAGCGAAGCGGTGTTTCCAGTAATCCGGCAATGCGGCTTATTCGCAGCCGATTCGATGCTGCCTCCCAAC
TGATCCGGCGCACCAACAACATACTCTCCTCCAGCAGCAATCAGGGCTCCTCCAGCATTGGCGTCAAGTCTGGCACCTT
CCAGTGGCGCAAGGAGAGCCAAATG
>CG10013-PA scaffold_13340:4254985-4256352:-
ATGCCACTCGATCAAGTTTTCGTCGGACTTCTGCGCAATCGCAGTTGGGTCAATATACTGCTGATGCGCTCCCTAAATC
TTTACCAGCTGAATACTCTCGACCGCAATCCCACTGAGGTGATTGAGGTTAGTACGAATGGATTCAGCTGGAACGAACA
GAACCTGGAGTACCGCGTCGAGCTGGACAAGTTCTTCGAGATCGGCGTCAAGACGGACGAGGGAGAACCTCTTTTCGCA
CAGGGCGAGATGCAGGCGAACAATGTGATCTTTGGCGCGGCACTGCGTCGCCTCAACCACCGGATGATGGCCCCCGAAA
TCGAGCTGGGTGAACTGCGCATCCATATTAAGCCGTCCATAAGCTGTTCCATTCATTGCAGCAACTGTTCCAACGAGGT
AATTACTTCCAGGGACTTCGCCCAGGTTAAGCCGGTGCCGATAACCACGATGAAGCCTCAGAACTACTTCTGCGGTCGA
TGCAAGGTACCGATATATCCCAGGGAGGATCAGCTGTTCTATGGACTTAACTACCTGGTTGTGAATCCGAAGGTGATCG
GACCCGGCGTCACCTACACGCGCGGTCAACGCCGTCTGCAGTGCTCCCGTTGCCTGCAGTGCCTGGGCGATGTTCTCGG
CCTCGACGTGGCCGTGCAGCTTCATGCGGATGCCCTGCGTGTGCTGCAATGGGACAAAGACAAACCAATACAGTTTGCA
GAGATCTTTGGCCACGTGACCGTCACGCAGTTGATGCTACGATTGCTCCACGATGCTGAACCAGTCAATCTGGAGAAAA
CACGAATCTTCTTGAGGGCTCTACGTCCGGATGGACAGTTGCAATACCTGCAGCTTCTAGTAGACAAACGGCAAGTCCA
ACTCCTGCGATCCCCGCTAGCTCCCGAAAATGAGAGTCTGCCGAGACGCAGGGTTGCTTCGGAAACGGAGTCCAGCAGC
GAGAGTGACTTCGACATAAGTAGCTCGGACAGGAGCAATCCCGCCTTTAGCCCAACTCCAGGCGATGAGGAGATTGTTC
GTCCGGTTGCAAAGAGAAAGATAGTCAGGGAGCGTCCCGTAAAGGTTGTGAAATATGTGGGGATTCGAGGCTACCGCGC
CTGCCGCCTCAAGTATCTCTTCTCTGGCAACGACCGCGAGCTCTCCGACAACCATGAGCTCATCCTACAGTGGCGCGAA
GAAGGATGCCGCCTGCTTCGCGTCTCCTATTCCATGATGGCCGAAATACTGGCCGAACTCAATGCCAATGAGCACATTG
TGGCCGCCCTGGAGAAGCTTCCGCCACCAGTCAAGACAGATCAGCCCCGACTCAGCTATATAATATATGAAACTGACGA
CGAGTTCTACGGCAAGCAAAAAAAG
>CG10014-PA scaffold_13340:4360475-4361917:-
ATGAACTATTTGATTCAACGTGGAAAGGTACGCCAGCAGGCTATCAATGTGCCGGAGGGATTGCCGGAGATACTCTCGG
ACATTACCCGGGAGGTATTGAGGTGCCAGCCGACCAAGGAGTGCCTATGCCAGTTCATCATTGACTACCTGCACTCCGT
TATCGTGACCAGGGAGAAGGCACTAGTGGCCAAGACCATTTTGGACAGGGCTTTACGCCAAGTGGATAGTATCATTTCG
GACCTGTGCATCTGCGACCTTTCGAAGGAAAAGTCCGAGCTGATGGGCCAAGTACTGGAGGACTGCTTCCGTAACTTCC
TAGAGAAGCGCCGCTGCGAGATGCGTCGCGGCAAGCAGACCATCAACTTTGAGGATGTCGACATCCTGGAGGAACTGCT
CCAGAAGTGTCACTTCTCCGAAGAGGAATTGGTTCTTTCACGACCTGCCATAGAGAGTGCGTACAAGCGCTTCGTTGAA
GCCTACATGGCGGCTCAAAAGGGAACCGACGGTACGGAGCTACTCTATCAGTACTTCCGCGATCGGGAGATGAAGCGAA
TCCAGGAGTCGATGCGCGAACAGGCGGCTATTACAATCCAAGCGGCCTGGCGCGGCTACTGGGTGCGCACCCAGTTCCC
GAAGCATATCTGTGTCTGCACCTGTGCCTTGGAAAAAGAGGACGACGAGGAAGAGAGGCGCAGGAACGAGGCGGCTATG
GTTCTTCAACGCTTCTTCCGCAATGTTATGCTACGCCAAGCCACCAAGCCGGTGAAGGATCCATGTGCAGATCCGTCTC
CACACCTTTCAAAGGAGGACAGCTCTACGCCTTCTGCTACGAAGGATGAAACCGTTATTGCACCTACAAGTGGACTTGA
ATCTGAAGCTGCACCGGGAACTGCACCTGGAACGGCTGCTGGAACTGCTCCTGGAACTGCACCGGCATCGGCTCCAGCT
ACTGCACGCGGCTCCGATATGAATGTGAGCCCCATGGATGAAGCAGCTCCGGCCGAGGGAGAAGCTCCACCAGCAGATG
CTCCCTCCGAGGCTCCTGCACCAGCAGAAGCTGCACCTGCGGCTGAAGGTCAAGAGGCGCCAGCAGAAGCCGCTGCAGA
AGCCCCGCCTGCAGAAGAGGCACCGCCAGCAGAGGCTGCTCCCCCTGCCGAGGAAGCCCCGCCACCAGCACCACCAGCA
GAAGAAGCAGCACCAGCCGCAGAAGAGGCTCCGCCACCGGCCGAAGAAGCCCCCGCAGAAGCCCCTGCAGAAGCCCCAG
CA
>CG10016-PA scaffold_12916:5591128-5592608:+
ATGTTTGCTGTAATGCGAATCGACAACGATGACTGCCGGTCCGATTTCCGCCGCAAGATGCGTCCGAAGTGCGAGTTCA
TTTGCAAGTACTGCCAGCGGCGATTCACCAAGCCGTACAACCTGATGATCCACGAGCGCACCCACAAGTCCCCCGAGAT
CACCTACTCGTGCGAGGTATGCGGCAAGTACTTCAAGCAGCGCGACAACCTGCGCCAGCACAGATGTAGTCAGTGTGTT
TGGCGA
>CG10016-PB scaffold_12916:5591128-5592608:+
ATGTTTGCTGTAATGCGAATCGACAACGATGACTGCCGGTCCGATTTCCGCCGCAAGATGCGTCCGAAGTGCGAGTTCA
TTTGCAAGTACTGCCAGCGGCGATTCACCAAGCCGTACAACCTGATGATCCACGAGCGCACCCACAAGTCCCCCGAGAT
CACCTACTCGTGCGAGGTATGCGGCAAGTACTTCAAGCAGCGCGACAACCTGCGCCAGCACAGATGTAGTCAGTGTGTT
TGGCGA
>CG10017-PA scaffold_12916:5745751-5746727:+
AATTGCGGCTTCCGTCCGGTGCTCAGCGAACAGAGCGCCGTGGCAGCTGCGGCGGCGGCAGCGGCGGCCCAGCGCACCG
CCAACCACCCACCGCTCTTCCTGCCGCCCCACCTGGCCGCCCAGTTCACCCATCAACCCCTCTTCCCCGGCCTGAAAGG
TGTCTCGCCGTTCCAGAGCCTGTGCTCCTGCTGTTCTCTGAAACCGCCTCCCCCGCCGCCCACCTCCTCGGTGGTGGCG
CCACTCAGTGTCCCCGTCAGCAGCAGTTCGGCAGCTAGTTCGCCCGAGTCTCCCAAGTCCTCCGGCCAAAACTCTGGAC
ATGATCCTCGCTCCAATTCGGTGGCCGAGCTGCGTCGCAAAGCCCAGGAACATTCGGCGGCGCTGTTGCAGTCTCTCCA
TGCGGCGGCGGCTGCAGGATTGGCCTTCCCGGGCCTCCACTTGCCGCCCCTCTCCTTTGCCCATCACCCCGCCCTGGGG
CAGCATGCGGTGAATCACAACAACAACAACACTCTGAGGATGAAGCACGAGGCGCAGGACATGACAATGAATGGCTTGG
GCCCGGTGACAGGATCAGGATCAGGCGTCACAATGCCAGGAGCTGCATCGTCGGCGGCTCTCTTGGACCTAGCCGAGTC
GGCGGTGGCATATCAGCAGCAACAATCGCAACATCAACATGCAACACTTTCGCCCCCAACCACGCCCACTCAGCCAGCC
GCCGGGGGTGTGGCAGCCACTGAAGGATCCCCAGGGCTAGGGGCAGGTACTGGTGGAAACTCGAGCAGTTCTTTCAACG
GAAGTGCGGTGCTAACCAAAAGCGAA
>CG10018-PA scaffold_13250:41945-44070:-
ATGTCCAACGTTGGAAAAATTCGTTTAAAAACATTTTCAGAACTTCAAGCTACTGCAGAAATAAGTTTAAGAATAGAAA
CGGATAAGACTAAACCAACGGAAGACAATGGACATCGCACACCGGAGAAGAAAAGCCCGCGAAAAAGCCGTGCGGCCAC
AACAGCGAGGAAATCCAAGAAACAAGAGGGAAACCTTGGTGTAGTCACTGTCACCAGCACGGTAAAGCGTTCCTCCAAA
AAAACGCCATTGCCCGGCCAGATGCGCATTGATGCCTTTTTTAAAAGCGCCTCTAAGAACTACAAAGTGGAAACCCCAC
TTCCTCCTATTTCGTCCTCTAAGAAGATTTCCCCACCAGTTGTCAAACGGAAAGAACCTGCAGGTGCCAAAGGACGCAA
GCGGCTGTTCGACGATTCAACCACAACATCTTCCACAACCTCGACTTGGAGTGATCACAAACCCCCACAGAAGCGAGTA
CAACCATTAAGATCTGCAAAGGGCAAGGAGAACCTCTCAGAACTAGATGTTATAGATCTATGCTCAGAGGACGATGACG
AACGGACGATCAAGGAGGAGGAAAGAACGCCTAGCCCAGTGAAAGCATCAAAACAAGTTGCAATTTCGGATCAAAAAAC
AAATTCCGCCTCGTCAAAGCCTACTAGTCCAGAAGGTAGCAATAGGTCCATGTCATTGCTGGGCATGGGCAGCAATGTG
TCTAGTCCAGACATAGGTCAAGGATTACTAAGAAGTACCCCCAGCCGGAAAACAAAAGAAATTAAAAAACCAAAAACTC
CTCCGTCCACTAACTCAAAACGAATTAAGAAGCCAACAACCCCTCCCGCCACAAACTCAAAGCAAAGAAAGCCGAAACC
ATGTCCCCCTTACAAAGTAGTCGAAGGAACGACGTTCTGTGTGGATGGATTTCAGTTTGGCGATGTGGCTGGAGTGACG
CACTACTTCCTTACCCATTACCATGCGGATCACTATATTGGTCTAACGAAAAAGTTCTCCCATCCCCTCTATATGAGTC
CCATAACAGCGCGGCTTGTGAGGCTCTTCATAAAAGTCGATGAGAAATATATCCATGAAATAGATGTGGATGAAACTGT
AATGGTTGATAATGTGGAAGTGACTGCCATAGAAGCCAATCATTGCCCAGGAGCCGTCATGTTCTTTTTCAAGCTAAGT
TCTGGAGAATGTATTCTGCACACTGGAGATTTTCGTGCCTGCTCTGAAATGGAGTCGTTGCCTCTTTTTTGGAACAACA
CCAATATCGACCTGCTTTATTTGGATACAACGTATTTAAACAAAAACTATAATTTTTGCCACCAATCGGAGAGTGTTGA
TCGAGCGTTGCACTTGGTTGGCGCTTTTATAGAGAAAAATCCTTTCAAACGAATACTGATTGTATGCGGCTCCTATGTT
ATCGGCAAGGAGAAGATCTGGCTAGCCCTTGCTGAGGCTTTTTCGCTGAAAGTATGGACAGAATCAAGCCGTAGCGATG
CTATCAGTTGCCTGGGTTGGGATGATTTGCAGGTTGTACTTACAGATGATCCGACTAAAGCCAACTTACATGTTATACC
CATGGGAAAAATCAGTTACCCGAGCCTGGTTGAATACTTTAGTCAATTTGAAGACCAATACGATATGTTGCTGGGAATA
AGACCAAGTGGCTGGGAGAAAAACAGTAAGCCTTCCTTTGGGAAAAAGATCAGCACGATTGGCATTGAATACTCGGAGC
ATTCCAGTTACAAAGAATTAGAACGTTTCGTACGCTTTCTGAAACCCAAGCGAGTCATCAGTACTGTACCCGTTGGTCG
CGATCTGTTCGTCACAGGAGATGTGCCCAAAATATGGTATCAGTACCAAGGTCCGGCCTCGATGTTAAGCACAGGGTTT
CAGCGGTCTATATCCACATTCCTTACCACACCTAAACGAACTGTCCCAAATGCATCCGCCTCTGAGATGATGCTAAGTC
CATTGAAAGAAAGCTGTTCAGATCACGGTGAGGAGGAT
>CG10019-PA scaffold_12916:5812702-5819494:+
ATGGTCATCCAGTGCACATGTGATTGCAACTGCAGTGATAGTAGAGATAACCGGAGCATCATCTCCTGCCTGCTCCCCG
GAAGAAGCCAGCCGTATAAACTGGAACTGGGATTGGGATTCGGATCTTCGGCTGTTGGGGGCGATGATATGGAGCATAG
GATTCCGTACTATCGCCGATTATCGAATACCTCATCGGCGCTGTATGGCAGCTGTCCCCAGTTATTACCCAGTAGCAGC
ACCACCCATATTAGCACCGGCAACACCACCACCACCGCCAACAGCAACCACCATTCCTGCCAACGGAATTTGAAGAATC
GCGATCAATCGATTAACTTGGAAGAGCGACAATACTCGAGTCTGGTGAGGCCCAAACAACGGAGTCCGGTCACAACCAT
TCAAAAGGACAACACGAGCCAGCCGAAGGCAGAAAAGGATTTAAATCACACTCCTAGCTATTTGTGCCACGAGTGCCGT
TTCAATAATCAGCCATTGGCCTGGTGGGTCTCATGTCCCCGGCTCTCCCACTTACCCACAGCAACTACTGCTGGTGCTG
GTGCTGCTGAGCAAACGAAAATGCAGTCCACGGGAACGCCCAGTCGGCATTGTGGAGGCGTTGGAGGTGGCACCACCAC
TAACACCACAACACCGCCCACTCTACCGCGCTTTCCCAGCAAACGGCATTGTGACAATTTTGGTAGCTATGCCACATTG
CCCACCATTGAGCAGCAGCAGCAGCAGCAGTTGCCCCACTGCAGTCGACACGGAGGAGGAGTAGGAGGTGGGGTTGTAA
GCTCTGGGGTAAGCGGCAGTGTAATGCCAGCCCCACCACCCCCACGCTACGCGAATCCCAATTTGAATGGCTGTTGTTA
TATGTACAACCCCATGCCCACCCACCATCAGCAGCAGCAACAGCAACAGCAGCAGCACCTACAGCAGCACCACCACCTC
CAGCACCAACACCAGCATCAGCACCACCCCCACCAATACGCCCCGCCGCAATATTGCCTCTGCGATAATTGGTACCATC
AGTCGCAGCAGCATCTCCACCAGCAGCACCACCAACAAAGGAGCAAGCCCCTTTTGGCCAACGGTGGCTGCTACTTTGG
CTATGATGCCCATCACGCGCTCCAGGCACCGCCTCCGCCCCATCCCAGCCACATTACGGACGAGGAGGATTCGGCGTTT
CCAGGATTGGCCGATCGGGAGTTCCACCTGCTGCACCGGAACATTCCGGCACTGCGTCGCACTGGCGTGGACACCACAC
GCATTAGACAGTACTTTTATCCCGACGGTGGCTGGGGTTGGATCATTTGCGGTGTGTCCTTCCTTGTCCACGTCCTGAC
CACAGGACTGCAGCTTAGCTACGGCCTTTTGTTGTTCTATGCTGTCGAGTATTTGCATAATGCCAGTGGAGTAGAACTG
TTGGGCGCCCTGAGCTGGTCAGTTTCCATGGTGGCCACATCGTTTGTGGTCTCCCTCTGCCGTAAACGCTCCATCCGTC
TCCTCTCCATTGTGGGTGGCCTGGTGATGCCCCTGGGCATACTGTTCACCTCATTTGCCACGGAATTTGGCCAGGTTGT
TTTCAGTTATGGCATCGTGTTCGGCGTGGGTGTGGCCATGGTCCGGGAGGCATCCACCGTGATGCTGGGCAATTACTTT
AAGCGGCGCCGTCAATTCGTCGAAATGGTGGCCATGTCCGGCGAGGGAGTGGGCATCGCTTTGTTCTCCGTCATTTTGA
AGGAGGGCGTGGGCAAGGCCGGCTGGCGCCTCGGCCTCCAAATCGTCGCTGCCCTGACGGCCCTCAGCTTCTTCATGGG
CCTAATGTACCGGCCCGCTTCCCTCTACCATCCCCAGCGTCGGGCCATTCAACATCTTAAAAATCAGCGCAAAAAGATG
CGAGAGAAGAAACCAATCCTCAGCCAGGAGGTGGAGAGCACACCTAGATACTTATTTTTGGACATATCATCACTGAAGT
CGGTGACTGTTAAAATTTTACTTATGACCTCCAGCGTGGCCTCCTTTGGCATTTACACACCCATGTTCCTAATGGCCCT
CAACGCCGCCGAGCAGGGCTCTGACGTCCAGGAGTTGGTCCTTCTGCAAACTTTCCTAGGAATTTCCATGGCTTTGGGT
GTGGTTATAGCCGGTGCCCTGCTTCGACGCTGTTTTGTGATTAGGCACTTTGTGATCAATACCAAAATTGTCACCCAGG
CAAGTCATGGCCCATTATTTTTTCTCTTTATCTCTATTGTGGCCTTGGCTATCCTTTTTCTGTCCTTTGTCATGGGCTA
CACAGGACTCTGCATACTAAGCTGGCTGTACGGCATAGGTCTGGGTGGCTTCCAGTACTCCCTTAAAATTTTGGCCCTT
GAACGCATTAAGCTGAAGCACTTCTCTAAGGCTTGGGGTTTCATACGTGGCGTCGAGTCGGTTCCTGTGCTGATAAGTG
TGCCACTCACATCGTTTCTGAACGATTACTCCCTTAAATACGGTCGAGCTGGTTACTATATATGCTCGGCGGCAGCGGC
TATCTCGGGAATTATTATCTTTTTCATAAGCGAACCGCAGCATCAGCAGCAGCAGCAGCATCATCAGCAGCAGCAACAG
CAGCAGCAGCAGATGCATCATCATTATCAGCACAGAAACGGACACTTACCGACGCCCATGCTGGTCCGGCACTCCTCCG
CCCGCCAGCACCGCCCACACATACCACAGTTGGACTACGGTTACGGGGAGTATCCTGCCCCGGATCTCCTCAGTCGCAG
TTGCATTAGCCTCAATCAAATGGAACCCTATCTGCAGACCAACTATTGCCAGCGTCACATGTTGCAGCAACACCAGCAA
CAGCAACAGCAGCAGCAGCAACACTCCCACCTGCAGCAATTGGCCTGCCAAAATCTGGATGTGCAACAGCAGCAGCAGC
ATCAGGTAAGAGGAGCCTATCAATTGGGACAAGGAAGCATTGGCGCCAGGATGGGGAAGCGTTTGCAGCGCAGCCTGTC
CTTCATCCAGCAGCACAACTGCTGTGAGGGACAGAACATGTACTGCAGCTGGCACAGCACCTACGAGCTGGGCTGCCAC
AAGAGCAACAAGTCCCCGGCTCTGGACAGACAGCCATTGATATGCACCTGCAGCAGTCCGAATAACAATCCAACCACCT
ATGGACAAACCACCACCCACTCCACCCGGAGTCGGAGCGTTCCGGAGGGTCTATCCACGATGTCACAGCAGTGTAACTG
CCGGCACGGCTCTGGAACCATTCCGGGTCTAGGACAGGGACCGGGATCGGGACCCACGCGGGAGTTCATCTACGTGCCA
CATGCCTATGCCTCGTTACAAAGGACCCCCACCCACCGCCAGGGCCAGCGGAGTGGCGAGGCTGGCAGCTTAGGGGGCG
GTGGTGCCTGCTCGGCATTGCGGAGCAATCCACAGTGCCGGCTGAAGCGCTCCCAATCCCTGTGCCGGCCCACAGCTGT
GCAGTTTGTGGAGCAAATCACCACGTCCGTG
>CG10021-PA scaffold_12916:5848771-5852518:+
ATGCCCACGGACAGCTCATCCAGCGATATCTCCGGCGGAGGAGGTGGAGCCGGTGGAGGTGGTGCGATACCCATGCTGC
GACCATCCCGTATGGATCAGTTCATGTCCTCGGTGGCCGCCGCCGCGGCAGTGGTGGGCGGAGCGGCAGCAGCTGCGGC
GGCAGCGGAGAGGGCAGGTGGCGGCAACTCGGACGGCGGCTCCCAGAATGGCAGCGATTCGAGGAACTCATCAGCCAGC
CGGATCTCGGCATATGAAACACAGCTGGCCTACCAACAGCACCTGGCCGGACTCCATCCGCCGCCCCCGCCGCCACACC
ATCGCGAGATCTCCGCCTTTGTTCCGGTCCTGCCCACCGGAAAGGGCAGGCCCGGCAGTAACTCCAATTACGAAATCAT
CGCCATGATGGCGGACAAACGGAAGGAGCTGGCTCTCCGGGAAGCAGCAGCCGCGGCCGCCATGTTGGGTCGTGGTCCT
GGAGGACCCGGGGCACCACCGGGAGTGCCACCACCAGGGGTGCTCTATGCCCCACCCGGAGTACCACCGCCGCCATATC
TCACCGGTCCCGGGCCCTCGCCCACGGGAGCGGGTAGCTTTCCCTTCCCACCCGGCGCAGCCACAGCGGCGGCATTATT
TCCTCCCGGTCTGGGACCTGGAATGCACGCCGGACTGGATCGGCGCCTACTGAGGGCACCCGGACGGGCCTCCAGGCCC
AAGAAACAGTTCATCTGCAAGTTCTGCAACCGACAGTTCACCAAGTCGTACAATCTGCTCATCCACGAGAGGACCCACA
CGGACGAGAGGCCGTATTCCTGTGATATTTGCGGCAAGGCGTTCCGGCGACAGGATCACCTCAGGGATCACAGGTATAT
CCACTCCAAGGAGAAGCCTTTCAAATGCACGGAATGCGGCAAAGGCTTCTGCCAGTCCAGGACTCTGGCCGTGCACAAG
ATCCTGCACATGGAGGAGTCGCCGCACAAGTGCCCCGTGTGCAGTCGTTCCTTCAATCAAAGGTCCAACCTGAAAACCC
ATCTCCTAACCCACACGGATCACAAGCCCTACGAGTGTTCGTCCTGCGGCAAAGTATTCCGCCGGAACTGCGATCTCCG
GCGTCATGCCCTGACCCATGCCGTGGGCGAGGTAAATTCGGGAGACTACGTGGATGTGGGCGAGGAGGACGAGGCTCGG
AACTTGAGTGGCGACGAAGAGGATTCGCTTCTGGAGGTGGACTCGCCGCGCCAGTCGCCTGTCCACAATATGGGCGATT
CGGGATCGGGAGAAAAATCCGAGTCGGAAAGGATGCGACTCAAGCGAAAGGCGGCCATTGATCATGAGGAGAGTGAAGA
GGAGTTCGATGACTTTGATGAGGAGGACGAGCTGCAGGATCTGCCCAGCAGGGATCGGGAGTTGGTTGGAGAGGACGAG
GAGGACTTTGACCCAGACGATGAGGAGCAAGCAGAGGCGGCTCTGGTGGCACGTTTCCAGGCCGGCAAGGCTGCAGCTT
CCTCGGCTTCTACGATGTCTTCGGCTGGTGCCGGTGGCGCAGTTTTCAAATCCGAACGCCAGGGAGTCACCCACTGTCA
TCATGAAGGCGGCGAAACCTACACCATGCGACCACATGGCGAAAAACATCAAGAGGAGTCTCCAAATTCAAATAGCACC
ACGATTTCTACTCCTCCGACATTTGTTCGCTATCCGCCACCACCGCCGAGCGGTACTGCACCACCTCCCGGAGCAGCAG
GAGCTCCTATAACTGCTGCACCGCCACCCCACCACCATCCAGGACACTTGCTGCCACCCAACGGCGATCCCTATCTACC
CATGCTGCACGTTCGCCGCGATTTGCACCACAAGAGCTTGAACCTTTCGAAGGGGGCACCACCGCTCCCACCGCACACG
CCACCCACAATCATCACTCAGCCGGAGACGAGTAAGCCGCCCAACCAGCCCCTCCACTCGCCCCACGAGGCGATGCCCA
GCTTCCTGGGATCCATACCGATGCGCAAGCGGATCCTGCCACCACCACCCACCATGGACCTGATGGACCCGGCGCACCA
CCATCCCGGCCTGGGTCCCATGACCTTTGTGGACAACCCAAGCATATATGCCCTAAACATGTCCCGGCATCCACCCAGG
CAGCTGCTGGGGAAGCCACCCAGCACGGAGACCAGTGGGGGAGCCACCGAGAAAGGCTCACCAGCACTGGCGCCACCTG
TGGCACCACCACCGCCTGTGGCAGCACCGCCACCCCGAAGGACAGGCTTCAGCATCGAAGACATAATGCGGCGT
>CG10021-PB scaffold_12916:5848771-5852518:+
ATGCCCACGGACAGCTCATCCAGCGATATCTCCGGCGGAGGAGGTGGAGCCGGTGGAGGTGGTGCGATACCCATGCTGC
GACCATCCCGTATGGATCAGTTCATGTCCTCGGTGGCCGCCGCCGCGGCAGTGGTGGGCGGAGCGGCAGCAGCTGCGGC
GGCAGCGGAGAGGGCAGGTGGCGGCAACTCGGACGGCGGCTCCCAGAATGGCAGCGATTCGAGGAACTCATCAGCCAGC
CGGATCTCGGCATATGAAACACAGCTGGCCTACCAACAGCACCTGGCCGGACTCCATCCGCCGCCCCCGCCGCCACACC
ATCGCGAGATCTCCGCCTTTGTTCCGGTCCTGCCCACCGGAAAGGGCAGGCCCGGCAGTAACTCCAATTACGAAATCAT
CGCCATGATGGCGGACAAACGGAAGGAGCTGGCTCTCCGGGAAGCAGCAGCCGCGGCCGCCATGTTGGGTCGTGGTCCT
GGAGGACCCGGGGCACCACCGGGAGTGCCACCACCAGGGGTGCTCTATGCCCCACCCGGAGTACCACCGCCGCCATATC
TCACCGGTCCCGGGCCCTCGCCCACGGGAGCGGGTAGCTTTCCCTTCCCACCCGGCGCAGCCACAGCGGCGGCATTATT
TCCTCCCGGTCTGGGACCTGGAATGCACGCCGGACTGGATCGGCGCCTACTGAGGGCACCCGGACGGGCCTCCAGGCCC
AAGAAACAGTTCATCTGCAAGTTCTGCAACCGACAGTTCACCAAGTCGTACAATCTGCTCATCCACGAGAGGACCCACA
CGGACGAGAGGCCGTATTCCTGTGATATTTGCGGCAAGGCGTTCCGGCGACAGGATCACCTCAGGGATCACAGGTATAT
CCACTCCAAGGAGAAGCCTTTCAAATGCACGGAATGCGGCAAAGGCTTCTGCCAGTCCAGGACTCTGGCCGTGCACAAG
ATCCTGCACATGGAGGAGTCGCCGCACAAGTGCCCCGTGTGCAGTCGTTCCTTCAATCAAAGGTCCAACCTGAAAACCC
ATCTCCTAACCCACACGGATCACAAGCCCTACGAGTGTTCGTCCTGCGGCAAAGTATTCCGCCGGAACTGCGATCTCCG
GCGTCATGCCCTGACCCATGCCGTGGGCGAGGTAAATTCGGGAGACTACGTGGATGTGGGCGAGGAGGACGAGGCTCGG
AACTTGAGTGGCGACGAAGAGGATTCGCTTCTGGAGGTGGACTCGCCGCGCCAGTCGCCTGTCCACAATATGGGCGATT
CGGGATCGGGAGAAAAATCCGAGTCGGAAAGGATGCGACTCAAGCGAAAGGCGGCCATTGATCATGAGGAGAGTGAAGA
GGAGTTCGATGACTTTGATGAGGAGGACGAGCTGCAGGATCTGCCCAGCAGGGATCGGGAGTTGGTTGGAGAGGACGAG
GAGGACTTTGACCCAGACGATGAGGAGCAAGCAGAGGCGGCTCTGGTGGCACGTTTCCAGGCCGGCAAGGCTGCAGCTT
CCTCGGCTTCTACGATGTCTTCGGCTGGTGCCGGTGGCGCAGTTTTCAAATCCGAACGCCAGGGAGTCACCCACTGTCA
TCATGAAGGCGGCGAAACCTACACCATGCGACCACATGGCGAAAAACATCAAGAGGAGTCTCCAAATTCAAATAGCACC
ACGATTTCTACTCCTCCGACATTTGTTCGCTATCCGCCACCACCGCCGAGCGGTACTGCACCACCTCCCGGAGCAGCAG
GAGCTCCTATAACTGCTGCACCGCCACCCCACCACCATCCAGGACACTTGCTGCCACCCAACGGCGATCCCTATCTACC
CATGCTGCACGTTCGCCGCGATTTGCACCACAAGAGCTTGAACCTTTCGAAGGGGGCACCACCGCTCCCACCGCACACG
CCACCCACAATCATCACTCAGCCGGAGACGAGTAAGCCGCCCAACCAGCCCCTCCACTCGCCCCACGAGGCGATGCCCA
GCTTCCTGGGATCCATACCGATGCGCAAGCGGATCCTGCCACCACCACCCACCATGGACCTGATGGACCCGGCGCACCA
CCATCCCGGCCTGGGTCCCATGACCTTTGTGGACAACCCAAGCATATATGCCCTAAACATGTCCCGGCATCCACCCAGG
CAGCTGCTGGGGAAGCCACCCAGCACGGAGACCAGTGGGGGAGCCACCGAGAAAGGCTCACCAGCACTGGCGCCACCTG
TGGCACCACCACCGCCTGTGGCAGCACCGCCACCCCGAAGGACAGGCTTCAGCATCGAAGACATAATGCGGCGT
>CG10021-PC scaffold_12916:5848771-5852518:+
ATGCCCACGGACAGCTCATCCAGCGATATCTCCGGCGGAGGAGGTGGAGCCGGTGGAGGTGGTGCGATACCCATGCTGC
GACCATCCCGTATGGATCAGTTCATGTCCTCGGTGGCCGCCGCCGCGGCAGTGGTGGGCGGAGCGGCAGCAGCTGCGGC
GGCAGCGGAGAGGGCAGGTGGCGGCAACTCGGACGGCGGCTCCCAGAATGGCAGCGATTCGAGGAACTCATCAGCCAGC
CGGATCTCGGCATATGAAACACAGCTGGCCTACCAACAGCACCTGGCCGGACTCCATCCGCCGCCCCCGCCGCCACACC
ATCGCGAGATCTCCGCCTTTGTTCCGGTCCTGCCCACCGGAAAGGGCAGGCCCGGCAGTAACTCCAATTACGAAATCAT
CGCCATGATGGCGGACAAACGGAAGGAGCTGGCTCTCCGGGAAGCAGCAGCCGCGGCCGCCATGTTGGGTCGTGGTCCT
GGAGGACCCGGGGCACCACCGGGAGTGCCACCACCAGGGGTGCTCTATGCCCCACCCGGAGTACCACCGCCGCCATATC
TCACCGGTCCCGGGCCCTCGCCCACGGGAGCGGGTAGCTTTCCCTTCCCACCCGGCGCAGCCACAGCGGCGGCATTATT
TCCTCCCGGTCTGGGACCTGGAATGCACGCCGGACTGGATCGGCGCCTACTGAGGGCACCCGGACGGGCCTCCAGGCCC
AAGAAACAGTTCATCTGCAAGTTCTGCAACCGACAGTTCACCAAGTCGTACAATCTGCTCATCCACGAGAGGACCCACA
CGGACGAGAGGCCGTATTCCTGTGATATTTGCGGCAAGGCGTTCCGGCGACAGGATCACCTCAGGGATCACAGGTATAT
CCACTCCAAGGAGAAGCCTTTCAAATGCACGGAATGCGGCAAAGGCTTCTGCCAGTCCAGGACTCTGGCCGTGCACAAG
ATCCTGCACATGGAGGAGTCGCCGCACAAGTGCCCCGTGTGCAGTCGTTCCTTCAATCAAAGGTCCAACCTGAAAACCC
ATCTCCTAACCCACACGGATCACAAGCCCTACGAGTGTTCGTCCTGCGGCAAAGTATTCCGCCGGAACTGCGATCTCCG
GCGTCATGCCCTGACCCATGCCGTGGGCGAGGTAAATTCGGGAGACTACGTGGATGTGGGCGAGGAGGACGAGGCTCGG
AACTTGAGTGGCGACGAAGAGGATTCGCTTCTGGAGGTGGACTCGCCGCGCCAGTCGCCTGTCCACAATATGGGCGATT
CGGGATCGGGAGAAAAATCCGAGTCGGAAAGGATGCGACTCAAGCGAAAGGCGGCCATTGATCATGAGGAGAGTGAAGA
GGAGTTCGATGACTTTGATGAGGAGGACGAGCTGCAGGATCTGCCCAGCAGGGATCGGGAGTTGGTTGGAGAGGACGAG
GAGGACTTTGACCCAGACGATGAGGAGCAAGCAGAGGCGGCTCTGGTGGCACGTTTCCAGGCCGGCAAGGCTGCAGCTT
CCTCGGCTTCTACGATGTCTTCGGCTGGTGCCGGTGGCGCAGTTTTCAAATCCGAACGCCAGGGAGTCACCCACTGTCA
TCATGAAGGCGGCGAAACCTACACCATGCGACCACATGGCGAAAAACATCAAGAGGAGTCTCCAAATTCAAATAGCACC
ACGATTTCTACTCCTCCGACATTTGTTCGCTATCCGCCACCACCGCCGAGCGGTACTGCACCACCTCCCGGAGCAGCAG
GAGCTCCTATAACTGCTGCACCGCCACCCCACCACCATCCAGGACACTTGCTGCCACCCAACGGCGATCCCTATCTACC
CATGCTGCACGTTCGCCGCGATTTGCACCACAAGAGCTTGAACCTTTCGAAGGGGGCACCACCGCTCCCACCGCACACG
CCACCCACAATCATCACTCAGCCGGAGACGAGTAAGCCGCCCAACCAGCCCCTCCACTCGCCCCACGAGGCGATGCCCA
GCTTCCTGGGATCCATACCGATGCGCAAGCGGATCCTGCCACCACCACCCACCATGGACCTGATGGACCCGGCGCACCA
CCATCCCGGCCTGGGTCCCATGACCTTTGTGGACAACCCAAGCATATATGCCCTAAACATGTCCCGGCATCCACCCAGG
CAGCTGCTGGGGAAGCCACCCAGCACGGAGACCAGTGGGGGAGCCACCGAGAAAGGCTCACCAGCACTGGCGCCACCTG
TGGCACCACCACCGCCTGTGGCAGCACCGCCACCCCGAAGGACAGGCTTCAGCATCGAAGACATAATGCGGCGT
>CG10021-PD scaffold_12916:5848771-5852518:+
ATGCCCACGGACAGCTCATCCAGCGATATCTCCGGCGGAGGAGGTGGAGCCGGTGGAGGTGGTGCGATACCCATGCTGC
GACCATCCCGTATGGATCAGTTCATGTCCTCGGTGGCCGCCGCCGCGGCAGTGGTGGGCGGAGCGGCAGCAGCTGCGGC
GGCAGCGGAGAGGGCAGGTGGCGGCAACTCGGACGGCGGCTCCCAGAATGGCAGCGATTCGAGGAACTCATCAGCCAGC
CGGATCTCGGCATATGAAACACAGCTGGCCTACCAACAGCACCTGGCCGGACTCCATCCGCCGCCCCCGCCGCCACACC
ATCGCGAGATCTCCGCCTTTGTTCCGGTCCTGCCCACCGGAAAGGGCAGGCCCGGCAGTAACTCCAATTACGAAATCAT
CGCCATGATGGCGGACAAACGGAAGGAGCTGGCTCTCCGGGAAGCAGCAGCCGCGGCCGCCATGTTGGGTCGTGGTCCT
GGAGGACCCGGGGCACCACCGGGAGTGCCACCACCAGGGGTGCTCTATGCCCCACCCGGAGTACCACCGCCGCCATATC
TCACCGGTCCCGGGCCCTCGCCCACGGGAGCGGGTAGCTTTCCCTTCCCACCCGGCGCAGCCACAGCGGCGGCATTATT
TCCTCCCGGTCTGGGACCTGGAATGCACGCCGGACTGGATCGGCGCCTACTGAGGGCACCCGGACGGGCCTCCAGGCCC
AAGAAACAGTTCATCTGCAAGTTCTGCAACCGACAGTTCACCAAGTCGTACAATCTGCTCATCCACGAGAGGACCCACA
CGGACGAGAGGCCGTATTCCTGTGATATTTGCGGCAAGGCGTTCCGGCGACAGGATCACCTCAGGGATCACAGGTATAT
CCACTCCAAGGAGAAGCCTTTCAAATGCACGGAATGCGGCAAAGGCTTCTGCCAGTCCAGGACTCTGGCCGTGCACAAG
ATCCTGCACATGGAGGAGTCGCCGCACAAGTGCCCCGTGTGCAGTCGTTCCTTCAATCAAAGGTCCAACCTGAAAACCC
ATCTCCTAACCCACACGGATCACAAGCCCTACGAGTGTTCGTCCTGCGGCAAAGTATTCCGCCGGAACTGCGATCTCCG
GCGTCATGCCCTGACCCATGCCGTGGGCGAGGTAAATTCGGGAGACTACGTGGATGTGGGCGAGGAGGACGAGGCTCGG
AACTTGAGTGGCGACGAAGAGGATTCGCTTCTGGAGGTGGACTCGCCGCGCCAGTCGCCTGTCCACAATATGGGCGATT
CGGGATCGGGAGAAAAATCCGAGTCGGAAAGGATGCGACTCAAGCGAAAGGCGGCCATTGATCATGAGGAGAGTGAAGA
GGAGTTCGATGACTTTGATGAGGAGGACGAGCTGCAGGATCTGCCCAGCAGGGATCGGGAGTTGGTTGGAGAGGACGAG
GAGGACTTTGACCCAGACGATGAGGAGCAAGCAGAGGCGGCTCTGGTGGCACGTTTCCAGGCCGGCAAGGCTGCAGCTT
CCTCGGCTTCTACGATGTCTTCGGCTGGTGCCGGTGGCGCAGTTTTCAAATCCGAACGCCAGGGAGTCACCCACTGTCA
TCATGAAGGCGGCGAAACCTACACCATGCGACCACATGGCGAAAAACATCAAGAGGAGTCTCCAAATTCAAATAGCACC
ACGATTTCTACTCCTCCGACATTTGTTCGCTATCCGCCACCACCGCCGAGCGGTACTGCACCACCTCCCGGAGCAGCAG
GAGCTCCTATAACTGCTGCACCGCCACCCCACCACCATCCAGGACACTTGCTGCCACCCAACGGCGATCCCTATCTACC
CATGCTGCACGTTCGCCGCGATTTGCACCACAAGAGCTTGAACCTTTCGAAGGGGGCACCACCGCTCCCACCGCACACG
CCACCCACAATCATCACTCAGCCGGAGACGAGTAAGCCGCCCAACCAGCCCCTCCACTCGCCCCACGAGGCGATGCCCA
GCTTCCTGGGATCCATACCGATGCGCAAGCGGATCCTGCCACCACCACCCACCATGGACCTGATGGACCCGGCGCACCA
CCATCCCGGCCTGGGTCCCATGACCTTTGTGGACAACCCAAGCATATATGCCCTAAACATGTCCCGGCATCCACCCAGG
CAGCTGCTGGGGAAGCCACCCAGCACGGAGACCAGTGGGGGAGCCACCGAGAAAGGCTCACCAGCACTGGCGCCACCTG
TGGCACCACCACCGCCTGTGGCAGCACCGCCACCCCGAAGGACAGGCTTCAGCATCGAAGACATAATGCGGCGT
>CG10023-PA scaffold_13266:1943612-1949040:+
GACGAGTACGTCATCCATGTGCACATGCCCAACAAGAGCTTCAAGGCGGTCAAGTTCAGTGTCAAGGAAACCGTCTTCA
ATGTGATCCGGAAGACCATCGAGGATCTGGGACGGGATGGGCGGCCGCCTAGCATCCAGCGCTATGCCTGTCGGATGAT
GAACATGATCACCAAGGAGGTGATCTGGTTGGCCAGGACCACCCCCATGCAGAAGGTCCTCACCCACATCCTGACGCCG
GGCTGTGCCAATGTGGACTGCCCCAATAACGAGGACGCCAAGTTCGAGTTCGAGGAGGGAATGCTGCACCATCAGGATC
AGGGAAAGAGGGTCATCGCCAACAGAGTCTGGCGGGTGGAGCTGAGGGTGCGCTATGTGCCCAACAGTATTCAGGATCT
ATTCGACGAGGACAAGGCCACATGCTTCTACTACTTCAATCAGGTGAAGGAAGATTTCATCCAGGCCAATGTAACCGCG
ATCGACACAGATGTGGCGGTCCAATTGTGCTGCCTGGGCATCCGTCATTTCTTCAAGAACATTACGGTTAAGGCTCCGG
ACAAGAAGCAGCACATCGATTACATTGAAAAGGAAATGGGATTTAAGAGTTTTCTTCCACAATCTGTGATAGCCACAAC
AAAGCCAAAGAATCTTAAGAAACTGATCCAAGTCGGTTACAAAAAGGTCTACAATTACAATGACATTGAGTACTTGACA
CGGTTCTTCGATCTTTTAAAAAATATTTATTTAACAAACTTTGAGCAATTCTCGGTGACACTGAGCTCTGCCTGGAATA
TATCTGGAATCCTACACGTCGGCCCCCACATCGGAATCTCTTATCAGACCCATCCCCAAGCTAGCCTGAAGAATGTGGC
TCAGTTCAAGGATGTCGTTGCAATAAAAACATGCACTCTACCAAAGGAAAAGCTGCCCAAGGCCAGCGAAAATGCTACG
GAATCCACGGAGTCCCATAACTTCAACTGCAACTGCCAGAAGATCAAAACGCAGATCAAAATCTCTGCCTCGAATAATG
TGGAGGACTTGGTTATTACGTGCAATGGCATTAATACGGCGGAGAGCATTGCCGACCTCATTGACGGCTACTGCAGATT
GTTATCAAAAGACCTGGAGTTCACGATTTGGCAGAGGGAAACAACCGCATCGACCAGCGATGATAGCACAAAGGCCTCC
AGCAATAATGCGACACTGGAGTCGAATAAATCAGGGGCGAGTCCGGCAAAGCCTATGCTAACGGATGACTACGCTGAGA
TTGGTCTGATGGAGGGGGAGGGCGACTACTCCACGCCCACTGTTCGCAACTATGAACTGGACAGGGCCCACATTACGCC
GAGCGCTAAGATCGGAGTGGGACAGTTCGGGGATGTCTATGTGGGCACATACACGCTCCCGAAGTCGGCCAAGGCCAAG
AACTTTGTGGGAAATGGGAAAGACAGTAGCAATAGCGACCAAAGAAATGCCGATGGAAGGCCTGATGTCATTCAGGTGG
CAATAAAGACATGCAAAGCAAACGATGATCCCGAGAAGACAGAGAACTTCCTAGCAGAAGCTTATATTATGCAGAAGTT
CGATCACCCTCATATTATACGACTAATAGGCATTTGTAGTGTAATGCCGATTTGGATAGTCATGGAGTTGGCGAAACTG
GGAGAACTGCGGGCATACTTAAAGACAAACAGCGAAAGACTAAGCCATGGCACTTTGCTTAAATACTGCTACCAATTAT
CCACGGCTCTCAGCTATCTAGAGTCCAAGAAGTTTGTCCATCGAGACATTGCTGCTCGCAATGTTCTCGTCAGCACTCC
AACGTGTGTTAAGTTGGCTGACTTCGGATTATCACGCTGGGTTTCCGATCAATCGTATTACCACTCGACACCCACAGTG
GCCCTGCCCATTAAGTGGATGTCGCCGGAGTCGATAAACTTTCGTAGGTTCACCACAGCCAGCGATGTGTGGATGTTTG
GTGTCTGTATTTGGGAAATACTCATGCTCGGCGTCAAGCCGTTCCAGGGCGTTAAGAACAGCGATGTAATCTCAAAACT
GGAGAACGGGGAGCGCCTCCCGTTGCCTCCCAACTGTCCCCCACGACTTTACTCACTTATGTCCCAGTGCTGGGCTTAC
GAACCACTTAAAAGACCGAATTTCAAGCGGATTAAAGAGACACTTCAGGAAATTCTGATTGAGGACAGCATTAGCTCAT
CGGAGACTCTGAAACGGGAGCACCGACGAGTGGCAACCATGTCCTGGGTGGGCAGTGACGACGTCGACATACCGCCCAT
GAAGCCATCGAGAGCTATACACGATTCGGACCTTTCAAACTTGATGTCCAATGTGAATGAAACAACCTCGACACCTCAA
ACCTACATCATTGCCCAAAACCCCGCGGTGCTGGCCAAGCTGATGATGGAGAACCAGAAGCGTGGCATCAATCCTGCCG
CCTACACCACACCAGCATCGGCTATTCATAATGTTATGGGCGAAAAGTTAAGACAGCAGCGAAAGGATAGCAACAGTGA
TAGCGAGTGGCTGATCCAGGAGGAGTTGCTGCGACGTCGATCCAGCTCGATACCACATGGAGCTCTACTCGATCACCAG
CAACAGATGCTGCGACTCGACCTGATGTCAGCCGGGCCGTCTAGTCTACCCGACTGTTCCAACTCCAGTTCCCGGCCCA
TGACGCCCAACGCCAATCTTCTGTCCCTAAAATCGAACAATTCTTCGGCGGATCACTTGTCCGGCTCACATACCGGCGA
AGATCAGACAGGCTCTAATGCCAGAAACTTTGGCCATTCGGTGTCCAGTCGCCCACTGAATCGCGCCGATGATGAGGTC
TATTGTGCCACCACAATGGTGGTTAAATCGATAATGGTGCTGTCACAAGGGGTGGAGAAGGCCAACACCGAAGGCTATT
TGGAATTGGTCAAGAATGTGGGCGTCAAGCTGAGGAACTTGCTGACGTCAGTGGACAGAATATCCGTACTCTTTCCAGC
ACAGGCCCTTAAGGAAGTCCAAATGGCACATCAAGTACTTTCCAAAGACATGCATGAGTTGGTATCCGCCATGCGATTA
GCACAGCAATATAGCGACACTACTCTGGACTGTGAATATCGCAGGAGTATGTTATCGGCAGCCCATGCTCTGGCTCTGG
ATGCAAAGAATCTGTTTGATGTTGTCGACTCGATTCGGCAGCGTTATGACAACTTATTCCCGGCCTCCAACCCCAAGGA
CCACGTCAGTTCATCCAATTTCGAGCCATCCTCAAGCCATGAGCCTATCAACGAGCTGGGAGCCCACTTGAAGTCGAGT
ACCTCTGGTGATTTGCTCCATGGAACAGGAATATACGACAATGACTTGCACCAGAGCTTCAGTTCGCAGTTGCAGCTGC
AAGGTGTTGCCAACAATAGTGGCGGCAGTGGTAGCCTTCAGAGGGGCATGAGCTTGGATCCCACAAATGAGCCATTGCG
GATTGTGGAAGAGAATCTGGGTAGCCCCGGCGAACACATGTACTGCAACACATCCGCACTGCATGGCCACGCG
>CG10023-PB scaffold_13266:1943612-1949040:+
GACGAGTACGTCATCCATGTGCACATGCCCAACAAGAGCTTCAAGGCGGTCAAGTTCAGTGTCAAGGAAACCGTCTTCA
ATGTGATCCGGAAGACCATCGAGGATCTGGGACGGGATGGGCGGCCGCCTAGCATCCAGCGCTATGCCTGTCGGATGAT
GAACATGATCACCAAGGAGGTGATCTGGTTGGCCAGGACCACCCCCATGCAGAAGGTCCTCACCCACATCCTGACGCCG
GGCTGTGCCAATGTGGACTGCCCCAATAACGAGGACGCCAAGTTCGAGTTCGAGGAGGGAATGCTGCACCATCAGGATC
AGGGAAAGAGGGTCATCGCCAACAGAGTCTGGCGGGTGGAGCTGAGGGTGCGCTATGTGCCCAACAGTATTCAGGATCT
ATTCGACGAGGACAAGGCCACATGCTTCTACTACTTCAATCAGGTGAAGGAAGATTTCATCCAGGCCAATGTAACCGCG
ATCGACACAGATGTGGCGGTCCAATTGTGCTGCCTGGGCATCCGTCATTTCTTCAAGAACATTACGGTTAAGGCTCCGG
ACAAGAAGCAGCACATCGATTACATTGAAAAGGAAATGGGATTTAAGAGTTTTCTTCCACAATCTGTGATAGCCACAAC
AAAGCCAAAGAATCTTAAGAAACTGATCCAAGTCGGTTACAAAAAGGTCTACAATTACAATGACATTGAGTACTTGACA
CGGTTCTTCGATCTTTTAAAAAATATTTATTTAACAAACTTTGAGCAATTCTCGGTGACACTGAGCTCTGCCTGGAATA
TATCTGGAATCCTACACGTCGGCCCCCACATCGGAATCTCTTATCAGACCCATCCCCAAGCTAGCCTGAAGAATGTGGC
TCAGTTCAAGGATGTCGTTGCAATAAAAACATGCACTCTACCAAAGGAAAAGCTGCCCAAGGCCAGCGAAAATGCTACG
GAATCCACGGAGTCCCATAACTTCAACTGCAACTGCCAGAAGATCAAAACGCAGATCAAAATCTCTGCCTCGAATAATG
TGGAGGACTTGGTTATTACGTGCAATGGCATTAATACGGCGGAGAGCATTGCCGACCTCATTGACGGCTACTGCAGATT
GTTATCAAAAGACCTGGAGTTCACGATTTGGCAGAGGGAAACAACCGCATCGACCAGCGATGATAGCACAAAGGCCTCC
AGCAATAATGCGACACTGGAGTCGAATAAATCAGGGGCGAGTCCGGCAAAGCCTATGCTAACGGATGACTACGCTGAGA
TTGGTCTGATGGAGGGGGAGGGCGACTACTCCACGCCCACTGTTCGCAACTATGAACTGGACAGGGCCCACATTACGCC
GAGCGCTAAGATCGGAGTGGGACAGTTCGGGGATGTCTATGTGGGCACATACACGCTCCCGAAGTCGGCCAAGGCCAAG
AACTTTGTGGGAAATGGGAAAGACAGTAGCAATAGCGACCAAAGAAATGCCGATGGAAGGCCTGATGTCATTCAGGTGG
CAATAAAGACATGCAAAGCAAACGATGATCCCGAGAAGACAGAGAACTTCCTAGCAGAAGCTTATATTATGCAGAAGTT
CGATCACCCTCATATTATACGACTAATAGGCATTTGTAGTGTAATGCCGATTTGGATAGTCATGGAGTTGGCGAAACTG
GGAGAACTGCGGGCATACTTAAAGACAAACAGCGAAAGACTAAGCCATGGCACTTTGCTTAAATACTGCTACCAATTAT
CCACGGCTCTCAGCTATCTAGAGTCCAAGAAGTTTGTCCATCGAGACATTGCTGCTCGCAATGTTCTCGTCAGCACTCC
AACGTGTGTTAAGTTGGCTGACTTCGGATTATCACGCTGGGTTTCCGATCAATCGTATTACCACTCGACACCCACAGTG
GCCCTGCCCATTAAGTGGATGTCGCCGGAGTCGATAAACTTTCGTAGGTTCACCACAGCCAGCGATGTGTGGATGTTTG
GTGTCTGTATTTGGGAAATACTCATGCTCGGCGTCAAGCCGTTCCAGGGCGTTAAGAACAGCGATGTAATCTCAAAACT
GGAGAACGGGGAGCGCCTCCCGTTGCCTCCCAACTGTCCCCCACGACTTTACTCACTTATGTCCCAGTGCTGGGCTTAC
GAACCACTTAAAAGACCGAATTTCAAGCGGATTAAAGAGACACTTCAGGAAATTCTGATTGAGGACAGCATTAGCTCAT
CGGAGACTCTGAAACGGGAGCACCGACGAGTGGCAACCATGTCCTGGGTGGGCAGTGACGACGTCGACATACCGCCCAT
GAAGCCATCGAGAGCTATACACGATTCGGACCTTTCAAACTTGATGTCCAATGTGAATGAAACAACCTCGACACCTCAA
ACCTACATCATTGCCCAAAACCCCGCGGTGCTGGCCAAGCTGATGATGGAGAACCAGAAGCGTGGCATCAATCCTGCCG
CCTACACCACACCAGCATCGGCTATTCATAATGTTATGGGCGAAAAGTTAAGACAGCAGCGAAAGGATAGCAACAGTGA
TAGCGAGTGGCTGATCCAGGAGGAGTTGCTGCGACGTCGATCCAGCTCGATACCACATGGAGCTCTACTCGATCACCAG
CAACAGATGCTGCGACTCGACCTGATGTCAGCCGGGCCGTCTAGTCTACCCGACTGTTCCAACTCCAGTTCCCGGCCCA
TGACGCCCAACGCCAATCTTCTGTCCCTAAAATCGAACAATTCTTCGGCGGATCACTTGTCCGGCTCACATACCGGCGA
AGATCAGACAGGCTCTAATGCCAGAAACTTTGGCCATTCGGTGTCCAGTCGCCCACTGAATCGCGCCGATGATGAGGTC
TATTGTGCCACCACAATGGTGGTTAAATCGATAATGGTGCTGTCACAAGGGGTGGAGAAGGCCAACACCGAAGGCTATT
TGGAATTGGTCAAGAATGTGGGCGTCAAGCTGAGGAACTTGCTGACGTCAGTGGACAGAATATCCGTACTCTTTCCAGC
ACAGGCCCTTAAGGAAGTCCAAATGGCACATCAAGTACTTTCCAAAGACATGCATGAGTTGGTATCCGCCATGCGATTA
GCACAGCAATATAGCGACACTACTCTGGACTGTGAATATCGCAGGAGTATGTTATCGGCAGCCCATGCTCTGGCTCTGG
ATGCAAAGAATCTGTTTGATGTTGTCGACTCGATTCGGCAGCGTTATGACAACTTATTCCCGGCCTCCAACCCCAAGGA
CCACGTCAGTTCATCCAATTTCGAGCCATCCTCAAGCCATGAGCCTATCAACGAGCTGGGAGCCCACTTGAAGTCGAGT
ACCTCTGGTGATTTGCTCCATGGAACAGGAATATACGACAATGACTTGCACCAGAGCTTCAGTTCGCAGTTGCAGCTGC
AAGGTGTTGCCAACAATAGTGGCGGCAGTGGTAGCCTTCAGAGGGGCATGAGCTTGGATCCCACAAATGAGCCATTGCG
GATTGTGGAAGAGAATCTGGGTAGCCCCGGCGAACACATGTACTGCAACACATCCGCACTGCATGGCCACGCG
>CG10023-PC scaffold_13266:1943612-1949040:+
GACGAGTACGTCATCCATGTGCACATGCCCAACAAGAGCTTCAAGGCGGTCAAGTTCAGTGTCAAGGAAACCGTCTTCA
ATGTGATCCGGAAGACCATCGAGGATCTGGGACGGGATGGGCGGCCGCCTAGCATCCAGCGCTATGCCTGTCGGATGAT
GAACATGATCACCAAGGAGGTGATCTGGTTGGCCAGGACCACCCCCATGCAGAAGGTCCTCACCCACATCCTGACGCCG
GGCTGTGCCAATGTGGACTGCCCCAATAACGAGGACGCCAAGTTCGAGTTCGAGGAGGGAATGCTGCACCATCAGGATC
AGGGAAAGAGGGTCATCGCCAACAGAGTCTGGCGGGTGGAGCTGAGGGTGCGCTATGTGCCCAACAGTATTCAGGATCT
ATTCGACGAGGACAAGGCCACATGCTTCTACTACTTCAATCAGGTGAAGGAAGATTTCATCCAGGCCAATGTAACCGCG
ATCGACACAGATGTGGCGGTCCAATTGTGCTGCCTGGGCATCCGTCATTTCTTCAAGAACATTACGGTTAAGGCTCCGG
ACAAGAAGCAGCACATCGATTACATTGAAAAGGAAATGGGATTTAAGAGTTTTCTTCCACAATCTGTGATAGCCACAAC
AAAGCCAAAGAATCTTAAGAAACTGATCCAAGTCGGTTACAAAAAGGTCTACAATTACAATGACATTGAGTACTTGACA
CGGTTCTTCGATCTTTTAAAAAATATTTATTTAACAAACTTTGAGCAATTCTCGGTGACACTGAGCTCTGCCTGGAATA
TATCTGGAATCCTACACGTCGGCCCCCACATCGGAATCTCTTATCAGACCCATCCCCAAGCTAGCCTGAAGAATGTGGC
TCAGTTCAAGGATGTCGTTGCAATAAAAACATGCACTCTACCAAAGGAAAAGCTGCCCAAGGCCAGCGAAAATGCTACG
GAATCCACGGAGTCCCATAACTTCAACTGCAACTGCCAGAAGATCAAAACGCAGATCAAAATCTCTGCCTCGAATAATG
TGGAGGACTTGGTTATTACGTGCAATGGCATTAATACGGCGGAGAGCATTGCCGACCTCATTGACGGCTACTGCAGATT
GTTATCAAAAGACCTGGAGTTCACGATTTGGCAGAGGGAAACAACCGCATCGACCAGCGATGATAGCACAAAGGCCTCC
AGCAATAATGCGACACTGGAGTCGAATAAATCAGGGGCGAGTCCGGCAAAGCCTATGCTAACGGATGACTACGCTGAGA
TTGGTCTGATGGAGGGGGAGGGCGACTACTCCACGCCCACTGTTCGCAACTATGAACTGGACAGGGCCCACATTACGCC
GAGCGCTAAGATCGGAGTGGGACAGTTCGGGGATGTCTATGTGGGCACATACACGCTCCCGAAGTCGGCCAAGGCCAAG
AACTTTGTGGGAAATGGGAAAGACAGTAGCAATAGCGACCAAAGAAATGCCGATGGAAGGCCTGATGTCATTCAGGTGG
CAATAAAGACATGCAAAGCAAACGATGATCCCGAGAAGACAGAGAACTTCCTAGCAGAAGCTTATATTATGCAGAAGTT
CGATCACCCTCATATTATACGACTAATAGGCATTTGTAGTGTAATGCCGATTTGGATAGTCATGGAGTTGGCGAAACTG
GGAGAACTGCGGGCATACTTAAAGACAAACAGCGAAAGACTAAGCCATGGCACTTTGCTTAAATACTGCTACCAATTAT
CCACGGCTCTCAGCTATCTAGAGTCCAAGAAGTTTGTCCATCGAGACATTGCTGCTCGCAATGTTCTCGTCAGCACTCC
AACGTGTGTTAAGTTGGCTGACTTCGGATTATCACGCTGGGTTTCCGATCAATCGTATTACCACTCGACACCCACAGTG
GCCCTGCCCATTAAGTGGATGTCGCCGGAGTCGATAAACTTTCGTAGGTTCACCACAGCCAGCGATGTGTGGATGTTTG
GTGTCTGTATTTGGGAAATACTCATGCTCGGCGTCAAGCCGTTCCAGGGCGTTAAGAACAGCGATGTAATCTCAAAACT
GGAGAACGGGGAGCGCCTCCCGTTGCCTCCCAACTGTCCCCCACGACTTTACTCACTTATGTCCCAGTGCTGGGCTTAC
GAACCACTTAAAAGACCGAATTTCAAGCGGATTAAAGAGACACTTCAGGAAATTCTGATTGAGGACAGCATTAGCTCAT
CGGAGACTCTGAAACGGGAGCACCGACGAGTGGCAACCATGTCCTGGGTGGGCAGTGACGACGTCGACATACCGCCCAT
GAAGCCATCGAGAGCTATACACGATTCGGACCTTTCAAACTTGATGTCCAATGTGAATGAAACAACCTCGACACCTCAA
ACCTACATCATTGCCCAAAACCCCGCGGTGCTGGCCAAGCTGATGATGGAGAACCAGAAGCGTGGCATCAATCCTGCCG
CCTACACCACACCAGCATCGGCTATTCATAATGTTATGGGCGAAAAGTTAAGACAGCAGCGAAAGGATAGCAACAGTGA
TAGCGAGTGGCTGATCCAGGAGGAGTTGCTGCGACGTCGATCCAGCTCGATACCACATGGAGCTCTACTCGATCACCAG
CAACAGATGCTGCGACTCGACCTGATGTCAGCCGGGCCGTCTAGTCTACCCGACTGTTCCAACTCCAGTTCCCGGCCCA
TGACGCCCAACGCCAATCTTCTGTCCCTAAAATCGAACAATTCTTCGGCGGATCACTTGTCCGGCTCACATACCGGCGA
AGATCAGACAGGCTCTAATGCCAGAAACTTTGGCCATTCGGTGTCCAGTCGCCCACTGAATCGCGCCGATGATGAGGTC
TATTGTGCCACCACAATGGTGGTTAAATCGATAATGGTGCTGTCACAAGGGGTGGAGAAGGCCAACACCGAAGGCTATT
TGGAATTGGTCAAGAATGTGGGCGTCAAGCTGAGGAACTTGCTGACGTCAGTGGACAGAATATCCGTACTCTTTCCAGC
ACAGGCCCTTAAGGAAGTCCAAATGGCACATCAAGTACTTTCCAAAGACATGCATGAGTTGGTATCCGCCATGCGATTA
GCACAGCAATATAGCGACACTACTCTGGACTGTGAATATCGCAGGAGTATGTTATCGGCAGCCCATGCTCTGGCTCTGG
ATGCAAAGAATCTGTTTGATGTTGTCGACTCGATTCGGCAGCGTTATGACAACTTATTCCCGGCCTCCAACCCCAAGGA
CCACGTCAGTTCATCCAATTTCGAGCCATCCTCAAGCCATGAGCCTATCAACGAGCTGGGAGCCCACTTGAAGTCGAGT
ACCTCTGGTGATTTGCTCCATGGAACAGGAATATACGACAATGACTTGCACCAGAGCTTCAGTTCGCAGTTGCAGCTGC
AAGGTGTTGCCAACAATAGTGGCGGCAGTGGTAGCCTTCAGAGGGGCATGAGCTTGGATCCCACAAATGAGCCATTGCG
GATTGTGGAAGAGAATCTGGGTAGCCCCGGCGAACACATGTACTGCAACACATCCGCACTGCATGGCCACGCG
>CG10026-PA scaffold_12916:12119111-12120233:-
ATGCCCGCCATCGAGCATAAGTTGAACGTCACCGAGGAGGAGGTTCCGGAGCACATCCGGCGACTGGCCAAGGAACAGG
GCGAGTGTCAGAGTTCCAAGGGTCAGACCATTGAGCAGTTCCGCAGCTACATTATAGAGCGAAACGAGTGCCAGCCCCA
TCGGAATGATGACAAGTATCTGGAAAAGTTTCTGAGAGCCCGATACTGGAAGATCGAGAACAGCTATAAATTGCTGTGC
AGCTACTACAAATTCCGGGAACACAACAAATCCTACTACGAAAAGGTTCGCCCCTTGGACCTACGCCACGTTGGAGAAT
CCGACATCCTGACAGTGACGCCTTACCGAGATCAGCATGGCCACAGGATACTCATATACCGGTTCGGGTTGTGGCGACC
CAATCGAGTGACTGTCGATGATATTTTCCGGGCTACTATTATTCTGCAAGAGCTTGGCAGCTTGGAACCGATCTCTCAG
ATTGTGGGTGGTGTTGGAATATTCGACCTTAAAGATTTGGGTTTCGAACACCTACTCCATCTGAGTCCTAGTGTGGCGC
AGAAAATGATTGCTCTGCTTGTGACCTCCATGCCCATTCGTACTTCCGCACTTCATATTGTGAACCAGAACTGGGTGTT
TAATGCCGCTTTCAAGATATTTAAACCCTTCCTCAATGCCGCCATGCGCGAAAAGCTGTACATCCATGGCAGTGATATG
AGTTCCCTGCACAATCACATCAATCCGGAGCATCTTCCCAAGCGCTATGGTGGCCTGCACGAGGATTACTCTTACACGC
TCTGGCTGGATATGTTGAAGGAGCAGTGTTCTTCGAATAATGTCCAAAAGGATATGGAACAATTGGGCTTCATTTTTGA
C
>CG10026-PB scaffold_12916:12119111-12120251:-
AGTAGTAATCCCCGCACTATGCCCGCCATCGAGCATAAGTTGAACGTCACCGAGGAGGAGGTTCCGGAGCACATCCGGC
GACTGGCCAAGGAACAGGGCGAGTGTCAGAGTTCCAAGGGTCAGACCATTGAGCAGTTCCGCAGCTACATTATAGAGCG
AAACGAGTGCCAGCCCCATCGGAATGATGACAAGTATCTGGAAAAGTTTCTGAGAGCCCGATACTGGAAGATCGAGAAC
AGCTATAAATTGCTGTGCAGCTACTACAAATTCCGGGAACACAACAAATCCTACTACGAAAAGGTTCGCCCCTTGGACC
TACGCCACGTTGGAGAATCCGACATCCTGACAGTGACGCCTTACCGAGATCAGCATGGCCACAGGATACTCATATACCG
GTTCGGGTTGTGGCGACCCAATCGAGTGACTGTCGATGATATTTTCCGGGCTACTATTATTCTGCAAGAGCTTGGCAGC
TTGGAACCGATCTCTCAGATTGTGGGTGGTGTTGGAATATTCGACCTTAAAGATTTGGGTTTCGAACACCTACTCCATC
TGAGTCCTAGTGTGGCGCAGAAAATGATTGCTCTGCTTGTGACCTCCATGCCCATTCGTACTTCCGCACTTCATATTGT
GAACCAGAACTGGGTGTTTAATGCCGCTTTCAAGATATTTAAACCCTTCCTCAATGCCGCCATGCGCGAAAAGCTGTAC
ATCCATGGCAGTGATATGAGTTCCCTGCACAATCACATCAATCCGGAGCATCTTCCCAAGCGCTATGGTGGCCTGCACG
AGGATTACTCTTACACGCTCTGGCTGGATATGTTGAAGGAGCAGTGTTCTTCGAATAATGTCCAAAAGGATATGGAACA
ATTGGGCTTCATTTTTGAC
>CG10026-PC scaffold_12916:12119111-12120233:-
ATGCCCGCCATCGAGCATAAGTTGAACGTCACCGAGGAGGAGGTTCCGGAGCACATCCGGCGACTGGCCAAGGAACAGG
GCGAGTGTCAGAGTTCCAAGGGTCAGACCATTGAGCAGTTCCGCAGCTACATTATAGAGCGAAACGAGTGCCAGCCCCA
TCGGAATGATGACAAGTATCTGGAAAAGTTTCTGAGAGCCCGATACTGGAAGATCGAGAACAGCTATAAATTGCTGTGC
AGCTACTACAAATTCCGGGAACACAACAAATCCTACTACGAAAAGGTTCGCCCCTTGGACCTACGCCACGTTGGAGAAT
CCGACATCCTGACAGTGACGCCTTACCGAGATCAGCATGGCCACAGGATACTCATATACCGGTTCGGGTTGTGGCGACC
CAATCGAGTGACTGTCGATGATATTTTCCGGGCTACTATTATTCTGCAAGAGCTTGGCAGCTTGGAACCGATCTCTCAG
ATTGTGGGTGGTGTTGGAATATTCGACCTTAAAGATTTGGGTTTCGAACACCTACTCCATCTGAGTCCTAGTGTGGCGC
AGAAAATGATTGCTCTGCTTGTGACCTCCATGCCCATTCGTACTTCCGCACTTCATATTGTGAACCAGAACTGGGTGTT
TAATGCCGCTTTCAAGATATTTAAACCCTTCCTCAATGCCGCCATGCGCGAAAAGCTGTACATCCATGGCAGTGATATG
AGTTCCCTGCACAATCACATCAATCCGGAGCATCTTCCCAAGCGCTATGGTGGCCTGCACGAGGATTACTCTTACACGC
TCTGGCTGGATATGTTGAAGGAGCAGTGTTCTTCGAATAATGTCCAAAAGGATATGGAACAATTGGGCTTCATTTTTGA
C
>CG10029-PA scaffold_13340:2931166-2932370:-
CTCGCTGCTGGAAATGGTTCGGTGGTAGTGACCTTCCACAATATCCATAATATTCTCAACTCCAACGAACTAGTGTTAC
TCAGTTTTTACACAGACTGGTGTCGTTTTAGCCAGTTATTGCAGCCTGTTTTCGAGGAGGCTGCCACGGAGATTCATCG
CGAGTTCCCTGAACCAGGTCGGGTGGTTTTGGGCCGCGTTGACTGCGACGAGGAAGAAGATGTGGCCAACAGGTTTGAT
ATTACCAAGTACCCCACACTGAAGGTGGCCAGGAATGGCTTTGTTGCCAATAAGGAATACCGTGGCCAGCGCTCCGTAC
AAGCCTTTGTAAAATTTGTGGAAAAGGAGCTATCGGATCCGATCAAGGAGTTCACTTCGATTCGGGTCCTGAAAAGAGC
TGAAGCAGGCGATGGCCTGGTGGTCGGATATTTCGAGAACAAGCTCCATCCGGAGTATGATACTTATCGCAGGGCAGCT
AGCTTGCTGCGTTACGAATGCAAATACATGGCGGGCTTCGGGAACTTTACCATAAATCTGCGACCACCCGGAAAAAACC
TTTTGATTTTCCGTGCTGACGCATCCACTGCCAACCACAGGGACTACTACAGTGAGTACTCGGGCAACATGACCGATTT
CAAAGACGTAGCCAACTGGATCGAAGAAAAGTGCAAGCCTTTGGTAAGGGAGCTCACATTCGATAATGCGGAGGAATTC
TCCGAGGAAGGACTTCCCTTTGTGATTCTGTTCTACAATAAGCATGACATGGGACCCATTCAGGAGTTCAAGGCCGTTG
TTCAAAGCGTCCTGGCAAAGGAGAAGAGGGTCAACTTCCTAAGTGCGAATGGGAAGCTCTTTATTCATCCGCTGTTTCA
CATGGGCAAGACCCTGAACGATCTGCCCCTGATCGCCATAGATTCCTTCCGACACATGTACAGCTTCCCGCGATTCGAG
GATATCCACCAGCCGGGAAAGCTGCAAGAGTTTATAAATGATTTGTTCAGCGGGAAATTGCACATCGACTTCCATAGAG
CCCTTGAGGAAAATGAAGTGAAAAAGATAGATCCAGAACACTTTCCGCCGGTGGCCCACGAATCCAAATTTAAGGAACT
TTTACCTTTCAAGCATTCGCTATCTTTTAATAAAAGAAACCAG
>CG10031-PA scaffold_12916:5756447-5756934:-
ATGCTATTCAGGTTGACCCAGATTCTGTGCTTCGGGGCACTTGTGCTTCTCGGTGTTATGCAACTGGCACAGGCGGTGG
CGACACCAAATAACAATAACAACAAACCCAAGAGTGTGGCTCAGCCCCAGCCAGTAGTCTCGACAGGAAATCAGCCTGC
GATTCCAACAACCCCAAAGCCCCAGAGATTGCAACCAGATCCCAAATGCCTGCAGCCCTTGGATCCTGGTCCTTGCCGC
ATGAGCCTAGAGAGATATTACTATAACAAGGACAAAAAGGCCTGCGAAACTTTTAAGTACGGTGGCTGCCGTGGAAACG
ACAATCGCTGGGGATTCCGACAGACTTGCGAAGAGGCTTGTCTTTCAAATAAA
>CG10032-PA scaffold_13340:2887417-2888503:+
GGAGATAGATGCATTACCTGGGATAGGGTCTGCGATGGAAAAAGCGATTGCACGGACAATCGGGATGAAAGTACATCTA
TTTGTGCAATGATTCCTTGTGCACCACCGAATTTTAGATGTAAATATGGTGCCTGCATCTCTCAAAATGCTATGTGCAA
TCATGTCATTGATTGCTTCGATAGTTCAGATGAGCTTCTCGAAATTTGACGTCAAAAATGGACTGTAAATGAATGCGTT
CTTAACGATCCAAAAATGGTGGGAGAGGATTTCTTGTCAGGAATTACTTATCTTGGAGGCGATGGCAAGGTTCCCGACA
AAAACCATGTCGTGCTGCGTTGCGCCGAAGGTTACAGTCTGGACGGAGAGAAATATAATATTTGCGACGGCGATAAATG
GTTGAATAAATTGGGCAGATGCGTCCAACAATGCAAACATTTTGGTAACAACGAACATTCCACACAGTGCTTCCACAAC
AATATTCTGGTAGACTGCGAGCAGCAGTATCTATTAAAGGATACAGAAATGAAGGTTACCTGCGCTCCAGGGTATATTG
TGATTGAGGATTGCCCGGATCCATGGGAAATGAGCGTGTTCCAGCGCGGCCACAAGCCCATCTTCCAATTCGCCTGTAC
TGCCACCGTTGTGTCTCCGTTTTTCCTGCTGGCCCCCAGTAGCTGTTTCCAGAATATCACCATTAAGAGCGTTAAATCC
AGAGAACCAGTGCTCTATACAGTTGCCGAGGGTGAGAGGTACACTGAAACCTTCAATGCCCACGAACTTCACGCTTATA
AATTACACAACGTCTCGTTTATACAAAATGTTACG
>CG10033-PC scaffold_12916:5674556-5679975:-
ATGAAAATCAAACACTATCCGGGCAAAGCCGTCGATGCCAGTCTCTCGCTGGAGGGCTCCAGTGCCATGGGTGCCCTCT
ACGAGGCCAACTGGCTGCAGGCGGCCGCCCAGAGTCCCAGCCCCCAGCCCCCCAGTCTGAGGATCTCCCCCGGGAAGCT
CAGCCGGCAGAGCAGCTCGGCGGGCAGCAGCTTCCTGTTGGACGGCATCTCCGCCCTGAGCAAGTACCAGATGACCCTG
GAGAACATCCGGAACCTGGAGCAGCAGTCGAGGAACAACAACATCATGAGCACCATCAAGGAGCTTAATGGCTACAGGA
AGCCATCCACTCTGCAGCTGGATCAGCACCAGGACTGGGTGACGGAGGATCCAGAACCGATAGAAGATCACTACCAGGA
GAAGATTCCAGAGACAGCTCCCCCCAAGGAGGAGTACTCCGCCAAGGATAAGCCCGCCGTGAATCACTATGTCCTGGAT
CCCACGGAGAGGCCCAGGCCCATCCCGCGTCCCCGCCAACAGTTGTCGGTGAAGCCTCCCTCCCTGCGCCGCTCCCAGA
CGATGTCCCAGCCACCCAGCTATGCGACTTTGAGATCGCCCTTGAGGCTCCACAACAAAAAGCCCACGGTCAGCAACAG
TTCCTCCGCCTATTCCACATTCTCCTCCGCCGCCGAGGACGCCCAGGACCAAGTGGTCATATGCCAACAGCCGCAGAGA
GTGATGGTTCCTCCGCCCCGGGAACCTCCCCCGGAGCCACCCAGGCGACCCGGAAAGCCCCTGAGCAGATCCCAGACCA
CTGTCCAGCGGTATGCCACCATCAGGATGCCCAACCAGTCCCTGTACCGGAGCTACACTCAGAAGGACTCCACGGGAAG
GCGGCATAGTCTGGAACAGGCTGTCAAAGGACTCCGCCTGCAGGAGGAGGAGCCCAGGGAGCAGGGTACTGACACTTCC
TCCACCAAGCAGCGACAAATCTCACCCGCGGCCAGCAGCAATGGCAGCTCCAAGGATCTCAACGGGGAAGGATTCTGCA
TTCCCCGACCCCGTCTCATAGTTCCCGTCCACACGTATGCCCGAAGGCGAAGGACGGGGAATCTCAAGGATCAGTCCAG
TGGGGCGCAAGAGGAGGAGGAGGAAGCGGAAAAGGATGGCCGCGTTGAAGTCTCCCGCGAGGGCAAGTACCTCTCGACC
CTCTCCGGCGCCAAGGTCCTGGGCGAGTTGGCCATCCTGTACAACTGCCAGAGGACGGCGACCATCACCGCCATCACCG
AGTGCAACCTGTGGGCCATCGAACGCCAGTGCTTCCAGACCATCATGATGCGAACGGGTCTGATCCGGCAGGCGGAGTA
CACGGACTTCCTCAAGAGTGTTCCCATCTTCAAAGACCTGGCGGATGACACGCTCATTAAGATCTCCGATGTCTTGGAG
GAGACCCACTACCAGCGAGGTGATTATATTGTACGGCAGGGTGCCCGGGGCGATACCTTCTTCATAATATCGAAGGGCA
AGGTGCGGGTGACGATCAAGCAGCAGGACACCCAGGAGGAGAAGTTCATACGGATGCTGGGCAAGGGTGATTTCTTCGG
CGAGAAGGCACTCCAGGGCGATGATCTCCGGACGGCCAACATTATTTGCGAGTCCCCCGAAGGCGTCAGTTGTCTGGTC
ATTGATCGCGAGACCTTCAATCAGTTGATTTCGAATCTGGACGAGATCAAGCACCGCTACGACGACGAGGGAGCCATGG
AGCGCAGAAAGATCAACGAGGAGTTCCGGGACATAAACCTCACAGATCTTCGGGTCATTGCCACCCTGGGAGTTGGTGG
CTTCGGGCGTGTGGAACTGGTCCAAACCAATGGCGACAGTTCCAGGTCATTCGCTCTGAAACAAATGAAAAAGTCACAG
ATTGTGGAGACACGCCAGCAGCAGCACATCATGTCCGAGAAGGAGATCATGGGCGAGGCCAACTGCCAGTTCATTGTGA
AGCTCTTCAAGACCTTCAAGGACAAGAAGTACCTGTACATGCTGATGGAGAGCTGTCTGGGCGGAGAGCTCTGGACGAT
TTTAAGGGACAAGGGTAACTTTGATGACAGCACCACCCGCTTCTACACGGCCTGTGTGGTGGAGGCCTTCGACTACCTG
CACTCCCGGAACATCATCTACCGCGATCTGAAGCCGGAGAATCTGCTCCTCAACGAACGGGGCTATGTGAAGCTGGTGG
ACTTTGGCTTTGCCAAGAAACTGCAAACGGGCAGGAAGACCTGGACCTTCTGCGGCACTCCGGAGTATGTGGCCCCGGA
GGTGATCCTCAATCGGGGACACGACATCAGTGCGGACTACTGGTCACTGGGAGTGCTTATGTTTGAGCTGCTAACAGGA
ACTCCTCCATTTACCGGGTCGGATCCCATGCGTACCTACAACATTATACTTAAGGGCATCGATGCCATAGAGTTCCCCC
GGAACATCACCCGTAATGCCAGCAATCTTATCAAGAAGCTCTGCCGCGATAATCCAGCGGAGCGTTTGGGCTACCAGCG
TGGGGGAATCAGTGAGATACAGAAGCACAAATGGTTCGATGGCTTCTACTGGTGGGGCCTGCAGAACTGCACTCTGGAG
CCGCCAATCAAGCCGACAGTTAAGAGTGTGGTGGACACCACGAACTTCGATGATTATCCGCCCGATCCAGAGGGACCGC
CGCCGGATGATGTCACTGGATGGGACAAGGACTTC
>CG10033-PD scaffold_12916:5674556-5679975:-
ATGAAAATCAAACACTATCCGGGCAAAGCCGTCGATGCCAGTCTCTCGCTGGAGGGCTCCAGTGCCATGGGTGCCCTCT
ACGAGGCCAACTGGCTGCAGGCGGCCGCCCAGAGTCCCAGCCCCCAGCCCCCCAGTCTGAGGATCTCCCCCGGGAAGCT
CAGCCGGCAGAGCAGCTCGGCGGGCAGCAGCTTCCTGTTGGACGGCATCTCCGCCCTGAGCAAGTACCAGATGACCCTG
GAGAACATCCGGAACCTGGAGCAGCAGTCGAGGAACAACAACATCATGAGCACCATCAAGGAGCTTAATGGCTACAGGA
AGCCATCCACTCTGCAGCTGGATCAGCACCAGGACTGGGTGACGGAGGATCCAGAACCGATAGAAGATCACTACCAGGA
GAAGATTCCAGAGACAGCTCCCCCCAAGGAGGAGTACTCCGCCAAGGATAAGCCCGCCGTGAATCACTATGTCCTGGAT
CCCACGGAGAGGCCCAGGCCCATCCCGCGTCCCCGCCAACAGTTGTCGGTGAAGCCTCCCTCCCTGCGCCGCTCCCAGA
CGATGTCCCAGCCACCCAGCTATGCGACTTTGAGATCGCCCTTGAGGCTCCACAACAAAAAGCCCACGGTCAGCAACAG
TTCCTCCGCCTATTCCACATTCTCCTCCGCCGCCGAGGACGCCCAGGACCAAGTGGTCATATGCCAACAGCCGCAGAGA
GTGATGGTTCCTCCGCCCCGGGAACCTCCCCCGGAGCCACCCAGGCGACCCGGAAAGCCCCTGAGCAGATCCCAGACCA
CTGTCCAGCGGTATGCCACCATCAGGATGCCCAACCAGTCCCTGTACCGGAGCTACACTCAGAAGGACTCCACGGGAAG
GCGGCATAGTCTGGAACAGGCTGTCAAAGGACTCCGCCTGCAGGAGGAGGAGCCCAGGGAGCAGGGTACTGACACTTCC
TCCACCAAGCAGCGACAAATCTCACCCGCGGCCAGCAGCAATGGCAGCTCCAAGGATCTCAACGGGGAAGGATTCTGCA
TTCCCCGACCCCGTCTCATAGTTCCCGTCCACACGTATGCCCGAAGGCGAAGGACGGGGAATCTCAAGGATCAGTCCAG
TGGGGCGCAAGAGGAGGAGGAGGAAGCGGAAAAGGATGGCCGCGTTGAAGTCTCCCGCGAGGGCAAGTACCTCTCGACC
CTCTCCGGCGCCAAGGTCCTGGGCGAGTTGGCCATCCTGTACAACTGCCAGAGGACGGCGACCATCACCGCCATCACCG
AGTGCAACCTGTGGGCCATCGAACGCCAGTGCTTCCAGACCATCATGATGCGAACGGGTCTGATCCGGCAGGCGGAGTA
CACGGACTTCCTCAAGAGTGTTCCCATCTTCAAAGACCTGGCGGATGACACGCTCATTAAGATCTCCGATGTCTTGGAG
GAGACCCACTACCAGCGAGGTGATTATATTGTACGGCAGGGTGCCCGGGGCGATACCTTCTTCATAATATCGAAGGGCA
AGGTGCGGGTGACGATCAAGCAGCAGGACACCCAGGAGGAGAAGTTCATACGGATGCTGGGCAAGGGTGATTTCTTCGG
CGAGAAGGCACTCCAGGGCGATGATCTCCGGACGGCCAACATTATTTGCGAGTCCCCCGAAGGCGTCAGTTGTCTGGTC
ATTGATCGCGAGACCTTCAATCAGTTGATTTCGAATCTGGACGAGATCAAGCACCGCTACGACGACGAGGGAGCCATGG
AGCGCAGAAAGATCAACGAGGAGTTCCGGGACATAAACCTCACAGATCTTCGGGTCATTGCCACCCTGGGAGTTGGTGG
CTTCGGGCGTGTGGAACTGGTCCAAACCAATGGCGACAGTTCCAGGTCATTCGCTCTGAAACAAATGAAAAAGTCACAG
ATTGTGGAGACACGCCAGCAGCAGCACATCATGTCCGAGAAGGAGATCATGGGCGAGGCCAACTGCCAGTTCATTGTGA
AGCTCTTCAAGACCTTCAAGGACAAGAAGTACCTGTACATGCTGATGGAGAGCTGTCTGGGCGGAGAGCTCTGGACGAT
TTTAAGGGACAAGGGTAACTTTGATGACAGCACCACCCGCTTCTACACGGCCTGTGTGGTGGAGGCCTTCGACTACCTG
CACTCCCGGAACATCATCTACCGCGATCTGAAGCCGGAGAATCTGCTCCTCAACGAACGGGGCTATGTGAAGCTGGTGG
ACTTTGGCTTTGCCAAGAAACTGCAAACGGGCAGGAAGACCTGGACCTTCTGCGGCACTCCGGAGTATGTGGCCCCGGA
GGTGATCCTCAATCGGGGACACGACATCAGTGCGGACTACTGGTCACTGGGAGTGCTTATGTTTGAGCTGCTAACAGGA
ACTCCTCCATTTACCGGGTCGGATCCCATGCGTACCTACAACATTATACTTAAGGGCATCGATGCCATAGAGTTCCCCC
GGAACATCACCCGTAATGCCAGCAATCTTATCAAGAAGCTCTGCCGCGATAATCCAGCGGAGCGTTTGGGCTACCAGCG
TGGGGGAATCAGTGAGATACAGAAGCACAAATGGTTCGATGGCTTCTACTGGTGGGGCCTGCAGAACTGCACTCTGGAG
CCGCCAATCAAGCCGACAGTTAAGAGTGTGGTGGACACCACGAACTTCGATGATTATCCGCCCGATCCAGAGGGACCGC
CGCCGGATGATGTCACTGGATGGGACAAGGACTTC
>CG10033-PE scaffold_12916:5674556-5679975:-
ATGAAAATCAAACACTATCCGGGCAAAGCCGTCGATGCCAGTCTCTCGCTGGAGGGCTCCAGTGCCATGGGTGCCCTCT
ACGAGGCCAACTGGCTGCAGGCGGCCGCCCAGAGTCCCAGCCCCCAGCCCCCCAGTCTGAGGATCTCCCCCGGGAAGCT
CAGCCGGCAGAGCAGCTCGGCGGGCAGCAGCTTCCTGTTGGACGGCATCTCCGCCCTGAGCAAGTACCAGATGACCCTG
GAGAACATCCGGAACCTGGAGCAGCAGTCGAGGAACAACAACATCATGAGCACCATCAAGGAGCTTAATGGCTACAGGA
AGCCATCCACTCTGCAGCTGGATCAGCACCAGGACTGGGTGACGGAGGATCCAGAACCGATAGAAGATCACTACCAGGA
GAAGATTCCAGAGACAGCTCCCCCCAAGGAGGAGTACTCCGCCAAGGATAAGCCCGCCGTGAATCACTATGTCCTGGAT
CCCACGGAGAGGCCCAGGCCCATCCCGCGTCCCCGCCAACAGTTGTCGGTGAAGCCTCCCTCCCTGCGCCGCTCCCAGA
CGATGTCCCAGCCACCCAGCTATGCGACTTTGAGATCGCCCTTGAGGCTCCACAACAAAAAGCCCACGGTCAGCAACAG
TTCCTCCGCCTATTCCACATTCTCCTCCGCCGCCGAGGACGCCCAGGACCAAGTGGTCATATGCCAACAGCCGCAGAGA
GTGATGGTTCCTCCGCCCCGGGAACCTCCCCCGGAGCCACCCAGGCGACCCGGAAAGCCCCTGAGCAGATCCCAGACCA
CTGTCCAGCGGTATGCCACCATCAGGATGCCCAACCAGTCCCTGTACCGGAGCTACACTCAGAAGGACTCCACGGGAAG
GCGGCATAGTCTGGAACAGGCTGTCAAAGGACTCCGCCTGCAGGAGGAGGAGCCCAGGGAGCAGGGTACTGACACTTCC
TCCACCAAGCAGCGACAAATCTCACCCGCGGCCAGCAGCAATGGCAGCTCCAAGGATCTCAACGGGGAAGGATTCTGCA
TTCCCCGACCCCGTCTCATAGTTCCCGTCCACACGTATGCCCGAAGGCGAAGGACGGGGAATCTCAAGGATCAGTCCAG
TGGGGCGCAAGAGGAGGAGGAGGAAGCGGAAAAGGGTAAGGATCGGTGGGGAGTAGCTCTGAAGGATCAGGCTCTCAAA
AGGGGGTTTCATATTTTTACTTATGGCCGCGTTGAAGTCTCCCGCGAGGGCAAGTACCTCTCGACCCTCTCCGGCGCCA
AGGTCCTGGGCGAGTTGGCCATCCTGTACAACTGCCAGAGGACGGCGACCATCACCGCCATCACCGAGTGCAACCTGTG
GGCCATCGAACGCCAGTGCTTCCAGACCATCATGATGCGAACGGGTCTGATCCGGCAGGCGGAGTACACGGACTTCCTC
AAGAGTGTTCCCATCTTCAAAGACCTGGCGGATGACACGCTCATTAAGATCTCCGATGTCTTGGAGGAGACCCACTACC
AGCGAGGTGATTATATTGTACGGCAGGGTGCCCGGGGCGATACCTTCTTCATAATATCGAAGGGCAAGGTGCGGGTGAC
GATCAAGCAGCAGGACACCCAGGAGGAGAAGTTCATACGGATGCTGGGCAAGGGTGATTTCTTCGGCGAGAAGGCACTC
CAGGGCGATGATCTCCGGACGGCCAACATTATTTGCGAGTCCCCCGAAGGCGTCAGTTGTCTGGTCATTGATCGCGAGA
CCTTCAATCAGTTGATTTCGAATCTGGACGAGATCAAGCACCGCTACGACGACGAGGGAGCCATGGAGCGCAGAAAGAT
CAACGAGGAGTTCCGGGACATAAACCTCACAGATCTTCGGGTCATTGCCACCCTGGGAGTTGGTGGCTTCGGGCGTGTG
GAACTGGTCCAAACCAATGGCGACAGTTCCAGGTCATTCGCTCTGAAACAAATGAAAAAGTCACAGATTGTGGAGACAC
GCCAGCAGCAGCACATCATGTCCGAGAAGGAGATCATGGGCGAGGCCAACTGCCAGTTCATTGTGAAGCTCTTCAAGAC
CTTCAAGGACAAGAAGTACCTGTACATGCTGATGGAGAGCTGTCTGGGCGGAGAGCTCTGGACGATTTTAAGGGACAAG
GGTAACTTTGATGACAGCACCACCCGCTTCTACACGGCCTGTGTGGTGGAGGCCTTCGACTACCTGCACTCCCGGAACA
TCATCTACCGCGATCTGAAGCCGGAGAATCTGCTCCTCAACGAACGGGGCTATGTGAAGCTGGTGGACTTTGGCTTTGC
CAAGAAACTGCAAACGGGCAGGAAGACCTGGACCTTCTGCGGCACTCCGGAGTATGTGGCCCCGGAGGTGATCCTCAAT
CGGGGACACGACATCAGTGCGGACTACTGGTCACTGGGAGTGCTTATGTTTGAGCTGCTAACAGGAACTCCTCCATTTA
CCGGGTCGGATCCCATGCGTACCTACAACATTATACTTAAGGGCATCGATGCCATAGAGTTCCCCCGGAACATCACCCG
TAATGCCAGCAATCTTATCAAGAAGCTCTGCCGCGATAATCCAGCGGAGCGTTTGGGCTACCAGCGTGGGGGAATCAGT
GAGATACAGAAGCACAAATGGTTCGATGGCTTCTACTGGTGGGGCCTGCAGAACTGCACTCTGGAGCCGCCAATCAAGC
CGACAGTTAAGAGTGTGGTGGACACCACGAACTTCGATGATTATCCGCCCGATCCAGAGGGACCGCCGCCGGATGATGT
CACTGGATGGGACAAGGACTTC
>CG10033-PF scaffold_12916:5674556-5679975:-
ATGAAAATCAAACACTATCCGGGCAAAGCCGTCGATGCCAGTCTCTCGCTGGAGGGCTCCAGTGCCATGGGTGCCCTCT
ACGAGGCCAACTGGCTGCAGGCGGCCGCCCAGAGTCCCAGCCCCCAGCCCCCCAGTCTGAGGATCTCCCCCGGGAAGCT
CAGCCGGCAGAGCAGCTCGGCGGGCAGCAGCTTCCTGTTGGACGGCATCTCCGCCCTGAGCAAGTACCAGATGACCCTG
GAGAACATCCGGAACCTGGAGCAGCAGTCGAGGAACAACAACATCATGAGCACCATCAAGGAGCTTAATGGCTACAGGA
AGCCATCCACTCTGCAGCTGGATCAGCACCAGGACTGGGTGACGGAGGATCCAGAACCGATAGAAGATCACTACCAGGA
GAAGATTCCAGAGACAGCTCCCCCCAAGGAGGAGTACTCCGCCAAGGATAAGCCCGCCGTGAATCACTATGTCCTGGAT
CCCACGGAGAGGCCCAGGCCCATCCCGCGTCCCCGCCAACAGTTGTCGGTGAAGCCTCCCTCCCTGCGCCGCTCCCAGA
CGATGTCCCAGCCACCCAGCTATGCGACTTTGAGATCGCCCTTGAGGCTCCACAACAAAAAGCCCACGGTCAGCAACAG
TTCCTCCGCCTATTCCACATTCTCCTCCGCCGCCGAGGACGCCCAGGACCAAGTGGTCATATGCCAACAGCCGCAGAGA
GTGATGGTTCCTCCGCCCCGGGAACCTCCCCCGGAGCCACCCAGGCGACCCGGAAAGCCCCTGAGCAGATCCCAGACCA
CTGTCCAGCGGTATGCCACCATCAGGATGCCCAACCAGTCCCTGTACCGGAGCTACACTCAGAAGGACTCCACGGGAAG
GCGGCATAGTCTGGAACAGGCTGTCAAAGGACTCCGCCTGCAGGAGGAGGAGCCCAGGGAGCAGGGTACTGACACTTCC
TCCACCAAGCAGCGACAAATCTCACCCGCGGCCAGCAGCAATGGCAGCTCCAAGGATCTCAACGGGGAAGGATTCTGCA
TTCCCCGACCCCGTCTCATAGTTCCCGTCCACACGTATGCCCGAAGGCGAAGGACGGGGAATCTCAAGGATCAGTCCAG
TGGGGCGCAAGAGGAGGAGGAGGAAGCGGAAAAGGATGGCCGCGTTGAAGTCTCCCGCGAGGGCAAGTACCTCTCGACC
CTCTCCGGCGCCAAGGTCCTGGGCGAGTTGGCCATCCTGTACAACTGCCAGAGGACGGCGACCATCACCGCCATCACCG
AGTGCAACCTGTGGGCCATCGAACGCCAGTGCTTCCAGACCATCATGATGCGAACGGGTCTGATCCGGCAGGCGGAGTA
CACGGACTTCCTCAAGAGTGTTCCCATCTTCAAAGACCTGGCGGATGACACGCTCATTAAGATCTCCGATGTCTTGGAG
GAGACCCACTACCAGCGAGGTGATTATATTGTACGGCAGGGTGCCCGGGGCGATACCTTCTTCATAATATCGAAGGGCA
AGGTGCGGGTGACGATCAAGCAGCAGGACACCCAGGAGGAGAAGTTCATACGGATGCTGGGCAAGGGTGATTTCTTCGG
CGAGAAGGCACTCCAGGGCGATGATCTCCGGACGGCCAACATTATTTGCGAGTCCCCCGAAGGCGTCAGTTGTCTGGTC
ATTGATCGCGAGACCTTCAATCAGTTGATTTCGAATCTGGACGAGATCAAGCACCGCTACGACGACGAGGGAGCCATGG
AGCGCAGAAAGATCAACGAGGAGTTCCGGGACATAAACCTCACAGATCTTCGGGTCATTGCCACCCTGGGAGTTGGTGG
CTTCGGGCGTGTGGAACTGGTCCAAACCAATGGCGACAGTTCCAGGTCATTCGCTCTGAAACAAATGAAAAAGTCACAG
ATTGTGGAGACACGCCAGCAGCAGCACATCATGTCCGAGAAGGAGATCATGGGCGAGGCCAACTGCCAGTTCATTGTGA
AGCTCTTCAAGACCTTCAAGGACAAGAAGTACCTGTACATGCTGATGGAGAGCTGTCTGGGCGGAGAGCTCTGGACGAT
TTTAAGGGACAAGGGTAACTTTGATGACAGCACCACCCGCTTCTACACGGCCTGTGTGGTGGAGGCCTTCGACTACCTG
CACTCCCGGAACATCATCTACCGCGATCTGAAGCCGGAGAATCTGCTCCTCAACGAACGGGGCTATGTGAAGCTGGTGG
ACTTTGGCTTTGCCAAGAAACTGCAAACGGGCAGGAAGACCTGGACCTTCTGCGGCACTCCGGAGTATGTGGCCCCGGA
GGTGATCCTCAATCGGGGACACGACATCAGTGCGGACTACTGGTCACTGGGAGTGCTTATGTTTGAGCTGCTAACAGGA
ACTCCTCCATTTACCGGGTCGGATCCCATGCGTACCTACAACATTATACTTAAGGGCATCGATGCCATAGAGTTCCCCC
GGAACATCACCCGTAATGCCAGCAATCTTATCAAGAAGCTCTGCCGCGATAATCCAGCGGAGCGTTTGGGCTACCAGCG
TGGGGGAATCAGTGAGATACAGAAGCACAAATGGTTCGATGGCTTCTACTGGTGGGGCCTGCAGAACTGCACTCTGGAG
CCGCCAATCAAGCCGACAGTTAAGAGTGTGGTGGACACCACGAACTTCGATGATTATCCGCCCGATCCAGAGGGACCGC
CGCCGGATGATGTCACTGGATGGGACAAGGACTTC
>CG10033-PG scaffold_12916:5674556-5679975:-
ATGAAAATCAAACACTATCCGGGCAAAGCCGTCGATGCCAGTCTCTCGCTGGAGGGCTCCAGTGCCATGGGTGCCCTCT
ACGAGGCCAACTGGCTGCAGGCGGCCGCCCAGAGTCCCAGCCCCCAGCCCCCCAGTCTGAGGATCTCCCCCGGGAAGCT
CAGCCGGCAGAGCAGCTCGGCGGGCAGCAGCTTCCTGTTGGACGGCATCTCCGCCCTGAGCAAGTACCAGATGACCCTG
GAGAACATCCGGAACCTGGAGCAGCAGTCGAGGAACAACAACATCATGAGCACCATCAAGGAGCTTAATGGCTACAGGA
AGCCATCCACTCTGCAGCTGGATCAGCACCAGGACTGGGTGACGGAGGATCCAGAACCGATAGAAGATCACTACCAGGA
GAAGATTCCAGAGACAGCTCCCCCCAAGGAGGAGTACTCCGCCAAGGATAAGCCCGCCGTGAATCACTATGTCCTGGAT
CCCACGGAGAGGCCCAGGCCCATCCCGCGTCCCCGCCAACAGTTGTCGGTGAAGCCTCCCTCCCTGCGCCGCTCCCAGA
CGATGTCCCAGCCACCCAGCTATGCGACTTTGAGATCGCCCTTGAGGCTCCACAACAAAAAGCCCACGGTCAGCAACAG
TTCCTCCGCCTATTCCACATTCTCCTCCGCCGCCGAGGACGCCCAGGACCAAGTGGTCATATGCCAACAGCCGCAGAGA
GTGATGGTTCCTCCGCCCCGGGAACCTCCCCCGGAGCCACCCAGGCGACCCGGAAAGCCCCTGAGCAGATCCCAGACCA
CTGTCCAGCGGTATGCCACCATCAGGATGCCCAACCAGTCCCTGTACCGGAGCTACACTCAGAAGGACTCCACGGGAAG
GCGGCATAGTCTGGAACAGGCTGTCAAAGGACTCCGCCTGCAGGAGGAGGAGCCCAGGGAGCAGGGTACTGACACTTCC
TCCACCAAGCAGCGACAAATCTCACCCGCGGCCAGCAGCAATGGCAGCTCCAAGGATCTCAACGGGGAAGGATTCTGCA
TTCCCCGACCCCGTCTCATAGTTCCCGTCCACACGTATGCCCGAAGGCGAAGGACGGGGAATCTCAAGGATCAGTCCAG
TGGGGCGCAAGAGGAGGAGGAGGAAGCGGAAAAGGATGGCCGCGTTGAAGTCTCCCGCGAGGGCAAGTACCTCTCGACC
CTCTCCGGCGCCAAGGTCCTGGGCGAGTTGGCCATCCTGTACAACTGCCAGAGGACGGCGACCATCACCGCCATCACCG
AGTGCAACCTGTGGGCCATCGAACGCCAGTGCTTCCAGACCATCATGATGCGAACGGGTCTGATCCGGCAGGCGGAGTA
CACGGACTTCCTCAAGAGTGTTCCCATCTTCAAAGACCTGGCGGATGACACGCTCATTAAGATCTCCGATGTCTTGGAG
GAGACCCACTACCAGCGAGGTGATTATATTGTACGGCAGGGTGCCCGGGGCGATACCTTCTTCATAATATCGAAGGGCA
AGGTGCGGGTGACGATCAAGCAGCAGGACACCCAGGAGGAGAAGTTCATACGGATGCTGGGCAAGGGTGATTTCTTCGG
CGAGAAGGCACTCCAGGGCGATGATCTCCGGACGGCCAACATTATTTGCGAGTCCCCCGAAGGCGTCAGTTGTCTGGTC
ATTGATCGCGAGACCTTCAATCAGTTGATTTCGAATCTGGACGAGATCAAGCACCGCTACGACGACGAGGGAGCCATGG
AGCGCAGAAAGATCAACGAGGAGTTCCGGGACATAAACCTCACAGATCTTCGGGTCATTGCCACCCTGGGAGTTGGTGG
CTTCGGGCGTGTGGAACTGGTCCAAACCAATGGCGACAGTTCCAGGTCATTCGCTCTGAAACAAATGAAAAAGTCACAG
ATTGTGGAGACACGCCAGCAGCAGCACATCATGTCCGAGAAGGAGATCATGGGCGAGGCCAACTGCCAGTTCATTGTGA
AGCTCTTCAAGACCTTCAAGGACAAGAAGTACCTGTACATGCTGATGGAGAGCTGTCTGGGCGGAGAGCTCTGGACGAT
TTTAAGGGACAAGGGTAACTTTGATGACAGCACCACCCGCTTCTACACGGCCTGTGTGGTGGAGGCCTTCGACTACCTG
CACTCCCGGAACATCATCTACCGCGATCTGAAGCCGGAGAATCTGCTCCTCAACGAACGGGGCTATGTGAAGCTGGTGG
ACTTTGGCTTTGCCAAGAAACTGCAAACGGGCAGGAAGACCTGGACCTTCTGCGGCACTCCGGAGTATGTGGCCCCGGA
GGTGATCCTCAATCGGGGACACGACATCAGTGCGGACTACTGGTCACTGGGAGTGCTTATGTTTGAGCTGCTAACAGGA
ACTCCTCCATTTACCGGGTCGGATCCCATGCGTACCTACAACATTATACTTAAGGGCATCGATGCCATAGAGTTCCCCC
GGAACATCACCCGTAATGCCAGCAATCTTATCAAGAAGCTCTGCCGCGATAATCCAGCGGAGCGTTTGGGCTACCAGCG
TGGGGGAATCAGTGAGATACAGAAGCACAAATGGTTCGATGGCTTCTACTGGTGGGGCCTGCAGAACTGCACTCTGGAG
CCGCCAATCAAGCCGACAGTTAAGAGTGTGGTGGACACCACGAACTTCGATGATTATCCGCCCGATCCAGAGGGACCGC
CGCCGGATGATGTCACTGGATGGGACAAGGACTTC
>CG10033-PJ scaffold_12916:5674556-5679975:-
ATGAAAATCAAACACTATCCGGGCAAAGCCGTCGATGCCAGTCTCTCGCTGGAGGGCTCCAGTGCCATGGGTGCCCTCT
ACGAGGCCAACTGGCTGCAGGCGGCCGCCCAGAGTCCCAGCCCCCAGCCCCCCAGTCTGAGGATCTCCCCCGGGAAGCT
CAGCCGGCAGAGCAGCTCGGCGGGCAGCAGCTTCCTGTTGGACGGCATCTCCGCCCTGAGCAAGTACCAGATGACCCTG
GAGAACATCCGGAACCTGGAGCAGCAGTCGAGGAACAACAACATCATGAGCACCATCAAGGAGCTTAATGGCTACAGGA
AGCCATCCACTCTGCAGCTGGATCAGCACCAGGACTGGGTGACGGAGGATCCAGAACCGATAGAAGATCACTACCAGGA
GAAGATTCCAGAGACAGCTCCCCCCAAGGAGGAGTACTCCGCCAAGGATAAGCCCGCCGTGAATCACTATGTCCTGGAT
CCCACGGAGAGGCCCAGGCCCATCCCGCGTCCCCGCCAACAGTTGTCGGTGAAGCCTCCCTCCCTGCGCCGCTCCCAGA
CGATGTCCCAGCCACCCAGCTATGCGACTTTGAGATCGCCCTTGAGGCTCCACAACAAAAAGCCCACGGTCAGCAACAG
TTCCTCCGCCTATTCCACATTCTCCTCCGCCGCCGAGGACGCCCAGGACCAAGTGGTCATATGCCAACAGCCGCAGAGA
GTGATGGTTCCTCCGCCCCGGGAACCTCCCCCGGAGCCACCCAGGCGACCCGGAAAGCCCCTGAGCAGATCCCAGACCA
CTGTCCAGCGGTATGCCACCATCAGGATGCCCAACCAGTCCCTGTACCGGAGCTACACTCAGAAGGACTCCACGGGAAG
GCGGCATAGTCTGGAACAGGCTGTCAAAGGACTCCGCCTGCAGGAGGAGGAGCCCAGGGAGCAGGGTACTGACACTTCC
TCCACCAAGCAGCGACAAATCTCACCCGCGGCCAGCAGCAATGGCAGCTCCAAGGATCTCAACGGGGAAGGATTCTGCA
TTCCCCGACCCCGTCTCATAGTTCCCGTCCACACGTATGCCCGAAGGCGAAGGACGGGGAATCTCAAGGATCAGTCCAG
TGGGGCGCAAGAGGAGGAGGAGGAAGCGGAAAAGGGTAAGGATCGGTGGGGAGTAGCTCTGAAGGATCAGGCTCTCAAA
AGGGGGTTTCATATTTTTACTTATGGCCGCGTTGAAGTCTCCCGCGAGGGCAAGTACCTCTCGACCCTCTCCGGCGCCA
AGGTCCTGGGCGAGTTGGCCATCCTGTACAACTGCCAGAGGACGGCGACCATCACCGCCATCACCGAGTGCAACCTGTG
GGCCATCGAACGCCAGTGCTTCCAGACCATCATGATGCGAACGGGTCTGATCCGGCAGGCGGAGTACACGGACTTCCTC
AAGAGTGTTCCCATCTTCAAAGACCTGGCGGATGACACGCTCATTAAGATCTCCGATGTCTTGGAGGAGACCCACTACC
AGCGAGGTGATTATATTGTACGGCAGGGTGCCCGGGGCGATACCTTCTTCATAATATCGAAGGGCAAGGTGCGGGTGAC
GATCAAGCAGCAGGACACCCAGGAGGAGAAGTTCATACGGATGCTGGGCAAGGGTGATTTCTTCGGCGAGAAGGCACTC
CAGGGCGATGATCTCCGGACGGCCAACATTATTTGCGAGTCCCCCGAAGGCGTCAGTTGTCTGGTCATTGATCGCGAGA
CCTTCAATCAGTTGATTTCGAATCTGGACGAGATCAAGCACCGCTACGACGACGAGGGAGCCATGGAGCGCAGAAAGAT
CAACGAGGAGTTCCGGGACATAAACCTCACAGATCTTCGGGTCATTGCCACCCTGGGAGTTGGTGGCTTCGGGCGTGTG
GAACTGGTCCAAACCAATGGCGACAGTTCCAGGTCATTCGCTCTGAAACAAATGAAAAAGTCACAGATTGTGGAGACAC
GCCAGCAGCAGCACATCATGTCCGAGAAGGAGATCATGGGCGAGGCCAACTGCCAGTTCATTGTGAAGCTCTTCAAGAC
CTTCAAGGACAAGAAGTACCTGTACATGCTGATGGAGAGCTGTCTGGGCGGAGAGCTCTGGACGATTTTAAGGGACAAG
GGTAACTTTGATGACAGCACCACCCGCTTCTACACGGCCTGTGTGGTGGAGGCCTTCGACTACCTGCACTCCCGGAACA
TCATCTACCGCGATCTGAAGCCGGAGAATCTGCTCCTCAACGAACGGGGCTATGTGAAGCTGGTGGACTTTGGCTTTGC
CAAGAAACTGCAAACGGGCAGGAAGACCTGGACCTTCTGCGGCACTCCGGAGTATGTGGCCCCGGAGGTGATCCTCAAT
CGGGGACACGACATCAGTGCGGACTACTGGTCACTGGGAGTGCTTATGTTTGAGCTGCTAACAGGAACTCCTCCATTTA
CCGGGTCGGATCCCATGCGTACCTACAACATTATACTTAAGGGCATCGATGCCATAGAGTTCCCCCGGAACATCACCCG
TAATGCCAGCAATCTTATCAAGAAGCTCTGCCGCGATAATCCAGCGGAGCGTTTGGGCTACCAGCGTGGGGGAATCAGT
GAGATACAGAAGCACAAATGGTTCGATGGCTTCTACTGGTGGGGCCTGCAGAACTGCACTCTGGAGCCGCCAATCAAGC
CGACAGTTAAGAGTGTGGTGGACACCACGAACTTCGATGATTATCCGCCCGATCCAGAGGGACCGCCGCCGGATGATGT
CACTGGATGGGACAAGGACTTC
>CG10034-PA scaffold_12916:12111155-12112726:-
ATGGAAGATCCCACCATTGCCGACACCTATGTCCAGGAGTTCGATCTGCACCATCTGGAGGTGGCGGGTGGCCCCGGAA
ATGCAACAGCAAACGGCCATCCGAATGCGGGTGCCACGATCACTGCCATTGGTCATGTGAAGCGCGAGGATCATAGTCC
GCCCCAACCGGTGGCGGTCAAATGGACCACAGTTCATGGAGACCCCTCAAATCCGGAAGAAGTCTCGGAGCCGCTAGCA
CTGGCAGGACCAGAAGCCGCCGGAGCCGTGGAAGTTTCCCCGTCGCCACACATAAAGCTTCGTTCGTTTTCGGGACACC
ACCAGTGGCATATGGATGAGCGCCGCCTGCAGCCGCTCTCACCACCGCCGGAACAGTACGGACCGTTGCCTGGCCAGGC
TATTTTGGTGGCCACATCCTCGGGCGCTAACACGGCGACAGGTTTACCTGGTGGTGTGCCGTCCACTCCGCCGGAAACA
CCGCCAGTGGTAGGCTCGCCCACGGGCAGCAGTAGCTGTCCGGCCCAGACATATGCCCACCATTATTCCCGGACGCCGG
GTACCGCTGCCTCCGCCTCCGCCTCTGCTGCTTCCGCCGCCTCAGCGGCAGCGGCTGCCTCCGGAGCTGCGGCCGTCAG
TGCCGGCCTGAGCCACGACATGATGTGGCTGACGAACTCCATTCGTGCGGACCAACAGCCGTTGGATTTGCGGCCCCTA
GCATATCCGGGCTCGCAGGAGGAAGCTGAGGAGTGGGACCGGCAACGAGACTTAGCTCTGCAGGCGGCGGCGGCCCACC
ACCATCATCACGGACAGCCGCTGATGCAGGCACAGCACCATCCGCACGGCCCCACCGGCCACCCACATCCGCACCAGGT
GGTGCTCCAGCAAGCCAAGTATCCGCATCACCACCATCACCACTTCCACAACCTCGAACTGACGCCCCTTAACATGCAC
TCCAATTCCTACGTTGGCGCCAACAGTGGACCTTTCACGCCCACTTGCCTGCCCCAGGTTCCGAGCAATGGAAGCGGCA
GCACCAGCAGCGGAGGCGGCGGTGTGGGGGGAGGAGCGGGACAAGGTAATAGCGTTTCCGGCAGTGTTGGAGGTGGATC
CTGCATGATTACCCGAGCGTCGCTTCAGCCCTGCCGTCCGCTCTCCGCCAGCTCGACGAGATCCTCAAACAACATGTCG
CCACGCACTTGTTCCGGAGCTTACAGCAACGCCACACTAGAGGACTGCATCAATGATGACATGCTGACCACCCTGACAG
TGCGGGAACTGAACAAACGACTCCACGGATGTCCCAGAGAAGAAGTGGTACGCCTAAAGCAAAAGCGTCGCACCCTGAA
GAATCGTGGTTACGCCCAGAACTGCCGATCGAAGCGACTCCACCAGAGACACGAGCTCGAGAAGGCCAACCGGCAACTG
AACCAGGATCTGCATAGGCTGAAGCTGGAGTACTCGAGGGTGTGCCAGGAACGGGATGCCCTGATGCAGCGCTTGCAGA
GGGTGGGCGCCGCTGGCAATGGAGCAGCAGGCGCCACCGGGGATAGCCAGAGTTCCCAGGAGTTCTACCTT
>CG10035-PA scaffold_13340:7594802-7595792:-
AAGAAGATGAAACGGTGTCAGTTTCAAGTGCTTTTGCTCCTGCTCCTGGTGGTCCACGAAGGATTCGCTGTTCCAGCTC
TGGACAGTTCCCCCTCAGCTGCCACGCCTAATACCATCGAGGAGTCGGATAAGTTGCCCGAAGGAAGTGGTGAAGCCGC
GACCAACGATGCTGCTCTCACCAGTACCAAGGATAAAGTTATCCAAGAACCGGAATCCTCGGAGGCATCCACGCCTGAT
AATGTGGCCAGTGGCAGTAGCATCGACCCCACCACTATCTATGCCGGCGGTGTCCTTACGCCGGAGGTGTTCCAGCAGT
ATCTGACCCAGTACGGCGCCTATCCGCCATTTGTGGGCGCCTACCCGGCCCCCGTAGGCGCTGCAGCTCCTGGCATTTA
TCCCTACCCGGGTCCCATTGTCGTCCAGACCGGCTACGAGGGATTCCTGGTGCCCGCCAATGCCGTGGGGCAGTCCGAT
ACCACCACCGTGGTGGCATCCGCCGACACTTCTTCCTCTCCCAATCCCCTTTTGGCCTTTGCCTCTAAGTTTCTTCCTT
CAATTCTGATGTCCTCGCTCTTCCGCATAGTCGCCGTTGTCCTGTCCACTATTGGAATCATCCTGTTTGGCAGTTCCAT
CGCCAGTGCCTTGTGCCGAGTAACGCCCATCTGTGATATTCCCGCCCAGGCTGTCAATATCCTGCGAACCGGTGGCGCC
CAGGATGTGGGTCGAATGCTGGCCGAAGAAATCACGCCGGAACGAGTGCGACGTGCCAGCGTTTTTGTCCAGAACGCCA
TCAAGAAGTACCAGCAACTGCAGAAGCTAGTGGACGCATCCGAGGTGTCCACC
>CG10036-PA scaffold_13266:3808195-3819194:+
CTGGACAAAAACAAGCAGAAGCGACACCGCACCCGCTTCACTCCGGCCCAGTTGAACGAACTGGAGCGATGCTTCTCGA
AGACCCACTACCCGGACATCTTCATGCGCGAGGAGATCGCCATGCGGATCGGACTCACCGAGTCGCGCGTTCAGGTCTG
GTTCCAGAACCGCCGAGCCAAGTGGAAGAAGCGCAAGAAGACCACCAATGTCTTCCGTACCCCGGGCGCCCTGCTGCCC
TCCCACGGACTCCCACCGTTCGGAGCGAATATCACCAACATTGCGATGGGCGACGGCCTCTGTGGAACTGGGATGTTTG
GCGGCGATCGCTGGAGTGTCGGCGTTAATCCCATGACAGCAGGCGACTCCATGATGTACCAGCACAGTGTGGGCGGGGT
GAGCTGTGGGCCAAGTGGTTCGCCCAGCGCCACCACGCCGCCAAATATGAACAGCTGCTCGTCGGTGACCCCGCCGCCG
CTATCCGCGCAGCCCAATACCAGCCAGAATGAGCTCAATGGTGAACCTATGCAGCAGCAACAGCAACAGCAGCAATCTC
ACCAACAACAGCAGCAACAGTCTCACCAACAGCAGCAACAGCAGATGGCGCCACCGACGCCGACACAACAGCAGCAGGA
CGCAGGACTTCCGCTCTGCCACCAGTCCATGCAGTCGCCGACAGATGGCGCCACCGAGGAGGATGTGTGGCGAGGACAC
AGCATTGCTGCGCTGAGACGGCGAGCATCGGAACTAAACTCATCGATTCCTTCCTACCTACATCACGCCGCCCACAACA
ACTACGAGCACCACAATTCG
>CG10036-PB scaffold_13266:3808159-3819194:+
TCCCCCTGGACTTGTTCTTTTTTCTTATTGCAGCACCTGGACAAAAACAAGCAGAAGCGACACCGCACCCGCTTCACTC
CGGCCCAGTTGAACGAACTGGAGCGATGCTTCTCGAAGACCCACTACCCGGACATCTTCATGCGCGAGGAGATCGCCAT
GCGGATCGGACTCACCGAGTCGCGCGTTCAGGTCTGGTTCCAGAACCGCCGAGCCAAGTGGAAGAAGCGCAAGAAGACC
ACCAATGTCTTCCGTACCCCGGGCGCCCTGCTGCCCTCCCACGGACTCCCACCGTTCGGAGCGAATATCACCAACATTG
CGATGGGCGACGGCCTCTGTGGAACTGGGATGTTTGGCGGCGATCGCTGGAGTGTCGGCGTTAATCCCATGACAGCAGG
CGACTCCATGATGTACCAGCACAGTGTGGGCGGGGTGAGCTGTGGGCCAAGTGGTTCGCCCAGCGCCACCACGCCGCCA
AATATGAACAGCTGCTCGTCGGTGACCCCGCCGCCGCTATCCGCGCAGCCCAATACCAGCCAGAATGAGCTCAATGGTG
AACCTATGCAGCAGCAACAGCAACAGCAGCAATCTCACCAACAACAGCAGCAACAGTCTCACCAACAGCAGCAACAGCA
GATGGCGCCACCGACGCCGACACAACAGCAGCAGGACGCAGGACTTCCGCTCTGCCACCAGTCCATGCAGTCGCCGACA
GATGGCGCCACCGAGGAGGATGTGTGGCGAGGACACAGCATTGCTGCGCTGAGACGGCGAGCATCGGAACTAAACTCAT
CGATTCCTTCCTACCTACATCACGCCGCCCACAACAACTACGAGCACCACAATTCG
>CG10037-PA scaffold_13337:20126479-20127777:-
ATGGCCGCTACGTCGTACATGACCCCTCCGAGCGGCGACCTGGACATGGCCCTCGGCGGCGGTGGCTACCACACCTCGT
CGCCCCGTTCGGCGGCCGATGCCGGTGAGATGAAGTACATGCAACACCATCACCATCACCATGCCGCAGCCGCGGCGGC
AGCCCATCACCAATTGCCCTCGTCCCCGTCGCCAAATGGCCAGGGCAACGGCACTGGTGGACTGGGTGGCCTGGGGCCC
GGCTCGAGTCTGGGTTCGTGGAGTGCCCTGCACCCGGATCCGTGGTCACTGCCGACCCATCACACGCACCATCATCCCG
CCGCCGCCGCCGCTGCCGTTGCCTCGGCGGCTGACACAGTGAAGCAGGAGATGTCCCATCTCTCGCAGCAGACTCGCAT
CCAGCAGAGCATGGCCTCGCCTTCGCCCCACGCCGCCTGGCACGCCCCCCATGCCGGCCACTATGCGCCCACGGGATCG
CCGCTGCAGTACCACCATGCGATGAACCGGATGCTTCATCATCCGGGTCATGCGGCCGCGGCTGCCCACCACCAGAGTG
TGGCGCCACTGCATCACGCCCTGCGCGGGGAGTCCCCGCAGTTGCACATCCACGCCCACCACATGGGCGGCGGCGACCG
GGACGCCATCAGCGGCGGCGAGGAGGACACTCCGACTTCCGACGATCTGGAGGCCTTCGCCAAGCAGTTCAAGCAGCGA
CGCATCAAGCTGGGCTTCACCCAGGCGGACGTGGGCCTGGCCCTGGGCACCCTCTATGGCAACGTCTTCTCCCAGACGA
CGATCTGCAGATTCGAGGCTCTGCAGCTGAGCTTCAAGAACATGTGCAAGCTGAAGCCGCTGCTGCAAAAGTGGCTGGA
GGAGGCCGACTCCACCACGGGATCACCCACGTCGATCGACAAGATCGCGGCGCAGGGACGCAAGCGCAAGAAACGGACC
AGCATCGAGGTGAGCGTGAAGGGAGCCCTCGAGCAGCATTTCCACAAGCAACCGAAGCCTTCGGCCCAGGAGATATCCT
CGCTGGCCGACTCCCTGCAGCTGGAAAAGGAGGTGGTGCGCGTGTGGTTCTGCAATCGGCGGCAGAAGGAGAAGCGCAT
GACGCCACCGAATACCATAGGCGGGGACATGATGGACGGCATGCCGCCGGGCCACATGCATCACGGTGGCTACCATCCG
CACCACGACATGCACGGCAGTCCCATGGGCACCCACTCGCACTCCCACAGCCCGCCGATGCTGAGCCCCCAGAACATGC
AGTCAGCGGCAGCGGCGCACCAGTTGGCGGCCCAC
>CG10038-PA scaffold_13340:4219283-4220651:+
ATGTGGTCAAAGTTTTTAAGGAATTTCCGCGCCCCTAGGTACTGCGACATGCCGGACACCAACTTACCAACAGCTAACT
GTGAGGAGGCCATTACCAAGCTAAGGAATTTCGGATACGCCTTCGATGACACTGGGGTACTTCGTAAAATTGATCCTGC
CACCGGCGAGCCTGGAAACGACCAGTTCTCCTACAACGTTAGCAATGACGCCACGGAGAACGAGAAGCATTACCAGAAA
TTAGCAGATCAAATTCCGGAAATCGTCTATGCCCTACTGGAGAAGGAGGGCCTTAGGCGGACCTACATTCCTTTTGGAC
AGCCGCCTGAGCAATCTTCCTTTATATATTCCCTGCCTGCAAAGCTGTCCAAGTCCAAGAAGCTCCTAGTTCTTATCCA
TGGCAGCGGACAAGTCAAGGCAGGGCAGTGGGCGAGGAGCTTGATCATCAACAACTCCTTAGATCACGGAACTCAACTG
CCATATGTGCGACAGGCTCGAAAACTAGGATATGATGTTCTCATCACCAACACAAACGATTTAAAGAGATTTTTCGACG
GCAAAGACAATCCCATAAAGGGCGTAGAAACACCAACTCAGCACACCAAGTATGTTTGGAAGAATATAGTGATACCCTC
CAATCCCGAGAGTGTGGCGATTGTAGCTCACAGCTATGGAGGCTTTCTTACAATGGATTTGGCGGAGCAGTTTGTGGAC
TTTTTTAAGGAGAAAGTTTTTGCAATTGCCCTAACCGATGCGGTTATGGGTACTATCCAGAGCAACAAAGAGTACATAT
CAGAAGTGGCGTGTGACTGGGTTACCAGCAAGACTCCGCTGGGCACAGCCGTTTTAACCACCAAGGGCAGCATCCGGAA
GATTTCAGCCGGTCACACCAAGCACGAGTGGACCTCGTATTCGGCAATCGATTCCATATTTAAGTACATAGAGAATAAG
TACGAGAAAAGGTCAAACAAGAAG
>CG10038-PB scaffold_13340:4219349-4220651:+
CCAACAGCTAACTGTGAGGAGGCCATTACCAAGCTAAGGAATTTCGGATACGCCTTCGATGACACTGGGGTACTTCGTA
AAATTGATCCTGCCACCGGCGAGCCTGGAAACGACCAGTTCTCCTACAACGTTAGCAATGACGCCACGGAGAACGAGAA
GCATTACCAGAAATTAGCAGATCAAATTCCGGAAATCGTCTATGCCCTACTGGAGAAGGAGGGCCTTAGGCGGACCTAC
ATTCCTTTTGGACAGCCGCCTGAGCAATCTTCCTTTATATATTCCCTGCCTGCAAAGCTGTCCAAGTCCAAGAAGCTCC
TAGTTCTTATCCATGGCAGCGGACAAGTCAAGGCAGGGCAGTGGGCGAGGAGCTTGATCATCAACAACTCCTTAGATCA
CGGAACTCAACTGCCATATGTGCGACAGGCTCGAAAACTAGGATATGATGTTCTCATCACCAACACAAACGATTTAAAG
AGATTTTTCGACGGCAAAGACAATCCCATAAAGGGCGTAGAAACACCAACTCAGCACACCAAGTATGTTTGGAAGAATA
TAGTGATACCCTCCAATCCCGAGAGTGTGGCGATTGTAGCTCACAGCTATGGAGGCTTTCTTACAATGGATTTGGCGGA
GCAGTTTGTGGACTTTTTTAAGGAGAAAGTTTTTGCAATTGCCCTAACCGATGCGGTTATGGGTACTATCCAGAGCAAC
AAAGAGTACATATCAGAAGTGGCGTGTGACTGGGTTACCAGCAAGACTCCGCTGGGCACAGCCGTTTTAACCACCAAGG
GCAGCATCCGGAAGATTTCAGCCGGTCACACCAAGCACGAGTGGACCTCGTATTCGGCAATCGATTCCATATTTAAGTA
CATAGAGAATAAGTACGAGAAAAGGTCAAACAAGAAG
>CG10039-PA scaffold_12943:4483367-4487718:-
ATGTCTGATGTAAACATTAATGTTACCTGCGAATGCCACCATCGTCGAGGACTACTCTACGTAGCGCGTCCCTGGGCTT
GGGGACGTCCTTGCCGCAGGTGTCAAAGGATGATGTCCCGAAGTATTGTGGTGGTCCCCACCACAGCAACAGCTACTAC
TACAAACACCACAACCACGGTCCCAATCGTAAAACTTGAATGTAACCACCGTCGAGGGCTCTTTTACCTTACTAGTCCT
TGGGCTTGGGGACGTCCGTGCCGTCGATGCCGCCGCATGATGTCTAGTGGAGTGGTGGTGGTACAGGCTCCCCCTTCCG
GGTGTGGGCCAAGGAAAACCTGTGGCACTGTGGTTTCTGGCCAACCAGTGATGGATTGGCAACAGCAACAGCAACTC
>CG1004-PA scaffold_13337:1982019-1983895:-
ATGGAAAAGCCAACAGCGAATGTAAACGAAACTAAAGTGCAGATGGAGATGGAGATGGAGATGGAGATGGAGAAGGAGG
AGAAGGAGCCAGTTGAGGCTACTCCTGACTCTCCCCATCGGAAAGAGACCATCATTGACATTCCACCCGTGTGCTCCAC
CGCGAATTCCTCGTCCTATGACACGGACTGCAGCACGGCCAGCAGTACCTGCTGCACCCGCCAGGGCGAGCACATCTAC
ATGCAGCGCGATCCGGGTCATGTCCCAGTCACACCTCTACCGGAGGCGTGTGGCGAGGATCTGGATATGCTGAAGTACG
AACAGCGCCGGCACTGGCCCTGGTTCATCCTGGTGATCTCCATCATTGAGATTGCAATCTTCGCCTACGACCGCTACAC
CATGCCCGCCCAGAACTTCGGGCTACCAGTTCCAATTCCATCCGACTCGGTGCTGGTCTATCGGCCGGACAGGAGGCTA
CAGGTGTGGCGATTCTTCAGCTATATGTTCCTGCACGCCAACTGGTTCCACCTGGGCTTCAACATCGTCATCCAGCTGT
TCTTCGGCATTCCCCTGGAGGTGATGCACGGCACGGCCAGGATCGGTGTCATCTATATGGCGGGCGTGTTTGCCGGATC
ACTGGGCACCAGTGTGGTGGACTCGGAGGTGTTCCTGGTGGGAGCTAGCGGTGGTGTATACGCCCTGTTGGCCGCTCAC
TTGGCCAACATCACCCTCAACTATGCGCACATGAAGAGCGCCTCCACGCAGCTGGGATCAGTGGTTATCTTTGTCTCCT
GCGATTTGGGATATGCTCTGTATACCCAGTACTTCGATGGTGGGGCCTTCGTCAAGGGTCCACAGGTGTCGTACATTGC
CCACCTCACAGGAGCCCTGGCAGGACTCACGATCGGCTTCCTGGTGCTGAAGAACTTCGGGCACCGGGAGTACGAACAG
CTCATCTGGTGGCTGGCACTGGGCGTCTACTGTGCCTTCACCGTCTTCGCCATCGTCTTCAATCTGATCAACACGGTTA
CGGCCCAGTTGATGGAGGAGCAGGGCGAGGAGATCACCCAGCACTTGCTGCACGATCTGGGTGTGTCA
>CG10041-PA scaffold_13340:4217941-4218713:+
CCAAAATTCCCGTACATTGTGTCCATAGGGGCCAATTCAAATGGATACTACAAGCACCTCTGCATGGGAGTAATAATTG
CCAAGGAATTCGTCCTGACCGCTGCACATTGCATCAAGCGACCACGTGGGAGCAAGCCCAGAAAATTATATGTGGCTGG
TGGCTCTGATCGTTTGAACAGCTTTTCACAAACGCGTTTCTTTGTGGTTAGTATTTTGACGCATCCCCACTTCAAGATC
CTGGGTGGTCACGACATAGGCATAGTCCGGGTTTTTCCACGTTTTCCCCTGGACAACGTCCGGTTCCGAGCCATTAAGT
TTCAAAGCAAAGAGCGGCAGGGTGGCGGTCTCAAGGCCTCTCTTCTCGGCTGGGGACGGGTAACCATAAAAATGGTGAA
GATTTTGGAGGACCTAAGCTTCCAAACTATGGACAACGAAGTTTGTTTCCGGAAGCACCGATTTCGGTTCCTCACCAGC
TCAGAAATATGTGCCATGCACTTCAATGGATCCAGGGGTGGTTGTGATGGTGACTCCGGAGGTCCTTTGATAAATTTAA
AAACGGAATTTCTTTACGGATTACTTTCCTACACTAGAAAAGCCTGCCAGCCGAGGACGCCATATGCCTTCACAAGGAT
AAGCACTCACTCCAATTGGATCGAGGAGTCTATGCCCAAAATGCTACAAATAAGGATCAATCCTGGAAACTATACAAAG
TGGAAGGAC
>CG10042-PA scaffold_13340:4213862-4217372:+
ATGGATGCCTCCGAGATTGAGGCCGATCACCGGGCGCTGCAGCAGGCCAATGTAGAGGGTGCGGTCAACCAGGGCGCAG
CCCACACCTCCGCCAACGAGGACGTAATCAAGGCCACTGTAGACCAGATTGTGGCCCAAATATTGTCGGAATCAGCAGA
GCGCAGTGCCGCGGAAGCTTCTAAAAAGGAGAAGGACAAGGAAGCCCCGGCTCAGACCTCACCACCAGACACCAGCAGC
ACACCCAAACAATCATCGGTCGAAGAGACGACTGCCCCTACTCCGTCTACTCCATCAAGCAGCTCGGCTGCTTTGCCCA
ATACCGGGGGCTCCAGCTCGAATTCGCCGTTGCCAGCTTCGCCAGTCAAGTACAGCAATCCCACGAACCTAACCATCGG
AGCTCGCTTGGAGGCTCTAAACGCGGAGGGCAACTGGATGCCGGCCAGGATTGTGGAGGTAAACGAAACCGAGCAGACA
CTGCTAGTTCGCTTCGAACGCAACCACAAGCAAAAGACCTCGCCGTCCACGAGCGGCGGCTCCCAGGAATGGATGGCCA
TCAAGTCGGAAAAACTCCGCCAGCGGCTCAGCAATCGGGTATTGCCAGTTTTTGCACTGGACGAGAAGTGCATGGCCCG
CTGGTCGGGGCCGCGCAAGTTCCCCGGCACCGTGCGCAAGCTGCTTGGCAACGATACCTACGAGGTACTCTTCGACGAC
GGATACATAAAGAACGTTCGAGCGGTTCACATGAACAAGTTGCCCAGGCAGCAACTGCCACCTGCTGAGGCAGCCGGAA
GTGCACCCATCAACGCAGAAGTGGCAGGAGCAGCTGCTGTACCTGCTCCTGGAACATCAACAGCGGTCCTGCCTCAGGC
TGTGAAAAGGCCAAGTACTGGAAGCATTCCCAGCTCCGTCTCTACCAGCAAGAAAAGCAAGTCCACGCCCCAGCGCAAG
GATTGGCCTCTGTTGGATATGTCTAGTCTGGATTTGGGCAATTTCCATCAAATAGTTGCTCTGGGACTTCCGGATATTC
CACACGACGGAGAGTGGACGTGCCATTGGGTTAACGACCAACCCATTGGCACCGAAGGTTTCCTAATCGTTGGCGAGCA
CCAGAAGCCTACGGTTATTGTGGAGGACTGGCGACTGCCTCCCGGCTGGATCAAGCACATGTACCAACGCTCCAATGTG
CTCGGAAAGTGGGACGTTATCCTAGTCTCTCCCAGTGGCAAACGGTTCCGCTCCAAGTCGGACCTGAAGGTGTTCCTCG
AGTCACAGGGTCAGATCTACAACCCAGACATCTACGATTTCAGCATTCACCGTAGAAGAGCCAAGGACATAAACGCCTA
TGTCTACACACACGATTACAATCCACAGCCGCCGCCAAAACCGAAGCCGATGGATGTTTCCCTAGACTCGACACTGGAT
CAGAGCAACACCACATTGTCCTCGCTGCCCTCGACCCCGTTACCCGTGAAGGACAGTCAGTACATGGAAGCGCCAGTGG
CTTCGCTAGTGCCGCCTGCGGAGCTTATGTCGCCTCAGGCTCAGGTCGGAGATGACCCCAAACCCAAAACGACTCCAGA
ACTGTTGGAGGCAATAGAGGGCAGTGCCGGTTTGAGCTTGGAAGGTGATCCAGGCTTGGTCGAAAATGGATTTGCTTTT
ATTGGCGGTCTGAAAGTTCAGATACAGGAGAACCTATATGTTTGTCCCCGCGAGGGCTGTGGAAAGACCTACCGCAAGG
AAGACTTTCTGCTGATTCATATTCGACACTACCACAAGGAGTTTGCCGAGTATGTTAGTCACTGCCCAAAGATGCAGGA
ATTGGCGGTAAAACGCACGCACGCCTCTTCTATCGAGCAGGGTGATGGGGCGCCCAAAAACCAAATACCCAATCAGCAG
TTCTTCGCCAAGGTGCACCAACAGGACGTACAGCAGTCGCGCACGTTAAAACGCCAAGCTCTTCCAGTCACAGTCACGC
CACCTAGACCCTCTGGCACTCCCCCTGTAGTTTCCCCTGCCAAGGCAGTAGTTTCGCCCAAGCAAGAGCCTTTGGGGCC
CGTGACCCCCGCGGTAGAGAACACCAATATTACAGAAAATAAGCCTCTGGAGCCAGCTCCAAGTCTCCCGCTGAGCTCC
GCCGCTCGGTCCAGCAAACGAGCTCGCTATTCACCCACAAAGCGGCCTTCAGGGTCGCGGAAAAGTAATCGACAGCGCA
CCCAGCGTCGCAGTAATTTGACGGACAGTCCTGGCCAGAATCCAAGCGAGCATGACACCGAAGATACAAGGCTGTCCTT
CAACACGCCCACATCGGATCTTCGCACCGACTCCAAGAAGAGACGCATGGGTCCTGCTGGCACTCCAATCAGTTCCATT
GATTCCCCCGCTACAGCGGACTCTGGATCGACGCCATCATCCAATGATCAGGTGGATATCAACGCCGCTTTGGCACCAC
CGCCAGCAGATACGCTTGGAAAAGCGCCACAGTACATCAAGGAGAATGGAGAACTTATACGGATAGTCCGTATGCGGCA
GGAGGAGATCATTAACTGCATTTGCGAATACGGCGAAGAGGATGGGCTGATGATCCAGTGCGAGCTGTGTCTCTGCTGG
CAGCACGGCGCCTGCAACGGTATTATCAAGGAGGCCGATGTTCCAGAGAAGTACGTCTGCTACATTTGTCGTAATCCGC
AGCGCGGACGGGACTCAATGCGGTTCAAGCACGACCAGGACTGGCTCTTTGAGGGCAAGCTGCCTTCGGCTGCGTATCA
TACTTCGAATCCGCAGGCCTTCAAACAGGCTGACATGTTGAAGCGCTCCCACACACTTACCGGCAATCTCCTGGACGCC
AAGCGCTCAATGCACTCGCTGCAGGTCAAGATCAACATTGCTCGCAACAGATGCCATCCGAAACTGTATTTGTGGGCCA
AGAAGTGGGACGAGGACCATGTGGATGGCACTGCAGTGACACCAATTAAGCGCCCAAAGTCGGAGAATACTCAGGACTT
CCCGCATATTCCCCAGCCTGAGGCAGCCATCGATCCAGAAGAGTGCCAGTACCGTCTGATAGAACACGTGAAAGTGCAG
CAGGCCCTAATTTTGAACCGACTTAATGACATCGAGGCGGAAATGGATGAGCTCGAAAAAGACGACAGCCTTGATGACT
TGAAGAATAACGACGATATCTCAACGACCAAAGAAGCTATGGCCACGTTCATCAAAGAGCTCGAAACATTAAAGCGGCT
CGCGCGCCTGAACCAAGTGGCCAATCTGAAGCAGAGCCTTAAAGATCCCGTAACCAAT
>CG10042-PB scaffold_13340:4213598-4217372:+
ATGGGCCGCCGATGCTGCGTGGCCAACTGTCCCTCGACATCGCGTCTTCTGGAGCACCACGGCGTCACCTACCATTCGT
TTCCCCTTGACCCCGTCATCCGTGCCATTTGGATCAAGAACTCCCGAATCAGCCTCGGCCGCCAGATCACGAAAAGCGT
GCTTGTCTGCTCGCGGCACTTTCGCCGGCTGGACTTCAACACCATCCGCAATGGCAAGTACCTGCTGAAACCGCGTGTC
TTTCCAACAGTGTTCCCCTGGGGCAAAATGGATGCCTCCGAGATTGAGGCCGATCACCGGGCGCTGCAGCAGGCCAATG
TAGAGGGTGCGGTCAACCAGGGCGCAGCCCACACCTCCGCCAACGAGGACGTAATCAAGGCCACTGTAGACCAGATTGT
GGCCCAAATATTGTCGGAATCAGCAGAGCGCAGTGCCGCGGAAGCTTCTAAAAAGGAGAAGGACAAGGAAGCCCCGGCT
CAGACCTCACCACCAGACACCAGCAGCACACCCAAACAATCATCGGTCGAAGAGACGACTGCCCCTACTCCGTCTACTC
CATCAAGCAGCTCGGCTGCTTTGCCCAATACCGGGGGCTCCAGCTCGAATTCGCCGTTGCCAGCTTCGCCAGTCAAGTA
CAGCAATCCCACGAACCTAACCATCGGAGCTCGCTTGGAGGCTCTAAACGCGGAGGGCAACTGGATGCCGGCCAGGATT
GTGGAGGTAAACGAAACCGAGCAGACACTGCTAGTTCGCTTCGAACGCAACCACAAGCAAAAGACCTCGCCGTCCACGA
GCGGCGGCTCCCAGGAATGGATGGCCATCAAGTCGGAAAAACTCCGCCAGCGGCTCAGCAATCGGGTATTGCCAGTTTT
TGCACTGGACGAGAAGTGCATGGCCCGCTGGTCGGGGCCGCGCAAGTTCCCCGGCACCGTGCGCAAGCTGCTTGGCAAC
GATACCTACGAGGTACTCTTCGACGACGGATACATAAAGAACGTTCGAGCGGTTCACATGAACAAGTTGCCCAGGCAGC
AACTGCCACCTGCTGAGGCAGCCGGAAGTGCACCCATCAACGCAGAAGTGGCAGGAGCAGCTGCTGTACCTGCTCCTGG
AACATCAACAGCGGTCCTGCCTCAGGCTGTGAAAAGGCCAAGTACTGGAAGCATTCCCAGCTCCGTCTCTACCAGCAAG
AAAAGCAAGTCCACGCCCCAGCGCAAGGATTGGCCTCTGTTGGATATGTCTAGTCTGGATTTGGGCAATTTCCATCAAA
TAGTTGCTCTGGGACTTCCGGATATTCCACACGACGGAGAGTGGACGTGCCATTGGGTTAACGACCAACCCATTGGCAC
CGAAGGTTTCCTAATCGTTGGCGAGCACCAGAAGCCTACGGTTATTGTGGAGGACTGGCGACTGCCTCCCGGCTGGATC
AAGCACATGTACCAACGCTCCAATGTGCTCGGAAAGTGGGACGTTATCCTAGTCTCTCCCAGTGGCAAACGGTTCCGCT
CCAAGTCGGACCTGAAGGTGTTCCTCGAGTCACAGGGTCAGATCTACAACCCAGACATCTACGATTTCAGCATTCACCG
TAGAAGAGCCAAGGACATAAACGCCTATGTCTACACACACGATTACAATCCACAGCCGCCGCCAAAACCGAAGCCGATG
GATGTTTCCCTAGACTCGACACTGGATCAGAGCAACACCACATTGTCCTCGCTGCCCTCGACCCCGTTACCCGTGAAGG
ACAGTCAGTACATGGAAGCGCCAGTGGCTTCGCTAGTGCCGCCTGCGGAGCTTATGTCGCCTCAGGCTCAGGTCGGAGA
TGACCCCAAACCCAAAACGACTCCAGAACTGTTGGAGGCAATAGAGGGCAGTGCCGGTTTGAGCTTGGAAGGTGATCCA
GGCTTGGTCGAAAATGGATTTGCTTTTATTGGCGGTCTGAAAGTTCAGATACAGGAGAACCTATATGTTTGTCCCCGCG
AGGGCTGTGGAAAGACCTACCGCAAGGAAGACTTTCTGCTGATTCATATTCGACACTACCACAAGGAGTTTGCCGAGTA
TGTTAGTCACTGCCCAAAGATGCAGGAATTGGCGGTAAAACGCACGCACGCCTCTTCTATCGAGCAGGGTGATGGGGCG
CCCAAAAACCAAATACCCAATCAGCAGTTCTTCGCCAAGGTGCACCAACAGGACGTACAGCAGTCGCGCACGTTAAAAC
GCCAAGCTCTTCCAGTCACAGTCACGCCACCTAGACCCTCTGGCACTCCCCCTGTAGTTTCCCCTGCCAAGGCAGTAGT
TTCGCCCAAGCAAGAGCCTTTGGGGCCCGTGACCCCCGCGGTAGAGAACACCAATATTACAGAAAATAAGCCTCTGGAG
CCAGCTCCAAGTCTCCCGCTGAGCTCCGCCGCTCGGTCCAGCAAACGAGCTCGCTATTCACCCACAAAGCGGCCTTCAG
GGTCGCGGAAAAGTAATCGACAGCGCACCCAGCGTCGCAGTAATTTGACGGACAGTCCTGGCCAGAATCCAAGCGAGCA
TGACACCGAAGATACAAGGCTGTCCTTCAACACGCCCACATCGGATCTTCGCACCGACTCCAAGAAGAGACGCATGGGT
CCTGCTGGCACTCCAATCAGTTCCATTGATTCCCCCGCTACAGCGGACTCTGGATCGACGCCATCATCCAATGATCAGG
TGGATATCAACGCCGCTTTGGCACCACCGCCAGCAGATACGCTTGGAAAAGCGCCACAGTACATCAAGGAGAATGGAGA
ACTTATACGGATAGTCCGTATGCGGCAGGAGGAGATCATTAACTGCATTTGCGAATACGGCGAAGAGGATGGGCTGATG
ATCCAGTGCGAGCTGTGTCTCTGCTGGCAGCACGGCGCCTGCAACGGTATTATCAAGGAGGCCGATGTTCCAGAGAAGT
ACGTCTGCTACATTTGTCGTAATCCGCAGCGCGGACGGGACTCAATGCGGTTCAAGCACGACCAGGACTGGCTCTTTGA
GGGCAAGCTGCCTTCGGCTGCGTATCATACTTCGAATCCGCAGGCCTTCAAACAGGCTGACATGTTGAAGCGCTCCCAC
ACACTTACCGGCAATCTCCTGGACGCCAAGCGCTCAATGCACTCGCTGCAGGTCAAGATCAACATTGCTCGCAACAGAT
GCCATCCGAAACTGTATTTGTGGGCCAAGAAGTGGGACGAGGACCATGTGGATGGCACTGCAGTGACACCAATTAAGCG
CCCAAAGTCGGAGAATACTCAGGACTTCCCGCATATTCCCCAGCCTGAGGCAGCCATCGATCCAGAAGAGTGCCAGTAC
CGTCTGATAGAACACGTGAAAGTGCAGCAGGCCCTAATTTTGAACCGACTTAATGACATCGAGGCGGAAATGGATGAGC
TCGAAAAAGACGACAGCCTTGATGACTTGAAGAATAACGACGATATCTCAACGACCAAAGAAGCTATGGCCACGTTCAT
CAAAGAGCTCGAAACATTAAAGCGGCTCGCGCGCCTGAACCAAGTGGCCAATCTGAAGCAGAGCCTTAAAGATCCCGTA
ACCAAT
>CG10043-PA scaffold_12916:7491561-7500570:-
ATGGAGCAGCCACTGGTGGTGCAGGCGGAGTACTCCTTCATGGGCAGCAACAACGACGAGCTGTGCTTCCAGAAAGGAG
ACATCATCACGGTCACCCAGCGCGAGGACGGCGGCTGGTGGGAGGGCACCCTCAACGACAAGACTGGCTGGTTCCCCAG
CAACTATGTCAACGAATGCAAAGGCCAGCTACCGCTGACAGAGACCATCCGGCCGCCGGAGGAGATCCAGGAGTACCGC
TCGGTCGTCCTCAAGGATCTCCTCGACTCGGAGCGGGCTCATGTGGCCGAGCTGCAGGGTCTGCTCGAGAATTTCCTGG
AGCCCATGCAACAGACACAAATACTCAGCCAGGATGAGTATGCCCAGCTGATGTGCAACTTTGTGGAGATTGTTCGTAC
CCACGAGGAGCTGCTCATCCAGATCGAGGAGTGCAACGACCGGGTGGGCAAGCTATTCCTCACCAGTGCCCCCCTGATG
AAGAAGGTGCACCAGGCCTATTGTGCCTCCCATCCCAAGGCAATAGTTATTCTGGACAAGTACAAAGACGAACTTGAAA
AGTATATGGAAAGGCAGGGAGCAGCCACCCCAGGACTACTAGTGCTCACCACCGGCCTCTCGAAGCCCTTCCGCCGACT
GGACAAGTACTCGGCCATGCTGCAAGAGCTGGAGCGGCACATGGAGAGCAGTCATCCGGATCGGGGCGACACCCAGCGC
AGTGTGGCGGTCTACAAGGACATAGCAGCCACCTGCTCGGCCACTCGCAGGCAGAAGGAGCTCGAGCTGCAGGTGCTGA
CCGGGCCAGTGCGTGGCTGGCAGGGTCAGGAGCTGAGCACCCTTGGCGACATCATCCACATGGGCAGTGTGGCGGTGGG
AGCTGACCACCGGGATCGCTACTTTGTGCTCTTCCCCCAGACCTTGCTATTCCTGAGCGTCAGCCAGCGCATGAGTGCC
TTCATTTATGAGGGCAAACTTCCTCTGACTGGGATTATAGTGAACCGCCTGGAGGACACGGATGCCATCAAGAATGCTT
TCGAGATCAGCAGCCCCTTGATAGACCGCATCGTGGCCGTCTGCCAGGGACCCAACGAGGCCAACAAGTGGGTGGAGCT
GCTCAACGCCAACAATCCCACCCTGCCGATGGGCATCAAGCGGCAGCTGAGCAACCTGAGCAACTCCTCGCTGGGCCAC
CTGAACGCCTCCCACATGTCACCACCAACGAGCCACAGCATGTTGCTGCCACCGGGCGTCCGTCCTCCAACGACGCCAT
CGAACATACCGGGAAGCGGCAACAGCGGGAGCAACAGCCACCAGGGCTCCCCGGCCACCAACTCGATGTCACAACACAA
ACGGAGCCAGTCGTTCAACCACCATCTCAGCTACAATCAGTACACGCCCACTCAGCCTCCACCACATCATCTGCATCCA
CCACAACCACCAAGTCTACCAAGTCATCTGGGGCCGGTCGTCCCCAGATTAAGTTCAGCCCAGACACCAAGCAGCAAGA
CAGCAGCTCCAGTCACGGGGTCATCCATGGACGGCAGTCCGGCGGCGGCGGCGCTTCAGGCAGCAGCAGCAGCGGCAGC
GGCACAGGGGCCAAGCGCAAGGAAAGGAAGCACAAAGGCTAACTGGACCATCAGTTGCCTGCGTCCCACGCCGCCGTTG
CGGCCCAGTTTGTTGAAGGCCACCAGCGGCTCGGGGAGTGGCGGCAGCGGAGGTGGCGGCGGCGGTGGCAGCAGCTCCG
GCAATGCCCTGGCCAGCTACTGCAGCGGAAGGAAGAACCAGCCCACCTACGAGGAGGACGCCCTGGTGCTGAGGGTCTT
CGAGGCGTACTGTGCCGCCTACCAGAACAGCGCCCGGAACACCATCCACTCGGGCCTGGAAAACGAGGACATGACACCC
ACACTGCGACAGCTCTGGACGGCCATCCGGCAGATGCAGCAGGACATGTCCCAGATCAAGCTCCAGATCAACGAGGAGC
GAGCCCTCAGGGCGGAACTCCAGCAGCTCCTGATGCAGCACCTGGAGACAAGCAGTGTGAGCAGCGGAGCCAACACTCC
CAAGTGC
>CG10043-PB scaffold_12916:7491561-7500570:-
ATGGAGCAGCCACTGGTGGTGCAGGCGGAGTACTCCTTCATGGGCAGCAACAACGACGAGCTGTGCTTCCAGAAAGGAG
ACATCATCACGGTCACCCAGCGCGAGGACGGCGGCTGGTGGGAGGGCACCCTCAACGACAAGACTGGCTGGTTCCCCAG
CAACTATGTCAACGAATGCAAAGGCCAGCTACCGCTGACAGAGACCATCCGGCCGCCGGAGGAGATCCAGGAGTACCGC
TCGGTCGTCCTCAAGGATCTCCTCGACTCGGAGCGGGCTCATGTGGCCGAGCTGCAGGGTCTGCTCGAGAATTTCCTGG
AGCCCATGCAACAGACACAAATACTCAGCCAGGATGAGTATGCCCAGCTGATGTGCAACTTTGTGGAGATTGTTCGTAC
CCACGAGGAGCTGCTCATCCAGATCGAGGAGTGCAACGACCGGGTGGGCAAGCTATTCCTCACCAGTGCCCCCCTGATG
AAGAAGGTGCACCAGGCCTATTGTGCCTCCCATCCCAAGGCAATAGTTATTCTGGACAAGTACAAAGACGAACTTGAAA
AGTATATGGAAAGGCAGGGAGCAGCCACCCCAGGACTACTAGTGCTCACCACCGGCCTCTCGAAGCCCTTCCGCCGACT
GGACAAGTACTCGGCCATGCTGCAAGAGCTGGAGCGGCACATGGAGAGCAGTCATCCGGATCGGGGCGACACCCAGCGC
AGTGTGGCGGTCTACAAGGACATAGCAGCCACCTGCTCGGCCACTCGCAGGCAGAAGGAGCTCGAGCTGCAGGTGCTGA
CCGGGCCAGTGCGTGGCTGGCAGGGTCAGGAGCTGAGCACCCTTGGCGACATCATCCACATGGGCAGTGTGGCGGTGGG
AGCTGACCACCGGGATCGCTACTTTGTGCTCTTCCCCCAGACCTTGCTATTCCTGAGCGTCAGCCAGCGCATGAGTGCC
TTCATTTATGAGGGCAAACTTCCTCTGACTGGGATTATAGTGAACCGCCTGGAGGACACGGATGCCATCAAGAATGCTT
TCGAGATCAGCAGCCCCTTGATAGACCGCATCGTGGCCGTCTGCCAGGGACCCAACGAGGCCAACAAGTGGGTGGAGCT
GCTCAACGCCAACAATCCCACCCTGCCGATGGGCATCAAGCGGCAGCTGAGCAACCTGAGCAACTCCTCGCTGGGCCAC
CTGAACGCCTCCCACATGTCACCACCAACGAGCCACAGCATGTTGCTGCCACCGGGCGTCCGTCCTCCAACGACGCCAT
CGAACATACCGGGAAGCGGCAACAGCGGGAGCAACAGCCACCAGGGCTCCCCGGCCACCAACTCGATGTCACAACACAA
ACGGAGCCAGTCGTTCAACCACCATCTCAGCTACAATCAGTACACGCCCACTCAGCCTCCACCACATCATCTGCATCCA
CCACAACCACCAAGTCTACCAAGTCATCTGGGGCCGGTCGTCCCCAGATTAAGTTCAGCCCAGACACCAAGCAGCAAGA
CAGCAGCTCCAGTCACGGGGTCATCCATGGACGGCAGTCCGGCGGCGGCGGCGCTTCAGGCAGCAGCAGCAGCGGCAGC
GGCACAGGGGCCAAGCGCAAGGAAAGGAAGCACAAAGGCTAACTGGACCATCAGTTGCCTGCGTCCCACGCCGCCGTTG
CGGCCCAGTTTGTTGAAGGCCACCAGCGGCTCGGGGAGTGGCGGCAGCGGAGGTGGCGGCGGCGGTGGCAGCAGCTCCG
GCAATGCCCTGGCCAGCTACTGCAGCGGAAGGAAGAACCAGCCCACCTACGAGGAGGACGCCCTGGTGCTGAGGGTCTT
CGAGGCGTACTGTGCCGCCTACCAGAACAGCGCCCGGAACACCATCCACTCGGGCCTGGAAAACGAGGACATGACACCC
ACACTGCGACAGCTCTGGACGGCCATCCGGCAGATGCAGCAGGACATGTCCCAGATCAAGCTCCAGATCAACGAGGAGC
GAGCCCTCAGGGCGGAACTCCAGCAGCTCCTGATGCAGCACCTGGAGACAAGCAGTGTGAGCAGCGGAGCCAACACTCC
CAAGTGC
>CG10045-PA scaffold_13340:7577401-7578027:-
ATGGTTGACTTCTACTATCTGCCCGGCTCCTCGCCCTGCCGCTCCGTCATCATGACCGCCAAGGCCGTGGGCGTCGATC
TGAACAAGAAGCTGCTCAACCTGCAGGCCGGCGAGCACCTGAAGCCCGAGTTCCTGAAGATCAATCCCCAGCACACCAT
CCCCACCCTGGTGGACAACGGCTTCGCCCTGTGGGAGTCGCGCGCCATCCAGGTCTACCTGGTGGAGAAGTACGGCAAG
ACCGACTCCCTCTACCCCAAGTGCCCAAAGAAGCGCGCCGTGATCAACCAGCGACTGTACTTCGACATGGGCACCCTCT
ACCAGAGCTTCGCCAACTACTACTACCCGCAGGTGTTCGCCAAGGCCCCCGCCGATCCCGAGGCCTTCAAGAAGATCGA
GGCCGCCTTCGAGTTCCTCAACACCTTCCTGGAGGGTCAGGAGTACGCCGCTGGCGATTCCCTCACCGTCGCCGACATC
GCCCTGGTGGCTTCCGTGTCCACCTTCGAGGTGGCCGGATTCGATATTAGCAAGTACGCTAATGTCAACAAGTGGTACG
AGAACGCCAAGAAGGTGACCCCCGGATGGGAGGAGAACTGGGCCGGCTGCCTGGAGTTCAAGAAGTACTTTGAA
>CG10047-PA scaffold_13340:2882195-2884309:+
ATGGCTGAAGAGTATATACCAGATGTTAGCGTCATGGACACAATTGTGCCCGCCATCCTGGGATTGACGGCTGCCGCTG
TCCTCTCCTCGGTAGCCTGTATCTGTGCCAAGCAGATGCGCATCCGGAACAAGAAGCAGAACCACCACGACGTCTCGTT
CCCGTTCCAGCCGACGCGGCGTCCGACAGCAGTTCGATCGCCGAGCGGCCAGCCACCGCATTACCTGAAGAAGTCCCCC
TCGCCCACCGGTGGCAAGCAGATGAGTCTCCTTTCCCCCATGCAGGATCAGTCCACCTCCCCGATTGCCCAGCCGAATA
CCAAGTACAGCGAGGAGGACGAAGCCCCGCAACTGAATCCGGAGCACCAGCACAACGGCAACAAACTGACGGTGGTCGA
TGGCAATGGGACAAAGCAGTCGCTGCTCCACAATAACCACCATCATCACCAGAACCACCACTCGCCGGTGGAGACGATC
GCCAATGGAAATGTAACCATCACCCTAGACGACCAGGCGCTGTCCAATGGCAAGGAGCTGACTGTCACTGATCAGTACG
GCAAACTGGGCACCATCTACTTCAAGTTGCGCTTCCTGGCCGAGAGGAACGCTTTGATGGTCTCCATCATTCGCTGCCG
GGGATTGCCCTGCAAGGGTGGATCGAGCGGTACAGGCGACATACCCACTGGCATGAATGGACGCACCCAGGCGGCCACA
GATCCGTACGTGAAGCTGCAACTTCTGCCCGACAAGCAGCACAAAGTCAAGACTCGTGTCGTACGAAACACCCGAAACC
CTGTCTACGATGAGGACTTTACCTTCTACGGTCTGAACATGAACGACCTTCAAAATATGTCGCTGCACTTCGTCATCCT
TAGCTTCGATCGGTATTCGCGCGACGACGTCATCGGCGAGGTGGTCTGCCCGCTGTCATCCATTGAGATAGGAGACATT
TCCAAGGAGGCTTTATCCATCAGCAAGGAGATTCAGCCGCGCAGCCTAAAGATTCGCGCCCAAGGCCGGGGTGAGCTCC
TCATCTCGCTCTGCTGGCAACCGGCAGCCGGACGTCTAACTGTGGTCCTCCTAAAAGCCCGTAATCTACCGCGCATGGA
CGTGACAGGTCTGGCTGATCCGTACGTGAAGATATATCTGCTCTACAATGGCCAACGCATTGCCAAGAAGAAGACGCAT
GTGAAGAAGCGCACTCTTAGCCCGGTTTTCAACGAGAGTTTCGCCTTCGATATTCCCGCCGCCGAGGGTACTGGCGCCA
CTCTTGAGGGTGTTTCCTTGGAGCTGATGCTGCTCGACTGGGATCGCGTGACCAAGAACGAGGTTATTGGACGCCTAGA
ACTGGGAGGACCCAACTCCACTAGCACCGCCCTGAACCACTGGAATGAGGTGTGCAACTCGCCACGGCGGCAGATCGCC
GAGTGGCACAAGCTGAACGAG
>CG10050-PA scaffold_13340:2865713-2866531:+
ATCGAGGATGAAGCCTGGCAGGACCTCGTGGGCATTGGGGCCGATCCGCCTATCAGACGCGATAAGTGCGAGCAGTGCA
AACGTCCAGTGGTTGTTTGCTGGTGTCCCGCCCTGCCTAGTCCTCCTGAGGCGGTAGCCTCACAAATTGTGATTCTTCA
GCATCCTGCCGAGGAGAAGCGTTCTCTGCGCACGGCTCTGATGCTTCAGCTGGGCCTGGAGCCTGGAAAATGTGTAGTG
TATAAGGGAAAGCGATTCCCGAACCTCAAACACCCTGCCGAGCTGCAAAGGATTTTGGAGTCTCCGCAAACGCTATTGC
TTTATCCTAGCCGAGATTCGGTCCCCTTGGAGGAGGTAGATCGCAGTGCTGGTCCCTACACGCTGCTACTTATAGACGG
CACTTGGCCGCAGGCCAAAGCCATTTACGCCAGCAGTCCTGCTTTACATCGCCTCCGTCAAGTTAAACTTATTGCTGTG
GGCATAAGTGACTATATCATCCGCACACAACCCACAGAAGGTTGTCTCAGCACCCTGGAGACAGCGGCACAGTGTTTGG
CAGTGCTTGAATCCCGACCAGAATTGCGGCAAACCCTTGTCCGGCCTCTGCACACTCTTTGCAAGTACCAACTGGATAA
TGGAGCGGTGGAGCACCAGTCCAAGGAGTTTCTATTGAAAAACAACCAGTACCCCAAACCCATTGGCAAGCGGTTGAGT
CGCCTGCTCAACTACAGCAACACTGTCTGCGGCGGCGGTCTTGAA
>CG10052-PA scaffold_13266:3765785-3785425:-
TCGGGAGCTGGGCTAGGATCGGCGGTAGGCAATTCCTCCTCCAATACCGCCGCCACATTCCAGCACATCTTCGAGCAGT
TGGTGCAACAAAGCGGCGGCAATCACAAGCTGCCACCCAAGCAGCTGGAGCACCTGCGCCACCTGCTCGGCAATGTGAG
GGATGCCAAGAATCTGCAGATGATCGTGGAGAAGTTCAAAAATCTGGAGCAGTTCCACGAACACTATGCCGCCCATTTG
GCCAATAACAACACTGTGATTTCTCCCGAAGATAGCAACGACTTGCTGAAGGATAATGCCAGGAAGTTCGGATCAGGCG
GTCAGACTTTGACGCCCCGCCACACAATCGACGCCATACTGGGCCTGAAGAATCGCAACGGAAACGGCAACACCAGACC
GGAAACGGTCAGCGACAGCGACATTGAAGCTTCGATGGGCGATGAAGATGCCACGGATCTGCGCTGCGGCATGACACTG
ACTCAGCTGCGCAACATGGACAGCCACATGGCCAGCATGCTGCAGCAGCACGCCAAGAATGGAGGCAGCTTGCCATACG
GTCCGCCCACCCCTCCAGGGGGACAGCACCCACCGGCGCCACTGCACCATGGACAGCAGATCGGTGCTCCGTCAGGGCA
TCCTGCCCATGCCGGGCATCCCAACCATCCGCCCCACCATGGCCATGCAGCCTTCGGGTACCACAACGCCTTCGCATTC
GGCCAGGGACACGGGTACGGGCACCAGGAGGAGGCGACGGGCAATTACCTCAGCTCGATGCATCAGATGGTCGAGGCTA
ATCAACTGCAGTCTGGCGGGGGCAATGCCTCGGCCCCGCCGCCACTGCCCCTGCCGCCCAGCTCTTATGGGAGCCACCA
GCAGCACTTGGCCGCCTTGGCTGCGCAGGCGCAGGAGCAGCAGAATCAGCACGGCAAATACGCCAAGTCATCGGCGATG
AGTGCCATGGGAGGGGTTCCTCCATCGGGCGGTTATTTTGTGGACTCCCAGACGGCGCCTGGCTCACAGTCGCAGATTG
GCTACGACGAGCGTTCAATGTCCTCCGCCAGCGACTTGGAGGACGACGACGATGACACGACAAAGTTGCACCTCGACGT
GACCTCGCCGCCCACCCCGTCGCCCCGCGGTCCACTGGCCCCCAAGCGCAAGTCCGCCGCCGGCGCCTTCTGTGATGAT
AATGAACCGAAATTAGCCAACGGCCAGTCGTCCCAGTTGGGAAATTACGGCATCCGAGCACGCAGCCTGGACGAGGTGC
AGGCGCAGCAGCATCAACAGCAGCAGCAGTCGCTGCAGCAGTCGCATCAGCATCAGCAGCAGGGCTATCAGAGCGAATA
TCGGAGCAGTTCCAACGGCAATCCCAATGGCAATTCCGGAGATCATGGCGAGCGGATGAACGCCGACAATGACAGTTTG
GTCAACGGGAGCTGTGCCTCCAGCGAGGATCTCAACCAGACGAACAGCAGCGAGCAGGGCGAGAAGATCACGTCAGGAA
GCGATGATGAAGGCCAGGACGATAACTGCGCCAAGAAGAAGCACCGACGCAACCGCACCACCTTCACCACCTACCAGCT
GCACGAGTTGGAAAGGGCTTTCGAGAAGTCGCACTACCCCGACGTCTACTCCCGCGAGGAACTGGCCATGAAGGTGAAC
CTGCCCGAGGTCCGCGTCCAGGTTTGGTTCCAGAACCGACGCGCCAAGTGGCGTCGCCAGGAGAAGTCGGAGAGCCTGC
GTCTCGGCCTGACGCACTTCACCCAGTTACCCCACCGCCTCGGATGCGGCGCCTCTGGACTGCCGGTGGATCCCTGGCT
GTCACCGCCACTGCTTAGTGCTCTGCCAGGTTTCCTGTCACATCCGCAAACCGTTTATCCCAGTTATTTGACGCCACCT
CTCAGCCTGGCGCCCACAAACTTGACCATGAGCAGCCTGGCGGCAATGGGTCATCATCACGCCCACAATGGACCACCTC
CTCCGCCGCCCCACGGTGGGCATGGTCAGCCGCAGCCACCGCCACCTCCACCACCGCCACACGCAGTACCCCACCCGCA
CGCGGGCCACCATGTGGTGCCCCTGTCGCATCTGTCGCCGCACCTGTCACGCATGTCGCCACACGCCACATCCTTGGGT
TCTCCTCACCACGGAGTCACGCCCCTGGCCACACCCCTGCACAGTAGCCTGCCGGTTAGCTCGGCAGCGGCGGCCGCAG
CAGTCTCATCCTCGCAGTCGTCCTCCTCCTCCGCCTCGCTGGAGTGCAGTGGCCCGGACGTGTGCATGTCGCCCCAGAA
CCTGAGCATCGGCAACGCCGACTCCAACGGAGAGGGGCGCGATTTGAGCGACCTTGAAGCCGGCAGTAGCAACAGCAAC
CCGGGCAGCAACCTGGACAAGTGTGCGGCCAACGCCAACATTGAGCTCCTGGACGTGGGAAGGGACAGTCCACCGCCAC
CACCTCCTCCCTCGTCGCAACAGTCGCAGACCACTGCCGTTAAATTATCTGCCACACCGCCGGCCGACATGCGCAGCAA
CTCGATCGCCACGCTGCGGATCAAGGCCAAGGAGCACCTGGACAACCTCAACAAGGGCCTAGTGTCCATGGTC
>CG10053-PA scaffold_13340:2863074-2863935:+
ATGTCCGACGAAGAGGAAGATTATATGTCTGATAAGTTCCTGGCTGGACTGCAAGATGTGCGACCCAGCTTGGTGCAGA
ACCGCGGCAAGAAGCGCCAAATTGAAGTTCAGAGCAAACAGGAGGAACAGAAGAAGCGACAAAGAGAAGCTGCTTCATC
AGGAAACCTTAACAATGAGCGCTTGCAGCAGTCTCTTAGCCAGCCGCTGACATCGGATAACAAAGGCTTTCAACTGCTA
GCCAAGATGGGCTATAAAGCGGGCACTGGACTGGGAAAGCAGCCAGATGCCCGCATTGAACCTGTAGGCATTTCCATAA
AAAGCGGACGAGGCGGCCTGGGACGGGAAGCAGCGGTGGCCGAGCTGATGGCCAAACGCCAAGAGCTACGTAGAGCTCA
TCTCCTGCAAAAGGCTGGAATACAACCTGGCGATGAAATAAGTACGGAAGCTTATAGACGACGAGCCACCCAAAAGGCT
GAGGAACGGAAACTCATGTACGATATTAAAAGATGCCAGCAAACCTGCGAGTCTTTGGATTTAAAAGAGGGCATTGCAG
AGCCGGATATGGAATTCTTTTGGCCCCCCAAACCAAAGGAAGAAGTTGAGGAAACCGAGGCTAGGGAAGAGCAGCCGGA
GGAGGAGGAAGAGCAAGCCGAAGATGATGCCTACACCCCTTCAGAGCAGCTGGAAATGCTTACCAGCTACCTTCGTACA
GCATATACCTTTTGCTACTGGTGCGGAACCCATTACACGAGTATAGATGACCTGGACTCAAATTGTCCGGGACTAACTC
GTGATGACCAC
>CG10055-PA scaffold_13340:2783525-2785573:-
ATGCTGAATGGACAGATCGCACACAGTTATCTGGAGAACTCGTGCAACCTAGTGATACCACACCCGCATGCCAGGGAGC
AGCGCTCCAAGTTGCCCCAGCCCGGAGCAGCTGCTCCCTCGGCTGCTGGTGCTTCTTCTTCCACGGCAGCGGGCGATGG
TCAGGGAACAGTGACTGGCACGGGGGAGGGAGCGTGCGCTGTGGCAGTAGCGGAGGCGTTACATGTGGATCGCATAAGA
AACTGCGATATATTCGTGGACGCACACGATCTGTACTTTTACGCAGATGTTAAGCTATACAAATTCCACAGTCGCCGCA
CCTTCGACCTGCGCGAGCTGAAGACCCTGCTGATAAGGTACAACACAGCCGAAAATCAGTACCATCTCTGCCTGCGTTG
CTTGCCCCTAAACGCAGGATCACAAGAGGGCTCGGGTGGAGGAACTGGTGGTGGCGGAACTGGTGATGCGGCCAAGCCG
AAAAGCTTTCGAAAGGAGTACATAGCCACCTTCCTGCACCTTCCCATGCTGGTGGGTGCCTCCGCCTCCCAGCTAGCCG
ATAAAGAGCCGATCGTCCAGGAATGGAAACTTAAGCGCATCACCGATCAGTGCCAAATACAGCTCGATGGCAACGAGCG
CACCTATAAGCTGACAAATCACTTTGGCTACGGCTTTGCCAGCAAGTATAGGGGTCCTCCCAGCGCCAGTGAGCTGGAC
ATTGCCACTTGCCGCGTGGCAGAGCCGCATCGCATGAGTCCTATACAACGCAAGCAGGAGCGTATTGTCGACGAGATGA
AGCGCTTTTCGCGCGAACAGTACAAAATGAACTTTGTTGAGCTGCAAGTTCCGTCCGGCCACCAAAATCCTCTGCGCTA
CAAGCCCAAGATCTTTGAGACATCCATGACTCAAGAGCAGGCGCATCTGTTGCACAACCTTAGTCGGGAACAGGAACCA
GCAGAGCTGGAAAACCTGGGCCAGAACGAAATCGACTGCGGACTCATCAGTATACTTCTGGCAATCTGCTACGATGTGC
GCACCACCAACAACGATCCGACATGCGAGTCGGGTTGGACGCGGAGCATATTGTGTCCGCTGTACTGCTACTACGAGCA
GTTCGACAACTACCGGGATGTTCTGGTAGCTTTTCTACGACGAGTAATAACATACCCATTGTACCGCAATTTTGAGCTC
GGACGCACCTGCGTCCGAGATGCTATCGAGGTGCTGAAGGGTGGCCGCAACTGGCTGATCAATCAACTACTTCTCACAC
ACCAGCAGTTCGCCAGTGGCGATCCCTGTCGCGACAGCTTTAACAAGTACTACCTGGAGGACTATATTCGGTATGTAAG
CAGTGCTAACGCTTGCACTGATGAGCACCTGCGTCTGCTGGCCCGCAATCTGAAGAACGTTCTGATGGACGTGAACAAG
CGTCACTTGGGACTGGGGGTGACCGAAATAGAGACTGAGATGATCAAGGAGCTGGTACAAGAGATGCGCATCGGAGCCG
GCGGCGGCGGATCTTCAATCCTACAGCAACAGCTTGGTCAGGGCGACGATGAGCCGGACCAAGACGACGATGCAACGAC
TGACGACGACAGTGTCATTACTGACTCCTTCGACAGCATGGACATGGACATGCGGCTGATCGAAAACGAGATTGTCTAT
GCCGTGGACGAGAACGATGACGAGGACGAAGAGGATGATGACGACGACGAGGATGATGACGAAGACGACGACGACGAGG
ATGATGACGATGAGGACGACGACGAGGACGATGATGAAGACGAGGAGGGGGCTGATGATAACGACGAGGACAGCGTCTC
GTCGACTACCACAAGCAGCGAGGCGGAGGGGAACAGCGTTATAGAACAGTGCAGCAACAGCGAAGCCGCCGCCAGCACT
ACC
>CG10059-PA scaffold_13340:2753333-2754031:-
ATGGCTAGCACATCTCGCGCTGCTAGAAGCCAAAATGGGAACCTATGGGAGCCAGACGGCTCGCAGCCCATTACTGAAA
TAGACGACAAAGTGCGCGGAATTTTGAACTATATCCTGGATCACTCGGCGGAAAAGATTCCCATCAAGGAAAAGGACAT
ACTCGCCACTGTTGGAGACAAAAGGGATCTGGTACGCCGCCTGCCACTGGTGGGTAATTTGCTGGCCAGAAAATTTGGC
ATAATATTGAAACCGATCGATGCCTCCGGGAAGACGTTTATTTGCACTGCGGAGACACCGATGGCCTCCATTCACGAAC
TGACTCCTGCCCAGCGGCCACAGTATACGCTTCTATATCTCATCCTCATGTACATCTTTTTGCGCGGCAACCGCATCGA
AGACACGAAACTGTACGGCATGCTGGAGATGCTGAACATCGTTGTCGATGAGGAACATGGATACTTTGGACCCAACATT
CGGAAGCTGATCGAGGAGACTTTCGTTAAGCAGCAGTACCTGAAGCGAGAACGCTCCCAGCTGAGTGCCTACGACGACG
CCAAGGTCTACTTCCTCTGGGGCTTGCGGTCTAAAGCCGAGTTCTCTTACGAACAAGTCGTCCAGTTTGCGTCCAGACT
TTTCAATCAGAATCCTATTAACTTCGACTCCCACCTAAAGATGGCCAAAGATCTGGACAACCAGGAG
>CG10060-PA scaffold_13337:19937897-19942533:+
ATGGGTTGTGCCGTGAGTACAGCACGCGATAAAGAGGCCATCGAACGCTCCAAGAACATCGATCGGGCGCTGAGGGCGG
AGGGCGAGAGGGCCGCCTCGGAGGTGAAACTGCTGCTCTTGGGTGCCGGCGAGTCGGGCAAGTCGACAATCGTAAAACA
AATGAAAATCATCCACGATGCGGGCTACTCGCAGGAGGAGTGCGAGGAGTACCGCCGCGTCGTCTACAGCAACACAGTG
CAGAGCCTGATGGTGATTATCCGGGCAATGGGACGCCTAAAAATTGAATTCGCCGATCCCGGCAAGACCGACATCGCCC
GCCAATTCTTCACACACGCCTCCGCCGCCGACGAGGGCATCCTGCTGCCGGAGATCGTCCTGCTGATGAAGAAGCTCTG
GGCGGACGGTGGCGTGCAACAGTCCTTTGCCCGCTCCCGCGAATATCAGCTAAACGACTCGGCCGGCTACTACCTCAAC
TCGCTGGACCGCATCGCGCAGCCGAACTACATACCCACCCAGCAGGATGTGCTCCGGACTCGAGTGAAGACCACTGGCA
TCATCGAGACACACTTCTCCTGCAAGCAGTTGCACTTTAAACTGTTTGACGTTGGCGGCCAGAGATCGGAGCGCAAGAA
GTGGATCCATTGCTTCGAAGGCGTTACTGCAATTATCTTCTGTGTGGCGCTATCGGGCTACGATTTGGTCTTGGCTGAG
GATGAGGAAATGAATCGAATGATCGAGTCCCTGAAGCTCTTCGACTCCATCTGCAACTCCAAGTGGTTTGTGGAAACCT
CCATCATACTCTTCCTCAACAAGAAGGATCTGTTTGAGGAGAAAATCAAGCGATCTCCTCTGACGATATGCTTCCCAGA
GTACACAGGTACCAACACCTTTGAGGAGGCGGCCAGCTACATTCGCATGAAGTTCGAAAACCTCAACAAGCGAAAAGAC
CAAAAGGAGATCTACACGCATCTCACCTGTGCCACGGACACGAACAACGTCAAGTTCGTTTTCGATGCCGTCACCGATG
TGATCATCAAGAACAACCTTAAACAAATCGGCTTATTC
>CG10061-PA scaffold_13340:2750384-2753200:+
ATGCAGGAGTACCCCAACGAGAGTCCCGTGGGTCTAACCATCAGCCAGGAAGCCATCACCAAGCGCCTGGCCGCGCTGA
ATCGATGGCAGGACGAGCAGAGGAGACTCTTGGCGGAGCGTCAGAACAATCAACGCATTTTGTTGGGCTTGGAACAGCG
CAATATGTACAAAATGCTGGGACTACTGCATAAGGATGCGGATAGTCTGGAGAACAGCGCCCTGGAGAAAGAGGAGGTG
GAGGAACCTTCCATTCAAATGCCGAGACTAATGGAGCACCCTGAAGATGAAATGAATGATGTGGAAAGAACCAGTCCTC
GGGTGGCTAAACCGAAGCGGCCGTTTCTGCGGCGGGGAGAGGGTCTTAAGCAGCGGTTTAAAATCAATCCGGATGAGTT
GAGATTGGACAATCTGCCACGCTACAAATACGCCAACGCACATCCTCAATATCGAATGCCGCCTCCGAAAAAAAAAGTT
CAGAAAACGCGCAAGGAAGTTGTTCCTGTGCCTGCTGCCGCACCTGTCCCTGCCAAAGTTCCTGCATCTACTCCTAAAA
CCCAACCCCAACTCGACCTCAATGAACAGCGCTTCCAGCAGGTTCTCATCAGCTCCAATAACGTTTTCAGCTCGACGCC
GGATCTTAAGTCTTCCCACATATCTTCCACCACAGCGTCTAGTATTTCCCCGAAAGTACGTTTTACAGAAAACCGGAAC
AAAGCAGGGCTAGCCGACGACGAAGCTTCTTCGGAGGCAAGTCCGTTAACAGGTGTTTGCTGGGCCCAGGTGCTGGATA
CTCAAAGAATTAAGCCAGTGCCCCTCATCCAACGGCGTTCAGCCCAAATCCGGGTAGAGGACGATAGCAATGTCAGTAT
CTTTGAGTTACTGGAGCAAAAGGCCAGTGAGGGTAACTTCGATATGAATTCCAGCTGCATACGTGCCTTTATGGCACGC
AAGGAACAGCGTCGTAACCTCGCAGATGACTCTGATCAGATTGTGGTCACGCAGCAAGTAAGGCAGATGCGACTGCAGC
CGGAGGTCGGGGAAGTAATTGTTCAAGAAATTCAGGAGGAAAATAAGGAGGAAAACGATGAAGAGTTGGAGGACGAAGA
GTCCACAGATCAGACCATGACCATGACCCCAATTCAGGTGGGCAAAGCCCAAGTGCGAGTACGTTTTTCGGACTCCAAT
GACACCCACGAATACTCCGATGCCTCAACACTTAACGATGGCTCCAACATCCATCTCTTCGAGCAGTTTAAATCCGCTC
TATTTCAGGCTCTGGAGCAGAAAAAGAAGGGAGCTGCAGGCAGCCAGCCGGTGCAGGAACCTCTCACCCAAGATCTTCA
AGAAAAAGCGAACCTTGTACGCACGCGTCTCGAAGAACTGGAGGCTGAGGTTGCCACTTTCAAGGAGAAGAATGTTGAG
CTTCTGCGTCTCAAGCAGCAGCACGAGCTGGAGAAGGCCAGGGTCGCCCAGGAACATCAGGAGGCAATGGAACGGGTCC
ACGATGAAAAAATTCAAGCGGAGATCTACCTCCACGACGAGCGAATGAAGATTGAGGAGGAGCGTCGGAAGTTTGAACA
GCAGATGCGACTTCAAAAGAGCAATGCCAACACCAAAGAGAAGAAAGAAATAGCCGCTCTTAAGCAAGAAGTGGAGACG
CTTCAACTGCAACTCAAGCAAAAGGAACAGGCTCATGTTTCTGCCCAAGCTAGACTGCGAGCTCAACTGCGAGCCAGCG
AAAAGGAGCAGCGCAACTACCGCGACGAGATCGAACTGCTGGGCAGGGAAAACAAGCGCTTGGAACAGGAACTGATAAA
AATCGGTCGCGAAAACAATAGCAAAATGCTGAAGGAGATTAACAGGAATATTGCCCGACTGGCTCCCAAAGTGTTACCT
TCAGTTTCCGCTGCCCAACCTATGGATGAAAATGGACGTCGTACTCAGTCTTTGGATGGAAATGCTTCGACAGTTCAAG
GGAAGCAACGGAAGTCCTCTGGTCGCCGCCAGAGTAGCGGCAGTGCTCAGGCGCGAAGTCGAAGCCGCTCTCTAGGCAG
AGCCAAAAAGAAGCCAGAGGCGCTAGAAGAGAGTTACGCTTCTAGTAGCAGTTCTGTTGAGGTCGAAGAAGTCGAAGCT
CCACCGGCGCCAGTTAATCCTCCTGCGGCTGCCAACTCCAGTACCGACTTTAAGCGTGAAATTGTGAATGCTGACGGGA
GCAAGGACATTTGGTATCCCAACGGGAATCTTAAAAAGATGAGCGCCGATGGCATGAATGTTCGTATGCTTTACTTTAA
CAAGGACATCAAGGAAACGGATATAAGAGAGGGCACTGTGAAGTACTATTACGCCGAAACAAATACCTGGCATACCACA
TACCTCGATGGTCTGGAGATATTGGAGTTCCCCAACGGGCAGACCGAACACCGTCGTAAGGACGGAACCGTTGAAATTC
ATTTCCCCAACAATAGCATCAAAGTGGTGGATCCCAGCGATGCTGAAAAGCTGGAGGAATGGCGCTATGCGGATGGAAC
TCATTTGGTGCAATTGCGAAATGGCGACAAGATTCTAAATCTGCCCAATGGCCAAAAGGAGATTCATACGAAACTGAAC
AAGAGGAGGGAGTACCCTGATGGAACTGTCAAGTTGGTTTATCCGGATGGCAGCCAGGAGACGCGCTACTCCAATGGAC
GAGTGCGCCTGAAAGACAAAGATGGTAAACTCATCATGGACACTGACTATGCCAAGTAT
>CG10063-PA scaffold_13337:19943715-19944314:+
AAATCCTTTGGAGCATCAGGAGGAGACAAGCCGAAGAATACGCCACCCGGATTTAACACCTCCGATGTGAGTGGCTTCA
GTGAGCCCGCTAGCCCCGCTCTGAAACCCATGCAATCCACCATTTTGGGGAGCGGCCGCTCTTTTGGTAAGGACGAGGA
GGGTAACACACTGAAGGGGCTTGCGTCCACGGATGAAAAGGCTCCAAATGTATTCGGAGCGGTTGTAACAGGGTCCGGA
AAGATAGATGGATCTGAGCCCCTGGAAGAGACCACACTTCGCAGCAAGCCGTGTCATGAGTCTGGATCAGGAGCAGGAG
CAGGATCAGGGTCGTCGAAGGACGGTGATAAAAGTGATGCCCAAAAGAAGGCTTCCGCCGCCAAGGACGCGGCCGCCAA
GCAATTGTCTGAGATCGTGGCCAACTTGCCCAGCAAGCAGCAGACCGAGAAGTACTTCTTTCGCGTGGTGGCCTTCCTA
TACGACCTAACATATCTCACCGGTACTTGGGTCTTGCACTTCGTCGAACAAAATATTATACGAAACCAATCGGTCCAGC
ACTACTGGAAGCGATTCCACGAGAAAATGGAACAGGCCAAAAAGGAT
>CG10064-PA scaffold_13337:19946852-19949305:+
ATGGCCGAAGCCCAGGATGCCTGCAGGCAGCTCCTTCCTCGTGCAATCTTTGGTATCAACGGGAAGGTGGAGAATGGAG
TGCGCCAGCATCCGCGCACAGGGTCGATCATCTTTGCCCTTGGGAACAAGATTGGGATCGCCGACTACAAGAAGAACAC
CCAGGAGTTTGTGGCAGGACACACCAACACCATATCATGTCTGGATCTGAGCAAGAGCGGAAAGTATTTGGCCTCCGGC
CAGATAAATCACATGGGATTTCGGGGATATGTTATCATCTGGGACTACGACAGCCGCAAGGAGATAGCCCGTCATGACC
TCCACAAGGTATCGGTCCAGGCCATCTGCTTCACGGCCGAGGATCGGTGCGTGGTGTCCATTGGTGGAGTGGATGACGG
GTCCGTTATCGTCTTTGACATGGAAACCTTCTCTCCCATTTGCCAAACACCCGCCTCGCGGGCCATTTCCGGAAACGCT
CTGACTGTCCGACCGCTGCACAATAATCCGTACTTTTTTGTGACAGCAGGGGATCGGCATTTGCGGCTATGGAGCATCC
TGCGCGAACAGAAGAAACTGTACGTCCAGGACGTGCTGATGGCCAGCAAGACCCGTGTGTTCTACTGCGCCCGCATCGA
CAAAAAGGACGAGTTTGCCTACCTGGGCACGGGCACCGGCGACATCGTAAAGATCGTGCTCAATTGCTGCGATCGCGAC
CATGTGAGCCGAGAAGGCTCAACCAGCTGCATCCTGGGTGCCTTTGGCACGCACAATCCTCGCAAGCCAACTGGCAAGG
ATTGCAATCGTTTCGTCAACGGAGTACGAGCCTTGTACATCCTGGAGGGAGGACGACTGTTGATTGGAGCGGGCAACGG
GGACATAGAGCTAGTGGAGGAACGAACGGACGTTCCGTTGATTAATTTCCGGGAGTATCCAGGCCCCACCTGGCCGTAT
CTGCGTACGCTAAAAAAGACACATGTGTCCGGCAGGATCTCTTCGTTCGTGCGCTCCACAACGGACATGTTCTACATAT
GCACGGATACCAACGAAATCTACGGCCTAAAAATTAACTCCTGGGTGCTGAAACTGCTCCGAACTTGCCACACCAAGTC
AGTCTTTTGTATTACGTTCCCCAAAAATTACTCCGCCGTGTTTGCCACGTCGGGAAAGGAGAGCATCCGCATTTGGTCC
TCGGGGAGGAAACAGGAACTGCTCCGTATTATGGTCTACAACTTTAACTGCGCCTGTGTTCGCTTCACTCACGATGGAA
CCAGCATCGTCTCTGTTTGGAATGATGGAATTATTCGTGCGTTTACTCCAATCACCGGAAGACTGATTTACGCCATTCC
AAATGCTCACAACAAAGGATGTAGCGCCCTGGCCGTGGCTTCCACCGGTCGTCTCATTGTTACGGGTGGAATCGAGGGT
CAGGTGCGTGTTTGGAAGATTGAGCCCTACCGACAAGCCCTATTAGGTGTCCTTAAGGATCACTCTGGACCCATAACCT
CGTTGGACATTAACTACCTGGACACGGAAGTAATATCCGCCTGCACTGATGGTTCCTGTGTGATATGGGATATCAAGCG
CATGACCCGTAAGCAAGTGGTGACCGCCAACACACAGTTCATGACTGCCGCATTTTTCCCCACTGGTGTCCAGGTGATT
ACGTGCGGCTCTGACGGCAGGATCATCTACTGGATGGTTTACAATGGAGCTCTGATCCGCGAGCTCACCGCCTCCAAGA
AATCGTCTGTGAACTGCTTGGCCATCAATGATACCGGAGACTACTTCATCAGCGTGGGCAGTGATCTGCAGGTGAAGCT
CTGGAACTACAACAGTGGAGCCGTGGTCGGTCTGGGCTCCGAGCACGCCTCCTCTGTGATCAGCTGTGCCTACAGTCCC
TGCATGAGTATGTTCGTCACTGGAAGCACCGACGGATCCCTCATCATTTGGGATGTGCCCCGAGAATTCTGGGGCCGAC
CCAATCCTCCCGAAGGACCCAGATACTCGCTTCCCAAGACCTCGTCCAAGAACAAGTTCAGGGAGGTGCCGTCGAGAGT
CAATTCCGGCACCAATCTTAAAACGGTCAAGGGTGAAAACATCGATGGACTACTAAAGGCCACGCCTAAGGACGATCTG
TGCTGCGTGGAGTGCCCTCCTTGCGCCAAAAAGGAGGAGAAGAAAGATCCGTATGCCGAGTGCGGAATTGTGCCGGATG
TGAGGAAGTGT
>CG10068-PA scaffold_13340:2730880-2731893:-
ATGTTTTTACTCGACCGAATACTGCCATTTATATTTGGCTATATAAGGCCATTCATCAAGTGGTTCCTGCACGCCTTCA
CCCGTCTGTCCGAGCTTCAGAGGATCTGCTATGGAGCCCGGGCTGGGGCCAGCCGAACCAGCCAGGTGGAAAGGTCCTT
GACTTTGTCAAAGACGCCGCAAATAAGGCGGCTCGTACTTGACCTTGATGAGGCGGCGCCATACGTGGATAATCGGGAA
TTGATGGAGTTTGCTCCTCGTGCAGCTCGGGTTGTTATGCAGGCGAAACGCATCAAGAGCAACGTGCATCCGGACTTCG
CCCGGCTGTTTGGAAGCTGCGTCACCAGCATATGGGGCTACCGGCGGCTAATGCATCAGGTGGAGCAGCTGCGGGCCGA
GCGGTACGACTCAGACAACTTGGATCACGAGCATAAGTTGCTAAGGTTGTGGCAGCTTCTGATGCCCGACACTCCGCTT
ACTGGACGGGTGAGCAAACAGTGGCAGGATATTGGTTTTCAAGGCGACGACCCCAAGACCGACTTCCGGGGTATGGGCA
TGCTGGGCCTAGAGAACCTTCTCTACTTTGCCACGGCCTACAACGATGCCGCCAAGCATGTACTCCTGCACTCGTTGCA
TCCTACTCTGGGCTACACGTACGCCATTGTGGGCATCAATCTCACCTCGATGGCCTTTAATCTCGTTAAAACTGGAGCC
GCCAAGACGCACTTCTACAACCAGGTGGTGCAGCACAAACAAGACTTTAGCACGGTGGAGGACTTCCACAAGTTATACT
GCTACTTGTTCTTTGAATTCGACCGCTTTTGGATGGAGAGTGATCCACGCAATATAATGGACTTCCGCGAGATCTATCA
GGCCTTCGAAATCACCAAACTGGAGGCTCTGCACAATGAGAATACTATATTTAAGACAAATTTGGTTGTCGAGTCCGTC
>CG10069-PA scaffold_13266:4973893-4976013:+
AGAGCTCCTCGGGGAGCGGCCAGAACGCGAAAGATGAGCAACAACTACAATGATGTGCCCCTGGGCATTCGGCTGGTGC
AACGCCTCTCACGCCACTGCTGCACCCGTTTCCATGCCCGCCGTGATTTGCTCTACAAAATGTCTGTGTTCGTACTAAC
CTTCTTGGCGTATGCCTGTTATCATATGTCCCGCAAGCCCATATCTGTTGTTAAATCGGTGCTTCAAGGAAACTGTTCC
ACCATTCAAGTGTCCAAGGGGCAGGAGTGTGGCTATGCTCCTTTTGATGGACACGATGCCACCACTCTTTTTGGGATGC
TGGATTCAGCTTTTCTCTTCACCTACGCCATTGCCATGTTCGCCTCAGGATTCGTGGCTGAGCGGGTTTCCCTGCGATA
CTTCCTGTCGATGGGCATGATCCTCACTGGCGTGTTCACCTACATGTTTGGTATTGCCCGCACATCGAACATACACAGC
CTGTGGTACTTCATTGTCGCGCAAATCGGAGCCGGCATTTTCCAGACAACCGGCTGGCCAGGAGTGGTGGCGTTGGTGG
GTCGATGGTTTGGCAAATCTAAGCGAGGCTTGATCTTCGGCATTTGGAACAGTCATACATCGATTGGAAACATTTTGGG
AACACTGATCGCGGCGCACTACGTAGAAAGCGACTGGGCGTTGTCGTTCGTAGTGCCCGGCATCATCATCGCTGCCGTG
GGCTTCCTGCTCTTCCTTTTCCTGGTGGACCAGCCGGAGATTGTCGGCATTTATCCGCAGGTTGGGCAGCAGGAGCGAC
GCGTGGCCAACGAATCGGATGAGGAGCAGGATGACGAGGAACAGGTGCGCCACCAAGATGCCGAGATCAGCTACAGATC
ACCGCCCACCGAGCGCACTCCGATCCTCTCCCGTCCACAACAGCCGAGTCAGAGCCGGGGCCATGGCCGTCCGATCAGC
CTGACAGATGCTCTCTACATACCCGGAGTGGTGGAGTTCTCCCTCTGCCTGTTCTTCACCAAGCTGGTCAGCTACACCT
TCATGTACTGGCTGCCGTTGTACATTCAGTCTTCCAGCACCCTTGGACCTGAGCTCTCGGCGGATCTGTCGACCCTCTT
CGATGTGGGAGGCATTGTGGGAGCCATAGCTGCGGGTTATCTGTCCGACGTGAGCGGAATGTCGGCCACCGTTTGTACG
GGCATGCTGTTCATAGCCTCTCCCATTCTGCTGCTGTACCAACAGTACGGAGCATTGTCGGTGACGTTCAGCGTAGTGC
TACTGATTGTGGTTGGCATCTTTGTGAATGGGCCTTACGCCCTGATTACAACATCGGTGAGCGCGGAACTGGGACAGCA
CAGCTCCCTGGAGGGTAATGCCAATGCCCTGGCCACCGTAACGGCCATAATCGATGGCACGGGATCGATTGGAGCGGCT
GTGGGTCCTCTGCTGGCTGGGCTCATCTCCACCACCGGGTGGCAGAACGTCTTCTACATGCTCATCGTCTCTGATATCA
TTGCCATGGTGCTGTTGGGTCGACTGGTCGCCAAGGAGTGTGGCTCCTTGCGCCGGTCATCGCATCGGATTCGGATTGA
A
>CG10069-PB scaffold_13266:4973893-4976013:+
AGAGCTCCTCGGGGAGCGGCCAGAACGCGAAAGATGAGCAACAACTACAATGATGTGCCCCTGGGCATTCGGCTGGTGC
AACGCCTCTCACGCCACTGCTGCACCCGTTTCCATGCCCGCCGTGATTTGCTCTACAAAATGTCTGTGTTCGTACTAAC
CTTCTTGGCGTATGCCTGTTATCATATGTCCCGCAAGCCCATATCTGTTGTTAAATCGGTGCTTCAAGGAAACTGTTCC
ACCATTCAAGTGTCCAAGGGGCAGGAGTGTGGCTATGCTCCTTTTGATGGACACGATGCCACCACTCTTTTTGGGATGC
TGGATTCAGCTTTTCTCTTCACCTACGCCATTGCCATGTTCGCCTCAGGATTCGTGGCTGAGCGGGTTTCCCTGCGATA
CTTCCTGTCGATGGGCATGATCCTCACTGGCGTGTTCACCTACATGTTTGGTATTGCCCGCACATCGAACATACACAGC
CTGTGGTACTTCATTGTCGCGCAAATCGGAGCCGGCATTTTCCAGACAACCGGCTGGCCAGGAGTGGTGGCGTTGGTGG
GTCGATGGTTTGGCAAATCTAAGCGAGGCTTGATCTTCGGCATTTGGAACAGTCATACATCGATTGGAAACATTTTGGG
AACACTGATCGCGGCGCACTACGTAGAAAGCGACTGGGCGTTGTCGTTCGTAGTGCCCGGCATCATCATCGCTGCCGTG
GGCTTCCTGCTCTTCCTTTTCCTGGTGGACCAGCCGGAGATTGTCGGCATTTATCCGCAGGTTGGGCAGCAGGAGCGAC
GCGTGGCCAACGAATCGGATGAGGAGCAGGATGACGAGGAACAGGTGCGCCACCAAGATGCCGAGATCAGCTACAGATC
ACCGCCCACCGAGCGCACTCCGATCCTCTCCCGTCCACAACAGCCGAGTCAGAGCCGGGGCCATGGCCGTCCGATCAGC
CTGACAGATGCTCTCTACATACCCGGAGTGGTGGAGTTCTCCCTCTGCCTGTTCTTCACCAAGCTGGTCAGCTACACCT
TCATGTACTGGCTGCCGTTGTACATTCAGTCTTCCAGCACCCTTGGACCTGAGCTCTCGGCGGATCTGTCGACCCTCTT
CGATGTGGGAGGCATTGTGGGAGCCATAGCTGCGGGTTATCTGTCCGACGTGAGCGGAATGTCGGCCACCGTTTGTACG
GGCATGCTGTTCATAGCCTCTCCCATTCTGCTGCTGTACCAACAGTACGGAGCATTGTCGGTGACGTTCAGCGTAGTGC
TACTGATTGTGGTTGGCATCTTTGTGAATGGGCCTTACGCCCTGATTACAACATCGGTGAGCGCGGAACTGGGACAGCA
CAGCTCCCTGGAGGGTAATGCCAATGCCCTGGCCACCGTAACGGCCATAATCGATGGCACGGGATCGATTGGAGCGGCT
GTGGGTCCTCTGCTGGCTGGGCTCATCTCCACCACCGGGTGGCAGAACGTCTTCTACATGCTCATCGTCTCTGATATCA
TTGCCATGGTGCTGTTGGGTCGACTGGTCGCCAAGGAGTGTGGCTCCTTGCGCCGGTCATCGCATCGGATTCGGATTGA
A
>CG10069-PC scaffold_13266:4973893-4976013:+
AGAGCTCCTCGGGGAGCGGCCAGAACGCGAAAGATGAGCAACAACTACAATGATGTGCCCCTGGGCATTCGGCTGGTGC
AACGCCTCTCACGCCACTGCTGCACCCGTTTCCATGCCCGCCGTGATTTGCTCTACAAAATGTCTGTGTTCGTACTAAC
CTTCTTGGCGTATGCCTGTTATCATATGTCCCGCAAGCCCATATCTGTTGTTAAATCGGTGCTTCAAGGAAACTGTTCC
ACCATTCAAGTGTCCAAGGGGCAGGAGTGTGGCTATGCTCCTTTTGATGGACACGATGCCACCACTCTTTTTGGGATGC
TGGATTCAGCTTTTCTCTTCACCTACGCCATTGCCATGTTCGCCTCAGGATTCGTGGCTGAGCGGGTTTCCCTGCGATA
CTTCCTGTCGATGGGCATGATCCTCACTGGCGTGTTCACCTACATGTTTGGTATTGCCCGCACATCGAACATACACAGC
CTGTGGTACTTCATTGTCGCGCAAATCGGAGCCGGCATTTTCCAGACAACCGGCTGGCCAGGAGTGGTGGCGTTGGTGG
GTCGATGGTTTGGCAAATCTAAGCGAGGCTTGATCTTCGGCATTTGGAACAGTCATACATCGATTGGAAACATTTTGGG
AACACTGATCGCGGCGCACTACGTAGAAAGCGACTGGGCGTTGTCGTTCGTAGTGCCCGGCATCATCATCGCTGCCGTG
GGCTTCCTGCTCTTCCTTTTCCTGGTGGACCAGCCGGAGATTGTCGGCATTTATCCGCAGGTTGGGCAGCAGGAGCGAC
GCGTGGCCAACGAATCGGATGAGGAGCAGGATGACGAGGAACAGGTGCGCCACCAAGATGCCGAGATCAGCTACAGATC
ACCGCCCACCGAGCGCACTCCGATCCTCTCCCGTCCACAACAGCCGAGTCAGAGCCGGGGCCATGGCCGTCCGATCAGC
CTGACAGATGCTCTCTACATACCCGGAGTGGTGGAGTTCTCCCTCTGCCTGTTCTTCACCAAGCTGGTCAGCTACACCT
TCATGTACTGGCTGCCGTTGTACATTCAGTCTTCCAGCACCCTTGGACCTGAGCTCTCGGCGGATCTGTCGACCCTCTT
CGATGTGGGAGGCATTGTGGGAGCCATAGCTGCGGGTTATCTGTCCGACGTGAGCGGAATGTCGGCCACCGTTTGTACG
GGCATGCTGTTCATAGCCTCTCCCATTCTGCTGCTGTACCAACAGTACGGAGCATTGTCGGTGACGTTCAGCGTAGTGC
TACTGATTGTGGTTGGCATCTTTGTGAATGGGCCTTACGCCCTGATTACAACATCGGTGAGCGCGGAACTGGGACAGCA
CAGCTCCCTGGAGGGTAATGCCAATGCCCTGGCCACCGTAACGGCCATAATCGATGGCACGGGATCGATTGGAGCGGCT
GTGGGTCCTCTGCTGGCTGGGCTCATCTCCACCACCGGGTGGCAGAACGTCTTCTACATGCTCATCGTCTCTGATATCA
TTGCCATGGTGCTGTTGGGTCGACTGGTCGCCAAGGAGTGTGGCTCCTTGCGCCGGTCATCGCATCGGATTCGGATTGA
A
>CG1007-PA scaffold_13337:11700393-11700947:+
ATGAAGTCCCTGACGGCCGTTTGTCAGACAGCAGGTGCCTCCGGAATGCCGGCCCTGAACCCCAGCGGGCGTATCACCC
GCCATCCTCCACACCGCGGCGACGGCGAGAACGCCGAGATGAAGATGTATCTGTCCAAGCTGAAGGATCTCGTCCCGTT
CATGCCCAAGAACCGGAAGCTCTCTAAGCTGGAGATTATCCAGCATGTGATCGACTACATTTGCGATCTGCAAACAGAG
CTGGAAACGCATCCCGAGATCGGTAACTTCGATGCCGCTGCCGCCCTGACCAGTGTGGCACTGCACCGGGACGATGACA
GCGATATGGAGGATGATGACGCGGAGGTGGATTCGGATGCGGATGTGCTAGCCCAGCGCTTAGCCGCCGAACAGCCGGC
CAAAGTCTCTAGTCCCGCCGCCCGTCTTCCGCTTAGCGACCGCCAAACGCCCAACACCCTCGTGGCGCCAGCTCAGCAG
CATCAGCAACAGCAACAGCAATTGCAACTGCAACTGCAACAGCAGCAATCGCAGCAGCAACTATCCAACAGTTTATCAA
CG
>CG10071-PA scaffold_13266:4984623-4984919:+
ATGGCCAAGTCCAAGAACCACACAAATCACAACCAGAACAAGAAGGCGCACCGCAATGGCATCAAGCGCCCGATGCGTA
AGCGTCACGAGTCCACCCTGGGAATGGACGTCAAGTTCTTGATCAACCAGCGTTATGCCCGCAAGGGAAACCTGTCCCG
TGAGGAGTCCGTGAAGCGCTACAACGAGCGCATCGCCGCCCAGAAGGGAAAGACCGCCCCCGTTAAGTTG
>CG10071-PB scaffold_13266:4984623-4984919:+
ATGGCCAAGTCCAAGAACCACACAAATCACAACCAGAACAAGAAGGCGCACCGCAATGGCATCAAGCGCCCGATGCGTA
AGCGTCACGAGTCCACCCTGGGAATGGACGTCAAGTTCTTGATCAACCAGCGTTATGCCCGCAAGGGAAACCTGTCCCG
TGAGGAGTCCGTGAAGCGCTACAACGAGCGCATCGCCGCCCAGAAGGGAAAGACCGCCCCCGTTAAGTTG
>CG10071-PC scaffold_13266:4984623-4984919:+
ATGGCCAAGTCCAAGAACCACACAAATCACAACCAGAACAAGAAGGCGCACCGCAATGGCATCAAGCGCCCGATGCGTA
AGCGTCACGAGTCCACCCTGGGAATGGACGTCAAGTTCTTGATCAACCAGCGTTATGCCCGCAAGGGAAACCTGTCCCG
TGAGGAGTCCGTGAAGCGCTACAACGAGCGCATCGCCGCCCAGAAGGGAAAGACCGCCCCCGTTAAGTTG
>CG10072-PA scaffold_13337:19949966-19953638:+
ATGAAGGTCTGCTGCATTGGCGCTGGATATGTCGGCGGTCCGACCTGTGCGGTTATGGCGCTTAAATGCCCGGACATCG
TGATAACCCTGGTGGACAAGAGTTCCGAGCGCATAGCCCAGTGGAATTCCGATAAATTGCCCATCTACGAGCCCGGCCT
AGATGATGTGGTGAAGAAGTGTCGCAACGTGAACCTGTTCTTCTCCACGGACATCGAGACGGCCATCAAGGAGGCGGAT
CTCATCTTCATCTCCGTCAACACGCCCACCAAGACCTGCGGCAATGGCAAGGGTCGAGCGGCGGACCTCAAGTATGTGG
AGAGTGCAGCGCGAATGATTGCCGAGATTGCCCAGTCCAATAAGATTGTGGTGGAGAAGAGCACGGTGCCCGTACGAGC
GGCGGAGAGCATCATGCACATACTCCGGGCTAACCAGAAGCCCGGCATCCACTACGACATCCTCTCCAATCCGGAGTTC
CTGGCCGAGGGCACCGCCATCAACGACCTCTTGAATGCCGATCGCGTTCTAATCGGCGGCGAAGAGACACCCGAGGGAC
ACAAGGCCGTGGAGAAGCTGTCGTGGATCTACGAGCACTGGATACCCAAGCAGCACATTCTGACCACTAACACGTGGAG
CAGTGAACTGTCCAAGCTGGCGGCGAATGCCTTCTTGGCCCAGCGCATTTCCAGCATTAATTCTCTGTCGGCGGTTTGC
GAGGCAACCGGAGCAGATGTCTCCGAAGTAGGGAGAGCAGTGGGCTTGGACTCTCGTATCGGTTCCAAGTTCCTGCAGG
CTTCGGTTGGCTTTGGCGGCAGTTGCTTCCAGAAGGATATCCTGAATCTGATTTACATTTGCGAGAACCTTAATCTGCC
GGAGGTGGCTGCCTACTGGCAGCAGGTGATCGACATGAACGAGTACCAAAAACGACGATTCTCGCAGAAGATCATTGAG
AGTTTGTTCAACACGGTGTCCGACAAGCGGATAGCCATCCTGGGCTTTGCTTTCAAGAAGAACACGGGCGATACCCGTG
AAACGGCTGCCATAACTGTGTGCCAAACTCTGTTGGAGGAGGGTGCCAAGTTGGACATCTACGATCCCAAGGTGGAGCC
CGAACAGATAATCGACGACCTAACCCATCCTACGGTCACGGAATCGCCAGAGTACGTGAAGGAGGCCGTCCAGATCCAC
AGTGATCCGTACAGTGCGGTCAGAGCCACACATGCTCTGGTTATCTGCACCGAGTGGGACGAGTTTGTGGATCTGGACT
TCAAACGCATCTACCAGTCGATGATGAAGCCGGCCTACATCTTCGACGGTCGGAAGATACTCGATCACGAGAGACTGCA
GCAGATCGGTTTCCATGTCCAGACCATCGGAAAGAAGTACCAACGCGCTGGACTGCTGAGGTCCTGGGGCATTGTGCCG
CAACTT
>CG10075-PA scaffold_13337:19955520-19956517:+
ATGCTCTGCACGCGGTCAGCTGCACGACTGGCCTGTGGTATAGCGAGGAACTCATGGGTAGCACAACAAAATTTTAAAC
AGACCGCGGCGTTATCAGTTGTTTTTGAACAATCCTGCCGCTTGTGTTCAAACACCGGCGTCGTAGATGCCCCAAATAA
AGCAAAGCCCAGCCCCGCAGCCACCAAAGAAGGCGGAATCTTGAAGAGAGTATTGACCAAAGTGGGCTTTACGCCAAAC
ACAAAAGCGCGTCTTAAAGTCACCAGTCATATGCTATATGAGAGTGTGGCCGACAAGATCAACTATGTGACCTTCTTCA
ACGACTTCAAACTTCCCAACACCTTCAACTCCTGGTTCCTGGTCACAGAACTGCATGTATGGCTACTGCTGATGCGAGC
TATGGCCGAGGGTTCGGAAACAGGCGAGGATGGTCGCTTCCTGCGCAACTGCATCGTGGAGGCTATGTGGGGAGACGTC
AACACTCGCGCCAAAAAGTTGGGGGCTAACAATCCGTCTCGCACGCGACAACAGATCGAGACGTTATCCGAGCAGTTCC
AAGCAGCGTTGATTGCCTACGACGAAGGAATCATGTCTGACGATCGCGTCTTAGCCGGCGCCCTGTGGCGTCGCTTCTT
CGAGATGAACTGCGACGACTATGCCCAAATCGAGAGAATGGTTAAGTATGTTCGCCAGCAGGCCGTCATGCTTGACAGT
TTGTCGCGCGATCAGTTTATTACCAAGCCCAAGGTGGCCTGGCTGGACTTGGACAAGTGCAAGGTG
>CG10076-PA scaffold_12916:7507880-7544747:-
ATGACCGAACACCAGGCGGCGGATGCACAGCAGTCCTCCGGAACGGAGTCCCAATCGCACACCAAGGCCATAACCATGA
CCACCCCATCCAAGTCCAATCCGAAGTTCAAGGACGCCGAGGAGGGCTTCCTTTCGACATCTCCGGACAGCGCCAATGG
GGATGCCCAGCAGCACTCGAACCCGAAGGTCGCGGACATGCCGCCCAATGGCAATCACCCGGAGAAGCTGGGAGGCGGC
GGTGGACTGGGTGGCGGAGTCGCCGTCAACGGTAGCGTTGGACCCATCCTGACCAGCCGCCAGCTCATCTGTCAGGCCT
TCCATCAGTGCTCCTGCCCGGAGCAGTGCGTCACTTTGAACAACATCCTGGATTCGTTCAAGGCGCCGCTCTCCGAGGA
CCAGGCCTGGGCGCTCATCCACCAGTTCATCAGCCTCTACCACAAGGTGGCCGTGGAGGCCCATCACTCGGCCGCTGAC
TACGACGCGGAGCTGCCCACACGCTTCGAGCTCCACTTCCATCGCGATGGCGGTGTCCACTTCTCTGGCAAGGATCGCC
TGCCTCCGGCCCAGGATCAGCTAGAGCAGGAGCGCAACCAGGAGCTTCACACGCAGGAGTCTAGCATCCGGGGCACATT
GGACGACAGTGCCAGTAGCAGCAGTGGCGATAGCAGCGCCATCATTGAAAGGGCCTTCGACAACAACAACCATCATCAT
CATCACACGCCGCTCGTCGTTTCGCATAGAAAGATTATCAGCGAATTGGCGCAAATCGTCTACACAGCATTGGACTACA
ATTTGCCAGAAGACGAGGAGTGTCAGATGTCACAGGAGCTGGAGAGTCTCTTCAACTTTATGACGGCAGATGAAACCGA
CGATGATTGCATCGACGAGGGCATCGACGAAGGCGACAAACGCTGGGACGACGACACCGAGGAGGAGCGCAACGATACC
AAAGAACTGGAGCATATAATCGAGACCTGCAGAAACCACATAAAACCCACCTTGCCCGAGAACCACTACCGAGCCGTTT
GCAGAGCCCTCGTGACGGAGACCATTGAGCTCCGTGTGTTCCTGCAGCAAGTTCTAAACAATGGTGCCGAGAAGCTAAT
AAAGGCCGCTGAATCGTCGGTGACCACGCAACAAGAGCTGGCGAAGCTGGGCTTCAACGACTGGGCACGCTTCTGGGTG
CAGGTGATTGACGAACTGCGGCGCGGTGTTCGCCTGAAGAAGAGCAACTATGAACGCACACCCATCGAGTACGAGCTGA
CGCCCTACGAGATACTCATGGGGGATATTAGAGCCAAAAAGTATCAGTTGCGCAAAGTGATGGTGAATGGAGATATACC
GCCGCGTGTCAAGAAAGATGCCCATGCCATGATCTTGGAGTTCATCAGGTCACGGCCGCCACTCAGAAAGGCCTCTGAG
CGGCAGTTAGGACCGCCTCGTATGTGCACACCCTCGCCCCGAGAACAACTAATGGAGTCCATCCGGAAAGGAAAGGAGC
TGAAACAGATCACCCCACCGGAAGCGCCCACCCTCAGGGAGAGATTGCTTCCAAGTGCAAATTCCACGTTGTCACGATC
CCGACAGCGGCTCATCAAAGTGGATTTCTCAAAGTTTCAGGACGATGAGCTCTTCTATGATGAGTCTAGCATTAGCAGC
TCCCACTCCACAGCGGCCACCCTCCACCACCAGCATCCGCACCTGGCCGAGATGCATCGCTACTCGCAGCCCAAGATGC
CACCGTATCCGATTGGTGGCTACATGGTGGCCAGCCAGGCGCATCGTGATAGCCAGGCGACGGCGTCGCTGATGCGGCC
CAGACGCACAATGGAGCCAGCGAAGCAGGCGCCACCCGAAGAGCCATCCTTCACGGAGGACGAGTACCACAGATTCTAC
GACACGGCCTTGGAATCTTACGACCTGGCCACTCAGTGCGAGTCGAGGCGCGCCTCCACACGCCGCCACACCATCGTCG
GCTGTCAGAGCAATCTGGACGAGACGCACTCAATGCCGCCCACGCGGCCGGAATCGCGTCAATCCGATGACGTCAGCAA
GGAGCCAACCAAGCGAAGCCCCATGGAACAAACAAATCCAGCACAAGACGAGGCCAGTTCAACATCCTCCCTTGGCCCA
TGGAACAAGTCCTTCATGGATAAACAGACCTGGATGGAACGGGGGGACGATCGCCTGTCCGTCACACTGGCGGAGATCG
TTCACATCCGTTCCGTCATGACCAAGGCGGAGCTGGAGGGTCTGCCGATGGACGTGCGCGTCAAGGAGGATGTTGAAAA
GCGTCGCGTCTGCTTCCTGTGCCTGCGCACCCGTTTCTCCTTCTTTGGACCCTGGGGCATCCAGTGCAAGCTCTGCCAG
CGGACAGTATGCGCCAAGTGTTACACAAAGATGCGAATTCCTTCGGAGCATTTCCGTAATGTGCCCCTTGTGCTGATCT
CACCATCGCTGCTGTCCAGCCCGGCCAGCTCGAGCACACCCTCACCCTCCCATCATGCCCATCAGGCGCACTCGTCCTC
GACGGGGAACATTGTGGACGACCAGTTTCCCAAGTCCCTGATCGAGCGTCTTCTGCGATCCGAGTCAGATAGAAAGACT
CGCAGCACTGTGGGCAGTGCCCCATCCTCACCCAAGCACCAAAGATCAAACATGAGCACGCCGGGCATCAGCGTGGGAC
CCGGAGCCTCGGCCGCCCATGCCACTGGCCAGGCGGTGGAGGCGTTGCACGATCAGGCCTCCATGTCGGCCTCCTACTC
GGCGGCCATGCGACCCTCTGGAGTCCACCAGCAACAGAAGCAGCAGTACAACAACGCCATGTCCCGGAGCATGGAGGGA
CCCCGGAGTCTGCCCGTGCACAGTCCTGCATATCGACCGCTTTCCAACAACAGCACCTTGGAAAGAAAATCCCGCTTCT
CGAGGGGCTTCAACCTGTTCTCCTCCGGCAGCCACCTGGCCCAGACCCCGGAGCAGAAGGAGAACCTCCGAGGCGAGCA
GGTGACGGTGTGCAACGACTGCCAGGGATTGGTCAATGAGATCACCAGCTCTGTGAAGCAGAAGCGCAGTTCCGCCCGG
AACCGAACCATACAGAATCTCACCCTGGATCTGACGCCCGTCTGGAAG
>CG10076-PB scaffold_12916:7507880-7544747:-
ATGACCGAACACCAGGCGGCGGATGCACAGCAGTCCTCCGGAACGGAGTCCCAATCGCACACCAAGGCCATAACCATGA
CCACCCCATCCAAGTCCAATCCGAAGTTCAAGGACGCCGAGGAGGGCTTCCTTTCGACATCTCCGGACAGCGCCAATGG
GGATGCCCAGCAGCACTCGAACCCGAAGGTCGCGGACATGCCGCCCAATGGCAATCACCCGGAGAAGCTGGGAGGCGGC
GGTGGACTGGGTGGCGGAGTCGCCGTCAACGGTAGCGTTGGACCCATCCTGACCAGCCGCCAGCTCATCTGTCAGGCCT
TCCATCAGTGCTCCTGCCCGGAGCAGTGCGTCACTTTGAACAACATCCTGGATTCGTTCAAGGCGCCGCTCTCCGAGGA
CCAGGCCTGGGCGCTCATCCACCAGTTCATCAGCCTCTACCACAAGGTGGCCGTGGAGGCCCATCACTCGGCCGCTGAC
TACGACGCGGAGCTGCCCACACGCTTCGAGCTCCACTTCCATCGCGATGGCGGTGTCCACTTCTCTGGCAAGGATCGCC
TGCCTCCGGCCCAGGATCAGCTAGAGCAGGAGCGCAACCAGGAGCTTCACACGCAGGAGTCTAGCATCCGGGGCACATT
GGACGACAGTGCCAGTAGCAGCAGTGGCGATAGCAGCGCCATCATTGAAAGGGCCTTCGACAACAACAACCATCATCAT
CATCACACGCCGCTCGTCGTTTCGCATAGAAAGATTATCAGCGAATTGGCGCAAATCGTCTACACAGCATTGGACTACA
ATTTGCCAGAAGACGAGGAGTGTCAGATGTCACAGGAGCTGGAGAGTCTCTTCAACTTTATGACGGCAGATGAAACCGA
CGATGATTGCATCGACGAGGGCATCGACGAAGGCGACAAACGCTGGGACGACGACACCGAGGAGGAGCGCAACGATACC
AAAGAACTGGAGCATATAATCGAGACCTGCAGAAACCACATAAAACCCACCTTGCCCGAGAACCACTACCGAGCCGTTT
GCAGAGCCCTCGTGACGGAGACCATTGAGCTCCGTGTGTTCCTGCAGCAAGTTCTAAACAATGGTGCCGAGAAGCTAAT
AAAGGCCGCTGAATCGTCGGTGACCACGCAACAAGAGCTGGCGAAGCTGGGCTTCAACGACTGGGCACGCTTCTGGGTG
CAGGTGATTGACGAACTGCGGCGCGGTGTTCGCCTGAAGAAGAGCAACTATGAACGCACACCCATCGAGTACGAGCTGA
CGCCCTACGAGATACTCATGGGGGATATTAGAGCCAAAAAGTATCAGTTGCGCAAAGTGATGGTGAATGGAGATATACC
GCCGCGTGTCAAGAAAGATGCCCATGCCATGATCTTGGAGTTCATCAGGTCACGGCCGCCACTCAGAAAGGCCTCTGAG
CGGCAGTTAGGACCGCCTCGTATGTGCACACCCTCGCCCCGAGAACAACTAATGGAGTCCATCCGGAAAGGAAAGGAGC
TGAAACAGATCACCCCACCGGAAGCGCCCACCCTCAGGGAGAGATTGCTTCCAAGTGCAAATTCCACGTTGTCACGATC
CCGACAGCGGCTCATCAAAGTGGATTTCTCAAAGTTTCAGGACGATGAGCTCTTCTATGATGAGTCTAGCATTAGCAGC
TCCCACTCCACAGCGGCCACCCTCCACCACCAGCATCCGCACCTGGCCGAGATGCATCGCTACTCGCAGCCCAAGATGC
CACCGTATCCGATTGGTGGCTACATGGTGGCCAGCCAGGCGCATCGTGATAGCCAGGCGACGGCGTCGCTGATGCGGCC
CAGACGCACAACTTACGACCTGGCCACTCAGTGCGAGTCGAGGCGCGCCTCCACACGCCGCCACACCATCGTCGGCTGT
CAGAGCAATCTGGACGAGACGCACTCAATGCCGCCCACGCGGCCGGAATCGCGTCAATCCGATGACGTCAGCAAGGAGC
CAACCAAGCGAAGCCCCATGGAACAAACAAATCCAGCACAAGACGAGGCCAGTTCAACATCCTCCCTTGGCCCATGGAA
CAAGTCCTTCATGGATAAACAGACCTGGATGGAACGGGGGGACGATCGCCTGTCCGTCACACTGGCGGAGATCGTTCAC
ATCCGTTCCGTCATGACCAAGGCGGAGCTGGAGGGTCTGCCGATGGACGTGCGCGTCAAGGAGGATGTTGAAAAGCGTC
GCGTCTGCTTCCTGTGCCTGCGCACCCGTTTCTCCTTCTTTGGACCCTGGGGCATCCAGTGCAAGCTCTGCCAGCGGAC
AGTATGCGCCAAGTGTTACACAAAGATGCGAATTCCTTCGGAGCATTTCCGTAATGTGCCCCTTGTGCTGATCTCACCA
TCGCTGCTGTCCAGCCCGGCCAGCTCGAGCACACCCTCACCCTCCCATCATGCCCATCAGGCGCACTCGTCCTCGACGG
GGAACATTGTGGACGACCAGTTTCCCAAGTCCCTGATCGAGCGTCTTCTGCGATCCGAGTCAGATAGAAAGACTCGCAG
CACTGTGGGCAGTGCCCCATCCTCACCCAAGCACCAAAGATCAAACATGAGCACGCCGGGCATCAGCGTGGGACCCGGA
GCCTCGGCCGCCCATGCCACTGGCCAGGCGGTGGAGGCGTTGCACGATCAGGCCTCCATGTCGGCCTCCTACTCGGCGG
CCATGCGACCCTCTGGAGTCCACCAGCAACAGAAGCAGCAGTACAACAACGCCATGTCCCGGAGCATGGAGGGACCCCG
GAGTCTGCCCGTGCACAGTCCTGCATATCGACCGCTTTCCAACAACAGCACCTTGGAAAGAAAATCCCGCTTCTCGAGG
GGCTTCAACCTGTTCTCCTCCGGCAGCCACCTGGCCCAGACCCCGGAGCAGAAGGAGAACCTCCGAGGCGAGCAGGTGA
CGGTGTGCAACGACTGCCAGGGATTGGTCAATGAGATCACCAGCTCTGTGAAGCAGAAGCGCAGTTCCGCCCGGAACCG
AACCATACAGAATCTCACCCTGGATCTGACGCCCGTCTGGAAG
>CG10076-PC scaffold_12916:7507880-7512747:-
ATGGATGCCAAGCCAGCCAAACGCTCGACGGCAGCCTCTGTCTTCCGTTCCCATCACGTGGTCCGGGATGCCGATCTGG
TGGACATAGGCAGTGATGCCTCTCTCTTCTGCGGCTCCGATGGCGAGTCCACAGCCACGCCACAATCTCAATCACAGGG
CATATCCGCTGCCCATCCTGGCCAGGATTCGGAGCAGCCGCAGCCAACACCTCGGGCGGCCCCGAGAGCAACAGCCGCC
GCCAATAATCCGCCAACACCCAAACCTCGACAGGCCATCAAGCCATCAAAAGTGCTTCCAAGTGCAAATTCCACGTTGT
CACGATCCCGACAGCGGCTCATCAAAGTGGATTTCTCAAAGTTTCAGGACGATGAGCTCTTCTATGATGAGTCTAGCAT
TAGCAGCTCCCACTCCACAGCGGCCACCCTCCACCACCAGCATCCGCACCTGGCCGAGATGCATCGCTACTCGCAGCCC
AAGATGCCACCGTATCCGATTGGTGGCTACATGGTGGCCAGCCAGGCGCATCGTGATAGCCAGGCGACGGCGTCGCTGA
TGCGGCCCAGACGCACAATGGAGCCAGCGAAGCAGGCGCCACCCGAAGAGCCATCCTTCACGGAGGACGAGTACCACAG
ATTCTACGACACGGCCTTGGAATCTTACGACCTGGCCACTCAGTGCGAGTCGAGGCGCGCCTCCACACGCCGCCACACC
ATCGTCGGCTGTCAGAGCAATCTGGACGAGACGCACTCAATGCCGCCCACGCGGCCGGAATCGCGTCAATCCGATGACG
TCAGCAAGGAGCCAACCAAGCGAAGCCCCATGGAACAAACAAATCCAGCACAAGACGAGGCCAGTTCAACATCCTCCCT
TGGCCCATGGAACAAGTCCTTCATGGATAAACAGACCTGGATGGAACGGGGGGACGATCGCCTGTCCGTCACACTGGCG
GAGATCGTTCACATCCGTTCCGTCATGACCAAGGCGGAGCTGGAGGGTCTGCCGATGGACGTGCGCGTCAAGGAGGATG
TTGAAAAGCGTCGCGTCTGCTTCCTGTGCCTGCGCACCCGTTTCTCCTTCTTTGGACCCTGGGGCATCCAGTGCAAGCT
CTGCCAGCGGACAGTATGCGCCAAGTGTTACACAAAGATGCGAATTCCTTCGGAGCATTTCCGTAATGTGCCCCTTGTG
CTGATCTCACCATCGCTGCTGTCCAGCCCGGCCAGCTCGAGCACACCCTCACCCTCCCATCATGCCCATCAGGCGCACT
CGTCCTCGACGGGGAACATTGTGGACGACCAGTTTCCCAAGTCCCTGATCGAGCGTCTTCTGCGATCCGAGTCAGATAG
AAAGACTCGCAGCACTGTGGGCAGTGCCCCATCCTCACCCAAGCACCAAAGATCAAACATGAGCACGCCGGGCATCAGC
GTGGGACCCGGAGCCTCGGCCGCCCATGCCACTGGCCAGGCGGTGGAGGCGTTGCACGATCAGGCCTCCATGTCGGCCT
CCTACTCGGCGGCCATGCGACCCTCTGGAGTCCACCAGCAACAGAAGCAGCAGTACAACAACGCCATGTCCCGGAGCAT
GGAGGGACCCCGGAGTCTGCCCGTGCACAGTCCTGCATATCGACCGCTTTCCAACAACAGCACCTTGGAAAGAAAATCC
CGCTTCTCGAGGGGCTTCAACCTGTTCTCCTCCGGCAGCCACCTGGCCCAGACCCCGGAGCAGAAGGAGAACCTCCGAG
GCGAGCAGGTGACGGTGTGCAACGACTGCCAGGGATTGGTCAATGAGATCACCAGCTCTGTGAAGCAGAAGCGCAGTTC
CGCCCGGAACCGAACCATACAGAATCTCACCCTGGATCTGACGCCCGTCTGGAAG
>CG10076-PD scaffold_12916:7511094-7544747:-
ATGACCGAACACCAGGCGGCGGATGCACAGCAGTCCTCCGGAACGGAGTCCCAATCGCACACCAAGGCCATAACCATGA
CCACCCCATCCAAGTCCAATCCGAAGTTCAAGGACGCCGAGGAGGGCTTCCTTTCGACATCTCCGGACAGCGCCAATGG
GGATGCCCAGCAGCACTCGAACCCGAAGGTCGCGGACATGCCGCCCAATGGCAATCACCCGGAGAAGCTGGGAGGCGGC
GGTGGACTGGGTGGCGGAGTCGCCGTCAACGGTAGCGTTGGACCCATCCTGACCAGCCGCCAGCTCATCTGTCAGGCCT
TCCATCAGTGCTCCTGCCCGGAGCAGTGCGTCACTTTGAACAACATCCTGGATTCGTTCAAGGCGCCGCTCTCCGAGGA
CCAGGCCTGGGCGCTCATCCACCAGTTCATCAGCCTCTACCACAAGGTGGCCGTGGAGGCCCATCACTCGGCCGCTGAC
TACGACGCGGAGCTGCCCACACGCTTCGAGCTCCACTTCCATCGCGATGGCGGTGTCCACTTCTCTGGCAAGGATCGCC
TGCCTCCGGCCCAGGATCAGCTAGAGCAGGAGCGCAACCAGGAGCTTCACACGCAGGAGTCTAGCATCCGGGGCACATT
GGACGACAGTGCCAGTAGCAGCAGTGGCGATAGCAGCGCCATCATTGAAAGGGCCTTCGACAACAACAACCATCATCAT
CATCACACGCCGCTCGTCGTTTCGCATAGAAAGATTATCAGCGAATTGGCGCAAATCGTCTACACAGCATTGGACTACA
ATTTGCCAGAAGACGAGGAGTGTCAGATGTCACAGGAGCTGGAGAGTCTCTTCAACTTTATGACGGCAGATGAAACCGA
CGATGATTGCATCGACGAGGGCATCGACGAAGGCGACAAACGCTGGGACGACGACACCGAGGAGGAGCGCAACGATACC
AAAGAACTGGAGCATATAATCGAGACCTGCAGAAACCACATAAAACCCACCTTGCCCGAGAACCACTACCGAGCCGTTT
GCAGAGCCCTCGTGACGGAGACCATTGAGCTCCGTGTGTTCCTGCAGCAAGTTCTAAACAATGCAGGTGCCGAGAAGCT
AATAAAGGCCGCTGAATCGTCGGTGACCACGCAACAAGAGCTGGCGAAGCTGGGCTTCAACGACTGGGCACGCTTCTGG
GTGCAGGTGATTGACGAACTGCGGCGCGGTGTTCGCCTGAAGAAGAGCAACTATGAACGCACACCCATCGAGTACGAGC
TGACGCCCTACGAGATACTCATGGGGGATATTAGAGCCAAAAAGTATCAGTTGCGCAAAGTGATGGTGAATGGAGATAT
ACCGCCGCGTGTCAAGAAAGATGCCCATGCCATGATCTTGGAGTTCATCAGGTCACGGCCGCCACTCAGAAAGGCCTCT
GAGCGGCAGTTAGGACCGCCTCGTATGTGCACACCCTCGCCCCGAGAACAACTAATGGAGTCCATCCGGAAAGGAAAGG
AGCTGAAACAGATCACCCCACCGGAAGCGCCCACCCTCAGGGAGAGATTGCTTCCAAGTGCAAATTCCACGTTGTCACG
ATCCCGACAGCGGCTCATCAAAGTGGATTTCTCAAAGTTTCAGGACGATGAGCTCTTCTATGATGAGTCTAGCATTAGC
AGCTCCCACTCCACAGCGGCCACCCTCCACCACCAGCATCCGCACCTGGCCGAGATGCATCGCTACTCGCAGCCCAAGA
TGCCACCGTATCCGATTGGTGGCTACATGGTGGCCAGCCAGGCGCATCGTGATAGCCAGGCGACGGCGTCGCTGATGCG
GCCCAGACGCACAAGT
>CG10077-PA scaffold_13337:19958057-19963019:+
TACAACGGACAGGTGAACGCCTACGGTGGTGGTGGCGGTGGAGGCGGTATGCTGCCCAATCCCAATGCCAATGTTAATC
CCCGCATGGGCGGCGGAGCTCCCGGCGGCGGAGCTATGTTCCAGCGTAATCGCTCAGCGCCGTATCCGGGATTCAATGG
ACACGGACATGGACAAGCTAATGGCGGCCAAAGACGCATGAACGGTGGTGGCGGCGGAGGGGGTGGTGGCCCACGCAAC
GACGGAGGATTTGGTGGCCAGCGGTCATCGAACCACGGGGCTCACCTCCCAAAGATAGTGTGGTCGGAGGTGAATCTGA
CCCCCTTCCGCAAAAACTTCTACAAGCCCTGCGACTCGGTGCTGGCCCGCACCCAAGGCGAAACTGACACCTTCCTCGC
CAACAATGAGATAACCATCAAGGGCGATCAGGTGCCAACTCCGAGTATTGAGTTCGAGGAGGGTGGCTTCCCAGACTAC
GTGATGAACGAGATCCGCAAACAGGGCTTCGCCAAGCCCACAGCTATCCAGGCGCAGGGATGGCCCATCGCAATGAGCG
GCAGAGATCTAGTGGGTGTGGCCCAGACAGGCTCGGGCAAGACCCTCGCCTATGTTCTGCCGGCTGTTGTCCACATTAA
CAACCAACCGCGCCTGGAGCGCGGCGATGGACCCATCGCTCTTGTGTTGGCACCCACACGCGAGCTGGCGCAGCAGATC
CAGCAAGTGGCTATCGAGTTTGGTAGCAATACACATGTGCGCAATACCTGCATTTTCGGCGGAGCACCCAAGGGCCAGC
AGGCCAGAGATTTGGAGCGCGGTGTTGAGATCGTCATTGCAACGCCCGGCAGGTTGATCGACTTCCTCGAGCGAGGCAC
CACCTCGCTGAAGCGATGCACCTACCTGGTGCTCGACGAGGCCGATCGCATGCTGGACATGGGCTTCGAACCTCAAATC
AGGAAGATTATGCAACAGATCCGACCTGATCGCCAAGTTCTGATGTGGTCGGCCACCTGGCCTAAGGAGGTTCGTCAGC
TGGCCGAGGAATTCCTGAACAATTACATTCAGGTGAACATTGGGTCGCTATCGCTGAGCGCCAACCACAACATTCTGCA
GATAGTCGACGTCTGCGATGAGAACGAGAAACTGATGAAGCTGGTGAAGCTGCTGACGGACATCTCGGCGGAGAACGAG
ACGAAGACCATCATTTTTGTGGAGACGAAGAAGCGTGTCGATGAAATAACGCGCAATATCTCCCGCCAGGGATGGCGCG
CTTGCGCCATTCACGGCGATAAGTCGCAGCAGGAACGCGACTTTGTTCTATCGAGTTTCCGCAACGGCCGTCACTCGAT
TTTGGTGGCCACGGACGTGGCTGCTCGCGGACTGGACGTTGACGATGTCAAGTTTGTGATCAACTATGATTATCCTTCG
AACTCGGAGGACTATGTGCATCGCATTGGACGTACCGGACGCTCCAATAACAGGGGCACGGCCTACACCCTGTTCACGC
ATTCCAACGCCAATAAGGCAAATGATCTGATCCAGGTGCTGCGCGAGGCCAACCAGACCATCAATCCCAAACTGATGAA
TATGGCCATGAGCGGGGGTTATAACAAGCGCGGAGGCGGCATGGGCGGCGGCTACCGAGGCGGCAACGGCTACCAGGGA
CGAAACCAGCAGATGGGCGGTGGCTACAATGGTGGCCGGGACTACCGTAACAACAACAACAACGGCGCCGGAGGCAATC
GCAACGGTTTCAATGGAGGAGGAGCTGGCGGTCCACCACGTTTCGACCAAAAGCCACGCACCTCGCCACCGAATCACGG
CGGCAACGGAGGCTATCGCGGTCAGGGTGGTCAAGGAGCTGGTGGCTACCAGGGCCAGCAACAGCAACAGCAGCAGCAG
CAGAATGGCGGAGTGCAATTCTCGCGCTTCAATCCGAATGCCGCCTGTTTCGAGCCGAAGACACAGAACGCACCGGGAG
TTGTTTCGCCGCAGGTCCAGCACCAGCACCAGCCTCATCAGCAACCCCAGCCCCAGGCTCAGGCTGCCCAGCAGCATAT
TGTCACCGATGCTTCCTACGGTATTGATCAGAAGCGATCCCGGTTCTCGCCGTACAACATGAACTTTGGCAATATGCCG
GCGCCGGCACTAAACCAGCCCCAGCAGCATCCGACTCCTCAAGCTCACCAAGCCCATCAGGCCCATCCAGCTCATCAAG
CGCATCAGGCTCAACCTGCGGCGGCGGCGGCTGCGGCTGCTTTGGCGGCCGGTGGAGCGTTGCCGTACGGCCAGTATTC
GTCAATGTCCTCCAGCATGGCCACCGTGTCGCTAAATGGCGGAGGAGTGGCGGTGCCTAATTCTTACCGAGCCCAGTAT
GCAGTGCCGACAACGGCGGCTCCCTACATGATGGCCAATGGCGGTGACATTTTCGCTTACCCGCCGCCTCCGCTGCCCG
TGCAGAAC
>CG10077-PB scaffold_13337:19958975-19959439:+
ATGCTGGACATGGGCTTCGAACCTCAAATCAGGAAGATTATGCAACAGATCCGACCTGATCGCCAAGTTCTGATGTGGT
CGGCCACCTGGCCTAAGGAGGTTCGTCAGCTGGCCGAGGAATTCCTGAACAATTACATTCAGGTGAACATTGGGTCGCT
ATCGCTGAGCGCCAACCACAACATTCTGCAGATAGTCGACGTCTGCGATGAGAACGAGAAACTGATGAAGCTGGTGAAG
CTGCTGACGGACATCTCGGCGGAGAACGAGACGAAGACCATCATTTTTGTGGAGACGAAGAAGCGTGTCGATGAAATAA
CGCGCAATATCTCCCGCCAGGGATGGCGCGCTTGCGCCATTCACGGCGATAAGTCGCAGCAGGAACGCGACTTTGTTCT
ATCGAGTTTCCGCAACGGCCGTCACTCGATTTTGGTGGCCACGGACGTGGCTGCTCGCGGACTGGGTGAG
>CG10079-PA scaffold_13266:5271335-5275513:+
GTTTGCATCGGAACCAAGTCGAGACTGTCGGTGCCCTCGAATAAGGAGCATCACTATAGGAATCTGGTCGATCGGTATA
CGAACTGTACCTACGTGGATGGCAACCTGGAGCTGACCTGGCTGCCCAACGAGAATCTGAATCTGAGCTTCCTGGAGAA
CATCCGGGAGGTTACCGGCTACATTCTGATCAGTCATGTGGACGTCAAGCACGTGAAGTTCCCAAAACTGCAAATCATT
CGAGGTCGTACCTTGTTCAGTTTGGCCGTGGAGGAGGAGAAGTATGCTCTGTTCGTCACCTACTCCAAGATGTACACTC
TGGAGATGCCCGATCTCCGGGATGTCCTCAACGGCGAGGTGGGCTTCCACAACAACTACAATCTCTGCCACATGCGCTC
CATTCAGTGGAACGAGATCCTGACGAACAATGCCAACGTGACCTACAACTATAACTTCACGGCACCGGAGCGTCAGTGT
CCCAAGTGCCACGAGTCCTGCTCGAAGGGCTGCTGGGGCGAAGGACCCATCAACTGCCAGAAGTTCAGCAAGCTCACCT
GCTCGCCCCAGTGCGCCCAGGGTCGTTGCTTTGGTCCACGACCCCGGGAGTGCTGCCACCTGTTTTGCGCCGGCGGCTG
CGTCGGTCCCACGCAAAAGGATTGCATCGCCTGCAAGAACTTCTACGACGAGGGCGTCTGCAAGGAGGAATGCCCGCCC
ATGCGCAAGTACAATCCCACATCCTACGAACTGGAAGCGAATCCCGAGGGCAAGTACGCCTATGGAGCCACTTGTGTCA
AGGAGTGTCCCGGCCATTTGCTGAGGGATAATGGTGCTTGTGTGCGCAGCTGTCCCCAGGACAAGATGGCCAAGGAAGG
CGAGTGTGTGCCCTGCAACGGGCCATGCCCAAAAACTTGCCCCGGCGTGTCAACCCTTCACTCCGGAAACATTGACTCC
TTCCGCAATTGTACGGTTATCGATGGAAACATTCGCATTTTGGATCAGACCTTCTCCGGCTACCAGGACATCTATTTAA
ACTATACAATGGGTCCGCGTTATATCCCCTTGGATCCTGAGCGCCTGGAGGTGTTCTCGACCGTTAAGGAGATCACTGG
CTATCTGAACATTGAGGGCATCCACCCGAGGTTCAAGAATCTGTCGTACTTCCGCAATCTGGAGATCATCCATGGACGC
CAGCTGATGGAGAGCCTGTTCGCCTCCCTTTCTATCGTGAAGTCGTCTCTCTACAGTCTGGAGTTGCGCAACCTGAAGA
GGATTAGCGCCGGCAGTGTGGTCATCCAGCACAATCGAGATCTGTGCTATGTGAACAACATTCGTTGGTCGGCGATCCA
GAAGTCGCAAGAGTCCAAGGAGTGGATTAACGAGAACCTCCGAGCTGATCTGTGTGAGAAAAATGGAACTGTTTGCTCG
GATCAGTGCAATGAGGATGGCTGCTGGGGAGCCGGTCCAGATCAGTGTCTCAACTGCAAGAACTTTAACTACAGTGGCA
CCTGTATTGCCGATTGCCGTAATATATCCAATGCTTACCGACACGATTCAAAGACTTGCCGTATATGCCACGAGGAGTG
CAAGACTTGCTCCGGTCCCGGCGCGGAGGACTGTGACGAATGTGTCCATGTGAGAGACGAGCAGCACTGTGTTTCCGAG
TGTCCCGAGAACAAGTACAGCGACAATGGCATCTGCCGCAAGTGCCACGCCACCTGCGAAGGCTGCACAGGGCCCAAGG
ATACCATAGGTCTGGGAGGATGTACGAGCTGCAACCTGGCGATCATCAACAACGATGCCACTGTAGAGCGCTGCCTGCT
GAAGGATGACAAGTGCCCGGACGGCTACTACTGGGAGTACGTGCATCCGCAGGAGCAGGGCACGCTGAAACCTCTAGCC
GGAAAGGCCGTTTGCCGAAAGTGCCATCCCCGCTGCGAGCTCTGCACCAACTATGGCTTCCACGAGAAGGTCTGCTCCA
AGTGCACGGGTTACAAGCGGCGAGAACAGTGCGAGGACGAGTGCCCGGTGGATCACTACACGGACGAAGAGCGACGGGA
GTGCTTCGAATGCCATCCGGAGTGCAAGGGCTGCACGGGTCCGGGTGTGGAGGACTGCCTGGCCTGCCGCAACTTCAAG
CTATTCGATACCAACGAGACCGGTCCCTATGAGAACTCCACCATGTTCAACTGCACCTCAAAGTGTCCCCCGGAATTCC
GTCATGTCAACTACCAATCCTTGTCGATCGGACCCTACTGCGTCTCCAGTCCTCCGCGAAGCAGCAAGATGACCGCCGG
CCTGGATGTCAACATGATCTTCATCATCACTGGGGCTGTCCTCACGCCCACCATCTGCATTCTGTGCGTCGTCACCTAC
ATCTGCCGCCAGAAACAGAAGGCCAAGAAGGAGACTGTGAAAATGACCATGGCCCTGTCCGGCTGCGAAGATTCGGAGC
CGCTGCGACCCTCGAATATTGGCGCGAATCTCTGCAAGCTGAGGATTGTGAAGGATGCTGAGTTGCGGAAAGGAGGCGT
CCTCGGAATGGGAGCCTTCGGCCGTGTGTACAAAGGTGTCTGGGTGCCGGAAGGCGAAAACGTCAAGATTCCGGTGGCC
ATCAAGGAGCTGCTCAAGTCCACGGGCGCCGAATCCAGCGAGGAGTTCCTCCGAGAGGCCTACATCATGGCCTCTGTGG
AGCATGGCAATCTTCTCAAGCTCCTGGCTGTGTGCATGTCCTCGCAAATGATGCTGATCACCCAACTGATGCCGCTCGG
CTGCCTGCTGGACTATGTTCGGAACAATCGGGACAAGATCGGATCCAAGGCCCTGCTGAACTGGTCCACGCAAATTGCC
AAGGGCATGTCCTACCTGGAGGAGAAGCGACTGGTTCACCGCGATCTGGCTGCCCGCAACGTGCTTGTCCAGACACCCT
CCCTGGTCAAGATCACCGACTTTGGCCTGGCCAAGTTGCTCAGCAGCGATTCCAACGAGTACAAGGCGGCCGGTGGCAA
GATGCCCATCAAATGGCTAGCCCTGGAATGTATCCGCAATCGGGTCTTCACCAGCAAGTCGGATGTGTGGGCCTTTGGT
GTCACTATCTGGGAACTGTTGACCTTTGGCCAGAGGCCGCACGAGAACATACCCGCCAAGGACATCCCCGACCTGATTG
AAGTTGGCCTAAAGCTGGAACAGCCGGAGATGTGCTCTCTGGACATCTATTGCACCCTGCTCTCCTGCTGGCACTTGGA
TGCCGCCATGCGACCCACTTTCAAGCAACTGACCACGGTATTTGCGGAGTTTGCCCGCGATCCAGGTCGCTATCTGGCG
ATACCCGGCGACAAGTTCACCCGCCTGCCGGCATATACGAGTCAGGACGAAAAGGATCTCATTCGGCGATTGGCGCCCA
TGACAGATGGCTCCGAGGCGATGATCGAGGCCGATGACTATCTGCAGCCCAAGGCTATGCCGGGTCCCAGTCACCGCAC
CGACGGCACCGATGAGATACCGAAGCTGAATCGCTACTGCAAGGATCCCAGCAACAAGAACTCGAGCGGCGGCGACGAC
CAGACCGACTCCAGTGGCCGGGAGGTGGGTGTGGGAAATCTGCGCCTGGATCTGCCGGTCGACGAGGATGACTACCTGA
TGCCAACGGGTCAGGGAGCCGGACCCAACAACAACAATAACACAAATAATCCCAACAATAACATGGCCGCTGCGGGTGC
CACCGCCGGCTACATGGATCTCATCGGAGTGCCCGTGAGCGTGGACAATCCGGAGTATCTGCTGAATGCGCAGACCCTG
GGCACAGACATGGCGGCGCCCATACCAACACAGACTATTGGCATTCCGGTGATGGGTGTGCCGGGGACGCTGGAGGTCA
AGGTACCGATGCCAGGCAGCGAACCGACCAGCTCCGATCATGAGTACTACAATGATACCCAGAGGGAACTGCAGCCTCT
GCACCGGAACCGGAACACGGAGACGAGGGTG
>CG10079-PB scaffold_13266:5263346-5275513:+
ATGCTGTTACGGCGGCGCAACGGCCTAGGCCTGCCCCTGGTACTCCTGCTTTTGGCCCAAATCATCTGCCGTTGGCCCG
CTTCGGCGGCCCGTGATCGCTATGCCCGCCAAAACAATCGCCAGCGACACCAGGACTCGGAGAGGGATCGTTACCGCTA
CACCAGCTCCTCCTCCTCGAAGGATCGGTCCAGAGGAGGCGGTGGCGGCAGCGGCGGAGGAGGAGGAGCCGTTCATGTC
GGTCATGGCACTAACTTTGCCCTAGGCCTGGGACCCGGTGGCGTGACTATTGCCAAGCCCCTCGACGAGCAGAAGTCCA
ACAAATTTGTAAATGGAAAAATTTGCATCGGAACCAAGTCGAGACTGTCGGTGCCCTCGAATAAGGAGCATCACTATAG
GAATCTGGTCGATCGGTATACGAACTGTACCTACGTGGATGGCAACCTGGAGCTGACCTGGCTGCCCAACGAGAATCTG
AATCTGAGCTTCCTGGAGAACATCCGGGAGGTTACCGGCTACATTCTGATCAGTCATGTGGACGTCAAGCACGTGAAGT
TCCCAAAACTGCAAATCATTCGAGGTCGTACCTTGTTCAGTTTGGCCGTGGAGGAGGAGAAGTATGCTCTGTTCGTCAC
CTACTCCAAGATGTACACTCTGGAGATGCCCGATCTCCGGGATGTCCTCAACGGCGAGGTGGGCTTCCACAACAACTAC
AATCTCTGCCACATGCGCTCCATTCAGTGGAACGAGATCCTGACGAACAATGCCAACGTGACCTACAACTATAACTTCA
CGGCACCGGAGCGTCAGTGTCCCAAGTGCCACGAGTCCTGCTCGAAGGGCTGCTGGGGCGAAGGACCCATCAACTGCCA
GAAGTTCAGCAAGCTCACCTGCTCGCCCCAGTGCGCCCAGGGTCGTTGCTTTGGTCCACGACCCCGGGAGTGCTGCCAC
CTGTTTTGCGCCGGCGGCTGCGTCGGTCCCACGCAAAAGGATTGCATCGCCTGCAAGAACTTCTACGACGAGGGCGTCT
GCAAGGAGGAATGCCCGCCCATGCGCAAGTACAATCCCACATCCTACGAACTGGAAGCGAATCCCGAGGGCAAGTACGC
CTATGGAGCCACTTGTGTCAAGGAGTGTCCCGGCCATTTGCTGAGGGATAATGGTGCTTGTGTGCGCAGCTGTCCCCAG
GACAAGATGGCCAAGGAAGGCGAGTGTGTGCCCTGCAACGGGCCATGCCCAAAAACTTGCCCCGGCGTGTCAACCCTTC
ACTCCGGAAACATTGACTCCTTCCGCAATTGTACGGTTATCGATGGAAACATTCGCATTTTGGATCAGACCTTCTCCGG
CTACCAGGACATCTATTTAAACTATACAATGGGTCCGCGTTATATCCCCTTGGATCCTGAGCGCCTGGAGGTGTTCTCG
ACCGTTAAGGAGATCACTGGCTATCTGAACATTGAGGGCATCCACCCGAGGTTCAAGAATCTGTCGTACTTCCGCAATC
TGGAGATCATCCATGGACGCCAGCTGATGGAGAGCCTGTTCGCCTCCCTTTCTATCGTGAAGTCGTCTCTCTACAGTCT
GGAGTTGCGCAACCTGAAGAGGATTAGCGCCGGCAGTGTGGTCATCCAGCACAATCGAGATCTGTGCTATGTGAACAAC
ATTCGTTGGTCGGCGATCCAGAAGTCGCAAGAGTCCAAGGAGTGGATTAACGAGAACCTCCGAGCTGATCTGTGTGAGA
AAAATGGAACTGTTTGCTCGGATCAGTGCAATGAGGATGGCTGCTGGGGAGCCGGTCCAGATCAGTGTCTCAACTGCAA
GAACTTTAACTACAGTGGCACCTGTATTGCCGATTGCCGTAATATATCCAATGCTTACCGACACGATTCAAAGACTTGC
CGTATATGCCACGAGGAGTGCAAGACTTGCTCCGGTCCCGGCGCGGAGGACTGTGACGAATGTGTCCATGTGAGAGACG
AGCAGCACTGTGTTTCCGAGTGTCCCGAGAACAAGTACAGCGACAATGGCATCTGCCGCAAGTGCCACGCCACCTGCGA
AGGCTGCACAGGGCCCAAGGATACCATAGGTCTGGGAGGATGTACGAGCTGCAACCTGGCGATCATCAACAACGATGCC
ACTGTAGAGCGCTGCCTGCTGAAGGATGACAAGTGCCCGGACGGCTACTACTGGGAGTACGTGCATCCGCAGGAGCAGG
GCACGCTGAAACCTCTAGCCGGAAAGGCCGTTTGCCGAAAGTGCCATCCCCGCTGCGAGCTCTGCACCAACTATGGCTT
CCACGAGAAGGTCTGCTCCAAGTGCACGGGTTACAAGCGGCGAGAACAGTGCGAGGACGAGTGCCCGGTGGATCACTAC
ACGGACGAAGAGCGACGGGAGTGCTTCGAATGCCATCCGGAGTGCAAGGGCTGCACGGGTCCGGGTGTGGAGGACTGCC
TGGCCTGCCGCAACTTCAAGCTATTCGATACCAACGAGACCGGTCCCTATGAGAACTCCACCATGTTCAACTGCACCTC
AAAGTGTCCCCCGGAATTCCGTCATGTCAACTACCAATCCTTGTCGATCGGACCCTACTGCGTCTCCAGTCCTCCGCGA
AGCAGCAAGATGACCGCCGGCCTGGATGTCAACATGATCTTCATCATCACTGGGGCTGTCCTCACGCCCACCATCTGCA
TTCTGTGCGTCGTCACCTACATCTGCCGCCAGAAACAGAAGGCCAAGAAGGAGACTGTGAAAATGACCATGGCCCTGTC
CGGCTGCGAAGATTCGGAGCCGCTGCGACCCTCGAATATTGGCGCGAATCTCTGCAAGCTGAGGATTGTGAAGGATGCT
GAGTTGCGGAAAGGAGGCGTCCTCGGAATGGGAGCCTTCGGCCGTGTGTACAAAGGTGTCTGGGTGCCGGAAGGCGAAA
ACGTCAAGATTCCGGTGGCCATCAAGGAGCTGCTCAAGTCCACGGGCGCCGAATCCAGCGAGGAGTTCCTCCGAGAGGC
CTACATCATGGCCTCTGTGGAGCATGGCAATCTTCTCAAGCTCCTGGCTGTGTGCATGTCCTCGCAAATGATGCTGATC
ACCCAACTGATGCCGCTCGGCTGCCTGCTGGACTATGTTCGGAACAATCGGGACAAGATCGGATCCAAGGCCCTGCTGA
ACTGGTCCACGCAAATTGCCAAGGGCATGTCCTACCTGGAGGAGAAGCGACTGGTTCACCGCGATCTGGCTGCCCGCAA
CGTGCTTGTCCAGACACCCTCCCTGGTCAAGATCACCGACTTTGGCCTGGCCAAGTTGCTCAGCAGCGATTCCAACGAG
TACAAGGCGGCCGGTGGCAAGATGCCCATCAAATGGCTAGCCCTGGAATGTATCCGCAATCGGGTCTTCACCAGCAAGT
CGGATGTGTGGGCCTTTGGTGTCACTATCTGGGAACTGTTGACCTTTGGCCAGAGGCCGCACGAGAACATACCCGCCAA
GGACATCCCCGACCTGATTGAAGTTGGCCTAAAGCTGGAACAGCCGGAGATGTGCTCTCTGGACATCTATTGCACCCTG
CTCTCCTGCTGGCACTTGGATGCCGCCATGCGACCCACTTTCAAGCAACTGACCACGGTATTTGCGGAGTTTGCCCGCG
ATCCAGGTCGCTATCTGGCGATACCCGGCGACAAGTTCACCCGCCTGCCGGCATATACGAGTCAGGACGAAAAGGATCT
CATTCGGCGATTGGCGCCCATGACAGATGGCTCCGAGGCGATGATCGAGGCCGATGACTATCTGCAGCCCAAGGCTATG
CCGGGTCCCAGTCACCGCACCGACGGCACCGATGAGATACCGAAGCTGAATCGCTACTGCAAGGATCCCAGCAACAAGA
ACTCGAGCGGCGGCGACGACCAGACCGACTCCAGTGGCCGGGAGGTGGGTGTGGGAAATCTGCGCCTGGATCTGCCGGT
CGACGAGGATGACTACCTGATGCCAACGGGTCAGGGAGCCGGACCCAACAACAACAATAACACAAATAATCCCAACAAT
AACATGGCCGCTGCGGGTGCCACCGCCGGCTACATGGATCTCATCGGAGTGCCCGTGAGCGTGGACAATCCGGAGTATC
TGCTGAATGCGCAGACCCTGGGCACAGACATGGCGGCGCCCATACCAACACAGACTATTGGCATTCCGGTGATGGGTGT
GCCGGGGACGCTGGAGGTCAAGGTACCGATGCCAGGCAGCGAACCGACCAGCTCCGATCATGAGTACTACAATGATACC
CAGAGGGAACTGCAGCCTCTGCACCGGAACCGGAACACGGAGACGAGGGTG
>CG10080-PA scaffold_13266:10917435-10922999:+
ATGGACAGCGGAAGCGAGGCCGATGCTGCACCAGCAGCAGCATCAGCAGCAGAGGCAGAGGCAGCCACCGAAGCGGCGT
TGATGGCCGAAGCGGTGGCTGTAGCTTACCTGAGCGACGAGGAAGAGGAAGAGCCCGAGACTGGGGGAGAGCCTGATCC
GGACGTTGAGGAAGATGCAGTGGAATTCGCTGTCGAAGACGCTGGCGAGGATCAGGATGAAGGGGCTCCAGAGGACGAG
GAGGAAGCCGCCGGCGAAGCTGGCGAGGAAGACGCTGTAAGTGTGAGTGAGTCGAACGGCAATGGCGAGGAAGCTGCCG
CCGCCGACAAGCGACATGCCACCAAAAAAGAGCTCACCCAGATCATTGACAAGTGGGAGCAGCAACAGACCCAGAACGG
CTACGACCCGGTCCCCACTTTGCGAAGTCTGGCGGAAATATTTGAGCGTGAGAAGGACGTGTATCGTCGGAAGGACCCG
GATCCCTTGGACTCACGCCATCCCTACAGAGCAGATCCCAGCTGCCAGTACGGCTTGATGCTGAAACTACTGTTCCGCA
GAGATTTGTTCATGAGCAAGCTCCTGAACGACTATCTGCGCGAAAACTACTTCAGCCGCCAGAATGTGAGTCGCAGCTC
ACTGGAATTGAACATCCTCGCCTGCCGCCTCATTCTTGAAGTAATGCCGGGCTTGGAGACCACGGCTGTGTTCCAGACT
GCCGACGACGACGGCACTATCAACCGCATCTACACCTGGGCGGAGGACAGCATTGAACCTTTGCAGAGCTATGCCACGG
GACTGTTGGCGGAGGCTATGGAAGTCACCGATATCGCGATCAACTATCGGGATCAGAATATGCGGCTGGTGCCCAAAAT
GATTAAGCGCCTACACATGCTGCTGGCCATTAGCAAGAGTGCTGCGGCGGATGCTCCAAACACCTCGGCGCATAACCAG
TCGGCAGACAGCACTGCCTCGGGAATGCTCAGTTGGATGGCCTGTGCCAGCAACGCCTCCGCTCCTCAGTCCCCGCAGC
ACAATGGCAGTGGGGTGGGGACGAGCTCCTCCCTGCACGGCGACGCCTCCAACATGTCCATTCTGTTTGAGAACAGTCG
GGACGCCTTTTCGGTGTCGCGTTACTACAAACGAATGTACATTCCTCTGCATCCGCCCACGGCTGACACCAGCCAGATG
CTGATAATGCGCTTTTTGACCAGCCTGGGCGAGTACCAGGAGTTCCTAGCCATGGCCTTCGAAAACAATGTAATGCAGT
TGATCTTTGGCTATCTGGAGAACCTCGATCGGAGGGACACTTGCCTGGCGTATGAGGTGCTGAAGTATCTAGCATCCCT
GCTCTGTCACAAGAAATTCGCTTTGGAATTTATATCCACCGGAGGCTTGGAGATCTTATTGAAAGTCCCGCGACCTAGC
TTGGCCACCACGGGCGTCTCCATTGCTATATACTACCTAGCATATTGCGAGGATGCCATGGAGCGCATCTGCAGCATGC
AGCGGCCGCTCATCTCGGAGCTCGTGCGCTATGCGCTTTGGATTTTGGGCCGGTGTCACGACTCCTCCAAGTGCCATGC
GACTATGTTCTTCAGTCTGAGCTTCCAGTTCAAGGTTATCTTGGACGAGTTTGATGCGCAGGATGGCCTGCGGAAGCTC
TACAATGTGATCTCCGTTCTGAAGATCCTTGATCCGAGCCACAACGACAGCGATAACGACTCGGAGATCAACGAGGACG
TGGAGTGTGCTTCCCGCCAGATGGTGCGTCATGTGTGCGTCGCCCTGAAGCGCTATATAGAAGCTCACTTCTTCTACAA
GTACAACAACTTCCTATGCCAGCACTACGCAGCATCCTCGTCGCCTTCGTCGACCCACTTCTTTAGCCAGAATCCCACA
GTGGCCGCCAAGCTCACGTTCGACCAGCTGCACGACCAAATACGTACTCTGCAGGAGCACACTTCCATCCGGGCCCACT
GGCAACCGGTTGACCAGCTCATGAAGCTTGGAGGAATCAGCATGCTGCTCCGCATAATCGCCTTTAGCTACGATTGGGT
CAACAGCGGACGCTCAGAGACCATCCGCTCCGCCCTGGACGTGCTTAGCGTCTGCTGTGTGATACCTCGCGTTTACGGC
GTTCTCTGTGACCGCCTACAGATGCTGGACAAGACCACAACCTCAGGATTCTGTTCCGTTTTGGGAGCAGCAGCCGGGG
AAATCACCTCAGATGCGGAAGTCATTAAATCCGCACTGGCAGTACTCTGCCATTGTGTCTGCTCGCCGATCATTCGCAA
AGACAGTGGAAGTAGTCTGATCAAGTTCGGAAACTCTTCGAGGAAAAACAAGGCCAACACCAAATTCGCTGAGGAGCTG
ATCGAGCGCGTGTGGGAGTCGGTGTGTTCCAACAACGGCATTGTGGTGCTGCTGTCGCTTATGCAAACCAAAGGACCGA
TCACAGATGCGGACTGCATTCGGGGAATGGCATGCCGGGCACTGGCTGGACTAGCGCGCTCGGATCGGGTCAGACAGAT
TGTTAGCAAGCTTCCCCTCTTCGCGGGCGGGCAACTGCAGGCCTTGATGCGCGATCCCATACTGCAGGAGAAGCGTGCG
GAGCACGTGATCTTCCAAAAGTACGCCCTAGAGCTGCTGGAGCGCATTTCCGGCAAGACGAAGCCCCTCAACAATCCAT
TGGATCCCTCCCTCTCGAATATGCACAAGGCAAACGTGATTGCCCAGACCCGCATCCATTACAACAAGCAGCAGCTGTA
CCAGCTCATCTTCGAGCACTTGGAAAGCAATGGTCTGTCGCAAACGGCTCAGATGCTCCAGCGGGAGGTGGGTCTCCCG
CTGCAGACGCCAACCACGCGCAGCTTCCACCAGTCGCCATTCGATTACAAGACCATGCCCAGTGGCAGCGGCTTGTCGT
TGTCCAGAAACCGCCTGCGCAGCCGAATGCAGGATGTGAACGCGGCGATAATGAGCAATGGAGAGTTTAATCGGAGCTT
CGGCGAGGATTCCTCGCCAGCCCCCGGCGGAGGGGCAGGAACGAGCCACCAGGGAGAGCTGGCCAGCATACCCAACTTC
TTGTCTCTTAACTCCAGCCAAACACCAATCAAGATCCGGCGAACGGACCGTTCAGTGAACTCGGTGAGTCGCTCGATTC
AGAAGCAAATGCTGGAGCCAGGAACGAACCTACCAGTAGGTCTGCCGGAGGAAGGTCAGTGGGCACCTAAGCGGATCAC
CTTAAACACCATTGTAACAGAGTACCTTACCAACCAGCACTCGCTGTGCAATAATCCGGTGACGACGTGTCCGCAATTC
GATCTGTTCGAACCCCACAAGTGTCCCGATCCCAAGCCAAGTCGCTTGCTTAGCTCGAACTACAACCTGACCAGTCGGC
ATGCTCGAACTCAAGCTGGTTTCAACACCAGTCGCTTTGACCGGCGCTACGTGCACACCCATTTCTCGCCCTGGCGCAC
CATTCGATCGGCGGACTACGAGGACCTGGAGTTCACCTGCTGTGACCTAGTGGGCAAGTTCATTATCGTGGGAACCCAG
CAAGGAGATGGCCGGGTCTTCAATATGAACGATGGGGTGGAGCAGTTTTTTTCCAACTGCCACAACTTCAGTGTAGATG
CCATTAAGGCGAATCGAGCCGGCGATCTTGTCATAACCTCCAGCTTCTGGCGGACGCCAACCAGCATCCTGTGGTCCAT
CGCGGACAATGAGTTCAAGCTGAAGCTTCGTCTGCCCGATGTTACCTATTGCGAATTTAGCCAGACGGCGCAGGATCGT
CTTCTGGGCACTCAGAACGAGTGCGCTACACTGTTCGACATAAACACAGGCTCCAAGGTGTCTACATTCACTCCCACGA
TCCCGAACTTGTACACCAAAAACAGAGCGACTCTGTGCCGAACCGACGAACTAATTTTGTCAGATGGTGTGCTGTGGGA
CGTGCGTTCTGGAAAGGAGATCCACAAGTTCGACAAGTTCAATCAGTGTATTTCGGGAGTCTTCCATCCAAACTGCCTG
GAGATCATTGCAAACACGGAGGTGTGGGATCTGCGCACCTTCCATCTGCTTCAGACTGTGCCTGTGCTGGATCAGCGCA
ACTGCACCTTCTCGCCAATGCATGTGATCTACGGAGCTAGCTTGGGAGCGGATAGAGATCATGATATGGAGCAGACCAC
GTACGACACCAGCTTCAATGTGCTGGATGCGTACGACTACTCTAGCATTGCTACCATCGACGTGAAGCGCCACATCAAC
GATTTGAGCGTGAGCGCCAACGGAAGCCTGATCGCCGTGGTGGAAGACTACAGCGGCTACGAGTCCAAGCAGGAGACTT
ACGTGAAGATCTATGCGGTGGGCGTGAAGAAGAGCGAGCGTTCGGAAGAGGAAGATGAGGAGGAGGTGCCCGAATCTGA
TGAGGAGGGCTCGGACACGGACTCGGAGAACCCCGGAGCTTTCCCACGTAGCTTACGGTACCGCCACGCCCCGGACCTT
CTCGAAGGTGATTGGGTTCTGGACGGACCAGATACCGACAGCGATCTAATCAGCTCCGACGACGAGGATATGGACGACG
ACGACGATGGTGATGGTGACGGAGACGGAGATGGCGACGGCGACGATAGCGACGATACCCTAGACTTCTTCGAGAATGC
CAGCAGCGGTGAC
>CG10082-PA scaffold_13266:10940437-10947544:+
ATGGTATATTTCTTGGGGGATTGGGGCATGGGAGATTCTGACTTGTCGTCATATCAGCAACATGTTCCAAATATACAAC
AGCAGCAGCAACGCATCCATGGACGTGATCTACTCCTCCATCAGCAGCAGCAGCAGCAGCAACAGCAACAGCAACAGCA
GCAGCAACTCCAACAGCAGCAGCAGCAGCAACAGCAACAGCAGCAGCAACAATTTGTGGCACAAATCTCCAGTAGCCTA
AGCCAGTTGCAGTCGCAGTTGCAGTTTGCCAGTGGCTCCAGCTTCCTGCAGCAGGACTCTTCACCTCACTCGACTCTCC
AGCAGACACAGCAGCAGCAGCAACAACATGTTGCAACTCCCAACAGTAGCAGCAGCTTGGTAACTGCCAATCTCCAGCA
GCTCTCAGTGAGCAACACCCCCACCAAGCCGCAGCAGCAGCTGCCAGAAACACCATCGACTGCTGCCAAGGCGTCCAAG
TCTGCCCCCCAGCTCGGCAAGGATCTTCTGGACAACGAGGATGAGGTGGCATTGCATCCGCTGTCAAACCAGGTCGGAG
GACACACTCGCCTGTTGCTGCTCAACCAGTCGACGGTGATCAAGCCGCTGAACCTGCGCGAATTGGACTTCTACCAGAA
CATTCCGCAGGACATACTGAAGTTTGTGCCCAAGTATAAAGGCGTCATGCAGGCCACCACCATGGGCGGAGCCAAGCTG
GACAAGCGCTACTCACCCAGTTTCCGGGAGGAGGCGGCCGCCGTTCCCGTTCGCAAGATGAGCGCCTCCAAGAGGAAGC
GGGACGAGGTGCTGAGGATGAAGGTTCACAAGAATGGCCAGGCAGCTGATGTCATCAAGAGCATCTCCCAACTGGACAA
CACCAATAAGCAATATTTCCTCATGCTCGAGAACATCACCTCGCAGTTCCGCAATCCCTGCATCCTGGACCTCAAGATG
GGCACTCGCCAGCATGGCGACGACGCCTCGGCGGAGAAGCGCTCCAAGCAGATGGCCAAGTGCGCAGCCAGCACCTCCG
GCTCCCTGGGCGTGCGTCTGTGCGGGATGCAGACCTACCAGGCCGATCTGGAGCAGTATGCCAAGCGAGATAAGTACTG
GGGCCGCGAGCTCAACGAGGGAGGATTCAAGCAGGCTCTGCACGACTTCTTCTACAACGGCTTCAGGCTACGAGTGCGC
GTCATCCGGAAGATACTGCAGCGGCTGCTGCAACTGCGTCGCGTGATTGAGAAGCAGTCCAGCTACAGGTTCTACTCTT
GCTCCCTACTTATTGTGTACGAAGGCTTCGAGGAGAACCCGATGGCCCATCCGCCGTCGATGAGCATGGACGAGTGGCC
GGAGGCGCCCAAGTCGGCAACAGTGCCCGGCACTGTCTTCGACTATCATCCAGAGAACAGCATAGACGAGGAGGACGAC
CTGGAGGACGAGGATGGGCACGAGGCCGGCGACGAACTAGAGCCCCATGACACTGACGAGGATCTCCAGCTGGTGGCTG
CGGACAGTGGCAATGCCTCGGCAACCAACAGCAGCACCGGAGGCGATGGCTGCAACTACGATGCGGATGCCTCCAACGA
TTCCAGCTCGTTGCTCAACCTGGCCACTCGGCGGCACCTGCACAAGCGAGGATTTGCGGAGGCGGCAGCCCGAGGTGTT
AAGCAGACGGGGGCCAGTATCACCACCACCGACGAAGAGGACGAGGAAGAGCATCCGGCTGCCATGCCACCACCGCGCA
GCTGTGGGGTGATGGCAGCCAAGGCGGCGGCAGCAGCAGCGGCAGCGGTTTCTGCTCCAGCTAGTGGGCTCGCTGGGAA
GGGACCGGGCGCATTCATTCCAATCTCCGAGGAGACAGTATTCCTGGACCCAGAGCCAGCTCTGCCTAGCGTGACGACC
TCATCGCCACATTCCGGTGACTCATGGATGAACTACAGCAGCAACAGTAGCGACGACTTCTCGGGCCTGTCGGAGCAGA
TCAAGGCGGTGGCCAGTGGACGGCAGACGGGCAACAACAGCAGTGATGACGCCAGCTCGGACTACGAGAGTAGCATCAT
CGGGCCCACGGAGGCCATGTTCAAGCGCTACAAGTCGCAGCAGTCCTTTGATGCTGCCTCAGCTGCTGCCGAGTCCGCC
TCTTCCCCGCCCCTCACTGCCGGAAACTCCAGCATCTCCAATGGCACTGGAACCGGAACCGCCACCGCCCGCTCCCTGG
TGTCGCCCGCCTCCTCGAGCGCCTCGTCCCTGAAGTCGGTCAAGGGTGCGGTGAAGCGACTGCGCTGCAAGGATGATGA
CGAGCAGGCCGCGGCTCTGGGAGAGTGCGACTCGCGCGAGGCTAAGAAATCCACGATCACCTCGACGCCTGTGTCGGCA
GTATCCTCGCCGGCAAAGACCTCCAACCCGCACTCGCACTCCTCCCTGCTGGCCGGCTTGCTCCTGGACTCGCTGGAGA
ACAGCAGCGAGCAGCTCGCCCCCCGCAATTCAGCCTTGCTGCAACATAGCTCCAAGTCACTGGACATGTCTGCACCCCC
CACAGATGACTCCCAGTGCTTTGTGGACGTTCGCCTCATCGACTTTGCCCACACAGCCTTTGTGCCGAGGAACGGCAGC
ATGCTGCCCACTCCCGTAGCCGCGCCGGTGCACCATGGACCCGACGGAGGTTTCCTAACCGGGCTGGATAGTCTCAACC
GTCTGCTCAACGAAATACTGGCCGAGGAGCGG
>CG10082-PB scaffold_13266:10945318-10947544:+
GGCGTCATGCAGGCCACCACCATGGGCGGAGCCAAGCTGGACAAGCGCTACTCACCCAGTTTCCGGGAGGAGGCGGCCG
CCGTTCCCGTTCGCAAGATGAGCGCCTCCAAGAGGAAGCGGGACGAGGTGCTGAGGATGAAGGTTCACAAGAATGGCCA
GGCAGCTGATGTCATCAAGAGCATCTCCCAACTGGACAACACCAATAAGCAATATTTCCTCATGCTCGAGAACATCACC
TCGCAGTTCCGCAATCCCTGCATCCTGGACCTCAAGATGGGCACTCGCCAGCATGGCGACGACGCCTCGGCGGAGAAGC
GCTCCAAGCAGATGGCCAAGTGCGCAGCCAGCACCTCCGGCTCCCTGGGCGTGCGTCTGTGCGGGATGCAGACCTACCA
GGCCGATCTGGAGCAGTATGCCAAGCGAGATAAGTACTGGGGCCGCGAGCTCAACGAGGGAGGATTCAAGCAGGCTCTG
CACGACTTCTTCTACAACGGCTTCAGGCTACGAGTGCGCGTCATCCGGAAGATACTGCAGCGGCTGCTGCAACTGCGTC
GCGTGATTGAGAAGCAGTCCAGCTACAGGTTCTACTCTTGCTCCCTACTTATTGTGTACGAAGGCTTCGAGGAGAACCC
GATGGCCCATCCGCCGTCGATGAGCATGGACGAGTGGCCGGAGGCGCCCAAGTCGGCAACAGTGCCCGGCACTGTCTTC
GACTATCATCCAGAGAACAGCATAGACGAGGAGGACGACCTGGAGGACGAGGATGGGCACGAGGCCGGCGACGAACTAG
AGCCCCATGACACTGACGAGGATCTCCAGCTGGTGGCTGCGGACAGTGGCAATGCCTCGGCAACCAACAGCAGCACCGG
AGGCGATGGCTGCAACTACGATGCGGATGCCTCCAACGATTCCAGCTCGTTGCTCAACCTGGCCACTCGGCGGCACCTG
CACAAGCGAGGATTTGCGGAGGCGGCAGCCCGAGGTGTTAAGCAGACGGGGGCCAGTATCACCACCACCGACGAAGAGG
ACGAGGAAGAGCATCCGGCTGCCATGCCACCACCGCGCAGCTGTGGGGTGATGGCAGCCAAGGCGGCGGCAGCAGCAGC
GGCAGCGGTTTCTGCTCCAGCTAGTGGGCTCGCTGGGAAGGGACCGGGCGCATTCATTCCAATCTCCGAGGAGACAGTA
TTCCTGGACCCAGAGCCAGCTCTGCCTAGCGTGACGACCTCATCGCCACATTCCGGTGACTCATGGATGAACTACAGCA
GCAACAGTAGCGACGACTTCTCGGGCCTGTCGGAGCAGATCAAGGCGGTGGCCAGTGGACGGCAGACGGGCAACAACAG
CAGTGATGACGCCAGCTCGGACTACGAGAGTAGCATCATCGGGCCCACGGAGGCCATGTTCAAGCGCTACAAGTCGCAG
CAGTCCTTTGATGCTGCCTCAGCTGCTGCCGAGTCCGCCTCTTCCCCGCCCCTCACTGCCGGAAACTCCAGCATCTCCA
ATGGCACTGGAACCGGAACCGCCACCGCCCGCTCCCTGGTGTCGCCCGCCTCCTCGAGCGCCTCGTCCCTGAAGTCGGT
CAAGGGTGCGGTGAAGCGACTGCGCTGCAAGGATGATGACGAGCAGGCCGCGGCTCTGGGAGAGTGCGACTCGCGCGAG
GCTAAGAAATCCACGATCACCTCGACGCCTGTGTCGGCAGTATCCTCGCCGGCAAAGACCTCCAACCCGCACTCGCACT
CCTCCCTGCTGGCCGGCTTGCTCCTGGACTCGCTGGAGAACAGCAGCGAGCAGCTCGCCCCCCGCAATTCAGCCTTGCT
GCAACATAGCTCCAAGTCACTGGACATGTCTGCACCCCCCACAGATGACTCCCAGTGCTTTGTGGACGTTCGCCTCATC
GACTTTGCCCACACAGCCTTTGTGCCGAGGAACGGCAGCATGCTGCCCACTCCCGTAGCCGCGCCGGTGCACCATGGAC
CCGACGGAGGTTTCCTAACCGGGCTGGATAGTCTCAACCGTCTGCTCAACGAAATACTGGCCGAGGAGCGG
>CG10083-PA scaffold_13337:21956225-21958036:+
ATGTCCATCAGCTTCGAGAAGTATCGATCGCAAATCGTGGCCGCCTGGAAGGATGTGCTGGACGACAAAAGCAGTACGA
ACTGGTCACTGTTCGGCTACGAGGGTCAGACAAACGAATTAAAGGTCGTGGGATCTGGAGATGGCGGCGTGGAGGAGCT
GAACGAGGACCTCAACAGCGGAAAGATCATGTATGCATTCGTACGCATTGAGGACCCAAAAACTGGCCTCAACAAATAC
TTACTCATCAACTGGCAGGGGGAAGGCGCACCTGTGCTTCGCAAGGGGACTTGCGCCAACCACATCCGTGACGTCGGAA
ACCTACTGTCCGGCGCCCACCTAACCATTAGTGCCCGCAATGAGGACGATATTGACTTGGAACGGCTGCTCAAGAAACT
AAGCACTGTGAGCTCTGCTTACAGCTTTAAAGAGCCGCGCGCCGCTACGGAGGAGCAAAAGGCCCCAGTTGGCACTAAC
TATACTCGAGTCATTCCAACCAAGGAGCTGAACGCCAGCGTCATGCAGGACTTCTGGAAGAAGGAGGAAGCTGAGGAAA
AGCTTCGCTTGGAAGCGGAAAAAGAGGCGAAGCGGTTGGAGCTGCAGAAGCTGGAACAGGAACAGCGCAGTCGCGAGGA
AAAGGAGCACAAGGAACGAGAGAAGGTTGTTGTGAGCACAACAAAACTCCAACCCGCCCACGTTCCTATTAAAACCTCC
CCGCAACCACTAAGTCCAGAAAAAACTGCCCCGGGATTTGCAAACAATATGACTGATGCGGAGCGATTGCGGCAAGCAA
GAAACCAGGAGGCTCGTGAGTTGATTGGATCGCGTGTAGGAGCAGCCAAGGCCATTTTCACCCAACACACAAGCGAGAG
TCAGATACAATCTAAGCTTAACACTAACCCGCCGGCAAAACCGGCACGCAATTCCATAGCACAGCGTATCAACGCTTTT
AACCAAAATGAGCCTCAAGCCGGATCTGTGCCTTCATCATCGCCAGTTAAACTGTCAACACCGGAGCCAGTTCCGGCCG
TGGCACCAGTAGCTGCCGAGGTCGTATCTGCCATAACCGAGATCGAAGAAACTCAACCAGTGGACGACTTGCCACTGGC
GCACGAGAGTGAGCAGTTCTCGACCATTAAACGGTCGCCACACAGTAAAACAAATTCGCTGCAGTCCCAGTCCCCTGAC
GAGACCACATCTTCCAACGAAACGGATACAGCTGTGTTCCAGGAGCCCGAAGAAGAGGAAGTCAGAACCAAGGTGTCAG
TCACCGTTCAGCAGTCCCAGTCTTCGAAGGCTAGCGGTCTCAGCACGCTTGAGAGGAATACATTAACTGATTTGGTGAA
CGAGGACGACTTTATTTGTCAAGAGAGCTTGGGAGATCTGGGCCTCCGAGCTCGAGCCCTGTACGACTACCAGGCAGCT
GACGAGTCCGAAATCACGTTCGACCCTGGAGATGTCATAACGCATATCGATCAAATTGATGAAGGATGGTGGCAGGGCT
TGGGCCCTGATGGAACCTATGGACTTTTTCCGGCAAACTATGTCGAGATCATTAAC
>CG10084-PA scaffold_12916:12077165-12080582:-
ATGATTCTGGAGAATTCGGACAAGCTCAAGGACTGGTTGAGCGTGGTCCTGGAACCTCTCTGCGATGCGGACTCTTCGG
CCTTGGCGCGCTATGTTATCGCGCTATTAAAGAAAGACAAATCGGATAAGGATCTTAAGCGGATTATGATCGAACAATT
GGATGTCTTTTTATCGGAGGAGACGACGCGCTTTGTGGAGCGCCTTTTCGATGCCATTGCCAGCGAGGAGTACCTGACG
CTGCCCGCTCCCGTTCCGACGGTAACTGGAGCTGCCTCTGAGCTGGATCTCGACCAGGAACTGGCCCTGGCTATCGACG
GGGCCCAGGACGAAATCGAGGCCGTGCTTGCTGCCGACTCCCCTCCGCCACTACCAAAAGAGAATGTGATAACCCCCGA
TAGCAATCAGGCGCAACAGGAGAAGGTAAGCCACGATGCCATCGAGGCAGAGGCCTTATCGTTTACCAGCCAGGAAGCC
AGCATTGCCTCGAATCCCGCGACTGACGCCAAGTCCGCCTTTGATCACAAAACCAAAGAATCACACAACTCACAGTCCG
CCTCCCACTACCATCACCACCACGTACGCAGCGCTAGCCCACCAGGCAGGAGCAGCGGGGTAAGTGGAAATGGAGGTGC
AGCGGGCGGTGGCAGTATGGCGACTGGCTATGCCGACAAGGAAAACCAACCGCGTGACAGTCGACGGCGCCGTGCCTCC
TTGCGTTCGCGATCCCGATCACGGTCGAGATCTAACGAAAGATCCTTCCGACGATCCCGGTCCCGCGATCGCCGGGTCA
ACGAACGTGAGAAAACCCAGCGTCAGTTTCGCAACAAATCCCCGCCAGGTTCGCAGACAGACAACCGTCATCATGGGCG
TCGCAACTTTGACCGCCGGCGCATCGGTGGGAATGCGGATGACCGTCCACGCTTTGGCAACAACAAAGGCCGGAGGTCG
CATAGCAGATCCATGTCTCCAGAGCGCAACATGAGACGCAACCAAAACTCCCCTGATCGAGTTACAGCTGGGCAAGGTA
TCCAAGCACCAGCTCTAGTGGCACCACCTACACCCGTCGAGCATCCTGCCGCCCATCCCCGACAGAGATGTCGCGACTT
TGATGAGAAGGGCTATTGCGTGAGAGGCGAGACGTGCCCTTGGGACCACGGAATTAACCCTGTCGTCTTCGAGGGAATC
AACAACTCGGCACTGATGATGTCCATGCGCGAGTACAATCCGGATGCACCAGAAATTTGGGCCCGTGGCGGAGGACCTC
CGCCAGGAGCTGGCCAAGGACCAGTGCCACCGCCTGCACAGGCGGGTCCGGCCAACATTAATCCCTTCAGTGGTAGTGT
GCGTCCTAATGCGTTGATGAGTGGATCGGGACCCAATCCGCTGGGTGTGCCCAACCCCGCTGACTATGCCCGTAACTCG
GGCGCTCCACCGCCACCGCCTTCCATGATGCCATTCCCCTTCAATCCAACGGCCGTGACAACTCCGCTTCAACGCCAGC
TTATACCCATACCTGTGGTGGATGGGGCACCCTCTGGTGGCGTGGCTGAGATCGGGAAGCGGCGGTTCGAACTGGAAGA
CACAGTGGCTATTGCAGACGTTCCCTCCAAGCGAAAGGTGCCTATCAACAGCCGACTGGGGCCGAGAGTCAACCCCAAT
ATGCAGCAACACAACAGTTCCTTGGAGTTGCGCAAGGTGCCCCGCGGACTCAACACTATTGCTCATTTGAACAACCACT
TCGCCAAGTTCGGCAAGATAGTGAACATCCAGGTGTCTTACGAGGGCGATCCGGAGGCAGCTATTGTTACGTTTTCCAC
GCACGCGGAGGCGAATGTCGCCTATAGAAGCACCGAGGCAGTTTTGAACAACCGGTTCATTAAAGTCTTCTGGCACAAC
GATAGCAGCGGAGTTGAGGTGGGCCAACTGAATCCTATGGGCGGTGGAGTGGGCGGAGGTGGCGGAGGCGGAAGGAAGA
ACACAAGCCAGTACCATTTGCATAACGTGCCTGCAATGCCGACTCCCAACGCTGACAGTGCCAAGATTAGCAATGCAAA
TCCCCTGACCGAAGCAGGAGCGGCGAACAATGCAACGCCTTTGGCGGAACAGGCCAGCACAGCGGCCCCAGCCTCCATG
CGCCTCAAACTTAATGCGGCAGCGCCAAATGCAGGAGCAGCGGGTGGAGCGACAGGAGCTGCGGGCCGTCCTCTGAATC
CTGCCACGTTGCGTAAGAAGCAGGAGGAGCAGCAGAAGGCGGTACACCAGCTTGCCAACGGACTGCGGAAGCGCAAACA
GGAACTGCTTCAGAGCTACCTCAAGCAGATGAAAACAGCTCTGGAGTTGGTGGAACGAATGGATCCCCAAGACCCCCAG
AGGGCTCCCACATTGGAAACTATCAAAGTACTGCAGCAGACCATCGACAAAATGCGGAAGGACGTCCATGCGGACCAGG
ACCAACTCCAAGCCCAGATCCAACAGCAGCAGCAGCAACTACCGCCTATTAAGAAGACTAAGGAGCAACAGAAGAAGGA
ACTGCTGGATATGGAGCTGGAGCTGATCGCGCAGCAACAGGAAGGAAACGATACGACAGCCATACAGAAGCGACTGGAG
GAACTGCAACGAAACCTAGGTGTTGGCGGCGGCCAGGCCGGAATGAACCCCAAGGCACCGCACTTTGCATCCGCACCTG
GAGCCGCGGGTGGCGTTGGACGGAAACGACCAAACCTTCCCGAAGGACCAACGCGTGTGGACCGGCGACCAAAGGCCAT
AGTAGTCACCGGATTTGCGGCCGAGGAGGCGGACTTTGTCCTGGGACACTTCAAGAACTTTGGTGAGATTTCCAAGCAT
GATGTCGACCGTGAGATTCCGCAGCTAATACTCTCGTATGCTACCCGCCTTAATGCCGAGCAGGCCGTGCTCCGAGGCA
AAATGTACAAAGACAAGCGTCTTCAGATTTCGTGGGCTCCGGTGGTGACACCAACGCCAGCCCCCATGGTGGCGCCTGT
CGACAAAACTCAATCGCCAGCTCCCGGCACAACCGGCCTTGGGAACCCCAAAGAGTTTATTCAGTCCGTCAGCGAGAGT
GAAAGCCTTTTGGGCAGCGACACCTTACCGGAGCTGCGTTTGGAGGATGAAGAGGAGGATGAGGAGTCCGAGGACCGTT
CCTGGCGTCGT
>CG10084-PB scaffold_12916:12077165-12080582:-
ATGATTCTGGAGAATTCGGACAAGCTCAAGGACTGGTTGAGCGTGGTCCTGGAACCTCTCTGCGATGCGGACTCTTCGG
CCTTGGCGCGCTATGTTATCGCGCTATTAAAGAAAGACAAATCGGATAAGGATCTTAAGCGGATTATGATCGAACAATT
GGATGTCTTTTTATCGGAGGAGACGACGCGCTTTGTGGAGCGCCTTTTCGATGCCATTGCCAGCGAGGAGTACCTGACG
CTGCCCGCTCCCGTTCCGACGGTAACTGGAGCTGCCTCTGAGCTGGATCTCGACCAGGAACTGGCCCTGGCTATCGACG
GGGCCCAGGACGAAATCGAGGCCGTGCTTGCTGCCGACTCCCCTCCGCCACTACCAAAAGAGAATGTGATAACCCCCGA
TAGCAATCAGGCGCAACAGGAGAAGGTAAGCCACGATGCCATCGAGGCAGAGGCCTTATCGTTTACCAGCCAGGAAGCC
AGCATTGCCTCGAATCCCGCGACTGACGCCAAGTCCGCCTTTGATCACAAAACCAAAGAATCACACAACTCACAGTCCG
CCTCCCACTACCATCACCACCACGTACGCAGCGCTAGCCCACCAGGCAGGAGCAGCGGGGTAAGTGGAAATGGAGGTGC
AGCGGGCGGTGGCAGTATGGCGACTGGCTATGCCGACAAGGAAAACCAACCGCGTGACAGTCGACGGCGCCGTGCCTCC
TTGCGTTCGCGATCCCGATCACGGTCGAGATCTAACGAAAGATCCTTCCGACGATCCCGGTCCCGCGATCGCCGGGTCA
ACGAACGTGAGAAAACCCAGCGTCAGTTTCGCAACAAATCCCCGCCAGGTTCGCAGACAGACAACCGTCATCATGGGCG
TCGCAACTTTGACCGCCGGCGCATCGGTGGGAATGCGGATGACCGTCCACGCTTTGGCAACAACAAAGGCCGGAGGTCG
CATAGCAGATCCATGTCTCCAGAGCGCAACATGAGACGCAACCAAAACTCCCCTGATCGAGTTACAGCTGGGCAAGGTA
TCCAAGCACCAGCTCTAGTGGCACCACCTACACCCGTCGAGCATCCTGCCGCCCATCCCCGACAGAGATGTCGCGACTT
TGATGAGAAGGGCTATTGCGTGAGAGGCGAGACGTGCCCTTGGGACCACGGAATTAACCCTGTCGTCTTCGAGGGAATC
AACAACTCGGCACTGATGATGTCCATGCGCGAGTACAATCCGGATGCACCAGAAATTTGGGCCCGTGGCGGAGGACCTC
CGCCAGGAGCTGGCCAAGGACCAGTGCCACCGCCTGCACAGGCGGGTCCGGCCAACATTAATCCCTTCAGTGGTAGTGT
GCGTCCTAATGCGTTGATGAGTGGATCGGGACCCAATCCGCTGGGTGTGCCCAACCCCGCTGACTATGCCCGTAACTCG
GGCGCTCCACCGCCACCGCCTTCCATGATGCCATTCCCCTTCAATCCAACGGCCGTGACAACTCCGCTTCAACGCCAGC
TTATACCCATACCTGTGGTGGATGGGGCACCCTCTGGTGGCGTGGCTGAGATCGGGAAGCGGCGGTTCGAACTGGAAGA
CACAGTGGCTATTGCAGACGTTCCCTCCAAGCGAAAGGTGCCTATCAACAGCCGACTGGGGCCGAGAGTCAACCCCAAT
ATGCAGCAACACAACAGTTCCTTGGAGTTGCGCAAGGTGCCCCGCGGACTCAACACTATTGCTCATTTGAACAACCACT
TCGCCAAGTTCGGCAAGATAGTGAACATCCAGGTGTCTTACGAGGGCGATCCGGAGGCAGCTATTGTTACGTTTTCCAC
GCACGCGGAGGCGAATGTCGCCTATAGAAGCACCGAGGCAGTTTTGAACAACCGGTTCATTAAAGTCTTCTGGCACAAC
GATAGCAGCGGAGTTGAGGTGGGCCAACTGAATCCTATGGGCGGTGGAGTGGGCGGAGGTGGCGGAGGCGGAAGGAAGA
ACACAAGCCAGTACCATTTGCATAACGTGCCTGCAATGCCGACTCCCAACGCTGACAGTGCCAAGATTAGCAATGCAAA
TCCCCTGACCGAAGCAGGAGCGGCGAACAATGCAACGCCTTTGGCGGAACAGGCCAGCACAGCGGCCCCAGCCTCCATG
CGCCTCAAACTTAATGCGGCAGCGCCAAATGCAGGAGCAGCGGGTGGAGCGACAGGAGCTGCGGGCCGTCCTCTGAATC
CTGCCACGTTGCGTAAGAAGCAGGAGGAGCAGCAGAAGGCGGTACACCAGCTTGCCAACGGACTGCGGAAGCGCAAACA
GGAACTGCTTCAGAGCTACCTCAAGCAGATGAAAACAGCTCTGGAGTTGGTGGAACGAATGGATCCCCAAGACCCCCAG
AGGGCTCCCACATTGGAAACTATCAAAGTACTGCAGCAGACCATCGACAAAATGCGGAAGGACGTCCATGCGGACCAGG
ACCAACTCCAAGCCCAGATCCAACAGCAGCAGCAGCAACTACCGCCTATTAAGAAGACTAAGGAGCAACAGAAGAAGGA
ACTGCTGGATATGGAGCTGGAGCTGATCGCGCAGCAACAGGAAGGAAACGATACGACAGCCATACAGAAGCGACTGGAG
GAACTGCAACGAAACCTAGGTGTTGGCGGCGGCCAGGCCGGAATGAACCCCAAGGCACCGCACTTTGCATCCGCACCTG
GAGCCGCGGGTGGCGTTGGACGGAAACGACCAAACCTTCCCGAAGGACCAACGCGTGTGGACCGGCGACCAAAGGCCAT
AGTAGTCACCGGATTTGCGGCCGAGGAGGCGGACTTTGTCCTGGGACACTTCAAGAACTTTGGTGAGATTTCCAAGCAT
GATGTCGACCGTGAGATTCCGCAGCTAATACTCTCGTATGCTACCCGCCTTAATGCCGAGCAGGCCGTGCTCCGAGGCA
AAATGTACAAAGACAAGCGTCTTCAGATTTCGTGGGCTCCGGTGGTGACACCAACGCCAGCCCCCATGGTGGCGCCTGT
CGACAAAACTCAATCGCCAGCTCCCGGCACAACCGGCCTTGGGAACCCCAAAGAGTTTATTCAGTCCGTCAGCGAGAGT
GAAAGCCTTTTGGGCAGCGACACCTTACCGGAGCTGCGTTTGGAGGATGAAGAGGAGGATGAGGAGTCCGAGGACCGTT
CCTGGCGTCGT
>CG10086-PA scaffold_13340:3356315-3358403:+
ATGTCGAAGAACTGCATGATAACATTCGACCAGAATGAGCACGGCACATACTTCACGGGCCAAGTGATAACCGGCAAGG
TAATCGTCAACCTCAACAAGTCCAAAAAACTGCGCGGAATAAAACTACAAATAAGTGGATATGCACAGGCCCACTGGCG
AGACCGTAGACATGGCCGCCCCGTGGCCATTCAAAACCCCAAGAAACGCGTTAAGCGTTTATTCAGCGGACGGGAGGAC
TACATAGCCTCCACCACGTTTCTCATAGGCTCCGAGCAGGGCAGTACTTTCAACATGGAAGCCGGCACTTATACCTACT
CGTTTGCCTGCCCCATTCCCAGCCACTGTCCTTCGTCCTTTGAGGGTGCTTTTGGCCACATCCGGTACCTCGCCAAAGT
GACTTTCCTCAAGGCCGGCGCTTCCAATCGCACCCACAACGTTGGCTTCACGGTTTTGAAACTTTTAGATCTGAACCAG
GAAAGCAAGATGCTCCGGGAACCGTCCAGCAACGAGAGCGTGGAGTACTTCTGTCTTATGCACACGAAGCCGGTCAACC
TAAAGGTCACCTTGCAGCAGCAGGGCTATGTCCCCGGCCAGTTTATGCTAGTTCACGCCCAAGTTGAAAACAATTCCAG
CTCGGACTGCCGGAAACTGCTAATCATGCTGCACCTGAGGGCCACCTACACAGCGGATATGCCGTCACTGCGCACCTGT
TCCGAGAAGATAATGCTGGTGAAAAGGGAATGCGGCGCAGTGCCACATCACAGCCAGAAGACGTACACGGAGACCCTAA
GGATCCCAGCCACGGCCCCCACCTGTGAGCACCTGTCCAAGGTAGTACGGGTGTCGTACGAAGTGCGCGTTGTGGCCGT
AATGAACTGGCTGATGGCCAATCCACGGGTGGTACTTCCCGTAACCATCGGGAATGTACCACTTGCCACGGCGGTGGCG
GGACCGGATTTCCTGCCTGTCAACGCCAATGCTTTCGCCACCAGTAGTCCGTTGCCGGCTGATCTGCCTTGCACTTCCA
CGAGAGCCATGGAACTCGCCCAGATGGCCGCCACCGGTGGGGTGAGCAACTCCGGCTACGAACTCTCCGAGGATCTCGA
GGACTTTGAGCTGCCCGAGGACGGGGACGATGAGCTGGAAACTACAGACGAATTCGTCCCAGAGCTGCCTCCACCAACC
TACGAACAGGCCATGTTCATGACCACGGACATTGCGGATACGGATGCCAACACCGTGAGCGAGACGTCTCACTTTACGC
CCCGCTATCCCGTCTTCGATGTGGACACCTTCCAGAGTCCGCCACCAAATCCGCCGCAGAAAAAACGACGTCGCCGCCG
GAGACGACCCGCCGATCCCGGACAGCAAAAGACCCGCCCGGAGAAGCAACCAGCGGAAAATCAGTTCGTGGAGTCGCCC
GTGCAGATT
>CG10089-PA scaffold_13337:21975739-21977307:+
ATGGGAAATGGCATGAACAAGGTCTTGCCTGGTCTTTACGTAGGCAACTACCGCGACTCCAAAGACCACGCGCAGCTGG
AAAGGTTCAAGATCTCGCACATCATCGCCATACATGACAGTCCGCGCCGTCTGCTCCCGGATAAGCACTACCTCTGCGT
GATGGCCTCGGACACGCCAGACCAGAACCTCTCCCAGTACTTTTCCGTCTGCAACGACTTCATCCATGCCGCCCGTTTG
CGGGAGGGCAACGTGCTGATCCACTGCCTGGCGGGGATGTCGCGCTCGGTGACTGTCGCCGTCGCCTACATCATGACGG
CCACGCACCTCAACTGGAAGGAGGCGCTTAAGGTGGTTCGTGCCGGTCGCTCTGTGGCCAATCCAAACACGGGTTTCCA
GAACCAGCTTCAGGAGTTCGAGCAGTTCAAGCTCACCGAGGAGCGGCGACGCCTGCGGGAGCGCTTCCCGTCGTCCGCC
CTGGAGCAGCTGGACCGAATGAAAGTGGTGACGGCGCTGGACAACTACCAGGAGCTGCTGCAAAACAAAGACATTTGTG
AAGGGAACTGCTCCCGCGGCGAAAAGTGTCCTACAGGTGCGAGCAATGATTTAGAGGGAATAGGGAATGAGAATGGGAG
CGATATTGATATTGAGAATGAGAATGAGGGTCCTTTGAAGCAAAATGTAGCTTACACGCTAAGCTTTGCAATGGAAAAA
TGGAGAAACGGGATCTTTGGGGAGAATGTTGACTCCCCCCCAAAGGAAGACACTCCGGACTTCAGTTTGAACTCCGTCA
AAGAATTGGTACCCAACGTGCGGTACTTCGATGCGGACGGGAACAAAGGCCGATTCGTCAACACCCTGGACACGGACGA
GGGGGACGTCCTGTTCAGTGCCTGCACAGAGCGCAAACGGCCATCCCGGAAACTAAAAAAAAAAGTCCCA
>CG10089-PB scaffold_13337:21975739-21977307:+
ATGGGAAATGGCATGAACAAGGTCTTGCCTGGTCTTTACGTAGGCAACTACCGCGACTCCAAAGACCACGCGCAGCTGG
AAAGGTTCAAGATCTCGCACATCATCGCCATACATGACAGTCCGCGCCGTCTGCTCCCGGATAAGCACTACCTCTGCGT
GATGGCCTCGGACACGCCAGACCAGAACCTCTCCCAGTACTTTTCCGTCTGCAACGACTTCATCCATGCCGCCCGTTTG
CGGGAGGGCAACGTGCTGATCCACTGCCTGGCGGGGATGTCGCGCTCGGTGACTGTCGCCGTCGCCTACATCATGACGG
CCACGCACCTCAACTGGAAGGAGGCGCTTAAGGTGGTTCGTGCCGGTCGCTCTGTGGCCAATCCAAACACGGGTTTCCA
GAACCAGCTTCAGGAGTTCGAGCAGTTCAAGCTCACCGAGGAGCGGCGACGCCTGCGGGAGCGCTTCCCGTCGTCCGCC
CTGGAGCAGCTGGACCGAATGAAAGTGGTGACGGCGCTGGACAACTACCAGGAGCTGCTGCAAAACAAAGACATTTGTG
AAGGGAACTGCTCCCGCGGCGAAAAGTGTCCTACAGGTGCGAGCAATGATTTAGAGGGAATAGGGAATGAGAATGGGAG
CGATATTGATATTGAGAATGAGAATGAGGGTCCTTTGAAGCAAAATGTAGCTTACACGCTAAGCTTTGCAATGGAAAAA
TGGAGAAACGGGATCTTTGGGGAGAATGTTGACTCCCCCCCAAAGGAAGACACTCCGGACTTCAGTTTGAACTCCGTCA
AAGAATTGGTACCCAACGTGCGGTACTTCGATGCGGACGGGAACAAAGGCCGATTCGTCAACACCCTGGACACGGACGA
GGGGGACGTCCTGTTCAGTGCCTGCACAGAGCGCAAACGGCCATCCCGGAAACTAAAAAAAAAAGTCCCA
>CG10089-PC scaffold_13337:21976314-21977307:+
ATTACATGGATCCATTTGCAGGTCTTGCCTGGTCTTTACGTAGGCAACTACCGCGACTCCAAAGACCACGCGCAGCTGG
AAAGGTTCAAGATCTCGCACATCATCGCCATACATGACAGTCCGCGCCGTCTGCTCCCGGATAAGCACTACCTCTGCGT
GATGGCCTCGGACACGCCAGACCAGAACCTCTCCCAGTACTTTTCCGTCTGCAACGACTTCATCCATGCCGCCCGTTTG
CGGGAGGGCAACGTGCTGATCCACTGCCTGGCGGGGATGTCGCGCTCGGTGACTGTCGCCGTCGCCTACATCATGACGG
CCACGCACCTCAACTGGAAGGAGGCGCTTAAGGTGGTTCGTGCCGGTCGCTCTGTGGCCAATCCAAACACGGGTTTCCA
GAACCAGCTTCAGGAGTTCGAGCAGTTCAAGCTCACCGAGGAGCGGCGACGCCTGCGGGAGCGCTTCCCGTCGTCCGCC
CTGGAGCAGCTGGACCGAATGAAAGTGGTGACGGCGCTGGACAACTACCAGGAGCTGCTGCAAAACAAAGACATTTGTG
AAGGGAACTGCTCCCGCGGCGAAAAGTGTCCTACAGGTGCGAGCAATGATTTAGAGGGAATAGGGAATGAGAATGGGAG
CGATATTGATATTGAGAATGAGAATGAGGGTCCTTTGAAGCAAAATGTAGCTTACACGCTAAGCTTTGCAATGGAAAAA
TGGAGAAACGGGATCTTTGGGGAGAATGTTGACTCCCCCCCAAAGGAAGACACTCCGGACTTCAGTTTGAACTCCGTCA
AAGAATTGGTACCCAACGTGCGGTACTTCGATGCGGACGGGAACAAAGGCCGATTCGTCAACACCCTGGACACGGACGA
GGGGGACGTCCTGTTCAGTGCCTGCACAGAGCGCAAACGGCCATCCCGGAAACTAAAAAAAAAAGTCCCA
>CG10089-PD scaffold_13337:21975739-21979336:+
ATGGGAAATGGCATGAACAAGGTCTTGCCTGGTCTTTACGTAGGCAACTACCGCGACTCCAAAGACCACGCGCAGCTGG
AAAGGTTCAAGATCTCGCACATCATCGCCATACATGACAGTCCGCGCCGTCTGCTCCCGGATAAGCACTACCTCTGCGT
GATGGCCTCGGACACGCCAGACCAGAACCTCTCCCAGTACTTTTCCGTCTGCAACGACTTCATCCATGCCGCCCGTTTG
CGGGAGGGCAACGTGCTGATCCACTGCCTGGCGGGGATGTCGCGCTCGGTGACTGTCGCCGTCGCCTACATCATGACGG
CCACGCACCTCAACTGGAAGGAGGCGCTTAAGGTGGTTCGTGCCGGTCGCTCTGTGGCCAATCCAAACACGGGTTTCCA
GAACCAGCTTCAGGAGTTCGAGCAGTTCAAGCTCACCGAGGAGCGGCGACGCCTGCGGGAGCGCTTCCCGTCGTCCGCC
CTGGAGCAGCTGGACCGAATGAAAGTGGTGACGGCGCTGGACAACTACCAGGAGCTGCTGCAAAACAAAGACATTTGTG
AAGGGAACTGCTCCCGCGGCGAAAAGTGTCCTACAGGCGTTTGTAATATGGACCCCAGCAAGGGTTTGTTCCGACGCCG
CCCTTCCAGCGCCTCTACCCACTCGCGGCTCCGAGCCCAGTCCTCCAGCACCAACGCCTCCTCCAGTTCTCTAACTGTG
GGCGGTGCTGCTGCCCAGTCCTGCCCTACATCGCCAAAGCACTCGCCGCTGCCCCTGCCCCGACGGTCTGTGGGGAACG
AGCGCATCCCCGAGGATGAGACTGCGGTTGAGCCGGGCCCGACCACTTCGAGTGAGGCTGCTGAGTATGCCGCCGCCGC
CGAGGACGCCCGCCGGGAGCAGGAGCAACGCCAGCAGCAGTTAGGCAAGGGCCAGCGCTCACCTCGACCGGGCGGTTCT
GCGAGCGCCACACCACGGGTAAGCAGCGCCGGCAGTCGAAGAGAGTCCAAGACCAAGGAAGGCAACGGCTCCGCCCAGC
TTCAGAGGAGTGCCAGTACAGTTAGCGGCTTTGGAGTGCGTCCGTGGAGCAGTCCGGCCGGTCTGCACGCTTATACGGG
CTCGGTTCCCTCCTCCGTCCACGGGTCACGAGTGGATCTACGGGATGCCGACAAGGGATCGGCCATATACTTGGGCTGC
TCGGCGCCGAGGGCGTCTACACTGTCTATATCGTCGTCGAGGGGCTCATCGGGCGGCTCCGCTCCGCCCTCTCCTTGCC
ACACACCTCCTTCCAGCCCACGACATGGAATAAAGAGATCCACCAGCATGGCGAAGAAGCCGAGA
>CG1009-PA scaffold_13337:1933597-1937878:-
ATGGCCCAAAAAGCAGAGTTCGAGAGACTACCCACGAACGTGGTGCCGCGCCACTATGAGTTGATCCTGCAGCCCGATT
TGAAGGCTTTCACCTTCACGGGCAAGACCATAGTACAAGTTCATGTCAAGGAGCCCACCAGCCAAATAACCTTAAATGC
CCTGGACATCACCATCGATTCGGCGGAACTGCAGTTCGAGTGCAGCAAATTCCAGCCAGAGAAGATCGTGTATTCGGCG
GAGAATGAGACGGCGACACTGGAGTTCACAAAGGAGATCCCAGCAGAGACTGCCGGCGTACTGTACATGACATTTACCG
GAGAGCTGAACGACAAGATGAAGGGCTTCTACCGCAGCAAGTACTTTACGGCCGAAGGCGAGGAACGGTATGCGGGAGT
CACCCAGTTCGAAGCCACGGATGCCAGGCGTTGTTTCCCCTGCTGGGATGAGCCGGCGATCAAGGCCACCTTCGACATT
ACACTAGTGGTGCCCAAGGATCGGGTAGCTCTCTCCAATATGCCCGTTCTAAAGGAGGACCCGCTGCCAAATGGCCTAC
GTCGGGTTCGATTTGATCGGACGCCGGTTATGTCCACTTATCTGGTGGCCGTCGTTGTCGGGGAGTACGACTATGTGGA
GGGCAAGTCGGAGGACGGAGTGTTGGTTAGGGTATTCACACCCGTTGGAAAGCGCGAGCAGGGTACCTTCGCTCTCGAG
GTGGCCACCAAAGTGCTGCCTTACTACAAGGACTACTTCAATATCGCCTATCCCCTTCCCAAAATGGATCTGATTGCCA
TTTCGGACTTCTCCGCGGGTGCCATGGAGAACTGGGGCCTGGTCACGTACCGGGAGACCTTTGTGCTGGTGGATCCCAA
GAACACTTCTCTGATGCGGAAGCAATCGATTGCCCTGACGGTGGGCCACGAAATCGCCCATCAGTGGTTTGGCAACCTG
GTAACCATGGAGTGGTGGACCCATCTGTGGCTGAACGAGGGCTACGCCTCCTTTGTGGAGTTCCTATGCGTCCATCATC
TCTTCCCCGAGTACGACATCTGGACGCAGTTTGTGACGGACATGTACACCCGTGCCCTGGAGCTGGACTCCCTGAAGAA
CTCCCATCCCATCGAAGTGCCCGTGGGCCATCCATCCGAGATCGATGAGATCTTTGACGAGATTAGCTACAACAAGGGC
GCCTCGGTGATCCGCATGTTGCACGACTACATCGGCGAGGATGACTTCAGAAAGGGCATGAACCTGTACCTTACCCGGC
ACCAGTACGGGAACACCTGCACCGAGGACTTGTGGACGGCGTTGCAGGAGGCCTCCTCGAAAAAGGTGGCCGACGTCAT
GTCGTCGTGGACCCAGCACAAGGGCTTCCCGGTGGTCAGCGTAGAGTCGGAGCAGAAGGAGCCGAAGCAACGGTTGCTC
CGCCTGCGTCAGTGCAAGTTCACTGCCGATGGATCCACGGCTGAACAGGGCGACGACTGCCTCTGGGTGGTGCCAGTGT
CGGTGTCTACGTCGAAGAACCCCACCGGAATCGCGAAGACCTTCTTGCTGGATAAGCCCTACATGGAGGTGGTCCTGGA
GAATGTGGAGGAGGATGACTGGATCAAGATAAATCCAGGAACCGTGGGCTACTATCGCACCCGGTACTCGCCAGAAATG
CTGGAACAGCTGATGCCCGCTGTCGAGAAGATGGAGCTTCCTCCGCTCGATCGTCTGGGACTGATCGACGATATGTTCG
CCATGGTGCAGGCGGGGCATGCGGGCACCGCTGAAGTACTAGCTCTGGTGGACTCCTACCGCAACGAGACCAACTACAC
CGTGTGGACCGCCATCACCAATTCCCTGACCAACCTGCACATCCTCATCTCACACACGGATCTCATGGACGACTTCCAT
CGCTTCGGCCGGTGTCTTTATGAACCGGTGGCCGCACGTCTGGGCTGGGAGCCCCGTGACGGCGAGAACCATCTGGATA
CGTTGCTGCGAAGCCTGGTGCTCACCCGCCTGGTCTCCTTCCGCAGCGAAGAGGTCATCGAGATGGCACGCAATCGCTT
CCGCAGCCATGTGAATGGAACCAGCTTGTTGCCAGCTGATCTCCGGACGACCTGTTACAAGGCTGTTCTGCAAGACGGA
GACGAGGCCATCTTTGAAGAAATGCTTAATCTGTACAGGGCAACCGACCTGCATGAGGAGCAGGATCGCATTTCGAGGG
CACTGGGCTGCAGCGGCGATGTGAAGCTGCTGCGCCGCGTCATTGACTTTGCGATGTCGGGAGAAGTACGTGCCCAGGA
CTCTGTTTTCGTTATTGTCGCCGTTGCCATTAATCCCAAGGGCCGTGACATGGCCTGGGAGTTCTTCAAGGAGAACAAC
AAACAGCTCCTGGAACGCTATCAGGGCGGTTTTCTGCTATCCCGACTGATCAAGTATCTCATCGAGAACTTTGCCTCGG
AGGAGCGAGCCAAGGAAGTGGAGGACTTCTTCCAGGCAAACCCGATACCTGGCACCGAGCGCACCGTATCCCAGGCGGT
GGAGACGATTCGTCTAAATGCCGCCTGGCTGTTAAGGGATCAATTGCAGCTGACCACTTATCTGAGGGAA
>CG1009-PB scaffold_13337:1933597-1937878:-
ATGGCCCAAAAAGCAGAGTTCGAGAGACTACCCACGAACGTGGTGCCGCGCCACTATGAGTTGATCCTGCAGCCCGATT
TGAAGGCTTTCACCTTCACGGGCAAGACCATAGTACAAGTTCATGTCAAGGAGCCCACCAGCCAAATAACCTTAAATGC
CCTGGACATCACCATCGATTCGGCGGAACTGCAGTTCGAGTGCAGCAAATTCCAGCCAGAGAAGATCGTGTATTCGGCG
GAGAATGAGACGGCGACACTGGAGTTCACAAAGGAGATCCCAGCAGAGACTGCCGGCGTACTGTACATGACATTTACCG
GAGAGCTGAACGACAAGATGAAGGGCTTCTACCGCAGCAAGTACTTTACGGCCGAAGGCGAGGAACGGTATGCGGGAGT
CACCCAGTTCGAAGCCACGGATGCCAGGCGTTGTTTCCCCTGCTGGGATGAGCCGGCGATCAAGGCCACCTTCGACATT
ACACTAGTGGTGCCCAAGGATCGGGTAGCTCTCTCCAATATGCCCGTTCTAAAGGAGGACCCGCTGCCAAATGGCCTAC
GTCGGGTTCGATTTGATCGGACGCCGGTTATGTCCACTTATCTGGTGGCCGTCGTTGTCGGGGAGTACGACTATGTGGA
GGGCAAGTCGGAGGACGGAGTGTTGGTTAGGGTATTCACACCCGTTGGAAAGCGCGAGCAGGGTACCTTCGCTCTCGAG
GTGGCCACCAAAGTGCTGCCTTACTACAAGGACTACTTCAATATCGCCTATCCCCTTCCCAAAATGGATCTGATTGCCA
TTTCGGACTTCTCCGCGGGTGCCATGGAGAACTGGGGCCTGGTCACGTACCGGGAGACCTTTGTGCTGGTGGATCCCAA
GAACACTTCTCTGATGCGGAAGCAATCGATTGCCCTGACGGTGGGCCACGAAATCGCCCATCAGTGGTTTGGCAACCTG
GTAACCATGGAGTGGTGGACCCATCTGTGGCTGAACGAGGGCTACGCCTCCTTTGTGGAGTTCCTATGCGTCCATCATC
TCTTCCCCGAGTACGACATCTGGACGCAGTTTGTGACGGACATGTACACCCGTGCCCTGGAGCTGGACTCCCTGAAGAA
CTCCCATCCCATCGAAGTGCCCGTGGGCCATCCATCCGAGATCGATGAGATCTTTGACGAGATTAGCTACAACAAGGGC
GCCTCGGTGATCCGCATGTTGCACGACTACATCGGCGAGGATGACTTCAGAAAGGGCATGAACCTGTACCTTACCCGGC
ACCAGTACGGGAACACCTGCACCGAGGACTTGTGGACGGCGTTGCAGGAGGCCTCCTCGAAAAAGGTGGCCGACGTCAT
GTCGTCGTGGACCCAGCACAAGGGCTTCCCGGTGGTCAGCGTAGAGTCGGAGCAGAAGGAGCCGAAGCAACGGTTGCTC
CGCCTGCGTCAGTGCAAGTTCACTGCCGATGGATCCACGGCTGAACAGGGCGACGACTGCCTCTGGGTGGTGCCAGTGT
CGGTGTCTACGTCGAAGAACCCCACCGGAATCGCGAAGACCTTCTTGCTGGATAAGCCCTACATGGAGGTGGTCCTGGA
GAATGTGGAGGAGGATGACTGGATCAAGATAAATCCAGGAACCGTGGGCTACTATCGCACCCGGTACTCGCCAGAAATG
CTGGAACAGCTGATGCCCGCTGTCGAGAAGATGGAGCTTCCTCCGCTCGATCGTCTGGGACTGATCGACGATATGTTCG
CCATGGTGCAGGCGGGGCATGCGGGCACCGCTGAAGTACTAGCTCTGGTGGACTCCTACCGCAACGAGACCAACTACAC
CGTGTGGACCGCCATCACCAATTCCCTGACCAACCTGCACATCCTCATCTCACACACGGATCTCATGGACGACTTCCAT
CGCTTCGGCCGGTGTCTTTATGAACCGGTGGCCGCACGTCTGGGCTGGGAGCCCCGTGACGGCGAGAACCATCTGGATA
CGTTGCTGCGAAGCCTGGTGCTCACCCGCCTGGTCTCCTTCCGCAGCGAAGAGGTCATCGAGATGGCACGCAATCGCTT
CCGCAGCCATGTGAATGGAACCAGCTTGTTGCCAGCTGATCTCCGGACGACCTGTTACAAGGCTGTTCTGCAAGACGGA
GACGAGGCCATCTTTGAAGAAATGCTTAATCTGTACAGGGCAACCGACCTGCATGAGGAGCAGGATCGCATTTCGAGGG
CACTGGGCTGCAGCGGCGATGTGAAGCTGCTGCGCCGCGTCATTGACTTTGCGATGTCGGGAGAAGTACGTGCCCAGGA
CTCTGTTTTCGTTATTGTCGCCGTTGCCATTAATCCCAAGGGCCGTGACATGGCCTGGGAGTTCTTCAAGGAGAACAAC
AAACAGCTCCTGGAACGCTATCAGGGCGGTTTTCTGCTATCCCGACTGATCAAGTATCTCATCGAGAACTTTGCCTCGG
AGGAGCGAGCCAAGGAAGTGGAGGACTTCTTCCAGGCAAACCCGATACCTGGCACCGAGCGCACCGTATCCCAGGCGGT
GGAGACGATTCGTCTAAATGCCGCCTGGCTGTTAAGGGATCAATTGCAGCTGACCACTTATCTGAGGGAA
>CG1009-PC scaffold_13337:1933597-1938871:-
ATGTACAAAAATGCACTGAAAGGTGGCATTCGCACCGCCAAGCAGGCCTGGAAGCTAAAAAACGAGTTTGGCAAACTTA
ACTTGGACCTAGCCAAGGCCAACTCCGATTTTCAGGAGCATCTGTGCGAAGCTGCCAGACTTATTCACAACTTTTCTCC
ACCACCCGCCGCTGCCACCACCCTCAATCCCGTGTCGCTACTACTAAAAACAAACCCCAGCGATAACAGAAGACACTCT
GACGAACATACCCGGAGAAAAGTCGTTGCTAGCCATAATCGTTGGACTCCCAATAATTCCCGAAGACTCTTAACTCCCG
ATAAGACAGCTTTTAACGCCTGTTTTCGAGCAGAGACCGGCCATCTGAACGCCTTGATCTCCTCCAAGCAATTTGTGAA
GGTTCAGAAGCAATTCTACCGGGATTTCTCATCGGTATCACTTGGTGCACCACTGAAGAACAGCGACGCTCCTTTGCTG
GGGGACTTGTGCAGTCAGTACCGTGCCATCCTAGCCCACACATCGGCGGACGTTATACCAGGCGAGAACCATCCGCAGC
ATCAGTGCCAGCAGCGAAGAGGAATCCACAGCCAGAAGCCTCAACAAGTTCTGAAAGAGGACCAACATCATCAGCGGAA
GATGGCCCAAAAAGCAGAGTTCGAGAGACTACCCACGAACGTGGTGCCGCGCCACTATGAGTTGATCCTGCAGCCCGAT
TTGAAGGCTTTCACCTTCACGGGCAAGACCATAGTACAAGTTCATGTCAAGGAGCCCACCAGCCAAATAACCTTAAATG
CCCTGGACATCACCATCGATTCGGCGGAACTGCAGTTCGAGTGCAGCAAATTCCAGCCAGAGAAGATCGTGTATTCGGC
GGAGAATGAGACGGCGACACTGGAGTTCACAAAGGAGATCCCAGCAGAGACTGCCGGCGTACTGTACATGACATTTACC
GGAGAGCTGAACGACAAGATGAAGGGCTTCTACCGCAGCAAGTACTTTACGGCCGAAGGCGAGGAACGGTATGCGGGAG
TCACCCAGTTCGAAGCCACGGATGCCAGGCGTTGTTTCCCCTGCTGGGATGAGCCGGCGATCAAGGCCACCTTCGACAT
TACACTAGTGGTGCCCAAGGATCGGGTAGCTCTCTCCAATATGCCCGTTCTAAAGGAGGACCCGCTGCCAAATGGCCTA
CGTCGGGTTCGATTTGATCGGACGCCGGTTATGTCCACTTATCTGGTGGCCGTCGTTGTCGGGGAGTACGACTATGTGG
AGGGCAAGTCGGAGGACGGAGTGTTGGTTAGGGTATTCACACCCGTTGGAAAGCGCGAGCAGGGTACCTTCGCTCTCGA
GGTGGCCACCAAAGTGCTGCCTTACTACAAGGACTACTTCAATATCGCCTATCCCCTTCCCAAAATGGATCTGATTGCC
ATTTCGGACTTCTCCGCGGGTGCCATGGAGAACTGGGGCCTGGTCACGTACCGGGAGACCTTTGTGCTGGTGGATCCCA
AGAACACTTCTCTGATGCGGAAGCAATCGATTGCCCTGACGGTGGGCCACGAAATCGCCCATCAGTGGTTTGGCAACCT
GGTAACCATGGAGTGGTGGACCCATCTGTGGCTGAACGAGGGCTACGCCTCCTTTGTGGAGTTCCTATGCGTCCATCAT
CTCTTCCCCGAGTACGACATCTGGACGCAGTTTGTGACGGACATGTACACCCGTGCCCTGGAGCTGGACTCCCTGAAGA
ACTCCCATCCCATCGAAGTGCCCGTGGGCCATCCATCCGAGATCGATGAGATCTTTGACGAGATTAGCTACAACAAGGG
CGCCTCGGTGATCCGCATGTTGCACGACTACATCGGCGAGGATGACTTCAGAAAGGGCATGAACCTGTACCTTACCCGG
CACCAGTACGGGAACACCTGCACCGAGGACTTGTGGACGGCGTTGCAGGAGGCCTCCTCGAAAAAGGTGGCCGACGTCA
TGTCGTCGTGGACCCAGCACAAGGGCTTCCCGGTGGTCAGCGTAGAGTCGGAGCAGAAGGAGCCGAAGCAACGGTTGCT
CCGCCTGCGTCAGTGCAAGTTCACTGCCGATGGATCCACGGCTGAACAGGGCGACGACTGCCTCTGGGTGGTGCCAGTG
TCGGTGTCTACGTCGAAGAACCCCACCGGAATCGCGAAGACCTTCTTGCTGGATAAGCCCTACATGGAGGTGGTCCTGG
AGAATGTGGAGGAGGATGACTGGATCAAGATAAATCCAGGAACCGTGGGCTACTATCGCACCCGGTACTCGCCAGAAAT
GCTGGAACAGCTGATGCCCGCTGTCGAGAAGATGGAGCTTCCTCCGCTCGATCGTCTGGGACTGATCGACGATATGTTC
GCCATGGTGCAGGCGGGGCATGCGGGCACCGCTGAAGTACTAGCTCTGGTGGACTCCTACCGCAACGAGACCAACTACA
CCGTGTGGACCGCCATCACCAATTCCCTGACCAACCTGCACATCCTCATCTCACACACGGATCTCATGGACGACTTCCA
TCGCTTCGGCCGGTGTCTTTATGAACCGGTGGCCGCACGTCTGGGCTGGGAGCCCCGTGACGGCGAGAACCATCTGGAT
ACGTTGCTGCGAAGCCTGGTGCTCACCCGCCTGGTCTCCTTCCGCAGCGAAGAGGTCATCGAGATGGCACGCAATCGCT
TCCGCAGCCATGTGAATGGAACCAGCTTGTTGCCAGCTGATCTCCGGACGACCTGTTACAAGGCTGTTCTGCAAGACGG
AGACGAGGCCATCTTTGAAGAAATGCTTAATCTGTACAGGGCAACCGACCTGCATGAGGAGCAGGATCGCATTTCGAGG
GCACTGGGCTGCAGCGGCGATGTGAAGCTGCTGCGCCGCGTCATTGACTTTGCGATGTCGGGAGAAGTACGTGCCCAGG
ACTCTGTTTTCGTTATTGTCGCCGTTGCCATTAATCCCAAGGGCCGTGACATGGCCTGGGAGTTCTTCAAGGAGAACAA
CAAACAGCTCCTGGAACGCTATCAGGGCGGTTTTCTGCTATCCCGACTGATCAAGTATCTCATCGAGAACTTTGCCTCG
GAGGAGCGAGCCAAGGAAGTGGAGGACTTCTTCCAGGCAAACCCGATACCTGGCACCGAGCGCACCGTATCCCAGGCGG
TGGAGACGATTCGTCTAAATGCCGCCTGGCTGTTAAGGGATCAATTGCAGCTGACCACTTATCTGAGGGAA
>CG1009-PD scaffold_13337:1933597-1937878:-
ATGGCCCAAAAAGCAGAGTTCGAGAGACTACCCACGAACGTGGTGCCGCGCCACTATGAGTTGATCCTGCAGCCCGATT
TGAAGGCTTTCACCTTCACGGGCAAGACCATAGTACAAGTTCATGTCAAGGAGCCCACCAGCCAAATAACCTTAAATGC
CCTGGACATCACCATCGATTCGGCGGAACTGCAGTTCGAGTGCAGCAAATTCCAGCCAGAGAAGATCGTGTATTCGGCG
GAGAATGAGACGGCGACACTGGAGTTCACAAAGGAGATCCCAGCAGAGACTGCCGGCGTACTGTACATGACATTTACCG
GAGAGCTGAACGACAAGATGAAGGGCTTCTACCGCAGCAAGTACTTTACGGCCGAAGGCGAGGAACGGTATGCGGGAGT
CACCCAGTTCGAAGCCACGGATGCCAGGCGTTGTTTCCCCTGCTGGGATGAGCCGGCGATCAAGGCCACCTTCGACATT
ACACTAGTGGTGCCCAAGGATCGGGTAGCTCTCTCCAATATGCCCGTTCTAAAGGAGGACCCGCTGCCAAATGGCCTAC
GTCGGGTTCGATTTGATCGGACGCCGGTTATGTCCACTTATCTGGTGGCCGTCGTTGTCGGGGAGTACGACTATGTGGA
GGGCAAGTCGGAGGACGGAGTGTTGGTTAGGGTATTCACACCCGTTGGAAAGCGCGAGCAGGGTACCTTCGCTCTCGAG
GTGGCCACCAAAGTGCTGCCTTACTACAAGGACTACTTCAATATCGCCTATCCCCTTCCCAAAATGGATCTGATTGCCA
TTTCGGACTTCTCCGCGGGTGCCATGGAGAACTGGGGCCTGGTCACGTACCGGGAGACCTTTGTGCTGGTGGATCCCAA
GAACACTTCTCTGATGCGGAAGCAATCGATTGCCCTGACGGTGGGCCACGAAATCGCCCATCAGTGGTTTGGCAACCTG
GTAACCATGGAGTGGTGGACCCATCTGTGGCTGAACGAGGGCTACGCCTCCTTTGTGGAGTTCCTATGCGTCCATCATC
TCTTCCCCGAGTACGACATCTGGACGCAGTTTGTGACGGACATGTACACCCGTGCCCTGGAGCTGGACTCCCTGAAGAA
CTCCCATCCCATCGAAGTGCCCGTGGGCCATCCATCCGAGATCGATGAGATCTTTGACGAGATTAGCTACAACAAGGGC
GCCTCGGTGATCCGCATGTTGCACGACTACATCGGCGAGGATGACTTCAGAAAGGGCATGAACCTGTACCTTACCCGGC
ACCAGTACGGGAACACCTGCACCGAGGACTTGTGGACGGCGTTGCAGGAGGCCTCCTCGAAAAAGGTGGCCGACGTCAT
GTCGTCGTGGACCCAGCACAAGGGCTTCCCGGTGGTCAGCGTAGAGTCGGAGCAGAAGGAGCCGAAGCAACGGTTGCTC
CGCCTGCGTCAGTGCAAGTTCACTGCCGATGGATCCACGGCTGAACAGGGCGACGACTGCCTCTGGGTGGTGCCAGTGT
CGGTGTCTACGTCGAAGAACCCCACCGGAATCGCGAAGACCTTCTTGCTGGATAAGCCCTACATGGAGGTGGTCCTGGA
GAATGTGGAGGAGGATGACTGGATCAAGATAAATCCAGGAACCGTGGGCTACTATCGCACCCGGTACTCGCCAGAAATG
CTGGAACAGCTGATGCCCGCTGTCGAGAAGATGGAGCTTCCTCCGCTCGATCGTCTGGGACTGATCGACGATATGTTCG
CCATGGTGCAGGCGGGGCATGCGGGCACCGCTGAAGTACTAGCTCTGGTGGACTCCTACCGCAACGAGACCAACTACAC
CGTGTGGACCGCCATCACCAATTCCCTGACCAACCTGCACATCCTCATCTCACACACGGATCTCATGGACGACTTCCAT
CGCTTCGGCCGGTGTCTTTATGAACCGGTGGCCGCACGTCTGGGCTGGGAGCCCCGTGACGGCGAGAACCATCTGGATA
CGTTGCTGCGAAGCCTGGTGCTCACCCGCCTGGTCTCCTTCCGCAGCGAAGAGGTCATCGAGATGGCACGCAATCGCTT
CCGCAGCCATGTGAATGGAACCAGCTTGTTGCCAGCTGATCTCCGGACGACCTGTTACAAGGCTGTTCTGCAAGACGGA
GACGAGGCCATCTTTGAAGAAATGCTTAATCTGTACAGGGCAACCGACCTGCATGAGGAGCAGGATCGCATTTCGAGGG
CACTGGGCTGCAGCGGCGATGTGAAGCTGCTGCGCCGCGTCATTGACTTTGCGATGTCGGGAGAAGTACGTGCCCAGGA
CTCTGTTTTCGTTATTGTCGCCGTTGCCATTAATCCCAAGGGCCGTGACATGGCCTGGGAGTTCTTCAAGGAGAACAAC
AAACAGCTCCTGGAACGCTATCAGGGCGGTTTTCTGCTATCCCGACTGATCAAGTATCTCATCGAGAACTTTGCCTCGG
AGGAGCGAGCCAAGGAAGTGGAGGACTTCTTCCAGGCAAACCCGATACCTGGCACCGAGCGCACCGTATCCCAGGCGGT
GGAGACGATTCGTCTAAATGCCGCCTGGCTGTTAAGGGATCAATTGCAGCTGACCACTTATCTGAGGGAA
>CG1009-PE scaffold_13337:1933597-1938871:-
ATGTACAAAAATGCACTGAAAGGTGGCATTCGCACCGCCAAGCAGGCCTGGAAGCTAAAAAACGCTGCCAGACTTATTC
ACAACTTTTCTCCACCACCCGCCGCTGCCACCACCCTCAATCCCGTGTCGCTACTACTAAAAACAAACCCCAGCGATAA
CAGAAGACACTCTGACGAACATACCCGGAGAAAAGTCGTTGCTAGCCATAATCGTTGGACTCCCAATAATTCCCGAAGA
CTCTTAACTCCCGATAAGACAGCTTTTAACGCCTGTTTTCGAGCAGAGACCGGCCATCTGAACGCCTTGATCTCCTCCA
AGCAATTTGTGAAGGTTCAGAAGCAATTCTACCGGGATTTCTCATCGGTATCACTTGGTGCACCACTGAAGAACAGCGA
CGCTCCTTTGCTGGGGGACTTGTGCAGTCAGTACCGTGCCATCCTAGCCCACACATCGGCGGACGTTATACCAGGCGAG
AACCATCCGCAGCATCAGTGCCAGCAGCGAAGAGGAATCCACAGCCAGAAGCCTCAACAAGTTCTGAAAGAGGACCAAC
ATCATCAGCGGAAGATGGCCCAAAAAGCAGAGTTCGAGAGACTACCCACGAACGTGGTGCCGCGCCACTATGAGTTGAT
CCTGCAGCCCGATTTGAAGGCTTTCACCTTCACGGGCAAGACCATAGTACAAGTTCATGTCAAGGAGCCCACCAGCCAA
ATAACCTTAAATGCCCTGGACATCACCATCGATTCGGCGGAACTGCAGTTCGAGTGCAGCAAATTCCAGCCAGAGAAGA
TCGTGTATTCGGCGGAGAATGAGACGGCGACACTGGAGTTCACAAAGGAGATCCCAGCAGAGACTGCCGGCGTACTGTA
CATGACATTTACCGGAGAGCTGAACGACAAGATGAAGGGCTTCTACCGCAGCAAGTACTTTACGGCCGAAGGCGAGGAA
CGGTATGCGGGAGTCACCCAGTTCGAAGCCACGGATGCCAGGCGTTGTTTCCCCTGCTGGGATGAGCCGGCGATCAAGG
CCACCTTCGACATTACACTAGTGGTGCCCAAGGATCGGGTAGCTCTCTCCAATATGCCCGTTCTAAAGGAGGACCCGCT
GCCAAATGGCCTACGTCGGGTTCGATTTGATCGGACGCCGGTTATGTCCACTTATCTGGTGGCCGTCGTTGTCGGGGAG
TACGACTATGTGGAGGGCAAGTCGGAGGACGGAGTGTTGGTTAGGGTATTCACACCCGTTGGAAAGCGCGAGCAGGGTA
CCTTCGCTCTCGAGGTGGCCACCAAAGTGCTGCCTTACTACAAGGACTACTTCAATATCGCCTATCCCCTTCCCAAAAT
GGATCTGATTGCCATTTCGGACTTCTCCGCGGGTGCCATGGAGAACTGGGGCCTGGTCACGTACCGGGAGACCTTTGTG
CTGGTGGATCCCAAGAACACTTCTCTGATGCGGAAGCAATCGATTGCCCTGACGGTGGGCCACGAAATCGCCCATCAGT
GGTTTGGCAACCTGGTAACCATGGAGTGGTGGACCCATCTGTGGCTGAACGAGGGCTACGCCTCCTTTGTGGAGTTCCT
ATGCGTCCATCATCTCTTCCCCGAGTACGACATCTGGACGCAGTTTGTGACGGACATGTACACCCGTGCCCTGGAGCTG
GACTCCCTGAAGAACTCCCATCCCATCGAAGTGCCCGTGGGCCATCCATCCGAGATCGATGAGATCTTTGACGAGATTA
GCTACAACAAGGGCGCCTCGGTGATCCGCATGTTGCACGACTACATCGGCGAGGATGACTTCAGAAAGGGCATGAACCT
GTACCTTACCCGGCACCAGTACGGGAACACCTGCACCGAGGACTTGTGGACGGCGTTGCAGGAGGCCTCCTCGAAAAAG
GTGGCCGACGTCATGTCGTCGTGGACCCAGCACAAGGGCTTCCCGGTGGTCAGCGTAGAGTCGGAGCAGAAGGAGCCGA
AGCAACGGTTGCTCCGCCTGCGTCAGTGCAAGTTCACTGCCGATGGATCCACGGCTGAACAGGGCGACGACTGCCTCTG
GGTGGTGCCAGTGTCGGTGTCTACGTCGAAGAACCCCACCGGAATCGCGAAGACCTTCTTGCTGGATAAGCCCTACATG
GAGGTGGTCCTGGAGAATGTGGAGGAGGATGACTGGATCAAGATAAATCCAGGAACCGTGGGCTACTATCGCACCCGGT
ACTCGCCAGAAATGCTGGAACAGCTGATGCCCGCTGTCGAGAAGATGGAGCTTCCTCCGCTCGATCGTCTGGGACTGAT
CGACGATATGTTCGCCATGGTGCAGGCGGGGCATGCGGGCACCGCTGAAGTACTAGCTCTGGTGGACTCCTACCGCAAC
GAGACCAACTACACCGTGTGGACCGCCATCACCAATTCCCTGACCAACCTGCACATCCTCATCTCACACACGGATCTCA
TGGACGACTTCCATCGCTTCGGCCGGTGTCTTTATGAACCGGTGGCCGCACGTCTGGGCTGGGAGCCCCGTGACGGCGA
GAACCATCTGGATACGTTGCTGCGAAGCCTGGTGCTCACCCGCCTGGTCTCCTTCCGCAGCGAAGAGGTCATCGAGATG
GCACGCAATCGCTTCCGCAGCCATGTGAATGGAACCAGCTTGTTGCCAGCTGATCTCCGGACGACCTGTTACAAGGCTG
TTCTGCAAGACGGAGACGAGGCCATCTTTGAAGAAATGCTTAATCTGTACAGGGCAACCGACCTGCATGAGGAGCAGGA
TCGCATTTCGAGGGCACTGGGCTGCAGCGGCGATGTGAAGCTGCTGCGCCGCGTCATTGACTTTGCGATGTCGGGAGAA
GTACGTGCCCAGGACTCTGTTTTCGTTATTGTCGCCGTTGCCATTAATCCCAAGGGCCGTGACATGGCCTGGGAGTTCT
TCAAGGAGAACAACAAACAGCTCCTGGAACGCTATCAGGGCGGTTTTCTGCTATCCCGACTGATCAAGTATCTCATCGA
GAACTTTGCCTCGGAGGAGCGAGCCAAGGAAGTGGAGGACTTCTTCCAGGCAAACCCGATACCTGGCACCGAGCGCACC
GTATCCCAGGCGGTGGAGACGATTCGTCTAAATGCCGCCTGGCTGTTAAGGGATCAATTGCAGCTGACCACTTATCTGA
GGGAA
>CG1009-PF scaffold_13337:1933597-1937878:-
ATGGCCCAAAAAGCAGAGTTCGAGAGACTACCCACGAACGTGGTGCCGCGCCACTATGAGTTGATCCTGCAGCCCGATT
TGAAGGCTTTCACCTTCACGGGCAAGACCATAGTACAAGTTCATGTCAAGGAGCCCACCAGCCAAATAACCTTAAATGC
CCTGGACATCACCATCGATTCGGCGGAACTGCAGTTCGAGTGCAGCAAATTCCAGCCAGAGAAGATCGTGTATTCGGCG
GAGAATGAGACGGCGACACTGGAGTTCACAAAGGAGATCCCAGCAGAGACTGCCGGCGTACTGTACATGACATTTACCG
GAGAGCTGAACGACAAGATGAAGGGCTTCTACCGCAGCAAGTACTTTACGGCCGAAGGCGAGGAACGGTATGCGGGAGT
CACCCAGTTCGAAGCCACGGATGCCAGGCGTTGTTTCCCCTGCTGGGATGAGCCGGCGATCAAGGCCACCTTCGACATT
ACACTAGTGGTGCCCAAGGATCGGGTAGCTCTCTCCAATATGCCCGTTCTAAAGGAGGACCCGCTGCCAAATGGCCTAC
GTCGGGTTCGATTTGATCGGACGCCGGTTATGTCCACTTATCTGGTGGCCGTCGTTGTCGGGGAGTACGACTATGTGGA
GGGCAAGTCGGAGGACGGAGTGTTGGTTAGGGTATTCACACCCGTTGGAAAGCGCGAGCAGGGTACCTTCGCTCTCGAG
GTGGCCACCAAAGTGCTGCCTTACTACAAGGACTACTTCAATATCGCCTATCCCCTTCCCAAAATGGATCTGATTGCCA
TTTCGGACTTCTCCGCGGGTGCCATGGAGAACTGGGGCCTGGTCACGTACCGGGAGACCTTTGTGCTGGTGGATCCCAA
GAACACTTCTCTGATGCGGAAGCAATCGATTGCCCTGACGGTGGGCCACGAAATCGCCCATCAGTGGTTTGGCAACCTG
GTAACCATGGAGTGGTGGACCCATCTGTGGCTGAACGAGGGCTACGCCTCCTTTGTGGAGTTCCTATGCGTCCATCATC
TCTTCCCCGAGTACGACATCTGGACGCAGTTTGTGACGGACATGTACACCCGTGCCCTGGAGCTGGACTCCCTGAAGAA
CTCCCATCCCATCGAAGTGCCCGTGGGCCATCCATCCGAGATCGATGAGATCTTTGACGAGATTAGCTACAACAAGGGC
GCCTCGGTGATCCGCATGTTGCACGACTACATCGGCGAGGATGACTTCAGAAAGGGCATGAACCTGTACCTTACCCGGC
ACCAGTACGGGAACACCTGCACCGAGGACTTGTGGACGGCGTTGCAGGAGGCCTCCTCGAAAAAGGTGGCCGACGTCAT
GTCGTCGTGGACCCAGCACAAGGGCTTCCCGGTGGTCAGCGTAGAGTCGGAGCAGAAGGAGCCGAAGCAACGGTTGCTC
CGCCTGCGTCAGTGCAAGTTCACTGCCGATGGATCCACGGCTGAACAGGGCGACGACTGCCTCTGGGTGGTGCCAGTGT
CGGTGTCTACGTCGAAGAACCCCACCGGAATCGCGAAGACCTTCTTGCTGGATAAGCCCTACATGGAGGTGGTCCTGGA
GAATGTGGAGGAGGATGACTGGATCAAGATAAATCCAGGAACCGTGGGCTACTATCGCACCCGGTACTCGCCAGAAATG
CTGGAACAGCTGATGCCCGCTGTCGAGAAGATGGAGCTTCCTCCGCTCGATCGTCTGGGACTGATCGACGATATGTTCG
CCATGGTGCAGGCGGGGCATGCGGGCACCGCTGAAGTACTAGCTCTGGTGGACTCCTACCGCAACGAGACCAACTACAC
CGTGTGGACCGCCATCACCAATTCCCTGACCAACCTGCACATCCTCATCTCACACACGGATCTCATGGACGACTTCCAT
CGCTTCGGCCGGTGTCTTTATGAACCGGTGGCCGCACGTCTGGGCTGGGAGCCCCGTGACGGCGAGAACCATCTGGATA
CGTTGCTGCGAAGCCTGGTGCTCACCCGCCTGGTCTCCTTCCGCAGCGAAGAGGTCATCGAGATGGCACGCAATCGCTT
CCGCAGCCATGTGAATGGAACCAGCTTGTTGCCAGCTGATCTCCGGACGACCTGTTACAAGGCTGTTCTGCAAGACGGA
GACGAGGCCATCTTTGAAGAAATGCTTAATCTGTACAGGGCAACCGACCTGCATGAGGAGCAGGATCGCATTTCGAGGG
CACTGGGCTGCAGCGGCGATGTGAAGCTGCTGCGCCGCGTCATTGACTTTGCGATGTCGGGAGAAGTACGTGCCCAGGA
CTCTGTTTTCGTTATTGTCGCCGTTGCCATTAATCCCAAGGGCCGTGACATGGCCTGGGAGTTCTTCAAGGAGAACAAC
AAACAGCTCCTGGAACGCTATCAGGGCGGTTTTCTGCTATCCCGACTGATCAAGTATCTCATCGAGAACTTTGCCTCGG
AGGAGCGAGCCAAGGAAGTGGAGGACTTCTTCCAGGCAAACCCGATACCTGGCACCGAGCGCACCGTATCCCAGGCGGT
GGAGACGATTCGTCTAAATGCCGCCTGGCTGTTAAGGGATCAATTGCAGCTGACCACTTATCTGAGGGAA
>CG10091-PA scaffold_13340:7575968-7576618:-
ATGCTGGACTTCTACTACATGCTCTACTCGGCGCCCTGCCGCTCCATTCTGATGACTGCCAAGGTCCTGGGACTGGAGC
TCAACAAGAAGAAGGTCGATCTGGACGCCGGCGACCATCTGAAGCCAGAGTTCGTGAAGATTAATCCCCAGCACACAAT
TCCCACTTTGGTGGATGGAGATTTCGCCATTTGGGAGTCGCGGGCAATCTTGATCTATCTGGCGGAGAAGTACGACAAG
GACGAGAAGCTCTACCCCAAGGATCCGCAGGCGAGGGCCCTCATAAACCAGCGTCTGTTCTTCGATCTGGGCACTCTCT
ACCAGAGCTATGTCTACTACTACTATCCCCAGCTGTTCGAGGACGTGAAGAAGCCGGCAGACCCTGATCATCTGAAACG
GATCGACTCAGCATTCAAGATGTTCGACACTCTCCTGGAGGGTCGCCAGTACGCTGTCCTTGACAAGCTAACCCTGGCC
GATGTGGCTCTCCTGGCCACCGTCTCCACTTTCGAGATTTCCGAATATGATTTCAGCAAGTATCCGAACGTGGTCAGGT
GGTACGAGAATGCCAAGAAGGTGGTTCCCGGCTGGGAGGAGAACTGGGAGGGTTGTGTCTACTACAAGGATCTGTATTT
GACCGACATCCTTAAGAAA
>CG10092-PA scaffold_13340:10893507-10895385:+
ATGATTCGCATAAGGCGCTCAATTTGCAAACAGCTACCACAGCTAAATAACATTTACAATGCTCTGGAGATCCCGGTGA
AGAAGCAAATACTACAAAATGGCCACCGGCCGAGCCTGGAATGGATTCTTCCTTCTGCGGTTGCGCAACAGGAAGATGA
GCTACTACGTGAGGTAAACGGGCTCCGATTTGATGACACCTACATAGAGAAGGTCAGAACAGTTCCCAGCTCCGGACGC
AATGCAGCCAAGGTAGAGTTTCAGCTGCACCCGCAGGCATTTGTGGAGAATGTTTTGCGGAACAAATCCAATCCACCAC
CTCAACCCAATTCAGAGCATGTCGTGGTTGAATACAGTTCGCCGAACATTGCCAAACCTTTTCACGTAGGACATCTGCG
CTCTACAATAATTGGCAATGTACTGGCCAATCTGCACCAGCATCTGGGCTACCGGACAACCCGCTTGAACTACTTGGGT
GATTGGGGCACGCAATTCGGTCTGCTGGCGCTGGGAGTCGAGCTCAACAATGTGAGTGACAAGACCATGCAGACATCCC
CCATTGAAACGCTGTACAAAGCGTACGTGGTCGCCAACAAGGCAGCAGAAGAAAGTCCAGAAATAACCCAGCAGGCACG
GGATCTCTTCACTGCTTTGGAAGCGGGCACCGACGAGAAGATGGCCAAAAAGTGGCAACAGTACAGGCAGTACACTATA
GAAGACCTCTCAAAAGTCTACAGCCGACTCGGTGTCCACTTCGACAGCTACGAGTGGGAGTCCCAGTACTCCCAGCAAC
AAATACGCGCTGTTTTGGATCGGATGCGTGAAGCTGATCTCTTGCACAGAGAATCGGATGGTAGGGAGATTGTTATTGT
CGATGGTAGGCGCATTCCAGTGATCAAAAGCGATGGCTCCACCTTGTATCTGGCCAGGGACATTGCTGCTCTACTTACA
CGATTGGATCGCTTTGATTTCTCTCGCCTACTGTATGTGGTGGACAATGGGCAAGCAGATCACTTCAATGCTCTCTTCA
AGACAGCATCTAGTCTAAGTGATCGCTTAAGTTTGGAAAACCTGCAACATGTTAAATTTGGAAGAATCCATGGGATGAG
CACTCGCCAGGGAACGGCTATATTTCTAAAGGACGTGCTGGATGAAGCTCGGGATATTATGAGGGAAAAACGGAACATA
AGCGCAACAACCAAAGAAAATACCTCTTTTGATGACGAGCATGTCTGTGATATTCTTGGCGTCTCCGCGGTGTTAGTAA
ATGTCCTCAAACAGCGCCGACAGCGTGATTACGACTTCAATTGGAAACAAGCTCTTCAAGTCAATGGGGACACAGGCAT
TAAGCTTCAATACACGCACTGCCGCCTAAACAATTTACTGGAAAATTTTAAAGAAGTTGATCTGGAAGATATAAAGCCA
AGCTGGGATCACTTTGCCACAGAGCCACTGGAGGCTTTGGATTTGGTTTACGAACTGGCTCGTTTCGATCAAAACGTCT
GGCAATCGAAGGAGCAGTTGGAGACGTGTGTGCTGGTCAACTATCTCTTTGGACTTTGCAACGCAACCAGCAGGGCTCT
TAAGCGTTTGCCAGTAAAGCAGGAAGCTTGCAGGCAAAAACAAAGCCAAAGACTGCTCCTCTTTCACGCGGCGAAGAAG
ACACTGCAACAAGGAATACAAATCCTGGGTCTCAGACCTCTCGACCAAATG
>CG10095-PA scaffold_13340:4429707-4444763:+
ATGGAGTTGGCCAGGATGCCGGGAAGCCTGATCCTTCTGGCCCTGCTCATCTGCTTGCCGGAAACAAGAGCCAGCCAGC
CGGAAGAGACATCAATATTAAACGGCAGCGGAACAAATGGGCGACCCCTTCAAAGAACTCAATCAAGGCGCGAGGCATT
AATTCCGGCGACAACGCAAATGGCCCGGACATCGGACAAAGCAGCCGCATTTAGGCCAACAATGGCAGCTGCAGCGTTG
GCTTTGGCTTTGGATGCAGCCCAGAATCGTTCCGAGCACAATGTCGCCATTAATAACATCAGCAACAATGGCGATCAGC
GCCTGACCGCTGCCCTCGAGGCGAATCTGATTATGAGCAATCGGAATGTCCATGAGCAGCACAGCTACCGAATCACGCA
CGGCGACAATGCTACACTAGCTGTACCGCCAGTGTTTGCAACCACTACTACAGCCACCACTGAGCCAGCTCCGACAACA
ACGACCACTAGGCGCACCACTCGACGACCTGTGCCAACCACCACGCTGAAGCCACCGCCGACAATAGATGATTACCAAA
CAATAATTAGCCAAGCCGGCACCCACGCCTATCTGCCATGCAACGTGAAGCAGTTGGTGAAGAAGCCCATCTCCTGGCT
GCGGATGCGGGACGGTCACATCCTTACCGTGGACCAGACCACGTTTATTGCGGATCAGCGCTTCCAGTCGGTCTTCTCG
CCAAATCCTGAGCGTTGGTCGCTTCAGATTAAGTACGTTCAGGTGAAGGACGAGGGCACCTACGAGTGTCAGGTGTCCA
CGGAGCCCAAAGCCAGTGCAATTGTGCACTTAAGGATTGTTGAACCGAAAACCGAATTAATTGGGGAGTCAACGCGACA
TGTGAAGGCCGGAAGTCAAGTGAAATTGCGTTGCATAATTAGCCAGGCTCTGGAGCCGCCGCTTTTCATTAATTGGTTT
TACAATCAGAAGCAAATCTATTTGCATAATCGTCGCGGTTGGCGTACGGAAATTGAACGCATTGAGCTGCCAGCGGAAG
TGCCAACCACCAGCACCACCACCACTAGCACCACATCCACCACAACAACAACACCAGCAGCAACAGCTTCCACCACATC
CAGCACTGGATCAACAGCAGCAGCTTCGACATCCAAATCGGCATTGGAGGCACTTAATGGGTTGGCTACCATAACACGT
TCATACATTTTAGATGCCATATCACCGAATGATGTGGCAAGTGGCGCTGTTGCCGGGACGACAGCCGCTGAGCTGGCTG
CAGATGTGGATGCAACATCTCCGACTTCGGCCAACCCACCGCCCATCTTGGCATCCACAGCTGCTGCAAATGCAGTGGC
ATCCGCTGAGGGTGCAACAACAATGGCAACAGCCTCCATGGCGGCGACAGGTGACTCGGCAATTACAACAAACACCTGG
GTGACGAGCACCTCAACAACAACAACATTCACCGACTCCACGGAAATAACAACAACGACTGTGGCAGCAACAACGACAA
CTCTGCTACCAAGCAGCAGTTTCATTAAGCAGATAACAGCGGCTTCGCTCATCATTCCGGCCGTAGTCAAGCTGGATTC
CGGCAACTATACATGCAGCCCCTCGAACAGTGCGCCACGCACCATTGTGCTCCACGTGCTAAATGGTGAATACTCCGCC
TCCGCCATTAAGTCCGGCAGTGTCAGCTGGAGCACGCTAATTGGATGTCACGGCTATTTGCACTGGCGGAATGTTTCAA
CGCTTCTGACACTTTTGTGGATTATTAAATGCGCCGTGGCCAGGGACATCTGCCAGCCGAATGGTGGCAAGGTTGCCGC
AGCAAGGGTATACCGGAAAGAATCTGTGAAAGGAGCAGGGGCAGGATTGTCGGAAGGAGGTAATATCGAGCCAAAATCA
AGGACCAGCTTCATCAGAGTCAGCAGCTCAATTAGTGCCACCAAAGTGGCCGAGGACAAGACT
>CG10096-PA scaffold_13340:7602944-7604495:-
ATCCAGGAGCGATTTTCAGCCTGGGAAAGTCATCCGGTCTTCAATTCCATTTTGCAATCGAATCCCAAAATCATGCAGC
GAGTGGCTCCTCTCTGTGGCGATTGCCAGGAACCGGATCTGGGTCTGAGCAACTCGGACCGCCAGCTCCTGGTGGAGGA
GGTGCAAGTGGTGCTCCACAGTGCTGCCACAGTCCGGTTTGTGGAGCCATTGCACATTGCTCTGGCCATAAATACGCGG
GCCGCCCGCTTGATGCTGGAATTGGCGCGAGAAATGCGAAATCTTCAGGTTTTCGTGCACGTTTCCACGGCCTACTCGA
ACTGTGTGGTGGACCATATCAAGGAGCGATTCTATCCGGAACACTTGACCTGTCCCGCCGCCAAGGTCCTGGAATTAAA
CGAGACCCTAAGCTCGGACCTGGTCGACAATATGGCGCCAGCTTTGCTGGGAAGATATCCCAACACTTATACCTACACA
AAGGCTCTGGCGGAGCAGTTGATCCAGCAGGAGGCGGGCGATCTGCCGATCTGTATATTTCGTCCTGGCGTTATTATTG
CCACCTATAAGGAACCCGTGGCCGGTTGGATTGACAATTTGTACGGACCCATTGCTGTGTTGTACGGAGCAGCCTTTGG
TGTCCTGCGGATCACGAGGCTCAACGTTAAGGCCCAGGCTGGGATTGTGCCAGTGGACTACTGTGTGAACATGGTCCTT
ACTTGCGCCTGGCATACGGCCTTGGAGAGTCCTAGTCTTCGCACGGAACCGACGATCTACAATTTTACACCCAGCGAGG
AGAACCTGATCACGTGGGGCGGATTTCGGGACAAGGCCACAAGCCTGAGCTGCCACTACCCGCTCACACGGATGATGTG
GGTGCCGTTCCTGCACTGCACCACCACGCCCTGGATCTTTCGGCTGGTGACCTACTTCTATCACCTGCTGCCCGGGTAT
ACCATCGATCTGTTTCTCAGACTGCGTGGCCGGAAGCCTCGGATGATAAAACTGTACGACAAGATACATAAGACCATCG
AGATTCTGACTCCGTTTGTGGACACGTCGTGGCAATTTGACACGGAGAACACCCAGCGCCTATGGCGCCGCATGTCCGC
CGTGGATCAGAAGCTCTTCGACTTCGATATGCGATGTGTCAACTGGGACGATTACTTTTTAAACGCCCTGGCGGGAATC
CGAATCTACCTGGGTAAGGAGGAGCCTGGGGCAGAGACCCTGGAGCGGGGAAAAAGGATATTCTGGCGATTCAAAGTTC
TCCACCGGATCCTTCAATTCATTTTATGCAGCGGGTTTGCGGTTCTTTTCTGGTCTTTAGTCAAGTGCTTGATT
>CG10096-PB scaffold_13340:7602944-7605023:-
ATGGCATCGGAAGTGCAGACATTTTACAAAGACAAAGTTGTCTTTCTCACAGGTGGCAGTGGCTTTCTCGGCAAAGTGA
TCATTGAAAAGCTACTTCGCACCACGGAGGTGAGACGGATCTATGTGCTGTTGCGTTCCAAGAGCGGTCAGGACATCCA
GGAGCGATTTTCAGCCTGGGAAAGTCATCCGGTCTTCAATTCCATTTTGCAATCGAATCCCAAAATCATGCAGCGAGTG
GCTCCTCTCTGTGGCGATTGCCAGGAACCGGATCTGGGTCTGAGCAACTCGGACCGCCAGCTCCTGGTGGAGGAGGTGC
AAGTGGTGCTCCACAGTGCTGCCACAGTCCGGTTTGTGGAGCCATTGCACATTGCTCTGGCCATAAATACGCGGGCCGC
CCGCTTGATGCTGGAATTGGCGCGAGAAATGCGAAATCTTCAGGTTTTCGTGCACGTTTCCACGGCCTACTCGAACTGT
GTGGTGGACCATATCAAGGAGCGATTCTATCCGGAACACTTGACCTGTCCCGCCGCCAAGGTCCTGGAATTAAACGAGA
CCCTAAGCTCGGACCTGGTCGACAATATGGCGCCAGCTTTGCTGGGAAGATATCCCAACACTTATACCTACACAAAGGC
TCTGGCGGAGCAGTTGATCCAGCAGGAGGCGGGCGATCTGCCGATCTGTATATTTCGTCCTGGCGTTATTATTGCCACC
TATAAGGAACCCGTGGCCGGTTGGATTGACAATTTGTACGGACCCATTGCTGTGTTGTACGGAGCAGCCTTTGGTGTCC
TGCGGATCACGAGGCTCAACGTTAAGGCCCAGGCTGGGATTGTGCCAGTGGACTACTGTGTGAACATGGTCCTTACTTG
CGCCTGGCATACGGCCTTGGAGAGTCCTAGTCTTCGCACGGAACCGACGATCTACAATTTTACACCCAGCGAGGAGAAC
CTGATCACGTGGGGCGGATTTCGGGACAAGGCCACAAGCCTGAGCTGCCACTACCCGCTCACACGGATGATGTGGGTGC
CGTTCCTGCACTGCACCACCACGCCCTGGATCTTTCGGCTGGTGACCTACTTCTATCACCTGCTGCCCGGGTATACCAT
CGATCTGTTTCTCAGACTGCGTGGCCGGAAGCCTCGGATGATAAAACTGTACGACAAGATACATAAGACCATCGAGATT
CTGACTCCGTTTGTGGACACGTCGTGGCAATTTGACACGGAGAACACCCAGCGCCTATGGCGCCGCATGTCCGCCGTGG
ATCAGAAGCTCTTCGACTTCGATATGCGATGTGTCAACTGGGACGATTACTTTTTAAACGCCCTGGCGGGAATCCGAAT
CTACCTGGGTAAGGAGGAGCCTGGGGCAGAGACCCTGGAGCGGGGAAAAAGGATATTCTGGCGATTCAAAGTTCTCCAC
CGGATCCTTCAATTCATTTTATGCAGCGGGTTTGCGGTTCTTTTCTGGTCTTTAGTCAAGTGCTTGATT
>CG10098-PA scaffold_13340:2729129-2730306:+
AACGGAGACTGCTTTGTTGTCCTGCCTGCCAACTGTGTCGATGGTTCGCTGATCATTGGTCGCAACGCGGAGGACCCGG
AATCCCTGGGAGTTTCGTCGGAAGTATGCTTTTATGATGTCAGCGAGGTGCTGGAGGGGAAGACTGATGGCGGTGCATC
TGCCGAAGCAACTGGAGATGCCTTGCGTGTCATATTGCAAAAACCGCAGCCAGGCCTCTGGGGCGGCGACTTTGGGGCC
AATGAACGGGGTGTCGCCGTGGGATTAACCTGGACTGCGGGTGAAAAGGAGGCTAAGGACAGTGACAGTCTCCTTGGTA
CTGATATTGTGCGCTTAACCGTTGCGGTTGCCGTCGATGTAGATGCTGCCGTGGATCGTATTGGAGACTTAGTGGCCAG
TCATGGCTATGATACCTCTAAGCTGAACTTTATTGTTTGTGATTCCAGTGCAGCCTGGTCGGTCAGTTGCGCCGGAAAA
GTTTGGGCTGCCGAGAAACTAGAGGCTAGTTTCTTGCGTCTGCCCAGCGGTGGACTGGTGGTAACCACAGGCTTTAGTA
AATCCAGCGAAGGATTGGAGGCAGCTTCTAGCTTTGCAGCCGCTCACGATGCAGAGGCGCAAACGCCAGCTGAGGAGTG
GAGTGGTCCCAAGCCGGCTGGTGATGGCAGTTACACCCAGCACGACATGTTCGAGACACTGCGTGCCGCCAGCCAAGCG
ACAAGCTCCCGAGCGGCCAACGTTTCGGTTCTGTCGGGTAAAGGAATCTCGTGCCACTGGTTTACTGGAACGCCCAACG
CCGCCGAGTCTGTGTTCAAGCCGTTCGTATTCGCGCCCAAGCCTCGCATCTCGCCGTTAACCCAAGTCCAGGCGGAGGC
AGAGTTGACCCTGCTGCATAAGCTACACTCTCAACGAAAGCCGGCGGCCTTGGAACATTTGCGTAGCTTGGAGAAATCT
TGCGTGGACGAACTGAACAACTACTTCTCGCTGCAGGACCATGCCAGTGAGGAGCTGGACGAACTGCTCAAGGACTGTG
TCGAGGCGGAGGTCAAGTTCTATCGT
>CG10101-PA scaffold_13340:3019572-3021871:+
ATGAAACCCTATAAAAACGCCGGAAGCTCTACACAAAGCAAACACAAGCCAACGAGAAAAAGCAACCGAAAAGGAGAAA
AACCGACAGACTCTGAGCAAAAGTGGCCATATAAAATGATTAAGTTGCAAGTGAAAGTTATTTCATGGCTTTTTATAAT
TTTAACAGCATTTTTATGCGTGCTGCAAATTGAAAGCATAAATACCAATTTCCTAGAGCTGGCTGCCTTCGAGGACTTT
TTGCGTTCGCAGCACTTAAACCAGGTCCTGGTTGTGCGAGGTCCTGCTGACGGCGATGCCATTGGCGACTGGCAAATTG
AATGCCACCAGAAATTGTTGGCCAACTATCGTGTGCAATTTTACCGGCCAGGAATGTTGGGCAACTTCGAGGATCTCAT
GGCCTACGAGAGCCCGCGTACGGCGGTCCTGGTATTGAATTTCAAGCACATCCTCATAAAAAGCCGCGTACTTGAAGCT
GCCTCAGAGGCGAGATACTTTAACAACTCGCTGGCATGGTTTATTTTTGGTGCCGCCCAAGAATTTCTAACTGATGAGG
AAGTGATTGACGCGCACTTCAGTGGTTACAAAATGGGCATCGATGCAGATGTAACGGTGGCCATGAGAAGTCTAGATAA
TTCCACTTGGCAGTTGTATGACTTATACAGAGTTACCCAGCAGTTGCCTCTGATTATACAAAGAAGGGGAGAGTGGTCC
GCCTTGAACGGATACCAGCAGGTAGATAGATCCACATGGGTTGCTCGGCGAAACAACTTCTTCAATGTCACTCTTGTGG
GCAGCACTCCAGTGAGTAGTTCTCAAAAAGTTCACCCACGACCAAAAATATTATTCTTTTTTTACCAACAGTTGACAGA
GAAACCGCTCGGCTACGATGATATGGCCTTCCTGGCCGACTTTGTCCATCTCCAGCAATTTGATCCGATGTCTCGGAAA
ACCTATCAGTTTTTTCAACTGGTTATGGAAATGTTCAATTTCAGACTGCAGATGATCATTACCGACAAATGGGGTGAAA
TTTTGAAGGACGGAAGCTGGTCCGGCGTGATGGGCCATGTGACGCGTGGCACCGCCGACTTTGCGGTGAGTCCCATGCG
CTTCGTCCTGGATCGACTGGTCTATGTGAACTATTCGCCTGTTCTTCACACCCAACCCATTCACTTCCTATTTCGCCAC
CCGCGTCGCAATCACATAAGGAACATTTTCTTTGAGCCGCTCAGCAATCAAGTTTGGTGGTGTGTCCTGGTTCTGGTAG
CTGGAAGCACTTTTCTGCTTTTGTTCCATGTGCGACAGGAGATCCGAATGAGACGTTCCTCGTGGGCGGAGCAGCGAGT
GGCCTTTGCATGGTTCACTATGTTGGAGACCTATCTACAGCAGGGTCCTGCCACTGAGGTTTTCCGGTTGACTTCCACC
CGGCTCCTAATATGCGCGAGCTGCGTGTTTAGCTTTATCCTGATGCAGTTCTATGGCGCCTTTATAGTGGGATCCTTGT
TGTCAGAATCTCCGAGAAGCATTGTGAACCTGCAGGCGTTGTACGACAGCAACCTGGCAATCGGCATGGAGAATATCAC
CTACAATTATGCTTTATTTTCCAACACGACAAATCAGTTGGTGAAGGATGTGTATGCCAAGAAGATCTGCCACTCGGGA
GAACACAATATCCTTGGTCTAGAGCAGGGAGCCAAGAGGGTCATGCAAGGGCGTTTTGCATTTCACACGGCACTGGATC
GACTCTATAGGCTATTAATTGACCTAAGGATGGAGGAGACCGAGTTTTGTGAGCTGCAGGAGATAATGTTCAACCCACC
CTATGTAGCCGGATCTATTACGGTCAAGGGTTCGCCCTGGAGGGAGCACTTGGCCCGAGCAGTTCTGCATCTTCAAGCC
ACCGGTTTGATGCAGTACAACGACAGAAGGTGGATGGTGCCGCGTCCGGACTGCAGCCTTTTTAAGACCTCCCGAGCCG
AGGTAGACCTAGAGCACTTTGCCCCTGCCCTTTTCACCCTGGCGCTTGCCATGGTGGCCAGTGCTCTGGTCTTCTTGCT
GGAGGTCTTCATGCACTGGCTACCCGACTTTCGGGCCAGGCTGGGAGCCATGTCCACT
>CG10103-PA scaffold_13337:20163692-20165687:+
ATGTTCTCCAGCGGCCCCAACTACAATAAACTGAAGACAAATCTTCGATTGTCTCTGAATCGCCTAAAATTGCTCGAAA
AGAAGAAGGCGGAGCTGACGCAGAAGTCCCGGAAAGAAATCGCAGATTATCTGTCTGCGGGAAAAATCGAAAGAGCAAG
AATCCGAGTGGAACACATTATCAGGGAGGACTACTTGGTGGAGGCCATGGAAATGGTGGAGATGTACTGCGACTTGTTG
CTGGCCAGATTCGGGCTCATCACCCAAATGAAGGAACTGGACGTAGGCATAGCGGAGCCCGTGGCCAGTCTGGTGTGGG
TCTGTCCTCGACTGCAGAGCGATATAGCGGAGCTGAAGATCATCTCTGACATTTTTGTGGCCAAGTACGGACCGCAGTT
CGGAGAGAACAATCGCAACGCTACTGGAGAGCATCATGTGTCCGAGAAGCTGATGCACAAGCTAACGCTGCAGGCGCCA
CCGAAGCTGCTGGTGGAGAACTACCTTATTGCCATTGCCAAGAACTACAACATCGAGTACGAGCCCGATCCACAGGTGA
TGCAGGAGGAAGATCCCAATCTGCCGCACTTGATCGATCTGTCGGATAGGAACAACCTCAGTGGAGGAGGAGGAGGTGG
GGCCGCCCCGCCCCAAATGGGCTTTATCGGTTATCCGTCGGTGCCCCCACTGCCCAGCATGCCGATACCACCAACCAAT
AAGCCCTTCAATTACCCATCATTCGGTGGGGGTGCTGGAGGTGGAGGTGGTGCCGCTTGCGCTGCACCACCACAAGCGC
CGCCACCATTTGCCTACAATATTCCGCCCAACCAGCCGCCGAATCTAAACGTGCTACCGGCGAAATGTGCCGAGGAAAA
GGATCTGAACACCAACTTTATCAATCACGAATTGAACATTACGGATGGCTCCGGCAGCCCGGATGAGAACATATTGCGC
CCCAAACCCGAAAATGATCCGCCGCCGCGTTACACCTCGATTAATCCCGCAAATCTGCAGAATGCCAACAAACCGAAAC
CTCAACCACGATCCAAGCTACCACCGGGTAATCCCACTCCGCCCAGTGCTCCGCCAGCGCTTGATTTCCCATCGCTGCC
CAACGTACCCAACGACTTGCCCGATTTGCCGGACATACCGCCCACAGGACCAGCCAAAAAGGACGATGACGACGAGATC
GACTTCGATGAGCTATCGCGGCGCTTTGAGAACCTCAAGAAGCGGAAG
>CG10104-PA scaffold_13266:14630152-14631354:+
ATGTGGTGGCTGTTTTTCGGACTTCCGGTGTTGTGGCTCCTTCCGGTCACCTGCAATTGGGAGCTCTACAGCGTCCCCC
TGCGTCGCTTTCCCTCCGCCCGGCATCGCTTCGAAAAACTGGGCATTCGGATGGACAGACTCCGGTTGAAGTACTCCTC
GGAGTCGTCGGAGGAACGAGGCAATTCCAGGACCAAGTGGAATGTGAAGAGCACGACGCTGAGCAACTACCTGGATGCG
CAGTACTTTGGACCCATTACAATTGGAACGCCGCCGCAGACCTTTCAGGTGATATTCGACACGGGATCCTCGAATCTGT
GGGTGCCGTCGGCCACCTGCTCCTCCACCATGGTGGCCTGCCGAGTTCACAGTCGCTACTACGCCCGGAGGTCCAGGAG
CTATCGACCGATCGGGGATCACTTTGTCATCCACTATGGCAGTGGCAGCCTGGCCGGATTCCTCTCGACGGACACTGTC
CGGGTGGCAGGGCTGGAGATCGAAGATCAGGTGTTTGCCGAGGCTACGAATATGCCGGGACCCATCTTTTTGGCCGCCA
AGTTCGATGGAATCTTCGGCCTGGCCTATAGGAGCATCTCCATGCAGCGGATCAAGCCGCCCTTTTACGCCATGATAGA
GCAAGGACTCCTTCCGAGAGCCGTTTTTAGTGTCTACCTGAACAGGCATCTGGGCAATCAGGAGGAGGGTGGAGTCCTC
TTCTTCGGTGGCTCCAATCCGGAGTACTACCGCGGAAACTTCACCTACGTCCCGGTGAGTCGTCGCGCCTACTGGCAGG
TGAAAATGGATGCGGCCACCATCCGGAAGCTGGAACTGTGCCAGAACGGATGTGAGGTTATCATCGACACTGGCACATC
CTTTCTGGCCCTTCCTTACGATCAAGCCATCTTAATAAACAAATCCATCGGAGGAAGGCCTTCGGCTTATGGACAGTTT
TCGGTACCGTGCGATCAGGTCTCCGACCTGCCCAGAATCACATTCACCATGGGAGGCCGTGCCTTCTTCCTGGAGGGCC
ACGAGTATGTCTTTCGGGATATTTTCAAGGATCAAAGAATCTGCTCATCGGCCTTTGTGGCCGTGGACCTGCCCTCCCC
CCAAGGCCCTCTATGGATACTGGGCGACGTCTTCCTGGGCAAGTACTATACGGAGTTTGACATGGAAAGGCATCGCATT
GGCTTCGCAGATTCCAGG
>CG10105-PA scaffold_13266:14646453-14648189:+
ATGGCCACCTACTCCAATCAGCACTGGCTGCTTTCGCACATCCGCAACTCTTTCATCTCCACGGATGAGACTGGCATCT
GCGAGACGGTGATGTTAAGTGATGACATGCCGAAGCACTATTTGCGAAAATTCGGGAATGCGGGGGCTGGCGGTGACTT
GCAGAGCCAGAGGCGGCGTGGCCAGAAGCCCCCACCGACAGCCACTCCCGAAAGAAACATTCGCAACCCGGATGCCCTT
CTGCTGGACGTGGACTACATCTGCTATCCAGGATTGGATTTAAGCGACGATGAGGAGGACATGTCCACTCACTCGTTCG
ACATACAGATGTACCCGGAGGTGGGTGCCCATCGATTTCGCTCCAACACTGCCCAGAAACTCGAAAAACTAGACATTGC
CAAGCGGCGAGCAGCCCGCATCAAGAGTATCAACTACCAGGAGGAAGTGCAACCGCCAGACAGCGAAGATTTCTTTCGT
AGAAAGGAGGTGAAGTGCCCTGACGACAACAGGGCAAAGTCTGCTGAAAAACAATCAAAAAGTGATGAGGACGATCTGT
CGGACAACGGAGTGCAAAGCAAACTAACCGAGCAACTGGCCAAGACGCCCAAGCAGACCCAGAATCGGTTCATTGAGTT
CGCGCGCTTCGACGGCACCTCGCAGGTGGGCTTGCAAACCAAACGCATCAACGTGTATCTGAATATGCTTCCCGAGCCG
GATCGCAACTATCCTCTGAAGATCTGCGTTATTGCCAGTGCCAAAATCCAGGAGGTGATTGGATTTGTTTGCTACAAGA
CCTCCATTCAGTACCCGAATGTTCCGTTGAAGTCCCTCCAACACTACGCCCTGTACATGACGGAGGACAACGACGACAT
GGAGGACTTTCCGCCCCTGGACAACCGCGAGCCCTGCTCCAAGTTCGGCTTCTCGCATTTAACCCTGGCCGAACGCCGG
GCACTGGCGCCAGTTACTAGAGTGGACTACCACGGCCAACTGGGTACCAAATCCATGACTTCCGAGGAGGACAAGGCTG
CCCTGGCCGAGGCAGCTGTCAAGGCGTTACAGAACATCAATCTAAATGGCGGAGCTGATCCGGGAGGGGGAGGGAAGGG
AAAGGGAAAAGGAAAAGGAGCAGCAACAGAAGAGATCGACACCTTCCGTGAGTACGAGAAGCGCCTGTTGAATCACAAC
GACATGCTGGAGGCTCCGATGCACCGCACCTTCCGCCTAAGCATCATCGACAAGAGGTTCTTCAAGTCGGACGTTACTT
TGGGCATCTCCGGGGAACGAATAGAGATCGACCAGTGCAAGAACGCAAAGTTTTGGCCACAAAAGAAGCCCGTCTCCAC
GCCCATCGACTTGGTGGCCCACTGCGAGATTGTGGAGAAACGCCAGCTAAAGGCTCTGCTTCGCATCTGGCTGAAATCC
AACTCCTCGTCGCCCTCCTTCTCTTCCGGTTGCACTTCGGCGCCAATTAACGCCAGTGTAACCACCCTGAACATGGGCA
GCGGGAGCGGCAGCGCCGGTATCGCCCACTCACCCAGCAGCCCAGGACACTCGACGTCGGGCTTCTTTACCAACAGCAA
TATCCGGTTCAAGCACTACGACTTCGACACGGACACCCACACGGCGGAGCTGATATACAACAAGCTGAACTGCATCCTG
GAGATGCGATCGAGCGATCTGCGGCGCGAGTTCCTACTCCAAAAGGAGCGAAAGCAGGAGAAGCGCCAACTGAAGTTG
>CG10106-PA scaffold_13266:3147156-3151053:+
ATGGACTGCGGCACATCTCTGGTCAAGTACATACTCTTCATATTCAACACCCTGGTCTCGGTGATTGGCATTCTGGGTA
TTGTCTATGGCGTGCTGATCCTGAAGAGCATCGGAACAATTGAGGTCAATGGCCAGGTGGGCTTCCCGCCCCAGGCCCT
CATGCCGATCGTCCTGATCAGCATTGGCTCCATTGTCGTATTTATTTCGTTCCTGGGCTGCTGCGGCGCCATTCGGGAG
TCCGTTTGCATGACCATGAGCTATGCCGTCTTCCTGCTGATCCTTTTGATCGTCCAACTGACCCTGGTCGTCCTGCTGT
TTACCAATAAGGAGAAATTCAATACGGCCATGGGCGATGTCATTGATAAGGCCTGGCAATCGGATCGTGGTCGCGGAGG
AGTTTTCGACGCCCTTCAGAAATCTCTTCATTGCTGCGGTGCGAGTTCATTTGCTGATTACATTGCCGAGGGACAAGCC
CTGCCCAGCAGCTGTTGCGATGGAAGCTGCTTGAACCCACTGAACTACTATGGAGGATGCCGCGACAAGTTCGTCGAAA
CCATGTCTGTCAGCACTGACCATGCTAAGTACGTGGCCATTGGTCTAATTGGAGTCGAGTTGATTGGCTTTATTTTTGC
CTGCTGCTTGGCTAACAATGTGCGCAACTACAAGCGTCGAAACGACTAC
>CG10107-PA scaffold_13337:20168072-20176590:+
ATGGAGCAGTATATTGTTCCCATCGAAGAGCCCGTCTACTCGGATCTGCAGGTAGTGCAAGTGCCCCAAGACGAGGTGG
GGTCGCTGGTCCTACAGGATGACCAGCAATTGGTGTTCAATGATCAGCAGCAAGTGGTGTACCAAACAGCAGCTCCGGC
GCAATACCAACCGGCCCAGGCCCCTCCTGCGCCGACATACCACATCATAGGAGGCGACGATGTGGCCCAGCAGCAGCAA
CACCAACAACAGCAGCAGCAGCAACAACAGCAACAGCAGCAGCAGCAACAACAAGTCGTGATGCACCACCAGCAGCACC
AAGTGCAGCAGGTCCATTACCAGCAACAGCAGGATCCGCAACAGCAGCAGCAGCAGCAGCAACAACTGCACCTGGAGCA
ACAGCAACAGCAGTACGTTCAGCACCAGCAGCAGCCGCCCGCCCTCCAGCACACGCAGCAGATTTATTACACTTCTGAG
CAAGTGCTGCAATCGAACGCGATTGTTCAGCACATGCAGCAGCAGCAGCAGCAGAAGAAACAGCAGCAAGTGCTGCAGC
AGCAACAGCAGCAGCAGTACCAGCAGCACGCGCCCTCCTACCAGGTTCAGGCCAGTCCGCAGCCTCCCCAGTTGCTGCA
GAGCCCCCAGCAGCAGCACCAGCAAACGCAGCAGACGCAAACGCTGCAGCTGCAAACATCGCCCAGCCAGCCGCAACAG
CAGCCGCAGCAGCACCAGCAGATCGTCTACCGCATGACCACCACGCCCCAGCAGCAGCGGCCCATCAGTATGCTAAACA
ACACACACGTGATTGTCCAACAGCAGCCAGTTCTGATCCAGGCTCCGCAGCACCAGGAGCTGATTATGCGCCAGGCCAC
CGCCATCCATCCGTATAACAACCGAGTCGTGTACGCCACCTCCCCGCAACAGCAGCAACAACAGCACGTCCTGCAGCAA
CACGTTCAGCAGCAGCAGGTGCAGCAGCAGCAAGTCCAGCAGCAGCAGCAGCAGATGCAACTGCAGGCCACGGCGCAGA
CAGCTCACCTAGTCCAAACCCGCGTGGTGCCGCAGCAAACCCAGAACGTTGTCTACCAGCAGTTGCAAGTTCAGAAAGT
GCCTCAACAACAACCCCAGCAACAGGCGCAGGGCCCGCAACAGCAGCAGCAGCCGCAGCTGGTCACGCAGCAGCAACCC
CAACTCGTGGCCACTTCGGTCGCTGGAGGAGGAACGCAGTTAGTTCGCGCTTCGTTCAGAGCGAAGTCTCCGCGAGGAG
GAGCGGTTCTGACCAGGCCAGGGACTTTAATCACCACCAGGCCCACTCTGACGCCCACGGCTATCGTGAGACAAGTGCG
GCCGAGAGGAGGAGGAGCAGGAGCAGTGGCAGGAGGCATCGTCCGGGGAATGCGACCGACCGGCGTGAGACCCAGGGCT
CAGTTTGTGGTGGCGCAGGCCAGCGGAGCCGAGGGCCAGACTATGCAGATTGTGACACAGGCCCCCATGAAGCAGATCA
CCATCAGCACGAACGTCGGACAGGCGCAGCAACAGCAGCTGCAGCAGCAGCCGCGGCACATCTACCGGACGCACATGGT
CGCCGATGGAGGGCAGCAGCAGCAGCAGCAGCAGCAACACATGCTGATGATGCGACAGTCCCCGATTCGGTACAGAGCT
CCGGTCTCCCTGACCTCAGCAGTGCCCGCCCCCGTTCCAACTCCAGCGGCCTCCACCAATGCTCCGCCCCAGCCATCTG
GGAGCATTGGGATGGATTTGGAGGAGAGGATCCAGGCGGCCGTGCTGAAGAAGGAACAGCAAAAGCCACCGCCCCCCAT
ACAACCAGTCGCTCCCATCCAGATGCAACCCATGCAGATTGGATCGGGCACCACCCTGACCACGTTTTATCCTGGAAAC
ACTGCTTCCCAGGAGGAGGATCAGCAGCAGCAGCAGCAACAGCAACAGCAGGTGGTGCAGAACACCAGCCAAGTGGTGC
GCTCCGCCAGCGGGCCCAGCATGACCTTGGCCGAGTTTAAGAAGCGGACAACACTGACAGCCTCCCCAGCACCGGTGGC
CGGATCGAGTCCGGGACTGTCGCCGTTGCGGCCATCGTCTGCTGGAACCCTAATACGTCCTGCGTCCAAGCTGACGCAA
TCTCCACTGCCACTCGGAACGAGGATCATGCAACCTCAACGAGCAGTTCCAGCACCCGTTCCCGCCCCCGTTCCGCAGC
CATCCGGCACCCAACAAGGTGCCGGCTCCGGCTCCGGCTCCTCCGTGCAGCAAACTTCGCACAACAACTACGAAATACA
CTCGCAGCACGTCCTCAACAACCGAGCTGGCCAGGCCATAGCCGATCGGGACAGGAACAGTGCCAAAATGCTGGTCATC
CTGGCCAGCGGCGAACAACGACTGATAACCTTTACTTTACCGAGGGAGTCCTGCACCGTGCAGGATCTGCTCGAGCAAG
TCGGCGTGCCCTTCGACAATACCACCACCATCCAGTGCGTGGAGCACCGGGGTGCTAATGTGGACTTCGTGGTCACAGT
GGGATTCTCTGTGAACGAATCGGCGAGTGAGCTGATTTCCCGGGCTGAGGAGAGCCTGCAGATGAACCGCCAGCCGGAA
AGTAACCCCCAATCCGGCGGAGCTTCCAACAACTCCACGAGTGTCTCGCCATCCTTCGCCCAGGCGAATGCAGCCGCCG
AGCAGGCGAAACGCGAGGCAGCCAGTTCCTCTGCCGGCAACCAACCCAGCACCCCAGCAGCTGCCACGGCTGGAACCAA
TGCGTCCGGTCCCACGGCAAGCAGGAAGCTCATTGACGGATTTCTGGCCGTCTGCCAGCAGTGCGGCTTCACTGGAATG
GATCATGCCCGCTGTGATCGCTGCAAGCGCGTCTTCTCGGAGCCCCCGAAACGAAAATCCTACATCCTCAAGTCGAGTG
CCGCCTCCTCGCCAGCCTCCTCGACCTCCAGCGAGCCGGTCACGACGGTGTCAGCTGTGGTGGTGGAAAAGAAGAGGGA
AATGGTGGCGGCGGCCCGTTTCAACAAACAGTTGGCCGGAGTCACCTACGGCACGGGAGTTGGTGTGGGACCCCGTGGC
AGAGGGTCGCTAACCTTGCGCGGAGGGAGATCCCGGGGAGGCAGACGTGTGGCCGAAGTAGATCCCGTCGTGCTTCTGA
GCAGCGAGGATGAGGCCGATGCCGACGAAGGAAGGGCTGACTCTGGAAATGTGCCATCCAACAATTCCAAAATAAACTC
CAACGGCACTCTGCACCAAATGTCCACTTCTTTCGCCTGTGAACCAACTCTCCCCGAAATCGATGAGGAACCTCTGTAC
AAAGATTTTACTCGCGGCGATGTTCTTGATCTGTCCGACGTGCAGGAGGCGGAGAAGTTCTCGACGTCCTTGATCTGCT
GCTCCGTGCGTCTGGTGCCCTACCGCTTCGATGTGACCGAGCCGATCTACTTCACCGCCAAGGGCATCCGAATCTCCGG
CATTGTGCAGGACAAGGAGAACGACAAGGACGAGAAGTTCACGCTCAACATATACAAGCACGAGGTAATCAAGGTAATC
GCACACTTCGGAAATGTGGACAAGGCGCAGCCGCTGGTCACGCTCTACTTGTTGAAAACCTGCGCTCAGTACGTCAAGT
CCCAGCTGCATCTGCCCGACGATCCCCCGCATGAACCCACTCCCTTTAAGTCACACAGCTCGGTGCACACGCGGCGCTT
GATCCTGCTCTTCGACAGCATATCCCTTTCGGCCCGCGAGACCATCAAGTCCATGTTCAGCTGCCTGGACGAGATTTCA
GCCACGGACGCGGCCGAGATCCTCGAGCGAATAGCCGACTCGGATCGCAAGGCGCTGGACAAGAGCACGCAGCCCACCT
CGCGACAGCTGAGAGCCGACGAGCAGGTCAATCTGCTGATGTATCCACCGAAGGGAACCGGCAGCTTGTGCATTCGCAT
GGAGGACTATGTGTGCCTCACAAAGGAGTCGTACCTCAACGACATCATCATCGACTTCTACCTACTGTGGCTGCGCAAC
AATCTGATCCCAGAGGCCCAGCGCGAGAGGACGCACATCTTCAGCACCTTCTTCTACAAGAGATTGACGACGCTGACCC
GCCCGGCTGACATGAAGCAGACGGCGGCCCAGAAGCGCCACGCCAGGGTGCAGAAGTGGACGAAGCTGGTGGACATTTT
CGACAAGGACTTCATAATAGTGCCCATCAACGAGCAGTCCCACTGGTTCCTAGCCATCATATGCTTCCCCAACCTCAAG
GGCCCTGTTACCTACGATACCAACCAGCCCGTGGAACCGCAGCAGCTGAAGAGGCCGCGCGGGAAGAAGGTTTCCCTGC
AGATTGGAAACACGACCATAACCCCGCTCTCGAAGAGGGACGGAGGTGCGCTGCCGGCCTCCCTCACGGCCGATAATAT
TTGCAGGATAGCGGACGACGAGAGCGAAAGGGACGAGGCGGAGGGCGATGACAGCGACATGGCCTCGGACGACAGCGAG
AACTCGAATTCGGCCAAGGAACCGGCAGCCAGTGCTGCCAATACTCCCACCAGCACACCAACTGCGACTTCCCAGCCCG
CATCCAGCGGGCCAGCGAGGGCAGGAAAACAGGATGACGTGCCTGCTGTCAAGCAGCCACTCATCCTGATATTCGACTC
GCTGGCCGGTGCCTCCAGGAGCCGGGTGGTAGCCACTCTGCGAGATTATCTCACCTGCGAGTACCGCGTGAAGAAGCCG
GATGCGCAGGCGCACGTCTTCAACAAGGACAACATGCCGGGTCACTGCGTGAAGGTGCCGCAGCAAAACAACTTCACCG
ACTGCGGGCTGTACCTCCTGCAGTACGTGGAGCACTTCTTCAGTGACCCCATCCGAGACTACAGGCTGCCCATCAAGCA
GCTGACCAACTGGTTTGACTTCCTTACGGTGACGAAGAAGCGCGAGGACATTGCCAATCTCATCCAGCAGCTGATGGAC
GAGGGCGACAAGCAGCAACAGCAGCGACGCATCCTGCCCGTCATCGAGTTTCCCACTCTCAATGGGCAGCTGGTGGAGT
ATCCGGAGGATACCGAAAGTGCCGAGTTTGAGGAGGAGGAGGGCCATGACGACGAGGATCCGGGGAGTGAGCTGCACGA
CGAGAACAACGCCATTACTGAGATGGAGGTAGATCCCGTGAACGAGGAGCCGATGCCAGAGGCCAAAACAACCACAACG
ATGTCCGTGACCACGACGACATCGGGAAAGCGGTTCGTGCTTAAACGGCGTCTGCAGAACGGATCCTTGTCCAGTCCCA
GCAACGGCAATGGCAACGGGGACTCCAGCAACGGCGGAAACACCATCATTCCCCAGTTGGTGGCCACGGGAACGAACTC
CACGCCGGGCACCGCCACTCACCTAGGTCCCCGGGGTCCGAGCGGCAGTCTGAAGATCCGGAAGATCGAACCA
>CG10107-PB scaffold_13337:20174272-20176590:+
GATGCAGATTTTACTCGCGGCGATGTTCTTGATCTGTCCGACGTGCAGGAGGCGGAGAAGTTCTCGACGTCCTTGATCT
GCTGCTCCGTGCGTCTGGTGCCCTACCGCTTCGATGTGACCGAGCCGATCTACTTCACCGCCAAGGGCATCCGAATCTC
CGGCATTGTGCAGGACAAGGAGAACGACAAGGACGAGAAGTTCACGCTCAACATATACAAGCACGAGGTAATCAAGGTA
ATCGCACACTTCGGAAATGTGGACAAGGCGCAGCCGCTGGTCACGCTCTACTTGTTGAAAACCTGCGCTCAGTACGTCA
AGTCCCAGCTGCATCTGCCCGACGATCCCCCGCATGAACCCACTCCCTTTAAGTCACACAGCTCGGTGCACACGCGGCG
CTTGATCCTGCTCTTCGACAGCATATCCCTTTCGGCCCGCGAGACCATCAAGTCCATGTTCAGCTGCCTGGACGAGATT
TCAGCCACGGACGCGGCCGAGATCCTCGAGCGAATAGCCGACTCGGATCGCAAGGCGCTGGACAAGAGCACGCAGCCCA
CCTCGCGACAGCTGAGAGCCGACGAGCAGGTCAATCTGCTGATGTATCCACCGAAGGGAACCGGCAGCTTGTGCATTCG
CATGGAGGACTATGTGTGCCTCACAAAGGAGTCGTACCTCAACGACATCATCATCGACTTCTACCTACTGTGGCTGCGC
AACAATCTGATCCCAGAGGCCCAGCGCGAGAGGACGCACATCTTCAGCACCTTCTTCTACAAGAGATTGACGACGCTGA
CCCGCCCGGCTGACATGAAGCAGACGGCGGCCCAGAAGCGCCACGCCAGGGTGCAGAAGTGGACGAAGCTGGTGGACAT
TTTCGACAAGGACTTCATAATAGTGCCCATCAACGAGCAGTCCCACTGGTTCCTAGCCATCATATGCTTCCCCAACCTC
AAGGGCCCTGTTACCTACGATACCAACCAGCCCGTGGAACCGCAGCAGCTGAAGAGGCCGCGCGGGAAGAAGGTTTCCC
TGCAGATTGGAAACACGACCATAACCCCGCTCTCGAAGAGGGACGGAGGTGCGCTGCCGGCCTCCCTCACGGCCGATAA
TATTTGCAGGATAGCGGACGACGAGAGCGAAAGGGACGAGGCGGAGGGCGATGACAGCGACATGGCCTCGGACGACAGC
GAGAACTCGAATTCGGCCAAGGAACCGGCAGCCAGTGCTGCCAATACTCCCACCAGCACACCAACTGCGACTTCCCAGC
CCGCATCCAGCGGGCCAGCGAGGGCAGGAAAACAGGATGACGTGCCTGCTGTCAAGCAGCCACTCATCCTGATATTCGA
CTCGCTGGCCGGTGCCTCCAGGAGCCGGGTGGTAGCCACTCTGCGAGATTATCTCACCTGCGAGTACCGCGTGAAGAAG
CCGGATGCGCAGGCGCACGTCTTCAACAAGGACAACATGCCGGGTCACTGCGTGAAGGTGCCGCAGCAAAACAACTTCA
CCGACTGCGGGCTGTACCTCCTGCAGTACGTGGAGCACTTCTTCAGTGACCCCATCCGAGACTACAGGCTGCCCATCAA
GCAGCTGACCAACTGGTTTGACTTCCTTACGGTGACGAAGAAGCGCGAGGACATTGCCAATCTCATCCAGCAGCTGATG
GACGAGGGCGACAAGCAGCAACAGCAGCGACGCATCCTGCCCGTCATCGAGTTTCCCACTCTCAATGGGCAGCTGGTGG
AGTATCCGGAGGATACCGAAAGTGCCGAGTTTGAGGAGGAGGAGGGCCATGACGACGAGGATCCGGGGAGTGAGCTGCA
CGACGAGAACAACGCCATTACTGAGATGGAGGTAGATCCCGTGAACGAGGAGCCGATGCCAGAGGCCAAAACAACCACA
ACGATGTCCGTGACCACGACGACATCGGGAAAGCGGTTCGTGCTTAAACGGCGTCTGCAGAACGGATCCTTGTCCAGTC
CCAGCAACGGCAATGGCAACGGGGACTCCAGCAACGGCGGAAACACCATCATTCCCCAGTTGGTGGCCACGGGAACGAA
CTCCACGCCGGGCACCGCCACTCACCTAGGTCCCCGGGGTCCGAGCGGCAGTCTGAAGATCCGGAAGATCGAACCA
>CG10107-PC scaffold_13337:20168072-20176590:+
ATGGAGCAGTATATTGTTCCCATCGAAGAGCCCGTCTACTCGGATCTGCAGGTAGTGCAAGTGCCCCAAGACGAGGTGG
GGTCGCTGGTCCTACAGGATGACCAGCAATTGGTGTTCAATGATCAGCAGCAAGTGGTGTACCAAACAGCAGCTCCGGC
GCAATACCAACCGGCCCAGGCCCCTCCTGCGCCGACATACCACATCATAGGAGGCGACGATGTGGCCCAGCAGCAGCAA
CACCAACAACAGCAGCAGCAGCAACAACAGCAACAGCAGCAGCAGCAACAACAAGTCGTGATGCACCACCAGCAGCACC
AAGTGCAGCAGGTCCATTACCAGCAACAGCAGGATCCGCAACAGCAGCAGCAGCAGCAGCAACAACTGCACCTGGAGCA
ACAGCAACAGCAGTACGTTCAGCACCAGCAGCAGCCGCCCGCCCTCCAGCACACGCAGCAGATTTATTACACTTCTGAG
CAAGTGCTGCAATCGAACGCGATTGTTCAGCACATGCAGCAGCAGCAGCAGCAGAAGAAACAGCAGCAAGTGCTGCAGC
AGCAACAGCAGCAGCAGTACCAGCAGCACGCGCCCTCCTACCAGGTTCAGGCCAGTCCGCAGCCTCCCCAGTTGCTGCA
GAGCCCCCAGCAGCAGCACCAGCAAACGCAGCAGACGCAAACGCTGCAGCTGCAAACATCGCCCAGCCAGCCGCAACAG
CAGCCGCAGCAGCACCAGCAGATCGTCTACCGCATGACCACCACGCCCCAGCAGCAGCGGCCCATCAGTATGCTAAACA
ACACACACGTGATTGTCCAACAGCAGCCAGTTCTGATCCAGGCTCCGCAGCACCAGGAGCTGATTATGCGCCAGGCCAC
CGCCATCCATCCGTATAACAACCGAGTCGTGTACGCCACCTCCCCGCAACAGCAGCAACAACAGCACGTCCTGCAGCAA
CACGTTCAGCAGCAGCAGGTGCAGCAGCAGCAAGTCCAGCAGCAGCAGCAGCAGATGCAACTGCAGGCCACGGCGCAGA
CAGCTCACCTAGTCCAAACCCGCGTGGTGCCGCAGCAAACCCAGAACGTTGTCTACCAGCAGTTGCAAGTTCAGAAAGT
GCCTCAACAACAACCCCAGCAACAGGCGCAGGGCCCGCAACAGCAGCAGCAGCCGCAGCTGGTCACGCAGCAGCAACCC
CAACTCGTGGCCACTTCGGTCGCTGGAGGAGGAACGCAGTTAGTTCGCGCTTCGTTCAGAGCGAAGTCTCCGCGAGGAG
GAGCGGTTCTGACCAGGCCAGGGACTTTAATCACCACCAGGCCCACTCTGACGCCCACGGCTATCGTGAGACAAGTGCG
GCCGAGAGGAGGAGGAGCAGGAGCAGTGGCAGGAGGCATCGTCCGGGGAATGCGACCGACCGGCGTGAGACCCAGGGCT
CAGTTTGTGGTGGCGCAGGCCAGCGGAGCCGAGGGCCAGACTATGCAGATTGTGACACAGGCCCCCATGAAGCAGATCA
CCATCAGCACGAACGTCGGACAGGCGCAGCAACAGCAGCTGCAGCAGCAGCCGCGGCACATCTACCGGACGCACATGGT
CGCCGATGGAGGGCAGCAGCAGCAGCAGCAGCAGCAACACATGCTGATGATGCGACAGTCCCCGATTCGGTACAGAGCT
CCGGTCTCCCTGACCTCAGCAGTGCCCGCCCCCGTTCCAACTCCAGCGGCCTCCACCAATGCTCCGCCCCAGCCATCTG
GGAGCATTGGGATGGATTTGGAGGAGAGGATCCAGGCGGCCGTGCTGAAGAAGGAACAGCAAAAGCCACCGCCCCCCAT
ACAACCAGTCGCTCCCATCCAGATGCAACCCATGCAGATTGGATCGGGCACCACCCTGACCACGTTTTATCCTGGAAAC
ACTGCTTCCCAGGAGGAGGATCAGCAGCAGCAGCAGCAACAGCAACAGCAGGTGGTGCAGAACACCAGCCAAGTGGTGC
GCTCCGCCAGCGGGCCCAGCATGACCTTGGCCGAGTTTAAGAAGCGGACAACACTGACAGCCTCCCCAGCACCGGTGGC
CGGATCGAGTCCGGGACTGTCGCCGTTGCGGCCATCGTCTGCTGGAACCCTAATACGTCCTGCGTCCAAGCTGACGCAA
TCTCCACTGCCACTCGGAACGAGGATCATGCAACCTCAACGAGCAGTTCCAGCACCCGTTCCCGCCCCCGTTCCGCAGC
CATCCGGCACCCAACAAGGTGCCGGCTCCGGCTCCGGCTCCTCCGTGCAGCAAACTTCGCACAACAACTACGAAATACA
CTCGCAGCACGTCCTCAACAACCGAGCTGGCCAGGCCATAGCCGATCGGGACAGGAACAGTGCCAAAATGCTGGTCATC
CTGGCCAGCGGCGAACAACGACTGATAACCTTTACTTTACCGAGGGAGTCCTGCACCGTGCAGGATCTGCTCGAGCAAG
TCGGCGTGCCCTTCGACAATACCACCACCATCCAGTGCGTGGAGCACCGGGGTGCTAATGTGGACTTCGTGGTCACAGT
GGGATTCTCTGTGAACGAATCGGCGAGTGAGCTGATTTCCCGGGCTGAGGAGAGCCTGCAGATGAACCGCCAGCCGGAA
AGTAACCCCCAATCCGGCGGAGCTTCCAACAACTCCACGAGTGTCTCGCCATCCTTCGCCCAGGCGAATGCAGCCGCCG
AGCAGGCGAAACGCGAGGCAGCCAGTTCCTCTGCCGGCAACCAACCCAGCACCCCAGCAGCTGCCACGGCTGGAACCAA
TGCGTCCGGTCCCACGGCAAGCAGGAAGCTCATTGACGGATTTCTGGCCGTCTGCCAGCAGTGCGGCTTCACTGGAATG
GATCATGCCCGCTGTGATCGCTGCAAGCGCGTCTTCTCGGAGCCCCCGAAACGAAAATCCTACATCCTCAAGTCGAGTG
CCGCCTCCTCGCCAGCCTCCTCGACCTCCAGCGAGCCGGTCACGACGGTGTCAGCTGTGGTGGTGGAAAAGAAGAGGGA
AATGGTGGCGGCGGCCCGTTTCAACAAACAGTTGGCCGGAGTCACCTACGGCACGGGAGTTGGTGTGGGACCCCGTGGC
AGAGGGTCGCTAACCTTGCGCGGAGGGAGATCCCGGGGAGGCAGACGTGTGGCCGAAGTAGATCCCGTCGTGCTTCTGA
GCAGCGAGGATGAGGCCGATGCCGACGAAGGAAGGGCTGACTCTGGAAATGTGCCATCCAACAATTCCAAAATAAACTC
CAACGGCACTCTGCACCAAATGTCCACTTCTTTCGCCTGTGAACCAACTCTCCCCGAAATCGATGAGGAACCTCTGTAC
AAAGATTTTACTCGCGGCGATGTTCTTGATCTGTCCGACGTGCAGGAGGCGGAGAAGTTCTCGACGTCCTTGATCTGCT
GCTCCGTGCGTCTGGTGCCCTACCGCTTCGATGTGACCGAGCCGATCTACTTCACCGCCAAGGGCATCCGAATCTCCGG
CATTGTGCAGGACAAGGAGAACGACAAGGACGAGAAGTTCACGCTCAACATATACAAGCACGAGGTAATCAAGGTAATC
GCACACTTCGGAAATGTGGACAAGGCGCAGCCGCTGGTCACGCTCTACTTGTTGAAAACCTGCGCTCAGTACGTCAAGT
CCCAGCTGCATCTGCCCGACGATCCCCCGCATGAACCCACTCCCTTTAAGTCACACAGCTCGGTGCACACGCGGCGCTT
GATCCTGCTCTTCGACAGCATATCCCTTTCGGCCCGCGAGACCATCAAGTCCATGTTCAGCTGCCTGGACGAGATTTCA
GCCACGGACGCGGCCGAGATCCTCGAGCGAATAGCCGACTCGGATCGCAAGGCGCTGGACAAGAGCACGCAGCCCACCT
CGCGACAGCTGAGAGCCGACGAGCAGGTCAATCTGCTGATGTATCCACCGAAGGGAACCGGCAGCTTGTGCATTCGCAT
GGAGGACTATGTGTGCCTCACAAAGGAGTCGTACCTCAACGACATCATCATCGACTTCTACCTACTGTGGCTGCGCAAC
AATCTGATCCCAGAGGCCCAGCGCGAGAGGACGCACATCTTCAGCACCTTCTTCTACAAGAGATTGACGACGCTGACCC
GCCCGGCTGACATGAAGCAGACGGCGGCCCAGAAGCGCCACGCCAGGGTGCAGAAGTGGACGAAGCTGGTGGACATTTT
CGACAAGGACTTCATAATAGTGCCCATCAACGAGCAGTCCCACTGGTTCCTAGCCATCATATGCTTCCCCAACCTCAAG
GGCCCTGTTACCTACGATACCAACCAGCCCGTGGAACCGCAGCAGCTGAAGAGGCCGCGCGGGAAGAAGGTTTCCCTGC
AGATTGGAAACACGACCATAACCCCGCTCTCGAAGAGGGACGGAGGTGCGCTGCCGGCCTCCCTCACGGCCGATAATAT
TTGCAGGATAGCGGACGACGAGAGCGAAAGGGACGAGGCGGAGGGCGATGACAGCGACATGGCCTCGGACGACAGCGAG
AACTCGAATTCGGCCAAGGAACCGGCAGCCAGTGCTGCCAATACTCCCACCAGCACACCAACTGCGACTTCCCAGCCCG
CATCCAGCGGGCCAGCGAGGGCAGGAAAACAGGATGACGTGCCTGCTGTCAAGCAGCCACTCATCCTGATATTCGACTC
GCTGGCCGGTGCCTCCAGGAGCCGGGTGGTAGCCACTCTGCGAGATTATCTCACCTGCGAGTACCGCGTGAAGAAGCCG
GATGCGCAGGCGCACGTCTTCAACAAGGACAACATGCCGGGTCACTGCGTGAAGGTGCCGCAGCAAAACAACTTCACCG
ACTGCGGGCTGTACCTCCTGCAGTACGTGGAGCACTTCTTCAGTGACCCCATCCGAGACTACAGGCTGCCCATCAAGCA
GCTGACCAACTGGTTTGACTTCCTTACGGTGACGAAGAAGCGCGAGGACATTGCCAATCTCATCCAGCAGCTGATGGAC
GAGGGCGACAAGCAGCAACAGCAGCGACGCATCCTGCCCGTCATCGAGTTTCCCACTCTCAATGGGCAGCTGGTGGAGT
ATCCGGAGGATACCGAAAGTGCCGAGTTTGAGGAGGAGGAGGGCCATGACGACGAGGATCCGGGGAGTGAGCTGCACGA
CGAGAACAACGCCATTACTGAGATGGAGGTAGATCCCGTGAACGAGGAGCCGATGCCAGAGGCCAAAACAACCACAACG
ATGTCCGTGACCACGACGACATCGGGAAAGCGGTTCGTGCTTAAACGGCGTCTGCAGAACGGATCCTTGTCCAGTCCCA
GCAACGGCAATGGCAACGGGGACTCCAGCAACGGCGGAAACACCATCATTCCCCAGTTGGTGGCCACGGGAACGAACTC
CACGCCGGGCACCGCCACTCACCTAGGTCCCCGGGGTCCGAGCGGCAGTCTGAAGATCCGGAAGATCGAACCA
>CG10109-PA scaffold_13266:14701481-14715939:+
ATGTTGATCTCGTGCAAATGCTCGAATTTTGTTGCCTCCTGCACAAAATCGCAGCTGCGTGGTGAGGATGGAGCAGCTA
CCGGTAACCCGGACCGGAACCCGGTCGGCGGAGAGGTGCCCATCCCAGTCCTGCTGTCGCAGGTGTTCCAGCAGAGGTT
TCCCCGCGATTTCAAATTCTACAACCAGTTCATGGACTTTTTTAAGCGGGCCTCTGGACCCATTCAGGATCTCGCGGTG
GTCGCCATCAACCAGCGGGAACTGCTCTTCGGCCTCACCCTCGACGCCGCCGGCCACAGCTGGCAGCTCAGTCTGTGCA
TCAACTGCAACGCGGTCCTGTGCGCCAAGCGATTGACGGCAGAGACGGGCACGCCCACACACTACCTCATCAACTCCAC
GCTGCTGACCAACAGCGAGGAACTGGCCCAGCGCAAGTCCAAAGTGTCCTTCTCGGACACCTTTGAGATTCTGATCATG
GACGATAAGGAGAGCGACTCCGTCCCAGCGGGACCAACGAACGGAATAGCGGCCTCCGCCTCCAACCTGAGCATCGGCT
CGTTGTCGGGGAATCCCCTGGACGCCAAGTGGCAAAGGATTCTGAATGTGCAGGCCCAGCAGCAGGCGAGGGTGCAGGA
GGAGATCGCGGACACGAACGCGCGCATCGAACGGTATACCCGCAATCAGTTCCAGTTGCTGAACAGCTTCCGGGAGAAG
TCCGACCAGGACTGTGACATGCTGCTGCGCCGGATTCGACAGATGCCCGAGCAGGCCTCGGAGCTGCTGGATCACGGCA
TGCCGCCCGCACTGGAGGTGGCCGGAAATCAGCCGCAGAGTGCCACTGCCCGGCGCAGGAACACCATTAGCAGCAGACG
GGAGTTGTCTGGACCCACCACGCCCACCACCACCCTCAATCATCCTCCCAACTTCCTGACGCTCAACCAGAAGCCCATG
CAGCAGCAGCAGCAGCAACAGCAACAACCACAACAACCTCTGCCCAGTGCCTCGGTGACGAGGAGGCTGTCGCAATTCG
ATACGCCGCCCGCCACCCCCGAGTCCACGCCCATGAGCGTCGGCAACAGCCCCACTTTCCGCCAACAGCAGCAGACGGT
GGCCGGCGGTGCTCCCGCCCAGAAGTTGGTCACCCCGGGCTCGGTTATGAGTCCATCGGCTCATGATGCCGACGACGGC
GACGACTGTCAGTTCGATCTGGAGGATGTGGAATACGAGCCGACACCGACGGCCCAGCTACCCAGCTACCAGCGCAGCT
TTATCTACCAGCAGCAACAGTTCCAGCGGCTACCAGAGGAGGAGAACAGCATGAGCAACGATCTGGACGACATCGAAGC
CGCCGACGAGGCAGAAGATGCTCTCTTGGACAGCTCGATCTCGATTCCTGGGCGACCACGTCACACCCAGACCCAGTCG
CAGATGATGAACTTTGCCAGGAGTCTGCCCATCGAGATAGCCAACACCCCGCTCGCCGAGCGAGCTGCCGCGGCCAACA
ACAATAACTTTGTGTTGGGATGCGAGGAGGGTATGGACAACATCGATATAGCGGCCAGCATCCAGGCACTGACCAAGAG
TGTCCATGGCGAGGCGGTGTTTGGCGACCTGCCCCGACCACGTCTGCGATCTCAGATCGAGGGC
>CG10110-PA scaffold_13266:14716782-14721326:-
ATGTTTTCGATGTGCAAACAGACTCACCCCGCCACCGCGGTGGAGTTCTCGATCGCGTGCCGTTTCTTCAACAACCTGG
AAGAGAATCTGGTGGTGGCGGGCGCCAATGTGCTCAAGGTGTACCGCATTGCACCCAACGTGGAAGCCGGTCAGCGCCA
GAAGCTGAATCCCACCGAGATGAGGGTCGCTCCCAAGATGCGACTCGAGTGCCTGGCCACCTACACCCTCTACGGCAAC
GTGATGTCGCTGCAGTGTGTCTCCCTCGCCGGTGCCATGCGGGATGCCCTGCTGATTAGCTTCAAGGACGCCAAGTTGT
CGGTTCTGCAGCACGATCCGGATACCTATGCCCTCAAGACTCTCTCCCTTCACTACTTCGAAGAGGAGGACATACGTGG
TGGCTGGACAGGCAGATACTTCGTGCCCGTAGTCCGTGTAGATCCGGACTCGAGGTGTGCGGTTATGCTTGTCTATGGG
AAGCGTCTAGTAGTGCTCCCATTCCGCAAAGACAACACTCTGGATGAGATCGAGTTGGCCGACGTGAAGCCCATAAAGA
AGGCGCCAACTGCAATGGTCACTCGTACTCCCATTATGGCCTCGTATCTGATAGCACTGCGGGACCTGGACGAGAAGAT
CGACAACGTGCTGGACATTCAGTTTCTACATGGCTACTATGAGCCCACACTGCTCATCCTCTACGAACCGGTTCGCACA
TGTCCGGGCAGGATCAAAGTACGCTCCGACACCTGCGTCCTGGTTGCCATCTCGCTGAACATCCAGCAGCGAGTGCATC
CTATTATCTGGACTGTCAACAGTCTGCCCTTCGATTGCCAGCAGGTCTATCCCATACAAAAGCCCATTGGTGGCTGCTT
GGTAATGACCGTAAACGCAGTGATCTACCTCAACCAAAGTGTTCCTCCGTACGGCGTTAGTCTGAACAGCTCGGCGGAC
AACAGTACTAGCTTCCCGTTGAAGCCGCAGGACGGAGTCCGCATCAGCTTGGACTGCGCCAACTTTGCCTTCATCGACG
TGGACAAGCTGGTGATCTCACTGCGAACTGGTGATCTTTATGTGCTCACTCTTTGTGTAGATTCCATGCGGACTGTCAG
GAACTTCCACTTCCACAAGGCTGCCGCCAGTGTTCTGACCAGCTGCATATGCGTGTTGCACTCGGAGTACATCTTCTTG
GGCTCGCGTCTAGGAAATTCGTTGCTTCTGCACTTCACCGAGGAGGATCAGAGCACGGTAATTACGCTGGACGACGTGG
ATCAGCAGGCGGATCAGCAGCTGCAGCGCCAGCAGTCCGAGGACCAGACTCTGGATGAGATTCTTGATGTGGATCAGCT
TGAATTGGCTCCCACGCAAGCTAAGTCAAGGCGCATCGAGGACGAGGAACTAGAGGTGTATGGTTCTGGAGCTAAAGCC
TCTGTCCTCCAGCTGCGAAAGTTCGTGTTCGAGGTGTGCGACAGTCTCATCAACGTGGCGCCCATCAACTACATGTGCG
CCGGAGAGCGAGTGGAGTTCGAGGAGGATGGAACCACCTTGAGGCCGCATGCGGAGAATCTGAACGATTTGAAGATCGA
ACTTGTGGCAGCCACAGGTCACAGCAAAAACGGAGCCCTTTCCGTTTTCGTCAACTGCATTAATCCGCAAATCATCACC
AGCTTCGAGCTGGATGGCTGCCTGGATGTGTGGACGGTGTTCGATGATGCCACAAAGAAGACCTCTCGACACGATCAGC
ACGATTTCATGCTTCTTTCGCAGCGCAACTCAACATTAGTTCTGCAAACTGGCCAGGAGATAAACGAGATCGAAAACAC
GGGCTTCACAGTCAATCAGCCGACGATATTTGTGGGGAATCTGGGCCAGCAGAGGTTCATTGTCCAGGTCACTACTCGA
CATGTGAGACTTCTGCAGGGCACTCGCCTCATTCAGAATGTGCCCATTGATGTGGGCTCGCCTGTGGTCCAGGTGTCCA
TAGCTGATCCGTACGTGTGCCTGCGGGTGCTGAACGGACAGGTAATCACGCTGGCGCTGCGAGAGACGCGTGGAACACC
CCGACTGGCCATCAACAAGCACACGATTAGTAGTTCGCCCGCCGTGGTAGCCATTTCCGCCTACAAGGATCTCTCTGGA
CTGTTTACGGTGAAGGCGGACGACGTCAATCTGACGGGCAGTTCGAGCAGTGCCTTCGGCCACAGCTTCGGTGGCTACA
TGAAGGCGGAGCCCCATATGAAAGTGGAGGACGAAGAGGACCTGCTCTACGGCGATGCAGGCAATGCCTTCAAAATGAA
CAGCATGGCTGACTTGGCCAAGCAATCCAAGCAGAAGAATTCCGACTGGTGGCGACGTCTGCTGGTGCAGGCGAAGCCC
AGCTACTGGCTGGTGGTTGCCCGTCAGAGCGGCACCCTTGAGATCTACTCCATGCCGGATATGAAGCTGGTGTACTTGG
TGAACGATGTGGGCAACGGAGCCATGGTTCTGACGGACGCCATGGAATTCGTTCCCATTTCTCTGACCACGCAGGAGAA
CTCCAAGGCTGGCATCGTGCAGGCTTGTATGCCGCAGCATGCGAACTCGCCACTGCCCCTGGAACTGACTGTCCTCGGC
TTGGGCCTGAATGGGGAGAGACCTTTGCTGCTAGTGCGTACCCGAGTGGAGCTGCTCATCTACCAAGTGTTCAGATACC
CGAAGGGTCATCTGAAGATTCGCTTCCGCAAGCTGGAGCAGCTGAATCTCATGGACCACCAGCCCTCCCACATCGAGTT
GGACGAAAACGACGAGCGGGAGGAAATGGAATCATACCAAATGCAACCGAAATACGTCCAGAAGCTCCGGCCGTTCGCC
AACGTGGGTGGGCTGTCCGGCATTATGGTGTGCGGCGTGAATCCCTGCTTTGTGTTCCTTACCTCCCGCGGAGAGCTTC
GAATTCATCGACTTCTGGGCAATGGCGATGTCCGCAGCTTCGCCGCCTTCAACAACGTGAACATCCCGAACGGATTCCT
GTACTTCGACACAACCTTCGAGCTGAAGATCTCGGTGCTGCCCAGTTATCTCAGCTATGATTCCACCTGGCCCATACGG
AAGGTTCCTCTGCGATGCACGCCCAGGCAACTGGTCTACCACCGAGAGAATCGGGTGTACTGCCTGATCACCCAAAATG
AGGAGCCGATGACCAAGTTCTATCGTTTCAACGGCGAGGACAAAGAGCTGTCGGAGGAGAGCCGGGGCGAGCGCTTCAT
CTACCCAATAGGATCGCAGTTCGAAATGGTTCTGATCTCACCGGAGACCTGGGAGATCGTGCCAGATGCCTCTATCCGA
TTTGAGCCGTGGGAGCACGTGACGGCCTTTAAGATCGTTAAACTGTCATACGAGGGCACCCGATCGGGTCTCAAGGAGT
ACCTGTGCATCGGGACGAACTTCAACTACAGCGAGGACATCACCAGCAGGGGCAACATTCACATATACGACATCATTGA
GGTGGTTCCTGAACCGGGAAAGCCGATGACCAAGTTCAAGCTCAAGGAAGTCTTCAAGAAGGAGCAAAAGGGTCCTGTC
TCAGCCATTTCCGATGTGCTTGGCTTTCTGGTCACTGGACTGGGTCAGAAGATCTACATCTGGCAGCTGCGGGACGGAG
ATCTCATCGGAGTAGCCTTCATCGACACGAACATCTATGTCCATCAGATCATCACGGTGAAGTCTCTGATCTTCATAGC
GGATGTCTACAAGTCCATATCCTTGCTGCGCTTCCAGGAGGAGTACCGCACCCTGTCCCTGGCTTCGCGGGACTTCAAT
CCCCTGGAGGTCTACGGCATCGAGTTCATGGTGGACAACTCCAATCTGGGCTTCCTGGTGACCGACGCCGAGCGGAATC
TGATTGTCTACATGTACCAGCCGGAGGCCAGGGAGTCGCTGGGCGGACAGAAGCTCCTTCGCAAGGCGGACTACCACTT
GGGCCAGGTGGTGAACACCATGTTCCGGGTGCAGTGCCACCAGAAGGGTCTGCACCAGCGCCAGCCCTTCCTCTACGAG
AACAAGCACTTTGTGGTGTACGGCACTCTGGACGGAGCACTGGGCTATTGCCTGCCGCTGCCCGAGAAGCTCTACAGAC
GGTTCCTTATGTTGCAGAACGTCCTCCTGTCGTACCAGGAGCACCTGTGCGGCCTCAACCCGAAGGAGTATCGCACCAT
CAAGGCGGTTAAGAAACAAGGAATCAATCCCTCGCGCTGCATCATCGACGGCGACTTGATTTGGTCCTACCGGCTGCTG
GCCAACTCGGAACGCAACGAGGTGGCCAAGAAGATTGGCACGCGGACGGAGGAGATCCTGTCCGATCTGCTGGAGATCG
AGCGACTGGCGAGCGTCTTT
>CG10110-PB scaffold_13266:14716782-14721326:-
ATGTTTTCGATGTGCAAACAGACTCACCCCGCCACCGCGGTGGAGTTCTCGATCGCGTGCCGTTTCTTCAACAACCTGG
AAGAGAATCTGGTGGTGGCGGGCGCCAATGTGCTCAAGGTGTACCGCATTGCACCCAACGTGGAAGCCGGTCAGCGCCA
GAAGCTGAATCCCACCGAGATGAGGGTCGCTCCCAAGATGCGACTCGAGTGCCTGGCCACCTACACCCTCTACGGCAAC
GTGATGTCGCTGCAGTGTGTCTCCCTCGCCGGTGCCATGCGGGATGCCCTGCTGATTAGCTTCAAGGACGCCAAGTTGT
CGGTTCTGCAGCACGATCCGGATACCTATGCCCTCAAGACTCTCTCCCTTCACTACTTCGAAGAGGAGGACATACGTGG
TGGCTGGACAGGCAGATACTTCGTGCCCGTAGTCCGTGTAGATCCGGACTCGAGGTGTGCGGTTATGCTTGTCTATGGG
AAGCGTCTAGTAGTGCTCCCATTCCGCAAAGACAACACTCTGGATGAGATCGAGTTGGCCGACGTGAAGCCCATAAAGA
AGGCGCCAACTGCAATGGTCACTCGTACTCCCATTATGGCCTCGTATCTGATAGCACTGCGGGACCTGGACGAGAAGAT
CGACAACGTGCTGGACATTCAGTTTCTACATGGCTACTATGAGCCCACACTGCTCATCCTCTACGAACCGGTTCGCACA
TGTCCGGGCAGGATCAAAGTCTATCCCATACAAAAGCCCATTGGTGGCTGCTTGGTAATGACCGTAAACGCAGTGATCT
ACCTCAACCAAAGTGTTCCTCCGTACGGCGTTAGTCTGAACAGCTCGGCGGACAACAGTACTAGCTTCCCGTTGAAGCC
GCAGGACGGAGTCCGCATCAGCTTGGACTGCGCCAACTTTGCCTTCATCGACGTGGACAAGCTGGTGATCTCACTGCGA
ACTGGTGATCTTTATGTGCTCACTCTTTGTGTAGATTCCATGCGGACTGTCAGGAACTTCCACTTCCACAAGGCTGCCG
CCAGTGTTCTGACCAGCTGCATATGCGTGTTGCACTCGGAGTACATCTTCTTGGGCTCGCGTCTAGGAAATTCGTTGCT
TCTGCACTTCACCGAGGAGGATCAGAGCACGGTAATTACGCTGGACGACGTGGATCAGCAGGCGGATCAGCAGCTGCAG
CGCCAGCAGTCCGAGGACCAGACTCTGGATGAGATTCTTGATGTGGATCAGCTTGAATTGGCTCCCACGCAAGCTAAGT
CAAGGCGCATCGAGGACGAGGAACTAGAGGTGTATGGTTCTGGAGCTAAAGCCTCTGTCCTCCAGCTGCGAAAGTTCGT
GTTCGAGGTGTGCGACAGTCTCATCAACGTGGCGCCCATCAACTACATGTGCGCCGGAGAGCGAGTGGAGTTCGAGGAG
GATGGAACCACCTTGAGGCCGCATGCGGAGAATCTGAACGATTTGAAGATCGAACTTGTGGCAGCCACAGGTCACAGCA
AAAACGGAGCCCTTTCCGTTTTCGTCAACTGCATTAATCCGCAAATCATCACCAGCTTCGAGCTGGATGGCTGCCTGGA
TGTGTGGACGGTGTTCGATGATGCCACAAAGAAGACCTCTCGACACGATCAGCACGATTTCATGCTTCTTTCGCAGCGC
AACTCAACATTAGTTCTGCAAACTGGCCAGGAGATAAACGAGATCGAAAACACGGGCTTCACAGTCAATCAGCCGACGA
TATTTGTGGGGAATCTGGGCCAGCAGAGGTTCATTGTCCAGGTCACTACTCGACATGTGAGACTTCTGCAGGGCACTCG
CCTCATTCAGAATGTGCCCATTGATGTGGGCTCGCCTGTGGTCCAGGTGTCCATAGCTGATCCGTACGTGTGCCTGCGG
GTGCTGAACGGACAGGTAATCACGCTGGCGCTGCGAGAGACGCGTGGAACACCCCGACTGGCCATCAACAAGCACACGA
TTAGTAGTTCGCCCGCCGTGGTAGCCATTTCCGCCTACAAGGATCTCTCTGGACTGTTTACGGTGAAGGCGGACGACGT
CAATCTGACGGGCAGTTCGAGCAGTGCCTTCGGCCACAGCTTCGGTGGCTACATGAAGGCGGAGCCCCATATGAAAGTG
GAGGACGAAGAGGACCTGCTCTACGGCGATGCAGGCAATGCCTTCAAAATGAACAGCATGGCTGACTTGGCCAAGCAAT
CCAAGCAGAAGAATTCCGACTGGTGGCGACGTCTGCTGGTGCAGGCGAAGCCCAGCTACTGGCTGGTGGTTGCCCGTCA
GAGCGGCACCCTTGAGATCTACTCCATGCCGGATATGAAGCTGGTGTACTTGGTGAACGATGTGGGCAACGGAGCCATG
GTTCTGACGGACGCCATGGAATTCGTTCCCATTTCTCTGACCACGCAGGAGAACTCCAAGGCTGGCATCGTGCAGGCTT
GTATGCCGCAGCATGCGAACTCGCCACTGCCCCTGGAACTGACTGTCCTCGGCTTGGGCCTGAATGGGGAGAGACCTTT
GCTGCTAGTGCGTACCCGAGTGGAGCTGCTCATCTACCAAGTGTTCAGATACCCGAAGGGTCATCTGAAGATTCGCTTC
CGCAAGCTGGAGCAGCTGAATCTCATGGACCACCAGCCCTCCCACATCGAGTTGGACGAAAACGACGAGCGGGAGGAAA
TGGAATCATACCAAATGCAACCGAAATACGTCCAGAAGCTCCGGCCGTTCGCCAACGTGGGTGGGCTGTCCGGCATTAT
GGTGTGCGGCGTGAATCCCTGCTTTGTGTTCCTTACCTCCCGCGGAGAGCTTCGAATTCATCGACTTCTGGGCAATGGC
GATGTCCGCAGCTTCGCCGCCTTCAACAACGTGAACATCCCGAACGGATTCCTGTACTTCGACACAACCTTCGAGCTGA
AGATCTCGGTGCTGCCCAGTTATCTCAGCTATGATTCCACCTGGCCCATACGGAAGGTTCCTCTGCGATGCACGCCCAG
GCAACTGGTCTACCACCGAGAGAATCGGGTGTACTGCCTGATCACCCAAAATGAGGAGCCGATGACCAAGTTCTATCGT
TTCAACGGCGAGGACAAAGAGCTGTCGGAGGAGAGCCGGGGCGAGCGCTTCATCTACCCAATAGGATCGCAGTTCGAAA
TGGTTCTGATCTCACCGGAGACCTGGGAGATCGTGCCAGATGCCTCTATCCGATTTGAGCCGTGGGAGCACGTGACGGC
CTTTAAGATCGTTAAACTGTCATACGAGGGCACCCGATCGGGTCTCAAGGAGTACCTGTGCATCGGGACGAACTTCAAC
TACAGCGAGGACATCACCAGCAGGGGCAACATTCACATATACGACATCATTGAGGTGGTTCCTGAACCGGGAAAGCCGA
TGACCAAGTTCAAGCTCAAGGAAGTCTTCAAGAAGGAGCAAAAGGGTCCTGTCTCAGCCATTTCCGATGTGCTTGGCTT
TCTGGTCACTGGACTGGGTCAGAAGATCTACATCTGGCAGCTGCGGGACGGAGATCTCATCGGAGTAGCCTTCATCGAC
ACGAACATCTATGTCCATCAGATCATCACGGTGAAGTCTCTGATCTTCATAGCGGATGTCTACAAGTCCATATCCTTGC
TGCGCTTCCAGGAGGAGTACCGCACCCTGTCCCTGGCTTCGCGGGACTTCAATCCCCTGGAGGTCTACGGCATCGAGTT
CATGGTGGACAACTCCAATCTGGGCTTCCTGGTGACCGACGCCGAGCGGAATCTGATTGTCTACATGTACCAGCCGGAG
GCCAGGGAGTCGCTGGGCGGACAGAAGCTCCTTCGCAAGGCGGACTACCACTTGGGCCAGGTGGTGAACACCATGTTCC
GGGTGCAGTGCCACCAGAAGGGTCTGCACCAGCGCCAGCCCTTCCTCTACGAGAACAAGCACTTTGTGGTGTACGGCAC
TCTGGACGGAGCACTGGGCTATTGCCTGCCGCTGCCCGAGAAGCTCTACAGACGGTTCCTTATGTTGCAGAACGTCCTC
CTGTCGTACCAGGAGCACCTGTGCGGCCTCAACCCGAAGGAGTATCGCACCATCAAGGCGGTTAAGAAACAAGGAATCA
ATCCCTCGCGCTGCATCATCGACGGCGACTTGATTTGGTCCTACCGGCTGCTGGCCAACTCGGAACGCAACGAGGTGGC
CAAGAAGATTGGCACGCGGACGGAGGAGATCCTGTCCGATCTGCTGGAGATCGAGCGACTGGCGAGCGTCTTT
>CG10112-PA scaffold_13266:14730173-14732517:-
ATGTTCAAATACGTGTTGATCGCCAGCCTGCTGGTCACAATTGCCTTCGCAGCTCCCCGTGAAGAAACCGAACAGGAAA
GACTAGACCGGGAGGAACTGGAGCGCTACCAGAATGAAAATGCCCAGTACGCTTTCAACTCCAAGGTGGATGACCAGAT
CAACGATGGACAGATCATCCGGGAAGAGGAGCGTGAGGGTGGCACTGTGCGCGGTAAATACAGCTACTTCGATGGCTTT
GTGAAGCGCACCGTGGAGTACATCGCCGACAAGGACGGCTACAGGGTGCTCAAGGACACGATGGAGGATGTTGGCAATG
GCCCCCAGTTCAATCCCGAGGGCCAGGCCGATGTTGAGGGATCCCTCATCGGCAAGTACTCCATCAAGCTGGACAAGGA
TGATGACGAGAAGCACTACAAGGATATACACGCC
>CG10113-PA scaffold_13340:3031908-3034210:+
ATGGCCAACCAGTTGACAGCACCCGAAGGTCCAACAATCGGAGTAAAGCCGCACGTGCAGCCCTGGGAGGTGATCGCCT
GGACACCGGCCCAGTTAACCAGGATGTATGCCGACTGGTCCATATACTTGTCCCGTCACCAGAGGCTGCGGCACGGGCT
CCATTGCGTGAACAGTGCCCTGAATTTTGATCCAGTCAACACGAAGGCGTTGATGCGCCGGAGTCAGATCCAGAGGAAA
ATGGGCCGAGCTTCGGAAGCATTGAAGGACTGCTCTTGGGCAGAAGCTTTGCTTAAGGAACAAGAGCCACCGGTCAGCA
AATCGCACGTCAGTTTGGAGGTCTGCGATGCCCTCTACGAGTCAAATCGATTGGAGGATACCAAGATAAAACTGCACGA
CCATCTACGGCTCTGCGGTTACGCCCAAGGAGTGCCTTTAGTAAATCGTCTTAATGTGGTGGATGAAAACTTTCACGAT
ACCCTTTCTGAAGATACTACTCTGGCAGTTCAGCGTTTAATTAATCGCATGTTGATCAGCTTGGCAAAGGAGCCCAAGG
AAATAAAGGGGGATTGCGATGTAGTTAGCATAATAGAAAAAGAGGAAATCATTTTGTCGCCCCTGGAAATCGCTCGACG
AAAGCGACATTATAAAATATATAATCAGACTTACTTAAATAAATGCTGGAAGGACAAAATGTTGCACACTCGATGTCCC
ATGTATGCCCAGCATCAGCAAAAATATCCAAACGAAGCTTTTTGGACGAAGCAAAGAGAAGAAAATCTATACCGCATTC
AGTACCAAACAAGAAGAAATATGTTCAAGATTTTGAGAAGTATAAGGCAGTTAATACGGGTTGGCGACTTACGGAAACT
ATCAGATTTTATCGAAGAGGTTATGGGTGACTATACCACAATAAAGACGCATCGAGTCATGCCGTGGAAATTTGAATTC
ATTAATGAGGTCTATAACTACCTAGGTTTAGCCCGCCTTAATGAGTTCAAAATTCCCACCAACATGTCGATCTTGCAAG
GCAAACAACGTCTCCTAACCTTATTTAGATTGCCGGTCGAAAAGAATATAGAGCTTCAAATTAAAAAGACCAATCGGCC
GGAATCTGTGTATCAAGCCAGTTCCGATACAACTGATCCCAAGACGGAGAAATTCAAAAAGAAAGTGGCACGGTATGAG
AAACGAATGCTGTTTGCCGAATACCACATTGAACGCGCATACCTTTTGCACGAATTGGCTCAGTGTCATTTGGACAATA
ATTCTTTTGACGCAGCCTGTTCTTTAGCTCGCAAGGCTCTTGAAGAGGCGACCAGATGCAGAAGTGTTGTATGGAGCTT
CCTCAGTCTAATGGTTATTTGCAAGGCTCACGCCATTCTGGGGAAGATTGAACGCGAAAAGGATCTCCTTTCCGATGCC
TTTAAGCTGGCAAAGCGGATGAAAAACATGGAGCTCTGCCTCTTCATTGACATTTGCATAAAAGTCAATGCAGAGGAGA
TGGAACTGAAAAGACTGGTATCCACGGACATAATTAATAGGAGGCATAGGTAC
>CG10116-PA scaffold_13337:21992369-21993240:+
GTTCAAGGCGCTACGGAGTTCCTGCTCCACAACCGACGCATCCGCGACAGCCCCCAGCAGGTGGATCCGGAGGTCGAGT
CGCTGCTGCGCAGCTCTTTCTACGCCGCGGATCCCACAGTGGTTTCGCTTCCCCGCTGGCAGGGCAACAGCTCATCGCC
GGAGCTTCTGGCTGTGGTGGCCGCCCAGCTAGACCAGCAGGCTAGCAACGTGATCAGCGTCGACTTGGCGGAGGCCAGC
GGCGAGGCGGAGGTGTTGGAGAAAGTGTCCAAGCTGGTAATCCTGCTGCACAAGAACTTTGACGTCCCACTGGAGGACA
TCCTCCTTGTGGGCTTTGCGGAGGGCGCCCACCTGGCAGGGGGAGCGGCTGCCAAGGTGCACGCGGACTTGGGCCGCAA
GCCATTGCACCTCACCGCCCTCGATCCCACCTCGGGAGCATCGCTTCAGCACGCTCTGTCTTCTTCGGATGCCGAGTTC
GTGGAGGTGGTGCACACCAATTCCGGAGGGGCAGGCACCTGGGAGACGTTGGGCCACGTGGACTACTACCCCAACGGAG
GAACGACCCAACCTGGCTGCTCCGATGCCGCTTGCTCGCACGAGCGCGCCTTCGAGCTGCTGGCGGAGATGTGGTCGCC
CGCGAACGATTTCGTCAGTGCCGTGTGCGGCTCTGTGGAGACGATGAGCGCCCAGAACTGCAGGTGGTCCAGCCTCAAA
ATGGGTCAGAGGGGAGGGGACCGGCCCAGCCCTGGCGTCTACTTCTTGGAGACTCGGCAGTCCTCGCCCTTTGCCCGGG
GAGCCTACCACATCAGCTTTTTG
>CG10117-PA scaffold_13266:10820562-10872655:+
ATGCAGGCCAAGAAGCGGTACATCCTGGTCTTCGTGTCCTGCGCCTTTCTGGCCTACGCCTACTTCGGCGGCTACCGGC
TGAAAGTCTCGCCCCTGCGTCCCCGTCGCGCCCAGCACGAATCGGCCAAGGATGGCGGCGTCCAACCGTACGCCCAGCT
GCCCGGCTTCCTGGGTCGTCAGGAGGCGCTGGAGATGCAGCAACTGCATCGCAGCCAGGCCAATCGCACTGAGATTCCG
GAGAAACCGAAGGCCATCAAGAGTTCCGAGTGCCGTATGGAGACCTGCTTCGATTTCACCCGCTGCTATGATCGCTTCC
TGGTCTATGTGTATCCCCCGGAGCCGTTGAACTCCCTGGGCGCTGCCCCGCCCTCGTCCGCCAATTACCAAAAGATACT
CACTGCCATCCAGGAGTCGCGCTACCACACCAACGATCCCTCGGCTGCCTGCCTCTTCGTCCTGGGCATCGACACTCTG
GATAGGGACTCCCTCTCCGAGGACTATGTGCGGAATGTGCCGTCGAGGCTAGCGAGATTGCCGCACTGGAACAACGGAC
GCAATCATATCATCTTTAATCTGTACTCGGGCACCTGGCCGGATTATGCGGAGAACTCGCTGGGCTTCGATGCCGGCGA
GGCGATCCTGGCCAAGGCCAGTATGAGTGTCCTGCAGGTGCGCCATGGATTCGATGTTAGCATACCGCTCTTCCACAAA
CAGTTCCCCCTGCGAGCCGGAGCAACCGGATCGGTGCAGTCGAACAATTTTCCCGCCAACAAGAAGTATCTGCTGGCCT
TCAAGGGCAAGCGTTACGTGCACGGCATTGGCTCGGAGACGAGAAACTCGCTCTTCCATTTGCACAATGGACGGGACAT
GGTCCTGGTCACCACCTGTCGCCATGGGAAGAGTTGGCGGGAGCTGCAGGATAATCGCTGCGACGAGGACAACCGCGAA
TACGACAGGTACGACTACGAGACTTTACTGCAAAATTCCACTTTCTGTTTGGTGCCGCGTGGACGTCGTTTGGGTTCCT
TTAGATTCCTCGAAGCCCTGCAGGCTGGCTGCATACCTGTGCTATTGTCCAACGCCTGGGTGTTGCCGTTTGAATCGAA
AATCGATTGGAAGCAGGCCGCCATTTGGGCCGATGAGCGCCTCCTGCTGCAGGTACCAGATACTGTGCGCTCGATATCG
GTGGAAAGAATCTTCGCTCTACGCCAGCAGACTCAGGTCCTGTGGGAACGCTATTTTGGCTCCATTGAGAAAATCGTCT
TCACAACATTCGAGATCATACGCGAACGACTGCCGGATTATCCGGTGAGGAGCAGCCTGGTGTGGAACAGCTCGCCGGG
TGCCCTGCTCACGTTGCCCACCTTTGCCGATAGTTCAAGATACATGCCATTTCTGCTGAACTCGATGGGTGCTGAACCG
CGACACAACTACACGGCGGTTATTTACGTCCAAATTGGCGCCGCCCTCGGGCCAAATGCAGCGCTCTATAAACTAGTCA
AGACCATCACCCGGAGCCAGTTTGTGGATCGGATTCTTGTGCTATGGGCAGCGGATCGGCCACTGCCACTGAAGAAACG
CTGGCCACCCACCAGTCACATACCTCTGCACATCATTTCATTGGGCGGAAGCACAAGAAATCAGGGAACGGGAGCGGGA
GCTGGACCCACAAGCCAGACGACTGAAGGACGACCGAGCATATCACAACGTTTCCTGCCCTACGATGAGATTCAAACCG
ATGCTGTGCTCTCCCTGGACGAAGATGCCATTCTTAACACGGATGAGCTGGACTTTGCTTACACAGTGTGGAGGGATTT
TCCGGAGCGCATTGTTGGCTATCCGGCAAGAGCACATTTTTGGGATGATTCCAAGAATGCCTGGGGCTATACGTCCAAG
TGGACGAATTACTATTCTATTGTGCTAACGGGAGCGGCCTTCTACCACCGCTACTACAACTACTTGTACACAAACTGGC
TGTCGTTGTTGCTCCTTAAGACTGTACAGCAGTCCTCCAACTGCGAGGATATCCTAATGAACCTGCTGGTCTCGCATGT
GACCAGGAAGCCGCCGATCAAAGTGACGCAGCGGAAGGGCTACAAGGATCGGGAAACAGCCCGTTCGCCGTGGAATGAT
CCTGATCATTTTATTCAGCGTCAGAGCTGCCTGAACACCTTTGCGGCTATTTTTGGCTATATGCCGCTGATACGTTCCA
ATTTGCGCATGGATCCTATGCTATATCGTGATCCAGTTTCCAATTTGCGCAAAAAATACCGCCAGATCGAGCTGGTCGG
CAGC
>CG10118-PA scaffold_13337:20202624-20206636:+
ATGATGGCCGTTGCAGCTGCCCAAAAGAACCGCGAGATGTTCGCCATCAAGAAATCCTACAGTATTGAGAATGGTTATC
CATCTCGCCGCCGCAGCCTGGTGGATGATGCCCGGTTCGAGACCCTGGTGGTCAAGCAGACCAAACAAAGTGTCCTCGA
GGAGGCCCGCAACAAGGCAAATGATTATGGCCTCACCGAGGACGAGATTCTCCTGGCCAATGCCGCTTCCGAGTCCCCG
GAGGCCGAGGCCGCCATGCAGAGCGCCGCTCTGGTTGTCCGCCTCAAGGAGGGCATCTCCTCGCTGGGCCGCATCCTCA
AGGCCATCGAGACCTTCCACGGCACCGTCCAGCATGTGGAGTCCCGCCAGTCGCGTGTCCAGGGCGTCGACCACGATGT
CCTCATCAAGCTGGACATGACCCGTGGCAACCTGCTGCAGCTCATCCGCTCTCTGCGCCAGTCGGGCTCCTTCAGCAGC
ATGAATCTGCTGGCTGAGAACAATATCAGCGTGAAGGCTCCGTGGTTCCCCAAGCACGCCTCCGAGCTGGACAACTGCA
ACCACCTGATGACCAAGTACGAGCCCGATTTGGACATGAACCATCCCGGATTCGCCGACAAGGTTTACCGCCAGCGCCG
CAAGGAGATCGCCGAGATTGCCTTCGCCTACAAGTACGGAGATCCGATCCCCTACATCAGCTACACCGATGTGGAGGTC
AAGACCTGGCGCTCGGTCTTCAAGACCGTCCAGGATCTGGCCCCCAAGCACGCCTGTGCCGAGTACCGTGCCGCCTTCC
AGAAGTTGCAGGACGAGCAGATCTTTGTTGAAACCCGCCTGCCCCAGTTGCAGGAGATGTCGGACTTCCTGCGCAAGAA
CACCGGATTCTCCCTTCGCCCGGCCGCCGGTCTGCTGACCGCCCGCGACTTCCTCGCCTCCCTGGCCTTCCGCATCTTC
CAGAGCACTCAGTACGTCCGCCACGTCAACTCGCCGTACCACACCCCCGAGCCNNACTCCTTTCACGAGCTGCTCGGTC
ACATGCCCCTGCTGGCCGATTCCAGCTTCGCCCAGTTCTCTCATGAGATTGGTCTGGCCTCGCTGGGTGCCTCCGACGA
AGAAATCGAGAAGCTGTCCACGGTCTACTGGTTCACTGTTGAGTTCGGTCTCTGCAAGGAACACGGTCAGATCAAGGCC
TACGGCGCCGGACTCCTGAGCTCCTACGGCGAGCTGCTCCACGCCATCAGCGACAAGTGCGAGCACCGCGCCTTCGAGC
CCGCCTCCACGGCCGTCCAGCCGTACCAGGACCAGGAGTACCAGCCCATCTACTACGTGGCCGAGAGCTTCGAGGACGC
CAAGGACAAGTTCCGTCGCTGGGTCAGCACCATGTCCCGTCCCTTCGAGGTGCGCTTCAACCCGCACACCGAGCGCGTC
GAGGTCCTCGACTCCGTGGACAAGCTGGAGACCCTGGTCCACCAGATGAACACCGAGATCTTGCACCTGACCAACGCTA
TCCAAAAGCTGCGCCGCCCGTTC
>CG10118-PB scaffold_13337:20202624-20206636:+
ATGATGGCCGTTGCAGCTGCCCAAAAGAACCGCGAGATGTTCGCCATCAAGAAATCCTACAGTATTGAGAATGGTTATC
CATCTCGCCGCCGCAGCCTGGTGGATGATGCCCGGTTCGAGACCCTGGTGGTCAAGCAGACCAAACAAAGTGTCCTCGA
GGAGGCCCGCAACAAGGCAAATGACGCTTCTCTGGAGGAATGCGTTCTGCAGGCTCAGGAGCACATTCCGGCCGAGCAG
AATGTGGAGCTCCAGGACGAGCAGCCCAATCTGGAGAACCTGCCCATGGAGAACGACTATGTTGCAGTTGAGGAGGATG
TGGAAATTGAGACCGCCCAGCCTGAGCAGTCGCAGGCCCAAGAGCAGGAGCCCGAGGGTGAACCACAACAGCCGACCAA
GAACGATTATGGCCTCACCGAGGACGAGATTCTCCTGGCCAATGCCGCTTCCGAGTCCCCGGAGGCCGAGGCCGCCATG
CAGAGCGCCGCTCTGGTTGTCCGCCTCAAGGAGGGCATCTCCTCGCTGGGCCGCATCCTCAAGGCCATCGAGACCTTCC
ACGGCACCGTCCAGCATGTGGAGTCCCGCCAGTCGCGTGTCCAGGGCGTCGACCACGATGTCCTCATCAAGCTGGACAT
GACCCGTGGCAACCTGCTGCAGCTCATCCGCTCTCTGCGCCAGTCGGGCTCCTTCAGCAGCATGAATCTGCTGGCTGAG
AACAATATCAGCGTGAAGGCTCCGTGGTTCCCCAAGCACGCCTCCGAGCTGGACAACTGCAACCACCTGATGACCAAGT
ACGAGCCCGATTTGGACATGAACCATCCCGGATTCGCCGACAAGGTTTACCGCCAGCGCCGCAAGGAGATCGCCGAGAT
TGCCTTCGCCTACAAGTACGGAGATCCGATCCCCTACATCAGCTACACCGATGTGGAGGTCAAGACCTGGCGCTCGGTC
TTCAAGACCGTCCAGGATCTGGCCCCCAAGCACGCCTGTGCCGAGTACCGTGCCGCCTTCCAGAAGTTGCAGGACGAGC
AGATCTTTGTTGAAACCCGCCTGCCCCAGTTGCAGGAGATGTCGGACTTCCTGCGCAAGAACACCGGATTCTCCCTTCG
CCCGGCCGCCGGTCTGCTGACCGCCCGCGACTTCCTCGCCTCCCTGGCCTTCCGCATCTTCCAGAGCACTCAGTACGTC
CGCCACGTCAACTCGCCGTACCACACCCCCGAGCCNNACTCCTTTCACGAGCTGCTCGGTCACATGCCCCTGCTGGCCG
ATTCCAGCTTCGCCCAGTTCTCTCATGAGATTGGTCTGGCCTCGCTGGGTGCCTCCGACGAAGAAATCGAGAAGCTGTC
CACGGTCTACTGGTTCACTGTTGAGTTCGGTCTCTGCAAGGAACACGGTCAGATCAAGGCCTACGGCGCCGGACTCCTG
AGCTCCTACGGCGAGCTGCTCCACGCCATCAGCGACAAGTGCGAGCACCGCGCCTTCGAGCCCGCCTCCACGGCCGTCC
AGCCGTACCAGGACCAGGAGTACCAGCCCATCTACTACGTGGCCGAGAGCTTCGAGGACGCCAAGGACAAGTTCCGTCG
CTGGGTCAGCACCATGTCCCGTCCCTTCGAGGTGCGCTTCAACCCGCACACCGAGCGCGTCGAGGTCCTCGACTCCGTG
GACAAGCTGGAGACCCTGGTCCACCAGATGAACACCGAGATCTTGCACCTGACCAACGCTATCCAAAAGCTGCGCCGCC
CGTTC
>CG10119-PA scaffold_13266:10859925-10863901:-
ATGTCAGCTCGCCGCGTCACATTGAACACACGCGTATCGCGCGCCTCCACCTCCACGCCGGTGGGTGGAGCGTCCACCT
CGTCGCGGGTGGGTGCCACCAGCCCCACCTCGCCCACGCGCACCAGCCGCCTGCAGGAGAAGGAGGAACTGCAGCACCT
GAACGATCGCCTGGCCTGCTACATCGATCGCATGCGCAACCTGGAGAACGAGAACAGCCGTCTCACCCAGGAGCTGCAC
TTGGCCCAGGATACGGTCAACCGCGAGACCTCCAACCTGAAGGCCGTCTACGAGAAGGAGCTGGCCGCCGCCCGCAAGC
TCCTGGACGAAACGGCCAAGGAGAAGGCCAAGCTGGAGATCGATAGCAAGCGCTGGTGGGAGGAGAACGACGACTTGAA
GCAGAGACTCGACAAGAAGACCAAGGAGGCGACCGTGTCGGAGAACAATGCCCGCCTCTATGAATCTCGCTACAATGAG
GTCAACAACAAATACAACCAGGCCCTGCTGGACCGCAAGAAGTTCGAGGATCAGGCCAAGGAACTGGCTCTGGAGAACG
AGCGGCTGCGTCGCCAGCTGGACGATCTCCGCAAGCAGCTGGAGGCCGAGACCCTGGCCCGTGTCGATCTGGAGAACCA
GAACCAGAGCCTGCGCGAGGAGCTGGCCTTCAAGGATCAGGTGCACACCCAGGAGCTCACCGAGACCCGGTCGCGTCGT
CAGATCGAGATCAGCGAGATCGACGGCCGCCTGGCTCGCCAGTACGAGGCCAAGCTGCAGCAATCCCTCCAGGAGCTGC
GCGACCAGTACGAGGCCCAGATGCGCGCCAATCGCGAGGAGATCGAGTTGCTCTACGACAACGAGATCCAGAACCTAAA
GGCTGCTGCCGCCAGGGCCGCTCAGGGATCTGCTCATGCCACCGAAGAGGTTCGTCTCATGCGCACCAAGATCGACGGC
CTGAACGCCAAGCTGCAGGATCTGGAGAACACCAATGCAGGATTGAATGCTCGCATCCGGGAGTTGGAGAACCTGCTGG
ACACGGAGCGACAGCGCCACAACCAGTACATCGCCTCCCTGGAGGCCGAACTGCAACGCATGCGCGACGAGATGGCTCA
CCAGCTGCAGGAGTACCAGGATCTGATGGACATCAAGGTGTCCCTGGATCTCGAGATCGCCGCCTACGACAAGCTGCTC
TGCGGCGAGGAGCGTCGCCTCAACATCGAGTCCCCCGGACGCGCCGGTACCGACTCGGGCATCTCCAGCAACGGCAACA
GCGCCCACCTGAGCGCCAGCACCAGCTCCCGATCCGGCAGGGTCACCCCCAGCGGACGTCGTTCAGCCACCCCGGGAAT
CTCGGGCTCCAGCGCCGTCAAGCGCCGTCGCACTGTGATCGACGAGAGCGAGGATCGCACCCTGTCCGAGTACTCGGTT
AACGCCGCTGCCAAGGGCGACCTGGAGATCATCGAGGCGGACGTCGAGGGACGCTTCATCAAGCTGCACAACAAGGGCA
CCGAGGAGATCAATCTCACCGGCTGGCAGCTGACCCGTATCGCCGGCGACGAGGAGCTGGCCTTCAAGTTCTCGCGCGG
ATCGAAGGTGTTGGGCGGAGCCAGTGTTACCATTTGGTCGGTGGACGCCGGCACTGCTCACGATCCCCCCACCAACCTG
GTGATGAAGAAGAAGTGGCCGGTGGCCAACTCGATGCGCTCCGTCCTGGCCAACGCCGACAAAGAGGATGTTGCCAGCT
ACGACCGTGTCCGTGCTAACGTTTCCAGCCACGTCTCGCGTCACAGGAGCAGCGGCACGCCCAGCACGGGCTTTACCCT
CGGTTCCGGAGCTGGCTCCACTGGCGTAAGGAGTCTCTTCTCGCTGCTCTTC
>CG10120-PA scaffold_13340:9604440-9610986:+
TATCCCACTTCCGGTAGCTCTGAGAGCAGTTTCTCTCAGTGTCGAACAGCTGATGTGCGCTCCCGCACCACAACCACTA
CCACCACCAACCACAGCAACAACAACAATAACACACATGCGCACGCACACACCGAGCATGGCTGCGAGTGTAGTAGTCG
TGTGTGTAAAAATCATACGACTACAACCACAACTACACTCGAATACGAACTTTCCAATTTTGCAAAACTCACAACACGA
ATCACAACGCAAAGCAACGTTGAGGCGGCAGCAGCAACAGCAGCAACAGCGGACCCGCAACAGCACCACCAGTTGGAAA
ATAGCGAAATTACTGGCCACTTGCCACAAGGACTTCCGTTATCCTCGCGCCATCACTGGAACCAACTGCAGCGCAGCCT
GCACGCCCTCCACACCCAACAACAGCAAATCAACAGCAAAATCTTCTTGCAACAGCAACGTTCTTACACCAACAATAAT
AATAACAATAACAACAACAACATCGACACTACACAGTACGAAAATATGAGTAAGCCAGTGAACGTGGAGAAATACGCGC
CCCGCGATCGTCTTGGATTTTGGGGCAGTGGCGATAATGAGATCTCCGGCAGCATCTCCGGACTGGATCGTCTCTACGG
AAAACGTTACTCAAAGGGTCTGGCCTTCACCCACCAGGAGCGCCAGCAATTGGGCATCCATGGACTGCTGCCGTACACG
GTTCGCGAGCCCGCGGAGCAGATTGCCCACGCCCGCCAGCTGCTGGACCGACTGGAGAATGACTTGGACAAGTACATGT
ACCTGATCAACCTGAGCGAGCGCAACGAGCGCCTCTTCTACAACGTCCTCAGCTCGGACATTGGCTACATGATGCCACT
GGTCTACACGCCCACCGTTGGCCTGGCCTGCCAGAAGTATAGCCTGATCTTCCAGGCGGCCAAGGGATTGTTCATCTCC
ATCCGGGACAAGGGTCATGTCTACGATGTGCTGAGGAACTGGCCGGAGTCTGATATCCGGGCAATTGTGGTGACAGACG
GAGAGCGTATCCTGGGCCTTGGTGACTTGGGAGCCAACGGCATGGGTATCCCCGTGGGCAAGCTCTCTCTGTACACCGC
TCTGGCCGGTATCAAGCCCTCCCAGTGCCTGCCCATCACCCTGGACGTCGGCACCAATACCGAATCTCTGCTGGATGAT
CCTCTTTACATTGGTCTGAAGGAGCGACGCACCACTGGCGCCGCCTACGATGAGTTCATCGACGAATTCATGCACGCCT
GTGTCCGCCGATTCGGCCAGAACGTCCTGATCCAGTTCGAGGACTTCGCCAACGCCAACGCCTTCAGACTGCTGTCCAA
GTACCGCGACTCGTTCTGTACCTTCAACGACGACATCCAGGGCACCGCTTCAGTGGCCGTCGCTGGTCTGCTGGCTTCG
CTGAAAATCAAGAAGACCAAGCTGAGCGACAACGTCCTGCTCTTCCTGGGTGCAGGCGAGGCGGCTCTGGGTATTGCCA
ATCTCTGCCTGATGGCCATGAAGGCCGAAGGTCTCAGCGAGGAGGAAGCCAAGTCCCGCATCTGGATGGTGGATAGCCG
TGGCGTGATCATCCGAGATCGCCCAAAGGGTGGCCTCAACGAGCACAAGCTGCACTTCGCCCAGGTGCACGAGCCCATC
GATTCCCTCGCCGAGGCTGTGCGTAAAATCCGCCCCAATGTCCTGATCGGAGCTGCTGCCCAGGGCGGAGCCTTCAACC
AGGAGATCCTCGAGATGATGGCCGAGATCAACGAGACTCCCATTATCTTTGCTCTGTCGAATCCCACCAGCAAGGCGGA
GTGCACCGCCGAGGAAGCCTACACCCACACCCAGGGCCGTTGCATCTTCGCCTCAGGATCCCCGTTCGCCCCGGTCACT
TACAACAACCGCAAATACTATCCGGGCCAGGGTAACAACTCGTACATTTTCCCCGGAGTGGCACTCGGAGTTCTGTGCG
CCGGCATGCTGACCATTCCCGAGGAGATCTTCCTGACCTCGGCGGAACGTTTGGCGGAGCTGGTCTCCAAGGACGACCT
GGCCAAGGGCAGCCTGTACCCGCCCCTAAACAACATTGTCAACTGCTCGATAGCCATCGCCGAGAAGATTGTGGAGTAC
GCCTACAAGAACGGACTGGCTACTGTGCATCCCGAACCGACCAACAAGCTGGCCTTCATCAAGGCCCAGATGTACGATC
TGGACTATCCGCCCGCCACTCCCGCCGTCTACAAGATG
>CG10120-PB scaffold_13340:9602021-9610986:+
ATGGGAAATTCCAGCTCCATTTGCGCCGATCGCAATGCCATAAGAAATTTCGATGAAAATGGCACACCGATTTACCCCA
CGGCCGCCAATTCCCAGAGTCCTTCCAATGGCCAAATATCGCCTTTCTCTCAGTGTCGAACAGCTGATGTGCGCTCCCG
CACCACAACCACTACCACCACCAACCACAGCAACAACAACAATAACACACATGCGCACGCACACACCGAGCATGGCTGC
GAGTGTAGTAGTCGTGTGTGTAAAAATCATACGACTACAACCACAACTACACTCGAATACGAACTTTCCAATTTTGCAA
AACTCACAACACGAATCACAACGCAAAGCAACGTTGAGGCGGCAGCAGCAACAGCAGCAACAGCGGACCCGCAACAGCA
CCACCAGTTGGAAAATAGCGAAATTACTGGCCACTTGCCACAAGGACTTCCGTTATCCTCGCGCCATCACTGGAACCAA
CTGCAGCGCAGCCTGCACGCCCTCCACACCCAACAACAGCAAATCAACAGCAAAATCTTCTTGCAACAGCAACGTTCTT
ACACCAACAATAATAATAACAATAACAACAACAACATCGACACTACACAGTACGAAAATATGAGTAAGCCAGTGAACGT
GGAGAAATACGCGCCCCGCGATCGTCTTGGATTTTGGGGCAGTGGCGATAATGAGATCTCCGGCAGCATCTCCGGACTG
GATCGTCTCTACGGAAAACGTTACTCAAAGGGTCTGGCCTTCACCCACCAGGAGCGCCAGCAATTGGGCATCCATGGAC
TGCTGCCGTACACGGTTCGCGAGCCCGCGGAGCAGATTGCCCACGCCCGCCAGCTGCTGGACCGACTGGAGAATGACTT
GGACAAGTACATGTACCTGATCAACCTGAGCGAGCGCAACGAGCGCCTCTTCTACAACGTCCTCAGCTCGGACATTGGC
TACATGATGCCACTGGTCTACACGCCCACCGTTGGCCTGGCCTGCCAGAAGTATAGCCTGATCTTCCAGGCGGCCAAGG
GATTGTTCATCTCCATCCGGGACAAGGGTCATGTCTACGATGTGCTGAGGAACTGGCCGGAGTCTGATATCCGGGCAAT
TGTGGTGACAGACGGAGAGCGTATCCTGGGCCTTGGTGACTTGGGAGCCAACGGCATGGGTATCCCCGTGGGCAAGCTC
TCTCTGTACACCGCTCTGGCCGGTATCAAGCCCTCCCAGTGCCTGCCCATCACCCTGGACGTCGGCACCAATACCGAAT
CTCTGCTGGATGATCCTCTTTACATTGGTCTGAAGGAGCGACGCACCACTGGCGCCGCCTACGATGAGTTCATCGACGA
ATTCATGCACGCCTGTGTCCGCCGATTCGGCCAGAACGTCCTGATCCAGTTCGAGGACTTCGCCAACGCCAACGCCTTC
AGACTGCTGTCCAAGTACCGCGACTCGTTCTGTACCTTCAACGACGACATCCAGGGCACCGCTTCAGTGGCCGTCGCTG
GTCTGCTGGCTTCGCTGAAAATCAAGAAGACCAAGCTGAGCGACAACGTCCTGCTCTTCCTGGGTGCAGGCGAGGCGGC
TCTGGGTATTGCCAATCTCTGCCTGATGGCCATGAAGGCCGAAGGTCTCAGCGAGGAGGAAGCCAAGTCCCGCATCTGG
ATGGTGGATAGCCGTGGCGTGATCATCCGAGATCGCCCAAAGGGTGGCCTCAACGAGCACAAGCTGCACTTCGCCCAGG
TGCACGAGCCCATCGATTCCCTCGCCGAGGCTGTGCGTAAAATCCGCCCCAATGTCCTGATCGGAGCTGCTGCCCAGGG
CGGAGCCTTCAACCAGGAGATCCTCGAGATGATGGCCGAGATCAACGAGACTCCCATTATCTTTGCTCTGTCGAATCCC
ACCAGCAAGGCGGAGTGCACCGCCGAGGAAGCCTACACCCACACCCAGGGCCGTTGCATCTTCGCCTCAGGATCCCCGT
TCGCCCCGGTCACTTACAACAACCGCAAATACTATCCGGGCCAGGGTAACAACTCGTACATTTTCCCCGGAGTGGCACT
CGGAGTTCTGTGCGCCGGCATGCTGACCATTCCCGAGGAGATCTTCCTGACCTCGGCGGAACGTTTGGCGGAGCTGGTC
TCCAAGGACGACCTGGCCAAGGGCAGCCTGTACCCGCCCCTAAACAACATTGTCAACTGCTCGATAGCCATCGCCGAGA
AGATTGTGGAGTACGCCTACAAGAACGGACTGGCTACTGTGCATCCCGAACCGACCAACAAGCTGGCCTTCATCAAGGC
CCAGATGTACGATCTGGACTATCCGCCCGCCACTCCCGCCGTCTACAAGATG
>CG10121-PA scaffold_13337:20245311-20248079:+
ATGGGTTTCATTGCCGAACGCAAGCCGCGAGTCAACAAGACGTTGATTTCGCTCAAGTTTGTGGTATTTTTCGTGATTA
GCGGTCTCACAGCTTTGCATGTCCTGCATGCCACAAAGCCCCTGCTCCTGGGTCTGACCTTCTCCGAGTATCGCACCAT
CACCATCCTAGCGCCTTTTGTGTCGATTCTGGGTCCTTTGATTGCTGGTCCTTGGGCGGATCGCCTGGCTGCCAGGAAT
CCCAACACCTTTGGCCGCACTCTGCGAGTGCTGACAGCTGTTTTCCTGCTGATTTCCGCCCTGATCTACGCTTTCCTGT
TTGCGGTACCGGATGTTAGCCGAGCGCCCGCCCACGAGCCGCTGGTCAGTTTTGGATGCGATGCCAGAGGCGGCTTCCT
GTTCCAGGAGCGGTGTGGCGCCAATGCCAGCTGTAGTCGGTGGGAGCAGAAGGAGGGCCGCATCAACCTGACCCGATGC
ACCTACAGTTGCCAGAATCCTAAGCTCTACGAGCCCTTGTATGTGGCCTGGTTGGCTGAGGTTCCCACTCTGGCTCCCT
CGACGGAGCAAAGCTCGGAGTTCGATTATGATGACGAGGCCACCAGTGCGGTTACCGAAAGCCTGCGCACCCGAAGATC
TGTAGATGCCTCTGATCCAGCGGATAGTGCAGGTGTGGAGGCTATAAGTGCCGAAACCACCGCCCACCGAGCGACCCGG
CAGGTGAAGACCGCACCGAAGAAGGTCTATGTCCAGCCGCCCCATGTCTGTCTGACGGAGAAGAATGAGCAGGGCCAGG
ACATCGTCAAACACTGCCACGCCTACACCGAGGAGAAAACCAGTGTCGTCATGGATGCTGTAATGGGAGCGGCAATAAG
CTCCGAAGACCTGAACGATGACTACGATGGCTGGTGCCAGTATCCTTTGGCCGGTTTCCAGTGCAACATTCCCGAAGAT
CAGGCTCAGTATATGAAGGCTCTGAAAAATGGAACCAGCTGCAAGCCTATGATCGAGTGCCAGGTAGTGAACCCCTACC
ATGACAAGAGCGTGCTCTCCGACAGCGAGTGTGTCAATACCATTGGCAGTGTGGAGGACACTCTGGTGAGCTACACAAT
CATCCGGCTGCTGGGCGACATCTTCCCCATGGCTGCTCTGACCCTTTTGAACACCGCCATTGTGATTGCCGTGCGAGAA
ACGTCCGAGGGAAGGGGCGAGGTCTGCCGGCAGTATGTGTGGGGTGCCATTGGCTACGTGGTGCTCTTCTCGCCACTGG
ATCTGTTCTTCTTCCAGAATGAGCCCAATCAAGATGCCGCAACGGTTGCCCTAATCATATTCATTGTTTGCTTCGTTCT
GGGCGCTGTGGTACTTCTGTGTGCCACACAGATGCCTCTGAGCCCGCCGGAGTGGTGGTGGCACACAAAGACCGGAATG
CTGGTGGTGCCCATGTCCGCCATCCGTCGCTACAGTCCTGAGATTGTGGTTCTGACCCTGGTGTCCATCTTGTTCGGCA
CCTTCTGGAGCAGCATTCACAGCTTCCTTCGCTGGACCTTCACCGATGCGAATGCCGTTTGCTACTCGGGTCTCATCCT
CATCCTGGTGCTCTTCTTCAACGTGGACAAGTTCATCGAGTACTGCGGTCACTCCAACATCTTCATCGGCGGCCTGGCC
ATTTTTGTGATTCGCTTCACCGCTTTGACCGATGTCCAGTGCCAGTGGCTGACCATCGTCATGGAGACCATCGAGCCGG
CTGTAATTGGTCTGATTTGGATCACGATCATCCTATACATGCGCCATGCCATGCCCCGCAAGCTGACGGCCACTGGTCA
GGCCCTCGCTGTCTTGGCCTTCTTCGGATTAGGCAAAGGCTTTGGAGCTCTGATTGGACTGGCTCGGGATGAGAAGAAC
CCCCACCTGGAGGCCTGGCAGTGCACCTACCAATGGCTGGCCATTGTGGCGTGCGTCGTGGCCCTGGTCTACTTCGGGA
TCTACAACCTGATACTGGCTCCCCGCTGTACCGCCAAGCCGCAGCACTCGGAGGAGCTCATCTCCGGTTCGGCATCCCA
GAACTTTGGCAATACCGGAACCGGAAACGGAACGGGCAACGGCAACGGGGCCGGAAATGGAGCCGGAGCGTCGCTCAAT
GGCAACGGAAACGGCAGCTACTCGCCCCTTAGGGTTTACCACAACGAGAGGGGGAAGAAGGGCCAGTTTAGGTAC
>CG10121-PB scaffold_13337:20245311-20248079:+
ATGGGTTTCATTGCCGAACGCAAGCCGCGAGTCAACAAGACGTTGATTTCGCTCAAGTTTGTGGTATTTTTCGTGATTA
GCGGTCTCACAGCTTTGCATGTCCTGCATGCCACAAAGCCCCTGCTCCTGGGTCTGACCTTCTCCGAGTATCGCACCAT
CACCATCCTAGCGCCTTTTGTGTCGATTCTGGGTCCTTTGATTGCTGGTCCTTGGGCGGATCGCCTGGCTGCCAGGAAT
CCCAACACCTTTGGCCGCACTCTGCGAGTGCTGACAGCTGTTTTCCTGCTGATTTCCGCCCTGATCTACGCTTTCCTGT
TTGCGGTACCGGATGTTAGCCGAGCGCCCGCCCACGAGCCGCTGGTCAGTTTTGGATGCGATGCCAGAGGCGGCTTCCT
GTTCCAGGAGCGGTGTGGCGCCAATGCCAGCTGTAGTCGGTGGGAGCAGAAGGAGGGCCGCATCAACCTGACCCGATGC
ACCTACAGTTGCCAGAATCCTAAGCTCTACGAGCCCTTGTATGTGGCCTGGTTGGCTGAGGTTCCCACTCTGGCTCCCT
CGACGGAGCAAAGCTCGGAGTTCGATTATGATGACGAGGCCACCAGTGCGGTTACCGAAAGCCTGCGCACCCGAAGATC
TGTAGATGCCTCTGATCCAGCGGATAGTGCAGGTGTGGAGGCTATAAGTGCCGAAACCACCGCCCACCGAGCGACCCGG
CAGGTGAAGACCGCACCGAAGAAGGTCTATGTCCAGCCGCCCCATGTCTGTCTGACGGAGAAGAATGAGCAGGGCCAGG
ACATCGTCAAACACTGCCACGCCTACACCGAGGAGAAAACCAGTGTCGTCATGGATGCTGTAATGGGAGCGGCAATAAG
CTCCGAAGACCTGAACGATGACTACGATGGCTGGTGCCAGTATCCTTTGGCCGGTTTCCAGTGCAACATTCCCGAAGAT
CAGGCTCAGTATATGAAGGCTCTGAAAAATGGAACCAGCTGCAAGCCTATGATCGAGTGCCAGGTAGTGAACCCCTACC
ATGACAAGAGCGTGCTCTCCGACAGCGAGTGTGTCAATACCATTGGCAGTGTGGAGGACACTCTGGTGAGCTACACAAT
CATCCGGCTGCTGGGCGACATCTTCCCCATGGCTGCTCTGACCCTTTTGAACACCGCCATTGTGATTGCCGTGCGAGAA
ACGTCCGAGGGAAGGGGCGAGGTCTGCCGGCAGTATGTGTGGGGTGCCATTGGCTACGTGGTGCTCTTCTCGCCACTGG
ATCTGTTCTTCTTCCAGAATGAGCCCAATCAAGATGCCGCAACGGTTGCCCTAATCATATTCATTGTTTGCTTCGTTCT
GGGCGCTGTGGTACTTCTGTGTGCCACACAGATGCCTCTGAGCCCGCCGGAGTGGTGGTGGCACACAAAGACCGGAATG
CTGGTGGTGCCCATGTCCGCCATCCGTCGCTACAGTCCTGAGATTGTGGTTCTGACCCTGGTGTCCATCTTGTTCGGCA
CCTTCTGGAGCAGCATTCACAGCTTCCTTCGCTGGACCTTCACCGATGCGAATGCCGTTTGCTACTCGGGTCTCATCCT
CATCCTGGTGCTCTTCTTCAACGTGGACAAGTTCATCGAGTACTGCGGTCACTCCAACATCTTCATCGGCGGCCTGGCC
ATTTTTGTGATTCGCTTCACCGCTTTGACCGATGTCCAGTGCCAGTGGCTGACCATCGTCATGGAGACCATCGAGCCGG
CTGTAATTGGTCTGATTTGGATCACGATCATCCTATACATGCGCCATGCCATGCCCCGCAAGCTGACGGCCACTGGTCA
GGCCCTCGCTGTCTTGGCCTTCTTCGGATTAGGCAAAGGCTTTGGAGCTCTGATTGGACTGGCTCGGGATGAGAAGAAC
CCCCACCTGGAGGCCTGGCAGTGCACCTACCAATGGCTGGCCATTGTGGCGTGCGTCGTGGCCCTGGTCTACTTCGGGA
TCTACAACCTGATACTGGCTCCCCGCTGTACCGCCAAGCCGCAGCACTCGGAGGAGCTCATCTCCGGTTCGGCATCCCA
GAACTTTGGCAATACCGGAACCGGAAACGGAACGGGCAACGGCAACGGGGCCGGAAATGGAGCCGGAGCGTCGCTCAAT
GGCAACGGAAACGGCAGCTACTCGCCCCTTAGGGTTTACCACAACGAGAGGGGGAAGAAGGGCCAGTTTAGGTAC
>CG10121-PC scaffold_13337:20245311-20248079:+
ATGGGTTTCATTGCCGAACGCAAGCCGCGAGTCAACAAGACGTTGATTTCGCTCAAGTTTGTGGTATTTTTCGTGATTA
GCGGTCTCACAGCTTTGCATGTCCTGCATGCCACAAAGCCCCTGCTCCTGGGTCTGACCTTCTCCGAGTATCGCACCAT
CACCATCCTAGCGCCTTTTGTGTCGATTCTGGGTCCTTTGATTGCTGGTCCTTGGGCGGATCGCCTGGCTGCCAGGAAT
CCCAACACCTTTGGCCGCACTCTGCGAGTGCTGACAGCTGTTTTCCTGCTGATTTCCGCCCTGATCTACGCTTTCCTGT
TTGCGGTACCGGATGTTAGCCGAGCGCCCGCCCACGAGCCGCTGGTCAGTTTTGGATGCGATGCCAGAGGCGGCTTCCT
GTTCCAGGAGCGGTGTGGCGCCAATGCCAGCTGTAGTCGGTGGGAGCAGAAGGAGGGCCGCATCAACCTGACCCGATGC
ACCTACAGTTGCCAGAATCCTAAGCTCTACGAGCCCTTGTATGTGGCCTGGTTGGCTGAGGTTCCCACTCTGGCTCCCT
CGACGGAGCAAAGCTCGGAGTTCGATTATGATGACGAGGCCACCAGTGCGGTTACCGAAAGCCTGCGCACCCGAAGATC
TGTAGATGCCTCTGATCCAGCGGATAGTGCAGGTGTGGAGGCTATAAGTGCCGAAACCACCGCCCACCGAGCGACCCGG
CAGGTGAAGACCGCACCGAAGAAGGTCTATGTCCAGCCGCCCCATGTCTGTCTGACGGAGAAGAATGAGCAGGGCCAGG
ACATCGTCAAACACTGCCACGCCTACACCGAGGAGAAAACCAGTGTCGTCATGGATGCTGTAATGGGAGCGGCAATAAG
CTCCGAAGACCTGAACGATGACTACGATGGCTGGTGCCAGTATCCTTTGGCCGGTTTCCAGTGCAACATTCCCGAAGAT
CAGGCTCAGTATATGAAGGCTCTGAAAAATGGAACCAGCTGCAAGCCTATGATCGAGTGCCAGGTAGTGAACCCCTACC
ATGACAAGAGCGTGCTCTCCGACAGCGAGTGTGTCAATACCATTGGCAGTGTGGAGGACACTCTGGTGAGCTACACAAT
CATCCGGCTGCTGGGCGACATCTTCCCCATGGCTGCTCTGACCCTTTTGAACACCGCCATTGTGATTGCCGTGCGAGAA
ACGTCCGAGGGAAGGGGCGAGGTCTGCCGGCAGTATGTGTGGGGTGCCATTGGCTACGTGGTGCTCTTCTCGCCACTGG
ATCTGTTCTTCTTCCAGAATGAGCCCAATCAAGATGCCGCAACGGTTGCCCTAATCATATTCATTGTTTGCTTCGTTCT
GGGCGCTGTGGTACTTCTGTGTGCCACACAGATGCCTCTGAGCCCGCCGGAGTGGTGGTGGCACACAAAGACCGGAATG
CTGGTGGTGCCCATGTCCGCCATCCGTCGCTACAGTCCTGAGATTGTGGTTCTGACCCTGGTGTCCATCTTGTTCGGCA
CCTTCTGGAGCAGCATTCACAGCTTCCTTCGCTGGACCTTCACCGATGCGAATGCCGTTTGCTACTCGGGTCTCATCCT
CATCCTGGTGCTCTTCTTCAACGTGGACAAGTTCATCGAGTACTGCGGTCACTCCAACATCTTCATCGGCGGCCTGGCC
ATTTTTGTGATTCGCTTCACCGCTTTGACCGATGTCCAGTGCCAGTGGCTGACCATCGTCATGGAGACCATCGAGCCGG
CTGTAATTGGTCTGATTTGGATCACGATCATCCTATACATGCGCCATGCCATGCCCCGCAAGCTGACGGCCACTGGTCA
GGCCCTCGCTGTCTTGGCCTTCTTCGGATTAGGCAAAGGCTTTGGAGCTCTGATTGGACTGGCTCGGGATGAGAAGAAC
CCCCACCTGGAGGCCTGGCAGTGCACCTACCAATGGCTGGCCATTGTGGCGTGCGTCGTGGCCCTGGTCTACTTCGGGA
TCTACAACCTGATACTGGCTCCCCGCTGTACCGCCAAGCCGCAGCACTCGGAGGAGCTCATCTCCGGTTCGGCATCCCA
GAACTTTGGCAATACCGGAACCGGAAACGGAACGGGCAACGGCAACGGGGCCGGAAATGGAGCCGGAGCGTCGCTCAAT
GGCAACGGAAACGGCAGCTACTCGCCCCTTAGGGTTTACCACAACGAGAGGGGGAAGAAGGGCCAGTTTAGGTAC
>CG10121-PD scaffold_13337:20245311-20248079:+
ATGGGTTTCATTGCCGAACGCAAGCCGCGAGTCAACAAGACGTTGATTTCGCTCAAGTTTGTGGTATTTTTCGTGATTA
GCGGTCTCACAGCTTTGCATGTCCTGCATGCCACAAAGCCCCTGCTCCTGGGTCTGACCTTCTCCGAGTATCGCACCAT
CACCATCCTAGCGCCTTTTGTGTCGATTCTGGGTCCTTTGATTGCTGGTCCTTGGGCGGATCGCCTGGCTGCCAGGAAT
CCCAACACCTTTGGCCGCACTCTGCGAGTGCTGACAGCTGTTTTCCTGCTGATTTCCGCCCTGATCTACGCTTTCCTGT
TTGCGGTACCGGATGTTAGCCGAGCGCCCGCCCACGAGCCGCTGGTCAGTTTTGGATGCGATGCCAGAGGCGGCTTCCT
GTTCCAGGAGCGGTGTGGCGCCAATGCCAGCTGTAGTCGGTGGGAGCAGAAGGAGGGCCGCATCAACCTGACCCGATGC
ACCTACAGTTGCCAGAATCCTAAGCTCTACGAGCCCTTGTATGTGGCCTGGTTGGCTGAGGTTCCCACTCTGGCTCCCT
CGACGGAGCAAAGCTCGGAGTTCGATTATGATGACGAGGCCACCAGTGCGGTTACCGAAAGCCTGCGCACCCGAAGATC
TGTAGATGCCTCTGATCCAGCGGATAGTGCAGGTGTGGAGGCTATAAGTGCCGAAACCACCGCCCACCGAGCGACCCGG
CAGGTGAAGACCGCACCGAAGAAGGTCTATGTCCAGCCGCCCCATGTCTGTCTGACGGAGAAGAATGAGCAGGGCCAGG
ACATCGTCAAACACTGCCACGCCTACACCGAGGAGAAAACCAGTGTCGTCATGGATGCTGTAATGGGAGCGGCAATAAG
CTCCGAAGACCTGAACGATGACTACGATGGCTGGTGCCAGTATCCTTTGGCCGGTTTCCAGTGCAACATTCCCGAAGAT
CAGGCTCAGTATATGAAGGCTCTGAAAAATGGAACCAGCTGCAAGCCTATGATCGAGTGCCAGGTAGTGAACCCCTACC
ATGACAAGAGCGTGCTCTCCGACAGCGAGTGTGTCAATACCATTGGCAGTGTGGAGGACACTCTGGTGAGCTACACAAT
CATCCGGCTGCTGGGCGACATCTTCCCCATGGCTGCTCTGACCCTTTTGAACACCGCCATTGTGATTGCCGTGCGAGAA
ACGTCCGAGGGAAGGGGCGAGGTCTGCCGGCAGTATGTGTGGGGTGCCATTGGCTACGTGGTGCTCTTCTCGCCACTGG
ATCTGTTCTTCTTCCAGAATGAGCCCAATCAAGATGCCGCAACGGTTGCCCTAATCATATTCATTGTTTGCTTCGTTCT
GGGCGCTGTGGTACTTCTGTGTGCCACACAGATGCCTCTGAGCCCGCCGGAGTGGTGGTGGCACACAAAGACCGGAATG
CTGGTGGTGCCCATGTCCGCCATCCGTCGCTACAGTCCTGAGATTGTGGTTCTGACCCTGGTGTCCATCTTGTTCGGCA
CCTTCTGGAGCAGCATTCACAGCTTCCTTCGCTGGACCTTCACCGATGCGAATGCCGTTTGCTACTCGGGTCTCATCCT
CATCCTGGTGCTCTTCTTCAACGTGGACAAGTTCATCGAGTACTGCGGTCACTCCAACATCTTCATCGGCGGCCTGGCC
ATTTTTGTGATTCGCTTCACCGCTTTGACCGATGTCCAGTGCCAGTGGCTGACCATCGTCATGGAGACCATCGAGCCGG
CTGTAATTGGTCTGATTTGGATCACGATCATCCTATACATGCGCCATGCCATGCCCCGCAAGCTGACGGCCACTGGTCA
GGCCCTCGCTGTCTTGGCCTTCTTCGGATTAGGCAAAGGCTTTGGAGCTCTGATTGGACTGGCTCGGGATGAGAAGAAC
CCCCACCTGGAGGCCTGGCAGTGCACCTACCAATGGCTGGCCATTGTGGCGTGCGTCGTGGCCCTGGTCTACTTCGGGA
TCTACAACCTGATACTGGCTCCCCGCTGTACCGCCAAGCCGCAGCACTCGGAGGAGCTCATCTCCGGTTCGGCATCCCA
GAACTTTGGCAATACCGGAACCGGAAACGGAACGGGCAACGGCAACGGGGCCGGAAATGGAGCCGGAGCGTCGCTCAAT
GGCAACGGAAACGGCAGCTACTCGCCCCTTAGGGTTTACCACAACGAGAGGGGGAAGAAGGGCCAGTTTAGGTAC
>CG10122-PA scaffold_13266:14922022-14927477:+
ATGGGTTCAAAACGACCGCAAGATGTACACATGTTCCCCTCGGACCTGGAGTTTGCCGTTTTTACGGACGAGGAGATCA
GGAAACTCAGTGTTGTTAAGGTGATCACGGGTATAACTTTTGATGCACTTGGTCATCCGATGCCCGGAGGATTGTACGA
CATCCGACTGGGTTCCTATGGCAAGTGCATGGATCCCTGCGGCACCTGCTTGAAGATGCAAGAGTGCTCCGGTCACATG
GGCCACATTGAGCTGGGGACTCCGGTCTACAATCCGTTCTTCATAAAGTTGGTCCAGCGGCTGCTCTGCATCTTCTGCT
TACACTGTTACAAGCTGCAAATGAAGGACCACGAGCAGCAGATTATTATGCTACAGTTGCGCCTCATCGATGCAGGATA
CATTATCGAGGCTCAGGAGTTGGAGCTTTTCAAGTCCGAGATTGTGTGCCAGAACACGGACGAACTGATTAAACTGAAA
AACGGCGATTTAGTTCACCCACGTATTGCCGCCATGTATGAGTTGCTGGCCAAGAACGAGAAGAACTCCAGCAATTCCA
CGAAGACAAGTTGCTCCCTGCGCACGGCTGTTACCCACGCCGCGCTCCAGAAGGCTGGGAAGAAGTGCAGACACTGTAA
CAAGTCCATGCGGTTTGTGCGCTACATGCACCGCCGTTTGGTTTTCTATGTCACTTTGGCGGACCTTAAAGAGCGCGTA
GGAACAACTGAAACGGGTGGTCAAAACAAGGTGGTCTTTGCAGATGAGTGTCGCCGATACCTGCGCGAGATCTATAACA
ACTACCCGGAGCTGCTTAAGCTCCTTGTTCCAGTCCTAGCCCTTAGCAACACGGACTCGACAGACAGCGGCCGGTCACC
GGTTGATATGTTCTTTATGGAAGCGATACCAGTGACTCCTCCACGCGCACGTCCAATGAACATGATCAACGACATGTTG
AAGGGCAATCCCCAGACGGACGTATACATCCACATCATTGAGAACAACCATGTGCTCAATGTGGTCATAAAGTGCATGA
AGGGCATGCAGGAGAAGCTTTCGCCCGAAGCCTTGTCAGCTTACAACAATCTGAAGGGCGGTAATGCTCACGAGAAGTT
GTACAATGCCTGGTTGGCCCTCCAGACTTCTGTCGATGTGCTGCTGGATGTGAACATGTCCCGCGACATGAAGACAGCT
GAGGGATTGAAGCAAGTGCTGGAGAAAAAGGAAGGCCTGATCCGGAAGCACATGATGGGCAAGCGTGTAAACTACGCCG
CTCGCACTGTCATCACCCCGGACCCAAATATAAATGTGGACGAAATCGGTATCCCAGACATTTTTGCCAAGAAACTGTC
GTATCCCGTACCGGTAACCGAATGGAATGTGACCGAGCTGCGCAAGATGGTTATGAATGGGCCGGATGTGCATCCAGGC
GCCAACTATATCCAGGACAAGAATGGCTACACCACGTATATACCCGCGGACAATGCCGCTAAACGAGAGAGTCTAGCAA
AGCTGCTGCTCTCGAATCCCAAAGACGGAGTAAACATCGTGCATCGTCACGTTCTCAATGGAGATCCATTGCTCCTAAA
TCGACAGCCCTCTTTGCACAAGCCGTCCATCATGGCCCATAAGGCGCGTATCCTGCGTGGCGAGAAGACCTTCCGCCTG
CACTACTCAAACTGCAAGGCCTACAACGCCGATTTCGATGGCGACGAGATGAATGCCCACTACCCGCAGAGCGAAGTGG
CCCGTGCTGAGGCCCACAACCTGGTGAACGTGGCCAGCAACTATTTGGTGCCCAAGGACGGTACTCCTCTAGGTGGTCT
AATCCAGGATCATGTTATTTCGGGAGTGAAGCTCTCGATTCGAGGACGCTTCTTCAACCGCGAGGACTACCAGCAATTG
GTGTTCCAAGGGCTGTCAAGCCTTAAAAAGGATGTGAAGTTGCTGCCGCCGGCTATCTTGAAGCCAGTCCGACTTTGGT
CGGGCAAGCAAATCCTTTCGACCATCATTATCAACCTGATTCCTGAGGGGTACGAACGCATCAATCTGGATTCGTTTGC
AAAGATTGGTGGCAAAAACTGGAACGTTGATCGTCCAAGGCCTCCCCTTTGTGGATCTACGATCAGGGACAACGAACTC
GATGAGAGCCAAGTGCAAATCAGAAAAGGCGAGCTTCTCGTGGGAGTCCTCGATAAACAGCAGTACGGAGCCACCACAT
TCGGCCTGATTCATTGCATGTACGAGCTATATGGAGGGGATGTGTCCACCCGTCTGCTCACTGCTTTCACCAAAGTTTT
CACATTCTTCCTGCAAATGGAGGGCTTCACGCTGGGCGTGAAGGATATTCTGGTGACCGGAGAAGCGGATAAACGCAGG
CGGAAGATCGTCGAAGAGTGTCGTCGCGATGTCGGGAATAGTGCTGTGGCTGCTGCACTGGAAATGGATGAGGTGCCGC
CACATGACGAGCTTGTCGAGAAAATGGAACATGCTTACGTTAAGGATCCAAAGTTCCGGGTGCTCCTGGATCGTAAATA
TAAGTCCTTGCTTGATGGATACACGAATGACATCAATAAAACTTGCTTGCCCGACGGTCTCGTCACCAAGTTCCCCTCC
AACAACCTTCAGCTGATGGTCTTATCCGGCGCCAAGGGATCCATGGTGAACACTATGCAGATTTCGTGTCTACTGGGAC
AAATCGAATTGGAGGGAAAGAGGCCCCCGTTGATGATATCTGGAAAATCGTTGCCCAGTTTCACTTCGTTCGAGACCTC
GCCAAAGTCCGGAGGATTCATTGATGGTCGTTTCATGACGGGCATTCAGCCCCAGGACTTTTTCTTCCATTGCATGGCT
GGTCGTGAAGGTCTCATTGATACAGCTGTGAAGACCTCGCGATCTGGTTACCTGCAGCGATGCCTTATTAAACACTTGG
AGGGCCTGAGTGTACACTACGATCTTACGGTCCGCGACAGCGACAACAGTGTGGTGCAGTTCCTCTACGGCGAGGACGG
CCTGGATATCCTCAAGTCCAAGTTCTTCAACGACAAGTTTTGTGCAGACTTCCTCACGCAGAACGCGCCGGCCATACTC
CGGCCCAGCCAGTTGCAGCAAATGAAGGATGAGGAGGGTCTGGCCAAGGTGCAGCGTCACGAGAAGCACATTCGGAGCT
GGCAGAAGAAGAAGCCGGCGAAGCTGCGCTCCGCCTTCACGCACTTCTCGGAGGAGCTGCGGGAGGAGGTTGAAGTGAA
GCGGCCCAATGAGATCAACTCTAAGACAGGCCGACGTCGTTTCGACGAGGGTCTACTGAAGCTATGGAAAAAGGCAGAT
GCAGAGGATAAGGCCCTGTATCGCAAAAAGTACGCCCGTTGTCCGGATCCCTCGGTGGCTGTCTACAAACAGGATCTCT
ACTACGGCAGTGTGTCGGAGCGCACGCGTAAACTGATCGATGATTACGCCAAAAGGAAACCGGAACACAAGGAGATCAT
AGCAGACATTATGCGGATGAAGACCATCAAGGCCTTGGCTTCGCCAGGGGAACCAGTGGGTCTGATTGCCGCCCAGTCC
ATCGGTGAGCCATCTACGCAGATGACACTGAACACTTTCCATTTTGCTGGTCGTGGTGAGATGAACGTGACCCTGGGTA
TTCCGCGACTTCGGGAGATCCTCATGCTGGCCTCATCAAACATAAAGACGCCCTCAATGGATATTCCTATTAAGCCTGG
CCAGCAGCACCAGGCGGAAAAGCTGCGCATTAATCTAAACTGTGTGACTTTGGCGAACCTCTTAGAGTCTGTCCACATA
AGCACCAGCCTAGTTCTGGAACCGGAGCGAGCCTATGAGTATGAGATGCGCTTCCAGTTCCTACCCCGGGAGGTCTACA
AGGAGGACTATGGAGTGCGGCCCAAGCAGATCATAAAGTACATGCACCAGACCTTTATCAAGCAGCTGATCCGATCCAT
ACTAAAGGTATCCAAAGCGAAGCGCACCACCAAAATTGTGGTGATTGATGACAACAAAGATGCGGATCGGGAAGACAAT
GACAACGATCTGGACAATGACGAAGCGGGCGCCCCGAAGGGCGCAGACAACGACGACGACTCATCGGATGATGGAGGAG
ATGATGACGCCACTGGGGTGAAGTTGAAGCAGCGAAAAACCGACGAGAAGGACTACGATGACCCTGACGATGTTGATGA
GCTCCAAGACGCGAATGCTGATGACGCAGAGGCCTCAGATGTGGACGACGATGAGAAGGGTCAGGATAGCAAGGAGAAC
GCAGACGGCGATGACAAGTCGGTGGAGAAGTTGCTGTGCAACGAAATGGTGAAGGGCTACACCTACGACAAGGAGAGCC
ATTTGTGGTGCCAGGTGAAACTGAACTTGAGTGTGCGCTACCAGAAGCCCGATCTGACCTCCATCATTCGGGAGCTGGC
GGGCAAGAGCGTGGTGCATCATGTGCAGCACATCAAGCGGGCCATCATCTACAAGGGCGGCAACGACGAGCAGCTTTTG
AAGACAGATGGCATCAACATTGGAGAGATGTTCCAGTACAACAAGATTCTCGATCTGAATCGGCTCTACTCGAACGATA
TCCACGCGATTGCCAGGACCTACGGCATCGAGGCCGCCTCGCAGGTGATCGTCAAGGAGGTCAGCAATGTGTTCAAGGT
CTACGGTATCACCGTAGATCGTCGGCACTTGTCCCTTATCGCCGATTACATGACCTTCGACGGCACCTTCCAGCCGCTG
TCCCGGAAGGGAATGGAGCACTCCTCGTCGCCCCTGCAGCAGATGTCCTTTGAGTCCAGTCTGCAGTTCCTGCGAAGTG
CCGCCGGTTTCGGCAGGCAGGACGAGCTTAACTCGCCTTCTAGCCGCCTTATGGTGGGCTTGCCAGTCCGAAACGGAAC
TGGTGCTTTCGAATTGTTGACGAAGATCTGT
>CG10123-PA scaffold_12916:12072079-12076065:-
ATGACGGCAATTTTAAAATGTTTACGCCATGCCCAAATCGCCTTACAACGTTGCTACTGCGCTAATACTGGAAAAAACA
TAGAAATGAAGTTCCTCAATGTAGCCGAGAAAAACGACGCCGCTAAAACGATTTCCGGACTCCTGTCGAATGGAACAGC
ACGGCGGCGTGAGGGTTACTCTGTGTACAACAAGGTGTATGACTTTGAGGCGGTTGTGCGCGGCAGCAACTCTAAGATG
GTGATGACATCCGTTTCCGGCCATCTGATGCAACTAGAGTTCTTGGTTTCCTTTCGTAATTGGCGCAATGTCGATCCCG
GCTCTCTTTTTGATGCTCCTGTGCGGAAGTCTGTCGGTAAGGACTACGAGCCAATAAAGCGCACACTGGAACGCGAGGT
ACGCGGTTGTCAGGGTCTAATTATCTGGACGGATTGCGATCGAGAAGGCGAGAACATCGGGTACGAGATCATTGACGTC
TGTCGTGCCATCAAACCCAATATTACAGTATACCGAGCTAATTTCTCGGAAATTACGACGGTAGCAGTTCGCAGAGCAC
TGCAACAGCTTGGTCAGCCAGACAAGCGCCAGAGCGATGCGGTGGACGTACGCTCAGAGCTCGATCTTCGCACGGGTGC
CGCCATCACTCGGTTCCAGACCATGCGATTTCAACGTCTGTTTCCTGCGAAGATTGCCGACAAGCTCATCTCTTATGGA
AGTTGCCAGATCCCCACTCTAGGATTCGTGGCAGAGCGGTACAAGGAGGTTGAGGCCTTCGTTTCGGAACCATTCTGGA
AAGTTAAAGTGATTCATACAATCGACGACCTAACCGTCGAGTTTAATTGGGCGAGAAACAGGCTCTTTGACAAGGAGGC
CTGTGAAAACTACTTGCTGCTCTGTCTAGAGGTGCCCGCTCCGCGTGCACTTGTGGAGAGTGTAACCGTGAAGCCAAAG
CACAAATGGCGACCCACACCTATGGACACAGTGGAAATGGAGAAACTGGGCTCACGAAAACTGAAACTTTCTGCAAAGG
AAACTATGACAATAGCCGAGAAGTTGTATAGCAAGGGTTTTATTAGCTATCCCCGTACAGAGACGAATCAGTTTTCCAA
GGAGTTTGAGCTTCTGCCGCTTGTTGAAATGCAAACGGGTAACGCTGCATGGGGACCCTTTGCCCAGCGAGTGGTGGAG
TGGGGTCCGAATCCCCGAAATGGGAACAAATCCGATCAGGCGCATCCTCCCATTCATCCCACCAAGGCTGCAGATAATC
TTCAGGGAAACGAGGCTCGTGTTTACGAACTGGTTGTCCGACACTTTCTTGCCTGTGTCAGTAAAGACGCTGTTGGTTC
TGAAACTCTAGTAAACATTGACATTGCCGGGGAGAAGTTTACGGCCAACGGGCTAGTGATCCATGAACGAAACTACCTG
GACGTTTATGTGTACGACAAGTGGAGCGCCAAGCAAATTCATCACTACGAGCGAAATCAGCGCTTTGAACCGACGGAGG
TGTCACTTCATGAAGGCGCCACAACTGCTCCGCCTCTGCTGACGGAAGCCGACCTTATCGCTCTGATGGAGAAGCATGG
AATCGGAACGGATGCGACACATGCAGAGCATATCAACACTATTAAGGAGCGTGGTTACATCGGAATGGTAGACAAGGGT
GCCTTAGTACCAGGTGTGATCGGCATGGGTCTTTACGAAGGCTATGGTGCCATGGAATTGGCTCTAGCCAAGCCTCAGC
TAAGAGCGGAATTCGAGCTGGACCTCAAACTCATTTGCCAAGGGCAAAAGGACCCAAAGGCAGTGCTCGCCGATCAAAT
TACCAAATATAAGCAATCATATCAGCAAATCACCGACAAGATTACCGCAATGGATGCCAAAATTGCTGCACGTATTAAT
GAGATGCCAGCAGAAAATACTTCAGGTCAAGAAGGAGCCCAGGGCAGTGAACAGAACCAGCCTGCGATGCAGACGCTGT
TTCAGTGCCCCAAGTGCAACGTGGCTCCGCTTGCTCTAAAGGCCAAAAAGAACCAGCAAGGCTGGTACATTGGCTGCAC
AAACTTTCCAGATTGCAAAAACGCTGTTTGGCTACCCTCAGAGTGCAAAGATGTGACGGTGACGAATGAATCCTGCTCC
AGATGTGGGGACAGTCACCGCTTGCTAAAATTCCGCTTTAGCACGCCCTATTATCGCGGAGTCTTCAACACGCCCCATG
GCTGGTACAAGACATGCCTGCCCTGCGACAATCTCTTTCGGTCGACATTTAACATCAATTTGGAATCTGTAAAGCGTGT
GGGCGGTATTGTAGATGAGGCAAGAGGCGGTGGTGATAGCTGGGGACCGGGACCTGGTGGTGGTGGAGGAGGAGGAAGT
GGAAGGGGACCTGGGGGTGGTGGAGGAGGGAGTGGATCGGACGGAAGACCTGGCGGAGGTGGAGGAAGCCGAAATCTTG
GCTCTGGAGGTGGTTTAACCTGGGGTTCTGAAGGAAGTAACGATGTGAATCCTACACGGAAAGGAAAAAAACCTGGAAC
TGGAGAAACCAAACCCAAGAAACCACCAAGCGAACCAAAACCAAAAAAGGCATCTAAAAGCTCCGAAAATAAAAACACG
AACAGTAAATCAGCAAAGACTATTCGAAACTACTTCAGTGCTGCATCAAGCTCACCTGCAAACGAGTTGGACGGATTCT
TCGATAGTAATGATGGTTTTGAAGAGGCCATGTTGATTGCTGCCGACACACTGGACGCGGATCGAGTGCAATCGCAATC
CTCAAACGTGGTTGAACTGGATGATGATATAGCCGCTGCCTTTGCTGCAGACGATGATGCTGAGTTTGAGGCTTTAGTA
AATGGAGGGAACAGAGATGAAGACCAACTGGATATGAGTCTTTCTGCCTGGGTGAAAGAGCAGGATGATGCCAACGAGC
GTCCCATGGTGTGGGGAAGTCGAGCACGGGCATCCTCCAATGTGGCTTCTACACCTCCACCAAAACCAGCCCCCAAGCG
AGCGAAATGGGACAGTACAGATTGGGATGTTCCTTCCTCGTCAGCTCCGATGTCAGAATCACCATCGGTGCTGTGCACT
GGATGTCAACAGGCAGCTATTCAACTTACCGTTCGTCGCGATGGGCCCAATAAAGGCAGGCAATTTTATAAATGTCCCA
AGCCCGACGAGTGCAAGTTCTTTCAGTGGGCTGATGAGCAGCCTGCTGCTCCTAAGCACAACAGCAACAATTCTTCCTC
GTCTACCTCATCGTCTTCTTGGGGAACCAACCGTGTGACCACACTGTCTAGCCACTCACAAAACAGCTCTTCCCAGTAT
CGTAACCAAGGCTCAATGCGTTCCAATTCGAGCAGCACAGTCACAATAACTAAAACAAAAACCACAACTACAAATACTC
CATCCCATGATGGAGAGGAAGTCAAGTGTAATTGCGGACAACTGGCCAGTAGGCTGATTGTTCGCAAAGATGGACCCAA
CCAGGGCCGGCCTTTCTTCGGTTGCCCCACACGGGAATCATCTTGTGGTTTCTTTAAGTGGGACGACGAAAATCCAAAT
CAAGGTGGAGCTAGCAGTGGTTACTCATGGGGAAGTGGCAATCGAAATGTTCCTTCCAAAGCTACAAACAAATCCGAAG
GATCCAAATCCCGAAAGTGTGGGCTTTGTCGCCAAGAAGGACATACACGCAGCAAGTGTCCCCGTAAGAATGATTTTGA
TATG
>CG10124-PA scaffold_13337:20274670-20276095:+
ATGCTCACGGCCAAGCAGACCGAACTAAAGATGATGGACTGCGAGACGGAGACGCTGCCGGAATCCCGTTCTAGTTCCG
GCCAGGAGCTGAAGGCCCTGTCGGAAATGGCCGACCTGCGCAAGCCGCTCAAGGAGATTGTCGACTTGCGCTTCAAGCA
TCCACTGGAGCACACGTGGACGCTCTGGTATCTGGAGAACGATCGCAGCAAGTCTTGGGAGGATATGCAGAACGAGATC
ACCAGCTTCGACATGGTCGAGGATTTCTGGAGCCTTTACAACCACATCAAGCCACCGTCTGAGATCAAGATAGGCAGCG
ATTACTCATTGTTCAAGAAGGGCATACAACCAATGTGGGAGGATGATGCCAACAAGTTCGGCGGTCGCTGGGTCATCAA
TATGGGGCGTGGCTCCAAACTGGAGCTCGACAAGCTTTGGCTGGATGTGCTACTCATACTGATTGGCGAGGCCTTTGAG
CACACTGAAGAAGTCTGCGGCGCTGTTATCAACTTGCGTGGCAAGAGCAACAAAATTTCAATTTGGACCGCCAACGGGC
ACAACGAGCTGGCCGTCATGGAGATTGGAGTGAAGCTGCGCGACCTGCTCGCCCTTCCGCCCCACCAACTGCAGTACCA
GCTGCACAAGGACTCTATGTCCAAGCAGGGATCGGTGGTCAAAGCGGTTTACTGCGTG
>CG10125-PA scaffold_13337:20339786-20340976:+
ATGTACACAGCCGTGAAGCCGCTTTCTAAGTACTTGCAATTCAAGTCTGTGCACATCTACGACGCTGTCTTCACACTGC
ATTCGAAATGCACAGTGGCGCTACTTTTGGCGTGCACTTTTCTGCTCTCCTCCAAACAATATTTTGGCGATCCGATACA
GTGCATGCACCACGACGACCTGAACTACTTTCATGCCTATTGCTGGATTTACGGGGCCTATGTGTCCAACGCATCAGAG
CCTCAATCCCTGTACGATGGCATGCAATGCAAGCCGGAACTGGTGGGTCGCTCAGTGCTCCGTGAGAATCGACGCTATA
TTCGCTACTACCAGTGGGTGGTGCTCGTGCTGCTCATAGAGTCTTTTGTTTTCTACTTGCCCGCCTATCTCTGGAAGAT
TTGGGAGGGCGGCCGACTCAAGCACCTCTGTGCCGACTTCCATCAGGCGGTTGTGTGCAAGGCCAAGAGCAAGGCCCAT
CTGGGGAACCTGGTGAGCTACTTCAACAGCGATTACAAGGAGACCCATTTTCGCTACTTTGCTAGCTATGTGCTCTGCG
AGATCCTTAATCTGACGATCAGTATCGTAAACATTCTCCTGCTGGACGTATTTTTTGGTGGCTTCTGGGAACGCTACCT
AAATGCCCTGGCGGCCCTATACTCAGGTGACCTGGAAAAATGGAACAGCATTACCACTAGCGTGTTTCCCAAGTGCGTC
AAGTGCGAGGTGATCAGTACTGGAGCCGGCGGCTCGGACAATGTCTACGATAATCTTTGCCTTCTGCCGCTCAACATGC
TGAACGAAAAGATCTTTGGCTTCCTATGCATTTGGTTTCTGCTGATGACTGTGCTGGTGGGCCTGAAGTTTATCTACCG
CCTAGCCACCGTGCTGCATCCGGGGATTCGCTTTCATTTGATGCGAGCCAGGGGTCGCTTCATGCCCAAATCCCGACTG
GAGGAAACATTGCGCAACTGCAGCATTGGCGACTGGTTTGTTTTGATGCGCGTGGGCAACAACATCAGCCCCGAAATAT
TCCGTAAACTACTGGAGAAGCTCTACGAGGAACAGGGGAACATAAAG
>CG10126-PA scaffold_13340:9480452-9481456:+
CAACAGTCACCCAATGGCGACCTATATACCCTTGAAGCCAACCTGGTCAGCAAGGCGATCCGGGAACTAACAGATGGCG
CCGACAAGGACCCCATCACCAAGTTACGTCTTTTGTGCTTTAGCCGCGGCGCAACGGGCATATTAGGACTTGGCAGGGC
CTTCCGGGCGATGGACGACGATGGCAGCAAGGCGCTTAACGAGGAGGAGTTCATCACCGGGATCCGAGACACGGGACTA
GATGTCACGGGGGAGGAGATCAAGCAGATGTTTGAAACATTCGATGAAGACGGCAGTGGATCCATCAATATGACAGAGT
TTTTGCTCAAGCTGCGACCACCAATGCCACAGTGCCGATTGAATATCATCGATCAGGCCTTTGACAAAATGGATCGTGA
TGATGATGGTGTTATTACCATAGCGGATCTGAAGAATGTCTATTCTGTGAAGGAGCATCCCAAATTTCAGAGCGGAGAG
AAGAGCGAGGATGAAATCCTTACCGATTTTCTGCACAACTTTGAGGGGGGTCGTGGCAATCTAGACGGCAAGATAACTC
GCGAAGAGTTCGTGAACTACTACGCCACAATAAGTGCATCAATCGACAACGATATGTACTTTGATCTGATGATGCGACG
GGCCTATGCCATG
>CG10126-PB scaffold_13340:9478391-9481456:+
ATGTTCTTGAAGGCCATTCGGACAAGGGGCTGGAGCCTCAAGTCACCCAATGGCGACCTATATACCCTTGAAGCCAACC
TGGTCAGCAAGGCGATCCGGGAACTAACAGATGGCGCCGACAAGGACCCCATCACCAAGTTACGTCTTTTGTGCTTTAG
CCGCGGCGCAACGGGCATATTAGGACTTGGCAGGGCCTTCCGGGCGATGGACGACGATGGCAGCAAGGCGCTTAACGAG
GAGGAGTTCATCACCGGGATCCGAGACACGGGACTAGATGTCACGGGGGAGGAGATCAAGCAGATGTTTGAAACATTCG
ATGAAGACGGCAGTGGATCCATCAATATGACAGAGTTTTTGCTCAAGCTGCGACCACCAATGCCACAGTGCCGATTGAA
TATCATCGATCAGGCCTTTGACAAAATGGATCGTGATGATGATGGTGTTATTACCATAGCGGATCTGAAGAATGTCTAT
TCTGTGAAGGAGCATCCCAAATTTCAGAGCGGAGAGAAGAGCGAGGATGAAATCCTTACCGATTTTCTGCACAACTTTG
AGGGGGGTCGTGGCAATCTAGACGGCAAGATAACTCGCGAAGAGTTCGTGAACTACTACGCCACAATAAGTGCATCAAT
CGACAACGATATGTACTTTGATCTGATGATGCGACGGGCCTATGCCATG
>CG10128-PA scaffold_13266:14919150-14920616:+
AGCACTAGTTACAAACACAAGCGGTCAGCTTCCTCTTCATCTGGCTCGACTGCTTCGTCCGGGCCCAGAGAACACTCAG
GTAAATCCAGAAGGTCGGACGTGGATTACTATGGCAGCCGTCACCACCAAAGTTCTGGATCGCGTCGTCGCTCGCGCTC
CCGTTCGCGCTCTCCCTCCGGCATGGAGTCTCCGGCTCCTCGCCACCACTCCGGGCGCACCTCCCGCGACCGTCAGCGT
ATGATTCAAGCTCGTGATCGCCCTCAGGCCAGCCGCTGCATTGGAGTGTTCGGTCTGAACACGTTCACTACCCAGCAGA
AGGTCCGTGAGCTCTTCAACAAGTTCGGGCCGATAGAGCGCATTCAAATGGTCATTGATGCACATACCCACCGCTCTCG
AGGATTCTGCTTTATTTATTTCGAGAATCTCAGCGATGCCCGTGTGGCTAAAGATGCTTGTTCTGGAATGGAGGTAGAT
GATCGCCGCATCCGCGTCGACTATTCAATAACTCAGCGTGCTCATACACCCACTCCAGGTGTCTACATGGGACGCCCCT
CCCGCGGTTATGTGGGTCGCTCCCGTTCTCCACGTTCTTCACGGCGCCGTGACCGCTCCGGCTCACCTCAAGACTACAA
TCGTCAGCGCAACAATTATCGGGGTGATCGCAACTACAGGAACTATCGAAAGAGTCCTAGCCGCCATCGCTACAATCGC
AGTAAAAGTCATTCTCGCTCTCGTACTCCCCGT
>CG10128-PB scaffold_13266:14919150-14919979:+
AGCACTAGTTACAAACACAAGCGGTCAGCTTCCTCTTCATCTGGCTCGACTGCTTCGTCCGGGCCCAGAGAACACTCAG
GTAAATCCAGAAGGTCGGACGTGGATTACTATGGCAGCCGTCACCACCAAAGTTCTGGATCGCGTCGTCGCTCGCGCTC
CCGTTCGCGCTCTCCCTCCGGCATGGAGTCTCCGGCTCCTCGCCACCACTCCGGGCGCACCTCCCGCGACCGTCAGCGT
ATGATTCAAGCTCGTGATCGCCCTCAGGCCAGCCGCTGCATTGGAGTGTTCGGTCTGAACACGTTCACTACCCAGCAGA
AGGTCCGTGAGCTCTTCAACAAGTTCGGGCCGATAGAGCGCATTCAAATGGTCATTGATGCACATGTAAGT
>CG10128-PC scaffold_13266:14919625-14920616:+
TCGGACGTGGATTACTATGGCAGCCGTCACCACCAAAGTTCTGGATCGCGTCGTCGCTCGCGCTCCCGTTCGCGCTCTC
CCTCCGGCATGGAGTCTCCGGCTCCTCGCCACCACTCCGGGCGCACCTCCCGCGACCGTCAGCGTATGATTCAAGCTCG
TGATCGCCCTCAGGCCAGCCGCTGCATTGGAGTGTTCGGTCTGAACACGTTCACTACCCAGCAGAAGGTCCGTGAGCTC
TTCAACAAGTTCGGGCCGATAGAGCGCATTCAAATGGTCATTGATGCACATACCCACCGCTCTCGAGGATTCTGCTTTA
TTTATTTCGAGAATCTCAGCGATGCCCGTGTGGCTAAAGATGCTTGTTCTGGAATGGAGGTAGATGATCGCCGCATCCG
CGTCGACTATTCAATAACTCAGCGTGCTCATACACCCACTCCAGGTGTCTACATGGGACGCCCCTCCCGCGGTTATGTG
GGTCGCTCCCGTTCTCCACGTTCTTCACGGCGCCGTGACCGCTCCGGCTCACCTCAAGACTACAATCGTCAGCGCAACA
ATTATCGGGGTGATCGCAACTACAGGAACTATCGAAAGAGTCCTAGCCGCCATCGCTACAATCGCAGTAAAAGTCATTC
TCGCTCTCGTACTCCCCGT
>CG10128-PD scaffold_13266:14919625-14920616:+
TCGGACGTGGATTACTATGGCAGCCGTCACCACCAAAGTTCTGGATCGCGTCGTCGCTCGCGCTCCCGTTCGCGCTCTC
CCTCCGGCATGGAGTCTCCGGCTCCTCGCCACCACTCCGGGCGCACCTCCCGCGACCGTCAGCGTATGATTCAAGCTCG
TGATCGCCCTCAGGCCAGCCGCTGCATTGGAGTGTTCGGTCTGAACACGTTCACTACCCAGCAGAAGGTCCGTGAGCTC
TTCAACAAGTTCGGGCCGATAGAGCGCATTCAAATGGTCATTGATGCACATACCCACCGCTCTCGAGGATTCTGCTTTA
TTTATTTCGAGAATCTCAGCGATGCCCGTGTGGCTAAAGATGCTTGTTCTGGAATGGAGGTAGATGATCGCCGCATCCG
CGTCGACTATTCAATAACTCAGCGTGCTCATACACCCACTCCAGGTGTCTACATGGGACGCCCCTCCCGCGGTTATGTG
GGTCGCTCCCGTTCTCCACGTTCTTCACGGCGCCGTGACCGCTCCGGCTCACCTCAAGACTACAATCGTCAGCGCAACA
ATTATCGGGGTGATCGCAACTACAGGAACTATCGAAAGAGTCCTAGCCGCCATCGCTACAATCGCAGTAAAAGTCATTC
TCGCTCTCGTACTCCCCGT
>CG10128-PE scaffold_13266:14919842-14920616:+
CAGGATCGCCCTCAGGCCAGCCGCTGCATTGGAGTGTTCGGTCTGAACACGTTCACTACCCAGCAGAAGGTCCGTGAGC
TCTTCAACAAGTTCGGGCCGATAGAGCGCATTCAAATGGTCATTGATGCACATACCCACCGCTCTCGAGGATTCTGCTT
TATTTATTTCGAGAATCTCAGCGATGCCCGTGTGGCTAAAGATGCTTGTTCTGGAATGGAGGTAGATGATCGCCGCATC
CGCGTCGACTATTCAATAACTCAGCGTGCTCATACACCCACTCCAGGTGTCTACATGGGACGCCCCTCCCGCGGTTATG
TGGGTCGCTCCCGTTCTCCACGTTCTTCACGGCGCCGTGACCGCTCCGGCTCACCTCAAGACTACAATCGTCAGCGCAA
CAATTATCGGGGTGATCGCAACTACAGGAACTATCGAAAGAGTCCTAGCCGCCATCGCTACAATCGCAGTAAAAGTCAT
TCTCGCTCTCGTACTCCCCGT
>CG10128-PF scaffold_13266:14919150-14920616:+
AGCACTAGTTACAAACACAAGCGGTCAGCTTCCTCTTCATCTGGCTCGACTGCTTCGTCCGGGCCCAGAGAACACTCAG
GTAAATCCAGAAGGTCGGACGTGGATTACTATGGCAGCCGTCACCACCAAAGTTCTGGATCGCGTCGTCGCTCGCGCTC
CCGTTCGCGCTCTCCCTCCGGCATGGAGTCTCCGGCTCCTCGCCACCACTCCGGGCGCACCTCCCGCGACCGTCAGCGT
ATGATTCAAGCTCGTGATCGCCCTCAGGCCAGCCGCTGCATTGGAGTGTTCGGTCTGAACACGTTCACTACCCAGCAGA
AGGTCCGTGAGCTCTTCAACAAGTTCGGGCCGATAGAGCGCATTCAAATGGTCATTGATGCACATACCCACCGCTCTCG
AGGATTCTGCTTTATTTATTTCGAGAATCTCAGCGATGCCCGTGTGGCTAAAGATGCTTGTTCTGGAATGGAGGTAGAT
GATCGCCGCATCCGCGTCGACTATTCAATAACTCAGCGTGCTCATACACCCACTCCAGGTGTCTACATGGGACGCCCCT
CCCGCGGTTATGTGGGTCGCTCCCGTTCTCCACGTTCTTCACGGCGCCGTGACCGCTCCGGCTCACCTCAAGACTACAA
TCGTCAGCGCAACAATTATCGGGGTGATCGCAACTACAGGAACTATCGAAAGAGTCCTAGCCGCCATCGCTACAATCGC
AGTAAAAGTCATTCTCGCTCTCGTACTCCCCGT
>CG10128-PG scaffold_13266:14919150-14920616:+
AGCACTAGTTACAAACACAAGCGGTCAGCTTCCTCTTCATCTGGCTCGACTGCTTCGTCCGGGCCCAGAGAACACTCAG
GTAAATCCAGAAGGTCGGACGTGGATTACTATGGCAGCCGTCACCACCAAAGTTCTGGATCGCGTCGTCGCTCGCGCTC
CCGTTCGCGCTCTCCCTCCGGCATGGAGTCTCCGGCTCCTCGCCACCACTCCGGGCGCACCTCCCGCGACCGTCAGCGT
ATGATTCAAGCTCGTGATCGCCCTCAGGCCAGCCGCTGCATTGGAGTGTTCGGTCTGAACACGTTCACTACCCAGCAGA
AGGTCCGTGAGCTCTTCAACAAGTTCGGGCCGATAGAGCGCATTCAAATGGTCATTGATGCACATACCCACCGCTCTCG
AGGATTCTGCTTTATTTATTTCGAGAATCTCAGCGATGCCCGTGTGGCTAAAGATGCTTGTTCTGGAATGGAGGTAGAT
GATCGCCGCATCCGCGTCGACTATTCAATAACTCAGCGTGCTCATACACCCACTCCAGGTGTCTACATGGGACGCCCCT
CCCGCGGTTATGTGGGTCGCTCCCGTTCTCCACGTTCTTCACGGCGCCGTGACCGCTCCGGCTCACCTCAAGACTACAA
TCGTCAGCGCAACAATTATCGGGGTGATCGCAACTACAGGAACTATCGAAAGAGTCCTAGCCGCCATCGCTACAATCGC
AGTAAAAGTCATTCTCGCTCTCGTACTCCCCGT
>CG10129-PA scaffold_13337:20343268-20351751:+
AATTCCGTAGAACTTGAGGCAACTAGGTTGCTGAGACACCCTCGACGTTGCTGGGGCAGTGCCTATAGCAGGAGGATTG
TGGCCATCTCGGGGATCGTTATCCTCACACTGCTCTTCACAATGATCTACCATGGTCTTGTTGTGGAGAGGATGGACCG
AGTTCAGCAGATTGCCGCCTTGAATGCTGAGCACAGATTGCTTGCCAACCAACCCTTCGATGAGGATCAGGTACCCTTG
ATAGTCAGCCCCCAAACGTTGCACTTTAAGCTACTGGACGAGGACACGGACAAGGAGACTGATGATAGTCAGCACAGGA
AGAAGCGAATCAAAAACATGTTGCTTAAGTTCCGGCTGCACAAAAAGCACAAGACGCGCCGCGAGCTACCCAGGAAGGA
TCTACTGGATCCTGTCCAGATCGAGGCTAAGCTGCTTGATCCTGTTCAGGTGGAGGCCAATCTGCACAACCTCTACAAC
AAGCTGAGGAGCAAAAGAGCCAGAGAGGCTCTCAGCCGGCTTGAGAACGAGTTTGTCCGGTGCAAGAAGGAAACTCCCC
AGGACTGCATGTCGGCCTTCTTGAAAATGTACAAAATGGCCAGAGAAGTGGCTGAAAAAATGGAGAAAATGAAGGCTAT
AATGCGGGAACAAGCGCCTTTGCTCGAGTCTGAGAGCATGGAGTCCGAGGAGCACAAGAATAAGGAGCTGACCTCCGAC
GATTTGGTGGTGCAAGAAACCACTATTTACGCCCCAGTGGCATCTGGTAATGCCACCGAGAAACCCCAGCGAACGAAGA
TTAAGCCAGCCAGGATAAGTTGGATCATTGATGGGCACGACCATGATGATGAGGTGTATACGGACGATACGCCCAAGAC
AGTTGCCACCACCAAGGAGCCAGAAACAACCCCGTCACCACAGACCACACCACAGACTACTGATACCACAAGCGAGCAA
TTGAAAGTGGAGGGCACAACAACTGAGAAGATCAGTTGGATTCTGGATCAGTTCGACAAACCCAAAGAGATTTTGCGCA
CTACCGAAGGACCTGGCATCAGGAAAACGACTCCAACGCCAGAAATGGAAAAAACAACTGAAGCAACTATGGGACTCAA
TGTAACCACAGATGGTCCGTCGGAAGTTGGAACCACACCGGGGCAGCGAAAGCCCCAATTCGATTGGATTATAGATGGT
GATGAAGATGTGGACCCACTCGGCAATACCACCAGCCCCACCACCACTGTAGTCATTAGCACTACCGAACCCACTGAAG
CTCTAAAATCCACGGTTCCAGCCACCAAGCAAGATACCACCACATTAGTCGGAACCACGGAAGCCACAGCTACCACATC
CGGTCAGCGGAAGCTGCAGTTCGATTGGATAATAGATGGCGAGGAGGTGGATGAGCCACTGGCTAATTCCACCACTACA
ACAGCTTTGGTTCCCACAACAATTAGCACCACAGAATCTAATGAAGGCCTGCCCAACACAACTATACCTTCTGCCGTCC
AGAAGCCTGTGAAGATTAGCTGGATAATTGACGGAAATGAAGGTAGCGGGGAACCGAGCACGACCTCCACCACACAGCC
CAAGCTGACCACCAGGCAGGTGCATAGCGACTCGATGGATGGCCCCCGATTTGAGCATCCTCTGGACAATCCGAGCAGC
ATCGAGAACATGCTGGAGAGCTTCGAGCGGCATGAGCAAGACAAACCCGTGCTGAAAGAACTAAGCGCCAACGAATCCT
CGCAGGAATCGGCTACGGATGTGTATGAGAGACAGGTCTGGTTGAAGAAGTTCCAGCAGCAGGCTAGGCCGAACCAGAA
CGAGCTGATAGACACTTTCGGTACTGGCTTAGACACGAAAATGTTGGAAAACATGAGGCCCAAGATGAATCCGTTGAAA
GGCCAGCCATGGAATGCTGCCGATGCTCAGATCCTAAGCCTGTGCGAAAGGGTGGCCCAGAAAATGAGAAACAGAGGAT
CCGCCTTGACTGAGGGCGAAGCCAAGGAGAAAGGCGAAACATTCACTGCCTCGCCAAGTGTGCAGTTTACTAGTCGAGC
TCCAGGTGGCTTTCCAGTGTCCGGAGAGACGATGAAGGCTTCTGCTCAGTTTATGTTCAATCCGAATTTCGGAATGCCC
AGCATTCCAGTCTGTTTCTACATGACGCCGGCCAACTTCCGGATGCCTATGTGGTCTGGCTCTCCCGCTTTTATGGGAA
TGCAGGGCGCCCACTTTGGAGGATCCTCGAACGCCGGCGGCGGTATTTTCTTTGTTCCCCAGCAGTTTGGACCCAGTGG
AAACTTTTTCGGGGGCAGCGGTGGTTCCGGATCCGGTGGCCAGGGAGCCAATATATTCTCCAAGAATGCCTCACCGCAA
AAGCTTTCTAATGGGCAACAGCAGCAGGTGTACTGCAGTTACCTGCAGAACCAGGCGGGACAGGGATCCGCGCAATCCT
CTGTTTCGAATCCCCAACAACCGTCGAACGGCCAGACGACCTTCTCGAATGCCAACTTCAAGATGCGGCATGCCAATCA
GTCTTCTGTCAATCACAACCAGGGGCAGATCATCTACGCCAGTTACGCAGGCTTGCCAGAGTCAACCGTGCAGCACCAC
TCCAAATGTCCGGAACCGGATCAGCTGTCCTGCTTCGGCCAGCAGCAGGAGTGCATTTCAGCCAACAGATGGTGCGACA
ATGTGGTGGACTGTTCGGATGGAAGCGATGAGTCCGCCTGTACTTGTGCGGATCGCCTGGATGAGGAGCGCCTCTGCGA
TGGCTATGCGGATTGCCCGATGGGCGAGGATGAGCTGGGTTGCTTTGGCTGCGAGCCTCTGGCCCACTCCTGCTACGAA
AACCCGGCGGAGTTTGCCAAACACAATCAGTCTACCCTCTCCATGTGCTACAATCGCTTGGAACGGTGCGACGGCTTCA
TGAACTGCCTCAACGGGCGCGATGAGCTTGAGTGCAGCATGCTGGTCACCGATGTGGCAGATCATATGTCCCATGCTGC
CTCTGCCTCTGAGGGATTTTTGTACCATAACTATCGTGGCGATTGGCATCCTGTGTGCAACAATGGACAGAAGTGGGCA
GCCGACGCCTGTGAGTTGGAAGACGGAAATGTTGGCGTGGATCTTGGCTTCAAGACCCTGACCCTACCTGGACCATTTA
TTGAGCCCTCTCTGCAGGCTGGAGTTCAATTTGCCCAAGCTTGCCATGGGCGCAATAGTCATGACTCCCTCGAAAACCA
CGTGGCGTACGTCAAGTGTCCTCCAATGCAGTGCGGAGTTCCCAAGAATGCTACGAAAGCAGTGCACTCCAAGAGAGTC
AAGAGAACTGTGTCGGACTCGAGCGAAAATGTTGGCAATGGTCGAATTGTGGGTGGCCGCTACACGAGTGACCTCCAGT
GGCCTTTCGTGGTGGCCATTTACCGCGACGGAAAGTTCCACTGCGGAGGAACCATCTACACCGAACGTTGGATCATCAG
CGCTGCCCACTGTGTCATCAACTTTGGAAAGTATTACTACGAGGTGCGAGCTGGTCTGTTGCGCCGCACCAGCTACTCC
CCGGCTACACAAATCCAGCCCGTTTCCCACGTCGTGGTCCACCAGGCATACGAGCGCAGGAGTATGCGCAATGATCTCT
CCCTACTACGCCTGGCCAATCCCCTTAACTTCAATCGTTGGGTGAAGCCCATCTGCCTGCCAGACCTGGGACGCACGAC
CATCGGAGATGATTGGATCTGGGGACCTGTGGAGGACACCATGTGCACAGTAGTTGGTTGGGGAGCTATTAGGGAAAAG
GGTCCCAGCAGTGACCCTCTTCGGCAGGTGATTGTGCCTATTCGAAAACGGTGCTCAGATCCTGAGGATCAAGCCTCAG
AAAACATTTGTGCCGGCGATCCAAACGGAGGTCGCGATGCATGTCAAGGAGACTCAGGCGGTCCGCTTTTCTGCCGCAG
CGTCTCTCGGCCGGAAGAACTGTACCTCGCCGGGGTAGTGAGCCACGGCAATGGCTGTGCAAGGCCACAGGAGTTTGGC
GTATACACCCGGGTCACTCTTTACCTCGACTGGCTGGAGATGGCAGTGAATCCTCGACATCTGCCTGCCCGGAAGCCAC
TGCAACTCTGTCCAGGATTCATTTGCGTATGGGGCGGCAAGAGATGCATAGCCAAGCGCCAGAGATGCGATCGTAATGT
GGACTGTCTTGGCGGTGAAGATGAGGTTGGATGCGCTTACAACTTCATTCCGGATATGGTTGGAGCCGGGCGAAACATA
AGCACCACGACAGAAAGCGACTACCATCCAGTGGAGGCTAAAAATCGGGAGCTGATTCCCATTGAAGATTTAGAATTGG
AGGCAGAGCAAGATGAGGAGGAAAACACGGAAACAACTACTTCAGATGATGAAACTGAAACCACGGAAGGACAACTGGA
AGATATCTCCACAAGCACTTTGGGGAATCCAACTACAACTGAAGATGACATAGATCCCAGCTCAAGGGTTGACTCAACC
ACTACAGATTCCGGGAATGTCACACCATCAACCGTTCCAGCAACCACATTTGCACCTACCAGTACTCTGCCCACCACAT
TGGAATTGACCACAAACACGGCAATGCCAACGTCCACTGAGGATTTCCAGAATATGGCGGACTTAGTCACCCAATTAAT
GGAAGAGCGAAGCTCTACTACAATGAAGGAGGAGCTAGTGACCACAACTACTGAATCCACAACAGAAGCTGCCTTCCCA
GTGACAACAGAGAAAGTTCGGGAAACAACAACTATGGAGTCAACTACAACGATTAGCAGCACCACCACTCCATTAGTCA
CAACCACTACAGGAGTACCCACCAGTGTTCAGTCTGAAGTAACCACCGTAACCACCTTGGCTCCAACAACCAGTACCAT
TGCTACCACTATTTCTTCAACTACTACTCCTAAGGCTACTACCACTATGAAGCCTTTAAGGACAACCACAGAAGAGAGC
AGCGTCCATTCCCATGAAGATGAGGTGCAGATTCCCAATAAGTTTGTGTGTAAAATCATGCCTCAAATCATTGATATTC
AAATGCACTGTGATCGGAAAGTCGACTGCGAAGATGGAACCGATGAATTGGACTGCTCCTGTAAGGACTATTTGAAGGG
CAGTCTAGCAGCCCTAATATGTGATGGCAAAGACGACTGTGAGGATCTCTCTGATGAGCAGGATTGCGGGGGCTGTCAT
GCTAACGAATTCCGTTGTCCTTTGTCGAAGACTTGCTTGCCCCTAACCAAACGCTGTGACAATGAAGTGGACTGTAAGT
TCAAGGAGGATGAGAAAGATTGCTTTGCCCTAACCAATGGACATGATGTGCATTTCCATGTTCACCAACAGCCCAAGTT
CAGCAGTGTCGGAATCTTTTCGAGAAACGCTCATGGAGTGTGGCGGGTTGTTTGCGCCCATGAAACAGGCTATCATGAG
CACCAAGCCAACACGGCGGACGCAGTGTGTGCCCTCCTGGGATTCAAGGGAGCTCACTACTTCAACAGCACAGAGTTTG
TGAGCCAACAGGAAATGCATCCCATTACGCCGGAGCTGAAGAGTGGCAGGACCCGTTTGGCTTCTCATATTCATTCAAT
GGTTGGTGACAACATTCAGCTGACGGAAAATGAAATAATAATGCCAGAGCTGGGACATCCAAGCGCCCCAAGACCGGAA
AAAGATCGCCTGCTGCCCACCAAGTGCTTGGGTATCTATGTGGAGTGCAACCCGTATTCCAACAAGACCACTCCCCTGA
AAACACTTAGTGCTGGGCAAGCAGTCAAGCCGAAACTGAAGGACGAGGTGCCAGTGCTTCTGCCCACTATCGAAACCCA
CAACCGACCAAACGTACACTTTAAGCCGCAGCTACCAGCAACGGTCGTGAATAAAAAGGATGAAATACTGGACCGATTG
GATAGTCTGATTAAGAGCAAGAAAAACAAAACGCTGCTAGTCAACGAGGAACTGCATGAAGCCATCGAGGAGCTGCACT
GGCCCTGGCTAGCCGATGTCTACTCGAACGGGGATCTCTGGTGCATCGGCGTGCTCATAGACAAGCACTGGCTGCTGGT
CCACGAGAGCTGCATGTTTGGGATTAGTCTGAGGACGCACTTCGTCAGTGCTCTGCTGGGCGGCGGCAAAACCAAGAGA
ACGCTTCATCGAAGCAACCAGGAGCAGATTCGAAGGATAGACTGCTTTGAGCCTGTTCCGAAGTCCAATGTGTTGCTGT
TGCATTTGGAGAATCCTGTTAAATTTACGCACCACGTTCTTCCGACCTTTTTGCCCGATAGTTCCCATGAAACCGAAGA
CGCTTCAAGAGACTGCATCAGTGTGCTGCACGACGATTTCACGGGACGCATCAAAACAGTAGCCATCACCAAAATGGCC
AACATTTCCGATTGCACGTCCTGTTACAAGCTGCAGGAGAAGCAGCCCCCCGTTAACCTGATGCGCCTGTTGAACGTCA
GTGCTGAGGACATGGCCTCCATTTCGGAGGAGGTGGAGCTCATCAACGGGGTGGCTCCCACCGAACTGCCGGCCATAAC
CAAGTTCACCAGCTGCCACCAGTTTGGCCTGAAGAATGCCAGCGATTTTCATCACAACCCCAGCGATCAGGGAGTGCTG
GTCTGTCGCGATTCGCACTCTGGGTGGTTCCCTACGGCCATGTTTAGCTACAACAACTCGGACTGCCAGAGCTTTAAGC
AGCCTTTTGCCATTCGGACATTGGAACAAGCGTACAAATCGCTGCAGGATATTATAGACAAACCTAGTTGCAGAAACCT
GCAGTCAGCTCCAGAGTGCTCCACTCACCGCTGCCCGTTGGGGCTTTGCTTGCCCCAAACTGCCATCTGCAACGGCCGA
TCCGATTGTCACGATGGCAGCGATGAGGAGGAAACCAGATGTCGGCACTTGAAGCAACAATGTGCCCCCGGCGAGATGA
AGTGCCGCTCCAGCTTCAAATGCGTGCCCAAAAACAAGTTCTGTGACCACCATCCCGACTGCGAGGACATGACTGACGA
GCCCACTATTTGCAGCTGCTTCACCTACCTCCAGGCCACTGATCCTTCGAAGATATGCGATGGTAAACGAAACTGCTGG
GACAAGAGCGATGAAAGCTCTGTGCTTTGCAATTGCACGGCAGACCACTTCCAATGCAGCTCCTCCCCTGAAGATTGTA
TTCCCCGAGACTTCGTGTGCGACAAGGAACCCGACTGCCCCAATGGCGAAGATGAGCGGTACTGCTTTGGCATCGAACA
CCCTCTGCATCAGCAGAAGAAGGACTTTTGGGCCAATAGCCAGCATACGCAACCGGAAACAGCTCCGCAGTATGGACAG
GTTATCGAACAGACCTATGGTATCTGGCACACGAAATGCTTCCCCAAGAGCTCGCCGCCGCAAGTGGACGAGGTGCGGG
AGATATGCAAGAAATTGGGATACAATCCGTACAGACAGCCCAGCTACCGGCTGATCGACGACGAGGAGAACAAGGCCGT
GCACACCTACGAGTTGGCGGATCGACAGGGACGCAGTTTCAGCAACGACTCTCTGGTGGGAAAGTATCGAGACTCCACC
AAGGCGTTGATTATCAGCAAGTTCTCACCCCTGCAGCTCAACGAGCGGCTGACGCTCTTTTTGAAATCCAGCCGGCCCA
TAGCCGAGCTGGTTAGGTGGAATGCCACCGATTCCAGCAGATGCTACAGGTTGGAGATCCGGTGTGCT
>CG10130-PA scaffold_13266:14904225-14904599:-
CAGCCCGCTCCTGCAAGTTCAACATCCGTGGGCAGCGGATCTCGCTCGCCCAGCAAATTGTCAGCGCCACGTAGCTCCG
GAGCAGGCGGTGGCAGCACCCTGAAGCAGCGCAAGACCACCAGCAGCACTACGGCAGCCAGGAGCCGTGCGCCCGGAGG
AGCCGGTACCGGTGGCATGTGGCGCTTCTACACAGACGATTCCCCCGGCATCAAAGTCGGTCCCGTGCCCGTCCTGGTC
ATGTCGCTGCTGTTCATCGCTTCCGTTTTCATGCTGCACATCTGGGGCAAATACAACCGCTCC
>CG10131-PA scaffold_13266:14892589-14893595:-
ATGAGTCGCCAGAAGATTGGGATCGTGGGCAGTGGCCTGATTGGAAGAGCCTGGGCCATGCTCTTTGCAGCCGCCGGGT
ATTGGGTCCAGATGTACGACATCCTGGACACCCAGCTGACCACAGCCCTGCAGGAGCTGGAGAAGGAGCTGCACCGCCT
AGAGGAGAAGGGTTCACTCCGGGGAAAGATAAGAGCTGCCGAGCAACTTGCTCTCATTGACGTCACCACAAAGTTGGAC
GAGCTGGTCAAGGATGCCTTGCATATTCAGGAATGCGTTCCCGAAGTACTGCAGCTAAAGCAGACACTCTACTCCCAGT
TGGATGAGCTCTTGGATGGCATCACGGTGGTGGCCAGTTCCACTAGCACCTTTATGCCTTCTCTGTACAGCGAGGGTCT
AAGCAGAAAAGAACAGATGCTGGTGGCCCATCCCCTGAACCCTCCCTATTTTATACCCTTGGTGGAGATAGTGCCTGCT
CCCTGGACCTCCAAGGAGGCTGTGGAACAGACCAAATCCCTGATGCTCAACATTGGCCAGCGTCCCGTGACGCTAAACA
GGGAGATCGAGGGCTTCGCCACTAACAGGATACAGTATGCGATCCTCAACGAGGTCTGGCGCTTGGTGGCGTCAGGAAT
ACTCACCGTGGCGGATGTGGATCGAGTGCTGAGCCAGGGTCTGGGACTGCGCTATGCCCTCTTGGGATCGCTGGAAACG
GCTCATCTTAATGCTCCCGGAGGCGTGGCCGATTACTTCCATCGCTTCGGAGGAGAAATCTCTGCTGTGAGTGCAACTT
ACGGAGCGACGCCCAACACCCGAGAGGATGCTGTGACCCTCGCGGAGATTGCCAAACAGTGCGAGGAGCTGGTGCCCAT
CGAGGGATTGGGGGAGAGGAGAGCCGTCCGCGATGAATTCCTCATCCAGCTGGCCAAGCTAAAGAAGCAGTTTGAA
>CG10132-PA scaffold_12916:12051288-12055937:-
ATGGGTAACGTTTGCAGTTCCGGCCAAAAGAAAAAGAAGGACAAGGACAGTGCCTCCGAAAAGTCCGATGACTCACCTC
CCTACCAGGAGGCTGACCAGAAGGACACCCTGATCTCCACCGATACCAATGCCGGCGATATGAAGCGCGCCCCCCTGGC
AGCTGTGGAGGCGCTGCCGGAGGTGACACCTTTGCCGGAGAACAATGGCAACCAGCTGCAGGCCCAGAAGCAGCAGCCA
CCGACAGCCCAAGGAAAGAGCAGCGGAGCAGACAAGGATTCCAGCACCACCACACCTCAGGGGGCGCAGGCGCCCAGTG
ACGTGGTCAACGCAAATCCGGGATCTGGGAATCTGAGCGTCTTGCAGGGCAAACCCCCGCCTAGCCGAAAGATCGAGCG
GGACAAGAAGATCGTGGTTTACATCCTGGCGGACAATAGCACCGAGTACAAGAAACATAAGCGTGTCGTCCACAGCTTG
TACAAACACTTCAAGAGCAAGTGCCAAAGCCGAGGCTTCGACTTCATCATTTCCGATGTGCACGATAGCGAGCCGGATA
CGGAGTTGGGCAATGGAAACGGTCGGAAGGACTTCTCACGTCTGCAGGAAGTAAAGCGCTGGACACAAACGCCACTGGA
GGCACAAGGCGGACATGAGGAGGCGGCCAACTGTCTGTGCGAAATCACACGCCACTCCGCAGGAGCTTACATTGTGCCT
GTGCTCTTCTTGGGTGCCACGCTAGGCACTCCAATGCTGCCACTTACCATCGAGAGCCAGGACTTCACCTCTGTGCTGG
GTAGCGCCAGCGAGGCGGAGCGCCTTCTCCTTGAAAAGTGGTACACTATTGACAACTCCTACCAACCGATGTGCCACCG
GCTCCACGCCCAACAGGTGGACCCTTACTCCGCCCAGGCAAACGGTGAGCTCAACGAGCTACTAGCTGTGCTGCTGCGC
CTCTTTTCCGACGACGTCAAGGACTCGTATCTGACCACCGTCGTGGAACAGGAAATCAACAACACGGTGTTGATGAGCC
AAGAGCTGGCAAAGCGCTGCATATGGATCCAGACAGGCGCCCAGCTATCCCGGGCACCGGAGAATGCCACCCAGCTGGA
GCTGGAGGTGCAGCGAAGGATTAGCCGTGTCTATTCGGAGCTCAAGAGCCAACTGTGTGAGAAGAACCTGATCCGGCTA
CTGCCCACAATGAGCATCTTGGACGAGGAGCTTTCGGCCGTAATCGAGAGCCTTCTGGACAAGGCAATGGCCGGTATTT
TCGAGGAGCACCAGCAAAAGAGCAGCATTCCCTACAACACGCTGGGCGTGGACCGGGTGCTACTCGAGGAGCTGCAACT
GATTGGCCATTATTCGAAGCTTCTGGCGCAAAACTCAGCCAATTTCGACATCATGAATGACGTGAAGAGATATATACGA
GACAGCACAGCCCAACCGTTGGTCATATCCGGTGCTCGAGGGTGCGGCAAGAGCGTCCTGGTGTCAAAAATCATGGAGA
ACGTGCATCGCTGGAAGCCAGAGGCCCAGCTCATATTGAGATATGCCAACTTGAGTGCCCGATCCTCGGATCTCACTTC
GCTACTAGGTTCCATGGCCAATCAAATGTCAGTACTGGAAACAGGCCACCAATGCCAAGTACCACATACCCTTGCTGCT
TATTCTGAAGTGATTCGCGAGATCCTGGGGCGACAGCAGCGTTTCTTCGTTCTGATCGTCGACGGCGTAGATGAGCTGC
AGCGTGAGGAGACTCTGGAATGGCTACCCCAACAGCTGGGCAACTCCAAGATTATCCTGACTGTCAGCGAACTGGAGGA
GGAGAGAGACGATGCGGATGCGAGTGGTAACTCTGTTGATATGCTTGCCGCGCTGGCGCAGCTGGGCATACCACAGCGG
TGTTTCCTGCGCCTTCGCCAATTCACAGAACGTCAGTGGCACGATATCCTCAGTTCCGGTGGCGGGGACTTCTATGCGG
CCAATGGAGCTCTAAAGTTACCCGACGAATGGAAAACCCTTCACGGAAAGACTCCATACCACGCAAAGTCTTTGTGGTG
GCTCGCCTGGCTGGGCCATGTGGCCCAACCTATCAGCGAGATCGGGGACATCTCCGGTCGGATCTTGCAAGTGCTTGAG
TCCAAGTTTGCCACCGATCAGGTGGAGCTGCTCCTGTTGATTGTACGGCTTTCGCCTTGGGGAATCCGCGAAAGCGACT
GCCTGGGTGTGTTTCAGAAAATGACCCAGCTGGAGGCGCAGGTCGCCTTTAAGATATGGTCCAAGTTCTGCTGGCTGAT
GGGACCAATGCTGTTAGGTCTTAAGAATATTAGAATAGCAGACAGGAGCTTTGGATTTGCCGTCCTAGCGAGGTACGCG
CAGAAGCAGTGGCTGGTTCATGAAGCGCTGCGGGACTACTTCGACCGGCAGGACAGCGAGTTCAAGGGTATCCAGGGTG
CTAACACCTACAATTACCAAAAGTACTTAAAACTGCCTTATCATCACTTCTGTGCCGTCATCGAGGATAAGCCGGCGCC
GCACAAGATCGACATACTCTTTAACTGTTTTTACTTTACCGACCTGCCCTGGATCGCCAACAAGGTACATGCCACAGGG
CCAGACCACCTGCTTAACGACATTCTACAGGCAAATTGGCTAGCCACCAATAACGCCAATGACTCTGCCCCTAGCTATG
TCCACATCAACTTCCTTAAGGAATTCCTCGAGCAGTATCTTCACGAATTAAGCTACGATGGCAAGCAGTTCTACACTCT
AATGAAGTACTACCTGAAGACACGCTTCCGGGAATCGCCAGAGCTCAAAGACGACGAGAAGATAAGGTCCTGGTGGGAA
TGCACCAACGAGCTGGAGTTCGCTTTTCTGGAGATCTTGAATGCAGACATTGATGCGGAAAATGGTAATCGGCTGGAAC
CGGAACAGGAGAACGCCACCGTCGAGGGAGAAGCCCAGGAAACTAATCCCGTGAAGGGCTACGATGTGCTGATGAATCT
TCCGCAGCCCGGATGCTATGTGGCTTCCTTGTGCACGGAGCGCGCTGAGATCTGTATCTGGGATGTAAAGAATTGCTGC
CGCATTCGTGAGCTTCAGGGCATCCAGCAGCCTACGGCAATGTGTCCTGTCGGCAACTATGAAGCAGCAGTCCTATGTC
GCCGTGAGATCCGTGTAATCAATCTTGACGAGGGAAAATTCAAGGTTACACTAAAGGGAGTAATGAACCAGAAGATGCC
CTACTTTGGGTTGCATGATCAGAACCACCTGGTTTGCCTTTCCCGCAACCGCATGTATGTCAATCTCATGAACCTGGAG
TCTGGTGACTGTGTGACCACTTTTAAGGCCGGCGAAGATCGCTTCCTTAACTCCCTATTGGTCTCTGGAGATGGACGCA
TCCTGGTCTGTGGTGATGAGACCCAAAAACCCTTCCCTCTGCTTGTCTGGCATCTGTCGCAGCGCAAACTCCTGTATGA
TCTCCGCATCCCGCACCACGACTTCATCACCTCGCTCTCCGCTATCACCCACGAAGGATCCTACGTCTGCGTAGTGGCC
AAGGAGCTGAATGAACCGACAACTCCCAACTTTATTGTGGTCTACGATCTTCAGAGCGGGACCTTGTTCAAGAAGTGGA
AGCCAAGTTGCAACACCGTTTCCCTAGCCATCTCCCAGGTGAACGCTTGTGTGATAGCCGGCCTGGAGGATTCCAAGAT
TCTCATCTGGGACCTAGTCACGGGCAACTGCAAGAGCACTCTCATCGGTCACAATGCACCGGTGACTTTCCTGAAATTG
GACCCACTAGGAAAGGTTCTGCTTTCCTATGACAAGGAGGGACGTGACACTGCAATTCGAATGTGGGAGTTGAATTCAG
CCAAATCCCTTGCCGTTTTTAAGCCACCTGCTCAAGTTAGCACATGTGAGATACTGCCCAACGGGGCTTTTGTTGTCCT
GGCTCTTAAGGACCGCAACGCCCTGCTGACCCTAGCTCTAAAGAATTATGGTGGCGGCTCGGGTAACGTCTTGGAGGAC
GATTGCGGCACTCTGTACGGCAATCCGGACAACCAGCGCAAAGTTTTCGACTTGAGTAAT
>CG10133-PA scaffold_13337:21427748-21428692:+
ATGCCAAAAATTAAATCGGCCATCAATGTGCTCCTACAGGAAGCGGAGGAGCTGTGCATTGGCAGCAGTGTGGTGGAGC
TCGACCGGGTGCCCACTGCCCTGGAGTTCTGCCGCGAGTTCTACGGCAAGAATCAGCCGGTAGTCATTCGCAAAGCGGT
TTCATGGCCGGCCATTGGAAAGTGGACTCCGGAGTACCTGATCAAAGCCCTCAATGATAAGATTGTGGACGTAGCCATA
ACCCCAAACGGGTACGCCGATGGCCTGGCTGTCCAGGATGGGAAGGAGTATTTTGTCCTGCCCATGGAAACGAAGATGA
AACTCTCCCAGGTGATCAACTGTCTTGACGATCCTACCGGCGCCGTCTACTACATCCAGAAGCAGAACTCGAACCTCAG
CCAGGACCTGCCCGAACTGGCCAAGGACTTGCGGATCAGCGACCTCGACTTCGCCCAGCAGTCATTCAACAAACCTCCT
GATGCGGTTAATTTCTGGTTGGGTGATGAGCGTGCCGTGACCTCCATGCACAAAGATCCGTATGAGAATCTTTACTGCG
TTGTATCCGGTCACAAGGACTTCATCCTTATTCCTCCGCATCAGCTGAGCTGTGTGCCTCGAAGCTTGTACCCCACCGG
CGTCTACCGCACCGCCGCCAATGGACAATTTTACATAGAACCCTTTCGGGACGAGGACGGCTGCGAACAGCTCACAGAG
TGGGTCAGCATAGACCCAATAGCGCCAGACTTAGCTAGGTTCCCAGAGTACTCCCGCGCCAGGCCCCTACATGTGCGCG
TCAACGCAGGGGACATCCTTTACTTGCCCAACTACTGGTTCCACCACGTGCGCCAAAGCCACAAGTGCATTGCCGTCAA
CTTTTGGTACGATCTCGACTACGACAGTCGGTACTGCTACTTCCGCATGCTGGAGGAACTTACCAGCAAGACCAGC
>CG10134-PA scaffold_13340:9489974-9494095:+
ATGGATTACGGCTGGCTGATGTTTCTGTTCATCGCACTTTTAATTGATTGCCCCATTGCATCAGCTCTATTTGTGACAG
ACATAAGTGTCCCGGAAATCGTAGACTTTCGGGACAATGTTACGTTATCCTGCAGCTACGACATGCGAGGTCACACTCT
TAACTCTGTTAAATGGTACAAGGATCATGAGGAGTTCTTTAGATATTCTCCCCTGACGAGTCCGATTTATATGACGTTT
GGTGTTCAAGGACTGCAGGTGCTAGATGGAAAATATTTATGCAACGAATCCAGCTGCAGACTGGACTTGAGTTTGCAAG
GAGCTAAGTCGACTGGCGTTTACAAATGTGAAGTTAGTGGCGATGCTCCGCATTTTAAATTGGCCGACAAGGCCGACAA
TATGACGGTGGCAGCCCTACCTCAAAGCGATCCGCTAATAGAAAGTTTTAATTCAATGTACCGCATGGAAGAGTTTCTT
AGTGCCACCTGCTCCTCGGACTATTCCAGTCTGCCCACTCGGCTTACCTGGTACATTAATGGCGAACAGCCCCTTTTGG
GTGAGCTTCAGCCATCAATTGACACAAGCATTCCGGCCCATGATTACGTTTTGCGGCGCCAAAGGCTGCAAGTTCATTT
CTATCTGCAAGGACAACGCTTTTTCCAGGCCGGAAAGATCCTGGAGCTCAAATGCGTGGCGGAAATTGAAAATTATCCA
GAGCTAAGGCGTGAGACGACACTCAGTGCATCCTTGTCGCAGTTTGACAACTTTAACAATCAAATGCCGTTAAGACACG
CAAATACAAATTCGGGAGCGAGACAAAGGAATAGTCTTGGTGGCAGGACATCAATAATTTCCGCAATCCTGGCGGTAAT
TTCTTTGCTCCAATGCCTGTGGCGCCCGTCA
>CG10137-PA scaffold_12916:12044102-12049639:-
ATGGCCAAGAAAATTCCATTTAACGTGGTATTCGCTTCAGACGAGGATACCAACTTTCCGGCCAGCGAACTGAATACCC
ACGGACCCACTGTGCATGGCTGGAGAAGTGCTTCGGAAAGAGGACTCACTACGCACGACATTATCCTCCGATTCCAGCA
ACCGGCCAAGATCTATCGCATCCAACTTCTAGCCCACCAGTATCTAATTCCTGAGAAAGTAGAGCTCTGGTTGCACTAC
TCACCCAAATCTATCCCCAGCACTCCGTCGTCGCAATACTTCGACTTCCTCGGCTTCGTCGCCCTAGCGGATAATGCCA
ACACAAACTACAAATCCCGAGAGCTGCAGAGCGTCACAGTGAGTCCCCGACGAGGAACGCACCTAAAATTGCGACTGAT
TGGAGTCCAGGGCAACGAGTACAATGCTGCAGGTCAGATCTCGCTGATGGCGGTTAATGTGCTGGGGGAAGATTTAGAA
TTAAACCCAAATAATGGAAACGGAAACGGAGAGGACAACTTGGGCAACGAGGCGCCACCGCTTGACACGGCCACCGGAG
AGCTGGCTTTGGCGTCCATTTGCGATGACCTCCTATTCTCTATGTACGTGGAGGACTCCGTGGTCCAGTGCATACGGGA
ACTCGAGCAACGAAAGGCGCTGGCTGTGAGTGCTGAGCGTTTCGAGTACGCCCGAAAATTGAAGTTATGTATGACCGCT
CTGAGGACTGCCGGAGAACGACTGGGCCGCTATGCTCTGGCCAAGCGACAAGCTGTGCAACAGGAGGACTTCACAACCG
CCAAACTGCGAAAGGAGCAGATAGAGATGTACAGAGCGGCGGTACTACGACAGCTGCAAGTCCAGCAGTTGCTGGAGCC
ACAGGGCGTACTCAGCTCCAACGATCAGAGCTGCGAAATTTACGCGGCCGGAAAGCCCAGCCTGCCGGCGGCTCCCAGC
CTGCAGGACGTCGCGCAGGCTCTAGCCGAGGCCACTTTCAGTCCCAAGAGCATGGCGAGCCTCAGTTTGGATGAAAAAT
CTTCCACCGACGGTTCCCAGGGGCAAGCGAGTAATGACAACGTTGTGGTAGCACCCGTTCCGGCCACGTTGCAGGCGGC
ACCCGCACCAGCACTGGGCGGTTGGAGGAAATCTCATGATGAGCTACCACAATCTCCACGCCTACCTTCACGCCACAGT
TCGCCAATGTCTAGCCGGCAAGGATCACTCCGCAGGCGCAACAAAAGTGTTCCGCGCAACTCGTACGAGGACTACGAGG
AGCGGGCAATTCCCACGTTGAGACAGGAATGTCAAGGAAACGCGCTGCTGGAGGCAGATCCAAACCGGGGACGTTCGCG
ATTAAATGACCGCGAGCGTCGCCAGGCAGCCTTGCCGATCCTGGTCTTCGGTAGTGAGTTGGTAGAGCAGTTCTATTCC
CGACAATTCCAGGATAGAGAGGATGGTTTAATGCGCCTGCGGAATTTCCTGAAGGATCAGGAGCTTATGGAGGCCTCGG
GTAACGAACTCGCCGCCAGCCCTAATAAAGTGGCACGAAGCGCAGCCTTGCTACTTCACAGGGCTGTGCGAGATGCAGT
CTACTCGGTATTTGGTCAGGCTACAGAGACTGTGCGCGTTTTGTTTCTAGAATATGTACCCGGGCGGGTTTCGCCCAGT
GAAGTAGCCCGCTGCGTCGATCGGCTTCTGCCCGAACTGCTAGCCAAATCCGGCGATCCATCTGCCCGTCTTCACACCC
TGGCCCAGCACACAATCCTAAGCATTGCCGCCTGCCCTGAGGTAGCAGAGCAGCACTTGGTCGCACCGGCTCTATCGCG
AAGCGTTGGATCCGGAACTCACCAGCGGCTGGCCATGAGTCGCCTACAAATGCTAGAGCAGTTGGTTCATACTCAAGGC
ATCAGTACGGACAAGCACAGTGGACTGACATGTCGAGCTCTATCCGAGTGCGGCTGCTCGGGCATCCACCATCCGGCAG
AGCCGGTTCGCAAAGTAGCGGAGCGTATCCTGCTCCTGGTTTATAAGGTTAATCCTCGACTCGTACGCAAGCAGCTGCC
TCCCGACGACGACATCACGAGGCGCAATCTTCTCTATCGTCAGTTGTTTACGGAGTTTGACAAGCTAGACCTAGATCGG
AAACAGGAACTGCTCGAGGCGGCTACGTCCCCGGCTGATAAAGCCTCCACTAGTTCGGATGCGTCGCGACAGCTAAAAA
GTCATAGCGGACATGCCACAAGTCCTGGACATTTAAATAGCTCCAACAACGGGTATGCCAGCTGCAACGGAAAGCAGCG
ATACAACGAGCAACTAAAACGCTCTATGCTTTCCGCCTCGAGTTCCCGGAAGGGCTCCGCCACTAACTCTGAATCTACC
GAAGATAATGTGCCCAAAATACGATGTCCTTTTTGTGAATGGTCGTGTGCTGGAAGCGATACTAGCCAGTTGGATAGAC
ACTATTGGAAATCTTGTCCCTTCCTCACCAAGTGCCCTCAATGCAGCCAAGTGCTGGAGATAGCAGCACTTAACTACCA
CCTGACTACTGAATGTGATGCCAAGGATAGCTATGTTGTTTGCGCCCGCTGCACTGAATCAGTCCATAAACAGCTCTAC
GAGCTTCATCAAATGGAAGACTATTGTCGTGAATTGAAAACGGGAGCTGCGCGTTGTCCACTATGCCACGATGATGTCC
ATCTTCCACAGGATGGCGGCTGGAAGTTACACCTACTAAGCGGAGGCGGCTGTCCTGGGAATTCTCGAAAAAAGAATCT
GAAAAAA
>CG10138-PA scaffold_13266:11306468-11307529:-
ATGTCCCGACGCTCGACTTCCATTTCGTTAGGCAGGGAGTCCGCCAAGGGGCGGGAGGAGAAGGAGGAGAAGCAGCGCA
TAGCCCACCTGGAGGGCATCATCCAGCAGCTGAGGAGCCTGGCGGCGAGCGGTCGCCGGGTCGGGAATCTCACGGAGGC
CACCTTGATCTACGTCTGCAATGCGTCCAGAGCCCTCTTCCTGGCCCAGCCGATGCTCCTGGAGCTGAGGGCGCCGGTG
AAGATATGCGGCGACCTGCACGGCCAGTTCCGGGACCTGCTGAGGATCTTCCAGCAGTGCGGCTTCCCGCCCACGGCCA
ACTACCTGTTCCTGGGCGACTACGTGGACCGGGGCGAGAACTCCATAGAGACCCTGACCCTGCTGCTGGCCTACAAGCT
GCGCTACCCGGAGACCTTCTTCCTGCTGAGGGGCAACCACGAGTCCGCGGACGTCAACCGGGTCTACGGGTTCTTCGAC
GAGTGCAAGCGCCGCTACACCATCAAGTTGTGGAGGGCCTTCGTCGACTGCTACGACTGCATGCCGGTGGCGGCCGTCG
TGGCGGATCGCATGTTCTGCGTGCACGGCGGCCTGAGCCCGGACCTGAAGAACCTGGACGACATCCGGAGGATCAAGCG
GCCCACCGAGGTGCCCAGCGACGGCCTGCTCTGCGACCTGCTCTGGTCGGATCCGGACGAGCATGTCGGGGCTTGGGCG
GCGAACGATCGGGGCGTCAGCTTCACCTTCGGCCCGATGATCGTCGAGGGCTTCCTGGCGCAGAACAACTTCAACCTGA
TCGTCCGCGCCCACCAGGTGGTGGAGGACGGCTACGAGTTCTTCGCGAACCGCCAGCTGGTGACCATTTTCTCGGCGCC
CAACTACTGCAACATCTTCGACAACAGCGCGGCGGTCCTGGTGGTGGATCCCAACCTTGTCTGCCACTTCGTCATCATC
CGGCCGCGTCCCGCGGTCCGGGGGGTGGCCTATGAGACGGACAGTGGCGCTGGGACCACGCCCCCGACCACGTCTTCCA
CGCCGCCCCCCGCGGCCCGGGAGCGGAAGGTGTTC
>CG1014-PA scaffold_13337:1969840-1970151:-
ATGTCGAAGATCTATCTCAAGGCCATGGAGGAGGTGGTGCAGCGCAATATGGAGAACACGAACCGTATTATGGAACAGG
CCCAAGGATACGTGGTCTCTGAGAACGTTACCGATACTCTGCTCCACACATCCTTTGATCTGACCACCGCCCAGGGAAT
TGTGAAGCACATGCATGCCAGTTTTTTGAGGCTGGCCCAGAGTGGAGTTCGCGACATCGATCCCGAGGATAGCTTGTGC
TTCCTGCGCGTGCGCACCCGAAAATTTGAGTTTCTAGTTGCTCCCGAACAATATTTTACAGTGACCGCAGTGCTT
>CG10140-PA scaffold_13337:21438083-21439009:+
GCACCCGATGAAGATATTGAAATCAATGCCCCAACTGCATCCGATGAAGAGGACGACAATAATAATCCTTTGATCTTGG
GAAACCTTAGTCTGTGCCAGAATGTGGTCGACAATGTATTTCTGCCTTTTGTGGGCGATTGCAACAAGTACTATCTGTG
TCGATCCGGGCAAGCCATTGAGCTGCGGTGCGAATGGCCCTATGAGTTCGATGCCGCCACTCAGAGCTGTGTGAGTCCT
GGAAAGGCGAATTGCCTGCCCACCTGCAAGGCCTTTCATTTCAGTACTTTTAGCTACCAGCGCACTTGCACCAAGTACG
TGCTCTGTTACTACGGACATCCTGTGCTGAGGGAGTGTCAGGACGATCTCCAGTATAATCCTAAGACAGATCGCTGCGA
CTTCCCCCAGAACGTGGACTGCGTCGAGTCCGAGTGCTCTATCTACTTCAATGCCTACCATCTGCGCTACGTGCCCAGC
AAAAGTTCCTGTGAAAAGTACTTTCTTTGCGGCAACGGAATTCCCAGGGCACAGACGTGTTCCACAGGCCTACATTTTA
GCACCAAGTGCAATTGCTGCGACATTCCTTCGAACTCCAACTGCCAGTTGAAGAGCCCTAGTTCTACTAGAAGTAATTG
GTTCAAAGATATTCTCCAAATTCTACAGATACCCGCTCAACGAAGGCTAAACTATCAACCAGTTTCCCCCAAGCCGTCC
GAAGTGGTCTGTCCCCCAGAGGGCGTTCACTTTTATGTCCACGAGACACGTCCGGACGCCTACCACTACTGTGCAATGG
GTCACGGCCTGGTTCTAGAGTGTTCGCCGGGATTGTGGTTCGATCTTGCGGTAAAAGAGTGCCGTGAACCTAAAAACGT
GGGA
>CG10142-PA scaffold_13266:12068559-12071240:-
ATGCGGCTGCCAGGGAAGGGGGTGCAGCTGCTGCTGTTCCTGCTGCTTCAGATGGAACTGACTTTGGGCGACTCGAGTC
GGATGTCCAACCACACCGCCAACTATGAGCAGACCACCAAACAGATCCTCGACAAAGCAACCGCCCGAATGCGCACCAT
ATGGGACCTGAAGCGCCGCATCTTTCTCCAACTCACAGCGAAAGGAAAGTCTCCTCTGGGAGGGCAGGCTTTGAATGGG
AAGCAGGAAGTGGAGTCGGAGACTTATCGCCTGCAGTATGAACTGGCTGCCAATCTCAGCGTGGTGCCAGTGGCCGAGC
TCGATGATCCTCTTTTGCGTCGACGGGTGCAGCGGATGGCCAAACTGCAGCTGCAGGGCCTGCGCCCCAAGGATTACGA
ACAGGCCAAGGACCTGCTCAGGCAAACACACAACTTTGTGAGCGGGGCGCTGGTGTGTCCTCTGGAGGACTGCTCTGCT
CGAGGCCCCATGTCCATGGACCAGCAGATAGTGGCAAAGAACCGGAGAACAAAGTTGTACGACGATCTGCTGATAAACT
GGTACGCCTGGCGCAAAGCCATCAACGAGAAGGAGACTGCCAAGTCCACGTTCATAGACTTTGTGCGACTTCTGAGGAT
CGCTGCCACCTACAATGGGCATGTGACTCCGTCCCGCACCTGGTACCACCACTTCGACACCGAGAACTTCCAGGCGGAG
ATGGAGACTGTGGTGTGGGAAATCATGCCACTGTACCGGGAGCTGCACGCCTACCTGCGCCACGAGGTGCGCATCGCCT
ATCCCAAGGCAGACACAAAGAGCGATGGCGCCATTCCGGCCCCCGTTATGGACCAGATCCTTTCGCAGGACTGGTATCC
GCACCAGTTCTTTCGCACCCCCCATCCTAGTAAGCAGCACCAGCTTCCCTCCGTCCATCGCCGCCTGGAGGAGGTCCTG
GTTACGCCCGTAAAAATCAATCGGAAAGCCGCCGAGTTCTTTGAGTCCCTCGGACTCAACCACATGTCGGATAACTTCT
ACGAGAAATGGTCACGGCGGATGAAGGACGACGAAGGTGGCCCCGACTGTAAGTCGCAAGTGTACTATTTTCCGCCGGA
CGTGGCTCTCCGGTACTGTCCTAAGCTGGACTACAAAAAAATGATGCAAATGCACGGGACTATGGCGGAGCTCCAGTAT
AATATTTACAAGCGACAGTTGCCCTTTGGCCTAGACACTGAGCCGTGTCCTGGATTCGGCGCAGCCATGGCGGAGACGG
TAATCCTCGCCTCGGGCACTGCCCGCCATCTTTTCCGCCTTCACATTCTCCTGAACGACAGCCTCACAGAGGAGCAGTC
TCTAAACCGGCTCTTTCGGATGGGAGTGCACACACTGGTTGCAGTGCCTCAGTACTTCATCAATGACAAGTTCCTGGTC
GACGTCATGGACGGGAGAATCGGAGTGAAGGACTACAACTGCGCCTACTGGCATCTGCAGGACAAGTTCGCCGGAGTGC
AGCCTCCTTCGCAGCGCAACAACAGGGACTTTGACTTGGACTTTAAGTTCTACCGCGGGATGAATCCGGAAACATCTAA
CACAAAAAAATTTTTGGCCGAAATCTTGGGCTTCCAGTTCTACCGCTCCTTCTGCCTCGCTAGTGGCCAGTACAAACCT
GGGGATCCGGACTTCCCGCTGCACAACTGTGACTTCTATGACAGCAAGGAGGCGGGCAAGAAGATGCGAGACATGATGC
AGTTGGGGGCCACACGGCATTGGCGGGATGTTATGGAGATAGCCACCGGGGAGAGGAAGTTGAGTGGACGCGGCATTCT
GGAGTACTTCGCGCCACTCTTCACCTGGCTGAAGGAGCGGAACAAGCAGCTGGATATCGAACCAGGCTGGGACGCCGAC
GAA
>CG10143-PA scaffold_13266:14866394-14868052:+
ATGACGGCTCTGTTGGCCTGTCATTGGCAGCCCGCCAGGCTGGTCAGGAGGGCCGTTCCAACTGCCAACCGATTCCTGC
ACCACCAGGTCGACACCCTAACACTGGCCGAGCTGCTGGGCACCACAAATCTGCGCAAGAGAACTCCCGAGGACTACAA
GGTACTTCGCGAGATCTACACCTCCTTCGAGCGCTACAACTCTGTGGGCAATGACATTCAGCTGACATTGAAGGAGCGA
ACCGCCAACGACATGATCATGTGCGAGAAAAAACGAGAATACGAGAAGGGCATCATGGACCCCACACAGTTCGCCCCAG
GCTATCACATCTTCAAGGTCCTGGACAAATTGCGGGAGTCGCCGCTCTTCCACATGCTGCAGAAGATGCCCAAGGGCGG
GGCCCTCAAGGTGATAGACACCTCAATCACCAGCCTGGACTGGGTTATTCAACTCACCTACAGGGAGAACCTGTGGGTT
TGTACCACCGACAACTGTTGCCATATCCAGGAGTTTCGTTTCTCGAAAGAGAAGCCGAAGGAATCGGCCGGCAAGGGTG
GCGAGTGGCAGACGATGGAGGAACTGAGAGAGTTCCGCGGCGAGGAAAACCTCAAGAAGTATCTGCTGACGCGCCTCAG
CATGTATCCTCTCACCAGCTTCACCACCAACGCCCACGCCTGGAAACACCTAATGGGCATCTTCTATCTGCTGCAGGGC
CTCCTCCGGTACGCCGATGTCTGGGGTGATTATTTCTACAGAGCCCTCAAAGAGTTCTACGCGGACGGAGTGCAGTATA
TAGAGATCCGGTCGCTGGTACCGCAGCTCTACTGTCTGGACGGTAGCCGGTTGCCCGGGCGGGTAGCTGTGGAAATCTA
CAGGGACAGACTTCGTCAGTTCAAGGACGAGAATCCCGGCTTCATAGGTTGCAAGCTGATCTACGCCAATCTCCGGAAT
GTGGAACCAAATGTTGTGGCAAAATATGTCAAGGAGTGCACGGAATTGAATAAAGAGTTTCCAAGCTTTGTGATTGGTT
TTGATTTAGTGGGTCAGGAGGATAAGGAACATCAGCTGAGCAGATATGTCCCGGAACTGCTGAAGCTTCCCGACCACAT
AGACTTCTATTTCCACGCCGGCCAGACAAACTGGTACGGTTCCCACGTAGACGAGAACCTGATAGACGCCATACTACTG
GGATCGAAACGAATCTGCCACGGCTATACTATCACAAAGCACCCCATTCTGATGAATTTGGCCAAGTATTTAAACATTG
CCCTGGAGGTGTGTCCGGTGGCCAACCAAGTGCTCCAGCTAGGCTCCGACTATCGCAATCATCCGGCAGCCACACTGAT
TGCTGAGAACGTGCCCATGGTGATCTCGTCAGCGAACCCTGCCCTTTGGAGGGCCAAGCCATTGTCGCACGATTTCTAT
ATGGCCTTTCTGGGCATTGCCCCGATGAACGCCGATCTGAAGTTCCTCAAGCGTACCGCCAAGAACTCGTTGCGCTTCA
GCTCCCTCAAGGACGAGGGCAAGGCCAAGGGCATGCTGAAGTGGAAGAAGGAGTGGGACGAGTGGATCGACCAGATTGT
GGAAGGGAAGCTCAAG
>CG10144-PA scaffold_13337:20478729-20482582:+
ATGGCGGAGCTGAAGGCCCCGTCGCTGCAATCGCTGCTGGAATCGGAACGAGGATCCACAGACAGCCTGCTTGCCGAAT
CTTTGCAGTTGGACTTCGAGGATCTGGATGATGCCGAGTTTGCCATACCGCCCACTGATGTGCTGCCCACGCTGGAGAC
GGTGCTCAGCGAGTTCGAGGCGGACTCGGACGTGGCCTCCGAGCTGGGAATGCCGGTGCCGCACGCAACGCCCACACCC
TCGATTGGAGAGGACTCCGCCGTGCGCACAGATGGTCGGAGCGGAGGAGGCTCCATCATGCGATACACCTTGCTGCACG
GCATATCCGCCCAACTTTCTTCGGCCGCCGATCGTGTGAACGCCGGAGCCGCGAGTTCCTGTGCCGTGGCCGCCTACAT
CGCTGTGGGGACGTCCCACGGCCACATCCTCAACTTTGATGTCACCCAGACCCTGCGCTGGGCCCACCAGGACAAGCAC
GGACAGGGTGCGGTGGCCAGTCTGGCGTTCAATGCGGACTCTACGAGGCTGCTGGCCGGGTTCGCCCGGGGATTGGTGA
CCATGCTGGACACACAGACGGGCGACGTCCTGCGCGAGTTGTTCGATGTGATAACCCCGAACACTGGTGTGCTGCATGT
GAAGTGGACGTCCAGATCGTCCTTGGCGCTGTGTGCCGACGCCGGTGGATCCGTGTGGTCTCTCAGCTTCACCCGGAAG
CTGGGCATTCGCGGCTGCAGCTCCAGGTGCTTGTTTTCGGGAGCCCGCGGAGAAGTCTGTGCCGTGGAGCCCTTGATAA
TGGACGCCCATGGCCGCCACGAACTCGACCAGTACTGCATTGTCGCCTTGGCCACGTTGTCCAAGTACTTCATCGTTAC
CGTGCGGCCCCGATTGAGGGTCATCAAGTACCACGTCCTCCAGGGCCCGCCAGACTGCTTGCCTTTGCTGGCTTGGCAC
TTGGTTCTCATCCAGGCAGCAGATGCATCCCGTTCCGTGGATCCCGTCATCGTTGTGGGACGCGGGAATCAGCTATTCT
TTCACCAGTTGTTCGTTTCCAATGGAAGGATCACTCTTCTGTATCTCCGTCATGTCCAGCTCCAGGGTAACCTGTTGTC
CGCCCACTGGCTGGGCCCGAAGTGCGTAGCGTCGCTAGACACCGCTGAGATACTGCACCTGGTGGACGTGCGGTCCAGC
AAGGAGCTCGAGTGCATGGATATGGCCAATGCGGGCCTGGTCTATGGTTCCGCGCAGTTCAAGGGCCTGGCCACAGGCG
GAAACGTCTCTCCAGCCTTCGCCCTAGCCGGATCCAATGCCTGCTACAATTCCGTGGTGTCGAGGGGCACGCAACTGTA
CGTCTTGGGCGCCAGATCCCTGCACATCATCGGAGTTAGGACCTGGTCGGAGAGAATAAGCTACCTGGTGAAGCACCAT
CGCTGGCAGGAGGCTTGCCAGTTAGCCCTCGACGGCTACATCGCGTCCGTCGACCGCCCGAGGAAAAGGGCCCAGGCCA
AGGAGCGCATCGTTATGCTCTTCAAGGAGTACATAGCCAACTCCGCCCGGGCCCCGGACTATTGCCTCGGATCCATTGT
AAACTGCCTGATCACCGTGGGGGAGCTGGAGCTGCTCTGGACCCAGCTGTGGGAGAAGCTGCAGAACACAAGCTCCGAG
CTGTTTCTGCAACACATCTCCGAGCACATCGAGCGCGAAACCATCAGGAGTGTCAATCCCGTGATTTCCCAGGCCTTGG
TGGAGTACTGGCTGCAGCACTCGCCGGCAAAGCTGGAGCAGCTCATCCTGAAGCTCGACTGGATGTGCCTCGATCTTAA
CCAGGTGCTGAAGGCGGTGAAGAAGCACCGATTGTTCAGAGCACAAATCTACCTCAACACGCGAGCTCTAAACGACTAT
ACGGCGGCGCTGACAGAGCTCCTACCTCTGGTGACTCTGGACGAAACGGATTTGGGGAACTGCCTGCTAGTCTATGTGT
CCAGCTGCCTAGCTGGCAGGGGCTATCCCAGCGGGGACATTCCCGCCGAACAAGTCCATCAAGTGAAGCACGATGTGCT
GCGTTGCCTGACGTCGCAGCACTCCAAGGAGAACGCCGGAGACGAGCTGCCCTATCCATACTTGAGAGCTCTCCTCAAG
TTCGACACTCGCGAGACCCTGAATGTGATTTCTCTGGCATTCCAGGAGCGGGAGTTCAGCAACGAGCTGGGCTTCTCCC
ACCGCAAGAGAATCATCTACCTACTGCTGGAGATCATGTCGCCCGAGGATGCAACATGGGCCGAGATCGGATGTTTGTT
GAACTTCATAGCTCAGCAGATATCGATGCAGTGCCTGCCGCGAGACAGGCAGCTCCTCGAGCGGGTGTTGAGCCACCTG
GCGCAGGAGGAGATCGCCCACGAGAGTAGCCGGCAGCACTCGGAGAGGGAGAGTGCCTGGCACGAGTTGCTCTCGTCCA
ACTGCCTGGCGGAAATCAGCAGCGACGAGGAACAACTCCGCCTGGCGGAGAAGGCCAGGTGCTACTATGTGGTGGAGTA
CCTCTTGGAGAAGCTGCAGCGCTACGACACCATCCTGGACTGCTACATCCGGAACGAGGCCAGGCACGAAACCATGTTC
GCCTACATGGAGCGGCATGTGGCCAACCCAGAGAGATGCATTTACGAGCAGTTGAAGCGGCATCTGCGGGAGTTGTTGG
ACATCAATCCGAAGGAAACAACGCGTCTTCTGGCCCTGCACTACCCCGACAGGATCTACGAACTCCTGGATAGCCTGAG
GAGGGAGGAGAGTCTGCTGTTCGTGTTCCTCAAGTGCCTCAACGATCGAAAAAGCGAACTGGAGCCCAGCCAAATGGAG
ATGCTCCTCGAGCTCTACTGCAAATTGGAGTCCGCTGAGGTTGTGGAGGAGTTCCTGCGCTCGAACTCGGGATTCCGCA
TAGAGAAGGCCATTGCCATAGCCGAAAGGTATCATCTAAACCGATCTGTGATTTATCTGTACGAGAAGCAGGAGAGTTA
CGCGAAAGCCTTCGAACTGTCCATGGATCTGCTGAAGTCTGCGAGTGGCGAGGAGGCTTCCAAGGAGGCCAAGGAAATA
TCCGCCTTGCTCGCTCGATCGGTGGAGACTCTGCCAGCTGCGGAACTGGAACGCTGCTGGTTCTCGCTACTGCAATACG
TGTTGCCCCACCAGGAGCTGCAGTCCATAACTAAGTCCCTGCTGCACGAGGCCTCGCAGCACATTGACCTGCACAACTT
GGTGCAGCTGATCATGAACACCCACAATGTGTCGAGCAGCTTCGGCGACATCAAGGACCTCCTGATGGGCATGCTGGAC
AGTTCGAGGCACAAGACGGAGGCTCTGCGCACTGCTTCGGAGAACTTGTGTCAAAATCTCCATCTGGAGTTCGCCGAGC
GCCATCGGCAGTCGCTTCGGGGTCTCTGGGTGGCGACCACGAAGTGTTGCGTGTGTCTCCAGCGGCTCTTCGACCGCAC
CCCCGTGCTGGTCCTGGGCGGCTGTGGCCATGCCATGCACGAAACCTGCTCGGAGAAGGCGGAATCTGCCGTCGCGGAG
TGTCCACGGTGCTATGAAGCTCTCCAGGAGCCCACATTGAGTTTGCCACGACCAAATAAGAGCCTTCTCAGTATTTCCT
CGTCCTTGGAGATGGGTGCTCTGCAGCTGAAGGCTCCGCCCAGGCGGTTC
>CG10147-PA scaffold_13337:20485863-20487158:+
TGCCGTGTGTGCTCCAACAAAATGGCCACGGAGGACGAAACCTACAACCTCCTGGAAATGCCGGACCTCGCCGAGAAGT
TCTCCGACTGCACCAATTTGGTGGTGGATCCCATGGAGCACGAAATGATGCCCAGTGAAATCTGCTGTGACTGCTACGA
GCAAATAGAGAAGTTCCACGCCTTCCGGGCCCTCTGCATTCTCACCGACCACCGGTGGCGGTCGAAGACATGGCTCTTT
TCAAAGGACATCGGCTTGGATAAACCCGTGCTGGACGTGGATGAGTTAACGAAGGAAGCTGCGTCCGAGCCGTTCCTCA
CGACTCCGGTAATGATGATGTGTGTCGATGAACTCGCGTCCCAGAGGCCTCCTTTACAAGCTGAAGAAGTCACAGAGTC
AGTTCCAAAGGATAATGATCCTGTAGATGCGGGTGAGGTTTCCTCCTATAAGTGTGACATCTGCTTCGAGGAATTCTCG
GATGAGAAGCGATTTTCCACCCACAAACGGGAACACGATGGCCACAGTCTGTACCACTGCACCGAGCCGGGATGTGAAG
AGTCCTTCAATCGATACGAGAGCCTAAGGCAGCACGAATTGGAGCACGCGGAGGTGGGGATGCGGTTCGTGTGCGATCA
GGAGGGCTGCAAAAAGATGTACCGTCACAAGGGCTCCCTCAAGACTCACCTGAGCAAGGCTCATCAGATCGGAAAGCCT
CTGAAAACTCACGTGTGCGAGTACTGCGGAAAAATGTTCCAAAACCAGGCGGGTCTGACACATCACAGATTCACGCACC
GCGCCAACCTTCAGCTGCCATTTGCCTGCGAGGTTCCCGGCTGCTCCTTGAGGTTCCAGACCAAGCAGAAGCTGGAGGT
CCACATGCTGCGACACAACGGCATCAAGAACTTCAGCTGCCCCTACTGCGGCCTGAGGAAGACCACAAAGAATGAGCTG
CGTCTGCACATTAACTTCCACACGCTCGAAAGGACTTGGTCCTGTTCGCAGTGCCCCAAAGTGTGCAACAGCTCGACCA
GCCTCAAGAAACACTTTCGCACCATCCACGAAAAGGCCAGGGACTACGCCTGCAGCCACTGCGAGAAATCATTCGCCAC
CGCAGACACTCGCAAGTACCACGAGATGACCCACACGGGCGAGAAGAACTTCGAGTGCCATGACTGCGGAAGACGCTTC
ACCCAGCCGGCCGCCCTCCGCACCCACCGTAAAATCCACGAACGCGAGGAGCCCAAGCAG
>CG10148-PA scaffold_13340:1510269-1511231:-
ATGGTGAAAATCGTGAATAACCAACACTGTGATCTAGGCCTGGCCCTGCTTTTGGCCTGGACATTGCTAACGGGTACGG
GGGTGTTAGCTGACAGCACCACCGCAGTCCGAGCGGCTGCCGAACGTGAGGAACAGCAATTATCCCTGCAGGATGTGGG
TCTCAGCTACCAGAGTATCCACCGAATGCTCAGGGACGAAAACGAACCGGCAAGCTTTCGGGGGGAACTGCGTTACCAG
CAAAAGCGCCACAAAAGGGAGCTGGAGTTAAATGCCCCGGCCAACAAGCTGAACCTCACTCACCGGGATCTGAGGACCT
TCAACAGCAGTGATGGTCAGTGGAAGGGCGATTTGCAGGTGATCACAGCCATGGATCTCAGCAGCAATCGGCTGAGCAG
CCTGAGTTTGGACAACTTTAAGCAATTACAACAACTGGATTTGAGCAACAATTCCCTGAAGGAAATCCCCCTCAGCTTG
ATGGACAACAGTAACAGTCTGCCTTTGGTGACACTCGACTTATCCTGCAATAAGTTCAGGCAGCTTTCTTCTAGTTTCT
TCTCCGAGCGCCTGCCGCAGCTCAAGAACCTAAATCTGGCCCACAATCAGCTCATAAATATATCCAGAGAATCCTTCTA
CAACTTGCTGGAGTTGCAGACTTTAATTTTGAACCACAACAATATTTCGGAGATCGACTACGAGACTTTCCTGGCTCTG
CCCAATCTGCAGCATTTGGATTTATCGCACAATTATCTGAGTGGCTCTGCGATACGAGCTCTGCAGGGAATCCCTGATC
TGGTCAGCCTTTCGATTGCCTACAATCCGGAGGTAGGTGGGGCAATGCAGGAGTTTGTCGCCTCCTGGAGTCTCAAGGA
GCTGGACGCTAGCGGCACAGGACTCTGCCAGGTGCCAGCAGCACTTGCCCAATCAGTGAGGACCCTCAAACTATCTGAC
AACTGGCTGCGGGTG
>CG10149-PA scaffold_13266:14772743-14774195:+
CGCAAGATGGCCGGAGCTACACTTTTCGAGCGTGCACAGGCGCTGTCGAGTGTTAATCGCGAGGAACAGGACAGCTCGC
TGCTGAATAAGATCCTTCGCGACCAGGAGGGTGCCGAGAGTGATGAAGAGCGCATTCGCATCAAGGAACAGGCCATCCT
GCAGCAGGGTGAGCTCTACAAGCAGGAAGGCAAGGCCAAGGAGCTGGCCGATCTGATCAAAGTGACGCGTCCGTTCCTT
AGCTCGATCAGCAAGGCAAAGGCGGCGAAGTTGGTCCGCTCCCTGGTGGACATGTTCCTTGACATGGACGCGGGCACGG
GCATCGAGGTCCAATTGTGTAAAGACTGCATTGAGTGGGCTAAGCAGGAGAAGCGCACCTTCCTTCGCCAGTCGCTGGA
GGCACGTCTGATAGCCCTGTATTTCGACACGGCCTTGTATACAGAGGCCCTATCTTTGGGATCGCAGCTGCTGCGGGAA
CTGAAGAAATTGGACGACAAGAATCTTCTGGTAGAAGTTCAGCTGCTGGAGAGCAAAACCTACCATGCACTGAGTAACT
TGCCCAAGGCAAGGGCAGCACTCACATCGGCTCGTACCACGGCCAACGCCATTTACTGTCCGCCCAAGGTCCAAGGCGC
CCTCGATCTGCAGTCGGGCATCCTGCATGCGGCCGACGAGCGTGACTTTAAAACCGCCTTCTCCTATTTCTACGAGGCG
TTTGAGGGCTTCGACAGTGTGGACAGTGTTAAGGCTCTGACTTCCCTCAAATACATGTTGTTGTGCAAGATTATGCTGG
GACAGTCCGATGACGTCAACCAGATTGTTAGCGGCAAGCTGGCTATTACCTACTCAGGACGCGACGTCGATGCAATGAA
AGCGGTGGCAGAGGCTTCTCACAAACGCTCGCTTGCAGATTTCCAAGCCGCACTTAAGGAGTACAAAAAGGAACTGGCC
GAGGATGTGATTGTGCAGGCGCATTTGGGTACGCTGTACGACACTATGCTGGAGCAGAACTTGTGCCGCATCATCGAGC
CCTATTCCCGTGTGCAGGTTGCGCATGTTGCCGAGAGCATTCAGCTGCCCATGCCGCAGGTGGAAAAGAAACTGTCTCA
GATGATTTTGGATAAGAAGTTCAGTGGTATTTTAGATCAGGGAGAAGGAGTGCTTATTGTGTTCGAGGAGACGCCCGTG
GACAAGACCTATGAGCGCGTGCTGGAAACTATCCAGAGTATGGGCAAGGTAGTCGACACACTCTACCAGAAGGCCAAGA
AGTTGTCG
>CG10149-PB scaffold_13266:14772749-14774195:+
ATGGCCGGAGCTACACTTTTCGAGCGTGCACAGGCGCTGTCGAGTGTTAATCGCGAGGAACAGGACAGCTCGCTGCTGA
ATAAGATCCTTCGCGACCAGGAGGGTGCCGAGAGTGATGAAGAGCGCATTCGCATCAAGGAACAGGCCATCCTGCAGCA
GGGTGAGCTCTACAAGCAGGAAGGCAAGGCCAAGGAGCTGGCCGATCTGATCAAAGTGACGCGTCCGTTCCTTAGCTCG
ATCAGCAAGGCAAAGGCGGCGAAGTTGGTCCGCTCCCTGGTGGACATGTTCCTTGACATGGACGCGGGCACGGGCATCG
AGGTCCAATTGTGTAAAGACTGCATTGAGTGGGCTAAGCAGGAGAAGCGCACCTTCCTTCGCCAGTCGCTGGAGGCACG
TCTGATAGCCCTGTATTTCGACACGGCCTTGTATACAGAGGCCCTATCTTTGGGATCGCAGCTGCTGCGGGAACTGAAG
AAATTGGACGACAAGAATCTTCTGGTAGAAGTTCAGCTGCTGGAGAGCAAAACCTACCATGCACTGAGTAACTTGCCCA
AGGCAAGGGCAGCACTCACATCGGCTCGTACCACGGCCAACGCCATTTACTGTCCGCCCAAGGTCCAAGGCGCCCTCGA
TCTGCAGTCGGGCATCCTGCATGCGGCCGACGAGCGTGACTTTAAAACCGCCTTCTCCTATTTCTACGAGGCGTTTGAG
GGCTTCGACAGTGTGGACAGTGTTAAGGCTCTGACTTCCCTCAAATACATGTTGTTGTGCAAGATTATGCTGGGACAGT
CCGATGACGTCAACCAGATTGTTAGCGGCAAGCTGGCTATTACCTACTCAGGACGCGACGTCGATGCAATGAAAGCGGT
GGCAGAGGCTTCTCACAAACGCTCGCTTGCAGATTTCCAAGCCGCACTTAAGGAGTACAAAAAGGAACTGGCCGAGGAT
GTGATTGTGCAGGCGCATTTGGGTACGCTGTACGACACTATGCTGGAGCAGAACTTGTGCCGCATCATCGAGCCCTATT
CCCGTGTGCAGGTTGCGCATGTTGCCGAGAGCATTCAGCTGCCCATGCCGCAGGTGGAAAAGAAACTGTCTCAGATGAT
TTTGGATAAGAAGTTCAGTGGTATTTTAGATCAGGGAGAAGGAGTGCTTATTGTGTTCGAGGAGACGCCCGTGGACAAG
ACCTATGAGCGCGTGCTGGAAACTATCCAGAGTATGGGCAAGGTAGTCGACACACTCTACCAGAAGGCCAAGAAGTTGT
CG
>CG10151-PA scaffold_13266:14769265-14771378:+
ATGAGCTTAAAGTCCAGTGCCCGCATCAAGAAACGCCGCTCGGATGCAGCAGCAGCCAACTATGCTACAGCGGCATCCA
CAGCTCCCAGTCCAGCTTCAGTTATGGCGGGCAACGGGGGCGGTTCATCCTCAGCCAACTCCTCCACAGCCAACAGCAC
CATCACCACCACTACCACCACCGCTTGCAACAACAACAACAGTAACTCCAACCCCTGTCCCTCGTCTGGAAAGAAACAT
ACTTTCGTTGGACGCAATCCCAACTTCGACACGGACGAGACCAAGCTGCTCATCCAATTGTGGGGTGATCCCAAGTTGC
AGAGAACCCTGATAACCACACACAAGAAACACGCTGTGATCTGCCAGCTAGCGGCCAAGATGCAGGAGTACGGCTACCA
CCGCTCCCCGGAGGAGATTACGACGCGCATCAAGAATCTCAAGTGTTTCTACAATCGCCTCAAAAAGGACAAGGAGTGC
GGCGCACTCTCCGCCGATGCCGAGCCCAGCTGGAAGCACTTTGCCGAGATGGACGCCATCATGACCCGGCCCATCTTCA
GTGTACGTCCCAATGAAGTGCCGGCTCCCTCCTTGAAGTACCAATTGGAGCAAGCACTGGAGGAGCACGCAGAGCGTCG
TAAGCGGCGATTGGAAAACGGCGAGGAGCTGTCTGAGAGCGACAACGAGGAGGATGATATGCTCTTGTCCGCTCTAGTT
AGCAAAAACAAGGAGTCTACGTCAAAGAAGGAGCTGGAAGCAGGATGTCTGGAGTCCGATCGGGACGTCAATGAGGATT
CCTTCGCCAAGCGACGGAAGCTTTCCGATGATGTAGATGTAGACATTGGCGAAGCCTTGATTAAGTCGGAACCGGTTCC
TGAAGTGGAGACAGCGCCTCCTGCTGTCGTTGATCCTGAACCAGATGAAGATGATGATTGCCTGCTGCTGCCCCTGCCA
AAGGAAGAACCCATCGATGTGGATGCAGCAGACGATTCTACCAATGAGAAGTCATCGAGTCCCAGCTCGTCATCGACTT
TGGCGGAAATGTTGCAGAGAAACAAGACCACAGGTAATCTGCTCCCCTTAACCGGAGCTAATGTCATCATTCCTGCTGG
GATTACCACCAATCCGGCCAGCAGTTGTTCCACCAATCAGAACTCTAATACTGCAGCTGGCAGTAAACTGCAGGCCGGA
AAGATATCGCTGGTTCCCACAAATTTCCTGATGCAATCCAAGCTGCCGCCGGTTGCGGGACCAAGTCCCAACCCAGTGG
CTAAGGGAGCTGCTCCCCAGCTTCAGCTGTTGCAGAATGCAATTACTCAGGGCGCCCGCCTAATGATTAGTGGGTCACC
CGCAGCGCCAACTCAACAACCCGTGGTGGCCACTGCTCCAGGAGGAGTCAAGTTCGTCCTGGTCAACGCAGAGCAAGCG
AAGGCAGCGGCTGCTGCTGCTGCAGTGGGCAAGTCTTCAGCCTCATTGCCCCTGGCAACAGCCCAGGCCCAAGCGCAGG
CTGTGGCTCAGCAGCATCAGCAAAAGCTGCAGCAGACTCTCCACCAGGAGCAGATCCAACATCAGCAGCAAATTCAACT
CGAGAAGGAGGAGAGTCGCAGGGCGCAGGAAAAGGCTCGGGAAGATCAACAAACCAGACGGCACATGACAACCATGAGA
ATCCTATTGCGCCAACTGCTGAATGCGCAAAACGAGGCCAACGAGATTCAACACAACCGTTTGTCCTTGGAGCGTGAGC
GTCTAGACTGGGAGAAGTCTATAGGGGATCGGGTGCTCAATATGCTGCCAAGCTTACTCCAACCGGCAGCTGCGGCCGC
CACGCCTGCCTCTGTTGCCCAGCGCCTACAGCCGCCCAAGCTACTCTTTACCACCGCCCTCCCCATGGCCAATGGCACT
GTTTCTATGCCGCATATACTGACATCCAATTCCCTGCCTAAAGTGATAACCACTACGAGCAGTGTGAGCGGAGGTACGG
GATTAGTGACTACCTGTGTGGCCCCCAAGCCGGTGGACAACGATGTCCAGCTTGTCACGCCCAAGCAGGAGAAGGAA
>CG10151-PB scaffold_13266:14769265-14771378:+
ATGAGCTTAAAGTCCAGTGCCCGCATCAAGAAACGCCGCTCGGATGCAGCAGCAGCCAACTATGCTACAGCGGCATCCA
CAGCTCCCAGTCCAGCTTCAGTTATGGCGGGCAACGGGGGCGGTTCATCCTCAGCCAACTCCTCCACAGCCAACAGCAC
CATCACCACCACTACCACCACCGCTTGCAACAACAACAACAGTAACTCCAACCCCTGTCCCTCGTCTGGAAAGAAACAT
ACTTTCGTTGGACGCAATCCCAACTTCGACACGGACGAGACCAAGCTGCTCATCCAATTGTGGGGTGATCCCAAGTTGC
AGAGAACCCTGATAACCACACACAAGAAACACGCTGTGATCTGCCAGCTAGCGGCCAAGATGCAGGAGTACGGCTACCA
CCGCTCCCCGGAGGAGATTACGACGCGCATCAAGAATCTCAAGTGTTTCTACAATCGCCTCAAAAAGGACAAGGAGTGC
GGCGCACTCTCCGCCGATGCCGAGCCCAGCTGGAAGCACTTTGCCGAGATGGACGCCATCATGACCCGGCCCATCTTCA
GTGTACGTCCCAATGAAGTGCCGGCTCCCTCCTTGAAGTACCAATTGGAGCAAGCACTGGAGGAGCACGCAGAGCGTCG
TAAGCGGCGATTGGAAAACGGCGAGGAGCTGTCTGAGAGCGACAACGAGGAGGATGATATGCTCTTGTCCGCTCTAGTT
AGCAAAAACAAGGAGTCTACGTCAAAGAAGGAGCTGGAAGCAGGATGTCTGGAGTCCGATCGGGACGTCAATGAGGATT
CCTTCGCCAAGCGACGGAAGCTTTCCGATGATGTAGATGTAGACATTGGCGAAGCCTTGATTAAGTCGGAACCGGTTCC
TGAAGTGGAGACAGCGCCTCCTGCTGTCGTTGATCCTGAACCAGATGAAGATGATGATTGCCTGCTGCTGCCCCTGCCA
AAGGAAGAACCCATCGATGTGGATGCAGCAGACGATTCTACCAATGAGAAGTCATCGAGTCCCAGCTCGTCATCGACTT
TGGCGGAAATGTTGCAGAGAAACAAGACCACAGGTAATCTGCTCCCCTTAACCGGAGCTAATGTCATCATTCCTGCTGG
GATTACCACCAATCCGGCCAGCAGTTGTTCCACCAATCAGAACTCTAATACTGCAGCTGGCAGTAAACTGCAGGCCGGA
AAGATATCGCTGGTTCCCACAAATTTCCTGATGCAATCCAAGCTGCCGCCGGTTGCGGGACCAAGTCCCAACCCAGTGG
CTAAGGGAGCTGCTCCCCAGCTTCAGCTGTTGCAGAATGCAATTACTCAGGGCGCCCGCCTAATGATTAGTGGGTCACC
CGCAGCGCCAACTCAACAACCCGTGGTGGCCACTGCTCCAGGAGGAGTCAAGTTCGTCCTGGTCAACGCAGAGCAAGCG
AAGGCAGCGGCTGCTGCTGCTGCAGTGGGCAAGTCTTCAGCCTCATTGCCCCTGGCAACAGCCCAGGCCCAAGCGCAGG
CTGTGGCTCAGCAGCATCAGCAAAAGCTGCAGCAGACTCTCCACCAGGAGCAGATCCAACATCAGCAGCAAATTCAACT
CGAGAAGGAGGAGAGTCGCAGGGCGCAGGAAAAGGCTCGGGAAGATCAACAAACCAGACGGCACATGACAACCATGAGA
ATCCTATTGCGCCAACTGCTGAATGCGCAAAACGAGGCCAACGAGATTCAACACAACCGTTTGTCCTTGGAGCGTGAGC
GTCTAGACTGGGAGAAGTCTATAGGGGATCGGGTGCTCAATATGCTGCCAAGCTTACTCCAACCGGCAGCTGCGGCCGC
CACGCCTGCCTCTGTTGCCCAGCGCCTACAGCCGCCCAAGCTACTCTTTACCACCGCCCTCCCCATGGCCAATGGCACT
GTTTCTATGCCGCATATACTGACATCCAATTCCCTGCCTAAAGTGATAACCACTACGAGCAGTGTGAGCGGAGGTACGG
GATTAGTGACTACCTGTGTGGCCCCCAAGCCGGTGGACAACGATGTCCAGCTTGTCACGCCCAAGCAGGAGAAGGAA
>CG10151-PC scaffold_13266:14769265-14771378:+
ATGAGCTTAAAGTCCAGTGCCCGCATCAAGAAACGCCGCTCGGATGCAGCAGCAGCCAACTATGCTACAGCGGCATCCA
CAGCTCCCAGTCCAGCTTCAGTTATGGCGGGCAACGGGGGCGGTTCATCCTCAGCCAACTCCTCCACAGCCAACAGCAC
CATCACCACCACTACCACCACCGCTTGCAACAACAACAACAGTAACTCCAACCCCTGTCCCTCGTCTGGAAAGAAACAT
ACTTTCGTTGGACGCAATCCCAACTTCGACACGGACGAGACCAAGCTGCTCATCCAATTGTGGGGTGATCCCAAGTTGC
AGAGAACCCTGATAACCACACACAAGAAACACGCTGTGATCTGCCAGCTAGCGGCCAAGATGCAGGAGTACGGCTACCA
CCGCTCCCCGGAGGAGATTACGACGCGCATCAAGAATCTCAAGTGTTTCTACAATCGCCTCAAAAAGGACAAGGAGTGC
GGCGCACTCTCCGCCGATGCCGAGCCCAGCTGGAAGCACTTTGCCGAGATGGACGCCATCATGACCCGGCCCATCTTCA
GTGTACGTCCCAATGAAGTGCCGGCTCCCTCCTTGAAGTACCAATTGGAGCAAGCACTGGAGGAGCACGCAGAGCGTCG
TAAGCGGCGATTGGAAAACGGCGAGGAGCTGTCTGAGAGCGACAACGAGGAGGATGATATGCTCTTGTCCGCTCTAGTT
AGCAAAAACAAGGAGTCTACGTCAAAGAAGGAGCTGGAAGCAGGATGTCTGGAGTCCGATCGGGACGTCAATGAGGATT
CCTTCGCCAAGCGACGGAAGCTTTCCGATGATGTAGATGTAGACATTGGCGAAGCCTTGATTAAGTCGGAACCGGTTCC
TGAAGTGGAGACAGCGCCTCCTGCTGTCGTTGATCCTGAACCAGATGAAGATGATGATTGCCTGCTGCTGCCCCTGCCA
AAGGAAGAACCCATCGATGTGGATGCAGCAGACGATTCTACCAATGAGAAGTCATCGAGTCCCAGCTCGTCATCGACTT
TGGCGGAAATGTTGCAGAGAAACAAGACCACAGGTAATCTGCTCCCCTTAACCGGAGCTAATGTCATCATTCCTGCTGG
GATTACCACCAATCCGGCCAGCAGTTGTTCCACCAATCAGAACTCTAATACTGCAGCTGGCAGTAAACTGCAGGCCGGA
AAGATATCGCTGGTTCCCACAAATTTCCTGATGCAATCCAAGCTGCCGCCGGTTGCGGGACCAAGTCCCAACCCAGTGG
CTAAGGGAGCTGCTCCCCAGCTTCAGCTGTTGCAGAATGCAATTACTCAGGGCGCCCGCCTAATGATTAGTGGGTCACC
CGCAGCGCCAACTCAACAACCCGTGGTGGCCACTGCTCCAGGAGGAGTCAAGTTCGTCCTGGTCAACGCAGAGCAAGCG
AAGGCAGCGGCTGCTGCTGCTGCAGTGGGCAAGTCTTCAGCCTCATTGCCCCTGGCAACAGCCCAGGCCCAAGCGCAGG
CTGTGGCTCAGCAGCATCAGCAAAAGCTGCAGCAGACTCTCCACCAGGAGCAGATCCAACATCAGCAGCAAATTCAACT
CGAGAAGGAGGAGAGTCGCAGGGCGCAGGAAAAGGCTCGGGAAGATCAACAAACCAGACGGCACATGACAACCATGAGA
ATCCTATTGCGCCAACTGCTGAATGCGCAAAACGAGGCCAACGAGATTCAACACAACCGTTTGTCCTTGGAGCGTGAGC
GTCTAGACTGGGAGAAGTCTATAGGGGATCGGGTGCTCAATATGCTGCCAAGCTTACTCCAACCGGCAGCTGCGGCCGC
CACGCCTGCCTCTGTTGCCCAGCGCCTACAGCCGCCCAAGCTACTCTTTACCACCGCCCTCCCCATGGCCAATGGCACT
GTTTCTATGCCGCATATACTGACATCCAATTCCCTGCCTAAAGTGATAACCACTACGAGCAGTGTGAGCGGAGGTACGG
GATTAGTGACTACCTGTGTGGCCCCCAAGCCGGTGGACAACGATGTCCAGCTTGTCACGCCCAAGCAGGAGAAGGAA
>CG10152-PA scaffold_13340:20141943-20147092:-
GGTCTGGCCGTCGGCCTGCGCATGATTAAAGTCTCCATTCCCGCCTACAAGGTCCGCGGCGAGTCCGCCTTCTTGGAAT
GCCAGTACGAGCTGAATCGGACGCACCACACCGTCACGGGTCTACAGAGTCATCAGGATGCCCATGGGCACGGGCGTAA
CTCCCACGCTGGCGGAGACTTCCACTACCCGGACAGCGATGGCTTGGAGGAGGATCACTCCCCGTACCGCTCACGAATG
CGTCAGAGCCAGAACCAATACCAAAACCCGGGCCAGCGGCAGCACGGTCAGCGTGGTCAGCGGCCCCGGCAGCGGGAAC
CCATCGCCATGCGGCAATACCAGAGCCAGCATCAGCAGCTGCCGTCACCGCCGGAGAAGTCGCCTTACGGACACAGTGT
CTACCGGGGCAGTGCGGCCTCCGGATATCTGGGTGCCCATGTGGGGGCCAGCACCCACAGCGGCTCGATGACCGTGAGC
TCTGGCAGCAATACCGGATCGGCAAGCTATATACCAGAATTCGATCGGGCGGACAGCTTCGACGACAGCATCGACCAGG
ACGAAGACGACGAAGAGGACGAGGAGCAGGCCGAGGAGGGCGAGGCCCTGTACGCCATCAAGTGGTACAAGGACAATGA
AGAATTCTACCGCTACGTGCCAAAGGCTCGTCCGCCAAAAACCAGTTATCGAGTGGACGGAATTCGTGTAATTGAGGAG
CTCTCCGACGCCAGCCGTGTCCTTCTGCGCGGTCTCACCCTCAACTCTACTGGACTGTACCGTTGCGAGGTATCCGCCG
AGGCCCCCAATTTCTCATCGGTGCAGGGCGAGGGTCGCATGGACGTAGTCTTTCTGCCACGCGATGGTCCACACATCCG
GGGCCAGCAGTATCAGTATCAGATCGGAGAATACTTGTACTTAAATTGTACGTCGGGAAAGTCGCATCCGGCCTCACAT
CTACAGTGGTTTGTCAACGAGCAGGCGATTCTCGACGAGCACTACCTGCACAAATACAACGACGTGGTTCACAAACACG
GGCTAATCACCTCGACGCTCGGGCTGCAGCTGCCTCTCGAGCCGCGACACTTCCATGACGGCGACATGCGCGTCAAATG
CCTGGCCAGCATATCGCCGGTCCTGTGGAAGGGTGGCAAGGAGAGCGTCCTGCAGCGGCGGCCGGGCATCATCGACAAC
CGCGAGGCTATGCTGCTGGGTGAG
>CG10153-PA scaffold_13266:14766836-14767531:+
ATGGAGAAACTGGAAGCTCTTAAAATCTCATCAATGAGGCCCCGCAGTAATATACTCGACCGACCACTGTCCAAGGGCA
AAACCGAGGTGTCTCAGAGTATCGTGGCGCTGCTCTTTAGTGAAATTGTCCAGTACTCCCAAAGTCGGGTGTTTACAGT
GCCAGAATTGCAAACTAGGCTACACGATCTTGGTCAGGATGTTGGCACTCGCATAATAGACCTGTATTTTGTGAGAGAG
CGCAGCTCCAAGCGGGAGACTAAGCTCACCCAGATGCTTCTCTTCGTCAAGACCACTGTGTGGAAAAATCTATTTGGCA
AAGAGGCAGAGAAGCTGGAGCATGCTAACGACGATGAGCGTACTTACTACATAATAGAGAAAGATCCTTTGGTCAATAC
TTTCATAAGTGTGCCAAAGGACAAGGGCTCTCTTAACTGCGCCAATTTTACAGCTGGAATTGTAGAAGCGGTCCTCACA
AATTGCGGATTTCCTTGTAAAGTCACCGCCCATTGGCATAAAGGCACAACCTATATGGTCAAGTTCGAGGACTTTGTCA
TAGCCCGGGACAAGCAGATGGAGGAGAAA
>CG10154-PA scaffold_13337:21441288-21442802:+
TTGTTTTTCCTTCTGACTTTACTAGCGGTGTATAGTGCCAGGAGCGAGGATGACCTGGTGGTGGCTCCTGCGCCTGACG
ATGATACCGATGGCGAAGTCATCGAAGATCCGTACGACATGTACAATAATACCCAGATCAATGTTTGCCGCAACGTCGC
CGATGGTGTTTACCTTCCCTATGTGGGGGACTGCGCGAAGTACATCGAGTGCCGGAACGGCACCATACATGAAATCGGT
AGCTGTCAGGAAAATGAGGAGAACTCACCCTACCTTTGCCAGGATCCGGCGCTACCATGCGAAATAGGCTTCGACCCTG
TGTTCCAGGTGTGCACCTGGAGAAGCGAGGTACAGTGCTTACCCACTTGTGAGTCATTCGCGCTGAGCAGCTTCTGCTA
CGATAACACCTGCACCAAATACGTTCTCTGCTACTACGGACGTCCAGTGCTCCGGGAGTGCCACGACAACCTCCAGTAC
AATAATGCCACTGATCGTTGCGACTTTCCCCAGTACGTGGACTGCGTGGCCAACGACTGCTCGGCCACCAACCAGCCGG
AGAATATAATTTACCTCGCCAGCAAGGCTTCCTGCAACAAGTATTTCGTCTGCTCCAACGGCCGGCCCTGGGAACAGGA
GTGCGCTCCTGGATTGGCCTACAATCCTGCTTGCGAGTGCTGCGACTTCGAGGAGAACGTGAATTGCTCGATCAATGCA
AAGGTCAGGAACATTAAGCCTTACTCCCGTTCTCCGTTGCGCCGCGCGGACGTAACTTGCCCACAAGAAGGAGTATATT
TCTACCCACATAAATCGCGCAAAGACGCCTACTACTACTGCGTTGATGGACGTGGTGTTACTCTCGACTGCACACCAGG
ACTATATTACGATCCCAAGGTTCAGGATTGTCGCGAGCTCCAAAACATTGGCCTC
>CG10155-PA scaffold_13266:14760381-14762525:+
AGCGACTTCTTAGTTACAGTACGCGCACAGGTAATGACCAGAGACGAGAGCACCGAGGGCTGGCTTCCGCTGGCCGGGG
GTGGTCTGGCCAACGTTTCCATCCGGAAGCGGGCTAGGCTATCCCCACTGGCATCGGGTCATGACTACATCATCTATGG
ACAAAGGATATCCGATCAGAGCGTAATCTTGAGCTGTGTGATCAATCGTGATCTGAAGTATTACAAAGTAATGCCCACA
TTTCATCATTGGCGCGCAGGGAAGCAGCGGAACGGGCTCACTTTTCAAACGGCCGCCGACGCGCGAGCCTTCGACAAGG
GTGTCCTGCGCGCCTACAACGAGCTGATCGATGGACTTGCCAAATCGAATCCTACCATTATATGCCCCCCGCTGACCAA
ATATGATTCGGTTGGCGAAGATGATGTATTCATGACCCTGGACTTACCTGTGGAGAGCGAGAGTTTACAAAAAATCCAT
TCAAGCCCCGAGGGCAGCGAGAAAAGTCACAAGAGCGTCAGCGACCGTCACAGCAACTCCGACTCGGAGAAGCTGCCCG
CGCCGCCCATTCACTACATATCCACGGACAAAACATCGGCCACCACAACGCCACCAGACGCCCCGCCCGCATCGGCAGC
TCCCTCGCCAGCGGCCGCCGCCCAAATCGCGGCCAGTGAGAACTACTCGTACGTAACATTGACAGCAGTCCATCATGAC
TACAACTATCCGGTGGTGGATCAGCCAGTGGGGGCGCAGGTACTCAACGCTCGACGGGAATCTATCAGCGCACTGAAGA
AACGAAACGCTTTGGAGGCGGCCCAGGCCATGGCAGCAGCACAGACGGTGGCGGGCGGCGGAACTGGAGCCGGTGGCGT
TGGCAGCGGCGGAAAACCTTTGCACAAGCCGAACGTATCGGACATCCTGAAGAAGGAGACGCGCCTGCGTTGCCGCTAC
TGCCACGAGCTGTACAGCGAGGACTTTAATCGGCGCGGTGCCTGCGAATACGCTCCGGATCCATTCCGCAGCGGCTATG
AGTGCGTCTCGGGGATGGGCTGCGCCCGCTGCATGATCTATCACTGTATGAGCGATGCCGAGGGCGAGACGGCCCAGCA
TCCGTGCGATTGCAGTGCCAGTGAGGCCGGCTGCAGCAAGCGCTGGCTGGGCCTGGCCCTCCTCTCGCTGTTCGTGCCC
TGCCTGTGGTGCTATCCGCCGCTCCGCGCCTGCCACTGGGCGGGCATCCACTGCGGACTCTGCGGCGGGCAGCACAAGC
CGCATGTC
>CG10157-PA scaffold_13340:20024833-20025598:-
CGAGGACCAGTTCGAGACAAGCTCCCAGTTACACTGTACTACGAGGCTTTGTGTCCCTACTGCAGGGAATTCGTCACCT
CGCAACTTTTACCCGCAATGATGCGCCTGAACCTTTTCCCATTTACAGAGCTAACTCTGGTCCCCTATGGAAATGCCAA
GCTCGACGATGCCGGAAATGTCGTTTGTCAGCACGGGGTGGATGAATGCGAGCTAAATGCAATTCATGGATGCATTCTG
GAGCACCACAATATCACCCAATCTTTCAAGCTGATCGCCTGCATGATGAGGGGCAAGAAGAACAGGCTGGACAGGTGCG
CTGACCGCTACAAAATCGATGTGGGCGATGTAAAGAAATGCAAGGCAACCCGTTCCGTCAACGATATATTGGCTAAGTA
CGGCCAGGAGACAGCCAAGGTCTCGTTCAACGGAGTGCCGGCCATAGCATTGGATAATATTTACGATGCAAATGAGTCC
GAACAGCTCTCGGACAATTTTGATGTCATTTTTTGTGCGAAATACAAGGAAAAGTTTAATAAAAGCCTTGACACGTGC
>CG10158-PA scaffold_12916:8522372-8523337:-
ATGTCACACCTCTCAGTTGGCCAGATGATAATGGACGCACAGCGAATGGCTAGTCGGGTGAAGGATCTGGACGCACTGG
GGACCGCGCTTCTGGAGGAGGCTGAAACGAACAATCGGTTGGTGGAGAGTCTGCGACAATATCAGGACGACATCGAATC
CCTGAACCGCATCTCCAACAACAAAAGCAATGCGGACATGGTCAACCGTATCCAGCAGCAGAACATAAACAGCTCGGAA
ATACTCAAGGAGAACCGTGAGCTAAAGATTTGCATTGAGGATTACGAGCGGGCCATGGAGCTGATGATGCAAAAATACC
GCGAACACACAGTCTCCAAGGTTCTGGATAGTAAGTTCAGTTTCAAGGAGCTCTACAACGAGCGGATGTGGCAGGTGAT
TCGCGAGCAACGTGAAAAAATCAACGAAATGGCTGCCGTTATGCATCGGGCTGCTAGTGTGGATGACGAGGTGGTGCAA
AAGGAGCTGCAAACCATTTCGCAACTGCGCATGGAAAATGAAACGCTGCGGGAGCTTTTACAGATCTCTAAGCAGTACG
GCTCCGCCCAACGACCCATCCGCGAAAGCGATCATCTTCTGGAGGAGAAGGGTGTTCAGACAGATAGCTTGGCAGACGA
CTCGGCAGATGATCTTTCCCTTTCGGGCGCATCTGTGGAGAACATGAACAACAACTCGGTTATACAGATGTTCAGCAGT
CCGGAAGTCTCGAAGACTGCCAACAGCTCATTAAACACTGCCCCAGTTCAGAGTCAAAATCAGAGTCAGAGTCAAAACC
AAACACAGCCACAGTCACAGACACCACCTTCACCGGCAGTGGCGTTGGAAACGGCGGATCAGCCGTTGGCCAATGAAAA
CAACAACGGACCTGAAGCCAGTGAAACAAGTGCACCGCCTCCTGCGACAACGTCAAACGAATCTGGCGAAGAACCGGTG
GCTGCCACCAGTGCAACA
>CG10160-PA scaffold_13337:20687554-20688677:+
ATGGCCGCCATTAAGGACAGTCTGTTGGCCCAGGTCGCCGAGGTGCTGCCCAGCTCCGGGCACAAGGTCACCGTGGTGG
GCATCGGCCAGGTGGGCATGGCCAGCGCCTTCAGCATCCTGGCTCAGAACGTCTCCAAGGAGGTCTGCCTCATCGATGT
GTGCCAGGACAAGCTCCAGGGCGAGCTGATGGATCTGCAGCACGGCTCCAACTTCCTGAAGAACCCCCAGATCACCGCC
AGCACCGACTTTGCCGCCTCGGCCAACTCCAGGCTGTGCATCGTGACCGCCGGCGTGCGCCAGAAGGAGGGCGAGTCCC
GCCTGTCCCTGGTGCAGCGCAACACCGATATCCTCAAGAACATCATCCCCAAGCTGGTGGAGTACAGTCCCGATACCAT
CTTGCTGATGGTGTCCAACCCTGTGGACATCATGACCTATGTGGCCTGGAAACTGTCCGGCCTGCCCAAGAACCGTGTC
ATTGGCAGCGGCACCAACCTCGACTCGTCCCGCTTCCGCTTCCTGATGTCGCAGCGCCTGGGCGTGGCTCCCACCTCCT
GCCACGGCTGGATCATCGGCGAGCACGGCGACAGCTCCGTGCCCGTCTGGTCCGGCGTTAACATTGCCGGCGTCCGTCT
GCGCGAGCTGAACCCCACCCTGGGCACTGGCGAGGATCCAGAGAAGTGGAACGAGCTCCACAAGCAGGTGGTGGACTCC
GCCTACGAGGTCATCAAGCTAAAGGGCTACACCTCCTGGGCCATCGGCCTCAGCACTGCCTCCCTGGCCTCGGCCATCT
TGCGCAACACTAGCAGCGTTGCCGCCGTCTCTACCTCTGTTTTGGGCGAACACGGCATTGATAAGGACGTGTTCTTGTC
CCTGCCCTGCATCCTGAATGCCAACGGTGTGACCTCCGTGGTCAAGCAGATCCTGACCCCCACCGAGATCGAGCAGCTG
CAGAAGTCGGCCACCATCATGGCCGACGTCCAGGCCGGACTCAAGTTC
>CG10163-PA scaffold_13337:20689612-20690841:+
ATGAGAGCACTATTCACCATGAAGAAGAGCGCAGTCTTCCAGATCATTGGGGTTGTCTGTCTGATTTGCCAGGCCTTGG
CACTGGAGGACCCCTCCAAGGTTAGTCAGAACATAGACAATGTCCAAAAGAACAACCTAAAGCTGCTCACCGAACAACT
GAATCGGGGATGGAGGGCCTTCTGTGATGCTCCGGTGGACGAGGGTGTCATGTCGCTCTTTCAGGGCATCAACCCCAGC
GATGCCCGACTTCTTGTGATGACCATCACCAACCAGAGTGTGGAGCTTCCCATCAAGTCCATGGGCCAAATAAAGGACT
TTGATATCCAGGCCGATCGGAAGACCCTCATCTATGTGAATGCCTTCCACACGGCCGACAGCTATTTCAGCGTCCAGGA
GCACCTCACCCTGCTGCAGAATAGCCGGAGAGATCTCAACGTGATCGTAGTGGACTTTGCCAAGGATGTGGCCCAGCTC
TACTACGCCGTGCGTCATCATCTGTCGGTGCACGGGTACTTTGTTTACAAGATCCTGCGAGCCTTGAAGGATGCGGGAA
TCCCCATGGAGGATGTCACATTGGCAGGCCACTCGGTGGGCGCGAATATAGCCGCTCTGGGGGCGCAGCTCTTTGCCAA
GGAGAACAAGCAGGTTGTAGGCCAACTAATTGCCATCGATCCTGCCACCATGTGCCGCACCACGGATATCCTGGTGAAA
CAGAACGTGGCCGGAAGAGTGGTGGTCTTGCATGGCGAGGGGGATGTCTTCGGGGTGAGAGTCCCGATGGGGCACATCG
ACATCTATCCCAATGGCATAGGTTACTTCCCCAGAAGAAAGCTGCAACCAGGCTGCGAGTCCAAGATCTGCAGTCACAT
GTATCCGTTTGTGCTCTTCATGGAGGCACTAATTGAGGGTGTGATGATCCCAGCCACCAAGTGCGAGAGCTGGGCCAAG
TTCCGGCAGGGAGACTGCAACTTCCAGAACACAATCAACATCGGGCTGGTATACCCGTCCAATGCCAAGGGCCTCTACT
TCTGCCTGACGCAGCCGAACCCCCCATTCACCTACATGGAGCATGGACTGCGCTACAAAACAAAGCGCCTGGAGAAGTC
AACCACCAAA
>CG10164-PA scaffold_13340:20163054-20164286:+
ATTGAAGACTTGTCCTCAGGATCAGACGATCAAGGTGTTCCTTTCATTTTGGTAGATAGTGCGGTCGTCCACACTCGCA
GCGATCTGGATGCTGCTCTGAATCTTGTGGAAAAGCGGAGGATGAAAATGGTAAAAGCGGATTCAGAGGACAACCACTT
GCTGCTTTTGGAGGATGTATCGCCGCCGCCAGAACTGGATCTACCCATTAACTTAGGATCAAAGGAAGCTGCCAAGCTG
AGAGCTGATGAAGATGAGAGGCGCTTTCAGGAGGATTTGCAGAGTCTTTGCCTCTCTTCTCTCTTGAGAGATGAAGAGA
TTACTCCTGCTACCACAGACTCTATAAGCACTGAACCCCTAAACAAGAGCACGGCTACCAAAAGTTCCGTGGAAGAGAG
TCGCTTGCTGTTGCAGACAACATCTAATCTGGAGCAAATACGTATGAAGCTGGAGGAGCTTAGAAAGCTGCAGGATGCG
ATCATGGTACCGGAGCCAGTGCCCGAGCCTGTTAACAGTCGTCCCAGCATTCGCCGCCAGGCTACCTTCGACATAAAAC
GCGAAAGAGGTGGCGCTGGATCACGGCATGCCATTTCCCCTCCCGTAATATCCGTAGATGCTGAAGACTCCCTGAAGCA
AAGCCACACGCTGAACCAAACCAAAGCTCCCATGATAATACATACACCTTCCAGGAGTTCCACCTCCTTGTCGAGCACC
TCGGGAGGCCGAAAATCCCCGCCCCTGAATACGCAACAGATCATCAATCAAATCGGGGACTTGCTAATGCAACTACAGC
TGCAGCAGGAGGACGGTCAGGCGCTGGATGAGGGTTCCACCTATTCCTATATGGTGACATTTGTACCAAGAGGTGGTGT
GGCCAAGTGCTCCGTGCAAGCTATTACCGATCTGAAGCCCACTACCCGCAAAGCGGTTGTTCAGCCCCAGGCTCGCCCA
ATATGCAGCCAGCTTCCTATATCTCGGACACCCATCATCAATATATTTTCCCCCTCCGGAACACGTTTGGAATCAACTC
AGCCACCTGTGCGCTCGCAGGCATCACAGTTGTCCGTCAACACCCTCAAGCTGGAAGGAAGTGTGTTGCCTTTTTCCCA
CGTTGCTCCTTTGAATCTTCCAGAATCCTCATCCTGCCGTATCAAATCTCCTTATATGCGTAAGAGACCAGGAACCTAT
TTGAAAGTTCCCGCTCCAGCCAGATACTGCCACGGTAGGAAGAGGGAT
>CG10165-PA scaffold_12916:12048212-12049077:+
ATGCCGGAGAGTTATACGGGAAAAGATGCGTGGCTGCAAATCCAGAGCTTACTGAACAGCATAAACCACATTCTAATTT
TCCTGGTGGCTGTCTTCTATTTCATCCTCGCCCGCAGCTTGGAGTTCAAGGATACTGCCATGCATATGTTTCTATGTGG
AACCGGATTCCACGTCCTAATGGCCCAAGCCATGATGTCACACTACAAGGTAAATCCTCTCACCCGATGGATGTCGCAC
CGCAACAAGTCGCGCTTTCATGCTGTCGTGCAAATCGTGGGCAGTTTCATGATTCTCTTGGGAGCTGCCGGTAAATTTT
CCAGTAAAGATGTGCACTTCAACACCTGGCACGGACGTGTAGGAGCTCTGGCTACCCTCGGTTGTGTGGCTGGCATTTT
GGGAGGATTGGTGAATTATTTCCAGCCAAAGTTCGCCCTGAAGATGCATCCTGTATCGGAACTGCGCTTCCGGCACAAC
CTAGGCGGCATTGTCACATTTACTGTTGGTATGGGAGCAATCTTCCTGGGCTACTATTCAAAGTTCTTCACCAAGTTTG
TGGACAATGACTTCATTCCGGCCTTGATGCTAGTCACCACTATCGTCTATGTGCTGTCTGTGATTGCACCGGTAGCATC
CCTGTTACCAAAGCTGAGGTACAGGGCTAGGACGAAG
>CG10165-PB scaffold_12916:12048212-12049077:+
ATGCCGGAGAGTTATACGGGAAAAGATGCGTGGCTGCAAATCCAGAGCTTACTGAACAGCATAAACCACATTCTAATTT
TCCTGGTGGCTGTCTTCTATTTCATCCTCGCCCGCAGCTTGGAGTTCAAGGATACTGCCATGCATATGTTTCTATGTGG
AACCGGATTCCACGTCCTAATGGCCCAAGCCATGATGTCACACTACAAGGTAAATCCTCTCACCCGATGGATGTCGCAC
CGCAACAAGTCGCGCTTTCATGCTGTCGTGCAAATCGTGGGCAGTTTCATGATTCTCTTGGGAGCTGCCGGTAAATTTT
CCAGTAAAGATGTGCACTTCAACACCTGGCACGGACGTGTAGGAGCTCTGGCTACCCTCGGTTGTGTGGCTGGCATTTT
GGGAGGATTGGTGAATTATTTCCAGCCAAAGTTCGCCCTGAAGATGCATCCTGTATCGGAACTGCGCTTCCGGCACAAC
CTAGGCGGCATTGTCACATTTACTGTTGGTATGGGAGCAATCTTCCTGGGCTACTATTCAAAGTTCTTCACCAAGTTTG
TGGACAATGACTTCATTCCGGCCTTGATGCTAGTCACCACTATCGTCTATGTGCTGTCTGTGATTGCACCGGTAGCATC
CCTGTTACCAAAGCTGAGGTACAGGGCTAGGACGAAG
>CG10166-PA scaffold_12916:12050215-12051057:+
ATGCCAACAAACAGTCACAAATACAGCATTTTGCTACCCACCTACAATGAAAAGGACAATTTACCTATAATAATATGGC
TAATTGTGAAATACATGAGTGCCAGTGGGTACGAGTACGAGGTGATTGTTATTGACGATGGCAGTCCGGACGGAACTTT
GGAGGTGGCGAAGGACCTGCAGAGCATTTACGGCGAGGATAAAATTATCCTGAGGCCTCGCAAATCGAAGCTGGGCCTG
GGAACAGCCTACATCCATGGAATTAAGCACGCCACTGGGGACTTTATAATAATTATCGATGCCGACTTGAGTCATCATC
CCAAATTCATTCCCGAGTTCATCAAGCTGCAGGAGAAGAACGACCTAGACATTGTATCTGGCACCCGGTACGCAGGAGA
CGGCGGCGTCTACGGTTGGGACTTCAAACGCAAGCTAATCTCGCGCGGCGCCAACTTCTTGTCCCAGGTGTTGCTCCGA
CCTAACGCCAGCGATCTGACTGGATCGTTCCGACTATACAAAAAGGATGTCCTTGAGAAGTGCATTGCCAGCTGTGTGT
CTAAGGGCTACGTCTTTCAAATGGAGATGCTAGTGCGAGCTCGCCAGCACGGATACAGCATCGGCGAGGTGCCCATTAC
TTTTGTCGACCGCATCTATGGCAGCTCCAAGCTTGGAGGCACCGAGATCGTTCAGTTTGCCAAGAATCTGTTGTACCTT
TTTGCAACCACA
>CG10168-PA scaffold_13340:20180226-20181853:+
TGGATAGCGTTTGCCATTTTTCTATACTTTTATTTCGAACTTAGCCATGGTGCTAATATTTTAGGAGTGTTTCCATACC
GACTTCCGTCGCATTTCCAGGTAGTTCGACCTCTGGTGAAGGCACTATCAAACCGAGGTCACAATATGACAATAATAAC
CCCGGTAGGAATATTTGCCGACATTGAGGGAGTACGTCATATTCGCATATCTAACCTAAACAAAATGTCAGAGAATCTT
CTAGAGTCGAATGAATTTTTGGATTTTTTCTCAAGCAAATGGTCAGAGGCGTATTGGATAGCGTCAATGCTTTCCAATG
TTTCTGATGGTATTCTAAGTGACGAAGGTGTCCAGAGGATGCTCCATAATAAAAACGAGCGATTTGACATGATACTGCT
TGAGGCGGGACACTTGGATGCTCTCTACGGATTTGCTGATCACTTTAACGCCACTTTGATGGGGCTCTCCTGTGTTATT
CCCACCTGGAATGTGGACTTACTGGCCGGCAATCCGGCACCCAGTGTCTATGAACCGATTATGCCCAGAGAATACAACT
TTGACACTTCTCTAATGAGCAGATTCAGCAACTGGATCTATATCACGGAAGAAAAGCTTCTAAGCTATTTGGTTTTTAG
ACCCGTTCAGCAAAAGTTATTCAACAAGTATTTCAGGCATTCCTCAAAAAAATTGAGCGAACTGCGAGCCCAATTTTCC
GTTATTCTAATTAACAATCACTTTAGTATGGGACGAGTGCGGGCCAATGTTCCCAATATTATAGAAGTGGCTGGCATTC
ATCTCAGTGAGCCGCCGGAGCCTTGTGATAAGGATCTTCGCAGATTCTTGGATGAGGCAGAAAATGGCGTCATATACTT
CTCCCTGGGGATGGATGTGCTAATTAAGTTCTTACCGAAAAGCATACAGAAACTTTTGTTGGAGAGTTTTACGCGGCTG
AAACAGAGAGTGGTAGTGAGGAGTGATGTGTCTTCGATCCCCAATAAGTCTGGAAACATATACGTCATATCTCAAGCGC
CGCAGAGGGAAATTTTGGAACACCCTAATGTTCGTCTATTCATCACCCACGGAGGAATGCTCAGCGTAATGGAAGCCAT
CTATAGTGGAGTTCCAATGCTGGGAATACCATTTTTTTTCGACCAGTTTGGAAATCTGCATCGAGTTCAGCTAGCTGGA
ATGGCGATAGTCCTGGACAATAATGCTCTCAGTGTAGATATTCTTACCAGTTCCATTCGAGAGTTGATCGAAAATCCAA
AGTATGCATTAAGAGCTAAGGAGATGTCGCTCAATTTCAGAGACAGACCCATGAGTCCGTTGGATACAGCCGTTTGGTG
GACTGAGTACGCCTTGAGAAATCAGGACATCAGTCATATAAGACTTAATGAGGATGAGTTTCCTTTCGTGCAATACTAT
GGATTAGAAAGCCTTATATCCTGGGGTCTACGATTTGGATTCGTGATAGGCTCTTTATTTCTATTGGGATTTAGAATTT
ATCAGAAGGGTTTCAATAGACAGAGGCAAGTTCTTAAAACGGATCAAAATATA
>CG1017-PA scaffold_13337:889820-891349:-
GCACCTCCTTCGGGCATTCAGAGCACTGCGGGTGCTATTCCTGTGCGCAATGAAAAAGGTGAACTGTCTATGCAAAAGG
TGAAGGTGCAGCGATATATATCCGGAAAACGACCTGACTACGCCCGTGCCGATTCTTATTCTGAGGAGAGCGACGAGGA
TGACTTCATTGACACCAAGAAGCGCTTGGAGCGCCACAAGTCAGAGCGACACAAACTGGAGCTGTCCAAAAAAGGCGGA
AGTGCCGAGCCTGAAGATAAGCCCGAAGGGGAGGAGGAAGATGAGGCGGAAGTTGATGATCCCCGCCTGCGTCGGTTGC
GGGCTCGTCCAACTGCGGACGCGGAGGATATGGAACGAGAGCGACGTGAGCGCCATCGGCACATTCACGAACCTGAGAT
GCTGGAAAGCAACAGCGAGGATGAGGAGGAGAACGAAGAAACCCAGGATCAGCAAAAGCATATTGAACGAGGCACCAAC
AAGATTACACTGGCCTCCGAGTCCGACTCGGATGCGGAGCTCAGTGATACAGAGATGGAGAATCGGCGTGAGCAGCTTA
GGGCCCGGATGCTGCAACAGCAGCGAGAAGAGGAAGTGCTTCAGAAGGAGGATGAGAAGCAATCTGAGTCCTCCGAGTC
AGAAAGTTCCGAGTACGAGGAGGAGACCGAAAGCGAGGAAGACAACGAACCTCGCCTGAAACCCTTGTTTGTGCGGAAG
AGAGATCGGGCCACTATCCAGGAGAAGGAGAGGGAGGCCCAGAAACAGAAGCAACTAGAAGCGGAAAACAAGAGGGCGG
CAAAGGAACGACGCCGAGCCACGTTACGCATGGTGGAGGAGAGCGTTAAAAAGGATCTAGAGAAGACCAAGCCGGAGAC
AAATGAAGCCTGCATCGAGGATGTCTGCACGGACGACGAAAACGATGAAGTGGAGTACGAGGCATGGAAGCTTCGCGAG
CTTAAGAGGATGAAGAGGGACCGGGAGGAGCGGGACAACAACGAGAGGGAGAAGCTGGAAATCGAAAGAATGCGCAACC
TTACAGAGGAGGAACGGCGGCAAGAGCTGCGCCAGAACCCCAAAATGGTCACAAACAAGGCCACCAAGGGCAAGTACAA
GTTCCTGCAGAAATACTACCATCGGGGCGCCTTCTATCTGGATGAGGAGAATGACGTGCTGAAGCGCGACTTTGCGCAG
GCGACATTGGAGGACCACTTCGACAAGACCATTCTTCCCAAGGTGATGCAGGTCAAGAACTTCGGCCGCTGTGGCCGAA
CGAAGTACACGCATTTAGTAGACCAGGACACCACCAAATTCGACTCACCGTGGTACGCAGAGTCGGCTAACAACATCAA
GTTTCACAATGAGCGCGCCGGCGGCATGAGGCAGCAGTTCGACAAGCCCACAGGGTCGAAACGAAAGAAGCTTGAG
>CG10171-PA scaffold_13337:12109256-12110310:+
ATGCGGGACTGGATGCCCATACTCTTCTGCGGCCTCTCCGTGCCCCTCTCGCTGTTCATGTGGCTGGGAAACGTGGCGT
TATCAAAATTCTGGAGCGGCGAGTTCGAAGAGTCGCGGGTGATTTCTCCGGCGCGATGGCTCTTCTCCATACTTTCTCC
ACTTGCCCTGATGACCGTGGCTTTGAAGAGAGGCTCCGTAAACCGATCCGGTGCAGCTCTCGGCATTTTGGTTGCTTTC
ATCCTGTCTGTGGCCAGTCATCCGTTCTTCGCCAGCCTGGTGGTGTTCTTCTTCAGCTCTTCCCGAGCCACCAAGTTCC
GGTCGAACATGAAGCGGCGCTTTGAAAGTGACTTCCGCGAGGGCGAAGGCCAGCGTAACTGGGTCCAGGTGCTGTGTAA
CGGTGGCATGGCCGCCCAACTGGCACTTCTTTACCTCCTCGACTGCGGCAGTGGTGAGAGAGCCATTGACTTTGCTCGG
GAATATAGGTCGAGTTGGCTGGGTGTGGCTGTGATGAGCGCTTTTGCCTGCTGCAACGGTGACACCTGGTCCAGCGAGC
TGGGAAGTGTTCTCTCTCGACGAGATCCCGTGTCTATCATTACATGGAGAAGAGTGCCACGCGGAACCAATGGTGGCGT
CTCATTGCCTGGGATCGTGGTGAGCCTTCTAGGCGGATTACTTGTTGGCTTCGGTTACTTTGTCACCGTTCGTTACACG
GTAGAGTCGAAGATGCTACTGGTGAGCCCACCACAATGGCCCATTATCCTATTCGGCGGCATTGCCGGGCTCTTTGGAT
CGCTTCTCGATTCATTCTTAGGCGGCCTGCTGCAGTTTTCGGGCATTAATGCTGACGGAAAGATTGTGGATGCACCTAG
AAAGGGCGTGCGGCACATCAGCGGATTACGAATCCTGGACAACCATAGTGTGAACCTAATATCCAGCATCGTCACCGGC
GTCACCATTCCCCTTTTAGCCCAGAAATTCTGGCCTGTGCGC
>CG10171-PB scaffold_13337:12109256-12110310:+
ATGCGGGACTGGATGCCCATACTCTTCTGCGGCCTCTCCGTGCCCCTCTCGCTGTTCATGTGGCTGGGAAACGTGGCGT
TATCAAAATTCTGGAGCGGCGAGTTCGAAGAGTCGCGGGTGATTTCTCCGGCGCGATGGCTCTTCTCCATACTTTCTCC
ACTTGCCCTGATGACCGTGGCTTTGAAGAGAGGCTCCGTAAACCGATCCGGTGCAGCTCTCGGCATTTTGGTTGCTTTC
ATCCTGTCTGTGGCCAGTCATCCGTTCTTCGCCAGCCTGGTGGTGTTCTTCTTCAGCTCTTCCCGAGCCACCAAGTTCC
GGTCGAACATGAAGCGGCGCTTTGAAAGTGACTTCCGCGAGGGCGAAGGCCAGCGTAACTGGGTCCAGGTGCTGTGTAA
CGGTGGCATGGCCGCCCAACTGGCACTTCTTTACCTCCTCGACTGCGGCAGTGGTGAGAGAGCCATTGACTTTGCTCGG
GAATATAGGTCGAGTTGGCTGGGTGTGGCTGTGATGAGCGCTTTTGCCTGCTGCAACGGTGACACCTGGTCCAGCGAGC
TGGGAAGTGTTCTCTCTCGACGAGATCCCGTGTCTATCATTACATGGAGAAGAGTGCCACGCGGAACCAATGGTGGCGT
CTCATTGCCTGGGATCGTGGTGAGCCTTCTAGGCGGATTACTTGTTGGCTTCGGTTACTTTGTCACCGTTCGTTACACG
GTAGAGTCGAAGATGCTACTGGTGAGCCCACCACAATGGCCCATTATCCTATTCGGCGGCATTGCCGGGCTCTTTGGAT
CGCTTCTCGATTCATTCTTAGGCGGCCTGCTGCAGTTTTCGGGCATTAATGCTGACGGAAAGATTGTGGATGCACCTAG
AAAGGGCGTGCGGCACATCAGCGGATTACGAATCCTGGACAACCATAGTGTGAACCTAATATCCAGCATCGTCACCGGC
GTCACCATTCCCCTTTTAGCCCAGAAATTCTGGCCTGTGCGC
>CG10173-PA scaffold_13337:20695218-20702283:+
ATGACTGTCTCATATGCGGGTGAAGTGCCAAATGGGAGCAGTTTCGGCTGCTTCTGGAAGATCCTCTGGAAATGGCGCG
GCAGTGTTTACAAACTGGTGTGGCGCGAATTGATTGCGTATCTGTGCCTTTACTACACCATAAATGTTATCTACAGATT
CGGCCTGACATCCAGCCAGCAGGCAATTTTCAACAAGATCCGACAGTATTTTGGCCAGCAGGGCGAGAGCATACCCATG
TCCTTTGTGCTGGGCTTCTATGTGAATCTGGTGGTGAAACGCTGGTGGGAGCAGTACCGTCTCCTGCCCTGGCCCGACA
CTCTGGCCCTCTTCATCAGCGCTGCCATTCCCAACTCCAATGGCGGAGTAAATAACGAAACTGGGCGCCTGATGCGACG
CAACATTATGCGCTACATGGTCCTGGCCTATGTGATCACCCTCCAGAGGATATCCCTCCGGGTAAAGCGCCGCTTCCCC
ACCACCCAGCACCTGGTGGATGCGGGCCTGATGCACGAGTCCGAGATGAAGATCTTCGAGGCCCTCAACCAGAAGAGCC
CCATGTCCAAGTACTGGATGCCCCTGGTCTGGGCCACCAACATCATCAACAGGGCCCGAAAAGATGGCCTAATAGCCTC
GGATCACATAGTGCAAACTATTTTGGTGGAACTTTCGGATATTCGTCGACGTTTGGGTGGTCTCATTGGCTACGATACG
GTCTGTGTTCCTCTGGTCTACACTCAGGTGGTTACCCTGGTGCTGTACACCTACTTTATAGCCGCCCTTCTGGGCCGCC
AGATGCTGCCCAATGTCTTGGACAAAAACGGCCGTGAAGATCCCGATCTGTTCTTTCCCCTCTTCACAGTTTTGCAGTT
CGTTTTCTACGTGGGCTGGCTGAAAGTGGCCGAGGTGCTAATCAATCCCTTCGGCGAAGATGACGACGATATAGAGCTC
AACTGGCTCATTGACCGGCACATCAAGGCTGCCTACATGATCGTGGACGAGATGCACGAAGAGCACCCGGAGCTGCTGC
GCGACCAGTACTGGGAGTGCGTGGTGCCCAAGGACCTGCCCTATACAGTGGCCTCCGAGCACTACAGGCGGGACGAGCC
CAAGGGATCCGCCGAGAAGTACAAGGTCAAGAAGGAGGACGCCATGTATGCCAACATTATGCCTGGAGGCGGCAAGCGG
ATACTTAGCGACGATGTCTATGCAGACTATGAAAGTGTGGACACTCCGATGGTGGAGCGGCGGAAAAACAATTGGCTTG
TACGGCAGCTTTCCCGCATGGGTTCGATGAGGAGCCAGTCCACGGCCTACTCCTCCGGCGGACTGCCCTTCAACCGGAA
TCGCCTCAACTCCGTGTATTCTAGTCCCGAGTCCGGTCTGCCGCTGTCCATCATGCAACAGCAGCAGCTGCAACAGGCG
CAGCAGCAACAGCAGCAGGTTGGCTCGCAACCAACCAAGTCCAGTCTCTACGGCAAGTTTGTGCATCGCAAGTCTCTAA
GGGCACAGCGTCAGTTAATCAAGCAAAATTCCAAACTAAACGGCTTAAACGTAAATGTTGCCAATAAGGTTAGGCCGCG
AATTCCCACACCCGAGGTGGCCAAGGATGGCAACACGAATCCAGCCACGAGTGCAGTCCTAATGGCACCACAGCAGCTA
GGCACCCCCAGCGCACCACCGGGCCTGTTCCCGGCCACCTACACTACCGACCACACCAGCACCACCACAGCAATGCACC
CGGAGAGCGGCCAGGTGCTGGGCACGCTGCTCCTCTCGCCCATCAAAGAGATGGATAGCTCATCGTCCAATAACACTCT
GATTCCAGGACATCCGGCCACCGCAGCCCTGGCAGCCAGCATGAAGGAGGGCTTCATGCCAAGCAATATTCCACCTGCC
GCCAATATAACAACCTTGTCCTTCCCGTTCACGGTGACCAGCAGTGGCGGGGACACCATTCCCACGGGCACTCTTAGCA
TCCTGCCCATCACGGCCAATGCTCAACTGCCCACGATCACCACCACGGCCAGTGGATACGATCCGAACGATGTGATCAC
CACGATACCCGTTTCCCTGTCTATCCAGCGGTCGCCATCAGCCCTGTCCATTGTGGAGCTCACCGGCGCCGATGGCCAG
GATGGCTACAGCAACAGTGGATCCAGCAACGGCAACGGTGGCATCACCACCACCGCCTTGCTATCCGTTAAGCCTCTAA
ATGGCCATCCCAATATCTCGCGGAACAGCAGCTTCAATGTGAACCTGAACCTTCAGGATCCGAGATCATCCGTCCGATC
CGTGGGACCTACTGATACAGTGGACAATGCCTCGTTAGCCACGATGCCGTTGGCCCACAAGAGCGGCGGTCAGGACAGT
GGTGCAGGGGGATCCTCGGCTCCCTCCACCCTGGCAAAGCACAAGCCGGAACAAAAGACCGGGGAGGTGTATGTG
>CG10174-PA scaffold_13337:17918612-17918986:-
ATGGAATTAAATCGTGATTTCGAGGAGATAACCAGTTTATTCGTCGATCAGTACTACACTCTTTTTGATGATCCTGAAA
AGCGAGAGGAACTGTGCAATTGCTATAATTCTAGTAGCTCCTTGTTGAGTTTCCAGGGCGAGCAGATTCGTGGCCCAAA
AATAAGTGAAAAGTTAAAAAATCTGCCGGTACAAAAGATCAATCGAATAATAAGGTCCGTGGACTCGCAGCCCACCTGT
GATGGTGGAGTACTGATCTACGTCCACGGCAGTTTGCAGTGCGAGGAGGAAGTACCTGTAAACTTTTCCCAGATCATCT
TGCTTCATAATGGGGAACAAGGCATTTTCATAGCCCACGATATTTTCCGCACTGAAGTT
>CG10175-PA scaffold_13340:20194432-20202096:+
ATGACAACAACCAGACTGTCCTCGGTTCTCCTGCTACTCGGAGTAGTGGTATTCCTTCTATGCGATGGAGGCTTTTCGA
TTGCCATCGCCCCCTCAACCTTTGGAACGGCCATAGCACGTGCCGGGAAGATATCCAACACGCTTAAGGAGACGACGGC
CTGGAAGACCCTGACCTCCCATCCGAACTCACTCGTCCAGCTGCTGCCATCGCGGGCCATGCGAGTGGTCCAGGAGGTG
GTGCGATCTCTGCGGAAAGAACGAGAGATCGTTGCCACAACAACACTGGGCAAGGTGAGAGGACGCTACCAAAAATACC
GGTCGGGAGAGCGGGGGGGCTACTACAGTTTTAGGGGGATGCGCTATGGAGCACCACCCACCGGCGCCAGAAGATTCCG
TGCTGCAGAACCAGAGAAACCCTGGTCAGGTATTCGGGATGCTTCGAGGGAGGGACAGAGTTGCCCGCACAAGAATATG
ATCCTGGACACCTTTAAGGGAGACGAGGACTGCCTCTTTGTCAATGTCTTTACCACGCGAATGCCCAAGGAAGAGGAGT
CAAGTGAACCGACAAAGCTTCCCGTGATGGTCTGGCTGCACGGTGGGGGATTTTCCTTTGGCTCTGGCAACTCTTTCCT
TTATGGACCGGACTACTTAGTGGCTGAGGATATCGTCCTGGTGACCCTTAACTACCGACTGGGTCCATTGGGTTTCCTT
ACAGCCGGACCAGATGCTCCAGGCAACCAGGGTCTCAAGGATCAGGTACTAGCTCTAAAGTGGGTTAGAGATAATATTG
CTGCCTTTGGAGGTGATCCCGATCAAGTGACGATTTTCGGAGAGTCCGCTGGAGGTTCCTCAGTGCAGCTGTTGCTCCT
TTCACCCCTGGCCAAGGGTCTTTTCCATCGGGCCATTTCGCAGAGCGGCTCTGCATTGAACCCCTGGTCCATGGCCGCC
AGCTCAAGCCAACGGGCTGCCCGCCTTGCTGCCAATTTGGGCTACGTGGGAGCCAATAAGACGGAGGAGATCTTGGACT
TCTTGCGCAGGGTTCCGGCCATGAAACTGGTGGAGGCAGCACCCACTACCATAACGGCGGAGGATCAGCGCAACAACAT
TGGTCTGCCGTTTGTTCCAGTCGTTGAGGGATACTGGAATCAGGACTCTCAAGAGGAGCAATTCTATGAGCAGCCGTTC
CTTACCCAGCACCCCAGTGACATGTACCACTCCCAGAATTTCAACAGCGATGTGGCCTACATGACGGGATATAATACAC
ACGAGGCTATGCTTTTCATTAGAAGACTTCGCAAGAACCCCCAACTCCTGCAGATTATAGAAAACGACTTTGGTCGGCT
GGTGCCTCGTGATTTAAATGTTACTCATGTTCATGACAGAGTAACCCGAGAAATTCGAGCATTTTACCTGGGAAACAAA
CACGTAGGAATTGAATCAGTAGACGAGATGATTGCGCTCTTGACGGATTTGATGTTCCTGCAGGGAATTCGTCGAACGG
CCCGCAATCATGCCAAGTACGGAAATGCTCCGGTGTACATGTACCGCTTCTCCTTCGATGGAGCTCTGGGTCTGTACAA
AAGAATGCTGGGCATTCCGCGACCTGGAGTTTGCCATGGAGATGAGCTGGGCTACCTCTTTAAATTTGGCTTCTTCAAT
CTGAGTCTGGATCCCAAGTCGATGGAGGTACAGGTCAAGAACCGCATGGTGCGCATGTGGACGAACTTCGCCAAATATG
GTTCCCCAACCCCCGACACGGATGATCCAAACTTGACCACCAAGTGGGCGCCCATTGACCCTTCCAATGTGATGAATAG
TCTTAACTATTTGGATATTTCGGCCAACCTGGCCATGAAGACCAATCCCGAACCGGAACGTCAAAGATTCTGGGACGAG
ATGTATCAGCATTACAATGGTGCTGCTATG
>CG10175-PB scaffold_13340:20200281-20202096:+
ATGCGCTATGGAGCACCACCCACCGGCGCCAGAAGATTCCGTGCTGCAGAACCAGAGAAACCCTGGTCAGGTATTCGGG
ATGCTTCGAGGGAGGGACAGAGTTGCCCGCACAAGAATATGATCCTGGACACCTTTAAGGGAGACGAGGACTGCCTCTT
TGTCAATGTCTTTACCACGCGAATGCCCAAGGAAGAGGAGTCAAGTGAACCGACAAAGCTTCCCGTGATGGTCTGGCTG
CACGGTGGGGGATTTTCCTTTGGCTCTGGCAACTCTTTCCTTTATGGACCGGACTACTTAGTGGCTGAGGATATCGTCC
TGGTGACCCTTAACTACCGACTGGGTCCATTGGGTTTCCTTACAGCCGGACCAGATGCTCCAGGCAACCAGGGTCTCAA
GGATCAGGTACTAGCTCTAAAGTGGGTTAGAGATAATATTGCTGCCTTTGGAGGTGATCCCGATCAAGTGACGATTTTC
GGAGAGTCCGCTGGAGGTTCCTCAGTGCAGCTGTTGCTCCTTTCACCCCTGGCCAAGGGTCTTTTCCATCGGGCCATTT
CGCAGAGCGGCTCTGCATTGAACCCCTGGTCCATGGCCGCCAGCTCAAGCCAACGGGCTGCCCGCCTTGCTGCCAATTT
GGGCTACGTGGGAGCCAATAAGACGGAGGAGATCTTGGACTTCTTGCGCAGGGTTCCGGCCATGAAACTGGTGGAGGCA
GCACCCACTACCATAACGGCGGAGGATCAGCGCAACAACATTGGTCTGCCGTTTGTTCCAGTCGTTGAGGGATACTGGA
ATCAGGACTCTCAAGAGGAGCAATTCTATGAGCAGCCGTTCCTTACCCAGCACCCCAGTGACATGTACCACTCCCAGAA
TTTCAACAGCGATGTGGCCTACATGACGGGATATAATACACACGAGGCTATGCTTTTCATTAGAAGACTTCGCAAGAAC
CCCCAACTCCTGCAGATTATAGAAAACGACTTTGGTCGGCTGGTGCCTCGTGATTTAAATGTTACTCATGTTCATGACA
GAGTAACCCGAGAAATTCGAGCATTTTACCTGGGAAACAAACACGTAGGAATTGAATCAGTAGACGAGATGATTGCGCT
CTTGACGGATTTGATGTTCCTGCAGGGAATTCGTCGAACGGCCCGCAATCATGCCAAGTACGGAAATGCTCCGGTGTAC
ATGTACCGCTTCTCCTTCGATGGAGCTCTGGGTCTGTACAAAAGAATGCTGGGCATTCCGCGACCTGGAGTTTGCCATG
GAGATGAGCTGGGCTACCTCTTTAAATTTGGCTTCTTCAATCTGAGTCTGGATCCCAAGTCGATGGAGGTACAGGTCAA
GAACCGCATGGTGCGCATGTGGACGAACTTCGCCAAATATGGTTCCCCAACCCCCGACACGGATGATCCAAACTTGACC
ACCAAGTGGGCGCCCATTGACCCTTCCAATGTGATGAATAGTCTTAACTATTTGGATATTTCGGCCAACCTGGCCATGA
AGACCAATCCCGAACCGGAACGTCAAAGATTCTGGGACGAGATGTATCAGCATTACAATGGTGCTGCTATG
>CG10175-PC scaffold_13340:20194432-20202096:+
ATGACAACAACCAGACTGTCCTCGGTTCTCCTGCTACTCGGAGTAGTGGTATTCCTTCTATGCGATGGAGGCTTTTCGA
TTGCCATCGCCCCCTCAACCTTTGGAACGGCCATAGCACGTGCCGGGAAGATATCCAACACGCTTAAGGAGACGACGGC
CTGGAAGACCCTGACCTCCCATCCGAACTCACTCGTCCAGCTGCTGCCATCGCGGGCCATGCGAGTGGTCCAGGAGGTG
GTGCGATCTCTGCGGAAAGAACGAGAGATCGTTGCCACAACAACACTGGGCAAGGTGAGAGGACGCTACCAAAAATACC
GGTCGGGAGAGCGGGGGGGCTACTACAGTTTTAGGGGGATGCGCTATGGAGCACCACCCACCGGCGCCAGAAGATTCCG
TGCTGCAGAACCAGAGAAACCCTGGTCAGGTATTCGGGATGCTTCGAGGGAGGGACAGAGTTGCCCGCACAAGAATATG
ATCCTGGACACCTTTAAGGGAGACGAGGACTGCCTCTTTGTCAATGTCTTTACCACGCGAATGCCCAAGGAAGAGGAGT
CAAGTGAACCGACAAAGCTTCCCGTGATGGTCTGGCTGCACGGTGGGGGATTTTCCTTTGGCTCTGGCAACTCTTTCCT
TTATGGACCGGACTACTTAGTGGCTGAGGATATCGTCCTGGTGACCCTTAACTACCGACTGGGTCCATTGGGTTTCCTT
ACAGCCGGACCAGATGCTCCAGGCAACCAGGGTCTCAAGGATCAGGTACTAGCTCTAAAGTGGGTTAGAGATAATATTG
CTGCCTTTGGAGGTGATCCCGATCAAGTGACGATTTTCGGAGAGTCCGCTGGAGGTTCCTCAGTGCAGCTGTTGCTCCT
TTCACCCCTGGCCAAGGGTCTTTTCCATCGGGCCATTTCGCAGAGCGGCTCTGCATTGAACCCCTGGTCCATGGCCGCC
AGCTCAAGCCAACGGGCTGCCCGCCTTGCTGCCAATTTGGGCTACGTGGGAGCCAATAAGACGGAGGAGATCTTGGACT
TCTTGCGCAGGGTTCCGGCCATGAAACTGGTGGAGGCAGCACCCACTACCATAACGGCGGAGGATCAGCGCAACAACAT
TGGTCTGCCGTTTGTTCCAGTCGTTGAGGGATACTGGAATCAGGACTCTCAAGAGGAGCAATTCTATGAGCAGCCGTTC
CTTACCCAGCACCCCAGTGACATGTACCACTCCCAGAATTTCAACAGCGATGTGGCCTACATGACGGGATATAATACAC
ACGAGGCTATGCTTTTCATTAGAAGACTTCGCAAGAACCCCCAACTCCTGCAGATTATAGAAAACGACTTTGGTCGGCT
GGTGCCTCGTGATTTAAATGTTACTCATGTTCATGACAGAGTAACCCGAGAAATTCGAGCATTTTACCTGGGAAACAAA
CACGTAGGAATTGAATCAGTAGACGAGATGATTGCGCTCTTGACGGATTTGATGTTCCTGCAGGGAATTCGTCGAACGG
CCCGCAATCATGCCAAGTACGGAAATGCTCCGGTGTACATGTACCGCTTCTCCTTCGATGGAGCTCTGGGTCTGTACAA
AAGAATGCTGGGCATTCCGCGACCTGGAGTTTGCCATGGAGATGAGCTGGGCTACCTCTTTAAATTTGGCTTCTTCAAT
CTGAGTCTGGATCCCAAGTCGATGGAGGTACAGGTCAAGAACCGCATGGTGCGCATGTGGACGAACTTCGCCAAATATG
GTTCCCCAACCCCCGACACGGATGATCCAAACTTGACCACCAAGTGGGCGCCCATTGACCCTTCCAATGTGATGAATAG
TCTTAACTATTTGGATATTTCGGCCAACCTGGCCATGAAGACCAATCCCGAACCGGAACGTCAAAGATTCTGGGACGAG
ATGTATCAGCATTACAATGGTGCTGCTATG
>CG10176-PA scaffold_12916:2391528-2392705:+
ATGTCCAGCAAGGAAATGCGTCCTCTGTCGCTCTCCATCGGAGCCTCCCTGCTGCCCAGCTTCTCCCTGGTCACGGCGG
CCAATGATGGCAGCCAGGACTGCCACGGGAAGGTCTGCCATCCGGTGGACGAGTACTGTTCCGCCTTTGCGGAGTCCTG
CGAGCCCTGCGCCCCCATCTGCGACACCACCTCCCACAACTACCAGACGGCTATGTGCGCCAAGGAATGTTCAGCCTTC
AACAGATTCGAGCCCCTGAAGGCGGAGATACACAACATCCAGAGCAACCAGCAGCTGATCCTCCTGCTCCTGACCATCC
TGCTCGTCCTGATCGCCCTCAGGTACGCCTGCCAGGGCATCCGCTGGCTGCTGCACAAGAGGTGCATCCAGCGGATGCT
GCAACGAATGCAGTCCAAGGCCTACCCCCCGGGGACCGCTAATGGCAAGGACCTCAATGCCACCACCATTCAGAACCTG
AACGCCATCAACCGACACGGCAGCGACATTGAGCGGGCGCCGTCCCAGATCTACAGCGTGGCAGGTGCCGCCGAGGGCT
CAGTGCTCACAATGACAACGCCGGTGAGCACCCGCTATCCGGCGGAGAACAGCACCACGCCCACCACCGTGGTGACGGA
GGTCGAGTACGGGTACGACAACCAGGCCATGGTCGTAACCCCGGTTTCCGAGAAACCCACATCC
>CG10178-PA scaffold_12916:2421474-2423187:+
ATGGAGATGCAGCTGCAGTGGAAGTGCTGGCTGATGTTCCTTATTGGACTGTCGAGCTATAGCTCTGCCTATCGGATTC
TCTTCATGGGCCCCTTCCCGGCGCCCAGTCACTGGCTCTGGCTGGAGCACTTCCAGAGGGATCTCCTCCGCCAGGGCCA
CCACGTGACCAGCGTGAACAACCACCCCACCAAGCAGCCCCACGAGAACCTGACGGAAATCATCATCAGTCCCTCCTTT
GACATTCCCAAGCATTTTCCCAAGAAGAACATCTTCACCATGCAGTTCGCAAGCGACTTCCAGAACTTGCAGCTCTGGT
GGACCATTGGACTGATGACCACCGAGCACGCTTTCAAGGACCCCAAAGTTCAGAAGCTGATTGCCAGCCAGGACGACCA
TTATGATCTGGTTATCCTGGAGCAGTTTTTCCACGAGGCCTTCCTCATGTTCGGCAAGAAGTTTAATTGTCCCGTGGTG
ACAATCGGAACAATGGGTTACGCGGACAACATGGACCATGCCATGGGCATCCTCACCCCCTGGTCTGTCATCCCTCATC
TGCTGCTCTCCCACACGGATCAAATGACCTTCAGCCAGCGGGCCTACAACGCCTACATATCCTTGTACGATGCAGTGAT
GCGGCGTTGGTTCTATTTGCCGAAAATGCAGGAGTTGGCGGAAAAGTATTTCCAGGGTGTCATAGCAGGTCCTCTACCC
CACGTCCACGATCTGGAGCGCAACATCTCCCTGATGCTGATCAACAGCCACCGCAGCGTGGACCTGCCGCGACCCAGTA
TGCCGGGACTCATAGACGTGGGAGGAGCCCACATTCAGCCTGCCAAGCAGTTGCCTGATGACCTACAAGCTTTCCTGGA
CAAGGCCACACACGGCGTGGTGTACTTCAGCCTGGGCTCCTACATGAAGAGCACTGACATGCCGCCCGAGAAGACCGCC
CTGATCCTGAAGGCCTTCGGGCAGCTGAAGCAGCAAGTCATCTGGAAGTATGAGAACGACTCTGTCGGGGAGCTGCCCC
CGAACGTCCTGATTCGGAAGTGGATGCCCCAGAACGACATACTGGCCCATCCGAACGTGAAGCTCTTCATCACCCACGG
CGGCATTTTCGGCACCCAGGAGGGCATATACTGGGGCGTGCCGATGCTGTGCATTCCCCTGTACGGGGATCAGCACCGG
AACACCATTAAGTCGGTGAGGGAGGGCTACGCCCGGTCCCTGGTCTTCTCGAAACTCACCGTCGACGACTTGGTGAGGA
ACATTGAGACTCTGATCTATGAGCCGCAGTACAAGAAGAGTGCCCTGGAGGTCTCGCAACGCTTCCGCGATAATCCCAT
GCATCCACTGACGGAAGCCACCTTCTGGATCGAGTACATAATGCGGCATCGAGGGGCCCGGCATCTGAAGTCGCAGGGC
GCCTTCCTGCCCCTCTACCAGTACCTTCTGCTCGACATCCTCGGATGTGTTCTTCTGGGCGCTTTTCTCGCCATCTGGT
TGCCCTGGAAGATGCTCAAGAGGGCCCACAGGTGGTGGATCAAAGGAGAAGCCAGCTCCAAACTGAATGAGTCCAAGAA
GCGTCTG
>CG10185-PA scaffold_13250:296003-303212:-
ATGGATGACCGCACCATAGACTCGATTTTCCTGGGCTCCCTGGAGTCCCTGCCGCCGGTTAGCTCGAAAATCGTGCGCA
TCTTTACCAGCTCCACATTTACGGATACCACCATGGAGCGTAACACACTGATGGCTAAGTGCTATCCGCGCATCAAGGA
CTACTGCCGGGAGAAGCACGGCCTGGAGTTTCAGGTGGTGGACATGCGTTGGGGAGTGCGTGACGAGGCCACCGACGAT
CACATGACCACAGAGCTCTGCATGCGGGAGATTAAAAATTGCCAGCGCCTTTCGATGGGTCCTAACTTCATTGTGTTTC
TGGGCCAGAAGTACGGCTACCGACCCATACCCACATACATTGTGTCCTCGGAACTGGCGCTCATCTGCGAGGAGCTGAC
TTCAATGGGGGTGGACCGTGCCCTTTTGGATTTGTGGTACAAAAAGGACAGCAATGCCGTGCCTCCCATATCGGTGTTG
CAACCAATTTCCTCCATTTTGATTAATTTCAATAATAAGAGAGTACCCAAACTCCAGGCGGAGGACCAAGCAGTGTGGT
GGGACACCCTCAACAAAATGCAGAAGCTCCTGCGAAAGGCGGCTGCCTCGCTTGGGGCCAGCAACAAGATGTCCAAGGA
CGACGTGCACAACTATTTCATGTCGGTGACCGAGCGGGAGGTGATCAATGGAATCTTGAATGTGAAGAACACAAAGAAT
CACTGTCTGGCATATGTGCGGTACATCAACAACATTAACCTGCAGAATCTGAAGAAGGCCTCCCTCTTCGTGGACATCA
TTAATCGCAGTCTCGACACCGAATCGGCCAAGCTACTGGGAGACCTTAGGGACACACGGCTGCCGGCCAAGATTGAGGC
GAGCAACGCCCAGAAATATACGGTGGAGTGGATCGGACGGGAGGGCCTGGACATTGAGACGCATGAGGAGTACCTGAAT
CATTTCATCTCACACTTCTATAAGAACGTGGTGAAGCTAGTCGATAGGGCGATGCGCAAAGAGGACTCCAGTGCACAGG
GGCAGATAGTAACTGAGATCCTTCAGCATTTGCATGCTTGCAACAATTCGGTGAAGATATTCTACGGACGCGAAGAAAG
TTGCGAACGTATCAAGCGCTATATGCTGGGGGATTCAGATAAGCCACTTGTCCTTTTCGGCGACGGAGGCTGCGGCAAG
ACCTCGCTCCTCTCCAAGAGCGCTTCCCTCGTGGCCACCGAGTGGTTCGTCCACGCCCGGCCCATCAATGTCATCCGTT
TCCTGGGCACCACGCCGGACTCCAGTGCCTTGACGGCCACCCTGATTTCCATTTGCCAGCAGATATCTTACAACTACAT
GCTACCCTTCGAGAACATACCCGATGATCTTGTCCCCTTAACAGCACACTTTAAGCAATTACTAACTTACGCCAGCCCC
ACCCAGCCACTGACCCTGTACCTCGACTCAGTCGACCAGCTGACGGGCACCCAAGACTCGAACAAGGTATCCTGGATAC
CCACACGCCTGCCGCCGCACTGCAAGATCATCATCTCGTGCGCCAATGAGCCGGCGAATCCAACGGTCTCCCACGAGTA
CCATGTCCTGTGCAAGATGATCGACGTGGAGGAGAACTTCATTGAGGTGACGGCCTTGGGCGAGGAGCTGGCGATGAAC
GTGATCAAGATGTGGATGAAGACGGCGTGCCGGGATCTGAACAACTACCAGTGGCGTCTTGTGGCGAATGCCATCAGCA
AGTGCTCCCTGCCCATATTCGTGAAGCTCGTCTTTGCCGAGATCTGCCGCTGGCGTAGCTACACGCGTCCCCAGGAGAC
GCACCTGGCCAACACGGTCATGGACTCCATTATGCTGCTGTTCGAGCGGGTGGAGAAGCAGCACGGCCGCATCCTGGTC
TTCCATGCTCTGGCCTATATCACTGCTTCTAAGTCTGGGCTATCCGAGAGCGAGCTGGAGGATCTCATTTCATTGGATG
ACAAGGTGCTGGACGACGTCTATCAGTACCACATGCCTCCGGTGCGGCGTATTCCTCCCCTGCTCTGGACCCGTATCCG
CAATGATCTGCCCAACTATCTGAGTGAACGCGAGGCGGACGGGGTGAACGTGATGAACTGGTACCATCGCCAGTTTCGG
GACACCGCCAAGGAGCGCTACTTCAAGAACATGAACATGGCCATTTACTTCCACTCCATGATTGCAGATTATTATCTTG
GCATTTGGGGTGGTGGAGTGCCCAAGCCCTTCAAGTTTACGGAGATTCAGCGGCATCGCTTCGGCTTGGCGGACAAGGA
GGGCTCCGCTGATCGTAAAGTGCCCATCCAACCGCTGGTATTTACTAGCAAGGATGGCCTCTCCAAAAGATATAATCTA
CGGAAGTTTGGTGAGCTTCCTTTCCATTTTGTCCGCTCTCGCCGGTTCAAGGATCTCTTCGAGCATGTCCTCTTCAACT
ACGACTGGCTTCACGCCAAGCTGTCCAGCTGTCCTTTGCAGGCAGTCCTAGCCGACTTCGAGGATGCCTCTACCAATAC
GGATGACAAGGAGGCCAAAAGAGAACTAATGCTGGTAGCGGATGCCCTGCGCTTGGGTGGCGCTATCCTGGCCATTTAC
CCAAATATGTTGGCACCCCAGCTCATTGGTCGCTTGCTGCCCGAGATCGGGGGTAATCCGAATATAAAGATGTTGCTGC
GGGCTTGCGATCGCTGTGGTCCCAAGGATTGTGCCCTCATTCCGGTTAATCATTGCCTTCATACACCAGGAGGTCCTTT
GAAGTACTCCTTGGAGGGTCACCAATTTGCAGTCTTCGCCTTTTGCCTCACCAGCGACATGCGCTACATGGTCTCCATT
TCCACGCACTTCATCACCTTCGACTTGTCCACCTCGGATCTGACTCGGGATGTGAATCCTGGCATCGAAGGCATCATGC
AACAGCTCGTCCTGAGCCCGGACAACAAGTGGGCCGCCGCCTACTCCAACAACAACCAGACAGTGCTCCTCAACATGCT
CTCCAGCGAGTTTGTGGTGATCAACAGTCCTTTCGAGGAGTCCCATGGACCAGTCAGCGGACTCTATCTTCTCAATCAA
AACCTATTTATCACTTGCAAACTACGATGGGCTCAGTTCGATATGCGTGGGAACCTGGTGGACACCTTTGAGGTGCCTG
GCGATAACAACGATTGGGAGATTCTGAATATGGAATTCTTCACCCCAACGGACTACAATGTCGTATTCTGGTCGGGATC
CATCAATGAAATGCGCCTGAGACTGGACTCGTGTCGTGGTAGCAACTACTCCAATTCTCAGAAATTCTTTAGCGCCATG
GTGATGAACAAGGGACGGACCCGAGCATATGGCTGTGCCAACGAGGAGAACTTTGAGGTATCGGTCTTCGACTTCATCG
AAGATGCGGAAACCGGCGAGATTCGCTGGAGTTTGGTGGAGAACCTGCCGCGATTCGAGAACGACGACAAGGAGATGCT
CCTGCAACTGCGGCTGGACCAGCACGACCGTATGCTGCTGGGAACGGCTGGGAAGGGTTTCGTTATCTGGGACTTCGGT
GGTCGCAAAAAGGATTCGGAGGTGGAGTCGCGTCTTACGGACATTGCATTGTATCTGCCGCTGCCCCACGGAGTGCGCA
ACATTACCACCCGCATTATGCAGTCCAACTCCATCATGGTCAGCTCCCGATTGGATTACGCCGTGGCCGGAGTGCGCAA
AAATCTGTACGTGTGGTGCCTCAGCTCCGGGCAGCTGGCCAAGGTGCTGGACGCCCACTTTGGCCGCATCATCCAGCTG
GAGCCGTTGACGATTGGAAACTGGAACAACCTGGTCACCTCCTCCATCGATCGATCGGTGAAGGTGTGGAACATAAACA
ATATCTTCGAAAAGGTGCACGTCATCGACCGGCATGAGCTGCAGATCGATGATATCAGTCTCTCGGAGGTGGACATGGC
GGTCACAGTCACTAGAAGCTGTGTGGGAGTCTGGGAGACACGTTCCGGCCGTCTGCTGGCCAAGCTGGCCGACAGTCCT
TTGGGCGCCATTGTCACCCACGCAGAAATCACACCGGACGGACGTTACATCATATCCTCGGAGACCGGAAAGTTCCTCA
TCTGGAATCGTGTCTCCGAACAGGTGGTCTACAGAGACGACCAGCCCGGAATCCAGCAGATAACGCTCATGGACTACGG
ATATAAGGTGCTCACCGTTTCCGTTCCGAACATCAATCAGCGGGATATCCTGGCGGCAGCTGCCGGAGGAGCAGGAGAT
GAAGCCAATCGACTTACAGCCATTACAACGATGAGATCTGTGCCAGAGGGCCAAATCCTCTTCCGATTTGACTTTCCCA
TCCGGATGATCACGGGCATGCCCTTCCGGCAATCTGTGATTACGGCAGACAACGCATACATTGTGGTGGTGACAGTGGA
CAAGTCCAACAAGGACTGCCTGGGCGTGTACAGCGCCGCGAACGGAGCTTTCGTGTCCAAGATCCTGCTGAAGGGATGC
TCCATTAAGGAGGTGATCTCTCTTGTCCCTATGCCGCACAAGGCCAACCAGGTGGCGGTGATTAGCAGCGAGAAGGGCA
GCGTTATGGACATCAAAACCAAGAAGCACGTGCGCTCCGTTCCTAAGTGGGGCGGCAGCATCACTCGGGATGGAAAGTG
CGGTCTGTATGCTCCGACGCGGGGCGGTCTGGAGATGCTGGAACTGCGGAAGGGAACCACTGTGAAGACCTTCATTCCC
AAGGTGGCGGAAGGCGTGTTCTCGGTGATCTGCATCTTTACGGAAAACGACGAGTATGTGGCCTATTATCATAGCGGAC
GGAAGACCATTCGAGTCTTCCGCACCGGTGACACCGAGATGATAGCCAACTACAGGCTGCAGGCCGAACTGACGGCGAT
CAAGAGCAGCAAGGACGGGCGGGCAATTGTCCTGGGAACTGTGGACGGATGCATGTCGGTGCTGGCCATAGTGGATCCC
AAAAAGGAGGAGATGATCGAGTACCTCAACGACTTGCCGTCGCGAGACGAGAACTGGAAGGCCAAACTGGCCAAGATGA
AGGCTCGCGTCGGCTTCAAGGCAGCCATTCGTGTGGCCACCATCTCATCGCGCTACTCCAAGACCTCCAAGGGCGGCGA
GGACGGAGAGGATGACGAGCTGCTCACTGAAATCACGGAGGATGTGGTGCCAGTGGCCGAT
>CG10186-PA scaffold_12916:12058217-12065186:+
ATGAATCGTCTGCTGCTACAGTGTCTGGTGACCACCATCCTGGTCTACAAAGTGATTTCAGTGCCAACCACCAGCACGA
TGAGCACCAGCATACAGACCACCTCGGAGATACCACAGCAGGACGATGACGACGACGACTGGGATGAGGATGATGACTC
CCTGGAATCGGACGATGATGGACGTGTCTACAAGAATCCTCGCAACTCCCCATCTACCGAGTGTCCTCGTGACGAGGAG
CAGGCCACTCTCCTAGGACAAAAGTGTCTGAGGAAGTGTTCCTCCGATGAGGACTGTAAGAGCAAAAAGAAGAAGTGCC
TGTGCGATGGCGTTTGTGGAAACTCTTGTATTAAGCCAGATCGCGAATGCCCGGAACTAGCGCAGCCCACCTTGGGTCA
AGTCACTGTTGCTGGTCGTCACTTTGGAGCTCGTGCATCCTATGCCTGTCCCCATGGCTACCATGTGGTGGGCTTGCAG
AGTCGTCTTTGCCAGGCGGATGGAAATTGGGCCGGTGCCGAGCCAGCCTGTAAGCAGAACATTTATTGCCTGAAGCCGC
CACAGATTGAGCATGCTCGGAATTCAGCCTTGCCGGAGCAGGAGACCTTTGACCTGGACTCTACCGTGCAGTATCATTG
CCACACCGGCTACGTGACCAACGGATTCCCCAGGGCCAAGTGCCTGGCCATCGACAACCAGGCTAGCTGGTATGGTCCG
GATATTCAGTGCGAACCCCGCACATGTGGACAGCCTCCGGATCCGGCCTACGGATGGCATGCCGGCGAGTGCTATACGT
ACGGATGCAAGATCACCTACAATTGTGGAACAGGCTATGAGCTGGTGGGAAAACACGAGAGGTATTGCCAATCGGATGG
ATCGTGGACTCCGAAGGAGCTGCCCACCTGTGTCTTGGTCACCTCGGTGGTGTGTCCCACTCCGGAGAACCCCAAGAAC
GGTAAGGCCACCTACACCACCCTGGCCTACAATTCGGTGGTGAGCTACGAGTGCCGCTACGGCTACACCCTCGTGGGCG
AGAGCTCCAGCCGATGTGGTGCGGATCGCAAGTGGAGTGGCACACTGCCCACCTGCAAAGAAATTAATTGCGGACATCC
TGGAGTGTTGTACAATGGATGGATTGAGAACATTGAGGCCGGCACTGGGCTGGGGGCTAGCATAATCTTTAGATGTCAG
CCGGAAATGACGATCAACGGGTTAGGATCCAGTGTCTGTCAGATCGACGGTCGCTGGCGGAACGCCCTTCCCGAGTGCC
TGGCTCCTTGTGTGGTGCCCACCATTTCGCAGGGCATCGTCATCCCCATCGAGATAACCACGGATGAGAATGGGACAAC
TATCATCACGCCCACAACCACGACGACACAGTCGCCTACTCAGGCGCAGACAATCGGTGGCGGCGGCGTGGAGAAGGTG
AAACACGGCACGGCTTTGGAGGTGAAGTGCGATGAGAACTACGAGTTTCCCGTCTCAGTGCTGAGTCCACCCACCTGCA
ACAACGGCACCTGGAGCATCATACCACGATGCGTTCCCGCCAGATGCAAGAGCATGCCCCGGCCTCCGAAGCATGGAAT
GGTAATGGCGCCCAAGACGGAGCACGGGATGAAGGCGCGCTTCAAGTGCAAGGACGGCTTTAAGCTGGTCAGTCCCGAG
GGAAAGGATGTGACTGATCCCCATGACTATGTCCTGACCTGCTCATTCGGCAACTGGACGGGGGAGACGCCCAAGTGTG
ACGAGGTCTTCTGCTCCTTCCCCGGATACATCAAGAACGGGAAGGTGCTACTTGTGGGCAACATGGGGTTGTACGACTA
CAGGCCCTATGTGAAAAAAATAGTGAACAACAAGCAGATAATGTACGACTGCGAGAAGGGCTATGTTCTAGAGATTGGT
CCGCCGGGAGCCACATGCGTGGGTGGTAAGTGGCGTCCTCTGGAGCTGCCACAGTGTCTGCTGGGGCAGCATCCCCGTC
TGCGCTGGAACCGCCGTCGTCGTCGCTCTCTTCAGATCCGGCAGCTTAGATCTGTGTACCTGCTAAGACGGCAACGTCA
ACTCCAAAGACAACTTATTGAGAATGAAAAATATCTCCAAACAGTAAATCTTCCTATTCAGCCATCGAGCCACTACCGC
GTCAAACGAAGCCCCCAGCCAGCCCCAAAGCCGAAACCACATCCTTCCGACATCGATCTTGCCTTCTCGAAGTACTACC
AGAAAATCAAGGAGCGCTACCAGCGCTATGTGGCTAAAATGCTGAGCCACGATCAGATCTACCGCAAGATTTATGACCA
CGACCCCAGGAGTCAGAATCTCTATGCCTACGACCATGGTGAGATGATCTTGCAAAGCAAGACCAACTATAAGGACTAT
GACCGCGGAAACAACCATGGAAACAATGGAAACAGAGGAGTGGTGCCCCTACCCAATATTAACCAGCGGACGAGGTCTC
GACCGAAGGGCAGTGTCCATCATGTTACCAATGATCCGCCGTTGGCTAACCATTCGCCGCCAATGGATCCGCGCAGTAA
CCACGTAAACACCACTAGGTCGTACATGGAGCAACTCAAGGCTCAAATGGTCAAGAGGCGACGTAAACGGAATTCCAGT
CAGGCGCCTCCTCCTTCGGCAGCCACACTTCCAGAAGTGGATGTAGACAGCAGCGATGGCGGCGAAGCCGGCGGAAAAG
GTGGCAACGGAAAGAGACTGCGCGGCCCATGTGAAGATCTCGACTGGGATAGCTTTGCCAATATCACCACGGTGCGACC
GGGCAAGGCTCCGGGTAGAAATGCCGTTGGAATTATGCTTCAGCTAGAGTGCAACGCCGGATTCAAGCTAAACATTAAG
GGCGAGAACGCTACGGCACGGTGTATCCGGGGAATTTGGAAGCCAGAGACACCAAAGTGCCTCTCCGCGCCTTGTTTGG
TTCCAGCCGTAGAGCATGGCCAATATTACAAAGTGGAGCCGCATACGAAGCAGCTAAGCGACAAGCCCTCTCTTACTCC
CTTGTCCACCTACGAGGAGATCCAGTCCAACGAGTTCATTACCCTGGAGTGCGAGGATGGGTTCAACATTCAGGGCTCC
GCTCAACTCCGATGTGCCCATGGATCATGGTCGGTGAATGCCTTCTCCGAATGCACCTCGGTGCCCTGCACCTTGCCCA
ATATCCCGGGAGTGATTTACGACGGAGGCTATCGAGCGGGATTGACCATAGGTCATGGCAGTACTGTTAGCGTTCGCTG
TGACCTCTCCACCAACAATAATCCCATCGAAATGTCGTGCCACAAGGGCGTTCTTACCCCACCAAGCATCCACTGCGAG
TCCGGATTGAGGAAGTCACGCGAGGAGGTGGAACATGCCACGCCCACACCCACGACTCACACTAAGGTGGACTCACACA
ATGACGTGGAAAACGATCACGATCACCACCACGACAACGGCACAGATGACCACGACGACCTGAAGATGTGCGGGCCGCC
CAGCCTTACTGACGGAGCCCTGATCTACAAGAATGCCGACCACCCGGAGTTGGATGGCGCCTACGAGAGCGGCACAGAG
ATCTTCTTCAACTGCATCCCCAATGCAGCCGGAGATAGGCAGACATGGCGCATAATCTGCGACAATGGGCAGTGGATAG
GACGATCCTATAATTGCGAGAACGGAACGTGTGTGTTTAAAAACAATGAGCCCAATGTGGTTAGTTTCTACAATGACCT
GGAGATCCGTGAAGATGTTGTGGATTTCCCTCCCGGAGCCAGTATCATCTCCAGGTGTGTGGACATTGGAAAGTTCTCT
ATGACCGGCAGCCACGAAAGGACCTGCATACATTCCGAGTGGACCAACACCAAGCCCATTTGCTCTGGCCTCAATCAGG
AAAATGACTATGCAATGGAGAAAGCGCCGACTATCCTATTCCGCCATCAGAACGGACCTATTGCCCAAAGCAATGATGG
CAAGCTGATCGTATATCCGGGCACTACTCTTCATATGGAGTGTCTGTGGATGCGGCGTTTTGGAAATCCCAAGTGGAAC
GTTAGTCATGTACACAAGAACTACACAGAGGGCTGGGTAACCGAAGCCGATGAGGGCCGGGACTCGACGCTTGAGTACC
GGCTGAGCATCTTTGACGCAGCTAGCGACGACACCGGCTTCTACTCCTGCATGACACCGGCGAGGCACGAGCACACTGT
TGAGGTGGTTGTGCTGGCAATCAACTGTCCGGAGATACCGATGCGACGTGGACTGATTGTGAACACCAACGACACTAAA
CTCAGCACCCGCGCCCTGTTGTCCTGCGCCAATGGGAACTCGCTGATCGGGGCCTCGGAGCTTTTCTGCCTGCCGAGTG
GCAATTGGAGCGCTCCGTTGCCGGTTTGCGAGAGCGTCGAGTGTGGCGACATCCCGTTGGGGAGCAACGCGAGCTCGCC
GCGCGTCTCTGTGCTGTCGCGCGAGGTGGGCGGCCGAGCGGCCTTCTCGTGCGCATCTGGATATGGATTGCGAGGCCCA
GCAGAGGCCATATGCAATCCGACGGGCGAGTGGTCAGCACCGCTGCCCACCTGCGTTGAGGTGCAATGCGACAACCCGG
GGGCGCCGCAAAACGGTTACGCCCAAGGCTCGGCCCCTTATCGGGCCGGCGATGTGGTCCAGTTCAATTGCAACCCGGA
GTACATGATGCAAGGCCAACCGATCATAGCCTGCCAGGACAACGGGCGCTGGTCGGGTGGGCTACCCAAGTGCGTCCAG
GCTTGCTCCTACCCGGGCACGGTCATCAGCGGTCGGATGTCCTCCGTCAAGTTCTACTACGCCATCGGCGAGAGCATCA
CGTTCACCTGCGATGCTGGCCTCGAGCTGCGTGGTTCCAAGGTACTTAAGTGCCTGAAGAACGGAAAATGGTCCAGCGC
TATTCCCACATGTGTCGCCAACGATGGACCTGCGCCTGTCAGCTCCACCAAGCACCTGGCCACCACCATGGGA
>CG10186-PC scaffold_12916:12058217-12064115:+
ATGAATCGTCTGCTGCTACAGTGTCTGGTGACCACCATCCTGGTCTACAAAGTGATTTCAGTGCCAACCACCAGCACGA
TGAGCACCAGCATACAGACCACCTCGGAGATACCACAGCAGGACGATGACGACGACGACTGGGATGAGGATGATGACTC
CCTGGAATCGGACGATGATGGACGTGTCTACAAGAATCCTCGCAACTCCCCATCTACCGAGTGTCCTCGTGACGAGGAG
CAGGCCACTCTCCTAGGACAAAAGTGTCTGAGGAAGTGTTCCTCCGATGAGGACTGTAAGAGCAAAAAGAAGAAGTGCC
TGTGCGATGGCGTTTGTGGAAACTCTTGTATTAAGCCAGATCGCGAATGCCCGGAACTAGCGCAGCCCACCTTGGGTCA
AGTCACTGTTGCTGGTCGTCACTTTGGAGCTCGTGCATCCTATGCCTGTCCCCATGGCTACCATGTGGTGGGCTTGCAG
AGTCGTCTTTGCCAGGCGGATGGAAATTGGGCCGGTGCCGAGCCAGCCTGTAAGCAGAACATTTATTGCCTGAAGCCGC
CACAGATTGAGCATGCTCGGAATTCAGCCTTGCCGGAGCAGGAGACCTTTGACCTGGACTCTACCGTGCAGTATCATTG
CCACACCGGCTACGTGACCAACGGATTCCCCAGGGCCAAGTGCCTGGCCATCGACAACCAGGCTAGCTGGTATGGTCCG
GATATTCAGTGCGAACCCCGCACATGTGGACAGCCTCCGGATCCGGCCTACGGATGGCATGCCGGCGAGTGCTATACGT
ACGGATGCAAGATCACCTACAATTGTGGAACAGGCTATGAGCTGGTGGGAAAACACGAGAGGTATTGCCAATCGGATGG
ATCGTGGACTCCGAAGGAGCTGCCCACCTGTGTCTTGGTCACCTCGGTGGTGTGTCCCACTCCGGAGAACCCCAAGAAC
GGTAAGGCCACCTACACCACCCTGGCCTACAATTCGGTGGTGAGCTACGAGTGCCGCTACGGCTACACCCTCGTGGGCG
AGAGCTCCAGCCGATGTGGTGCGGATCGCAAGTGGAGTGGCACACTGCCCACCTGCAAAGAAATTAATTGCGGACATCC
TGGAGTGTTGTACAATGGATGGATTGAGAACATTGAGGCCGGCACTGGGCTGGGGGCTAGCATAATCTTTAGATGTCAG
CCGGAAATGACGATCAACGGGTTAGGATCCAGTGTCTGTCAGATCGACGGTCGCTGGCGGAACGCCCTTCCCGAGTGCC
TGGCTCCTTGTGTGGTGCCCACCATTTCGCAGGGCATCGTCATCCCCATCGAGATAACCACGGATGAGAATGGGACAAC
TATCATCACGCCCACAACCACGACGACACAGTCGCCTACTCAGGCGCAGACAATCGGTGGCGGCGGCGTGGAGAAGGTG
AAACACGGCACGGCTTTGGAGGTGAAGTGCGATGAGAACTACGAGTTTCCCGTCTCAGTGCTGAGTCCACCCACCTGCA
ACAACGGCACCTGGAGCATCATACCACGATGCGTTCCCGCCAGATGCAAGAGCATGCCCCGGCCTCCGAAGCATGGAAT
GGTAATGGCGCCCAAGACGGAGCACGGGATGAAGGCGCGCTTCAAGTGCAAGGACGGCTTTAAGCTGGTCAGTCCCGAG
GGAAAGGATGTGACTGATCCCCATGACTATGTCCTGACCTGCTCATTCGGCAACTGGACGGGGGAGACGCCCAAGTGTG
ACGAGGTCTTCTGCTCCTTCCCCGGATACATCAAGAACGGGAAGGTGCTACTTGTGGGCAACATGGGGTTGTACGACTA
CAGGCCCTATGTGAAAAAAATAGTGAACAACAAGCAGATAATGTACGACTGCGAGAAGGGCTATGTTCTAGAGATTGGT
CCGCCGGGAGCCACATGCGTGGGTGGTAAGTGGCGTCCTCTGGAGCTGCCACAGTGTCTGCTGGGGCAGCATCCCCGTC
TGCGCTGGAACCGCCGTCGTCGTCGCTCTCTTCAGATCCGGCAGCTTAGATCTGTGTACCTGCTAAGACGGCAACGTCA
ACTCCAAAGACAACTTATTGAGAATGAAAAATATCTCCAAACAGTAAATCTTCCTATTCAGCCATCGAGCCACTACCGC
GTCAAACGAAGCCCCCAGCCAGCCCCAAAGCCGAAACCACATCCTTCCGACATCGATCTTGCCTTCTCGAAGTACTACC
AGAAAATCAAGGAGCGCTACCAGCGCTATGTGGCTAAAATGCTGAGCCACGATCAGATCTACCGCAAGATTTATGACCA
CGACCCCAGGAGTCAGAATCTCTATGCCTACGACCATGGTGAGATGATCTTGCAAAGCAAGACCAACTATAAGGACTAT
GACCGCGGAAACAACCATGGAAACAATGGAAACAGAGGAGTGGTGCCCCTACCCAATATTAACCAGCGGACGAGGTCTC
GACCGAAGGGCAGTGTCCATCATGTTACCAATGATCCGCCGTTGGCTAACCATTCGCCGCCAATGGATCCGCGCAGTAA
CCACGTAAACACCACTAGGTCGTACATGGAGCAACTCAAGGCTCAAATGGTCAAGAGGCGACGTAAACGGAATTCCAGT
CAGGCGCCTCCTCCTTCGGCAGCCACACTTCCAGAAGTGGATGTAGACAGCAGCGATGGCGGCGAAGCCGGCGGAAAAG
GTGGCAACGGAAAGAGACTGCGCGGCCCATGTGAAGATCTCGACTGGGATAGCTTTGCCAATATCACCACGGTGCGACC
GGGCAAGGCTCCGGGTAGAAATGCCGTTGGAATTATGCTTCAGCTAGAGTGCAACGCCGGATTCAAGCTAAACATTAAG
GGCGAGAACGCTACGGCACGGTGTATCCGGGGAATTTGGAAGCCAGAGACACCAAAGTGCCTCTCCGCGCCTTGTTTGG
TTCCAGCCGTAGAGCATGGCCAATATTACAAAGTGGAGCCGCATACGAAGCAGCTAAGCGACAAGCCCTCTCTTACTCC
CTTGTCCACCTACGAGGAGATCCAGTCCAACGAGTTCATTACCCTGGAGTGCGAGGATGGGTTCAACATTCAGGGCTCC
GCTCAACTCCGATGTGCCCATGGATCATGGTCGGTGAATGCCTTCTCCGAATGCACCTCGGTGCCCTGCACCTTGCCCA
ATATCCCGGGAGTGATTTACGACGGAGGCTATCGAGCGGGATTGACCATAGGTCATGGCAGTACTGTTAGCGTTCGCTG
TGACCTCTCCACCAACAATAATCCCATCGAAATGTCGTGCCACAAGGGCGTTCTTACCCCACCAAGCATCCACTGCGAG
TCCGGATTGAGGAAGTCACGCGAGGAGGTGGAACATGCCACGCCCACACCCACGACTCACACTAAGGTGGACTCACACA
ATGACGTGGAAAACGATCACGATCACCACCACGACAACGGCACAGATGACCACGACGACCTGAAGATGTGCGGGCCGCC
CAGCCTTACTGACGGAGCCCTGATCTACAAGAATGCCGACCACCCGGAGTTGGATGGCGCCTACGAGAGCGGCACAGAG
ATCTTCTTCAACTGCATCCCCAATGCAGCCGGAGATAGGCAGACATGGCGCATAATCTGCGACAATGGGCAGTGGATAG
GACGATCCTATAATTGCGAGAACGGAACGTGTGTGTTTAAAAACAATGAGCCCAATGTGGTTAGTTTCTACAATGACCT
GGAGATCCGTGAAGATGTTGTGGATTTCCCTCCCGGAGCCAGTATCATCTCCAGGTGTGTGGACATTGGAAAGTTCTCT
ATGACCGGCAGCCACGAAAGGACCTGCATACATTCCGAGTGGACCAACACCAAGCCCATTTGCTCTGGCCTCAATCAGG
AAAATGACTATGCAATGGAGAAAGCGCCGACTATCCTATTCCGCCATCAGAACGGACCTATTGCCCAAAGCAATGATGG
CAAGCTGATCGTATATCCGGGCACTACTCTTCATATGGAGTGTCTGTGGATGCGGCGTTTTGGAAATCCCAAGTGGAAC
GTTAGTCATGTACACAAGTGGGTA
>CG10188-PA scaffold_12916:12066574-12071031:+
ATGGATAACGCAGGCGACGACAGCGACGGCGATGTAGTGACCGATTTTCTAAACTCTAACTGCAGCGATCCTAACACTT
CCCCCTCTTCGGCTGTAAACGGTGTCCAGCGGGTGACCGTTGAGAGCCAGAACTACTGTATACCCGTCATTAACGCTCC
TGCCCCGCCTGTCGAGTCGGCTCCGGTTCCAGTTCCCCCTTCAGTGATCACTCCTGCACCTCAGCATAATAACATCAAC
AACAACATGATACCCACCATTAATGTGACACCACACAGTCCGGCACTCGCCTCCAAGTACAACAACATATTTGAGGACA
CACTCAGTCAGCTGCAGAGTATCCGCGAGACGGTGGTCCAAATGAAAAACTCCTCCACATCCAGCCACCCCATGCAAGA
TGGTTTGGGAAACCATAACATGCTTTCCGCTGCCCTTCTTAGCTCCTCGTTACCAGATCTTACAGGTGCAGGTACGGGC
TCTGGAGCACACGGTGCTCATTCTTCCCAATATGCAATGTGGACATCGAATGCGCCGCAGCAGTGTCTGCTCCTGCACA
CCGATCGCAGGAAGTCCTGGACAGCGGTGGACGACGGCGGCGGCGACTGCACTAACAAAAGCGTCAGTCTATCCAGCTT
GGACAGCGAGGAGCAGGAGACGATCCGTGTCACCGAACAGCGGCGAAGGTCGGCGAGAAATAGCACCGGAGGCATTTCC
ACCCACTCGCTTAATGAGGCGGAGTTGGCGCGGGATTTCGAGCGGATTGCAGCCAAAAGGAGCCTGGCCACGGAGATAA
TTAGCCGAATACCACTGCAGAAGAGCATCTCCACCAGCTCGATCATCGCCAAGGAGGACATCAAGGCGATCGCCCGCCA
TCTGACGGACAGCGAAGATGAGAACCAGAGTCTGTTGCGCTCTCACGCATCCCACAAGATCGAGGTCTACGACAACGCA
GAGAAGCGCCCGAAGCGCGGCTCCCTCTTCTTTCGGAAAAAGAAGCCCAAAACAAAGTCGAAATCTTTAGTCGGGGGAC
AACTAAGCGCCTGCGACGTGTGCGGAGCAAACATCACACTGGCCCAGATCAAGGAGCATCACCTGGAGTGCAAGGTACG
AAAGATGGCATCCGGCCAGGACTTCTACGATGGTCCCGATGCCGGTGCGTTTAGCAATCCAGAGGATCAGCCGCTCATC
CGCTCCGATCTTCAATTTCTTAATGAACCACCTATTGAGGCCCAGGATCTGGGCGCCGACCCGTCCCTCGGTATCGTCC
TCAAGGAACATGACTCATGGACACCTGGGGTGCCAAAGGAGTTGCTCAAATCACTCAAGGAGCTGCAGATCAAACGGCA
GGAGCACATCTACGAATTCATCATGACCGAAAAGCACCACTGCCAAACGCTGATTGTTATGCAGAAGGTGTTTGTCGAG
AGTCTAGAACGGCATTTTCCGTCCCTTAACCTGAACAGCATGTTCCCGAGGCTGCAGCAGCTCACCGATCTGCACACAT
GCTTTTTACGTCAACTGCGCCTCAAGCAGCGTGAGCAGCCGATGGTGGACAGCATTGCGGACATTCTGCTGGACTTCTT
TTCTCTGGAGCAGGCGCAGTGCCTGAGGCTGGCCTACGGCGAGTTCTGTGCCAATCATCGCAGTGCGCTGGAGCAGTTT
AAATTGTGTCTGACTGAGCAGAGCTTCGCCGAGTGGTACAAACACTGCCTTCAAAATCCGCTCCTAAAGAAAAAGGGCA
TCCCTGAGTGCATCCTGTTTGTGACGCAGCGTCTCACCAAGTATCCACTATTGATTGAACCCCTGCTGAAGAGCGCTCG
GGATAACAAGTTGGAGACGGACAAACTACAGCATGCTCTAAACTTGGTTAAGTCCCTCCTAGTGGATGTAGATGCTTGC
GTGGCGGAGAAGGAGTTGCGGGAACGGCAGTTGGAGATTTATGGACGTGTGGACCCCAAATCGTTTGCTATTTACAAGA
ACAAACCCTTCCGTAAAACGGAACTCGGCGTGGAGTCGCGGCGACGCCTGAAGTTCGATGGCTTGGCAACTTTGATGCA
GGGCAGGGCCAAGACGCAACTGGTCCTGGTGGTAGTACTCACTGATTGCCTATGCTTCCTTAGTGAGAACTCTGGCCAC
AACAAATACTCGTTTTTCACCCCGGAACATAAGGCCGGAGTGGTGCCGCTCCAAAAATTGCTCATTCGCGAAAAGGCTG
GCACCGAATCCCGAGGCATATACATCATTAGCTCCAATCCGGACTTCCCTGAGATGTACGAGCTGAAGGTGCAAACGCC
AAAAGACAAAAACACATGGATCCAGACTATCCGACAAGCTGTACTCGATTGTCCGGCCACGGATATCATTGAAGCGGAA
GATCTCACAGCAGAAGAAAAGCTGAGAATCGGCGTCAACAGGCGTGAAACTATCGAGAAGATGCGGCAAAAGGATATCG
AGCAGGCATTGCTGCTGGAGGAGAAGCTTATGTTGCAGCTGAATCTGCTCAAGGAGCAGCAACCCTTTGGCGATGTGAC
TGGTACCGCTAATGGCGGTAGTGCAGCAAGCTTTTTGGCGGCTTTCGGCTCATACAAGGATCTTGTTACCGCTGATTGC
GATACGAATGAGCTTTGGCGCCGAGTCCTAAACACAGTGCAGGACATAAGCCAACTGGCATCCACCATATACTCGGCAG
TTACGGGTCAGCCAGTGCCACGAGCACTAAGCAGCGTAAGCGAGAAGCAAAGTGAACAGTTCTCATCGCCCACTCTGCC
GAAACGAGCGGAAACCTTTGCTGGATTTGACGAAAAGCGGGGAAAACTCGGTGCTAAGCTAGTGCTTACACCTCGACTC
CAGGAGCTTGAAGAGAAGCGGGAGTCGAAGCAGCCGGAGCAGCCTCTGGAGAATAACTATGCAGTGCTGCAGGTGTCGC
ACCATCTGCAGACATTGCTTTGCATCATATCGCAGCAGATGACCAGCATTCACAGTCTTCAGTTGCAGCTAGCTCTCTA
CAGGGAGAGTCCTCGGTCCAGCGCATACACACACAAGGATCAGTTAGAGGAGCTACGCAATCTACAGGACAAGTTGCAG
GAGGAGAAGACCGCGTGGCAGCGGCAACAAAAGCAGCAACAAGACGAGCTTAACGAGATGCGGGCTCAACAGTTGAAAC
TGCAGCAACAGATCAAGGCCGAGCAAGAGGATGTGCGTCAGCAACGCGAGCAACTCTACCGGAAAATGGAGTTGCTCTC
AAGCCAAGGCTTGCTTCTTTCGCCCAGCACTCCTTTACCTCCGGTCAACACCAATCATCCCCAACATCCTGGTCCCCTA
GCTCCGATTGCCTCTCTAGAGGATGGTCACGAACTCGACACAGGCGCCCCAGGACCAGGAAACACAACGCCAAGCGTGA
CCGGCACTGTAGATCGTCGAAAAGAGAAATGGTTGAGTGGCCCCTCTAGTTGCAAGACTCCGCCCGTGAATTTACTTAG
CGCGAATAATGCGCCAAAGGCTAACGCAACTCTAGTTAAGCAGAAGATTCCCATGAAGCTCTCTTCGCTGTCTTCGAGT
GGCAGTTCCAGCTCTCGGGTAGACAAATCCGCCAGCTTTAATAGCGCCTCTCCGTCTGTGTCTTCGGGCAGTGTGCAGC
AGATGTTTCCCCTTAAATTGGCGGACAGGAGGGCAGTCACATCCGCAAATAGTGCAACGACTCCATCGGGCATAGTCCC
GCAGCATTCGCGTACGGGCAGCTCCCCGGCGATTATCCAGCAGACAACGACAGCGGCCACGCCCACTACGAGTGCAGTA
ACTCGGACGGACTCCACCGTTCATTATATGCAACGGACTCCGACGAGCAGTCGGACGGGAATCGCCCGAACGACCGGCA
TTGGAGTAGGCGGTGGGACAGCACCGCGGGCCAAGGCCGAAGAGGAGGAGATTTACTTT
>CG10188-PB scaffold_12916:12066574-12071031:+
ATGGATAACGCAGGCGACGACAGCGACGGCGATGTAGTGACCGATTTTCTAAACTCTAACTGCAGCGATCCTAACACTT
CCCCCTCTTCGGCTGTAAACGGTGTCCAGCGGGTGACCGTTGAGAGCCAGAACTACTGTATACCCGTCATTAACGCTCC
TGCCCCGCCTGTCGAGTCGGCTCCGGTTCCAGTTCCCCCTTCAGTGATCACTCCTGCACCTCAGCATAATAACATCAAC
AACAACATGATACCCACCATTAATGTGACACCACACAGTCCGGCACTCGCCTCCAAGTACAACAACATATTTGAGGACA
CACTCAGTCAGCTGCAGAGTATCCGCGAGACGGTGGTCCAAATGAAAAACTCCTCCACATCCAGCCACCCCATGCAAGA
TGGTTTGGGAAACCATAACATGCTTTCCGCTGCCCTTCTTAGCTCCTCGTTACCAGATCTTACAGGTGCAGGTACGGGC
TCTGGAGCACACGGTGCTCATTCTTCCCAATATGCAATGTGGACATCGAATGCGCCGCAGCAGTGTCTGCTCCTGCACA
CCGATCGCAGGAAGTCCTGGACAGCGGTGGACGACGGCGGCGGCGACTGCACTAACAAAAGCGTCAGTCTATCCAGCTT
GGACAGCGAGGAGCAGGAGACGATCCGTGTCACCGAACAGCGGCGAAGGTCGGCGAGAAATAGCACCGGAGGCATTTCC
ACCCACTCGCTTAATGAGGCGGAGTTGGCGCGGGATTTCGAGCGGATTGCAGCCAAAAGGAGCCTGGCCACGGAGATAA
TTAGCCGAATACCACTGCAGAAGAGCATCTCCACCAGCTCGATCATCGCCAAGGAGGACATCAAGGCGATCGCCCGCCA
TCTGACGGACAGCGAAGATGAGAACCAGAGTCTGTTGCGCTCTCACGCATCCCACAAGATCGAGGTCTACGACAACGCA
GAGAAGCGCCCGAAGCGCGGCTCCCTCTTCTTTCGGAAAAAGAAGCCCAAAACAAAGTCGAAATCTTTAGTCGGGGGAC
AACTAAGCGCCTGCGACGTGTGCGGAGCAAACATCACACTGGCCCAGATCAAGGAGCATCACCTGGAGTGCAAGGTACG
AAAGATGGCATCCGGCCAGGACTTCTACGATGGTCCCGATGCCGGTGCGTTTAGCAATCCAGAGGATCAGCCGCTCATC
CGCTCCGATCTTCAATTTCTTAATGAACCACCTATTGAGGCCCAGGATCTGGGCGCCGACCCGTCCCTCGGTATCGTCC
TCAAGGAACATGACTCATGGACACCTGGGGTGCCAAAGGAGTTGCTCAAATCACTCAAGGAGCTGCAGATCAAACGGCA
GGAGCACATCTACGAATTCATCATGACCGAAAAGCACCACTGCCAAACGCTGATTGTTATGCAGAAGGTGTTTGTCGAG
AGTCTAGAACGGCATTTTCCGTCCCTTAACCTGAACAGCATGTTCCCGAGGCTGCAGCAGCTCACCGATCTGCACACAT
GCTTTTTACGTCAACTGCGCCTCAAGCAGCGTGAGCAGCCGATGGTGGACAGCATTGCGGACATTCTGCTGGACTTCTT
TTCTCTGGAGCAGGCGCAGTGCCTGAGGCTGGCCTACGGCGAGTTCTGTGCCAATCATCGCAGTGCGCTGGAGCAGTTT
AAATTGTGTCTGACTGAGCAGAGCTTCGCCGAGTGGTACAAACACTGCCTTCAAAATCCGCTCCTAAAGAAAAAGGGCA
TCCCTGAGTGCATCCTGTTTGTGACGCAGCGTCTCACCAAGTATCCACTATTGATTGAACCCCTGCTGAAGAGCGCTCG
GGATAACAAGTTGGAGACGGACAAACTACAGCATGCTCTAAACTTGGTTAAGTCCCTCCTAGTGGATGTAGATGCTTGC
GTGGCGGAGAAGGAGTTGCGGGAACGGCAGTTGGAGATTTATGGACGTGTGGACCCCAAATCGTTTGCTATTTACAAGA
ACAAACCCTTCCGTAAAACGGAACTCGGCGTGGAGTCGCGGCGACGCCTGAAGTTCGATGGCTTGGCAACTTTGATGCA
GGGCAGGGCCAAGACGCAACTGGTCCTGGTGGTAGTACTCACTGATTGCCTATGCTTCCTTAGTGAGAACTCTGGCCAC
AACAAATACTCGTTTTTCACCCCGGAACATAAGGCCGGAGTGGTGCCGCTCCAAAAATTGCTCATTCGCGAAAAGGCTG
GCACCGAATCCCGAGGCATATACATCATTAGCTCCAATCCGGACTTCCCTGAGATGTACGAGCTGAAGGTGCAAACGCC
AAAAGACAAAAACACATGGATCCAGACTATCCGACAAGCTGTACTCGATTGTCCGGCCACGGATATCATTGAAGCGGAA
GATCTCACAGCAGAAGAAAAGCTGAGAATCGGCGTCAACAGGCGTGAAACTATCGAGAAGATGCGGCAAAAGGATATCG
AGCAGGCATTGCTGCTGGAGGAGAAGCTTATGTTGCAGCTGAATCTGCTCAAGGAGCAGCAACCCTTTGGCGATGTGAC
TGGTACCGCTAATGGCGGTAGTGCAGCAAGCTTTTTGGCGGCTTTCGGCTCATACAAGGATCTTGTTACCGCTGATTGC
GATACGAATGAGCTTTGGCGCCGAGTCCTAAACACAGTGCAGGACATAAGCCAACTGGCATCCACCATATACTCGGCAG
TTACGGGTCAGCCAGTGCCACGAGCACTAAGCAGCGTAAGCGAGAAGCAAAGTGAACAGTTCTCATCGCCCACTCTGCC
GAAACGAGCGGAAACCTTTGCTGGATTTGACGAAAAGCGGGGAAAACTCGGTGCTAAGCTAGTGCTTACACCTCGACTC
CAGGAGCTTGAAGAGAAGCGGGAGTCGAAGCAGCCGGAGCAGCCTCTGGAGAATAACTATGCAGTGCTGCAGGTGTCGC
ACCATCTGCAGACATTGCTTTGCATCATATCGCAGCAGATGACCAGCATTCACAGTCTTCAGTTGCAGCTAGCTCTCTA
CAGGGAGAGTCCTCGGTCCAGCGCATACACACACAAGGATCAGTTAGAGGAGCTACGCAATCTACAGGACAAGTTGCAG
GAGGAGAAGACCGCGTGGCAGCGGCAACAAAAGCAGCAACAAGACGAGCTTAACGAGATGCGGGCTCAACAGTTGAAAC
TGCAGCAACAGATCAAGGCCGAGCAAGAGGATGTGCGTCAGCAACGCGAGCAACTCTACCGGAAAATGGAGTTGCTCTC
AAGCCAAGGCTTGCTTCTTTCGCCCAGCACTCCTTTACCTCCGGTCAACACCAATCATCCCCAACATCCTGGTCCCCTA
GCTCCGATTGCCTCTCTAGAGGATGGTCACGAACTCGACACAGGCGCCCCAGGACCAGGAAACACAACGCCAAGCGTGA
CCGGCACTGTAGATCGTCGAAAAGAGAAATGGTTGAGTGGCCCCTCTAGTTGCAAGACTCCGCCCGTGAATTTACTTAG
CGCGAATAATGCGCCAAAGGCTAACGCAACTCTAGTTAAGCAGAAGATTCCCATGAAGCTCTCTTCGCTGTCTTCGAGT
GGCAGTTCCAGCTCTCGGGTAGACAAATCCGCCAGCTTTAATAGCGCCTCTCCGTCTGTGTCTTCGGGCAGTGTGCAGC
AGATGTTTCCCCTTAAATTGGCGGACAGGAGGGCAGTCACATCCGCAAATAGTGCAACGACTCCATCGGGCATAGTCCC
GCAGCATTCGCGTACGGGCAGCTCCCCGGCGATTATCCAGCAGACAACGACAGCGGCCACGCCCACTACGAGTGCAGTA
ACTCGGACGGACTCCACCGTTCATTATATGCAACGGACTCCGACGAGCAGTCGGACGGGAATCGCCCGAACGACCGGCA
TTGGAGTAGGCGGTGGGACAGCACCGCGGGCCAAGGCCGAAGAGGAGGAGATTTACTTT
>CG10189-PA scaffold_12916:12081539-12082747:+
ATGTGCAGCATTGGAGAGGACGATTTCGGGGATGAGGGTGGTACCCATGCAATGGTTGCGGGATCAGTGCCTTCGGGTA
TCGACTTAAGCCCTGGGGAGTGCAGCAAGTGTGACATCTCCTCTGACGAGCTCTTCCAACTCAATTTCCGAACTCCAGA
ATGTCGGGACTGTTTCCTAGCGTATGTAAGGCACAAATTCCGAGCCGCCCTGGGTGCCGCAAAGGTTCTGCCCAGAGAC
GCCGAGGTTCTCCTTGTTGTCGACGGCTCAGCCGAGTCCCTAGTCCTTTTAGACATGCTATACTACGCTCAGACGCAAA
ACACATTCAAAAGGCTGCATTGCAGTGCACGTATGGTGTATCTAGAGGATCAACCGGTACAGGGCAGAGATCCTGCGGA
TTTGGAATCACTCGAGGCGCTGTCCAAACGATATGAGGCATTCGAGTTCTACGTGATTACACTGGGGTTGCCGGTTGGC
TCCCTAAAACTGCTTAAAGACTACTCCCCCGTGGCCCAGGAATCTAATGAGCTCATCCAGAAACTCAGTCAACTGCGCA
GTTTGACAAGTCGCCAGGATTACCTCCAACAGCAGCGCAAAAACTTGATTGCCTCCGTGGCCCAGAAGCTACATTGCAG
TCATGTCTTCAACTCCAGCATAAGCGTGGATCTGGCCACTCAGCTACTGACTTCGATCGCCTTGGGCCGTGGCGGAAGT
GCCGCACTGGATGTAGCTCTTTTGGACGACAGACTGGCGGCCGGTATTAAGCTGCTGAGACCACTTAAGGATTTGACCG
AGCAGGAGGTGCAGTTTTATGTGCATGCCCAGCGACTGCAGCCACTGCTCATGGCAAGCTCCCGATACGGTCAAGAGCT
GGGGGACGCGGCCAGTCTGCAAAACCTCACATCCGCCTTTGTGGCCAACCTGCAGAAGAACTTTTCGTCAACGGTATCC
ACAGTGTTCCGAACAGGAGGAAAAATTTCTGAGAGCACGCATCCAGAGCAGGCTAAATGTAACCACTGCCAGTCAGCAC
TGGATGTGGAGCTTTCCGATACACTGCTCGCCATTGAGTATTCCCGATCTGTGTCGGAGGCTGGTGTGCGTCTGAACGA
AGCTATTGAAGACCCAGAAATAATTTCCAAGCGAAGAATGAAATTAAATGATGAACTGTGTCACGCTTGCAGTAGTATA
GAAGCTGATTTTAAAAACGGAAGT
>CG10191-PA scaffold_13337:12107513-12108743:+
ATGCAAGGCCTTTTCAGCGACCCGGCGTTGGAGCGCCACTTCACGGGACACTCGGGCGGTATCACACAACTTCGCTTTA
GCCCGGACGGGAGTCAGATAGCGACTTCTTCAACGGATTCATCCGTGATCCTGTGGAACCTGAAGCAGGCGGCTCGCTG
CATCCGCTTTGCATCACACACCGGTGCGGTGAACGGGGTGGCCTGGTCTCCAAAGGGCAACTTGATAGCCTCTGCTGGC
CATGATCGAACTGTGAAGATATGGGAGCCTAAAGTGCGTGGCGTCTCCGGAGAGTTTGTGGCTCACAGCAAGCCAGTGC
GCAGTGTGGATTTCGATCCGACGGGTCACCAGCTGCTGACCGCTTCCGACGATAAAAGCGCCAAACTATGGCGTGTGGC
CAGGCGTCAGTTCATCGCCTCCTTCGCCCAGCAGTGCAATTGGGTGCGCTCCGCAAAGTTCAGCCCCAACGGAAAGTTG
GTAGCCACTGTCAGCGACGACAAATCACTCCGCATCTACGACGTGGGGAGTGGCGAGTGCGTCCGCACATTCACAGAGG
AGAGGGCGGCACCTCGGCAAGTTGCTTGGCACCCGTGGGGCAACATGGTGGCCGTGGCCCTCGGCTGTAACCGCATCAA
AATCTTTGACGTTAGCGCCAGCCAGCTACTGCAACTGTACGTGGTGCACTCGGCGCCTGTGAACGATGTGGCCTTCCAT
CCGGGCGGACACTTTTTACTGTCGGGCAGTGATGACCACACCATCCGCATTCTGGATTTGTTGGAGGGCCGACCAATTT
ATACGCTTACCGGACACACTGACGCAATAAATGCGGTAGCTTTTACAAAGGATGGTGCACAATTTGCCACAGCTGGGAA
CGATAGACAGCTGCTGGTGTGGCAGTCCAACTTGCACACCTACGACGCATCCCAATTCGAGACGAAGGCTGCCTTGGCT
TCGTCGGGCTGCGACACCAGTACCGCATCTTCGTCCAAGCAGAGCAATGTTAGCGACGCCAAGTCCAATGACCTGAGTA
TCCGCATTGATCCACGCCAATCTTTGGCCTACCAGACCTTGGACGAGGATTTCCAGGTGCTTGACAGCAGACACATGAC
ACCAACCGCCCAGGAACTGGACCTCAATCCTCGAAGCGCCAGTCCGCGCCTATTT
>CG10192-PA scaffold_13340:19887145-19893597:+
GCAACCACAACCGGCGCCAACCTAACGCGCGCCTTGAGCAATCCCACGCTGCCACCCCACTTTCCGCAGTCAGCTGGTC
TGGCAGCTGGCGCTGCCCCCGGGGCTACTTACATCTCGACCACTTACATACCCTTCAACCCGACCAGTCAGCTGATGGG
CATGCAACCGACGGTGGTGTATACGCCCAACGGAGCCGCTGGAGCTCCAACCACGTTTTATGCAACGGCACCTCAGCCG
CCGCCTCAGCAAAAGCAGTTGCCGCCCAACAGCCAGCAGCCCGGAGGACCGCCGGGTGGAGCAGCTGCAGCAGGCCAGG
CGCCTATCGCTTACTTCGTTGGGCCGACACCCGCCAATACGGGCACTGTGGGCAACAATGTGGCTACCGGGGGAACATC
AGTTCGTGGCAATATGCGGGGTGGCCAGCGGGCGACTGCCACGCCCCAGCACATCAGCACGCCGCCGAACTTCTTTACC
ACGTACGCCGCCATGGCGCCAGCCAATGCACCGCGTCCAGCTCCCACAGCGGTGGCGCCGATGATGAATTCGCGCAACG
GGCCCCTTAACGGACCGGCTGCCTTCCATCTGCAACCGAACTTTATGCCTGGACTGACTCTAGGATCGCCGGCCGCTAT
GGCTGCTGCGCCCATGCTGGCTCCGGCCGGAATGGCCGCACCGACACCTCAGCCGCCCGGCGGACTTCACACCTATGCC
CAGCACCTGCAGAACACCAGTGCCACGGCCCTGGCCGGCGTCCAAAATGTGGCTGGTGTGCAGGCTGTGCCAACAGGAT
TTTCAGCCACATCTCTGACAAATGCACCAGTGGGCGGAGCTCCCCAAATGGGAGCCGGGGGCGACAAGGTGCGCCGACA
TGCCATTCCCATCATCCATCCGGACACAAAAGAGAACGTGCTAGACCCCAAGAGCTCGGTCTTTATCAAGAAGGACTCT
AACTCGACACTGATACCCAGCACAGGCCTGGACTCAGATAGCAACAGTACCCTGTGCCTGTACCAGGCGCCTGTTCTAA
TCGACTCCACCTCGGCCTCGTCCCTGCTGTCGGGGGCCCTGGTGGACCAGCAGATGCAGACACTAGCCGTGAAGGCACC
CGACGTGCCACTCTCCCAGCCAGCTTCAGCGGAGAAGCTCCCTGGCATACTATTCGGCAGCGATACGGCCGCTGACCCA
GATGACGGAACTGCGAATCCGGTCATCCCCACCACAGACAAGGATCAGATCAGTGTTATTGTTAAGGACATTTTGGCCC
ACTCGGGCAATACAGAAGAACACCTCAGCTTTTGGCAGTACAGCGATGTGGACAATGCCACCGACAGCCACGTTAGCCT
GCCATTGGTACACAAGGAGTTGAACTTGCCGGAAGCTATTGACGCGGGACCGCAGCCCGTTTTATTCCAAGAACCACCC
AAGAAACAGCGCCCCAAATCTGCAAACAAGCAAAGTACCGCCACACCCACATCCATAGCGAATGACGTTGCTGAGGCTG
CGGCCAGTGGCTGCTCGGGCATCTCGATACTACCCAGAAGCCAGCCGATGCTGACTCCATCGTCGCCAGTTTCGTCGCC
AGCTCCGCGTCCCGCCACACAGAAGCCAACCAAGTCGATAGCTACGACTGCGGTTCCGGCGCCAGCGGGCTCGCCCAGC
AGGAAGACATCCACTACAACAAGTTCGGGCGCCTCCTCGTCGGCCGCCTCCACACCAACCCATCAACCCAGAACACAGC
AACAGCAGCAGGAACCAGCCAAACAACAACAGGTGTCAGGAACTGTTGTCCACGCATCAGGCCCCGGAGCCAGAGCCTA
CACAGCTGCATCGCCGGCTCCACCAGCCCGCGTCTCGGCTGCAGTTAACCTACTGGCCGGCACTGCCATTCCGGCAAAC
ACTACCAACAATTCAAACAACACGAATCCGAACAACACGGGCAACAAGAAGCAACGCAAGGCCCAGAAACGGGCCAAGG
AGCTTGAAAAGAAGAAACAGAAATCGACCATAACCAACACCACTGGTATCCAAAATCAAAACAACAATGGCAAGGGCAA
TGGCAATGGCAATGGCAGTGTCGGCCCGGCCGAGAACAATGCGAACACAAACAACAACATTAGTGCTCCAAATTCAACA
ACAACACAGAACGCAACGGTGACAGGAAAAGCGGCAGCAGCAGAAGCCGCTCCCGAAGCAACAACCAAACAAGTTACGA
CGCAACCGACGACTGATAAGCTTAGTGCAACTAGTAATAATCCTAGCGTAAGTTCTAGTCTAAGAGACAACCAAACACA
GCAACCACAACCCCTGCCCAACGCAAAGGAGCAGATGACATGCATCAACAATAACAATGATGAGGACCTCATTGATGAG
GCGGATGCAGAGAGTGACGTAGAATCGGATAGCAAGGAGGACAGCATGTCACATAGTACGGAAAACAAGACGGAAAAGC
ACATGGCAACAGACGAGATTGTAGCGAAATTTTTACAAAAGGGAAGCGCCAACACAACCGCGACTTTCTCCGAATCTCA
GCTGCAGTTCCTCAACAGCAGCAGTTCTGTTTGCGAAGAGGATGACCCAATTCCATCAGCCAAACCTTCAAGTGTCAGC
GTCGCCCTGAGCGAGGATAACTCGTTGGGCGAGCTTAAGTTTGGAGATTTTAGCGAGGAGACCCGCCACGACACCGGTT
TCATATGCAGCTCAACATGGTCCAGTTCCACACTTAGCAAGGCTGCCGAAGATGCATCGTCTCTGAGCAGCAAGAGTAC
AGACAATGTGGACTGTGCCCCCCAGATTGCGAAGGCACCGATTGTGGCCGAAAAGAGTGCTGGAAGCAAAAAGAGCTCG
CCCCTTCATCAGGTAGCCAGCAAAGGATCAAGCTCTGGGTCACCAAAACCGAAGCAGCAACCAAAAACTAAATCGAAGA
GCCCCAGCCCAACTCCCAAACCGAATCCTGAGAGGAACTATCGTTATAGCATCGAAAAGCTGCGCGAGTTATCCAAGCT
GAGCGACTCTCGAAAGCCACCAATGGTGCCGTGTCAGAAGGGGGATTGCATTTCGCAGTTGTTTGTCTCCCGACAGCAA
CAGCAGCAGCATCACGGACACGGCCAGCATATACAACAGTACCAGCACATGAACTTTAACGAATCACTGGACTATGTGC
CGGGCAAGCGTGGCCGCGGGCATGGTGCCAACAAGAAGCATCACGACGGACACCAGCAGATGGGTGGCTCTGGCGGCAT
GGGCAACATGGGTGGTGGTGGCGGCGGTAGTGGAGGCAGCGGCGGCGGCCTATCCAACTCCAATCAACGCCACATGGAC
ATCATTCGTGTGCAGTTGTCGCTCAAGGAGGAGATTAAGTTATCCGAATGCGAGAATGCCTGGCAGCCAGAGACGCTGC
GTCGAATGTCCATGGCTACGGGCCAGGACGAGGACAATGATGTCGAGGGCGTGATTAAGAAAGTGCGCGGCATACTGAA
CAAGCTCACTCCGGACAACTTTGAGGTTCTCCTTAAAGAGATGTCCAGCATCAAGATGGACAATGAAGCAAAAATGACA
AATGTCATGTTGTTGATATTTGAGAAGACCATTAGTGAGCCAAACTTTGCACCAACCTACGCCCGCTTCTGCAAGGTTC
TCTTCCACGAGATCAAGGCCGAAAACAAGTCGCTGTTCACGAGCTCGTTGATAACCCGTATCCAGCATGAATTCGAGTC
AAATGTGAATGATGCGAACGCCAAGGCCAAGAAGCTGCAGCCGACAATGGACCGCATTAATCAGTGCACCGACGCAGCC
AAAAAGGCAGAGCTGCGATCGGAAATGGAGGACTTGGAATACCAATTCCGTCGCCGAGCCTGGGGCACTGTGCGATTCA
TAGGCGAGCTCTTTAAGCTTCAATCGCTGACCAGCGACCGGGTGCTCAACTGCGTGGAGTCACTGCTCGAGCACGGATG
CGAGGAGAAGCTGGAATACATGTGCAAGCTGCTGACCACCGTTGGCCATTTGCTGGAAGCCGCTCTTCCGGAGCAATAC
CTACTTAGGGATCGTATTGAGAAGATCTTCCGCCGCATTCAGGATATTGTGAACAGATCTCGTGGAACATCACACCGTC
AACAAGCGCACATCAAGATCAGTAGTCGCGTCCGGTTCATGATGCAGGACGTTCTCGATTTACGATTGCGCAACTGGGA
TCAGCCGGCAGGAGGGAATCAATCGCAAGGTGGCCGGAATCAGCGGCACAAGCAGCACGACGATTCCAAGGACCAACAG
CATCACAGTACCGGTGGGAATCGCGGAGTCAACCAACACCAGCAACAAATGCATCATCAGACACAGCAGAAGCATCACC
ACCATAACCAGCAGCACCATCACGGTCAGCAGCACGGTGACGACAGGGGTGGCGGTGGCGGCAACTACTTCATGCAGAA
GATGCCCAAACAACAACAGCACGAAAACCAAACGCTCAGCATCGATCCCAGCAAGCTGCGCTTCAGCAGCAGTAGCCTC
TCCAGCGAAGACACGCCCGCCAAGCTGGGCAACTCCTCGAATTATCAGTGGCGCAACGCAAGCAACCGGCCGGTAGGCA
GCACCCCCGCCAACAATCCGCCGCCACCTACTTCACTGCTTAAGCGCCTACCCACTCCTGGTCAGAACTTTAGCTACTC
GCCGTACCAGCAGCCTTCTTCCTCTATAGGCGCATCCCAACCACCTGCCAGTGGTAACAGGAGTCATGCGGGTGAACAG
CAGAACTCCTCTGATAACGGCTTCGATACCAAGCAATGCCAGGAGCTGATCACCAAGCTGGTGGAGGAGGCTTTGAATA
CGCGCGATTGGCAAGCGGAAGTGCTTCCTATCTGGCGTTCCCACAACGGGAAACAGCAGGCAAAGGCATTGCATTACTT
GCTGATGGACTACCTTCATCGGTCGACAGTGAAGCGGCAGCAGAGGCAGGCAAGCGCCACTGTATTCTCCTACTTGATG
AGCAAGGATGCCGTGGATAAGGCAACATTCGGACAGGCATACACACGGTTCGGCGAAGACTTTCCAGATTTGTTAGTGG
ATGTACCCAATGGTTGGGGGTATGTGTTCGAGTTCTTGGGACCGTTGCTGCACTCTGGCAGACTGAGTCTCAAGGATAT
TTGGCAGCGGCGCTGGTTGGAAAATCCGTCGTTTACGGAGCGCTTTGTGTTTGCCTTTGTGAACTATTTTGTGCAGGAG
TTCGGTGCCGCCTACGCCCGCAAGCTGTGGCACAACGAGTACAAGCTGGACCGCGGTCAGATGTTCTGGAGTGATGGAC
GCAAGTATCGGGACTTTGTGCAGGCGCATAGTTTTTACTTTCTGGACAATGGACCCGCACAGCAGCAACAAAGCCAGGG
AAAATCCAAGGGACCCACAGCCATCCGTTCGCCGGTGGAACATGTGGAGCGAATTCGATACCTATTGGGTCTGTCGTGC
GACATGGCCATCGACTACATCAACACAAATGTGGCCATTAACGCCAACTTTGTGAGGCAGCTCACGAAATTTCTTTGCT
GTGATTTTGCGCTAACTGTGATGACTAACACCCACAATAAGAAGCAGCCGCTGCAGCTCAACACGGAGAGTTTTCGCAG
CCGGTGCACACCGCTGTTGCGTCTTTGCATCGACGCCCAAGAGGCGCTGGAGATCGCGTGCATTGACGAGGCAGTGGAC
TCGCTACAGCAGCACTTTATGGCGGAGTTCGAGGACGAGATGGCCGCTGGCGAGACCATCTGTAGTACGTTCAGTGTGC
TCTATGACAGCGAGGTGATACCCAAGGAGTCGTTCGACAAGTGGTATAAGCTGGAGATCGAGCACTCGTCCGCCTACCG
TCGTCCGTTTATCGACAAACTTCGTGGTTTCATCGAGGAAATG
>CG10194-PA scaffold_12916:12084341-12085620:+
CAGGTGTTGGCTAAAATCCGCCCGTCCTCGAGCCTTATCCTGCTGGCCAAGGACCAGGCGCCGAAACAAAAATCCTTTG
ATTACAATGCTCTGCTACTGACCCGTACTCAGAAGTCCAGCTTTATGCCGGAATCATCAGTCTTTCCAGGAGGAGTTTG
TGATGTTACTGACAATTCACCAGCCTGGCTGGAACATTTTCATCGTGGCAAAATTGACGCTGCCAAGTTACGTGATTTG
GGCCACGTGAAAGGTCCACGGCCAGAAATTTTCCAGGCAGAGGAGACTGATAAGAAAATAGATCCGAATCTGTCCCTTC
GGTTGACCGCTATACGGGAAACATTCGAGGAACTTGGTATTCTATTGTGCCGGGACAGAAAGTCATTAACTTCTACCAG
CGGATACGGAAAATTTTACGATCAATTCGATCGCGCCCACTGGCAGCATGTAGTCCACAACGATGCCAGCCAGTTTCTG
GAGTTGTGCAAGCAGCTTGATGTTGTTCCGGATGTGTGGTCCCTCCACGAGTGGTCCGCCTGGCGAACGCCCTCAACCT
TTAAAAAACGTTTTGAAACCGCCTTTTTCTTGACTGCTCTGGAAGAGCAGCCAACGGTCCACATCGAACCCTATGAAGT
GAAAGATTGTGCGTGGCGGTCCCCGTTGGATTACCTTAAAGCATGCCTAAGGAGGGAGCTGTGGTTGCCGCCTCCGCAG
TTTTATGAGCTCAGCCGTTTTCTTAACTTTAGCTCTCTGGAAGGTCTGCGAAAGTTTGCTGAGGAGCGATCTGCCAAAG
GCACCGATCTGATCCATCCAGTTATGTACAAATGCACCGACGGCACTGTGCATCTCTTGCCTGGGGACGAATTGTATCC
CGCTGATCCGGACGCTACCCCCGACAAAATCGACATTAATTTGTCAGTCGAGGATTTCCGATTGCTGGCCAAGGGAAAA
TTGCACCGTTCAGAGCACTGGAACCAATATCAGTCGAATTTGCTGATCAATTTTGACCGAGGCGATGGTCAGGTTCACC
CTTTAGACCCAAGTAAACTG
>CG10195-PA scaffold_12916:12093788-12095150:+
CAGTTGCTGATGCTGAAACGCAGTGACACCACGGCAGTAGTGCTCAATCAAACCGTATTCCCCGGTGGCCTCTTGGATG
AGGCCGATGAGAGCGTGGCCTGGCTGCAGTACTTTGAGGAGTTCGGTGTCCCCCAAAAGGAACTGCGTCGACTGGTACT
CATTAGCAATGATCGACCTGCTATTCTGGCTCCACAGGGCACCGGTTGTTACGATCGTTTCTTTAAAAACACAATAATT
TGGTCGAGAGAGATTACGTTGCGCCTGAATGCTATACGGGAATGCTTTGAAGAGGTGGGTGTCTTGCTGTGCCGAAGTC
ATGAGGATCTTAAGGACTTTGGTCCGGTGGCCTCCCTTCAGAATGTGCCCAATCTAAAAAGCTGGCAACAACGAGTGCA
CAACAAACCCAGTGAGTTTCTGACCCTGTGTCGGGAGCTAAAGGTTGTGCCCGATCTGTGGGGTCTGCATGAGTGGTCT
GCTTGGACCAGTCCTGGATTTATGCGAAAAGGCTATGAAACCGTCTTCTTCATGGCTTTTGTGAATTCGCAACCTAACT
TACTGGCGGAGCCCTCTGAAGTTAAAGAGACACTGTGGTCAACCCCGATTGAGTTTCTACGAATGACTAAACTTGGAGA
AATTTGGCTTCTTCCTCCTCAAATTTATGAGTTATCCCGACTAATGGGAGTAAAAACATATACTAGTCTTTTGGATTTT
GCTGTAAAACGCAGTGCGCTAGGCACAACTATGTTTGTCCCAGTGACTTACGAATGCGAGGGACGGATGGTGTTTGTGC
TGCCAGGTGACGACTTTTATGTGCCAGAACCGCATTTAGTTCGAGAGATTATCAGTTTTCCTGGAACTTTGGAGGAGTT
TAAGAGCCGTTCGAAACAAATACATCGCTATACTAGTGAAGGATCCGTTTTTAATGTGGAACTTAATTTTACTCCACCG
AACAATCACTTGAAACCGCTAAAATTCCTTCAGGAGAGGCAAAAGTTG
>CG10197-PA scaffold_13266:8919003-8941752:-
ATGGACTGGGGCCGGAAGCTCTATCCGAGCGCCGTCTCCGGCCCCCGATCCGCCGGAGGTCTGATGTTCGGCCTTCCGC
CCACCGCCGCCGACATGAACCAGCCCCGGGGACCGATGACCTCGCTCAAGGAGGAGCCCCTGGGCAGCCGGTGGGCCAT
GCAGCCCGTCGTGGATCAGAGCAATTTGGGCATCGGCCGCGCCCACTTTGAGAAGCAGCCGCCCAGTAATTTGCGAAAG
TCGAACTTCTTTCACTTCGTGATCGCTCTCTACGACCGAGCTGGGCAGCCCATTGAGATCGAGAGGACGGCCTTCATAG
GATTCATCGAAAAGGACTCGGAGTCGGATGCCACCAAGACGAACAATGGTATCCAGTACCGATTGCAGTTGCTCTATGC
CAATGGAGCCCGCCAGGAACAGGACATATTCGTGCGCCTTATCGACTCAGTATCCAAGCAGGCCATCATTTATGAGGGA
CAGGACAAAAATCCCGAAATGTGTCGAGTTCTGCTAACGCACGAGGTGATGTGCAGCCGCTGCTGTGATAAAAAGAGCT
GTGGTAACCGCAACGAGACGCCATCGGACCCCGTCATTATTGATCGATTCTTTCTCAAGTTCTTCTTGAAGTGCAACCA
GAATTGTCTAAAGAATGCCGGCAACCCGCGGGACATGCGCAGATTCCAGGTGGTCATCTCCACACAAGTGGCCGTTGAT
GGACCATTACTGGCCATCTCCGACAACATGTTCGTGCACAATAACTCGAAGCACGGACGAAGGGCCAAGCGGCTGGACA
CCACGGAAGGTACAGGCAACACATCCCTGTCCATTTCCGGTCACCCCCTAGCGCCCGACAGTACCTACGATGGATTGTA
TCCACCTCTCCCAGTGGCCACGCCCTGCATCAAGGCCATCTCGCCCAGCGAAGGCTGGACCACCGGCGGCGCCACGGTC
ATCATTGTGGGTGACAACTTTTTCGACGGCCTCCAGGTGGTGTTCGGGACAATGCTGGTGTGGAGCGAGCTGATCACCT
CACACGCCATCCGGGTGCAGACTCCGCCGCGGCACATTCCCGGCGTGGTGGAGGTCACGCTCTCCTACAAAAGCAAGCA
GTTCTGCAAGGGATCCCCCGGACGCTTCGTCTATGTCTCAGCTCTCAACGAACCCACAATCGACTACGGTTTCCAGCGC
CTGCAAAAGCTCATTCCCCGTCATCCCGGAGATCCAGAGAAGCTTCAAAAGGAGATCATCCTAAAACGGGCAGCCGATC
TGGTCGAGGCTCTCTACTCCATGCCGAGATCCCCGGGCGGTTCAACGGGCTTCAATTCGTATGCCGGCCAGCTGGCGGT
CAGTGTTCAGGACGGCAGTGGTCAGTGGACCGAGGACGACTACCAACGCGCCCAGTCGAGCAGTGTGAGTCCACGGGGC
GGATACTGCAGTAGCGCCTCCACGCCGCACAGCTCGGGAGGATCTTATGGGGCAACTGCGGCCAGTGCAGCAGTGGCAG
CCTCCGCCAATGGATATGCACCCGCTCCGAACATGGGTACACTGTCCTCCTCGCCCGGCAGTGTCTTCAATTCCACGTC
AAGGGTCAGCAGCCTGAGTTTCAATCCCTTCGCCCTGCCCACCTGCAATACCCAGGGCTATAGCACCAGTCAGCTGGTG
ACGTCAACCAAA
>CG10198-PA scaffold_13340:19922428-19928547:+
ATGTTTGGTGGCTCGAAACCAGCCTATGGAGCTACCGCCGGCTCCACCGGATTCGGTGGGTTCAGCGGCGCCAACGCGA
GTACTCCGTTTGGGCAGTCGGCCTTCGGAAAACCAGCAGCTCCTGCATTCGGCAGCACCTCGACCTTCGCGGCACAGCC
GGCGCAGCCCTCGTTGTTCGGTGCGGCAGCAACACCAGCGCAGCCAGCTGGAGGATTGTTCGGGGCCGGCACCTCGAGC
GCCTTTGGGAGCAACACCACAGCCCAGCCGTCAACATTTGGAGCTTTCTCTCAACCCCAGCAGACATCAAATATTTTCG
GAACAACCCAAGCAGCCCCCACCACTTCGCTGTTCGGGCAGTCCACGCTGCCCGCCTTCGGTGCTGCCAAGCCAGGAAT
CACTGCTTTTGGCCAGGCGGCCACAGCTCAGCCCACGACGTCGTTGTTTGGCCAGCCTGCTGCTGCAACTAGCACCTCG
GGATTCGGTTCATTCGGGCAGGCGGCACCAGCCACTACAAGTGTTTTCGGCAGCGGCACGGCGTCCGCTTTTGCGCAGC
CGCAGGCCGCCGGTGTGGCGGGCGGAGTGAATGCCGGCACAGCCGTGGCCAAGTATCAGCCGACCATCGGCACAGACAC
TCTCATGAAGAGTGGTCAGCCCAACAATGTGAACACCAAGCAGCACTGCATCACGGCCATGAAGGAGTATGAGCTCAAG
TCGCTAGAGGAACTGCGGATGGAGGATTATCTTAGTTCGCGTAAGGGTCCGCAGGCGGGAAGTGCACCTGGAGCCTTCG
GATTTGGCTCTCAAGTGGCCACGCCCGCTCAGCCAGCAGCTACAAGTCTCTTTGGAAGCACAGCACAGCCGAGTACTGG
TCTGTTTGGACAAGCAGTCACCGAGAACAAGAGCCTCTTTGGTGCATCGGCATTCGGTCAGCAGCCAGCAACGAGCAGC
GCTTTTGGGGCACCAGCTCAGCAGAATAGTTTCCTGCAGAAGCCTTTTGGAGCGGCGGCGGCCACACCTTTTGCCGCAC
CCCCTGCAGATGCCTCTAATCCCTTCGGAGCGAAGCCAGCGTTTGGACAGGGATCAAGCTTGTTCGGCCAGACGCCCGC
CACCAGTGCAGCGCCTGCTTTTGGGCAGACCTCTACTGGATTCGGAGGCTTTGGCTCCACAGCCGGAGCTGCCCCCCAA
ACATCCTTATTCGGAGCCACCCCAGCCGCAGATCCGAACAAACCTGCCTTCGGATTGGGCACAGCAGCACCCGCAACCA
ACACGGGATTCGGGTTTGGTGCCACGGCCACAAGCACCGCAGGAGGAGGCCTGTTTGGGGCCAAACCAGCGACTAGCTT
TGCAGCGCCTGCCTTTGGAGCGACTTCCACAGCCAACACCGGATTCGGAGGCTTTGGCCTCAATACCAGCACAGCGTCA
ACAGGTGGCGGACTGTTCAACTCGGGACTAAACAAGCCGGCTACATCGGCTTTCGGAGGATTTGGGGCCACCAGCGCCG
CACCGCTTAACTTTAATACGGGAAATACTGGAGGATCGCTGTTTGGAAACACGGCCAAGCCGGCTGGAAGCTTGTTCGG
AGGAGGGACCAGTACGTTGGGAGCCACAGGAGCTGCGCCAGTAGGAGGAGGTCTGTTCGGCGGTGGAACGAGTGCTTTC
GGGAACACGGCAGGATCGTTGGGTGGCGGATTTGGCAACATGGGAACTAATAACACACTGACAGGAGGACTTATGGGAG
CACAGCCCACTGTGGGCATTGTCACACCATCGCACCAGCCTATCCACCAGCAGATCCTAGCGCGGGTCACTTCTCCTTA
TGGCGACTCGCCCATCTTCAAAGATCTGAAGCATCGCGATGATGTGGACGCTACCAGGGCCACGAATCCGGCCGCCCAG
CAAGCTGTTTTGGATATGAATAGCAACCAGTACAAGATTGCCACGAAGGACAGTCCTGCGGCTATGAAGGTCAAGGCAT
TGGGCAGCTCCCTCAACCGGAAGTCGTTGTTCGACGGCCTCGAGGAGTTCGATGCGAGTGTGGAAGGTTTCAATCTCAA
GCCGAACGCCAAACGGCTGGTGATTAAGCCCAAGGCAAAGCCTGTGGAGGGTGGAACTCCATCCGCATTGAACGGCAGT
GGGCCCAGTACTCCTCAATCCCGTCCAAAAGGATCTCCCAACAGGGAACGAGAATCGTTTGGTGGTGTCATTCCAAGTG
AGCCGCCTACAGCCGGAAACTCTCCAACTGCTGTCACTGGAAGGGAGAGCCAAGAAGGCACCCGACGCGAATCCTGGCT
GCATCCAAACAACCTTGAAAAAGTCCGCCAGCATAATATCCAGACGGGCATGGATCAGAACTCGCCCCACAATAGTACT
CTGAACGAGCTGGTGCCGCGCAAGCCACTGGACACTTATCGCCCCACGTCCACTGTGCGCTTGTCGGTATCTACTATCC
CCGAGAACCCGTTCGAGGATCAGGCCAGCGCCATTGCACGTCGAGACACCTTCATCCAAGAGCAGGCCAACGAAAGCCT
GGTATCGACCAGATCCCGCGATCAAGAAGCAGAGGATCACTCCGGAAACAGGTCTCGCCTGGCCATCGAATCTGCAGGC
GAGGCTCAGGAATACGAAGCGCATCCCACAGGCATTGTGCTGCGTCGCGTTGGCTACTACACCATTCCGTCGCTGGATG
ATTTGCGTTCGTATCTGGACGAGGATGGCTCCTGTGTGGTGCCCAACTTCACGATCGGGCGGGAAGGCTACGGCAATGT
ATTTTTCGGCAAAGAGATGGATGTGGCTGGACTGAATCTGGATGAGATAGTTCACTTCCGCAACAAGGAAATCATCATT
TATCCCGACGACGACAACAAACCACCAATCGGCCAAGGACTAAATAGAGACGCACAAGTCACGCTGGATCAGGTCTGGC
CTTTGGATAAGACCAAGCACGAAGCTGTTAAGGATCCGCAACGCCTCCTGGAAATGGACTGGGAGGGAAAACTGCGACG
GGTGTGTGATAAGAATGACACCCGCTTCATCGAATTCCGTCCAGAAACAGGTAGCTGGGTCTTCCGCGTCAAGCATTTC
TCCAAGTACGGCCTGGACGAGAGCGACGAGGAGGCGGAGCTGCCCACCGATCCCAAGAAAGCCAAGATGGCGGCCCTGG
AGGCACAGCAGAAGGCGGCTGCCGACAAGATGACTCTCAACTCCCTGCGGCAGGCACAAAAAATTTCCGAAGACGCCGC
TCGCCATTTGGACCCCAAGGCTTTAGTGGCTGGGGTGGCCAGTGGATTTCGCCCAATGGACGACACTGCGGAGTTCCTC
TTAATGGACAAGACACAATTTTTTCAAGCTGGCGCTGCCGGATCAGATTTCTCAATGTTCGATGTGCCACGAACTCGCA
CCACGATCACAAGTCCCACCTCGTTTCTGGCCCAAGAAGTGGTGGGCAACGAAGCGCACAAAATGCAGCTGATGAAGTC
CTCCCTGTTTGTGGAGGACAATGCCAGCGAGGACGAGAGCATGGAGCCAACTGGTCGTCTGCCTCGTCAACGCAACTTC
TTCAATGCGGATCCCAATCCCTGGAAGGATGGCGCCTCCGAAGCTTCCAGTCAGTATGATTTCGGTCATCCGTCACTCG
CTCTTCCCGTTTCTTCCTCCGCATCGGTGGCTAGTTTCCTAGGCGACGCCCACTCCGAAGAGACATCTTCTATGGCTAC
TGGAAGCATCGTGGCTGTCGAAAAGGAGAAGCCTGTCCTGGGACCGGCTATTAAAACATTTAAGTTCGTGTGTAAGCCA
AAGGTGGCTCCCGTGAAGGTGTTCGCCACAACAGTTCCCCTGCCCCGGTCCCTTGCCAATGATTTGACCAAGAACTGGG
TTGCCGATCTGGGTCTATACAGGGGTCGCAGTTTTAAGCTGAGCTTCGGACCTCACAACCTGTTGATGCTGCCCACCAC
ATTCAATAATCAACGCAAGCTGAAAGAGTTCACTGGACCGTCTATCCCAGCATCTATGGTGTTTGCTCCTCGACTGCCT
GAAGATTTGTCGCCCAGTGTGATGCAAATGGTGCAATTCAACATGGTTGGCGGGTCCATGAGCTTTCACGAAACTATTG
TGCCCCATCTCGAAGTACAGCTGGGCGACTGCCTGTCGGTGGAAGTGGAGGGCAGCGAATGCCCGTGGCTTCATGCCGA
CAACGGTACCCAGCTGGTGTCTAAGCACTTCTCGGAGTCGCTGAGGCAAAGAAACGCTGGCCTCAAGGAGGATTACGCG
GTGTCCGTGTGGTCATTGCTTTTTGCATTGTGGGGTGATCATGAGGAACTCGTGGATCTCGACAATAATTCGCATTACA
CGGTCATGTGTCGGCGGAACCTGCTCTCGGAGTGGCTGGAAAACACGTTGCTGGGCAAGGACTTGTTATCGAAGAAGGT
GAACAACCATAGTTACCTTGAGCATATGCTGGACCTACTCAGCTGCCACCGGGTGAGCGAGGCCTGCGAGCTCGCTTTC
AACTATGACGATGCCAACCTGGCATTGGTCTTGGCCCAACTTAGTTCGGGACCAGTCTTCCGAATGCTAATGGAGGAGC
AACTTTACGCATGGCAGCAGAGCAAGTCCGACAAGTACATCGACCTGGAGCGACTCAAGATGTACATGCTGTCTGCCGG
CGTTCCAATGATGCAGTCCTCCCAGGGAGCTATCAATCTCCTTGAGGATAATAATTGGTTGACGGTCTTGGCGCTGCAG
CTGTGGTACTTTACAGCCCCAACATCATCCATCACGGATGCCCTACTTGCTTACGACAAAGCGTTCCAGGCGGAGGAAT
GCTTTGCCGAACCACCTCTGCCCAGTTACAATGGAGCCACTAACGACAGCGATAAACCTGTCTACGATCTTCGCTATCA
CCTGCTTCAGCTGTACTCCAAGCGTACGCATTCCCTGGAGCAGACGCTTAATCCAATTACACACACCGCCGATCCCATG
GACTTCCGTTTGAGCTGGCTCCTGCTTCAAACTCTGCGAGCATTGGGCTATCGCCACTGCTCCGCCTCGGCGGAAGCCC
GTCTGACGGTGGACTTTGCCAGTCAGCTGGAAAACGAAGGCCTCTGGCACTGGGCCATTTTTGTGCTTATGCACATCAA
GCGCAGACCACAGAGGGAGCGAGCCGTGCAAAATATGCTGGAACGAAATGTCAGCGTGTCTGCCAAGGTGGCCCTGAAT
GAGGCTGAGAAGTTTGTTATTTTCAAGTTGGGAGTCCCGGAGTCATGGTTGGACTATGCCAAGGCAGTTAAGGCGGGCT
CATTTGGAAAGCACCATCTGCAAGCTAAATATCTGCTGAAAGCCAAGCACTGGGCATCCGCTCACGAGGTCATCTTTGA
ACACATAGCTCCCGACGCCATCATAAATGGT
>CG10200-PA scaffold_13266:8951527-8952823:+
ATGAAATACGCCGTGATTGCCATCGCCCTGTTCGCGATTTCTGCCGCGTCGGCCTCTTCCGCTGGCCAGTTTCTGCCCC
GTGCCTTCTTCACCTTGGACTCCGAGGGCCATCAGTCCGATGTCCATCCGGTTAATGCCCATCTGCTGAGGCGTCTGCG
TCGTCAGGTCTTCAGTTCCTCGTCTTCCTCCTCGTCCTCCTCCTCCTCGTCTGGAAACGGTGGCACCGTCACCTATGCC
TCCCATTCCGTTCAGAACGCCGATGGTTCCGGACACTCTGGCTCTTCCTACACCCAGCAGGCGGCGGCTCCAGTTGTGG
GAGGCGTCAACTTCGACAGCCGTTTTGGAGAGGACTCTGCCTCCGGAAACTACAACAGTGGAAACTACAACAGTGGTAA
CTACAACAATGGATACAACAGCGCAAACTATCCCAGCTACTCCTCTGGAAGCATAAACACCGCCAGCTATCCATCTGGC
GGAGTTGGTAGCAGCTACACCTCCCAGTCCAACTATGGAGCTGCTCCCCAAACCGTTATCCATCAGACGGTCACCTCCT
TCGATGCTGCCGGAAACCAGAAGACGACCAACATCCAGGGCGCCACCGATCAGACCGGCAACCTGAACATAAAGAAGAC
CGAGATCAGCTACCCTTCC
>CG10200-PB scaffold_13266:8951527-8952823:+
ATGAAATACGCCGTGATTGCCATCGCCCTGTTCGCGATTTCTGCCGCGTCGGCCTCTTCCGCTGGCCAGTTTCTGCCCC
GTGCCTTCTTCACCTTGGACTCCGAGGGCCATCAGTCCGATGTCCATCCGGTTAATGCCCATCTGCTGAGGCGTCTGCG
TCGTCAGGTCTTCAGTTCCTCGTCTTCCTCCTCGTCCTCCTCCTCCTCGTCTGGAAACGGTGGCACCGTCACCTATGCC
TCCCATTCCGTTCAGAACGCCGATGGTTCCGGACACTCTGGCTCTTCCTACACCCAGCAGGCGGCGGCTCCAGTTGTGG
GAGGCGTCAACTTCGACAGCCGTTTTGGAGAGGACTCTGCCTCCGGAAACTACAACAGTGGAAACTACAACAGTGGTAA
CTACAACAATGGATACAACAGCGCAAACTATCCCAGCTACTCCTCTGGAAGCATAAACACCGCCAGCTATCCATCTGGC
GGAGTTGGTAGCAGCTACACCTCCCAGTCCAACTATGGAGCTGCTCCCCAAACCGTTATCCATCAGACGGTCACCTCCT
TCGATGCTGCCGGAAACCAGAAGACGACCAACATCCAGGGCGCCACCGATCAGACCGGCAACCTGAACATAAAGAAGAC
CGAGATCAGCTACCCTTCC
>CG10203-PA scaffold_12916:8493727-8498198:-
ATGTCGCGGCATCCCAGCGATAGAAAGGTTTATGTCGGAGACCTGGGCAACAATGCCCGCAAGAACGACCTGGAGTATG
TGTTTGGGGCCTATGGAAGTCTTCGAAGTGTCTGGATCGCTCGCAACCCACCGGGCTTCGCCTTTGTAGAGTTTGAGAG
CGCCAGGGACGCGGCGGACGCCGTGCGTGGATTGGATGGCCGGACTGTGTGCGGACGCAGGGCTCGTGTGGAGCTGTCC
ACGGGCAAATACGCCAGATCCGGCGGAGGCGGTGGTGGCGGAGGAGGAGGTGGCGGCGGTGGAGGAGGAGGACGCGACC
GTGGTGGCGGCGGTGGAGGAAGGGGCGACGATAAGTGCTACGAGTGTGGCGGACGCGGACACTTTGCACGCCATTGCCG
TGATCGGAAGGCCAGGCAGCGACGCAGAAGCAACTCGTTCAGCAGATCACGCAGTACATCCCGTCGCCGACGCACTCGC
TCCAAATCCGGTACCCGTTCACGCAGCCGTTCTGCTGGATCCGCCGGCCGCCGCTCTGGACGATCAAATGGACGCGAGG
AGAATGGATCGGTGACCCGATACAGTGACCATGAGCGCAACGGTAGCGGAGCTGTGGAATCACCGCCACCACCGAAGAG
GCGCTATGACGACGATGATGATGACCGCGTTAGGGCTTCACGTTCAAGATCCCGATCTAGGTCGGCGTCACCGGCAGCG
CGTCGTGGATCGCCGCCCAGGCGCCGTGGCGATTCGTCCGCCTCGCGATCACCGTTCAGGGAC
>CG10205-PA scaffold_13266:8978822-8979451:+
CAGCTATCATGCTTCTACCTGTGCGTCCTACTAAGCGTATCCCAGGCCATCGAGGAATCATCCACCGACATCGAGGAGG
ATGTGATCAAGATTCAGAATGAAACGCAAAAGGTGATCAGAGTACATCCGCACGACCTTCCGCCCAAAAAGGACAACAC
CGGCAGCCAAATTAACTCGGCCCTGTTCCAAATCCAAACCCTGCGTCCTGGTAGTGCCGGCGGGTCATCCACGGGATCG
CCCCGTCAGTATGTGGACTCGAAGCAGATGCGCAAACGTCGCCCCCGGCCGGCCAAGCTCCTGCGCGAAGATGGGGTTG
CCAGTGGTGAAGATGCGACGCTGCCAGCTATGAAATACCCACTAAAAGCCTTTCCCAAGCAGAAACTAAAGCAGCAGAA
GGAGCTCAGGTTCGATCCTAGCGGGGACGGTGTGTCCCAGGGGGAGGAGAGCCAGGTATTGCCCGTCCAGATGACACCC
GGACCGTATCCCATCTACTACGTGGTGTCCAAGACGAACGGTCGCTTCGGCAAGTTCCCCATCAAGTCGTTCGGCTCGC
CGGCGGAGTTCTCCAAGTATCTGGTGAAGAGCAAGGCGGAGCCCATCACCCGGAGCCAGCGATTCGAGGTGATCTTG
>CG10205-PB scaffold_13266:8978822-8979121:+
CAGCTATCATGCTTCTACCTGTGCGTCCTACTAAGCGTATCCCAGGCCATCGAGGAATCATCCACCGACATCGAGGAGG
ATGTGATCAAGATTCAGAATGAAACGCAAAAGGTGATCAGAGTACATCCGCACGACCTTCCGCCCAAAAAGGACAACAC
CGGCAGCCAAATTAACTCGGCCCTGTTCCAAATCCAAACCCTGCGTCCTGGTAGTGCCGGCGGGTCATCCACGGGATCG
CCCCGTCAGTATGTGGACTCGAAGCAGATGCGCAAACGTCGCCCCCGGCCGGCCAAGCTCCTG
>CG10206-PA scaffold_12916:8495485-8497199:-
ATGTTTGTTCTATACGAAACGCCGGCGGGCTACGCCATTTTCAAGTTGCTGGACGAAAAGAAACTGGAGCAGGTAGACA
ATCTGTACCTGGAATTTGAGACTCCGGAGAAGGCCAACAAATTGCTGAAACTGAAGCACTTTGAGAAATTCAACGACAC
CACAGAGGCGCTGGCAGCTGCCACGGCAGCGGTGGAGGGTAAGGTGGCGAAGCCGCTGAAAAAAACTCTGAAAAAGTTG
CTCGTCGATGAGGTGCAGTCCCAGTTGCTGGTGGCTGACGCCAAGCTTGGCACCGCCATCAAGGACAAGCTGTCTGTGC
AGTGCGTCTACAACACAGGTGTGCAGGAGCTGATGCGCTGTATTCGCCAGCAGGCGGACAGTCTGCTGGGCGGTCTGCC
CAAACGCGAAATGACCGCCATGGCCCTGGGTCTGGCGCACTCGCTGTCGCGCTACAAGTTGAAGTTCTCGCCGGACAAA
ATCGACACCATGATCGTGCAGGCCCAGTGTCTGCTGGATGACCTGGACAAGGAGCTCAACAACTACATGATGAGGGCAC
GCGAGTGGTACGGCTGGCATTTCCCCGAACTGGGAAAGATCATCACCGACAACATTGCCTTCGTGAAGACCATTAAACT
GGTGGGAACCAGGGACCAGATGTCTACTGCCGATCTGTCGGACATTCTGCCGGAAGATGTGGAGGAGAAGGTGAAGGAG
GCGGCCGAGATATCGATGGGAACTGAAATCTCTGAGGAGGATGTGCTGAACATCCAGTGTCTGTGCGATGAAATCATTT
CCATCAACGACTACCGCAGCCATCTCTACGACTACCTCAAGGCCAGGATGATGGCCATGGCTCCCAATCTCACCGTTCT
TGTCGGAGATACGGTGGGAGCACGATTGATTGCCCACGCTGGTTCGCTGATCAACCTGGCCAAGCATCCCTCGTCGACA
GTACAAATTCTTGGCGCCGAGAAGGCCCTCTTCCGCGCCCTGAAGACCAAGAAGGACACACCGAAATACGGTCTTATCT
ACCACGCCCAGCTGGTGGGTCAGGCTAGCCAGAAGAACAAGGGAAAAATGTCTCGTTCACTGGCCGCCAAAGCCTCGCT
GGCCACCCGAGTGGATGCCTTCGGTGAGGAGGCCACATTCGAGCTGGGAGCGGCGCACAAGGTGAAGCTAGAGTCCCGG
CTGCGACTCCTGGAGGAGGGCAACCTGCGCAAGTTGTCCGGCACCGGCAAGGCCAAGGCGAAGTTCGAGAAGTACCAGG
CCAAGAGTGAGGTGTTCACCTACCAACCCGAAGCGGACAACACCTTGAACGTTAAGAAACGAAAGCACTCGGAGTCCGA
GCCACAGACTCCTGTCAAGAAGGAGGTCAAGGAGGAGGCAGCCGAGGTGGAGGAGGCTGAGATCAAGTCCGAGAAGAAG
AAGAAGAAAAAGAAGAAGCAGAAGGATGAGGAGGCTCCGGAAGAGGCAGCAGCGCCAGAACCCGTAGACGAGCCCACAC
CAGCCAAGAAAAAGAAGAAGTCCAAGCAGCAGGAG
>CG10207-PA scaffold_13266:8988630-8990548:-
GTCTCAGCCCGCACAGTGCTTTGGTACATGACGTTCATGGGTTTTATTGTAAACTACATGATCAGAATCAACCTGAACA
TCACCATCGTGGACATGATTGTGGGCCACGGCGCCGATACTGCTGGTAATAGTACTGCCCTGGCGAACTCCTCTGCGCT
GGCTGCCCTTCCGGAAATCAGAGAGAGATTCTCGCTGGAGCGCTGGTTTTTGGACTGGGCAAATATCCCGTACGAGAAG
GAGGGCTTCCGGTGGACTGGGAAGCAGCAGGGTGCTCTGCTTGGATCCTTTTTCTGGGCTCACTGGACACTACAGATTC
CCGGCGGCATCTTGGCCACCAAGTATGGCACCAAGTTGATTTTTGGCTGGGCCAATGGCATTGGTGTCTTTTGCTGCTT
TTTGATACCCATTGTGTCCTACTCGAGTTATACGGGATTGATAGTTCTTCGTGTCTTCCAAGGCTGGATAACGGGTCTG
GCCTGGCCATCGATGCACGTGCTCACTGCCAAATGGATCCCTCCCAACGAGCGAAGCAAGTTCGTGAGCGCCTATTTGG
GTAGCTCTGTGGGCGTGGCTTTGTTTTATCCGATCTTTGGTTACATCATCGACTGGACCTGCTGGGAGTGGGTGTACTA
TATCTGTGGCATTGTGGGCACAGCCTGGTTTATTGCCTGGCAGTTTCTCGTTTTCGATAGTCCTGCCGAGCATCCTCGC
ATTGCCGAATCCGAGAGGCGTTACATTGAAAAGTCCTTGGGGGCTTCCGTTCAGAATACCAGTCCTGGTCCTACGCCTT
GGTTGGCGATTGCCACTTCGCGTCCAGTTTGGTGCAATGTGGTAGCTCAGTGGGGCGGTATCTGGGGCCTATTTACATT
GATGACCCACGCACCAACCTATTTCCGTCTCATCCATCACTGGAACATTCGAGCGACGGGCTTCTTGTCGGGATTGCCA
CATCTTATGAGGATGCTCTTCGCCTATGTCTTCTCCGTCCTGGCCGATTATCTACTCCGTACGGATCGCCTGAGCCGCA
CGAATGTCCGGAAACTAGCCACTTTTATGTGCTGTGGTGTCAAGGGTCTGATTGTGTTGGCTTTGGCATACTTTGGTTA
CAACGCCACTGCTGCTATCCTGCTGGTGACGGTGGCCACCATGTTCCATGGCGCTGTGTCCTCGGGACCTTTGGCTTCT
ATGGTGGATCTGTCGCCTAATTATGCTGGCATTGTTCTGGGTGTGAGTGGCATGATTGGCGGTATGCCTGGTTTCATTT
CGCCCTGGATTGTGGGCCAGCTTACTAATGACAATCAAACCATAGAGGCCTGGAAGAATGTGTTCCTAATTAGCTCAGC
CATGTTAACGGGCAGTGGAATCATCTACGTGCTCTTTTCCGAGTCCACACTGCAGCCGTGGAACAGTGGCTGCCATCAA
CTGCCGGATCCTGGACTCAAGGAGCTTCAACACTTGGGAGCCTCCAAGGAAGATGAGGAGGAAAAGAAACCTCTGAACC
CTGAAACCTCTATCGACGAGGTCGACAAGGAGACAAAAACAAATTCTGAG
>CG10208-PA scaffold_13340:19929578-19930502:+
ACTGCTCCACCTGCAACGCCCGCTCCTTGGTGCGGTCGGGACTCCAAGCCACGTACTTTTGAGAAGCACTCGCCTGTCA
TCTGCTATGATAAACCGGAGGCCTCGATTGTCTCCAAACCGGAATATGATGATAAGCGCTTCCAGGCTCTAACAGGTGA
TCTTATCCAGACCCTGGTGGTGCCAAAGAGGGAGGCTCGAACCTGGACTATGCAAGCAGGCGATCTATGCCGGATAACC
GTCAACGAGGGCTCACAGGTGGGCGACATGAACTTCTGGAATCTGGAAAACACTGCTGAACGCTTCTACTCGGGCAAGA
CTCGCCAGCTCCACTCCACGCACCTGCGCGTCTATGATCGCCTTTGGAGCTGCTTGCCCTACTTGCGGCCCATGGCCAC
CTTCGTGTTTGACTCTCTAGCCAGCTACGGGATCGACGAGGATGGCGGCGCGCTGCATGATGTGATTGGAACTCGCTGC
GATGACTACACTTACAAGTTGATTACTGGCAAGGATAGGGTGGGCAGCTGCCATAGTTCCCTGGTCAAGGCCGTGGTAG
AGGAACGCGGTCTGACCGAGCAAGACGTGCACGATGTCTGGAACATCTTTATGTGCACCGGATTCACCCGGGACACTCA
ACAGTATTTCTGTAAGCCAAGTCCGGCCCGCAAGGGAGATTTCATTGATTTCGTGGCCGACATGAATCTTTTGGTAGCT
CTCAGCGCCTGTCCCCAAGGCGATGTCTCCATCCAGGTGGGCGCCGAGGTGCCGGACGATAAGTGCCACCCCCTCAAGG
TCGAGGTGTTCCGCAAAAAG
>CG10209-PA scaffold_13266:8991585-8993110:-
CAGGATCGAGTTACCAAGCCTCAGAAGAAGATGCTCATCACCCTGCTGCGGGAGACCAAGTACATGGAGGGGAAAAAAG
AGAAGGAGTGGTACTGGGAGAAGATCCAGGCGGCACTTAACACCATCGGACCCAAGAAAACCATTATCCAATGGAAAAA
GTGCTGGCGCGATATGCGATTGACCACCCGGAAAAAGCTTGCGGAGCTGAAGCGTGGACAGCTCTCGGGGGGATCGCCA
CCTCCAGGAATAGAGCTCAACCAGGAGGACAACGATATCATCGATATTGTCGGCACCGAGTACTTTTACGAGGAGATGA
ACGGAGAGCTAAAGCCAGAGAACTTCATGACTGGCTTTGAATACGCCCCGGAGCATCTGTGCGATGCCATTCTGACAGC
GGCAGTGGGTCATCATCCGCATATGCAGCATCAAAAAGATCCCCAGTCACACGGTGGGCAACAGCCCCAGCAAGATCAT
CACACCAATGATGGGGAGACGAACGATGCCCCTGGATCCTCCAATGGTGGCTCTTACCAAGGACAACCAGTGCCTCAGC
TTCAGGGTCATAATGGAAGCGGTGCCGAGCACGCCGGAGTTGGACAATCGCATTCGGGAATGCCTCAACACCCTGCCTT
TCATGGCAGCTTGCATCCTCATTTGTTGAGACGCCAACATGGAAGTGGATCGGTGGCGCGGGAGTCGCCCTTCGAAGAA
AAGCTACTGCAATTCATGCAGGACGCTTTTCCCAAAAAGAGTAAGAAGCGCAAGAACCGTGATCCGGATAGGCTGTTCC
TGCTTTCCCTGTACGAAGAGATTAAGAGAGTGCCAGAAGAAATACGCCTCGACGTAAAGTCCGAACTAATGCAAATCCT
CAAGAAGTATCAAAAGAAGTCACCTGTCAAGGCGGAAAAGTCCGCAGTCTCTGCCACAACTACCTCCTCAAAGCAGAGT
TCCAGCAGCACCGCCCACCTCTCGCACAGTATGTACCAGTTGCAGAAAAAATATGAGAAGGGTGAGCGGGAATCCTCCC
CTCAGTCGCAGGTGGAGCGGGTGGCAGGTGCTGGATCCGTTTCTGTTCCTCTACACGGTTCTCAGCAGCTACCGATCTT
CCAGTTGCAAAAGAAGTACGAGGAGAGTGCCGTGGACAAAGTCCACCAGCAGCAGCAAAGCGAACAGCGCAAGCACGTT
GAAGCTGCGCAAGCCCACCATGCCACCCACCAGCAACCGCCACCTCCACCGCCAAACGAGCAGCACCTGCACCACCCAC
AGATGACCCACAACATAATGTTTCCGCTCAGCCAGCTCCGCAACGAACAGCCGCCTGCCCAGCAGCACCAGCACGCTCA
CAATCCCCATCAACAGCAGCAACAACATCCCCACCAGCAGCAGCAACAGCAGCAAGCTCAGCAACATCACCCGCCAACG
ATCTTTGGATCAACAGCCAGCGAAAGGCCTGCGATGTCCTACGAGAATGTTGGA
>CG1021-PA scaffold_13340:13444899-13448182:-
AGCGAGGCAGCGGCAGCCACTCAATCAGCAGCAGCATCCGGCGGCGGCACAGCCACAACATCCGCACCAGTAAGTGGTG
CTGGAGCAGGAGCAGGTGCATCGACAATAACGGTTGGAGGAACCACATCCGGATCTGCGGGAACGGGAACCGCCTCCGC
GCACAACACCAACAGCAATTCCTCGGCCTCATCCAGCACAGTGGCAGCTGCACAGGCGGCTGTCTACAGCGGCGGCAAC
ACGGTGACCGGCAGTCTGGGCAGCGGCGGTGTGGTGGCTCGTGGCTTCCGCAGCCACAGCCCCACCCACCGGCGACGCA
GTCGAGAGCGCCAGCGACGCACCCATGGCTCCGACCAGGGCGGTCTTCTGGCCTACAGTGGTTATGTTGGCGCTCCCGT
CGATATGACTGATTTTGGTGCTCCTATCCAAGGTGGGGGAGGAGGAGGAGGAGGAGGAGGTGGTGGGGGTGGCGGTGGC
AGTGCCGGCACAGGGAGTGGCCTGGAGGACTCTCGCCTGTCCGGCAACGAGGACTACTACTCCTCGTTCGTCTCCGATG
AGTTCGACAGCAGCAAGAAGGTGCATCGCCGCTGCCACGAGCGCAGCTCCAGCGTCCAGGCCATCGACCGGCTCAACAC
CAAGATCCAGTGCACCAAGGAGTCCATCCGCCAGGAGCAAACTGCCAGAGATGATAATGTTAACGAGTATCTGAAGCTG
GCAGCCAGCGCAGACAAGCAACAGTTGCAGCGCATCAAGGCTGTCTTTGAGAAGAAGAACCAGAAGAGCGCACACAACA
TTTCGCAGCTTCAGAAGAAGCTGGACAACTATACGAAGCGGGCCAAGGACTTGCAGAACCATCAGTACCAGACCAAAAG
CCAGCACCGGCAGCCGCGCGAAGTGCTGCGGGACGTGGGCCAGGGACTGCGCAATGTGGGTGGGAATATTCGTGATGGA
ATCACTGGCTTCTCCGGATCGGTGATGTCCAAGCCGAGGGAGTTCGCCCACCTCATCAAGAACAAATTCGGCAGCGCCG
ACAACATCAATCAGATGACCGATGCCGAATTGCAGGGTATGCAGTCCTCGAATGCCGACGTCCTGGCGGCCAATGAGCG
CCTGCAGCAAACACCCGGAGTGGGTACCTCAACGGGATCCGGTGGTGGTGGTCAGAATAATAATACCGGTGGTGGTGCG
GGCAGTGGAACAGGAAAGTTCAATAGTGACAATGGCAGTGAGTGCAGCAGCGTCACCAGCGAAAGTATACCAGCCGGAT
CTGGCAAAAGCCAATCCGGAGCCAGTCAATACCACATAGTGCTCAAGACTCTGCTAACAGAGTTGGCCGAACGGAAGGC
CGAGAACGAGAAGCTTAAGGAGCGTATCGAACGACTGGAGACGGGCCAAAAGGAATTCAACAATCTGACCGCCACGCTC
GAAAGTGAACGCTATCGTGCCGAGGGACTTGAGGAGCAAATCAATGACTTGACGGAATTACATCAGAATGAAATTGAGA
ATCTGAAGCAAACGATTGCCGACATGGAGGAGAAAGTACAATACCAAAGCGATGAAAGACTACGTGACGTCAACGAAGT
GCTCGAGAACTGTCAAACGAGGATATCAAAAATGGAGCACATGTCGCAGCAACAATACGTCACCGTCGAGGGCATTGAT
AATAGCAATGCACGGGCCCTGGTTGTGAAACTCATCAATGTGGTATTAACGATACTGCAAGTGGTTCTCCTGCTGGTGG
CCACAGCTGCTGGGATTATAATGCCGTTTCTCAAAACAAGGGTTCGGGTTCTGACCACTTTCCTGTCCATTTGCTTCGT
CATCTTTGTGATACGACAGTGGCCGGATGTCCAGGATATCGGTTCTGGGCTGGTGCGACACCTGAAGCAATCGCTGGTG
GTCAAA
>CG1021-PB scaffold_13340:13444899-13448182:-
AGCGAGGCAGCGGCAGCCACTCAATCAGCAGCAGCATCCGGCGGCGGCACAGCCACAACATCCGCACCAGTAAGTGGTG
CTGGAGCAGGAGCAGGTGCATCGACAATAACGGTTGGAGGAACCACATCCGGATCTGCGGGAACGGGAACCGCCTCCGC
GCACAACACCAACAGCAATTCCTCGGCCTCATCCAGCACAGTGGCAGCTGCACAGGCGGCTGTCTACAGCGGCGGCAAC
ACGGTGACCGGCAGTCTGGGCAGCGGCGGTGTGGTGGCTCGTGGCTTCCGCAGCCACAGCCCCACCCACCGGCGACGCA
GTCGAGAGCGCCAGCGACGCACCCATGGCTCCGACCAGGGCGGTCTTCTGGCCTACAGTGGTTATGTTGGCGCTCCCGT
CGATATGACTGATTTTGGTGCTCCTATCCAAGGTGGGGGAGGAGGAGGAGGAGGAGGAGGTGGTGGGGGTGGCGGTGGC
AGTGCCGGCACAGGGAGTGGCCTGGAGGACTCTCGCCTGTCCGGCAACGAGGACTACTACTCCTCGTTCGTCTCCGATG
AGTTCGACAGCAGCAAGAAGGTGCATCGCCGCTGCCACGAGCGCAGCTCCAGCGTCCAGGCCATCGACCGGCTCAACAC
CAAGATCCAGTGCACCAAGGAGTCCATCCGCCAGGAGCAAACTGCCAGAGATGATAATGTTAACGAGTATCTGAAGCTG
GCAGCCAGCGCAGACAAGCAACAGTTGCAGCGCATCAAGGCTGTCTTTGAGAAGAAGAACCAGAAGAGCGCACACAACA
TTTCGCAGCTTCAGAAGAAGCTGGACAACTATACGAAGCGGGCCAAGGACTTGCAGAACCATCAGTACCAGACCAAAAG
CCAGCACCGGCAGCCGCGCGAAGTGCTGCGGGACGTGGGCCAGGGACTGCGCAATGTGGGTGGGAATATTCGTGATGGA
ATCACTGGCTTCTCCGGATCGGTGATGTCCAAGCCGAGGGAGTTCGCCCACCTCATCAAGAACAAATTCGGCAGCGCCG
ACAACATCAATCAGATGACCGATGCCGAATTGCAGGGTATGCAGTCCTCGAATGCCGACGTCCTGGCGGCCAATGAGCG
CCTGCAGCAAACACCCGGAGTGGGTACCTCAACGGGATCCGGTGGTGGTGGTCAGAATAATAATACCGGTGGTGGTGCG
GGCAGTGGAACAGGAAAGTTCAATAGTGACAATGGCAGTGAGTGCAGCAGCGTCACCAGCGAAAGTATACCAGCCGGAT
CTGGCAAAAGCCAATCCGGAGCCAGTCAATACCACATAGTGCTCAAGACTCTGCTAACAGAGTTGGCCGAACGGAAGGC
CGAGAACGAGAAGCTTAAGGAGCGTATCGAACGACTGGAGACGGGCCAAAAGGAATTCAACAATCTGACCGCCACGCTC
GAAAGTGAACGCTATCGTGCCGAGGGACTTGAGGAGCAAATCAATGACTTGACGGAATTACATCAGAATGAAATTGAGA
ATCTGAAGCAAACGATTGCCGACATGGAGGAGAAAGTACAATACCAAAGCGATGAAAGACTACGTGACGTCAACGAAGT
GCTCGAGAACTGTCAAACGAGGATATCAAAAATGGAGCACATGTCGCAGCAACAATACGTCACCGTCGAGGGCATTGAT
AATAGCAATGCACGGGCCCTGGTTGTGAAACTCATCAATGTGGTATTAACGATACTGCAAGTGGTTCTCCTGCTGGTGG
CCACAGCTGCTGGGATTATAATGCCGTTTCTCAAAACAAGGGTTCGGGTTCTGACCACTTTCCTGTCCATTTGCTTCGT
CATCTTTGTGATACGACAGTGGCCGGATGTCCAGGATATCGGTTCTGGGCTGGTGCGACACCTGAAGCAATCGCTGGTG
GTCAAA
>CG10210-PA scaffold_13340:19930974-19934673:+
ATGAGCCAAATAAAAGGCGACGATAATCTGGAGAAGCTCCGCAATTATATTTTGCGGCCGGACCTCTCCCTCCACAATC
CACTGCCAGACATTGTGCCACGCAAGTCTGATGCGATGCGCCTGTTGAATGTTCCCCGGTGTCCCGGCAGCACTAAGCT
GGTGCCTCGAAGAGATCAGAATGGGCAGATCATAGAGTTTTTGGAAATCGAAGTGGAGGACGTGGGAGCCAATGCCAAC
AATTCAATGTCCATGCAGCGGGAGGATGCCACCCGTGGATCCCACTCCAATTTTCCCTTCTGGCCCGGCGGGTTCGATG
AACAACGACAGCAAATTGCTGCTCTCGAGGTGGAGAACTTCCACTTCGGCGATAAACTACTAACACTGCCGCCAGGGTT
TTCGGAGGGCTACGATTTCTCCAAATCGCACCCACTTCCTGCAGCCCCCAAGGTTCTTGACGAACCCAGTCCCAGCAAT
GTGGACCTGTTGAAGAACCTGGAGAAGGACCTGGACGTGCAGGAGTGGATGCAACTGACAAAAGAAGGTGGTGCATCTG
CCACACCACACTACCCAAGCGACGGAAACCTACCATTTCCCACCGAAGAGTTCAAAGACGTGGATGACCAAATTATGAA
AACGGACTTGAAGCCGGTTCTCAACATCTCCACCACCACAAAGACCTTCAAGAGTGATTGGGCCGAGATGGTGGACATT
AGCCAGCCGATTAATAACTTCAAGGAACAGATACCTTGCCCAGCCATGGACTTTCCCTTCGAGCTGGACGTCTTTCAGA
AGCAGGCTATTCTGAAGCTGGAGCAGCGCCAGTATGTGTTCGTGGCCGCTCATACATCGGCCGGAAAAACTGTGGTGGC
AGAGTATGCTATCGCCCTGTCAAAACGGGATCTCACCCGGACTATTTACACGTCCCCCATTAAGGCGCTGTCAAACCAG
AAGTACCGGGACTTCAGGAAGACCTTTAAGGATGTGGGATTGATAACTGGTGACCTACAAATCGAACCCACAGCCTCAT
GTCTGATTATGACCACGGAGATATTGCGTTCCATGCTCTATTGTGGAAGTGACATCACCAGGGACTTGGAGTACGTTAT
TTTCGATGAAGTGCACTACATCAACAATCCTGAACGAGGTCATGTGTGGGAGGAGGTGATTATACTTCTGCCGGACCAC
GTCAACATTATAATGTTAAGCGCCACAGTGCCGAACACCATGGAGTTGGCTGACTGGGTGGGCAGCACAAAAAAAAGGA
AGGTGTATGTGATAAGTACCCTGAAAAGACCCGTGCCGCTTACCCACTTTCTCTATACTGGAGCCGGAGGGAAGAGCAG
AGATGATATATTTCTTTTGGTTGATGCCCAAGGTAGATATCTGCAGGGCAATTACGAGAAGGCAGTGGAACGGAAAAAA
GAGATGCAGGGAAAAGCAAAGGGAGGATCAGGAGGAGGCGGTTTCAATGGACCTAAAAATGCCAAACTTGACCAATACA
CGTGGATCGGGCTGATCGATTTCCTCCGGCGCAACAACAAAATGCCTGTGGTGGCGTTTACGCTATCACGGAATCGATG
TGATACAAATGTGGCTGCCTTGCAGTCGGTGGATCTCAATACAGAGAAGGAGAAGGGCGCGGTGCAAAAGTTTTTCCTG
CAGTGCTTGGCCAAGCTGAAGCCGCCGGATCGCACCATTCCTCAGGTTCTTGTTCTTAAGGATGCATTAGAAAGGGGCA
TTGGCGTTCACCACAGTGGCATCCTGCCAATTTTGAAGGAGATTGTCGAAATGCTCTTCCAGAACGGTCTGGTTAAGCT
TCTGTTTGCCACCGAAACCTTTGCCATGGGTGTCAACATGCCGGCCCGGACCGTGGTCTTTGATTCGCACAGAAAATTT
GATGGTCTGGAAGTGAGGAACCTTAAGCCCGGAGAGTATATTCAAATGGCGGGAAGAGCGGGGCGACGTGGCCACGATG
AGACCGGAACCGTGATCCTGCTATGCAAAACAAATGTGCCGCCGTCCATGGAGCTTAGGCCGATGATCCTCGGCCTGCC
GGAGAAGCTACAGTCCCAGTTCATTCTGCGGTATGCGGTCATCCTCACCTGCCTGCGCATCGAAAGCATCAAGGTGGAG
GAGATTATGCAGTTCAGCTTTAAGGAATTCAGCCAGAAGCTGCAGCTCCCGACGCAGCAGAAGCAACTTCGCGTCGCCG
AGGCCAAGTTCGCAATGCTGCCCACTCTCGGCGAGCATCTGCAGCCACTCATTCTTTTCTATGACAAGGCCGTGGAGTA
CTGGAAGGAGAAGCACCGCAGCATGAAATTTATAGTCACCCAAGCTAAGATTCAAAAGGAGCTAAAGGTCGGTCGGGTG
ATAGTCATTACCCAGGGCAAGCACTACAACAAACTGGCTGTTCTTCTGCTTATCAAATCCGTACCCGGCAAGGACACCG
TTTACAAAGTTCTGGTTCTTGACCATCAATTCAAAACTCTCGAGAGTGAAGGCTTGCAGCGGGGCGAGCTCTACTACAA
AATACTCTCCCTGACGCCCAAGTATAAGTACTTCCAACCAGAGGGGATTGGTGGCCATGCTGTCATAGACGTTAAGGCT
TTAGACATTGTGAGCATTACGAAGAATACGTTTAAGGTGGACGCGGATGTGATCATCCGTAACTGGGAGCAAAGACAAC
TGGAACGATTTAAGGATACTCCGCCAGGTGGAACTGTGGTTAAAGCTGTCACCGATTTGTATCAGCTGAATGAAAGCTA
TATGGCGAATCCGGCGAGCGTCAAGTTCGTCAATTTGGGCAAAGAAATCAATGTGAACGCGGACACCGAGTTGGCGATG
CTCCACTATGTGGATCATCTATACAAGCAGGTGGAGGATCTGCTGCCGCACACCAATATTGCCGGCTTCGAACAGGAGT
TCGCCAAGGTCTATGAGCGTCGAATGCTAGAGATCCACATTGAAGAGCTGCGCTTTAAGAATTCGGCCAAAAACCTAAC
ACTCTACCCGGACTACTGCAACAAGTTGCAAGTGCTGCGGGCTCTCAAATATATCGACGAATCGGACGAGGTTACCTTG
AAGGGCAAGGTGGCCTGCGAAATGGGTCAGAATGAGCTGTTGATTACGGAGCTGATCTTGTGTAATATGTTCAACGATC
TCGAACCCGCAGAGATAGCCGCACTTCTGTCTGGCTTGGTCTTTCAGGCCAAGACTCAGGGAGAACCAACAATTCCGGA
GCCGTTAAAAAAATACGTCGAGTCCTTTGAGCAGATTAATGAGACTATCCTGAAAGAGGAACAGCGTTTCCAAGCTGCT
ACCGAAACCGAGAGTCGCCTGAACTTTGGCCTGCTGGAGGTAGTTTACGAGTGGGCCAGAAATAAGCCATTCGCAGAGA
TTATGAAGCTAACTGAGGTGCAGGAAGGTATTATTGTGCGCTGCATCCAGCAGTTGGATGAAACTCTGCGAGACGTTAA
GACTGCAGCCATTCGTATCGGCAATCCTGGACTGCAGTCAAAGATGGAGGAGGCTTCGGCAGCCATTAAGCGCGATATT
GTGTTTACTGCGTCCCTGTACACGGAGCTT
>CG10211-PA scaffold_12916:2427648-2440643:+
ATGAAGAAGCAACCAATGCTGTTTAGTTTAATTTTATGGTGCCTCTGTGCTCCCAGTCTGACCCTTCGCATTCCCGAGG
ACCTGGAAAATGCCGCCATCAACGCCCTGCGGTCCGAGCGTGCCCGCTCGCTGACCCAATGCGGCACTTCCGCTGACGG
CGAGGGCCGTGTGACTGACGAGTACGACGTCTGCCCGCCGAGCAAGTACCGCCAGCCGACCGCCGAGTGCAACAATGTG
TCCCACCGCAAGTGGGGCGCCCGCGGCGACATCTTCCAGCGCCTGCTGCAGGCCGACTACGCCGACGGAGTGAGCCAGC
CCAGGAGCTCCAAGGGCACCCACGCCCTGCCCGACGCCGAGCTGGTGATTGAGCAGCTGCAACGCCATGTGGAGGGCGA
GCTGCGGCACCAGCACATCACTGCCATGCTGCCCGCCTGGGGCCAGCTTCTGGCCAACGACCTGGTCGAGGTGGCCCAG
CTCCCGATCTCCGGAAGGTGCTGTGAGCGCGAATCGGCCGTCAAGGATCCCAGCGAGCTGCAGCAGTGCTTTGTCCGCG
CCGGACCTGACTGCAAGGAGTACAAGCGCTCCGCTCCCGGATTCGATGCTGAGGCTTGTCAAAAACACACTCGGGAGCA
GATGAACGTCGCTTCCGCCTTCATCGATGGCTCCGGACTCTATGGATCAACCCGTCATGAATTCGACCAACTGCGCACC
TACATCAGCGGTGGCGTCAAGGTGGAGTCCTGCAAGTACTGCCAGGTGGCCGGAGCCACGGGCGCCCTGCATCGCGCTC
TGCTCCAACAGCACAACAACATTGGCGAGCGCCTGGCGCACATCAATCCCGATTGGTCCGAGGAGGACGTGTTCCTGGA
GGCCCGACGCATCATCACGGCCACCATCCAGCACATCACCTACAACGAGTTCTTGCCCCTGGTCCTGGGCCAGGAAACC
ACTGCTAAGGAGGGTCTCCGGCTGACCGCCGAAAAGCATTCAAGCAACTACTCCAGCTCTGTGCGAGGAGGAATCTACA
ACGAGTTTGCCACCGCCGCCATGCCCGCCTTCTGGAGCATGTACCCACCCGAGATGTTGGCCAAGAAAATGTCCGCCCA
CGAGCTACTCTCAATCGCCGCCCTGCAAAAGTCCCTGGTGCCCAGCCAGACCAACGCCGAGGGCTGGTCCGAGTTGGCA
CTGGCCGTCCACCGGGGTCGCGATCATGGCGTGGCCTCCTATGTACATGCCCTCGATCTTTGCGACCGTCGATTCCCCG
AACAGGCCGTCAATGTTACCTTCGACACCATAGCGCAGGTGACCAACATCCCCGAGGAGTTCATCACCAATCTGCGTGA
AATTTACCAAAATGCCGAAGACATTGACCTTCTGGTGGGTGCCCTGCTGGAAGAGCCCGCTGTCGGTGCCCTGTTTGGG
CCCACCATCAGTTGCCTTCTAACTCTGCAGTTCGAGCAACTCAAGCAAACCGACCGCTTCTGGTACGAAAACGAGATTC
CGCCTTCTTCCTTCACTCTGGAGCAGCTGAAGAGCATCCGCCAGACATCGCTGTCAGGCTTGCTATGCGGCTCCCATCA
AGTGAGCACTGCCCAGTCCAAGGCCTTCATTCTGGAGGACAACTACCTGAACTCTGTTTTGGACTGCGCCCAACTGCCG
CAATTCGACTTGAAGCCCTGGCAGGTGAATCCCGAGGATGAGGTCCATGTTGAACACGTGGAGGTGGAACCAGACACCA
AGGAGGCTATCGCAGAGCTGAGTCCCGAGCTTATTGAGGCGGCGGTTGAGCGTGCCAAGCAGGAGCTGGAAGAACGCAA
GCGATTCGAATACGAAGTGTGGCGGACACAGGGTGGCATCAGCGCCAAATCGCCCGATGGCACCGCCGCCTCCTTCAGC
AAGGCCAACATGGCCGCCTTGAACTTGGCCAACTCCTCGCTCATCTTCGAGCTGACTTCCAACGAAATTGTCAAGACCC
TGAACCACATCTCCAGGCGCAAGCGTCAGATCTTCAATCCCAACCAGAACGCCTTCAACCGCAACGAGCTGACTGAAAC
CCTGCAAACAGTGGACATCAGCGGACTGCTGGGTGGCGCCCAAAAGCACATCGATGAATGCCCGGAGCCCCAGACGGCA
TGTGATGCCAATACCCCATTCCGAACACTGTCGGGAAGGTGCAATAATCTGCGCAACCCCAACTGGGGCAAGTCCCTCA
CCACTTTCTCCCGCCTGTTGCCGGCTCAGTATGAGGATGGAATCTCGGCACCCAGGATCACTGGAGTGTCAGGAACTCC
ACTGCCAAATCCCAGAACTATTTCCACTACGATTCACCCGGACATTTCCAACCTGCACACCCGCTACTCCCTAATGGTG
ATGCAGTTTGCCCAATTCGTGGATCACGATCTGACTCTCACGCCAATTCACAAAGGCTTCCACGAGTCGATTCCCAGCT
GCCGGTCCTGCAACTCCCGCCAGACAGTTCATCCCGAGTGCAACCCCTTCCCGGTGCCAGCCGGAGACTTCTATTACCC
CGAGGTGAATGTAACGAGTGGCGAGCGCTTCTGCTTCCCCTCTATGAGGTCGCTGCCGGGCCAGCAGTCCCTGGGTCCT
CGTGACCAGATCAACCAGAACACCCACTTCCTTGACGCCTCAATGGTGTACGGAGAGACCAACTGCTTGGCCAACAAGC
TGCGAGGATTCTCTGGTCGGATGAACAGCACCCAGCTGAGGGGTAAGGAGCTCCTGCCCTTGGGCCCTCATCCGGAGTG
CAAGTCCCGCAACGGCCTCTGCTTCCTGGGCGGTGATGACCGCGCCTCCGAGCAGCCAGGTCTGACCGCCATCCACACC
GCCTTCTTGCGCGAACACAACCGAATTGTCGAGGGCCTGCGCGGAGTAAACCCCCACTGGAACGGCGAGCAGTTGTACC
ATCACGCCCGTCGGATTGTCAGCGCCCAGGTGCAGCACATCGTGTTCAACGAGTTCCTGCCCCGTATCCTCAGCTGGAA
CGCAGTGAACCTATACGGATTGAAGTTACTGCCTCAGGGCTACTACAAGGATTACAACCCATCCTGTTCTCCAATTGTC
TTCAATGAGTTTGCCGCCGCTGCCTTCCGAATTGGTCATTCCCTGCTGCGTCCCCATATTCCGCGTTTAAGTGTCCAGC
ACCAGCCTGTGGAGCCACCACTATTGCTTCGTGACGGATTCTTCCGCATGGACGCTCTACTGCAGCCCGGAATCATTGA
TGAAATCCTGCGTGGATTAGTGGCTACCCCCATGGAAACCCTCGACCAGTTCATTACCGGTGAGGTGACCAACCATCTG
TTCGAGGACCGCAAGATTCCCTTCTCCGGCATCGATTTGATTGCCCTTAACATCCAGAGAGCTCGTGATCATGGTGTTC
CTTCTTACAACAACTATCGCGCCCTTTGCAATCTGAAACGCGCCACCAACTGGAACGATCTAAGCCGTGAAATCCCCAC
CGAGGTCATTAACCGCTTCCAAAAGGTCTACGCCAGTGTGGATGATATTGATCTATTCCCTGGAGCCATGACGGAGCGT
CCTCTGCAAGGTGGTCTAGTCGGCCCCACCCTGGCCTGTATCATTGGCATCCAGTTCAGGCAGCTGCGCAAGTGCGATC
GCTTCTGGTACGAAAATCAAAACCCGGAGGTGAAGTTTACGGAAGCTCAGCTGGCTGAGATCCGCAAGGTGACTCTGGC
CAAGATCGTGTGTGAAAATCTGGAGGTTACCGGAGACATGCAGCGTGCTGCCTTTGACTTACCAAGCAATTTCTTGAAT
CCGCGAGTGCCTTGTGCTTCAATGCCCCAAATCGATCTTAACGCCTGGCGCGAAAACGTTCAGGGCTGCCAAATTGGTA
ACCGCAACGTGCGTGTTGGAGAGTCCGCCTTCCCATCGCCCTGCACCAGTTGCGTGTGCTCAGCGGAGGGGGCTCAGTG
CGCCTCCCTGCGAATCACCGACTGCGGCCAGCTGATCCGCCAGTGGCCCAAGGATGCCATTCTGCGTGATGAGGTGTGT
AACTCTCAGTGCGGAATTTATCTGACCGGCCAGCAGGCTAGTGGATTCAACGCCCAGCAGCGTCAGGGTCAGGCTCAGC
CCAGAGTAACCCGTTCCCGCAACCAAAACCTCTTCAAGTTTCCCGATCTGACCCCCTTCATTGCCTCCCTT
>CG10212-PA scaffold_13266:8993761-8997577:-
ATGTACGTGAAGAAGCTAGTGCTCGACGGCTTCAAATCATACGGTCGTCGCACGGAAATCGAGGGATTCGACCCGGAGT
TCACGGCCATCACTGGTTTAAACGGTTCCGGAAAATCAAACATCTTGGACAGCATCTGTTTCGTGCTTGGAATTAGCAA
CCTTCAGAATGTAATTACTTCTTTTAGTTTTCCTGATCATGATTTAACCCCTTTCTGTTATCCACAGGTTCGTGCGTCA
GCTCTGCAGGATTTGGTCTACAAAAACGGGCAGGCGGGCATTACGAAGGCTACGGTGACCATTGTTTTCGATAATACAA
ACGCCGCCCAGTGCCCTCAAGGATATGAGAAGTGCCGTGAGATATCCGTGACCCGCCAGGTGGTAGTCGGTGGCAAGAA
CAAGTTCTTGATCAACGGAAAACTGGTGCAGAACAAGAAGGTCCAAGATTTCTTTTGCTCCATCCAGCTGAATGTCAAC
AATCCCAATTTCTTGATCATGCAGGGCAAGATTCAGCAGGTTCTCAACATGAAGCCCAAGGAGGTTCTTTCGATGGTGG
AGGAGGCAGCTGGCACTAGCCAGTATAAGACCAAACGAGAGGCAACTAAGACCCTTATTGAGAAAAAGGAGACCAAGGT
GAGAGAGACGAAGGTTCTCCTCGACGAGGAAGTATTGCCCAAGTTGATGAAACTACGACAGGAGCGCTCCGCCTACCAG
GAGTATCAAAAAATCTCCCGCGACATTGACTTTCTGATTAGGATTCACATATCCGCCAAGTACTTGAAGCAATGCGATT
CCCTGCAAACCGTGGAGGCCAGTGAACAGAAGATAGAAGGTCGCATAGCCAACTGTAAGGCTAATCATGCCAAGAACCT
CGAAGAGGTTGAGCAAATCGACTCATCAGTCAAGGAAATGCAGCAAGTAATTGACGCCGAAATGGGTGGTTCGCTCAAA
GATCTGGAAGCGCAACTAAGTGCCAAGCGGGCACTGGAAGCAACGGCTTCTGGAAGTTTAAAGGCAGCCCAAGGAACCA
TTCAACAAGATGAAAAGAAAATTCGCATGGCTGCAAAAAACATAGAAGACGATGTGAGAGCTCTAGCCAAAAAGGAGGC
GGACATGGCTAAGGTTCAGGGAGAGTTCGAGAGCCTGAAGCAGGCCGATGCCACCGACTCCAAGGCCTATGAAGATGCG
CAACGCAAGCTGGAGGCAGTCTCACAGGGTCTGTCCACAAACGAAGATGGCCAGGCGACCACTCTGCAAGATCAACTAA
TCGCCGCAAAGGAACAGTTCAGCGAAGCTCAGACTACCATCAAAACATCCGACATGGAATTGCGTCACACGCGTGGCGT
CTTGAAGCAGAAACAAAGCGAGACGCAGACTAACGATGCTGCCTACACAAAAGACAAATCTCTGCACGATCAGTTGCTG
GCGGAGATTAAGAACCTAGAGAAGCAGTTAAGCAACATCAACTACGAGGGCGGACAGTTCGAGCAACTGAGGGAGCGCC
GAAACGAGCTGCACATGCGCAAGAGAGAGTTGAAACGGGACCTAGATCGATCTAATGCCTCGCGGTATGATCTGCAATA
CCAGGACCCAGAGCCCAACTTTGATCGGCGCAAAGTTCGAGGCTTGGTTGGAAAGCTTTTCAAAGTGAATGACATGAAG
AACTCTATGGCCCTGGTGACAGCGGCTGGTGGTGGGTTATATAGCTATGTGACTGATGATGACGGCACCAGCAAGAAAA
TTCTGCAGAAAGGTCAACTGCAGCGACGTGTCACAATGATTCCGCTTAACAAGATTCAGTTTAAATGTCTGGACAGGAG
TGTTGTGGATTATGCACAGAACAAAGTTGGCAGTGACAACGTGCAGTGGGCGTTGTCTCTAATAAGTTACGATCGCTAC
TATGATCCTGTCATGAAGTACCTTTTTGGCAGCATATTCATTTGCAGAGATTTGGACGTTGCGAAGCAAATCAGCTACG
ATCCGCGCATCATGTGCCGATCAGTGACTTTGGAAGGCGATTTGGTGGATCCGTATGGCACTGTTTCCGGTGGTGCGGC
GCCCAAAGGCAACAATGTCTTGGAGGAACTGTATTCTATCCGGCAAATCGAAAAGGAATACAAACAAGTTGAATTGGAG
CTGATGGAGGTGGAACAACAAATGGCGTCCATTGAAAACCTGGCGCATTCCTATAACAAAATGAAGGAAAATCTGGATC
TGCGGCAGCACGAACTTACCATGTGCAAGAACCGCCTAGCGCAGACCACTTTCCAGCAGAATCAGGCGGAAATAGAGGA
GATGATAGAGAGGGTTAAAACCTTGGAACAACAGGCAGTCGATGCACGTGAGAAACAGAAGACATCGCAGGCCAAAATC
AAGGATATTGAGGCCAAACTGGCAGATGCCAAGGGGTATCGGGAACGGGAGCTAAAGTCAGCTACAAACGAAGTTAAAG
CAACTAAGCAGCGAGCGGAGAAGTCGCGGGCCAATTGGAAGAAGCGGGAGCAGGAATTCGAAACGTTGCAACTGGAGAT
CACTGAGCTGCAGAAGACTATTGAAACGGCTAAGCAGCAACATCAAGAGATGGTGGACAACCTGGAGAAGTTCAAAGCC
GATTTGGATGCTTTGCAGAAAAACAGTTCCAGTGCAGCTTCTGAGGTTGTGGAACTGGAAAGGGAAATCAAGGAGCAAA
GAGATAAACTGAACGCCCAAAACAAAGAGATGCGCAACCTGCTGGTCAAGAAAGAAAAGATGCTGAAGCACAATCAGGA
GATCGAGTTGGAGGTAAAGAAGAGGGAGAACGAGAAGAACAAGATTAGTTCGGAGGCCAAGGAAGCCAAGAAGCGCATG
GAGGCGCTAGAGAAAAAGTATCCCTGGATACCCGAGGAAAAGAGCTTCTTTGGCATGAAGAACACTCGCTATGACTACA
GCAAAGAGGACCCGGTGGAAGCCGGCAACAAGCTGGTCCAGATGCAGGAGAAAAAGGACAAAATGGAACGCACTCTGAA
CATGAACGCCATCATGGTGCTGGATCGGGAAGAAGAGAACTTCAAGGAGACCGAACGCCGGCGCACTATCGTTGCCATG
GACAAGGAGAAGATCAAAAAGATCATCGTTAAAATGGACGAGGAGGAGCAGGATCAACTGAATCGGGCTGCCACCGAAG
TAAACAAGAACTTCAGTGGAATCTTCAGCTCTCTTCTTCCGGGAGCAGAAGCGAAACTGAATCCAGTTAAGACGAATGG
CTGCCTCACCGGCCTGGAGATCAAAGTGGGCTTTAACGGCATCTGGAAAGAGAGCCTGGGTGAACTCTCCGGTGGTCAG
AAGTCCCTGGTAGCGTTGTCTCTCGTCTTGGCCATGCTTAAGTTCTCGCCAGCTCCCTTGTACATTTTGGACGAGGTGG
ACGCCGCTCTCGACATGTCGCACACCCAAAATATCGGCAGCATGTTGAAGCAGCACTTTACCAACTCTCAATTTTTGAT
AGTGTCGCTTAAGGATGGTTTATTCAACCATGCGAATGTTTTGTTCCGCACCTTATTTGAGGAGGGAGTGTCCACCATC
ACTCGGCAGGTTAGCCGGCAAGCTGCTTCACACAGGCGG
>CG10214-PA scaffold_13340:19936194-19936838:+
ATGTTCTCTCAAATCAATCGTGTGGGGCTGTTTTTAAGTCATCAAATACGAGCATCTCCACAACTCACAGCAGCAGCAA
CCACAATGGCTAGAAGTCACAGCGCCGCTGCATCCGATACGGACATAGTTTGGATGGACCTGGAGATGACCGGGTTGGA
TTTTGAGAAGGACAAAATACTGGAGTTGGCTTGCGTTATTACCGATAAGGATTTAAATGTTAAATCTGAGGGTCCCTGC
TTCGCCATAAATCATCCCCAGGAAGTGTACGATAATATGAACGAATGGTGTATGAAGCACCACTATGAGTCCGGCCTAG
TGGACCGATGCAAGAACTCCCAAGTGAAACCCAAGCAGGCTGAGGAGCTGATGTTATCCTATCTCAAAAAAAATATTCC
CGAAAGAAAATGCCCTTTGGGAGGAAATTCTGTGTACATGGATCGATTGTTTCTCCGAAAATTTATGCCAAATGTTGAT
GAATACCTACACTACCGCATTGTGGACGTGTCCATCATAAAGGAGCTGGCGAAGCGATGGTATCCAGACGTCGCTAGTG
GTACTCCACAAAAAAAGCTCGCACATCGAAGCCTAGATGACATTCTGGAGAGCATTGAGGAACTAAAGTACTACAAGCA
GAGCTTGTTTAAG
>CG10217-PA scaffold_13340:19943047-19945160:+
ATGAACTATTACTTTGGTATTCTCTGCCTGGCGGGCGTCCTAAGCTCAGGCCTGGGCCAGTACAATCAATTGGAGCAAC
GGAACTGTATCATACCGAAGATCCTGCAGGGATCATGGTTCTCTTGGGAAGTGGGTCTGCCCACCCAGACGGTGATAGA
CGCAACCTCAATGTCCCAGCGCGGCTACTGCATCAACTACGAGCGTCACCACGGCAGCGAATACTCATTTGTATTCAAA
GAGCGGTCTAAGGACTGTTATCATTGCGTCAAGACTATCATCCGTACCCTTAATGTGTTTGAAAAGTTTGAGGGACCCT
GCGTCGGATTGCCGCCAGGTCAGGAGCCCACTGTTGAGAACGTCTGCGCCGGCATTAAGGACGACCAGCAGTTGATCAC
TCTCTTCAACGAAAACTTTGTGCCCATCAACTGCCGCTCCTCCCTGGAAGGAGTGTGGCACTTTACATATCAGAATCGC
TTCCGGTTTACTGGAGTTTGCGACAAGCCTGATGCTCGCATTCAATCCTGCCAGACAGCGGGCACCCAGTTCCTCATTC
AGAACCAAAAGTTCAACATCACTTACCAGCGGTGCGAAGGCATGGAGGGAACCTTTAGCGGAAACGTGGAGTTCAGTTG
CCTCGGCGATTGGTTTGTGGGCAAGAATCACTACTTCGCAGTGGCCAATACAAAGGAGTCGCGTAAGGATGAGAAGTAC
CGATGCTTCCTCAAGAATCGTGATGATGATCTGTACGTGGGTGTGTCCATTACGGCCGAGTGCAATACCTTGAAAACTC
CCGAAACATCACCGGAACGTCTTAAGCTCACGCCGGTTAAAGCGGAATTTGTGGAGCCCGGGTGTACACTGCCTCAGAA
CTTCTCCGGCGAATGGGTCAACACGGCCAACATTGATGCGGATGTTTCAATTAGTGAAACGCATATTAACGAAACCTAC
TATCCGGACAAGGCACGTTACCGTAAAACGATTTATGTTTGCCGGGAGCGTCGTGGTAATCGGGTGATGATGGCCCGCC
TGACCGTGGATGGTTGCCAAAAGGATTACGTTTGCTTCGATTTCATGCCTCGCCACCACAACATCATCCGGTATCGCAA
GGGATTGGCCGTAATTAAGGACGACTTTAGTACGGTTTGTTCTTGGGTTCAGTTTCCAAATTCGGATGCGTGGAAGTAC
GATCTCTTCTTGGCTAGAAATCCTGTTCCTGTTCGGTGCCCAGTCGCGGGTAAATTTAACTTTACGCAGCGAGGAGAAC
ATCCTTTCAAGACGAGGATTCTTGGTGGTGTCACGTTGAGTCCTCGTCCGGATATTCACTGCAAGCAGAATATCTCAGA
TTTGTCTGTTTGCGACACTGATCAAAAGGAGCTGGCGGTGGACGAGAACTACTGCTTGTCCGTGGACCATTTGGGCCGA
CCAGTCGATATCTACAGTGATCCCGATTACCGCATGAAGTGCATTGGCTTCTGGAAGGAGAACCTTAAGTCCTACCTCA
TCACCTATGACGATCTGGATCCGCTTTCGAAGTACCGCTGCTGGGTTTACCAGCGTGCCGACCTCAATCGCGTCCTCAT
GTCGCAAGCTGTGGGCGCCTTCTGCAAACTGGAGCAGGATGTAACCTCGTGGAATCATTCGGAGGGCGCTGCTGTTGCC
ATCGACGCAGTGGAGTACGAACGAGAGCGCGACGACTGTCCCATGTACTTTGACGATGGATTAAACCCGTGGAAGCCGT
CGGACGCTTCAAACATCGTCTTCGACTGGGACTTTTACCGAGCAGGAGCGGCGAGTCTCGAAGGAAAACTCACCATTAT
TGCCTTTTCCGCTTACATGGTGCGGCGCTTAGCCGCT
>CG10217-PB scaffold_13340:19943047-19945160:+
ATGAACTATTACTTTGGTATTCTCTGCCTGGCGGGCGTCCTAAGCTCAGGCCTGGGCCAGTACAATCAATTGGAGCAAC
GGAACTGTATCATACCGAAGATCCTGCAGGGATCATGGTTCTCTTGGGAAGTGGGTCTGCCCACCCAGACGGTGATAGA
CGCAACCTCAATGTCCCAGCGCGGCTACTGCATCAACTACGAGCGTCACCACGGCAGCGAATACTCATTTGTATTCAAA
GAGCGGTCTAAGGACTGTTATCATTGCGTCAAGACTATCATCCGTACCCTTAATGTGTTTGAAAAGTTTGAGGGACCCT
GCGTCGGATTGCCGCCAGGTCAGGAGCCCACTGTTGAGAACGTCTGCGCCGGCATTAAGGACGACCAGCAGTTGATCAC
TCTCTTCAACGAAAACTTTGTGCCCATCAACTGCCGCTCCTCCCTGGAAGGAGTGTGGCACTTTACATATCAGAATCGC
TTCCGGTTTACTGGAGTTTGCGACAAGCCTGATGCTCGCATTCAATCCTGCCAGACAGCGGGCACCCAGTTCCTCATTC
AGAACCAAAAGTTCAACATCACTTACCAGCGGTGCGAAGGCATGGAGGGAACCTTTAGCGGAAACGTGGAGTTCAGTTG
CCTCGGCGATTGGTTTGTGGGCAAGAATCACTACTTCGCAGTGGCCAATACAAAGGAGTCGCGTAAGGATGAGAAGTAC
CGATGCTTCCTCAAGAATCGTGATGATGATCTGTACGTGGGTGTGTCCATTACGGCCGAGTGCAATACCTTGAAAACTC
CCGAAACATCACCGGAACGTCTTAAGCTCACGCCGGTTAAAGCGGAATTTGTGGAGCCCGGGTGTACACTGCCTCAGAA
CTTCTCCGGCGAATGGGTCAACACGGCCAACATTGATGCGGATGTTTCAATTAGTGAAACGCATATTAACGAAACCTAC
TATCCGGACAAGGCACGTTACCGTAAAACGATTTATGTTTGCCGGGAGCGTCGTGGTAATCGGGTGATGATGGCCCGCC
TGACCGTGGATGGTTGCCAAAAGGATTACGTTTGCTTCGATTTCATGCCTCGCCACCACAACATCATCCGGTATCGCAA
GGGATTGGCCGTAATTAAGGACGACTTTAGTACGGTTTGTTCTTGGGTTCAGTTTCCAAATTCGGATGCGTGGAAGTAC
GATCTCTTCTTGGCTAGAAATCCTGTTCCTGTTCGGTGCCCAGTCGCGGGTAAATTTAACTTTACGCAGCGAGGAGAAC
ATCCTTTCAAGACGAGGATTCTTGGTGGTGTCACGTTGAGTCCTCGTCCGGATATTCACTGCAAGCAGAATATCTCAGA
TTTGTCTGTTTGCGACACTGATCAAAAGGAGCTGGCGGTGGACGAGAACTACTGCTTGTCCGTGGACCATTTGGGCCGA
CCAGTCGATATCTACAGTGATCCCGATTACCGCATGAAGTGCATTGGCTTCTGGAAGGAGAACCTTAAGTCCTACCTCA
TCACCTATGACGATCTGGATCCGCTTTCGAAGTACCGCTGCTGGGTTTACCAGCGTGCCGACCTCAATCGCGTCCTCAT
GTCGCAAGCTGTGGGCGCCTTCTGCAAACTGGAGCAGGATGTAACCTCGTGGAATCATTCGGAGGGCGCTGCTGTTGCC
ATCGACGCAGTGGAGTACGAACGAGAGCGCGACGACTGTCCCATGTACTTTGACGATGGATTAAACCCGTGGAAGCCGT
CGGACGCTTCAAACATCGTCTTCGACTGGGACTTTTACCGAGCAGGAGCGGCGAGTCTCGAAGGAAAACTCACCATTAT
TGCCTTTTCCGCTTACATGGTGCGGCGCTTAGCCGCT
>CG10219-PA scaffold_13340:19945666-19946419:+
ATGTCCCTCGCTCTGATCCTGCGTGGCGCTGCCCGTTGCAATGCCGCAAATCTCGTTAAATCGGCCCGTATCACGCCCC
TGAAGGCGTACTCCTCGTTGGTCGCCAATGCTCAGCGCCAGGTTAAGCCGTTGGTAGTGGCCAAGGCAGCTGCGCCCGT
TGCGCGCCGCGAGATCTCTGTGAGTGCTCCCCGCATGGCTGCGGCCGGAGGAAGCCATACCATGTTGTGGACTATTGAG
CGCCTGGTGTCACTCGGCCTGCTAGCTGTTATCCCAGCCGCTTTCATTGCCCCCTCTCAGGTGCTAGATGGCCTTCTGG
CCGTTTCGGTTGTCATCCACACACACTGGGGAGTGGAAGCCATGGTCGTAGACTACATGCGCCCCGCAGTTGTTGGAAA
CGTTTTACCGAAGGTGGCCCACATTGGACTGATCATCATATCGGTGGCTACGCTGGGAGGGCTCTTCTATTTTATCCAA
AACGACGTGGGATTGGTTAATGGCATCAAGCGATTCTGGTCTATTAAGGGAAAG
>CG10221-PA scaffold_13340:19948475-19951233:+
ATGAAGGCGACCGTTTGGATATGTATGCTCCCTCTCTTCCTGGCCTGCTCCCAGTTGCGGGCGGAGGAGCTGCAAGGGC
CAACCACCACCACCATAGATCCCTCAGGAACGGGAACCAGCTCAGGCACAGGCACTGCCCCCACCACAGGTACTGGCAC
AGCCACCCCCACCACCGAAGAGGTGACCACAGCGGAACATGACAGCCATGCTCCCACGGAAAGCAATGAGCGCAAGGCT
GCCAAGCCAAAGGACACCGCCGAGTACCTAGCTCCGCGGACAAAGGTCATGCCGGCCGCTCTGCTCGAAAGGCTGTGGA
ACGACAGCCTTTTGAGGCAGCAAAAGCTCAAGGCTGAGATCGAGAAAATTGAAGCCAAACGGCAGCCCACTGAGGTGGT
TGAGCAAACGCCCGAGCAGATTGAAGCTCAAACCATGTACGATAACGCCATGGACATGCTGGGCAAGCCTCGCACGGAT
AAGCGAGTGGCCTTCACCCTGCTGAAGAAGGCAGCGGACTTCAATCATCTGAAAGCGAGGGCCGAATTGGCCTGGGCCG
TTCTTCTTGGCCACTGGATGGACTTTGATTTCAATCATGCCGCCGATGAGTTCGAAAGTCTGGTCAACGAAGGCCTTCC
AGAAGCGCATATGGGTCTGGGATTTCTCTACTCGGCCGGAGTTGGCGGCAAAAATGTTAGCCAGCCTTTGGCTTTGATA
CACTACTCCCTGGCCGCCCTTGGCGACAATACTCTGGCTCAAATGGCGATGGGTTACCGACATTTGTATGGAATTAATG
TGCCAATTAGCTGTGAAAAGGCGCTAATCCATTATAAGCGAGTGGCCAAGAAGGTCGCCTCAAAGATCACATTCGCCAA
TGGACCAGTTGTTCACCGGGTGCGACTTCTGGACGAGCTAGAGAACCCTGGAAGCCATGAGACTGAGATTGTAGACTAC
TACCAACTGCTGGCCGATAAGGGCGATGTCCAGTCGCAGGTGGGTCTGGGTCAGCTGTACTACCAGGGCGGCAAGGCCA
CCCAGCAGGATCACCAAAAGGCTCTGGAATACTTTACACAGGCTGCCAATGCCGGCAATGCAGTCGGATTTGCTTTTCT
GGGCAAACTCTATCTGGAGGGTAGTGACCAAATCAAGGCAGATAACGAGACAGCGTTTAAGTATTTCACGAGGGCCTCC
GAAATGGGCGACCCAGTGGGCCAGAGCGGACTGGGTCTCATGTACCTGAAGGGTTTGGGTGTGCCCAAGGACACCATTA
AAGCCCTCTCCTATTTCACTCAGGCGGCTGATCAAAATTGGGTGGATGGACAATTGCAGCTCGGCAACATGTACTTTAC
TGGTAATGGAGTCAAAACGGACTACAAGTTGGCCCTTAAGTACTTTAACCTGGCTACTCATTCGGGGCATGTTCTTGCC
TACTACAATCTCGGTGTGATGCATGCTTACGGCTTGGGAATGTTGCGCTCCTGTCCAGCAGCGGTTGAGTTCTTTAAGA
CTGTCTCAGAGCGCGGACGCTGGAGCAGCCGCTTGATGCATGCCTATAGCGACTATAAAAAGAACCGCATTGATGAAGC
CTACATGCAGTACTCATTGATGGCCGAGGTTGGCTACGAGGTGGCCCAAAGCAACGCAGCATATCTGCTCGACCGCGAG
GAGGTTCATGTGTTCAATGATCGCCACGAGGACTTGATTCGTGCCTTCTACTACTGGAAGCGGGCTGCTGGCCAGGGCT
ATTCAGCGGCACAAGTGAAACTGGGCGATTACTACTATTACGGCTGGGGAACTGCCACAGATTTCGAGACTTCCGCCTC
TCTTTACAGAAAAGCGTCGGAGCAGCATTATAATGCCCAGGCTATGTTCAACCTCGGTTATATGCATGAGCAGGGATTG
GGAATGAAAAAAGATTGGCATTTGGCCAAAAGACTGTACGACCTGGCGGCCGAGACCAATTCGGATGCCAAAGTTCCAG
TGGCCATTGCTCTCTTCAAGCTGCAAATGTTAGCCAAGATAGAGTCTATTAAGGAGTCGCCATACAGGTTCATCTTCTA
CATGGATGAAAGTATCGCTGCCAATTGGGACTTATACATGATAACCATTTTGACGCTTCTGTTGGGCATTATCATGTAC
ATGAGGAGACCTTTCATCCAACCGGATCAACCCGCCCAGCAGCCACCTGCGGATGATGTTGCTCCAGCGGTTCCTCCGG
TGGCTGGAGTAGCGGTTGGGGCAGCCGCTGATGAGGCTGCATTGGTAGCAGGAACAGCAAACGCCGCAGCTACTTCCAA
TGCAGCAAGTGCAGCTGCGCCTTCATCCTCGGCGTCGAATCCTCAAAACGAAAGATCGCCGGGGCACAGCAGTTCATCA
TCAGCGGCGCCCAATGGCGCCGATACACTTGATCCCACT
>CG10222-PA scaffold_13337:21467566-21468486:+
ATGTTGCAACAATTCCCGGCAAATGCTACTGTAGAGAATCCCCGATATGGGCAACTCGTCATCGGGCCTCCTGGTTCAG
GTAAAACCACCTACTGCGGGGAGGCCCTTAAGTTCTACCGCGAGCTGGGTAGGCAAGTTTGCGTCGTGAATCTGGACCC
GGCAAACGAAAACATGGCATACGAGCCGGTGCTTAACGTAATGGAGCTAATCACCGTAGAGGACTGTATGGAGCATCTG
CAGCTGGGACCGAACGGAGCACTCATGCACTGCGCCGAGTTTCTGGCGGAGCACCTGGAGGACTGGTTACTGCCAGCCC
TACACAAGCTGAGTCGCAGTTACAATTATTTCCTGTTTGATTGCCCCGGCCAGATAGAGCTGTACACACATCACAGAGC
TATGGCCCAAGTGTTCGAGCGCCTGGAACGGGAGCGGTACAATCTGGTCACCGTGAACCTGATCGACTCACACTATTGC
TCGGAGCCGGCTAAATTTATTGCCACGCTGCTTATGGCCCTAAACACCATGTTGCGCATGAGCTTGCCGCACGTAAACG
TTCTATCTAAAGCGGACACGCTACGAAAGCATGAGACTAAGCTACATTTCAACGTGGACTACTACACGGATGTACTGGA
CCTGAAATACTTGTTGGAAAAACTGGACGACGACCCGACGATGCGAAAATTCCAAAAGCTAAACGAGGCAATTTGTACA
ATGGTGGAGGACTACGCTCTAGTGTCCTTCCAGCTATTGGACGTTTTCAGCACTCATAGCATGCTCCGTCTTCGGAACC
ACATAGACAAGGCCAATGGTTATATCTACAAAGCGGGCGAGGAACAGACTGTGAATTCGCTCATGGCCTGTGCAGTTGG
GGCGGAGGCAGAAGCAATTCGCCAGCAGAACGACGTCCAGCCCTATGTTGAG
>CG10223-PA scaffold_12916:12124342-12128885:+
[truncated: 25,992,698 more chars]
