# Supplementary material for: Widespread Discordance of Gene Trees with Species Tree in Drosophila: Evidence for Incomplete Lineage Sorting
Source: PLoS Genet. 2006 Oct 27;2(10):e173. doi: 10.1371/journal.pgen.0020173 (PMC1626107; doi:10.1371/journal.pgen.0020173)
Supplement: Dataset S17 — (5.5 MB ZIP) [file pgen.0020173.sd017.zip › pseudoobscura.orthologs.cdna.fasta]

>CG10000-PA 2:3394319-3396445:+
CTGCTGCTACATCGAGGTACTGGCAAAGAGAATCGTCTCTTCGGATGGCGAGAGTTCATTTCGCACACACCCGAACAAC
CGGGGGCGAATTACCAGTACAATCTCCAGCTGAGCGATACCGTGGGGGCAATACGAAGCCTGCCCAGGACTCGACACGA
AAGCTGTGATTCCAAACGCACCTACAACCTGCCACACTCCTCTCGTGCCAAAGTGAGCGTGGTAATCAGTTTCTACAAC
GAAGCCCGTTCCATGCTTCTGAGAACGATCATATCCCTAGTTAGCCGCACGCCGGAGGACTATCTGCACGAGCTTATCC
TCATAGATGATGCCAGTCAGGATGTTTCTCTGCTGGAGGAGCTCCAGAAGCTGATGGAAAAAATGTATGCCACCCGGGG
TCGCCTGTCGTTCATATTCCTTCGTAATTTGCAGCGCCAGGGCATGATTTGGTCCCGCAATAGGGGAGCCGAGGCGGCC
AGCGGCCATTACCTCCTCTTTCTGGACAGTCATTGCGAGGTCAACGTGGACTGGCTGGAGCCTCTGCTGGATCGACTGT
CGCTGAACGCGACGCTGGCGGTCAGCCCGTTGCTTGACCACATTGACCCCGCGACCTTGAGCTACAGAAGTGGCAACGA
CATGGTCAAGGGGGGCTTCGACTGGAACCTGCACTTCCACTGGCTGAAGCGCGAGCTGTCCGCAAATGAGGCCCCAGAG
CAGCCGTTCAAGAGTCCAGCCTTTTCCGGGGGCGTGCTGATGATCTCACGCGACTGGTTCCTTAAGCTGCGGTGCTTCA
ACCCAAACTTGAAGATCTGGGGCGGCGAATCCATCGAGCTGGCCATTAAATTGTGGCTTTGCGGTGGACAAATTGAGAT
CGTGCCCTGCAGTCGAATCGGACACATCTTTCGCCCTCGACATGCCTTCGACTTCCCGCCGCAGTTTAACCACGAATCG
AGCACCGCCCATGCCACCTATCTACACAATTCAAAAATCATAGCCGACTCCTGGCTGGACGAGTACAAAAATATGTTCT
ACGTACTCAAGCCGGCGGCCAGGCAGATTCCATTGTTTCCCACCAACCAGGACGAGGACCTGCTCCGACAGCTGAAGCT
GGAGCTCCGGTGTCAACGCTTCGATTGGTATCTGCGGCATGTGAGCCCCGAACTAAAGGCGCACTTTAACGAGCTCTCG
GCGATGGGCACTCTGAAGAATGGCTATCGCTGTCTGCATGCCAGACGCACGGACAATCTGTCCCAGCTGGAAGTGATCC
TGGACAGCTGCTACCTCAACGACATCACGCAGTGGAGACTCCTTCGCAAAAGCGGACAGCTGAGCACTGCAACGGAACG
ATGCCTCGGAGTGGAGAGGGGCTCAATGCCACCTCGACTCACCATGACGCCCTGCAGCAGGCATCAAAACAAGATGAAG
GCACAACGCTGGCTGCGACGGGGCACACATCTGGTGCATACCGGTACATATCTCTGCCTGGATAATCCGCTCAAGAATC
AATTGGTGCTGAGCCCTTGCCGCTCCCTCGCAGCATCGCAGTCGTTTCAATTTGCATTGGAAATGGAGAAGCAAACA
>CG10001-PA 2:3402244-3409204:+
ATGGAGAACATAACGATATCATTATCGAATATCACGAACGGCAGTGCCGGGAGTGTCACCCCGGCGCCCTTCTTCTCCG
AGGAGGATCGGAAGTCCATCGAGGACACTGTCCGCTGGCTGGTGCCGTTCTTCTTTGGGATCATCGCTGTGACAGGTTT
CTTCGGAAATCTGCTGGTCATCATGGTGGTGGTGGTCAACAAGAACATGCGCTCGACCACCAATCTACTGATCCTAAAT
CTGGCCGTATCGGATCTCCTCTTCGTGATCATCTGCATCCCGTTCACGGCCACCGATTACATCACCCAGCGTTGGCCGT
TTGGCAACTTCTGGTGCCGCACCACCCAGTATCTGATTGTGGTGACGGCCTTCGCATCGATCTACACGCTGGTCCTGAT
GTCCATCGATCGCTTCCTGGCCGTCGTACATCCCATACGCTCCCGGATGCTGCGCACGGAGCACATCACCATGATAGCC
ATCTTTACCCTTTGGACTGTGGTGCTGACCATCTCCATGCCGGTCACCTTTGCCCACGATGTGATGGTTCACTACGATA
ACACTTCCAACATCACCTATGCCCTGTGCCGGTTTAAGGATAACGATCTGCTGGATGCCAGCACCTTCCAGCTGAGCTT
CTTCATCAGCACGTATCTGCTGCCCCTGATGATCATCAGTGGACTGTATGTGCGCATGATCACGCGTCTCTGGCGACAG
GGCAGCGGCGTGCGCATGTCCAAGGAGTCGCAGCGAGGCCGCAAGCGGGTCACCCGGCTCGTCGTGGTGGTGGTCATAG
CCTTTGCCTCGCTCTGGCTGCCTGTGCAACTCATATTGCTGCTCAAGGCATTGGATGTCTATGAGGCCGATAGCCTGCT
CTCCATCATCATCCAGATTTGTGCCCAGACATTGGCGTACAGCAGCTCCTGCATCAATCCGTTGCTCTACGCCTTTCTC
TCAGAGAATTTCCGCAAGGCCTTCTACAAGGCCATTAACTGTTCGCCCCGATATCAGAACTACACATCTGATTTGCCGC
CGCCTCGCAAGACGTCCTGTGGCAGGACCTCCACTACGGGAATG
>CG10002-PA 2:15501922-15503364:+
ATGCAGAAGCTCTACGCGGAGCCGCCGCCCAGCAGCGGCGCTCCGGTGAGCATGTCCTCTGGGGGCCCGCCGCCGAGTG
GCCCTCCGCCCTCCAGCATCAACAACAACCCGAACCCCACCTCGAACGGCGGCAGCATGAGCCCGCTGGCCAGATCCGC
CTACACAATGAACAGCATGGGAATCCCGGTGGGTGGCATGTCCTCGGTATCTCCCCAGGCGGCGGCCACCTTCGGCTCC
AGTGTCCTCGACTCGGCGGCAGTGGCCAGCATGACCGGCAGCATGGGAGCGGCGGCTATGAATTCGATGGGCGGCAACT
GCATGACCCCCAGCTCCATGAGCTACGCGAGCATGGGCTCTCCACTCGGGAACATGGGCGGCTGCATGGCCATGTCAGC
GGCTAGCATGTCGGCGGCGGGCCTAAGCGGCAACTACGGTCCGATGCCGCCTGGATCGCGGGAAATGGAGACTGGCTCC
CCCAACTCGCTGGGCAGATCGCGTGTGGACAAGCCGACGACCTACAGACGCAGCTACACGCACGCCAAGCCGCCGTACA
GCTACATCTCCCTGATCACGATGGCCATACAGAATAATCCGACGCGGATGCTCACTCTGTCGGAGATTTACCAGTTCAT
CATGGACCTGTTCCCCTTCTACAGGCAGAACCAGCAGCGCTGGCAGAACTCCATCCGGCACTCGCTGAGCTTCAACGAC
TGCTTCGTGAAGATTCCGCGGACGCCTGATAAGCCTGGCAAGGGATCCTTCTGGACACTGCATCCCGACTCCGGGAATA
TGTTCGAGAACGGATGCTACTTGCGGCGCCAGAAGCGTTTCAAGGACGAGAAGAAGGAGGCCATTCGGCAGCTGCACAA
GAGTCCGTCGCACAGCAGCCTGGAGGCGACCAGTCCGGGAAAGAAGGACCACGAGGACTCGCACCACATGCACCACCAT
CACCACAGCCGACTGGAGCACCACCAGCACCACAAGGAAGCGGGCGGAGCGTCTCTGGCCGGGGTGAATGTATTGAGTG
CGGCGCACAGCAAGGATGCCGAGGCCCTGGCAATGCTCCATGCCAACGCGGAGCTCTGCCTGGGACAGCAGCCACAGCA
CGTGCCGACGCACCACCACCACCAGCACCACCAGCTGCAGCAGGAGGAGCTGTCGGCCATGATGGCCAACCGGTGCCAC
CCGTCGCTGATCAGCGACTACCACTCGTCGATGCATCCACTGAAACAGGAGCCCTCAGGCTACACTCCCTCCAGCCACC
CATTCTCCATCAATCGCCTGCTGCCCACAGAGTCCAAGGCGGACATCAAGATGTACGATATGAGCCAGTACGCCGGTTA
CAACGCCCTCAGCCCGCTGACCAACTCACACGCTGCCTTAGGCCAGGACTCGTACTACCAGAGCCTCGGCTACCACGCG
CCCGCCGGTACTACGAGCTTG
>CG10005-PA 2:22498494-22500027:-
ATGCCGCCATTACAGAATAAAATATTGCTTTTGTTCGCCTGCAATATATTGCTGGCTGTCTACGTGTCCGGCGGCAGTA
ACAATAAGCAGCAACAACATCAGCAGCAGAATCAAGAAATCTGGGAACAAGACCTTTCGGACACCTTTAAAATCGAGGG
CAGCGATCAGGGCATTCAAAAGGTCAACTTGAAGTGCGGTTCCAACTCCATGAATGTTATGCTGGAGACGGAAAAGCCC
TTCACGGGTGTGATGTACACGCGCGGCAGCTTCTACAAGCAGACGGCCCCGTGTTTCATGAAGCCCACAGCCAACCAGG
GTGCCCGATCACTGGAGATGAACTTCCAGCTGGACCAGTGCCAGACCCTGAAGGATGGTGATCTCTACACGAACATAGT
TGTGATTCAGAACGACCCAGAGCTGATAACACCCGGAGATTCGGCCTTCTCGCTGGAGTGCGATTTCCGTCAGCCGCGC
AGCCTCGATGTGGAGGCCAGCATGCAGGCCAGGGATAGGGTGGCCACAGGCTCCAAAATTACACTCACTAGTCCCGATC
CCGCGGCACCCACGGAACATCTACACAACTCGGTGGTTAGCAACAGCGATTCGGTTGAGTACATTCCAAAGTTTAGCAG
ACCAAATAGAACCATACACCTGGGCTCCGTCGAGGAGGTGGCGCTGCCATCCCCGGAGCACGCCAGGGACGAGCTA
>CG10006-PA XR_group6:745366-748615:-
ATGTACAGCTTGAATCTGGGCCAGATCGAGTTCGACCCCTCGCACACCATCGCCGAGCACCGACCGCAGGGCTACTCGA
ATGAGACGAAGGCCAGCACAAACGGGACCTACTTTGACAAGCAGATCAGCACTAATGCCAGCACCGACGAGGATGTTCT
GGATGTGCAGATATCACCAGATATCAGCAAGACCTCGAAGCACTCAGAGTCGGGGCCTGCGGTCCCAGAGTTCCTGGAA
ATACACGACCCCAAGCATCGGCATCCGCGGGAGAGCAGCGTGGAGGGCAGACCTTGGCCTGCTGCCGCCTGTTTATCAC
CGAAGCTTTTGCTATCCCTCATTGTGGACCACAATGACCTGCACAATAACAGTATTTACCGCAAGCTGATCAAGAAGGA
CTCCACCGTTCCGACGGAGACCAAACACAACTCTGATGAGGAGTACAACAACTTCATCAACTCGGTACGGATCACCCCG
AGAGCATTCATGAAGCTATGTCCAGCTCTGTTGGCCCAAATCGACGGCGGAGTGTGTGCACAGCCAGCTCCACGACTGC
ACATTATGCAGGATAAGAACCAGAGGATTTGGGATGCTTGGATATATGCCAGCATTTGTATGTTTGTGCTCTCTGCATG
CGGTCTGCTTGGCATCCTCCTAGTGCCTTTGATGAAAACAGCAGCTTATCAGGAGGTTCTCAAGTTTCTAGTCTCCATA
GCCGTGGGCACACTGGCTGGAGATGCGCTGATGCACTTGCTGCCTCATGCTCTCTTCAAAGAGGAGAAGCACGAGCAGG
CCCTAGGCGCAGATGCTGCATCCATCGATGGCGTACACAACCACAGCAGTGAGCCTGCCCTGCTGTGTGGCTGTTCCTT
CCTTGCCGCCCTGTTCATGTACATTCTGGAGAACGTACTTCCACTGCTGAAGGGTGACAAGCAGAGCCACGGGCACAGC
CATGGACATGGGCACAGTCATGGCCACTCGCATGGCCAGCAGTTGGAGAAGGCGGCCCCAGAGACACCACGTGAGCTGA
ATGTGATGCTGCAGGAAACGAAGCTGGACGCAAAGTCACCAGAGCGACCACTCACCCCTGTGGCGTTCATGGTCATCAT
TGGCGACGGGCTGCACAATCTCACCGATGGCATGGCCATTGGAGCCGCTTTTGCCAGTGATCCGGTAACTGGTCTGGCC
ACAGCATTCGCCGTCCTATGCCACGAGCTGCCGCACGAGTTGGGCGACTTTGCACTCCTTCTGCAGACGGGCGTCTCCA
TGAGGCGAGCCATTTACATGAACCTGGTTAGCTCGGTTCTGAGCTTTGTTGGCATGGCTGTCGGTCTGTTCATTGCCGG
CATTGGAGATGGGATGACGCAGTGGATCTATGCAGCCACCGCCGGATCCTTCCTGTACATTGCCTTTGCCGATCTGGTG
CCCACAATGAGTGTGGCCCACAATCCAGAGATGGCGAAGGATCCAAAGGGTATTATGATCCAGATACTCGGCATATTCC
TGGGCGGACTGATCATGTTGATCATTGCCCTGAACGAACACGACCTGGAGGGACTGTTCAAGAGCTTC
>CG10007-PA 2:22495356-22496692:-
ATGGATCATCGTGTGTTCCTCTCGCTGGTCTTTGTGCTCAGCGGCACTTTTAATGTTTTGGTGGTGAAGTGGGCTAACC
AGCAGCAGGTGATTGGTAGCGATGGCAAGCTACATGGCTTCCAGCACCCTGTTGTCTTCACGATGCTTATGTTCCTGGG
CGAATTCCTTTGCTTTATTGCCTTCAAAGTGGGACGTTTGGTGGCCCATCGTCGAGGGCCTGGCGCCGAAATGGACAGT
ATCCTGACCCAAGGTAGCACCGAATTCCATCCCCTGAGCATGCTTCTGCCCACTCTGCTGGATGTGATGGCTTCCATAT
TGCTGTTCACCGGCTTGTACTTGACTTACGCCACCAGCTTCCAGATGATAAGAGGTGCCGCCCTCATATTTGTGGGTAT
CTTCAGCACAATGTACTTGAATAATACGCTGAGCACACGGCACTGGCTGGCTATTTTCACAATGGCTTGTGGCATCATT
GACATCATCTCCTTGGATGTGCAGCGTGTGGACTACGATCGGTTTACGCTGCCGCATACGGACCACAAATCAATCTTGG
CTGGCGATATGCTCATCATTATAGCCGAAATCCTGCACGGCTTACAGTATGTCTATGAGGAAAAGCAGCTGAAGATCTT
GAATGTGGCTCCGCTGCAGGCCGCTGGCTGGCAAGGTATCTTTGGCATGGCCATCACTTCGATACTAGCCATCTGTATG
CACTTTGTGCCCAGTGTAATGCCATTCAACGAGAGCTCGCGTGCTGTTTTTGATGATTGGAGCGATCTGTGGACGGGAA
TAGAGGGTAATGTAGCCTTAATCCTTGCCCTGATTGGATTTACCTTGTCCTGTGCCGTCTACAACTTCATTGGACTGTT
CATTGTGATGTACTCGTCGAGCGCAAACCGACTCCTTGCCGACTGTCTGCGGGTGTATTTTATCTTTGTGTTTGTCATT
GTCATGGAATGGGAATACTTCAACCTAATCACGATTATGGGTTTTATCATTATGCAAATGGGCATTATTATGTACCGTC
AGGCCATATTCGTGGATTGGTACCGTGCAGCTCTGGCCCGCTGGCAACGCAGCCGCTATGTGGATCTGAGTGCCGATGT
AGCGGCCGCACCCAACAGCAGGCCAGCAGATGTCATC
>CG10009-PA 2:15485624-15486627:+
ATGCCGAAAAAGAAGACTGGACAGCGTAAAAAGGCTGAAAAGCAGAAGCTACGCCTCAAAGAGATTCGCACCCGAGAAA
CTCCGCTGGCCGATGTGCCCTGCAATGCGCCGATGGACTGCGACAAGTGCGAGAAGAAGCAAAAATCTAGGGCGTTCTG
CTACTTCTGCCAGAGTCTACAGCGGCTGCCGATCTGTGCCCAATGCGGAAAGATCAAGTGCATGCTGAAGACGGGCGAT
TGCGTGGTGAAGCATCCCGGCGTGTACACCACCGGCATGGGCATGGTGGGTGCGATTTGCGATTTCTGCGAGGCCTGGG
TGTGCCACGGCCGCAAGTGCTTGACCAGCCATGCCTGCACGTGCCCATTGCAGAACGCCGTCTGCTTGGAGTGCGAACG
TGGCGTTTGGGAGCATGGTGGGCGCATCTTCAAGTGCTCCTTCTGCGATGGTTTCCTGTGCGAGGACGATCAGTTCGAG
CATCAAGCAAGTTGTCAGGTGCTGGAGTCAGAGAACTACAAGTGCCAATCGTGTAACCGCTTGGGACAGTACTCGTGCC
TGCGCTGCAAGACATGCTACTGCGAGGATCATGTGCGCCGCAAGGGCTTCAAATACGACAAGAACAAGGCCATTCCCTG
TCCCAAGTGCAACTACGATACGTCCGTCACCAAGGATCTGAGCATGTCGACGCGTTCGCACAAGTTTGGCCGCCAACAG
CAAGGTGGTAGTGATGACGAGGAGGGCTATGGAGGCTACTATGGCGGCGCTAGTGGCAGTGGCTACTACGGTGGCGGTG
CCAGTGGCGGTTACGGCGACGACGATGATGATGATGAGTCTGATGACGATTACGACGATGACGACGAAGATGAGGATGA
TGACGAAGATGAAGAGTCAAGCGCCAGCGAGGTCGAGAAAGATGCAGCCGATAAGAAAACCACAAAA
>CG10011-PA 2:3558432-3565037:+
ATGTCTAAGCACACGGATAACGATAATCTGCGCAATGACATCTATGAAAATCTGCCCTGTCAGGCGATGTACAACGAGT
CCGTGCGGAAGATCCATCAGCAGGCCTCCAGCATCGTCAATCCGAATGCCAACTCCATAGGCAACTGCAACTCCACGCC
GGCGAACCACAAGGCCTCCTCCGGTGGGGGCGGTGGCGGTGGCAAGGAGATGCTGTATGCCACGCCACTGCGAAAGTCG
GATCGCTACAAGAGCGGCGAGCGGAGTCGCCACACGGCTGCTGCCGAGGCGAAGCTCTCCAACTACCGGGACTCGAATC
GCCTGGCCAGCGCCCGCAATGGGAACACTGTGCAGGTCACAGACCTGGACGCCGACGAGGACGACGCCGAGGGCGATGG
GGTGGACGGCTGTGCCTCGACCAGCGCCCTGGTGGGCGGCTCCAAGTACAGCAACCAGCACTTGGGTGGCGGCACGGGC
ACAGCCACAGCCACAGCCAACCAGCAGCTGGAGGATCGGCGGATCCTCAACTTCCTGAAGGACACCACGCAGCTGCAGA
AGAAGCTGGAGATCAGTGGGCGGGACTGCCCCAACGCCAGCTTCTCGAACCTGGCGCGCGAGGAGCACTTCGCCAATCT
GGTGCAGCAGAACTTCCCCCAGGAGGTGGCCCAGCACTCGAACGGCGACACGAACGGCGGCTCGGCGCCCGAGGAGGAC
GGCCAGGAGGCGGCGGGCGGCGCCAGGGAGGACACCGACGGCAATCTGGAGGCGCTGATGCAGCGCAAGGTCTCGCCGG
ACAAGGAGGTCAACGGGCTGGTGCACAGCAGCGGCCTGGAGTCGAACAGCCGCATCGTGAGCACCGTCTACATCCATCG
CGAGTGGGTCCTGAAGAAGATCGCCCTGTGCCTGGAGCAGCGGACGGCGGGCAAGAAGCCGCCCGTGCCGGTGGGCGGT
GCCCTGGGCGGGGCAGCGGCCTCCTCCTCCGGCTATGTCTCGGCCCGGGCCAAGGCGGCGGCCATCTCCAGCTCCAGCT
ACAACGGGTGCCTGGTCCTGGGCTCGAACGGCTCCGGCAAGACCTCCATCTGCCAGGCCATCATGAAGGGCAACTCCGG
CACCAAGGGCATCCTCAACAGGAAGCTGCTGGCCTGCTACCTGATCGAGTCCCAGAACCCGGAGTGCCACAGCCTCTCG
CTGTTCATGCGCAAGATCGTCCTGCAGCTCCTGAGCCACGCCTCGCTGATCAGCCGCGACGACAGCCAGCGGATCATCG
ACGAGGGCTTCTCCTTCCTGCGCGAGGAGGCCCAGCAGCAGGAGTTCAAGCTGGACGAGGCCATGAACAACATCAGCCT
CAGCGCGAATGCCGAGGAGCTGCTCATCGAGGAGCTGAAGCGCGGGGCCGGCGACTGCGACGCCTCCCAGGCCCTGGAC
TCGGGACACTTCCAGTCGCAGCGCACCTCCACCATCAACAAGGCGGCCAAGAGCTGTCTGACCCGCCAGCAATCGGAGC
CGGCTCCGCGGCCGGACCAGCCGGACGATCAGCAGGCCGCCAACAGCTACGGCACGCATCCGCCGAAGCACGGCAGGGA
GCGCGGCGAGCAGGACAAGGATACGGGCAACGAGAAGGATCTGAAGGAGCCGCCTGCCAGTCGGCCAGTCGGTGGCAGT
CCCAGCAAAACCAAGTCCAAGATCCCCATCAAACGGGGACGATCGGGCAGCGGCGTGCTCTCCCCCTCGAAGCTGGCGA
TCATCAGCAACGGCGGTGGCACGGGCGGCGGCCAGGCGATCCAGCAGGGCGGCGGCGAGGACATAGCCGATCTCGGCAC
AGAGCAGGAGAAGAGCGAAATCGAGGCGGCCATCAAGGAGGACAAGGCGGGGGCCAACAACGAGGAGGAGGACAAGCCC
GAGGCGGACAAGGACCTGACGCCCAGCAAGGAGCAGGAGACGGAACCCAAGGCAGAGGCTGAGGCGTCGAAGCCGCTCA
TTGATTTCACAGAGAACGGCCCGGTGAATGGCAAACGGGAGGAGGAGCAGGAGAAGCAGGAGGAACGCCAGGCACCGCC
AGCACTCGCCGAGAAGCCCAGGAAGCACACGAACACACTGCCGCCGCCGTTGCCGAGGACCAAGAGCTGCCGCACCATC
ATCGCGGACGGGTACTACGAGCTGCTGCTCTCCAATCCGGAGATCCTCGAGTGCCTCAGCGTGGACAACATCGAGACGA
ACCCCGACGAGTGCTTCAAGAAGGCGCTGCTCTTCCCGCTGCTCGAGCTGACGCCGCCGAAGACGGCGCTGCTGCTGCT
GATCGACTCGATCGACGAGAACTACATCAACGAGGGCCACCTGATCTCCACTCTGAAGGGCGGACGCTGCAACGCGGCC
GTCCACAAGAGCCGCAACGTGGCGGAGCTGCTGTCGAACCACATCCACCTGTTCCCCAAGTGGCTGTTCCTCGTGTGCA
CCACCAAGAAGCAGACCAAGCAGATCACCAGGATGTTCACGGGCTTCAAGAAGATCACGCTGGACGACCTGCGCAAGTC
GCACGTGGTCAAGGACGTGCAGGAGTACATCATCAACCGGCTGAACTCGGACTTCAAGGACAGCATCATGCTGACCAAG
GAGATCATCGAGTCGCTCCACCAGCTGTACATCAAGTCGAACGGCTGCATCCTCTACCTGGAGAAGGTGCTGCACGGCA
TCAAGGACAACTTCTTCAGCTTCCGGGAGATCAAGCTGATCCCGTGCACCCTGAACGGCCTGTACTTGTACATCTGCCA
GAAGTCCTTCAACAAGAAGCAGTACATGAAGATCCGGCCGCTGCTCAACGTCCTGCTGGCCTCCTCCGGCTACGTGGAC
AAGCTCTTCCTGTTCAACTGCCTGCGCACCCACAACTACACGATCGACTGCCAGGAGTTCGAGAAGCGGCTCCAGCTGA
TGCGCAACATCCTCGCCTACGACGCGAACGCCCAGCGCCTCAAGATCTTCCACAACTCGTTCGCCGACTGGCTGGTGGA
CGTCAAGTTCGCCACCAAGAAGTTCATCTGCGACGTCAACGAGGGCCACGTGATGATCTCCATGTACTACCTGCTGGTG
GCCGACACCTTGTGCGCCAACACGGTGCGCCGCTTCGCCTACCATCTGATCAAGGCGGGCGAGTGCCTGGCCAGCCGCC
ACGTGGACATGGACCTCATTCTGATGCTGCTGGAGTCGCGGCTCAACCTGAGCGACTGCTTCTACACGAACCAGATGAA
CTGCTGTGCCCAGTGCGAGCACGACTTCAAGTACGACGGCAACTTCCTGCCCAAGACGCGCGCCATGCTCGAGCGGTTT
CTGGCCAACGACCTGAGCGAGCCGTTCGCCCAGTTCCTGTGCGACTTCTTCAAGCCCAGCCTGCCGACGGACGCCAAGA
TGCTGAAGCTGCTCATCGAGACGGGCATCAACAACGCCGAGGCGCAGAACTCCTGCGAGTCCTCGCTGATGTCGCCCGA
GCTGTCGGAGAAGTCGCAGAACATCGACTTCGAGCTGGCCGACCTGCTGCTCTCCAGCGAGAAGAGCTGCCTGCTGGAG
ACCCAGCGGGCGGGCAGCCCCTCGGAGCACAGCGAGCCGCCGCACGAGAGCCAGGACGACAACGCGTCCAGCACGCTGC
ACCAGCTCTCCGACTCGCACCACATCGAACTGCACAAGGGCAAGGCCCTGATCCACATCCTGGCCAACGACGGCAACCA
CCAGCTGCTGGAGCGGGCCCTCAACGCCTGCAAGAGTCCCATAGACCTGGAGATCGAGGACTACAATGGCCAGACGGCG
CTCAATATCGCCGCCAGGAACGGCCACCTGGAGGTGGTGAAGCTCCTCCTGAGCTTCGCGCAGCCCTGCAACGACGGCA
CAGGCAGGATGAAGCGCGTGGACGTCAACCATGCGGATCGCGACGGCTGGACCCCGTTGCGGTCCGCCTCCTGGGGCGG
CCACAGCGACGTGGTGCGGCTTTTGATCTCCCAGCCGGCCTGCAAAATAGATCTCGCCGACAAGGAGGGGCGCACTGCC
CTGAGGGCCGCCGCCTGGAGCGGCCACGAGGACATCCTCAAGCTGCTGATCGAGTCGGGAGCGGATGTCAACTCTGTGG
ATCGACAGGGTCGCACGTCCCTGATTGCCGCCTCCTACATGGGCCACTACGACATCGTGGAGATCCTCCTCGAGAACGG
GGCGAATGTCAACCACCTGGATCTGGACGGACGCAGTGCTCTGTGCGTGGCCGCCCTGTGCGGCTCCTCGGGCTACAGC
AAGGTGATCTCCACGCTGCTGGACCACGGGGCGAACACGGACCAGCTGGACAACGACGGCATGTCGCCGCTGCTGGTCA
GCTCCTTCGAGGGCAACGCCGAGGTCTGCGAGCTGCTGCTGGAGAACGGCGCCGACCCGGACCTGGCCGACTTCATGGG
ACGCACGCCCCTGTGGGCCGCCTGCACGGCGGGGCATGCCACGGTGGTGAAGCTGCTGCTGTTCTGGGGATGCGGCATC
GACTGCATGGACTCCGAGGGCCGCACGGTGCTGAGCATTGGGGCCGCCCAGGGGAACGTGGAGACGGTGCGGCAGCTGC
TGGACCGCGGCCTCGACGAGACGCATCGCGACAACGCGGGCTGGACGCCGCTCCATTACGCCGCCTTCGAGGGCTTCCA
CGAGGTGTGCATGCAGCTGCTCGAGTCGGGGGCCAAGATCGACGAGTGCGACAACGAGGGCAAGACGGCCCTCCACCTG
GCCGCCCAGGAGGGGCGCCTCAACTGCGTCCAGGCCCTGCTGGACATCCACTCCAGCTTCGTCGACCAGAAGGCGCACG
ACGGCAAGACCGCCTTCCGGCTGGCCTGCCTCGAGGGGCACATGGAGACGGTGGAGTTTCTGCTCAAGTTCTGCTGCGA
CGTCAACTCGAAGGACGCCGACTCGCGCACCACGCTGTACATCCTGGCGCTGGAGAACAAGCTGGAGATCGTCAAGTAC
CTGCTGGACATGACCAATGTGGATGTGAACATTCCGGACAGCGAGGGCCGCACGGCCCTCCACGTGGCCTCCTGGCAGG
GGCACGCGGACATGGTCAAGACCCTGATCGAGGCCGGGGCCGATGTCAACTCCATGGACCTGGAGGCGCGCTCGCCCCT
GCACTCGTGCGCCTGGCAGGGCAACCACGACGTGATGAGCATCCTCCTCTACTACGGCGCCCTGGCGGATCACGCCTGC
AAGCAGGGGGCCACCGCCCTGGGCATCTCCGCCCAGGAGGGGCACGAGAAGTGCGTCATCGCTCTGCTGCAGTTCGGCG
CCAATCCGTACAAGTCGGACCACTGCGGGCGCACGCCGATCAAGCTGGCGGCCAAGTCGAGTCGCACCAGCATCCTCAA
GATCTTCGAGAGCTACACCAAAAACGATGCTAGTAATCCCAACGAACCCAAGTTCCATGCCCACGCCAGCATGCTGCGC
TCCCCGGACCAGCCGCCGGCACTGCCCCTGCACCAGAACCTGGCCCCCTATCCGGCCCACGCTTCCGCCTCGTCGGTCT
GCTCGGCGGCCACCACGGCGACGGTGCACAACGGCAGCCAGCTGCACGTGCTCAACGCCTCCAGTTCCACGCACAGCTC
GAACAACTTCTACCAGAACACCATGCAGTCGGACACGAGCAGTTTGCACAAGCGCAAGAGCGTCATCTCTAGTCAGTCC
ACGGGCAGCAGCAATGATCAGGCGCCGCTTACCTTCACACAGCAACTGCAGCGACAGAGCAAACTGAGCTCGCGGAACA
ATCTGATGGTCAATTCGAAGCATGCCTCTGGATCGGGTCACAAGTCCAGTGGCGGAGGCGGAGGCGGCGGCGGCGGTGG
CCAGCGGCATTCACAGATGCTGCCCGATCTCAGCGAGCATCAGCTCGCTTCCAATATGACCAATGAGGCGGACATGTAC
GACATGGAGTGCATGTCGCCGCTGTACGCCACGCCACCGCATTCGCCCAGCAGCGAACTGAGCTCTCCCGGCCAGCTGC
CGGGGCTGAATGCCTTCGTGGATGACGACAGAGCCGGCACGAGCAGTGGCGCAGCCAAGGCCTCCCTGCCGGACAATCA
TTTTGCCCGAGACACGCACATGCGCATCATACTGGGAAATCTCAAGGAAAACCAGCCCAGTTCCTCTGGCAAAAGCAAG
CGCAGTGGTGTGTCCAGCAATCCGGCAATGAGGCTCATACGCAGCCGCTTCGATGCCGCCTCCCAGCTCATCCGACGCA
CCAACAACATACTCTCCTCCAGCAGCAACCAGGGCTCCTCCAGCATTGGCGTCAAGTCGGGCACCTTCCAGTGGCGCAA
GGAGAGCCAAATG
>CG10013-PA 2:22884578-22886017:+
ATGCCGCTGGATCAGGTAATATCAGAGCTTGTGCGCAGCAATTGCCTCAGTGTGGTGTTGGTGAAATCATTGGACCTGT
TCAAGCCGGGCACAATCACCAGCGACAAGGAGAATGAGGAGGTCATCAAAAATATTGATATTAGTCCCAGTGCAATTAT
CTGGATCGAGAAAAACACCAAGCACCGCATCCTAGTGGGAGAATACTTCGATTTTGAGAATGTTCATGAGGCCAGAGGA
CTCATAGACTGCATTTTTCTCAACCTGAAGCTGTGCGAAACAAATTTTGAGCGTCTGATGAGCCGAACGGTAAGGGTGG
AGATCAAGGGTTTGCGCATTAACCTGGTCGCCAACAAGCCCTTTTCGCTGCACTGCAGCAACTGTGCCAAAGAACTGAG
TCAGATGCGAGCATACCGTCTCGTTGCTCCGCTGCCCGGAGTCGCCATGAGAGTGCCACGCGACTTCTGGGATAACTTT
GAGATGACGAAAATTGCACACTTCGACCAGATTTACTACGGCCTCAATCAGATTGTGATGTCTGCCAATCACATAAAAT
TCGACACTGAAATGATCTACTGCCCTAGGCGTCATCGCGTCTTGTGCCCCGGTTGCTCCAGGGTGTTGGGCACTTTCCT
ATCGAATGCCGTGTGCCTCCATGCGGATGCCCTGCGCATGGGTACTCGTGTGTCCCCTGCAGCTCCACTGGATTTCAAC
GAGCTTCTTGGCCACATCACGCCCACACAGCTGATGTTGCGACTGTTGAAAAATGTCGACAAATCACGCCTGTTTCTGA
AGACTGTGCGCCCCGATGGCCAGATTCATTACCTTCTCATGATGACGGAATCGAAGAAATTAACGTTTCTGCGCTCGAA
ACTATCGCTTTCTAGTAAGCTCGATCCGAAACCAGTCAATTTCCCGGATGCGGACACCAGTAGCGAGTGGGAAAACAGT
ATGGAGAGCAGCAGCGACGGCATAGAGAACGATGATAGTATGAACAGCAGCAGCTCTATCTCCATTGATAAAGATTCAC
CGAATACCGTGGATCTCTCCAGCTCCACGCCCCGACCACCACGGAAGATGTTTGGGAAACACGATGGTCGCGAAACTGA
ACGCACCGCCTCCACACCGAATAAGCCCATTAACTATGTGTATCTGACTCCTTATAATGGCTGCCGTGTTCAATATATC
TTCGCCAGCAATGATTCAGAGCTACGCGATATTCAAAATACCGTCGACAACTGGCGCGACAATAATATGCGCTCCCTGC
GTATCTCTTACTCGATGATGATCGACCTGGTCAGCGAACTGAATGCCAACGAACACATTGAGGCCGCACTGCAGAATTC
GAAGCCGCCCTTCCGCTCCCAACCGCACCGCTGCAGTCACATAATATTCGAGACCGACGAGGAGTTCTATGCCACACAG
CAGCAACTGGATGAGGTC
>CG10014-PA 2:22771663-22773161:+
ATGAATTACTTGATACAGCGCGGAAAGCTCCGCCAGCAAGCGATTAATTTGCCGGAAGGACTTCCCGAAATACTTTCGG
ACATCACACGCGAGGTCCTGCGCTGCCAGCCAACAAAGGAATGCCTCTGCCAGTTCATCATCGACTATCTGCACTCTGT
GATTGTGACACGAGAGAAGGCCATGGTGGCTAGAAGCATCCTGGATCGTGCTCTGCGCCAGGTTGACAACATCATCTCG
GACCTGTGCGTTTGCGATCTGACTAAGGAAAAGTCTGATATGATGGGACAGGTGATGGAGGATTGCTTCCGCAACTTCC
TTGAGCGGCGTCGCTGTGAGATGCGCCGCGGCAAGCAGACGATCAGCTTCGAGGACATCGACATACTCGAGGAGCTGCT
AGTGAAGTGCAAGTTCTCCGAGGAGGAGCTGGCCTTATCCCGTCCGGCCGTCGAGAGTGCCTACAAGCGTTTCGTGGAC
GCATACATGGCGGCTGCCCGTGGCGCCGACGGCACAGAAGTGCTCTACCAGTACTTCCGAGATCGGGAGCTCAAGCGCA
TGCGCGAGGCCATGCGGGAGCACTCGGCCACCATTATCCAGGCCGCCTGGCGTGGCTATCTAGTGCGCGCCAACCTGCC
ACAGCACATATGCACCTGCACCTGCATGGAGGTTGATGAAGCTGCTAATGAAGAGGAAATGCGATTGGATCACGCTGCT
CGCGTCATTCAGCGTTTCTTCCGCAACTGCTTAACGCACATGGATCTGAAGCCCATTGTAGATCCCTGTGGGGATGTGA
CGGAATCTTCCGAAAAGGACAGCAGCACCCCGAAGGAAGCGACGGCGAAGGCTGCGCCAGATGAGGATACAACTCCTCC
GACTCCTCCTCCAACTGCTGCCGATACTGTCGTAGTCACTGCCCAACCTTCGGAGGTTGCCTCCGAGGTTCCCTCGCAG
CAGGCACCAGGACAGGAAGCCGTCGCTGCAGAGTCTGAAGGAAATGCTGCTCCAGAACCAGTGGCTGAAGAAGCGGCTC
CAGTGGAGCCGACAGAAGCTGCAGAAGAGGCCCCGGCAGGAGAAGAAGCTCCTCCCACAGCAGAAGAGGCACCGCCAGA
GGCAGCAGAAGAACCACCAGCAGAAGAGTCACCAGCAGCTCCTGAAGAGCCACCACCACCACCGCCACCAGAAGAGGAA
GCCCCAGCCGCAGTTGCAGAGGAAGAAGCTCCACCTGAGGAAGCCCCGGCCGAGGCACCAGTCGAGGCACCAGCCGAGG
CACCAGCCGAGCCACCAGCTGAGGCACCAGCCGAGGCACCAGCCGAGGAA
>CG10016-PA 4_group3:5185637-5187173:-
ATGTTTGCTGTAATGCGAATCGACAACGATGACTGCCGGTCGGACTTCCGTCGCAAGATGCGTCCGAAGTGCGAGTTCA
TTTGCAAGTACTGCCAGCGGCGTTTCACCAAGCCATACAACCTGATGATCCACGAGCGCACCCACAAATCGCCGGAGAT
CACATACTCGTGCGAGGTCTGCGGCAAGTACTTCAAGCAGCGTGATAATCTTCGCCAGCACAGATGTAGTCAGTGTGTT
TGGCGA
>CG10016-PB 4_group3:5185637-5187173:-
ATGTTTGCTGTAATGCGAATCGACAACGATGACTGCCGGTCGGACTTCCGTCGCAAGATGCGTCCGAAGTGCGAGTTCA
TTTGCAAGTACTGCCAGCGGCGTTTCACCAAGCCATACAACCTGATGATCCACGAGCGCACCCACAAATCGCCGGAGAT
CACATACTCGTGCGAGGTCTGCGGCAAGTACTTCAAGCAGCGTGATAATCTTCGCCAGCACAGATGTAGTCAGTGTGTT
TGGCGA
>CG10017-PA 4_group3:5022615-5023606:-
AATTGCGGCTTTCGTCCGGTGCTGAGTGAACAAAGCGCCGTGGCAGCAGCGGCTGCAGCGGCGGCGGCACAACGTGGCA
CGAACCACCATCCACCGCTCTTCCTGCCGCCCCATCTGGCGGCGCAGTTCTCGCATCAGCCGCTCTTTCCGGGCCTCAA
AGGTTGCTCGCCCTTCCAGAGCCTGTGCTCTTGCTGCTCTCTGAAGCCGCCACCGCTGCCGCCCTCCTCCTCCTCGGGG
GTGGCACCCTCGATGAGTGTCCCTGTGAGCAGCAGCTCGGCGGCCAGCTCCCCGGAATCGCCCAAGTCCAGCCAGGGAT
CGGGGGGCCATGATCCACGCTCCAACTCCGTGGCAGAGCTGCGGCGCAAGGCCCAGGAGCACTCGGCGGCACTGCTGCA
GTCGTTGCATGCCGCCGCAGCTGCGGGTCTGGCCTTTCCGGGCCTTCATTTGCCACCACTCTCCTTTGCCCATCATCCG
GCCTTGGGACAGCACTCGCACTCCCACTCGCACTCGCACTCCCATTCCGTGAATCACAACAACAACACGTTGAGGATGA
AGCACGAGGCCCAGGACATGACCATGAACGGCATGGTGGCAAGTGGGGCAGCAGGAGGAGGACAAGGATCAGCCATTAG
CTCATCCGCTGCGCTCTTGGATCTGGCCGAATCGGCAGTGGCATATCAACAGCATCAACAGCAGCAGCAGCAGCAACAG
CAGCAGCAACAGCAACAGCAGCACCACCAACAGCAACATGCAACGCTGTCACCCCCAACCACGCCCACACAACAGCAGC
CGGCATCAGTGGGAGTGGCAGGTGGGGCAGGTTCCCCAGGATCCGGATCAGGATCAGGAGGGGCTTCTGTGAAT
>CG10018-PA 2:21162396-21164584:-
ATGTCAAACGTCGGGAAAATTCGGCTTAAATCCCTTGTTGAGCTACAAGCCACAACAAAAATAAATGAAGCCTTAGGGA
AATCAGTCAGTCAATCAATCGATGTCGGAGAGAAAACCCCTGAGAAGAAAAACCGGGCAAAATCAACTGGCGCTACAAC
CACGAGGAAAAACAAACCGAAAGTTGTTCAAGAAGCGGCTTCGATTATAGCAAATACTACTATTAAACGTTCGTCTAAG
AAAACGCCACTTCCTGGGCAGTTGCGCATCGATTCCTTCTTCAAAAGCAGCGCGAAAAGCCTCAAGATGGAGAACAAAC
CGCATACATCTCGGCAAGGGATAGTTCGCAAGACAGCCAACAATAAGCCAGCTCCTAAGTCGAACAAAGGACGCAAGCG
CTTGTTCGACGAGGCGGCCACCACATCAACAACGACCACAGACGGATCAGACATGGAACCTCACACCAAGCGTGTCCAG
CCGCCACGCAAAGCAAGGGGCAAGGAGAACACAAGTATGACCGACGCGAATGTCATTGATCTCTGCTCGGAATCGGAGT
CTGAGGACTCGGACGATTTGAGAAGCTTCAAATTAGAACCACCACCACAATGCAAAGCTCCCAAGACTGGGGATATTAA
AGGAAATCAGCTCAGCCCACGGATAGTGAACGAAGCATGTCCGTCCTCGCCAATGGTCTCGATTCCCAGTACGTCACCA
CCAATTCCCAATAAAAAAGGTTTCCTTGCTCCACTGCCAGTTCCGAATGAACCTGGAAACCCAGACACTTCGTCCGAGA
AAATTGCGTCCAATGGACGTAAGCAGAGGACGCCCAAACCATGTCCGCCCTATAAAGTTGTTGAGGGCACACACTTTTG
TGTCGATGGCTTCCAGTTTGGAGTCATACCAGGCGTGACTCATTATTTCCTAACCCACTTTCATGCGGATCATTATATT
GGTCTGACGAAGAAGTTTGCTTTTCCACTGTTCATGAGTCCCCTAACGGCTCGCCTGGTGCAAGCATTCATAAAAATAG
ATGAGATGTACATCCATGAGATTGATGTGGATCAGACAATTCTAGTGGACAACATCCAGATCACCGGCATAGAGGCAAA
TCATTGTCCGGGAGCCCTTATGTTCTTCTTCAAGCTGTCTTCAGGTGAATGCATTCTCCACACGGGTGATTTTCGTGCC
AGCTTCGAAATGGAATCGCTACCGATATTTTGGAACAACATCGATATAGATCTGCTCTATTTGGACACCACATATCTCA
GTGGGAACTATGATTTTTGCCACCAGACCGAAAGTGTCGATAGAGCGGTGTATATGGTGCAGAAATTCCATGAAAGGAA
TCCAGGGAAACGCATACTCTATGTGTGTGGCTCCTATGTTATAGGAAAAGAAAAGATTTGGCTGACTTTGGCCGAAAAA
TTCTCGTTGACTGTCTGGACAGAGGCACATCGTCGCATGGCCATCGATTGTCTGGAGTGGCCTGACCTTCAATCGCGAC
TGAATGACGATCCATACCAAGCCAATTTGCATGTTATAGGCATGGGAAAAGTTACCTATTTGGTTTTGGCAGAGTATTT
TAAGCAATTCGAAGATCAATACGACATGCTACTGGCCATTCGTCCTAGTGGCTGGGAGAAGAACAGCAAGCCCTCCTAT
GGGAGGCGCATTAGCATAATTGGCATCGAGTACTCGGAGCATTCCAGCTACAAGGAGCTCGAGCGCTTTGTGCGTTTCA
TTAAGCCCAGGCGGATTATCAGCACTGTTCCGGTGGGCAGGGATCTATTCGTAACTGGAAAGGTGCAAGCCAAATGGTA
TCAGTTCAAGGGACATCTCTCTCTGATGACCAGAGGATATCAACCATCAATATCGACGTTTCTGGCCACACCAAATCGT
AAAAAGCCGCCATCAAGCACTAAAATGGCATTGAGTCCAGTGGACGAAAAT
>CG10019-PA 4_group3:4962328-4968266:-
ATGGTCATCCAGTGCACATGTGATTGCAACTGCAGTGATAGTAGAGATAACCGGAGCCTCATCTCCTCGTGCCTCCCAG
CCGCAGCAGCAGCAGCAGCCACAGTGCCACCACGCCAGCAGCAACGAGGCGGCGGCACCGGCGGCAACCATCATCCATT
CGGTTCCTTAGCAGCCTCTGGTGGCGATGATATGGAGCATAGGATACCATACTATCGCCGCTTATCGAATACCTCATCA
GCCCTGTACGGCAGCTGTCCCCAATTGCTGGCCACCAGCAGCAGCACCAGCACCCTACCGCATCCCTGTCCCCATCATT
CGTCCAGGCAGCTGGAGGACAGACAATACTCGAGTCTGGTGAGACCCAAGCATAGGAGTCCCGTGCTGTGCAACAAATA
ACAGATACGGAACAAGGAGGCGACACACACACCCGCTCGATATTTGTGCACCGAGTGTCGCTTCAATAATCAGCCATTG
GCCTGGTGGGTTTCATGTCCCAGGCTCTCGAATCTATCCAGTGAACAGCTCCAGGAGCTCCAGGAACAGCAAATAAAAA
TGCAGTCGTCGCACTGCCATGCTGGAGGCGGGGCAACACCCACGGCCACGGCCACAGCCGCCGCCCTGCCGCGCTTCCC
CGTGCAAACGGCCAAGAGGCATTGTGACAATTTTGGCAGCTATGCCACATTGCCCACCATTGAACAGCAGCACCAGGGA
CAGCATCCTGTCGCCTGCAGTCGACATGGTGGCGGTGCCGTTGGCGTATTGCCTGCCCCACCGCCTCCACGCTGGTATG
GCGGTGGTGTGGCCGCTGCAAATCCCAATTTGAATGGCTGCTGTTATATGTACAATCCGCCTAGCACAAACCCTCATCA
CCAGCATCATCAGTATGCCCCACAATATTGCCTCTGCGATAATTGGTATCAACAACAGCAGCAACAACAACAGCAGCAG
CAACAACAACAACAGCAGCAGGTGCACCATCATCAGGTGCAACAAAGAAGCAAACCGAATGGCGGCGGCTGCTACTTTG
GCTATGAGGGCCACCACACCCATCCCCATCCCCACCCCTCCATCCCCATGCATGCGCCGACGACACACTTGCCGGTACC
ACCGCACATCACCGATGAGGAGGATTCGGCCTTTCCGGCACTGGCCGATCGGGAGTTTCATATGCTGCATCGGAACATA
CCGGCTTTGCGGCGCACGGGTGTGGACACCACACGCATCCGACAGTACTTTTACCCCGATGGCGGCTGGGGCTGGATCA
TCTGCGGCGTCTCCTTTCTCGTTCACATCCTGACCACCGGACTGCAGCTCAGCTACGGCCTTCTGTTGTTCTACGCCGT
ACAATATTTGCATAATACCAATGGCATAGAACTCCTGGGCGCCCTGAGCTGGTCAATTTCCATGCTGGCCACACCGTTT
GTGGTGTCGCTCTGTCGAAAGCGCTCCATTCGCCTGCTCTCCATTGTGGGCGGCCTCGTGATGCCCCTGGGCATACTGT
TCACCTCATTTGCCACGGAATTTGGACAGGTTGTTTTCAGTTATGGCATCGTCTTTGGCATCGGTGTCGCTATGGTGCG
TGAGGCATCCACCGTGATGCTCGGCAATTACTTTAAGCGTCGCCGTCAATTCGTCGAAATGGTGGCCATGTCCGGCGAG
GGTGTGGGCATCGCATTGTTCTCCGTCATCCTGAAGGAGGGCGTGGGCAAGGCCGGCTGGCGCCTGGGCCTGCAGATTG
TGGCCGCCCTGACGGCCCTCAGCTTTTTCATGGGCCTCATGTATCGACCGGCCTCCCTCTACCATCCCCAGCGACGGGC
CATCCAGCACTTGAAGAATCAGCGCAAAAAGATGAGGGAAAAGAAACCGATTTTGAGCCAGGAAGTGGAGTCCCCGACG
AGATATCTTTTTTTGGACATATCATCACTGAAATCGGTGACAGTTAAAATCTTATTAATGACCTCCAGTGTGGCCTCCT
TTGGCATTTACACACCCATGTTCCTAATGGCTCTCAATGCCGCCAAGGAGGGCTCGGATGTCCAGGAATTGGTTTTGTT
GCAGACTTTTCTTGGCATTTCCATGGCCCTGGGTGTGGTTATAGCTGGGGCCCTGCTGCGTCGCGTCTTTGTGATCAGA
CACTTTGTAATTAACACGAAAATTGTCACCCAGCTCTTCATATCAATTGTGGCCCTGGCCATACTCTTTCTATCCTTCG
TGATGGGCTATAAGGGCCTGTGCATCCTTAGCTGGTTATATGGCATAGGTCTGGGTGGCTTTCAGTATTCCTTGAAGAT
TTTGGCATTGGAACGAATAAAACTAAAGCATTTCTCCAAGGCTTGGGGTTTCATTCGAGGCGTTGAATCGGTTCCAGTT
CTGATCAGTGTGCCACTGACATCCTTCCTCAACGATTACTCCCTGAAATACGGTCGAGCTGGCTACTACATTTGCTCCG
CTGCCGCTGCCATCTCTGGCATCATAATCTTCTTTATCAGTGAACCGCAGCACCAGCAGAACCAGCAGCAGCAGCAGCA
CCATCACCAGCACCAGCATCGCGGCGGACAGCCCCATTTGAATGGACACCTGCCCACGCCCATGCTGATGCGGCACTCT
TCGGCGAGGCAGCATCGGCCCCCACACATGCACATGGACTATGGCTACGGGGAGTATCCGGCCCCTGATCTCCTCAGTC
GCAGCTGCATTAGTCTCAATCAAATGGATCCGTATCTGCAGACCAGCGCCAACTATTGCCAACGTCACATGCAGCAGCA
GCAGCAACAGCACCATCACTCCCATTCCCACTTACATGCCCTTGGCCCACCTCAGCAGCATCCACAGCAGTTGGCGTGC
CACAATCTGGACATGCAGCAGGTGCGCGGCGGCGGCGTCGTCGGCGCCTATCAGGCGGGGCAGGGCAGCATTGGGGCCC
GCATGGGCAAGCGTCTGCAGCGCAGCCTGTCCTTCATCCAGCAGCACAACTGCTGCGATGGTCTCTACTGCAGCTTCCA
CAGCACCTACGAGCTGGGCTGCCACAAGAGCAACAAATCCCAGGACAGGCAGGCATTGATATGCACCTGCAGTCCCAGC
ACAACCACCACCACAGCCACCACCTATGGAGGAGGACACATGGCTGGAGCGAACTCCACTCGCAGCCGCAGCGTTCCAG
AGGGTCTATCGACCATGTCGCAGCAGTGTAACTGCCGGCATGGCCAGGCGGCCACTGGATCAGGTTCGGGTCCAGGTCC
CACCCGTGAGTTCATCTACGTGCCGCATGCCTATGCCTCGCTTCAGAGAACGCCACATCGTCATAGCCAAGGAGCGGGT
GGCGGAGCCAGTGCCGGAGCAGGCGGAGGCGGAGGAGGATGCCAGACGTTGCGAAACAATCCACAATGCCGTCTGAAGC
GTTCCCAGTCCCTGTGTCGACCCGGAACCGTGCAGTTTGTGGAGCAAATCACCACCTCGGTG
>CG10021-PA 4_group3:4928872-4932274:-
ATGCCCACGGAAAGCTCATCCAGCGACGTCGCCGGCGGCGGAGGAGGAGGAGGCAGCGCCATTCCCATGCTTCGACCCT
CACGCATGGACCAGTTCATGTCCACAGTGGCCGCAGCTGCGGCAGCGGCTGGCGGTGGCGCCTCTGATGGGCCCAACAG
CGGGGGCGGCGACTCGAGGAGCTCATCGGCCAGCAGGATCTCGGCGGCAGCAGCCGCCTACGAAACACAATTGGCCTAC
CAGCAGCACCTGGCCGCCGCCGGACTGCATCCTGGTCCACCGCCACACCATCGCGAGATCTCCGCCTTTGTGCCCGTGC
TGCCCACGCGACAGGCACTGGAGGCCAAGGCGCGGGCCGGGAGCAACTCCAACTACGAGATCATTGCCATGATGGCCGA
CAAGCGAAAGGAGTTGGCCCTAAGGGAGGCGGCCGCTGCTGCGGCGATGCTGGGACGCGGTGGTCCGCCGGGCGGTCCA
CAAGGTCCGCCACCCGGTGTCCTGTACGCACCGCCACCCCCACCGCCATATCTAACCGGACCGGGTCCCTCGCCCACGG
GTGCGGGAAGCTTTCCATTCCCCCCCGGTGCCGCCACAGCAGGTCTCTTTCCCCCCGGTCTCGGGCCGGGGATGCACGC
CGGACTGGATCGTCGTCTGTTGCGTGCACCCGGACGCGCCTCGAGGCCCAAGAAGCAGTTCATTTGCAAGTTCTGCAAC
CGTCAGTTCACCAAGTCCTACAATCTGCTGATCCACGAACGGACGCACACCGACGAGCGACCCTACTCCTGTGATATTT
GCGGCAAGGCGTTCCGGCGACAGGATCACTTGAGGGATCACAGGTACATCCACTCGAAGGAGAAGCCATTCAAGTGCAC
CGAATGCGGCAAGGGCTTCTGCCAGTCGCGCACTCTGGCGGTGCACAAGATCCTGCATATGGAGGAGTCGCCGCACAAG
TGTCCTGTGTGCAGTAGGAGTTTCAACCAGCGCTCCAATCTGAAGACCCATCTGCTGACCCACACGGATCACAAGCCGT
ACGAGTGCTCCTCCTGCGGCAAGGTCTTTCGCCGCAACTGCGATCTGCGGCGACATGCCCTGACCCATGCCGTGGGCGA
AGTCAACTCCGGCGACTATGTGGACGTTGGGGAGGAGGACGAGGCCCGTCATCTGAGTGGGGATGAAGAGGACTCCCTG
CTGGAGGTGGACTCCCCGAGGCAGAGTCCTGTCCACAACCTAAGCGAATCCGCAGCGAACGGGGAAAAGGACGAGGCGG
AGCGCATGCGTCTGAAGAGGAAGGCACCTGTCGATCAGGAGGAGAGCGAAGAGGAGTTCGATGACTACGACGAGGAGGA
GGAACTGCAAGAGGCAGCAGGCAGTTTTCCCAGAGAAGAACTCCGGGAAGAAGACGAGGACTTTGAGGCCGAGGAGGAG
GTGCAGCAGGAAGTGGCTCCGGTGGCACGGCAGTCATCAGCCGCTCCTGCTGTCATTGTTACGGCTGGAAATGGAAAGC
CGGAGCGCCAGGGGGTCACCCACTGTCACCACGAAGGCGGGGAAACCTACACCATGCGACCGCATGGGGAAAAACAGCA
GGAAGAGCCATTATCCATGCCCCCCAACGGACCACCGCCGCCACCTGGTTTTGTGGCTAATCTGAGGTATGCCCCGCCT
GGCGGTGCACCACCAGTGGGTGTACCACCTGTTGTTCCACCGCCACCGCACCATCAACCGCATCCCCATCTCCTGCCAC
CCAACGGAGATCCCTATCTGCCGATACTCCATGTGCGTCGGGATCTGCACCACAAGAGCCTCAATCTGAGCAAGGGCGC
ACCAGCCCCGCCCCCCACACCGCCCACTATCATAACCCAAGCACCGGAGACGAGCAAGCCACCGAATCAGCCGCTGCAC
TCGCCCCACGAGGCAATGCCCAGCTTTTTGGGCTCGATTCCCATGCGCAAGAGGATTCTGCCGCCGCCGACGATCGATC
TGATGGATCATCATCATCACCACCATCATCAGCGGTCGTATATCGAGAATCAGAGCATCTATGCCCTGAATATGTCGCG
GCATCCGCCACGCCAGTTGTTGGGGAAACCACCGAGCACAGAGACGAGTGGTCCAGCCACAGAAAAGGGTCCACCACCA
CCTACAACGCAGAGACAGTCGGTACAGTCGGTACAGACGGTGCAGGCGGTACAGTCGGTGGTGGCACCACCTCCAGTTG
CACCGCCTCCTGCCCCTAGACGCACGGGCTTCAGCATTGAGGATATCATG
>CG10021-PB 4_group3:4928872-4932274:-
ATGCCCACGGAAAGCTCATCCAGCGACGTCGCCGGCGGCGGAGGAGGAGGAGGCAGCGCCATTCCCATGCTTCGACCCT
CACGCATGGACCAGTTCATGTCCACAGTGGCCGCAGCTGCGGCAGCGGCTGGCGGTGGCGCCTCTGATGGGCCCAACAG
CGGGGGCGGCGACTCGAGGAGCTCATCGGCCAGCAGGATCTCGGCGGCAGCAGCCGCCTACGAAACACAATTGGCCTAC
CAGCAGCACCTGGCCGCCGCCGGACTGCATCCTGGTCCACCGCCACACCATCGCGAGATCTCCGCCTTTGTGCCCGTGC
TGCCCACGCGACAGGCACTGGAGGCCAAGGCGCGGGCCGGGAGCAACTCCAACTACGAGATCATTGCCATGATGGCCGA
CAAGCGAAAGGAGTTGGCCCTAAGGGAGGCGGCCGCTGCTGCGGCGATGCTGGGACGCGGTGGTCCGCCGGGCGGTCCA
CAAGGTCCGCCACCCGGTGTCCTGTACGCACCGCCACCCCCACCGCCATATCTAACCGGACCGGGTCCCTCGCCCACGG
GTGCGGGAAGCTTTCCATTCCCCCCCGGTGCCGCCACAGCAGGTCTCTTTCCCCCCGGTCTCGGGCCGGGGATGCACGC
CGGACTGGATCGTCGTCTGTTGCGTGCACCCGGACGCGCCTCGAGGCCCAAGAAGCAGTTCATTTGCAAGTTCTGCAAC
CGTCAGTTCACCAAGTCCTACAATCTGCTGATCCACGAACGGACGCACACCGACGAGCGACCCTACTCCTGTGATATTT
GCGGCAAGGCGTTCCGGCGACAGGATCACTTGAGGGATCACAGGTACATCCACTCGAAGGAGAAGCCATTCAAGTGCAC
CGAATGCGGCAAGGGCTTCTGCCAGTCGCGCACTCTGGCGGTGCACAAGATCCTGCATATGGAGGAGTCGCCGCACAAG
TGTCCTGTGTGCAGTAGGAGTTTCAACCAGCGCTCCAATCTGAAGACCCATCTGCTGACCCACACGGATCACAAGCCGT
ACGAGTGCTCCTCCTGCGGCAAGGTCTTTCGCCGCAACTGCGATCTGCGGCGACATGCCCTGACCCATGCCGTGGGCGA
AGTCAACTCCGGCGACTATGTGGACGTTGGGGAGGAGGACGAGGCCCGTCATCTGAGTGGGGATGAAGAGGACTCCCTG
CTGGAGGTGGACTCCCCGAGGCAGAGTCCTGTCCACAACCTAAGCGAATCCGCAGCGAACGGGGAAAAGGACGAGGCGG
AGCGCATGCGTCTGAAGAGGAAGGCACCTGTCGATCAGGAGGAGAGCGAAGAGGAGTTCGATGACTACGACGAGGAGGA
GGAACTGCAAGAGGCAGCAGGCAGTTTTCCCAGAGAAGAACTCCGGGAAGAAGACGAGGACTTTGAGGCCGAGGAGGAG
GTGCAGCAGGAAGTGGCTCCGGTGGCACGGCAGTCATCAGCCGCTCCTGCTGTCATTGTTACGGCTGGAAATGGAAAGC
CGGAGCGCCAGGGGGTCACCCACTGTCACCACGAAGGCGGGGAAACCTACACCATGCGACCGCATGGGGAAAAACAGCA
GGAAGAGCCATTATCCATGCCCCCCAACGGACCACCGCCGCCACCTGGTTTTGTGGCTAATCTGAGGTATGCCCCGCCT
GGCGGTGCACCACCAGTGGGTGTACCACCTGTTGTTCCACCGCCACCGCACCATCAACCGCATCCCCATCTCCTGCCAC
CCAACGGAGATCCCTATCTGCCGATACTCCATGTGCGTCGGGATCTGCACCACAAGAGCCTCAATCTGAGCAAGGGCGC
ACCAGCCCCGCCCCCCACACCGCCCACTATCATAACCCAAGCACCGGAGACGAGCAAGCCACCGAATCAGCCGCTGCAC
TCGCCCCACGAGGCAATGCCCAGCTTTTTGGGCTCGATTCCCATGCGCAAGAGGATTCTGCCGCCGCCGACGATCGATC
TGATGGATCATCATCATCACCACCATCATCAGCGGTCGTATATCGAGAATCAGAGCATCTATGCCCTGAATATGTCGCG
GCATCCGCCACGCCAGTTGTTGGGGAAACCACCGAGCACAGAGACGAGTGGTCCAGCCACAGAAAAGGGTCCACCACCA
CCTACAACGCAGAGACAGTCGGTACAGTCGGTACAGACGGTGCAGGCGGTACAGTCGGTGGTGGCACCACCTCCAGTTG
CACCGCCTCCTGCCCCTAGACGCACGGGCTTCAGCATTGAGGATATCATG
>CG10021-PC 4_group3:4928872-4932274:-
ATGCCCACGGAAAGCTCATCCAGCGACGTCGCCGGCGGCGGAGGAGGAGGAGGCAGCGCCATTCCCATGCTTCGACCCT
CACGCATGGACCAGTTCATGTCCACAGTGGCCGCAGCTGCGGCAGCGGCTGGCGGTGGCGCCTCTGATGGGCCCAACAG
CGGGGGCGGCGACTCGAGGAGCTCATCGGCCAGCAGGATCTCGGCGGCAGCAGCCGCCTACGAAACACAATTGGCCTAC
CAGCAGCACCTGGCCGCCGCCGGACTGCATCCTGGTCCACCGCCACACCATCGCGAGATCTCCGCCTTTGTGCCCGTGC
TGCCCACGCGACAGGCACTGGAGGCCAAGGCGCGGGCCGGGAGCAACTCCAACTACGAGATCATTGCCATGATGGCCGA
CAAGCGAAAGGAGTTGGCCCTAAGGGAGGCGGCCGCTGCTGCGGCGATGCTGGGACGCGGTGGTCCGCCGGGCGGTCCA
CAAGGTCCGCCACCCGGTGTCCTGTACGCACCGCCACCCCCACCGCCATATCTAACCGGACCGGGTCCCTCGCCCACGG
GTGCGGGAAGCTTTCCATTCCCCCCCGGTGCCGCCACAGCAGGTCTCTTTCCCCCCGGTCTCGGGCCGGGGATGCACGC
CGGACTGGATCGTCGTCTGTTGCGTGCACCCGGACGCGCCTCGAGGCCCAAGAAGCAGTTCATTTGCAAGTTCTGCAAC
CGTCAGTTCACCAAGTCCTACAATCTGCTGATCCACGAACGGACGCACACCGACGAGCGACCCTACTCCTGTGATATTT
GCGGCAAGGCGTTCCGGCGACAGGATCACTTGAGGGATCACAGGTACATCCACTCGAAGGAGAAGCCATTCAAGTGCAC
CGAATGCGGCAAGGGCTTCTGCCAGTCGCGCACTCTGGCGGTGCACAAGATCCTGCATATGGAGGAGTCGCCGCACAAG
TGTCCTGTGTGCAGTAGGAGTTTCAACCAGCGCTCCAATCTGAAGACCCATCTGCTGACCCACACGGATCACAAGCCGT
ACGAGTGCTCCTCCTGCGGCAAGGTCTTTCGCCGCAACTGCGATCTGCGGCGACATGCCCTGACCCATGCCGTGGGCGA
AGTCAACTCCGGCGACTATGTGGACGTTGGGGAGGAGGACGAGGCCCGTCATCTGAGTGGGGATGAAGAGGACTCCCTG
CTGGAGGTGGACTCCCCGAGGCAGAGTCCTGTCCACAACCTAAGCGAATCCGCAGCGAACGGGGAAAAGGACGAGGCGG
AGCGCATGCGTCTGAAGAGGAAGGCACCTGTCGATCAGGAGGAGAGCGAAGAGGAGTTCGATGACTACGACGAGGAGGA
GGAACTGCAAGAGGCAGCAGGCAGTTTTCCCAGAGAAGAACTCCGGGAAGAAGACGAGGACTTTGAGGCCGAGGAGGAG
GTGCAGCAGGAAGTGGCTCCGGTGGCACGGCAGTCATCAGCCGCTCCTGCTGTCATTGTTACGGCTGGAAATGGAAAGC
CGGAGCGCCAGGGGGTCACCCACTGTCACCACGAAGGCGGGGAAACCTACACCATGCGACCGCATGGGGAAAAACAGCA
GGAAGAGCCATTATCCATGCCCCCCAACGGACCACCGCCGCCACCTGGTTTTGTGGCTAATCTGAGGTATGCCCCGCCT
GGCGGTGCACCACCAGTGGGTGTACCACCTGTTGTTCCACCGCCACCGCACCATCAACCGCATCCCCATCTCCTGCCAC
CCAACGGAGATCCCTATCTGCCGATACTCCATGTGCGTCGGGATCTGCACCACAAGAGCCTCAATCTGAGCAAGGGCGC
ACCAGCCCCGCCCCCCACACCGCCCACTATCATAACCCAAGCACCGGAGACGAGCAAGCCACCGAATCAGCCGCTGCAC
TCGCCCCACGAGGCAATGCCCAGCTTTTTGGGCTCGATTCCCATGCGCAAGAGGATTCTGCCGCCGCCGACGATCGATC
TGATGGATCATCATCATCACCACCATCATCAGCGGTCGTATATCGAGAATCAGAGCATCTATGCCCTGAATATGTCGCG
GCATCCGCCACGCCAGTTGTTGGGGAAACCACCGAGCACAGAGACGAGTGGTCCAGCCACAGAAAAGGGTCCACCACCA
CCTACAACGCAGAGACAGTCGGTACAGTCGGTACAGACGGTGCAGGCGGTACAGTCGGTGGTGGCACCACCTCCAGTTG
CACCGCCTCCTGCCCCTAGACGCACGGGCTTCAGCATTGAGGATATCATG
>CG10021-PD 4_group3:4928872-4932274:-
ATGCCCACGGAAAGCTCATCCAGCGACGTCGCCGGCGGCGGAGGAGGAGGAGGCAGCGCCATTCCCATGCTTCGACCCT
CACGCATGGACCAGTTCATGTCCACAGTGGCCGCAGCTGCGGCAGCGGCTGGCGGTGGCGCCTCTGATGGGCCCAACAG
CGGGGGCGGCGACTCGAGGAGCTCATCGGCCAGCAGGATCTCGGCGGCAGCAGCCGCCTACGAAACACAATTGGCCTAC
CAGCAGCACCTGGCCGCCGCCGGACTGCATCCTGGTCCACCGCCACACCATCGCGAGATCTCCGCCTTTGTGCCCGTGC
TGCCCACGCGACAGGCACTGGAGGCCAAGGCGCGGGCCGGGAGCAACTCCAACTACGAGATCATTGCCATGATGGCCGA
CAAGCGAAAGGAGTTGGCCCTAAGGGAGGCGGCCGCTGCTGCGGCGATGCTGGGACGCGGTGGTCCGCCGGGCGGTCCA
CAAGGTCCGCCACCCGGTGTCCTGTACGCACCGCCACCCCCACCGCCATATCTAACCGGACCGGGTCCCTCGCCCACGG
GTGCGGGAAGCTTTCCATTCCCCCCCGGTGCCGCCACAGCAGGTCTCTTTCCCCCCGGTCTCGGGCCGGGGATGCACGC
CGGACTGGATCGTCGTCTGTTGCGTGCACCCGGACGCGCCTCGAGGCCCAAGAAGCAGTTCATTTGCAAGTTCTGCAAC
CGTCAGTTCACCAAGTCCTACAATCTGCTGATCCACGAACGGACGCACACCGACGAGCGACCCTACTCCTGTGATATTT
GCGGCAAGGCGTTCCGGCGACAGGATCACTTGAGGGATCACAGGTACATCCACTCGAAGGAGAAGCCATTCAAGTGCAC
CGAATGCGGCAAGGGCTTCTGCCAGTCGCGCACTCTGGCGGTGCACAAGATCCTGCATATGGAGGAGTCGCCGCACAAG
TGTCCTGTGTGCAGTAGGAGTTTCAACCAGCGCTCCAATCTGAAGACCCATCTGCTGACCCACACGGATCACAAGCCGT
ACGAGTGCTCCTCCTGCGGCAAGGTCTTTCGCCGCAACTGCGATCTGCGGCGACATGCCCTGACCCATGCCGTGGGCGA
AGTCAACTCCGGCGACTATGTGGACGTTGGGGAGGAGGACGAGGCCCGTCATCTGAGTGGGGATGAAGAGGACTCCCTG
CTGGAGGTGGACTCCCCGAGGCAGAGTCCTGTCCACAACCTAAGCGAATCCGCAGCGAACGGGGAAAAGGACGAGGCGG
AGCGCATGCGTCTGAAGAGGAAGGCACCTGTCGATCAGGAGGAGAGCGAAGAGGAGTTCGATGACTACGACGAGGAGGA
GGAACTGCAAGAGGCAGCAGGCAGTTTTCCCAGAGAAGAACTCCGGGAAGAAGACGAGGACTTTGAGGCCGAGGAGGAG
GTGCAGCAGGAAGTGGCTCCGGTGGCACGGCAGTCATCAGCCGCTCCTGCTGTCATTGTTACGGCTGGAAATGGAAAGC
CGGAGCGCCAGGGGGTCACCCACTGTCACCACGAAGGCGGGGAAACCTACACCATGCGACCGCATGGGGAAAAACAGCA
GGAAGAGCCATTATCCATGCCCCCCAACGGACCACCGCCGCCACCTGGTTTTGTGGCTAATCTGAGGTATGCCCCGCCT
GGCGGTGCACCACCAGTGGGTGTACCACCTGTTGTTCCACCGCCACCGCACCATCAACCGCATCCCCATCTCCTGCCAC
CCAACGGAGATCCCTATCTGCCGATACTCCATGTGCGTCGGGATCTGCACCACAAGAGCCTCAATCTGAGCAAGGGCGC
ACCAGCCCCGCCCCCCACACCGCCCACTATCATAACCCAAGCACCGGAGACGAGCAAGCCACCGAATCAGCCGCTGCAC
TCGCCCCACGAGGCAATGCCCAGCTTTTTGGGCTCGATTCCCATGCGCAAGAGGATTCTGCCGCCGCCGACGATCGATC
TGATGGATCATCATCATCACCACCATCATCAGCGGTCGTATATCGAGAATCAGAGCATCTATGCCCTGAATATGTCGCG
GCATCCGCCACGCCAGTTGTTGGGGAAACCACCGAGCACAGAGACGAGTGGTCCAGCCACAGAAAAGGGTCCACCACCA
CCTACAACGCAGAGACAGTCGGTACAGTCGGTACAGACGGTGCAGGCGGTACAGTCGGTGGTGGCACCACCTCCAGTTG
CACCGCCTCCTGCCCCTAGACGCACGGGCTTCAGCATTGAGGATATCATG
>CG10023-PA 3:1626072-1631668:+
GAGGACTACGTTCTTCATGTGCATATGCCGAACAAAAGTTTCAAGGCAGTTCGGTTCAACGAAAACGAAACTGTGTGCA
ATGTCATCAAAAAGACAGTTGAGGACCTTAGCAGGGATGTCCGAGTGCCAAGTATTCAGCGATACGCATGCCGAATGCT
CAATATGATCACTAAAGAGGAACTGTGGCTGGCCAGGACAACTCCGATGCGCAAGGTTCTGACACACATCTTGTCTCCC
GGCTGCTCAAACGTGGATTGTCCCAACAACGATGCTGCCAAAGCGGAGCTTGGCGAGGGCAAACTGCAGTATCAGGACC
ATGGCAGAAGAGTCATTACCAACAGAGTGTGGCGAGTGGAAATGAGAGTCCGCTATGTGCCAAACAGTATTCAAGATCT
GTTCGACGAGGATAAAGCCACATGCTTTTACTACTTCGATCAGGTGAAAGAAGACTTCATTCATGCCAATCTAACGTCA
GTGGATACTGATCTGGCTGTGCAGCTGTGTTGCTTGGGAATTCGTCACTTCTTCAAGAACATTACTATGAAAGCACCGG
ACAAGAAGCAAAACATTGATTACATTGAAAAGGAAATCGGATTTAAGAGTTTTCTTCCGCAATCTGTGATAAACACAAC
AAAGCCAAAGAATCTTAAGAAAATGATACAAGTCGGATATAAAAAGGTCTATAACTATAACGACATTGAGTACTTGACG
CGGTTCTTCGATCTTTTGAAAAATATTTATTTAACGAACTATGAGCACTTTGCGGTTACCTTGAGCTCGGCCTGGAATA
TATCTGGTATTCTGCACGTTGGTCCTCACATTGGAATCTCTTACCAGACTCATCCACAAGCAAGCTTGACGAATGTGGC
TCAGTTCAAAGATGTCGTTGCCATCAAAACCTGCACTCTACCAAAGGAAAAGCTGCCCAAGCCTATGGACCATACCCCT
GAAACTGAGTCAAATAATTTAAATTGCAATTGCCAGAAAATCAAAACTCAAATCAAAATCTCTGCGTCCAATAATGTAG
AAGATCTGGTTATAACCTGCAATGGAATTAATACTGCCGAAAGCATTGCCGACCTTATTGACGGATATTGCAGGTTGCT
ATCAAAAGACCTAGAATTTACAATTTGGCAACGAGAGACGAGCACATCGAGCGATGACAGCACAGCGACAAAGACCAAT
GATCTCCCGATCGAGCCAGCCCAAGCCGCGTCGAGTCCGAGAAAACCGATGCTGACGGATGATTATGCTGAAATTGGTT
TATTGGAAGGAGAGGGTGATTACTCAACTCCCACTGTACGAAATTACGAGCTGGATAGAGCCCATATCACTCCGAGTGC
TAAGATTGGAGTTGGTCAGTTTGGAGATGTTTATGTGGGCACCTACACTCTCCCCAAGGCTGCCAAGGGCAAGCACTCG
GATGCAAATGACAAAGATAATAGGGGCGATCCAAAATCGAGCAATGGTAGACCCGACGTTATTCAAGTTGCGATAAAAA
CCTGTAAAGCAAACGACGATCCAGAAAAGACGGAGAACTTCCTGGCCGAAGCTTATATTATGCAGAAATTCGACCACCC
ACACATTATACGTTTGATTGGAATATGCAGCGTAATGCCAATTTGGATAGTCATGGAGCTGGCAAAGCTTGGCGAGCTG
CGGGCCTATCTAAAGGCAAACAGCGACAGATTAACGCATGGAACCCTGCTTAAATACTGCTACCAGCTATCAACGGCCC
TTAGCTATTTGGAATCTAAAAAATTCGTACACAGAGATATTGCGGCACGCAATGTACTCGTTAGCTCTCCCACGTGTGT
TAAGCTGGCTGATTTTGGGTTATCTCGGTGGGTTTCCGACCAATCTTATTATCACTCCACTCCCACAGTTGCCCTGCCT
ATTAAGTGGATGTCTCCCGAATCGATCAACTTTCGAAGATTTACGACTGCCAGCGATGTGTGGATGTTTGGTGTTTGCA
TCTGGGAGATACTTATGCTGGGCGTAAAGCCGTTTCAAGGCGTGAAGAACGGTGACGTTATTTCGAAGCTGGAAAACGG
AGAGCGGCTACCTCTGCCGCCAAACTGCCCCCCTCGATTGTACTCGCTAATGTCGCAGTGCTGGGCCTACGAACCATTA
AAAAGACCCAATTTTAAGCGCATCAAGGAGACATTGAATGAAATTCTGATGGAGGATAGTATTAGCACATCCGAGACAC
TGAAACGGGAACACCGAAGATTGGTAACCATGTCCTGGGTGGGCAGTGAGGAGTCTGACATTCCGCCGTTGAAGCCAGC
AAGAGCAATGCATGACTCTGATATGCCAAGCATGATGTCTAAGGTGGATGAGGCAACGGGAATACCTCAAACCTATATC
ATTGCACAGGATCCTGCGGTGCTGGCCAGGCTGATGATGGAGAACCAAAAGCGAGGGATCAATCCTGCAGCTTACACCA
CGCCCGCTTCGTCTATTCAAAACGTTTTGGGCGAGAAGCTAAGGCAGCAGCGCAAAGATAGCAACAGCGATGGGGAATG
GTTATATCAGGAGGAGTTGCTGCGGAGGCGATCCAGCTCTATTCCCCATGCGGCCAGCAACGAGCAGCAGCCGCACATG
TTTAAGCTAGACTTAATGTCAACCGGACCATCTAGCCTACCCGACTGCTCGAATGCAAATTCCCGACCTATGACGCCAA
ACACTAATCAGCTATCGCTAAAGTCGAACAACTCATCCGCGGACCACTTGTCTACACTGGCTGCTGGTGAAGAGCAGAC
CGGTTCAAACTCCAAAAACTTTGGCACTACGCCCTCCAGTCGACCAATCAACCGTGCAAAAGACGAAGTGTACTGCGCA
ACAACTTTGGTGGTCAAGTCCATAATGGTGCTATCGCAGGGTGTTGAAAAGGCCAATACAGAAGGTTATCTGGATTTGG
TTAAGAATGTGGGCGTTGAGCTAAGAAACTTGCTCACATCGGTGGACAAAATATCTGTGCTGTTCCCAGCGCAGGCTCT
CAAGGAAGTGCAAATGGCACATAAAGTTCTATCCAAAGACATGCACGAGCTCGTTTCTGCGATGCGATTGGCTCAGCAA
TATAGCGATACGACTCTAGACACTGAATATCGAAAGAGTATGCTATCTGCCGCCCACATATTGGCGATGGATGCCAAGA
ACCTTTTTGATGTCGTTGACTCGATTCGGCAGCGGTATCAGCACATATTCCCACCACTCACCCCAAAAGAATTGACTAA
TTCATCCTGCTTTGAGGCGCATTCAATGTCCATGGCAACGGAGCCCACAAACGAGCTGAGTGGCTATATCAAAGCAAGC
ATGTCTGGAGAACCTCTCCAAAATGCAGACAGCTCTGCAGGAAACTGTACGGGAATTTATGATAATGACTTACATCTAT
GTTTGAGCTCACAATTGCAGTTGCAAAACAGTAGCGCCGTGGGAGATCGGAATGCTGTGGGCAGCTTGCAGAGGGAAAT
GAGCATGGGCTTAGATACGACAAGGGCTTCAAACGAACCTCTACGGATTGTAGAGGACGCTCTCAGTAGCCCTACAGAA
CACATGTATTGTAACACGTCTACTGTCCATGGCCATGCG
>CG10023-PB 3:1626072-1631668:+
GAGGACTACGTTCTTCATGTGCATATGCCGAACAAAAGTTTCAAGGCAGTTCGGTTCAACGAAAACGAAACTGTGTGCA
ATGTCATCAAAAAGACAGTTGAGGACCTTAGCAGGGATGTCCGAGTGCCAAGTATTCAGCGATACGCATGCCGAATGCT
CAATATGATCACTAAAGAGGAACTGTGGCTGGCCAGGACAACTCCGATGCGCAAGGTTCTGACACACATCTTGTCTCCC
GGCTGCTCAAACGTGGATTGTCCCAACAACGATGCTGCCAAAGCGGAGCTTGGCGAGGGCAAACTGCAGTATCAGGACC
ATGGCAGAAGAGTCATTACCAACAGAGTGTGGCGAGTGGAAATGAGAGTCCGCTATGTGCCAAACAGTATTCAAGATCT
GTTCGACGAGGATAAAGCCACATGCTTTTACTACTTCGATCAGGTGAAAGAAGACTTCATTCATGCCAATCTAACGTCA
GTGGATACTGATCTGGCTGTGCAGCTGTGTTGCTTGGGAATTCGTCACTTCTTCAAGAACATTACTATGAAAGCACCGG
ACAAGAAGCAAAACATTGATTACATTGAAAAGGAAATCGGATTTAAGAGTTTTCTTCCGCAATCTGTGATAAACACAAC
AAAGCCAAAGAATCTTAAGAAAATGATACAAGTCGGATATAAAAAGGTCTATAACTATAACGACATTGAGTACTTGACG
CGGTTCTTCGATCTTTTGAAAAATATTTATTTAACGAACTATGAGCACTTTGCGGTTACCTTGAGCTCGGCCTGGAATA
TATCTGGTATTCTGCACGTTGGTCCTCACATTGGAATCTCTTACCAGACTCATCCACAAGCAAGCTTGACGAATGTGGC
TCAGTTCAAAGATGTCGTTGCCATCAAAACCTGCACTCTACCAAAGGAAAAGCTGCCCAAGCCTATGGACCATACCCCT
GAAACTGAGTCAAATAATTTAAATTGCAATTGCCAGAAAATCAAAACTCAAATCAAAATCTCTGCGTCCAATAATGTAG
AAGATCTGGTTATAACCTGCAATGGAATTAATACTGCCGAAAGCATTGCCGACCTTATTGACGGATATTGCAGGTTGCT
ATCAAAAGACCTAGAATTTACAATTTGGCAACGAGAGACGAGCACATCGAGCGATGACAGCACAGCGACAAAGACCAAT
GATCTCCCGATCGAGCCAGCCCAAGCCGCGTCGAGTCCGAGAAAACCGATGCTGACGGATGATTATGCTGAAATTGGTT
TATTGGAAGGAGAGGGTGATTACTCAACTCCCACTGTACGAAATTACGAGCTGGATAGAGCCCATATCACTCCGAGTGC
TAAGATTGGAGTTGGTCAGTTTGGAGATGTTTATGTGGGCACCTACACTCTCCCCAAGGCTGCCAAGGGCAAGCACTCG
GATGCAAATGACAAAGATAATAGGGGCGATCCAAAATCGAGCAATGGTAGACCCGACGTTATTCAAGTTGCGATAAAAA
CCTGTAAAGCAAACGACGATCCAGAAAAGACGGAGAACTTCCTGGCCGAAGCTTATATTATGCAGAAATTCGACCACCC
ACACATTATACGTTTGATTGGAATATGCAGCGTAATGCCAATTTGGATAGTCATGGAGCTGGCAAAGCTTGGCGAGCTG
CGGGCCTATCTAAAGGCAAACAGCGACAGATTAACGCATGGAACCCTGCTTAAATACTGCTACCAGCTATCAACGGCCC
TTAGCTATTTGGAATCTAAAAAATTCGTACACAGAGATATTGCGGCACGCAATGTACTCGTTAGCTCTCCCACGTGTGT
TAAGCTGGCTGATTTTGGGTTATCTCGGTGGGTTTCCGACCAATCTTATTATCACTCCACTCCCACAGTTGCCCTGCCT
ATTAAGTGGATGTCTCCCGAATCGATCAACTTTCGAAGATTTACGACTGCCAGCGATGTGTGGATGTTTGGTGTTTGCA
TCTGGGAGATACTTATGCTGGGCGTAAAGCCGTTTCAAGGCGTGAAGAACGGTGACGTTATTTCGAAGCTGGAAAACGG
AGAGCGGCTACCTCTGCCGCCAAACTGCCCCCCTCGATTGTACTCGCTAATGTCGCAGTGCTGGGCCTACGAACCATTA
AAAAGACCCAATTTTAAGCGCATCAAGGAGACATTGAATGAAATTCTGATGGAGGATAGTATTAGCACATCCGAGACAC
TGAAACGGGAACACCGAAGATTGGTAACCATGTCCTGGGTGGGCAGTGAGGAGTCTGACATTCCGCCGTTGAAGCCAGC
AAGAGCAATGCATGACTCTGATATGCCAAGCATGATGTCTAAGGTGGATGAGGCAACGGGAATACCTCAAACCTATATC
ATTGCACAGGATCCTGCGGTGCTGGCCAGGCTGATGATGGAGAACCAAAAGCGAGGGATCAATCCTGCAGCTTACACCA
CGCCCGCTTCGTCTATTCAAAACGTTTTGGGCGAGAAGCTAAGGCAGCAGCGCAAAGATAGCAACAGCGATGGGGAATG
GTTATATCAGGAGGAGTTGCTGCGGAGGCGATCCAGCTCTATTCCCCATGCGGCCAGCAACGAGCAGCAGCCGCACATG
TTTAAGCTAGACTTAATGTCAACCGGACCATCTAGCCTACCCGACTGCTCGAATGCAAATTCCCGACCTATGACGCCAA
ACACTAATCAGCTATCGCTAAAGTCGAACAACTCATCCGCGGACCACTTGTCTACACTGGCTGCTGGTGAAGAGCAGAC
CGGTTCAAACTCCAAAAACTTTGGCACTACGCCCTCCAGTCGACCAATCAACCGTGCAAAAGACGAAGTGTACTGCGCA
ACAACTTTGGTGGTCAAGTCCATAATGGTGCTATCGCAGGGTGTTGAAAAGGCCAATACAGAAGGTTATCTGGATTTGG
TTAAGAATGTGGGCGTTGAGCTAAGAAACTTGCTCACATCGGTGGACAAAATATCTGTGCTGTTCCCAGCGCAGGCTCT
CAAGGAAGTGCAAATGGCACATAAAGTTCTATCCAAAGACATGCACGAGCTCGTTTCTGCGATGCGATTGGCTCAGCAA
TATAGCGATACGACTCTAGACACTGAATATCGAAAGAGTATGCTATCTGCCGCCCACATATTGGCGATGGATGCCAAGA
ACCTTTTTGATGTCGTTGACTCGATTCGGCAGCGGTATCAGCACATATTCCCACCACTCACCCCAAAAGAATTGACTAA
TTCATCCTGCTTTGAGGCGCATTCAATGTCCATGGCAACGGAGCCCACAAACGAGCTGAGTGGCTATATCAAAGCAAGC
ATGTCTGGAGAACCTCTCCAAAATGCAGACAGCTCTGCAGGAAACTGTACGGGAATTTATGATAATGACTTACATCTAT
GTTTGAGCTCACAATTGCAGTTGCAAAACAGTAGCGCCGTGGGAGATCGGAATGCTGTGGGCAGCTTGCAGAGGGAAAT
GAGCATGGGCTTAGATACGACAAGGGCTTCAAACGAACCTCTACGGATTGTAGAGGACGCTCTCAGTAGCCCTACAGAA
CACATGTATTGTAACACGTCTACTGTCCATGGCCATGCG
>CG10023-PC 3:1626072-1631668:+
GAGGACTACGTTCTTCATGTGCATATGCCGAACAAAAGTTTCAAGGCAGTTCGGTTCAACGAAAACGAAACTGTGTGCA
ATGTCATCAAAAAGACAGTTGAGGACCTTAGCAGGGATGTCCGAGTGCCAAGTATTCAGCGATACGCATGCCGAATGCT
CAATATGATCACTAAAGAGGAACTGTGGCTGGCCAGGACAACTCCGATGCGCAAGGTTCTGACACACATCTTGTCTCCC
GGCTGCTCAAACGTGGATTGTCCCAACAACGATGCTGCCAAAGCGGAGCTTGGCGAGGGCAAACTGCAGTATCAGGACC
ATGGCAGAAGAGTCATTACCAACAGAGTGTGGCGAGTGGAAATGAGAGTCCGCTATGTGCCAAACAGTATTCAAGATCT
GTTCGACGAGGATAAAGCCACATGCTTTTACTACTTCGATCAGGTGAAAGAAGACTTCATTCATGCCAATCTAACGTCA
GTGGATACTGATCTGGCTGTGCAGCTGTGTTGCTTGGGAATTCGTCACTTCTTCAAGAACATTACTATGAAAGCACCGG
ACAAGAAGCAAAACATTGATTACATTGAAAAGGAAATCGGATTTAAGAGTTTTCTTCCGCAATCTGTGATAAACACAAC
AAAGCCAAAGAATCTTAAGAAAATGATACAAGTCGGATATAAAAAGGTCTATAACTATAACGACATTGAGTACTTGACG
CGGTTCTTCGATCTTTTGAAAAATATTTATTTAACGAACTATGAGCACTTTGCGGTTACCTTGAGCTCGGCCTGGAATA
TATCTGGTATTCTGCACGTTGGTCCTCACATTGGAATCTCTTACCAGACTCATCCACAAGCAAGCTTGACGAATGTGGC
TCAGTTCAAAGATGTCGTTGCCATCAAAACCTGCACTCTACCAAAGGAAAAGCTGCCCAAGCCTATGGACCATACCCCT
GAAACTGAGTCAAATAATTTAAATTGCAATTGCCAGAAAATCAAAACTCAAATCAAAATCTCTGCGTCCAATAATGTAG
AAGATCTGGTTATAACCTGCAATGGAATTAATACTGCCGAAAGCATTGCCGACCTTATTGACGGATATTGCAGGTTGCT
ATCAAAAGACCTAGAATTTACAATTTGGCAACGAGAGACGAGCACATCGAGCGATGACAGCACAGCGACAAAGACCAAT
GATCTCCCGATCGAGCCAGCCCAAGCCGCGTCGAGTCCGAGAAAACCGATGCTGACGGATGATTATGCTGAAATTGGTT
TATTGGAAGGAGAGGGTGATTACTCAACTCCCACTGTACGAAATTACGAGCTGGATAGAGCCCATATCACTCCGAGTGC
TAAGATTGGAGTTGGTCAGTTTGGAGATGTTTATGTGGGCACCTACACTCTCCCCAAGGCTGCCAAGGGCAAGCACTCG
GATGCAAATGACAAAGATAATAGGGGCGATCCAAAATCGAGCAATGGTAGACCCGACGTTATTCAAGTTGCGATAAAAA
CCTGTAAAGCAAACGACGATCCAGAAAAGACGGAGAACTTCCTGGCCGAAGCTTATATTATGCAGAAATTCGACCACCC
ACACATTATACGTTTGATTGGAATATGCAGCGTAATGCCAATTTGGATAGTCATGGAGCTGGCAAAGCTTGGCGAGCTG
CGGGCCTATCTAAAGGCAAACAGCGACAGATTAACGCATGGAACCCTGCTTAAATACTGCTACCAGCTATCAACGGCCC
TTAGCTATTTGGAATCTAAAAAATTCGTACACAGAGATATTGCGGCACGCAATGTACTCGTTAGCTCTCCCACGTGTGT
TAAGCTGGCTGATTTTGGGTTATCTCGGTGGGTTTCCGACCAATCTTATTATCACTCCACTCCCACAGTTGCCCTGCCT
ATTAAGTGGATGTCTCCCGAATCGATCAACTTTCGAAGATTTACGACTGCCAGCGATGTGTGGATGTTTGGTGTTTGCA
TCTGGGAGATACTTATGCTGGGCGTAAAGCCGTTTCAAGGCGTGAAGAACGGTGACGTTATTTCGAAGCTGGAAAACGG
AGAGCGGCTACCTCTGCCGCCAAACTGCCCCCCTCGATTGTACTCGCTAATGTCGCAGTGCTGGGCCTACGAACCATTA
AAAAGACCCAATTTTAAGCGCATCAAGGAGACATTGAATGAAATTCTGATGGAGGATAGTATTAGCACATCCGAGACAC
TGAAACGGGAACACCGAAGATTGGTAACCATGTCCTGGGTGGGCAGTGAGGAGTCTGACATTCCGCCGTTGAAGCCAGC
AAGAGCAATGCATGACTCTGATATGCCAAGCATGATGTCTAAGGTGGATGAGGCAACGGGAATACCTCAAACCTATATC
ATTGCACAGGATCCTGCGGTGCTGGCCAGGCTGATGATGGAGAACCAAAAGCGAGGGATCAATCCTGCAGCTTACACCA
CGCCCGCTTCGTCTATTCAAAACGTTTTGGGCGAGAAGCTAAGGCAGCAGCGCAAAGATAGCAACAGCGATGGGGAATG
GTTATATCAGGAGGAGTTGCTGCGGAGGCGATCCAGCTCTATTCCCCATGCGGCCAGCAACGAGCAGCAGCCGCACATG
TTTAAGCTAGACTTAATGTCAACCGGACCATCTAGCCTACCCGACTGCTCGAATGCAAATTCCCGACCTATGACGCCAA
ACACTAATCAGCTATCGCTAAAGTCGAACAACTCATCCGCGGACCACTTGTCTACACTGGCTGCTGGTGAAGAGCAGAC
CGGTTCAAACTCCAAAAACTTTGGCACTACGCCCTCCAGTCGACCAATCAACCGTGCAAAAGACGAAGTGTACTGCGCA
ACAACTTTGGTGGTCAAGTCCATAATGGTGCTATCGCAGGGTGTTGAAAAGGCCAATACAGAAGGTTATCTGGATTTGG
TTAAGAATGTGGGCGTTGAGCTAAGAAACTTGCTCACATCGGTGGACAAAATATCTGTGCTGTTCCCAGCGCAGGCTCT
CAAGGAAGTGCAAATGGCACATAAAGTTCTATCCAAAGACATGCACGAGCTCGTTTCTGCGATGCGATTGGCTCAGCAA
TATAGCGATACGACTCTAGACACTGAATATCGAAAGAGTATGCTATCTGCCGCCCACATATTGGCGATGGATGCCAAGA
ACCTTTTTGATGTCGTTGACTCGATTCGGCAGCGGTATCAGCACATATTCCCACCACTCACCCCAAAAGAATTGACTAA
TTCATCCTGCTTTGAGGCGCATTCAATGTCCATGGCAACGGAGCCCACAAACGAGCTGAGTGGCTATATCAAAGCAAGC
ATGTCTGGAGAACCTCTCCAAAATGCAGACAGCTCTGCAGGAAACTGTACGGGAATTTATGATAATGACTTACATCTAT
GTTTGAGCTCACAATTGCAGTTGCAAAACAGTAGCGCCGTGGGAGATCGGAATGCTGTGGGCAGCTTGCAGAGGGAAAT
GAGCATGGGCTTAGATACGACAAGGGCTTCAAACGAACCTCTACGGATTGTAGAGGACGCTCTCAGTAGCCCTACAGAA
CACATGTATTGTAACACGTCTACTGTCCATGGCCATGCG
>CG10026-PA 4_group4:6043092-6044245:-
ATGCCTGCCGTCGAGCACAAACTAAACGTCTCCGAGGAAGAGGTTCCTGAGCACATCCGTCGCATTGCCAACGAACAGG
GCGAGTGCCCAAAGACCAAGAAACAAACCATCGAACAGTTTCGTAGCTATATTTTGGAGCGGAACGAATGCCAGCCACA
TCGTAACGATGACCAATATCTGGAGAAGTTTTTACGTGCACGGTACTGGAAGATCGAAAATAGCTATCGATTGCTCTGC
AGCTATTATAAATTTCGTGAACACAACAAAGGCTACTACGAGAAGGTTCGTCCCCTAGATCTGCGTCATTTGGGCGATT
CAGACATCCTGACAGTGACGCCATATCGCGATCAGCACGGCCACCGCATACTCATCTATCGATTCGGTATTTGGCGACC
CAATCGCGTCACGGTCGATGATATTTTTAGGGCCACCATTGTCCTGCAGGAGCTGGGTAGCCTAGAGCCAATCTCTCAG
ATTATGGGAGGAGTGGGAATCTTTGATCTCAAGGATCTAGGCCTGGAACATATACTCCATCTGAGTCCCAGTGTAGCAC
AGAAGATGATTGCTCTGTTGGTGACCTCCATGCCAATTCGTACTTCTGCCCTGCATATTGTGAACCAGAATTGGGTCTT
CAATGCGGGGTTCAAGATGTTCAAGCCCTTCCTTAATTCTGCCATGAGAGAGCGGCTCTACATCCATGGCAGTGATATG
AGATCCCTGCACAAGCACATCGCTCCCGAGCATCTGCCCAAGCGATATGGTGGATTGCATGAGGATTACTCTTACACGC
TCTGGTTGGACATGCTGAAAGATCAATGCACTGGTAGCAGTGTGCAAAAGGATATGGAGCAGTTGGGCTTTATTTTCGA
C
>CG10026-PB 4_group4:6043092-6044269:-
ACGAGCAGTACCAGAACCCGAGCCATGCCTGCCGTCGAGCACAAACTAAACGTCTCCGAGGAAGAGGTTCCTGAGCACA
TCCGTCGCATTGCCAACGAACAGGGCGAGTGCCCAAAGACCAAGAAACAAACCATCGAACAGTTTCGTAGCTATATTTT
GGAGCGGAACGAATGCCAGCCACATCGTAACGATGACCAATATCTGGAGAAGTTTTTACGTGCACGGTACTGGAAGATC
GAAAATAGCTATCGATTGCTCTGCAGCTATTATAAATTTCGTGAACACAACAAAGGCTACTACGAGAAGGTTCGTCCCC
TAGATCTGCGTCATTTGGGCGATTCAGACATCCTGACAGTGACGCCATATCGCGATCAGCACGGCCACCGCATACTCAT
CTATCGATTCGGTATTTGGCGACCCAATCGCGTCACGGTCGATGATATTTTTAGGGCCACCATTGTCCTGCAGGAGCTG
GGTAGCCTAGAGCCAATCTCTCAGATTATGGGAGGAGTGGGAATCTTTGATCTCAAGGATCTAGGCCTGGAACATATAC
TCCATCTGAGTCCCAGTGTAGCACAGAAGATGATTGCTCTGTTGGTGACCTCCATGCCAATTCGTACTTCTGCCCTGCA
TATTGTGAACCAGAATTGGGTCTTCAATGCGGGGTTCAAGATGTTCAAGCCCTTCCTTAATTCTGCCATGAGAGAGCGG
CTCTACATCCATGGCAGTGATATGAGATCCCTGCACAAGCACATCGCTCCCGAGCATCTGCCCAAGCGATATGGTGGAT
TGCATGAGGATTACTCTTACACGCTCTGGTTGGACATGCTGAAAGATCAATGCACTGGTAGCAGTGTGCAAAAGGATAT
GGAGCAGTTGGGCTTTATTTTCGAC
>CG10026-PC 4_group4:6043092-6044245:-
ATGCCTGCCGTCGAGCACAAACTAAACGTCTCCGAGGAAGAGGTTCCTGAGCACATCCGTCGCATTGCCAACGAACAGG
GCGAGTGCCCAAAGACCAAGAAACAAACCATCGAACAGTTTCGTAGCTATATTTTGGAGCGGAACGAATGCCAGCCACA
TCGTAACGATGACCAATATCTGGAGAAGTTTTTACGTGCACGGTACTGGAAGATCGAAAATAGCTATCGATTGCTCTGC
AGCTATTATAAATTTCGTGAACACAACAAAGGCTACTACGAGAAGGTTCGTCCCCTAGATCTGCGTCATTTGGGCGATT
CAGACATCCTGACAGTGACGCCATATCGCGATCAGCACGGCCACCGCATACTCATCTATCGATTCGGTATTTGGCGACC
CAATCGCGTCACGGTCGATGATATTTTTAGGGCCACCATTGTCCTGCAGGAGCTGGGTAGCCTAGAGCCAATCTCTCAG
ATTATGGGAGGAGTGGGAATCTTTGATCTCAAGGATCTAGGCCTGGAACATATACTCCATCTGAGTCCCAGTGTAGCAC
AGAAGATGATTGCTCTGTTGGTGACCTCCATGCCAATTCGTACTTCTGCCCTGCATATTGTGAACCAGAATTGGGTCTT
CAATGCGGGGTTCAAGATGTTCAAGCCCTTCCTTAATTCTGCCATGAGAGAGCGGCTCTACATCCATGGCAGTGATATG
AGATCCCTGCACAAGCACATCGCTCCCGAGCATCTGCCCAAGCGATATGGTGGATTGCATGAGGATTACTCTTACACGC
TCTGGTTGGACATGCTGAAAGATCAATGCACTGGTAGCAGTGTGCAAAAGGATATGGAGCAGTTGGGCTTTATTTTCGA
C
>CG10029-PA 2:26454558-26455721:-
ATTGCTGGTAATTCCGTGACTGTGGGCCAGCACAATATAGATCAAATACTCGAGTCGACCGAATTGGTGCTGCTCAACT
TTTACACGGACTGGTGCCCCTTTAGTATCCGATTGGCACCCATCTTCGAGGAGGCAGCCAGACAGATAAATAACACGTT
CTGGGAGTCGGGGCGGGTGACGATAGGCAAGGTCAACTGCGACAAGGAGGAGAATGTGGCCCTCAAATTCGAAATCATT
AAGTATCCCACACTAAAGATTTTACGCAATGGAATGGTTGTCAATAGTGAGTACCGCGGCCAGAGGTCAGTGGAGGCGT
TCTACCAGTTCGTGGCACAGGAACTCGCCGATCCCATTAAGGAGTTCCGCACACTCGAAGAGCTGCATGACATCAATGA
CGACACCGGCTTGCTCATTGGCTACTTCATGGAGAAAAATAGCACGGAGTATGACAACTTTCGCAAGGTGGCGAACTTT
TTGAAGAAGGAATGCCAGTTTCTAGCCGGATTTGGCGAGGTGACGGAGGGTCTGCGTCCAGATGGACAGAATCTGATCA
TCTTTCGCGCCGACTCCACTCTTTCCAGCCACAGAGAGTACTACAGTGAGTATTCGGGGAATTTGAGTAGCTTTGATGA
CCTGATGGCCTGGACGGATGACAAGTGCATCCAACTGGTGCGGGAAATCACCTTCAACAATGCCGAGGAAATCACCGAG
GAGGGTCTACCTTTCGTCATGCTCTTCTACGACAAGAACAATCTTCAGCACGTGCAGGAGTTCAAGACGGTAGTGGAGA
CCAAATTATCGAATTCGTCTCTTGTAAACTATTTGACTGCCGATGGACAACTATTCCAGTACCCGCTCATGCATTTGGG
GAAATCTGTGGCCGATCTGCCCGTTATAGCCATCGACTCGTTCCGCCACATGTATGTGTTCCCCCGCTACGAGGACATC
CACAAGCCGGGCGTGCTGCAGGCATTCATCGACAGTCTGTTCAATGGGAAGCTGCACCATCAGCTCCACTACGGTCCCG
AACCATCCACAGCGGTGTGGGAGAACGACACCAGCAAGGCTAACACTGTTCCAGCAGTGGTGCCCGAATCGCAGTTCAA
ACAGTTGCTGCCCTCCCCGCATCGCTATACATTACTCAACAGAACCAGAGATGAGTTG
>CG10031-PA 4_group3:5013809-5014247:+
ATCATGCGGATGACCCAGTTTTTGTGCTTTGGAGCGACACTTCTTTTGTTCAGCCTGATGCAACAGACACAGGCGGCAG
CCACATCCAGCAAAAACAGCAATAGTCCGGGAATAGTAGCCCAGATACAGCCCAATCCAGTAGGAAATCAGGCTCCCAA
TCTGACCACAGTGAAACCCCAACAGCAGCGACAACAGCAAGATCCCAAGTGCCTGCAACCCTTGGACCCAGGTCCCTGC
CGCATGAGTCTGGATCGATTCTACTACAACAAGGATACAAATTCGTGTCAGACCTTCAAGTTTGGTGGTTGTCGGGGCA
ATGACAATCGCTGGGGCTTCCGTCAGACCTGCGAGGATGCTTGCCTTATCAAAAAG
>CG10032-PA 2:26411269-26412279:+
TGCGTAAACTGGAGTCAGGTGTGTGATGGCCAAATCGATTGCCAGGATGGTCTTGATGAGAATAGCACTCTGTGTTCAA
AAATCGACTGTCCGCATCCATCATTCAGATGCCTCTATGGCGGCTGCATCAGTGCTGCTGCCTTGTGCAACCACATACC
AGATTGCTTTGATGCCTCTGATGAGCTGCCAGGAATATGAGATACGCAGCAGGGTCTTACGCTTACGTGGGAGGTGAGG
CACTGCAGGCTAGAGGATCAATCGGGATCCCTGATTGCGAAGAACTACGTGGGCAGCACCACCTATCAGAGCAATTCGA
CGGTTCGCGACCAGACCGTAGTGACTCTCAGTTGTTCCTACGGCCATGTCCTGATCGGGGAGCAGAAGAACATTTGCAT
TGGCGAAAAGTGGCAACACGAGCTGGCCAAATGCGTGCCCCACTGCGAGCAAACCGGCAATATCCTGCACGAGGGGCAG
TGCACTCGCCAAGGACGCCTGATTGACTGTGATCAGGCCGTGCTGCCGATGGGGACCCGAATGGTAGTTTCCTGCAGCT
CTGGCTATGAGGCGAATGAAAAGTCCGGTGTACAAGTGTGTCATGGAAATGGCAGTTGGCGCGGCGTTGAGCCTCTGTT
TGAGTTTCGATGCCTGGCCACCATTTTGTCACACTATGTACTGATTACATCGGCGGAATGCTTCCAACATAAAACGATC
AAGTTTGCTTTAGCCACAGAGCCAGTGCTCTATACGGTGGCCGAGGGCCAGGCCTATACGAGCACCTTCTGGACAAACG
ACGAACATGGCTACAAGCTCCACAACGTATCCTTTATACACAACGTCACG
>CG10033-PC 4_group3:5091821-5096456:+
ATGAAAATTAAACATTATCCGGGAAAAGCCGTGGATGCCAGCCTCTCGCTGGAGGGCAGCAGTGCCATGGGTGCCATCT
ATGAAGCCAATTGGTTGCAGGCAGCGGCACCACTTCCACTTCCACACCATCCCCCAGGTGGAGGTGGAGGAGGCACAAC
GACCCTCAGTCGACAGGGAAGCAGTGCGGGTACCAGCTTTCTCCTGGATGGAATCTCAGCGTTGAGCAAATACCAAATG
ACTCTGGAGAATATCCGGAAATTGGAACAGCAGTCAAGGGACAGACGGAGGATTGTGAGCATCAAGGAGCTGAATGGCT
ATCGACCTTCGGCGCTGCAGCATCACCAGCAGCAACAATTGGAGAACAATTGGGTGACAGAGGATCAGGATCAGGAAGA
GGAGCCTCAAAAGGAGGAGTGTCCCGCACCCGGTCCCAATCCCAAGCAAAAGATCCCGGAACACATAGAAGAACCTGCT
GTCAATCATTATGTCCTCGATCCCACAGAGCGGCCGCGTGTGCCACGCCCACGGCAGCAATTGTCGGTGAAACCGCCTT
CGCTGCGACGATCCCAGACCATGGCCATGCCTCCGAGCTATGCAACGATGAGATCGCCACGAAAGCAGGCAAAAGCTGC
AGCCACAGCCAGCAACAGTAGTTCCTCCGCGTACTCTACGTTCTCCTCCGCTGCGGAGGATCTAAGGGATCCTGCAGAG
CAAGTGGTGATATGCCAGCAGCCGCAGCTGCCGCAGCTACGTGCCCCGAAGGAGCAGCCATCACTGCCACAACGTGTCG
CCAAGCCCCTGAGCAGATCACAGACCAGTGTCCAGCGCTATGCCACCATTCGCATGCCCCACCACTCCACCTCCTTCTG
TCGAGCGGCTGCCCGATCCACAGATCCATCGGCAGTGCGGAGGCACAGCCTGGAGCAGGCCCTGCAGGGACTCCAGGTT
CAGGAGGAACAGCCTCGTCCGAGGGTGGCGGAGCCGCGACAAATCTCACCCACTGCCTCAAGCAATGGCAGCTCCAAGG
ATCTCAATGGGGAGGGTTTCTGCATACCCCGACCTCGTCTCATCGTTCCCGTTCACACATATGCACGTCGTCGTCGCAC
AGGGAATCTCAAGGAGCAGTCGAGTGCCGGGCAAGAGGAGGAACCAGCGAAGGATGGACGCGTGGAGGTCTCACGCGAG
GGCAAATACCTCTCGACCCTCTCCGGAGCGAAGGTCCTTGGGGAGCTGGCGATCCTGTACAATTGCCAGAGGACTGCCA
CGATTACGGCCATCAGCGAATGCAATCTGTGGGCCATCGAGCGGCAGTGCTTCCAGACCATCATGATGCGCACGGGGCT
CATTCGTCAGGCGGAATACACGGATTTCCTCAAGAGTGTACCCATTTTCAAAGATCTTGCGGATGATACTCTCATCAAA
ATCTCCGATGTCCTGGAGGAGACGCACTATCAGCGTGGCGACTACATTGTGCGCCAGGGGGCACGCGGCGACACCTTCT
TCATCATCTCCAAGGGCAAAGTGCGGGTGACGATCAAGCAACAGGATACCCAGGAGGAGAAATTCATTCGAATGTTGGG
GAAGGGCGATTTCTTTGGCGAGAAGGCGCTTCAGGGGGATGATCTACGCACAGCCAACATTATTTGTGATTCCCCCGAG
GGCGTGAGTTGTCTGGTGATTGATCGCGAGACCTTCAATCAGCTGATCTCCAATTTGGACGAAATCAAGCATCGATATG
ACGATGAAGGAGCCCTGGAACGCATCAAAATCAATGAGGAATTCCGGGACATAAATCTCACAGATTTGCGTGTGATTGC
CACCCTAGGAGTGGGTGGTTTTGGACGCGTGGAACTCGTGCAGACCAATGGCGATACGTCGCGCTCGTTTGCCCTCAAA
CAGATGAAGAAATCACAGATTGTGGAGACACGCCAGCAGCAGCACATCATGTCCGAGAAGGAGATCATGGGCGAGGCCA
ATTGCCAGTTTATTGTGAAGCTCTTCAAGACCTTCAAGGATAAAAAGTATCTGTACATGCTGATGGAGAGCTGTCTCGG
TGGAGAGCTCTGGACCATACTGCGGGACAAGGGAAACTTTGATGATAGCACAACGAGATTCTACACCGCCTGTGTGGTG
GAGGCCTTTGACTATCTGCACTCGCGGAATATAATCTACAGGGACCTGAAGCCGGAGAATCTGCTGCTGAATGATCGCG
GCTATGTGAAGCTGGTGGACTTTGGTTTTGCCAAGAAGCTGCAGACGGGTCGCAAGACCTGGACGTTCTGCGGAACGCC
CGAATACGTGGCCCCCGAGGTGATACTGAATCGTGGCCACGACATAAGTGCGGACTATTGGTCGTTGGGTGTCCTAATG
TTTGAGCTGTTGACGGGTACCCCTCCGTTTACGGGCTCCGATCCCATGCGCACCTACAACATCATACTTAAGGGCATCG
ATGCCATCGAATTCCCCAGGAATATCACACGAAATGCCAGCAATCTGATCAAGAAGCTATGTCGTGATAATCCCGCCGA
ACGTTTGGGCTATCAGCGTGGCGGCATCAGCGAGATACAAAAGCACAAATGGTTCGATGGCTTCTACTGGTGGGGCCTT
CAAAATTGCACACTGGAGCCACCGATCATGCCAACAGTCAAGAGTGTGGTGGATACCACAAACTTCGATGACTATCCAC
CCGATCCGGAGGGTCCACCCGCAGATGATGTCAGTGGATGGGATAAGGATTTC
>CG10033-PD 4_group3:5091821-5096456:+
ATGAAAATTAAACATTATCCGGGAAAAGCCGTGGATGCCAGCCTCTCGCTGGAGGGCAGCAGTGCCATGGGTGCCATCT
ATGAAGCCAATTGGTTGCAGGCAGCGGCACCACTTCCACTTCCACACCATCCCCCAGGTGGAGGTGGAGGAGGCACAAC
GACCCTCAGTCGACAGGGAAGCAGTGCGGGTACCAGCTTTCTCCTGGATGGAATCTCAGCGTTGAGCAAATACCAAATG
ACTCTGGAGAATATCCGGAAATTGGAACAGCAGTCAAGGGACAGACGGAGGATTGTGAGCATCAAGGAGCTGAATGGCT
ATCGACCTTCGGCGCTGCAGCATCACCAGCAGCAACAATTGGAGAACAATTGGGTGACAGAGGATCAGGATCAGGAAGA
GGAGCCTCAAAAGGAGGAGTGTCCCGCACCCGGTCCCAATCCCAAGCAAAAGATCCCGGAACACATAGAAGAACCTGCT
GTCAATCATTATGTCCTCGATCCCACAGAGCGGCCGCGTGTGCCACGCCCACGGCAGCAATTGTCGGTGAAACCGCCTT
CGCTGCGACGATCCCAGACCATGGCCATGCCTCCGAGCTATGCAACGATGAGATCGCCACGAAAGCAGGCAAAAGCTGC
AGCCACAGCCAGCAACAGTAGTTCCTCCGCGTACTCTACGTTCTCCTCCGCTGCGGAGGATCTAAGGGATCCTGCAGAG
CAAGTGGTGATATGCCAGCAGCCGCAGCTGCCGCAGCTACGTGCCCCGAAGGAGCAGCCATCACTGCCACAACGTGTCG
CCAAGCCCCTGAGCAGATCACAGACCAGTGTCCAGCGCTATGCCACCATTCGCATGCCCCACCACTCCACCTCCTTCTG
TCGAGCGGCTGCCCGATCCACAGATCCATCGGCAGTGCGGAGGCACAGCCTGGAGCAGGCCCTGCAGGGACTCCAGGTT
CAGGAGGAACAGCCTCGTCCGAGGGTGGCGGAGCCGCGACAAATCTCACCCACTGCCTCAAGCAATGGCAGCTCCAAGG
ATCTCAATGGGGAGGGTTTCTGCATACCCCGACCTCGTCTCATCGTTCCCGTTCACACATATGCACGTCGTCGTCGCAC
AGGGAATCTCAAGGAGCAGTCGAGTGCCGGGCAAGAGGAGGAACCAGCGAAGGATGGACGCGTGGAGGTCTCACGCGAG
GGCAAATACCTCTCGACCCTCTCCGGAGCGAAGGTCCTTGGGGAGCTGGCGATCCTGTACAATTGCCAGAGGACTGCCA
CGATTACGGCCATCAGCGAATGCAATCTGTGGGCCATCGAGCGGCAGTGCTTCCAGACCATCATGATGCGCACGGGGCT
CATTCGTCAGGCGGAATACACGGATTTCCTCAAGAGTGTACCCATTTTCAAAGATCTTGCGGATGATACTCTCATCAAA
ATCTCCGATGTCCTGGAGGAGACGCACTATCAGCGTGGCGACTACATTGTGCGCCAGGGGGCACGCGGCGACACCTTCT
TCATCATCTCCAAGGGCAAAGTGCGGGTGACGATCAAGCAACAGGATACCCAGGAGGAGAAATTCATTCGAATGTTGGG
GAAGGGCGATTTCTTTGGCGAGAAGGCGCTTCAGGGGGATGATCTACGCACAGCCAACATTATTTGTGATTCCCCCGAG
GGCGTGAGTTGTCTGGTGATTGATCGCGAGACCTTCAATCAGCTGATCTCCAATTTGGACGAAATCAAGCATCGATATG
ACGATGAAGGAGCCCTGGAACGCATCAAAATCAATGAGGAATTCCGGGACATAAATCTCACAGATTTGCGTGTGATTGC
CACCCTAGGAGTGGGTGGTTTTGGACGCGTGGAACTCGTGCAGACCAATGGCGATACGTCGCGCTCGTTTGCCCTCAAA
CAGATGAAGAAATCACAGATTGTGGAGACACGCCAGCAGCAGCACATCATGTCCGAGAAGGAGATCATGGGCGAGGCCA
ATTGCCAGTTTATTGTGAAGCTCTTCAAGACCTTCAAGGATAAAAAGTATCTGTACATGCTGATGGAGAGCTGTCTCGG
TGGAGAGCTCTGGACCATACTGCGGGACAAGGGAAACTTTGATGATAGCACAACGAGATTCTACACCGCCTGTGTGGTG
GAGGCCTTTGACTATCTGCACTCGCGGAATATAATCTACAGGGACCTGAAGCCGGAGAATCTGCTGCTGAATGATCGCG
GCTATGTGAAGCTGGTGGACTTTGGTTTTGCCAAGAAGCTGCAGACGGGTCGCAAGACCTGGACGTTCTGCGGAACGCC
CGAATACGTGGCCCCCGAGGTGATACTGAATCGTGGCCACGACATAAGTGCGGACTATTGGTCGTTGGGTGTCCTAATG
TTTGAGCTGTTGACGGGTACCCCTCCGTTTACGGGCTCCGATCCCATGCGCACCTACAACATCATACTTAAGGGCATCG
ATGCCATCGAATTCCCCAGGAATATCACACGAAATGCCAGCAATCTGATCAAGAAGCTATGTCGTGATAATCCCGCCGA
ACGTTTGGGCTATCAGCGTGGCGGCATCAGCGAGATACAAAAGCACAAATGGTTCGATGGCTTCTACTGGTGGGGCCTT
CAAAATTGCACACTGGAGCCACCGATCATGCCAACAGTCAAGAGTGTGGTGGATACCACAAACTTCGATGACTATCCAC
CCGATCCGGAGGGTCCACCCGCAGATGATGTCAGTGGATGGGATAAGGATTTC
>CG10033-PE 4_group3:5091821-5096456:+
ATGAAAATTAAACATTATCCGGGAAAAGCCGTGGATGCCAGCCTCTCGCTGGAGGGCAGCAGTGCCATGGGTGCCATCT
ATGAAGCCAATTGGTTGCAGGCAGCGGCACCACTTCCACTTCCACACCATCCCCCAGGTGGAGGTGGAGGAGGCACAAC
GACCCTCAGTCGACAGGGAAGCAGTGCGGGTACCAGCTTTCTCCTGGATGGAATCTCAGCGTTGAGCAAATACCAAATG
ACTCTGGAGAATATCCGGAAATTGGAACAGCAGTCAAGGGACAGACGGAGGATTGTGAGCATCAAGGAGCTGAATGGCT
ATCGACCTTCGGCGCTGCAGCATCACCAGCAGCAACAATTGGAGAACAATTGGGTGACAGAGGATCAGGATCAGGAAGA
GGAGCCTCAAAAGGAGGAGTGTCCCGCACCCGGTCCCAATCCCAAGCAAAAGATCCCGGAACACATAGAAGAACCTGCT
GTCAATCATTATGTCCTCGATCCCACAGAGCGGCCGCGTGTGCCACGCCCACGGCAGCAATTGTCGGTGAAACCGCCTT
CGCTGCGACGATCCCAGACCATGGCCATGCCTCCGAGCTATGCAACGATGAGATCGCCACGAAAGCAGGCAAAAGCTGC
AGCCACAGCCAGCAACAGTAGTTCCTCCGCGTACTCTACGTTCTCCTCCGCTGCGGAGGATCTAAGGGATCCTGCAGAG
CAAGTGGTGATATGCCAGCAGCCGCAGCTGCCGCAGCTACGTGCCCCGAAGGAGCAGCCATCACTGCCACAACGTGTCG
CCAAGCCCCTGAGCAGATCACAGACCAGTGTCCAGCGCTATGCCACCATTCGCATGCCCCACCACTCCACCTCCTTCTG
TCGAGCGGCTGCCCGATCCACAGATCCATCGGCAGTGCGGAGGCACAGCCTGGAGCAGGCCCTGCAGGGACTCCAGGTT
CAGGAGGAACAGCCTCGTCCGAGGGTGGCGGAGCCGCGACAAATCTCACCCACTGCCTCAAGCAATGGCAGCTCCAAGG
ATCTCAATGGGGAGGGTTTCTGCATACCCCGACCTCGTCTCATCGTTCCCGTTCACACATATGCACGTCGTCGTCGCAC
AGGGAATCTCAAGGAGCAGTCGAGTGCCGGGCAAGAGGAGGAACCAGCGAAGGGTAAGGAATGGGATAGATTATTTTCT
TTTATTCTTCTAACAATTTCCCATCTCCAATCTCCCTTTCCAGATGGACGCGTGGAGGTCTCACGCGAGGGCAAATACC
TCTCGACCCTCTCCGGAGCGAAGGTCCTTGGGGAGCTGGCGATCCTGTACAATTGCCAGAGGACTGCCACGATTACGGC
CATCAGCGAATGCAATCTGTGGGCCATCGAGCGGCAGTGCTTCCAGACCATCATGATGCGCACGGGGCTCATTCGTCAG
GCGGAATACACGGATTTCCTCAAGAGTGTACCCATTTTCAAAGATCTTGCGGATGATACTCTCATCAAAATCTCCGATG
TCCTGGAGGAGACGCACTATCAGCGTGGCGACTACATTGTGCGCCAGGGGGCACGCGGCGACACCTTCTTCATCATCTC
CAAGGGCAAAGTGCGGGTGACGATCAAGCAACAGGATACCCAGGAGGAGAAATTCATTCGAATGTTGGGGAAGGGCGAT
TTCTTTGGCGAGAAGGCGCTTCAGGGGGATGATCTACGCACAGCCAACATTATTTGTGATTCCCCCGAGGGCGTGAGTT
GTCTGGTGATTGATCGCGAGACCTTCAATCAGCTGATCTCCAATTTGGACGAAATCAAGCATCGATATGACGATGAAGG
AGCCCTGGAACGCATCAAAATCAATGAGGAATTCCGGGACATAAATCTCACAGATTTGCGTGTGATTGCCACCCTAGGA
GTGGGTGGTTTTGGACGCGTGGAACTCGTGCAGACCAATGGCGATACGTCGCGCTCGTTTGCCCTCAAACAGATGAAGA
AATCACAGATTGTGGAGACACGCCAGCAGCAGCACATCATGTCCGAGAAGGAGATCATGGGCGAGGCCAATTGCCAGTT
TATTGTGAAGCTCTTCAAGACCTTCAAGGATAAAAAGTATCTGTACATGCTGATGGAGAGCTGTCTCGGTGGAGAGCTC
TGGACCATACTGCGGGACAAGGGAAACTTTGATGATAGCACAACGAGATTCTACACCGCCTGTGTGGTGGAGGCCTTTG
ACTATCTGCACTCGCGGAATATAATCTACAGGGACCTGAAGCCGGAGAATCTGCTGCTGAATGATCGCGGCTATGTGAA
GCTGGTGGACTTTGGTTTTGCCAAGAAGCTGCAGACGGGTCGCAAGACCTGGACGTTCTGCGGAACGCCCGAATACGTG
GCCCCCGAGGTGATACTGAATCGTGGCCACGACATAAGTGCGGACTATTGGTCGTTGGGTGTCCTAATGTTTGAGCTGT
TGACGGGTACCCCTCCGTTTACGGGCTCCGATCCCATGCGCACCTACAACATCATACTTAAGGGCATCGATGCCATCGA
ATTCCCCAGGAATATCACACGAAATGCCAGCAATCTGATCAAGAAGCTATGTCGTGATAATCCCGCCGAACGTTTGGGC
TATCAGCGTGGCGGCATCAGCGAGATACAAAAGCACAAATGGTTCGATGGCTTCTACTGGTGGGGCCTTCAAAATTGCA
CACTGGAGCCACCGATCATGCCAACAGTCAAGAGTGTGGTGGATACCACAAACTTCGATGACTATCCACCCGATCCGGA
GGGTCCACCCGCAGATGATGTCAGTGGATGGGATAAGGATTTC
>CG10033-PF 4_group3:5091821-5096456:+
ATGAAAATTAAACATTATCCGGGAAAAGCCGTGGATGCCAGCCTCTCGCTGGAGGGCAGCAGTGCCATGGGTGCCATCT
ATGAAGCCAATTGGTTGCAGGCAGCGGCACCACTTCCACTTCCACACCATCCCCCAGGTGGAGGTGGAGGAGGCACAAC
GACCCTCAGTCGACAGGGAAGCAGTGCGGGTACCAGCTTTCTCCTGGATGGAATCTCAGCGTTGAGCAAATACCAAATG
ACTCTGGAGAATATCCGGAAATTGGAACAGCAGTCAAGGGACAGACGGAGGATTGTGAGCATCAAGGAGCTGAATGGCT
ATCGACCTTCGGCGCTGCAGCATCACCAGCAGCAACAATTGGAGAACAATTGGGTGACAGAGGATCAGGATCAGGAAGA
GGAGCCTCAAAAGGAGGAGTGTCCCGCACCCGGTCCCAATCCCAAGCAAAAGATCCCGGAACACATAGAAGAACCTGCT
GTCAATCATTATGTCCTCGATCCCACAGAGCGGCCGCGTGTGCCACGCCCACGGCAGCAATTGTCGGTGAAACCGCCTT
CGCTGCGACGATCCCAGACCATGGCCATGCCTCCGAGCTATGCAACGATGAGATCGCCACGAAAGCAGGCAAAAGCTGC
AGCCACAGCCAGCAACAGTAGTTCCTCCGCGTACTCTACGTTCTCCTCCGCTGCGGAGGATCTAAGGGATCCTGCAGAG
CAAGTGGTGATATGCCAGCAGCCGCAGCTGCCGCAGCTACGTGCCCCGAAGGAGCAGCCATCACTGCCACAACGTGTCG
CCAAGCCCCTGAGCAGATCACAGACCAGTGTCCAGCGCTATGCCACCATTCGCATGCCCCACCACTCCACCTCCTTCTG
TCGAGCGGCTGCCCGATCCACAGATCCATCGGCAGTGCGGAGGCACAGCCTGGAGCAGGCCCTGCAGGGACTCCAGGTT
CAGGAGGAACAGCCTCGTCCGAGGGTGGCGGAGCCGCGACAAATCTCACCCACTGCCTCAAGCAATGGCAGCTCCAAGG
ATCTCAATGGGGAGGGTTTCTGCATACCCCGACCTCGTCTCATCGTTCCCGTTCACACATATGCACGTCGTCGTCGCAC
AGGGAATCTCAAGGAGCAGTCGAGTGCCGGGCAAGAGGAGGAACCAGCGAAGGATGGACGCGTGGAGGTCTCACGCGAG
GGCAAATACCTCTCGACCCTCTCCGGAGCGAAGGTCCTTGGGGAGCTGGCGATCCTGTACAATTGCCAGAGGACTGCCA
CGATTACGGCCATCAGCGAATGCAATCTGTGGGCCATCGAGCGGCAGTGCTTCCAGACCATCATGATGCGCACGGGGCT
CATTCGTCAGGCGGAATACACGGATTTCCTCAAGAGTGTACCCATTTTCAAAGATCTTGCGGATGATACTCTCATCAAA
ATCTCCGATGTCCTGGAGGAGACGCACTATCAGCGTGGCGACTACATTGTGCGCCAGGGGGCACGCGGCGACACCTTCT
TCATCATCTCCAAGGGCAAAGTGCGGGTGACGATCAAGCAACAGGATACCCAGGAGGAGAAATTCATTCGAATGTTGGG
GAAGGGCGATTTCTTTGGCGAGAAGGCGCTTCAGGGGGATGATCTACGCACAGCCAACATTATTTGTGATTCCCCCGAG
GGCGTGAGTTGTCTGGTGATTGATCGCGAGACCTTCAATCAGCTGATCTCCAATTTGGACGAAATCAAGCATCGATATG
ACGATGAAGGAGCCCTGGAACGCATCAAAATCAATGAGGAATTCCGGGACATAAATCTCACAGATTTGCGTGTGATTGC
CACCCTAGGAGTGGGTGGTTTTGGACGCGTGGAACTCGTGCAGACCAATGGCGATACGTCGCGCTCGTTTGCCCTCAAA
CAGATGAAGAAATCACAGATTGTGGAGACACGCCAGCAGCAGCACATCATGTCCGAGAAGGAGATCATGGGCGAGGCCA
ATTGCCAGTTTATTGTGAAGCTCTTCAAGACCTTCAAGGATAAAAAGTATCTGTACATGCTGATGGAGAGCTGTCTCGG
TGGAGAGCTCTGGACCATACTGCGGGACAAGGGAAACTTTGATGATAGCACAACGAGATTCTACACCGCCTGTGTGGTG
GAGGCCTTTGACTATCTGCACTCGCGGAATATAATCTACAGGGACCTGAAGCCGGAGAATCTGCTGCTGAATGATCGCG
GCTATGTGAAGCTGGTGGACTTTGGTTTTGCCAAGAAGCTGCAGACGGGTCGCAAGACCTGGACGTTCTGCGGAACGCC
CGAATACGTGGCCCCCGAGGTGATACTGAATCGTGGCCACGACATAAGTGCGGACTATTGGTCGTTGGGTGTCCTAATG
TTTGAGCTGTTGACGGGTACCCCTCCGTTTACGGGCTCCGATCCCATGCGCACCTACAACATCATACTTAAGGGCATCG
ATGCCATCGAATTCCCCAGGAATATCACACGAAATGCCAGCAATCTGATCAAGAAGCTATGTCGTGATAATCCCGCCGA
ACGTTTGGGCTATCAGCGTGGCGGCATCAGCGAGATACAAAAGCACAAATGGTTCGATGGCTTCTACTGGTGGGGCCTT
CAAAATTGCACACTGGAGCCACCGATCATGCCAACAGTCAAGAGTGTGGTGGATACCACAAACTTCGATGACTATCCAC
CCGATCCGGAGGGTCCACCCGCAGATGATGTCAGTGGATGGGATAAGGATTTC
>CG10033-PG 4_group3:5091821-5096456:+
ATGAAAATTAAACATTATCCGGGAAAAGCCGTGGATGCCAGCCTCTCGCTGGAGGGCAGCAGTGCCATGGGTGCCATCT
ATGAAGCCAATTGGTTGCAGGCAGCGGCACCACTTCCACTTCCACACCATCCCCCAGGTGGAGGTGGAGGAGGCACAAC
GACCCTCAGTCGACAGGGAAGCAGTGCGGGTACCAGCTTTCTCCTGGATGGAATCTCAGCGTTGAGCAAATACCAAATG
ACTCTGGAGAATATCCGGAAATTGGAACAGCAGTCAAGGGACAGACGGAGGATTGTGAGCATCAAGGAGCTGAATGGCT
ATCGACCTTCGGCGCTGCAGCATCACCAGCAGCAACAATTGGAGAACAATTGGGTGACAGAGGATCAGGATCAGGAAGA
GGAGCCTCAAAAGGAGGAGTGTCCCGCACCCGGTCCCAATCCCAAGCAAAAGATCCCGGAACACATAGAAGAACCTGCT
GTCAATCATTATGTCCTCGATCCCACAGAGCGGCCGCGTGTGCCACGCCCACGGCAGCAATTGTCGGTGAAACCGCCTT
CGCTGCGACGATCCCAGACCATGGCCATGCCTCCGAGCTATGCAACGATGAGATCGCCACGAAAGCAGGCAAAAGCTGC
AGCCACAGCCAGCAACAGTAGTTCCTCCGCGTACTCTACGTTCTCCTCCGCTGCGGAGGATCTAAGGGATCCTGCAGAG
CAAGTGGTGATATGCCAGCAGCCGCAGCTGCCGCAGCTACGTGCCCCGAAGGAGCAGCCATCACTGCCACAACGTGTCG
CCAAGCCCCTGAGCAGATCACAGACCAGTGTCCAGCGCTATGCCACCATTCGCATGCCCCACCACTCCACCTCCTTCTG
TCGAGCGGCTGCCCGATCCACAGATCCATCGGCAGTGCGGAGGCACAGCCTGGAGCAGGCCCTGCAGGGACTCCAGGTT
CAGGAGGAACAGCCTCGTCCGAGGGTGGCGGAGCCGCGACAAATCTCACCCACTGCCTCAAGCAATGGCAGCTCCAAGG
ATCTCAATGGGGAGGGTTTCTGCATACCCCGACCTCGTCTCATCGTTCCCGTTCACACATATGCACGTCGTCGTCGCAC
AGGGAATCTCAAGGAGCAGTCGAGTGCCGGGCAAGAGGAGGAACCAGCGAAGGATGGACGCGTGGAGGTCTCACGCGAG
GGCAAATACCTCTCGACCCTCTCCGGAGCGAAGGTCCTTGGGGAGCTGGCGATCCTGTACAATTGCCAGAGGACTGCCA
CGATTACGGCCATCAGCGAATGCAATCTGTGGGCCATCGAGCGGCAGTGCTTCCAGACCATCATGATGCGCACGGGGCT
CATTCGTCAGGCGGAATACACGGATTTCCTCAAGAGTGTACCCATTTTCAAAGATCTTGCGGATGATACTCTCATCAAA
ATCTCCGATGTCCTGGAGGAGACGCACTATCAGCGTGGCGACTACATTGTGCGCCAGGGGGCACGCGGCGACACCTTCT
TCATCATCTCCAAGGGCAAAGTGCGGGTGACGATCAAGCAACAGGATACCCAGGAGGAGAAATTCATTCGAATGTTGGG
GAAGGGCGATTTCTTTGGCGAGAAGGCGCTTCAGGGGGATGATCTACGCACAGCCAACATTATTTGTGATTCCCCCGAG
GGCGTGAGTTGTCTGGTGATTGATCGCGAGACCTTCAATCAGCTGATCTCCAATTTGGACGAAATCAAGCATCGATATG
ACGATGAAGGAGCCCTGGAACGCATCAAAATCAATGAGGAATTCCGGGACATAAATCTCACAGATTTGCGTGTGATTGC
CACCCTAGGAGTGGGTGGTTTTGGACGCGTGGAACTCGTGCAGACCAATGGCGATACGTCGCGCTCGTTTGCCCTCAAA
CAGATGAAGAAATCACAGATTGTGGAGACACGCCAGCAGCAGCACATCATGTCCGAGAAGGAGATCATGGGCGAGGCCA
ATTGCCAGTTTATTGTGAAGCTCTTCAAGACCTTCAAGGATAAAAAGTATCTGTACATGCTGATGGAGAGCTGTCTCGG
TGGAGAGCTCTGGACCATACTGCGGGACAAGGGAAACTTTGATGATAGCACAACGAGATTCTACACCGCCTGTGTGGTG
GAGGCCTTTGACTATCTGCACTCGCGGAATATAATCTACAGGGACCTGAAGCCGGAGAATCTGCTGCTGAATGATCGCG
GCTATGTGAAGCTGGTGGACTTTGGTTTTGCCAAGAAGCTGCAGACGGGTCGCAAGACCTGGACGTTCTGCGGAACGCC
CGAATACGTGGCCCCCGAGGTGATACTGAATCGTGGCCACGACATAAGTGCGGACTATTGGTCGTTGGGTGTCCTAATG
TTTGAGCTGTTGACGGGTACCCCTCCGTTTACGGGCTCCGATCCCATGCGCACCTACAACATCATACTTAAGGGCATCG
ATGCCATCGAATTCCCCAGGAATATCACACGAAATGCCAGCAATCTGATCAAGAAGCTATGTCGTGATAATCCCGCCGA
ACGTTTGGGCTATCAGCGTGGCGGCATCAGCGAGATACAAAAGCACAAATGGTTCGATGGCTTCTACTGGTGGGGCCTT
CAAAATTGCACACTGGAGCCACCGATCATGCCAACAGTCAAGAGTGTGGTGGATACCACAAACTTCGATGACTATCCAC
CCGATCCGGAGGGTCCACCCGCAGATGATGTCAGTGGATGGGATAAGGATTTC
>CG10033-PJ 4_group3:5091821-5096456:+
ATGAAAATTAAACATTATCCGGGAAAAGCCGTGGATGCCAGCCTCTCGCTGGAGGGCAGCAGTGCCATGGGTGCCATCT
ATGAAGCCAATTGGTTGCAGGCAGCGGCACCACTTCCACTTCCACACCATCCCCCAGGTGGAGGTGGAGGAGGCACAAC
GACCCTCAGTCGACAGGGAAGCAGTGCGGGTACCAGCTTTCTCCTGGATGGAATCTCAGCGTTGAGCAAATACCAAATG
ACTCTGGAGAATATCCGGAAATTGGAACAGCAGTCAAGGGACAGACGGAGGATTGTGAGCATCAAGGAGCTGAATGGCT
ATCGACCTTCGGCGCTGCAGCATCACCAGCAGCAACAATTGGAGAACAATTGGGTGACAGAGGATCAGGATCAGGAAGA
GGAGCCTCAAAAGGAGGAGTGTCCCGCACCCGGTCCCAATCCCAAGCAAAAGATCCCGGAACACATAGAAGAACCTGCT
GTCAATCATTATGTCCTCGATCCCACAGAGCGGCCGCGTGTGCCACGCCCACGGCAGCAATTGTCGGTGAAACCGCCTT
CGCTGCGACGATCCCAGACCATGGCCATGCCTCCGAGCTATGCAACGATGAGATCGCCACGAAAGCAGGCAAAAGCTGC
AGCCACAGCCAGCAACAGTAGTTCCTCCGCGTACTCTACGTTCTCCTCCGCTGCGGAGGATCTAAGGGATCCTGCAGAG
CAAGTGGTGATATGCCAGCAGCCGCAGCTGCCGCAGCTACGTGCCCCGAAGGAGCAGCCATCACTGCCACAACGTGTCG
CCAAGCCCCTGAGCAGATCACAGACCAGTGTCCAGCGCTATGCCACCATTCGCATGCCCCACCACTCCACCTCCTTCTG
TCGAGCGGCTGCCCGATCCACAGATCCATCGGCAGTGCGGAGGCACAGCCTGGAGCAGGCCCTGCAGGGACTCCAGGTT
CAGGAGGAACAGCCTCGTCCGAGGGTGGCGGAGCCGCGACAAATCTCACCCACTGCCTCAAGCAATGGCAGCTCCAAGG
ATCTCAATGGGGAGGGTTTCTGCATACCCCGACCTCGTCTCATCGTTCCCGTTCACACATATGCACGTCGTCGTCGCAC
AGGGAATCTCAAGGAGCAGTCGAGTGCCGGGCAAGAGGAGGAACCAGCGAAGGGTAAGGAATGGGATAGATTATTTTCT
TTTATTCTTCTAACAATTTCCCATCTCCAATCTCCCTTTCCAGATGGACGCGTGGAGGTCTCACGCGAGGGCAAATACC
TCTCGACCCTCTCCGGAGCGAAGGTCCTTGGGGAGCTGGCGATCCTGTACAATTGCCAGAGGACTGCCACGATTACGGC
CATCAGCGAATGCAATCTGTGGGCCATCGAGCGGCAGTGCTTCCAGACCATCATGATGCGCACGGGGCTCATTCGTCAG
GCGGAATACACGGATTTCCTCAAGAGTGTACCCATTTTCAAAGATCTTGCGGATGATACTCTCATCAAAATCTCCGATG
TCCTGGAGGAGACGCACTATCAGCGTGGCGACTACATTGTGCGCCAGGGGGCACGCGGCGACACCTTCTTCATCATCTC
CAAGGGCAAAGTGCGGGTGACGATCAAGCAACAGGATACCCAGGAGGAGAAATTCATTCGAATGTTGGGGAAGGGCGAT
TTCTTTGGCGAGAAGGCGCTTCAGGGGGATGATCTACGCACAGCCAACATTATTTGTGATTCCCCCGAGGGCGTGAGTT
GTCTGGTGATTGATCGCGAGACCTTCAATCAGCTGATCTCCAATTTGGACGAAATCAAGCATCGATATGACGATGAAGG
AGCCCTGGAACGCATCAAAATCAATGAGGAATTCCGGGACATAAATCTCACAGATTTGCGTGTGATTGCCACCCTAGGA
GTGGGTGGTTTTGGACGCGTGGAACTCGTGCAGACCAATGGCGATACGTCGCGCTCGTTTGCCCTCAAACAGATGAAGA
AATCACAGATTGTGGAGACACGCCAGCAGCAGCACATCATGTCCGAGAAGGAGATCATGGGCGAGGCCAATTGCCAGTT
TATTGTGAAGCTCTTCAAGACCTTCAAGGATAAAAAGTATCTGTACATGCTGATGGAGAGCTGTCTCGGTGGAGAGCTC
TGGACCATACTGCGGGACAAGGGAAACTTTGATGATAGCACAACGAGATTCTACACCGCCTGTGTGGTGGAGGCCTTTG
ACTATCTGCACTCGCGGAATATAATCTACAGGGACCTGAAGCCGGAGAATCTGCTGCTGAATGATCGCGGCTATGTGAA
GCTGGTGGACTTTGGTTTTGCCAAGAAGCTGCAGACGGGTCGCAAGACCTGGACGTTCTGCGGAACGCCCGAATACGTG
GCCCCCGAGGTGATACTGAATCGTGGCCACGACATAAGTGCGGACTATTGGTCGTTGGGTGTCCTAATGTTTGAGCTGT
TGACGGGTACCCCTCCGTTTACGGGCTCCGATCCCATGCGCACCTACAACATCATACTTAAGGGCATCGATGCCATCGA
ATTCCCCAGGAATATCACACGAAATGCCAGCAATCTGATCAAGAAGCTATGTCGTGATAATCCCGCCGAACGTTTGGGC
TATCAGCGTGGCGGCATCAGCGAGATACAAAAGCACAAATGGTTCGATGGCTTCTACTGGTGGGGCCTTCAAAATTGCA
CACTGGAGCCACCGATCATGCCAACAGTCAAGAGTGTGGTGGATACCACAAACTTCGATGACTATCCACCCGATCCGGA
GGGTCCACCCGCAGATGATGTCAGTGGATGGGATAAGGATTTC
>CG10034-PA 4_group4:6033022-6034512:-
ATGGAAGATCCCACTATAGCCGATACGTACGTGCAGGAGTTCGATCTGCACCACCTGGAGGTGCCGGTTGCCGGCAGCA
GCAGCAGCAGCAGCAACGCCAACGGCAACGGCAACGCGAACAACAGCGCGGCTGTGGCCGCCGCCATCGGGCACGTGAA
ACGGGAGGATCACAGTCCGCCGCAGCCTGTGGCGGTCAAGTGGACCACTGTGCATGGGGAGCCACCGGTCCCCGACGAG
GTGGTGCCGGAGCCCCTGGCCCTGGCTGTCCCAGAGCCAGCCGTTGCCGAGGAGCTGTCACCATCGCCGCACATCAAGC
TCCGCTCCTTCTCGGGCCACCAGTGGCACATAGATGAGCGGCGGCTGCAACCCCTCTCGCCACCCCCGGAGCAGTACGG
CCCGATGCCCGGCCAGGCGATATTGGTCAACACATCCTCCTCTTCGGCTGCCGGAGTGCCAGGCGGCGTGCCCTCCACC
CCGCCGGAGACTCCGCCCGTTGTGGGCTCGCCGACGGGCAGCAGTAGCTGTAGGAAGGAGGCTGCGCCAGTGGTCAGTG
CCGGACTGAGCCACGAAATGATGTGGCTGACCAACTCCATACGTGCTGACCAGCAGCCCCTCGATCTGCGGCCGCTGCC
CTATCCCGGCTCCCAGGAAGAGGCCGAGGAGTGGGATCGCCAGCGGGACTACGCCCTGCAGGCGGCCGCCGCCCACCAT
CACCACCACGGACAGCCGCTGATGCAGAGCCAACACCATCCGCACTCCCATCCGCACCCATATCCGCACGGCCATCCCC
ACGCGCATCCTCACCCTCTCCCGCACCCGCACCCGCACCAGGTCGTGCTCCAGCAGGCCAAGTATCCGCATCACCACTT
CCACAACCTCGACCTGGCCCCCATCAACATGCACTCGAACCCACACGCCCACTCCCACACGGCAACGTACGCGGCGGCC
TCCGGCTCGGTCACGCCCACCTGCCTGCCCCAGGTTCCGAGCAACATCAGCAGCGGCAGCAGCAGCGTGGGAGGGGGTT
GCGTGCTCACCCGAGCGGCCCTCCAGCCCTGCCGACCCATGTCGGCCAGCTCGACGAGATCCTCGAACAACATGTCGCC
CAGGACCTGCTCGGGAGCGTACAGCACCGCCACGCTGGAGGACTGCATCAACGACGACATGCTGACCACGCTGACGGTG
CGGGAGCTGAACAAGCGACTTCACGGCTGCCCCCGCGAGGAGGTGGTGCGTCTGAAGCAGAAGCGGCGCACCCTGAAGA
ACCGCGGCTACGCCCAGAACTGCCGCTCCAAGCGCCTCCACCAACGCCACGAGCTGGAGAAGGCCAATCGCCAGCTCAA
CCAGGACCTGCACCGTCTCAAGCATGAGTACTCGCGCGTGTGCCAGGAGCGGGACGCGCTCATGCAGCGTCTCCAAAGG
ATCGGTGCTGCCGGAGGAGGTGGTCCGCCTGCAGCTGGCGACAGCCAGAGCTCGCCAGAGTTCTACCTA
>CG10035-PA 2:5398815-5399725:-
ATGAAAATGTTACGCATACAATGCCCAAACCATTCGGTGTTGCTCCTGCTGCTGATGATTCGAGGAGCACTCTGTGTGC
CAGCACTGGACGCGACACCCCCGGCAGCCACACCAAATACCATCGACGAGAGTGACAAGCTGCCCGAGGGGAGGCCCTT
ACAGGGGGAGACTCCTCTTCCCAACAGCAACACCAAAAGCAATGAGACAAGCCCACAGGTGGCAGAGTCTTCTGAACCA
TCGCCGCCCGATAATGAAGCCAGTGCCAGCTCGATCGATCCCACAACCATCTATGCAGGCGGACTCATCACACCGGAGG
CATTCCAGCAGTATCTGAGCCAGTACGGAGCCGCTGCGTATGCTCCCTTTGGAGGCAGCTACCCAGCTCCAATATCCGC
TGGAGCGCCTGGCCTCTATCCCTATCCGGGTCCCATTGTGGTGCAGACCGGCTATGAGGGTTTCCTGGTGCCCGCAAAT
GCCGCTGGCCAAGCAGACACCACCGCTGTGGTGGCACCTGCCTCAGAGTCATCCTCTTCGAACAATCCTCTGATAGCCT
TTGCCTCCAAGCTGCTGCCGACCATCCTGATGTCCACGCTGTTCCGCATCGTCGCTGTGGTGCTCTCCGCCGTCGGAAT
TATACTCTTCGGAAGCGCCATCACCAATGCTCTGTGCCGGATGACGCCCATCTGTGATATACCCGCCAAGGCAGTGGAT
ATCCTGCGCACGGGCGGAGCCCAGGATGTGGGTCGCATGCTGGCCGATGAGATGACTCCGGAGCGGGTGCGACGTGCCA
CAGAATTCGTGCGGAATGCCATCCGCAAGTATCGGCAACTGCAGAAGCTTGTGGAG
>CG10036-PA 3:8345583-8357406:+
CTGGACAAAAACAAACAGAAGAGACACCGCACGCGCTTCACCCCGGCCCAACTAAACGAGCTGGAGCGGTGCTTCTCGA
AGACCCACTATCCGGACATTTTTATGCGCGAGGAGATCGCCATGCGCATCGGCCTCACCGAGTCCCGTGTCCAGGTCTG
GTTCCAGAACCGACGCGCCAAGTGGAAGAAGCGCAAGAAGACCACCAATGTCTTCCGCACCCCGGGAGCCCTGCTGCCC
TCGCACGGACTCCCGCCCTTCGGGGCTAATATCACGAATATCGCCATGGGTGACGGCCTCTGCGGCACCGGAATGTTTG
GCGGCGACCGCTGGAGTGTGGGGGTCAACCCCATGACAGCAGGAGACTCCATGATGTACCAGCACAGTGTGGGCGGGGT
AGCCTGCGGGCCGAGCGGCTCCCCGAGCGCCACAACACCGCCGAACATGAACAGTTGCTCCTCGGTGACCCCACCGCCA
ATCTCCACGCAGCCAAACGCCAGTCAGAACGAGCTGAGCGGCGAGTCCATGACTCACCAACAGCAGCAGCAGCAACAGA
CTCACCAACAGCAGCAGCAGCAGCAGACTCACCAACAGCAGCAGATGGCTCCGCCGACTCCATCGCAGCAGCAGCAGCA
GGAAGGACTCCACTGCCACCAGTCGATGCAGTCGCCTACAGACGGTGCCACCGACGAGGACGTGTGGCGAGGACATAGC
ATTGCAGCGCTGCGGCGGCGAGCCTCGGAGCTTAACGCCACGGCTATCCCATCGTACTTGCACCATGCCGCAGCCGCCC
ACAACAACTACGAGCATCACAATTCG
>CG10036-PB 3:8345577-8357406:+
CAGCTCCTGGACAAAAACAAACAGAAGAGACACCGCACGCGCTTCACCCCGGCCCAACTAAACGAGCTGGAGCGGTGCT
TCTCGAAGACCCACTATCCGGACATTTTTATGCGCGAGGAGATCGCCATGCGCATCGGCCTCACCGAGTCCCGTGTCCA
GGTCTGGTTCCAGAACCGACGCGCCAAGTGGAAGAAGCGCAAGAAGACCACCAATGTCTTCCGCACCCCGGGAGCCCTG
CTGCCCTCGCACGGACTCCCGCCCTTCGGGGCTAATATCACGAATATCGCCATGGGTGACGGCCTCTGCGGCACCGGAA
TGTTTGGCGGCGACCGCTGGAGTGTGGGGGTCAACCCCATGACAGCAGGAGACTCCATGATGTACCAGCACAGTGTGGG
CGGGGTAGCCTGCGGGCCGAGCGGCTCCCCGAGCGCCACAACACCGCCGAACATGAACAGTTGCTCCTCGGTGACCCCA
CCGCCAATCTCCACGCAGCCAAACGCCAGTCAGAACGAGCTGAGCGGCGAGTCCATGACTCACCAACAGCAGCAGCAGC
AACAGACTCACCAACAGCAGCAGCAGCAGCAGACTCACCAACAGCAGCAGATGGCTCCGCCGACTCCATCGCAGCAGCA
GCAGCAGGAAGGACTCCACTGCCACCAGTCGATGCAGTCGCCTACAGACGGTGCCACCGACGAGGACGTGTGGCGAGGA
CATAGCATTGCAGCGCTGCGGCGGCGAGCCTCGGAGCTTAACGCCACGGCTATCCCATCGTACTTGCACCATGCCGCAG
CCGCCCACAACAACTACGAGCATCACAATTCG
>CG10037-PA XR_group8:5116780-5118102:-
ATGGCCGCAACATCGTATATGACGCCGCCCAGCGGTGATCTTGACATGGCCCTCGGCGGCGGCGGCGGAGGCGGTGGCT
ATCACACATCTTCGCCCCGCTCGGCCGCCGATGCCGGCGAGATGAAGTACATGCAACACCATCATCATCATCATGCAGC
AGCCGCAGCGGCAGCCAGTGCCCATCACCAGTTGCCCTCCTCCCCGTCGCCCAATGGCCAGGGAAACGGCGGCGGCGGA
GGCCTGGGCGGATTGGGTCCCGGTTCCGGTCTGGGCTCGTGGAGCGCCTTGCATCCCGATCCGTGGTCGCTGCCCACAC
ACCACACGCACCACCATCCCGCCGCCGCAGCTGTGGCCTCGGCAGCGGACACCGTCAAGCAGGAGATGTCCCAGCATCT
GTCGCAGCAGACACGCATCCAGCAGGGCATGGCCTCGCCCTCGCCCCATGCCGCCTGGCATGCCCCACACGCCGGCCAC
TACGCCCCGACTGGCGGCTCCCCGTTGCAGTACCACCACGCAATGAATGGGATGTTGCACCATCCGGCACATGCGGCGG
CGGCCGCGCACCACCAGAGTGTGGCGCCACTGCATCATGCACTGAGGGGGGAGTCCCCCCAGCTGCATATCCATGCACA
TCACATGGGCGGCGGCGACCGGGACGCCATCAGCGGTGGCGAGGAGGACACCCCCACATCCGACGATTTGGAGGCATTT
GCAAAGCAGTTCAAGCAGCGAAGGATCAAGCTCGGGTTCACACAGGCGGACGTGGGCCTGGCACTGGGCACCCTCTACG
GGAACGTCTTCTCCCAGACGACCATCTGCCGCTTCGAGGCGCTGCAGCTGAGCTTCAAGAACATGTGCAAGCTGAAGCC
GCTGCTGCAGAAGTGGCTGGAGGAGGCAGACTCCACAACGGGATCGCCCACATCCATTGACAAGATCGCCGCCCAGGGG
CGGAAGCGCAAGAAACGCACCAGCATCGAGGTGAGCGTGAAGGGTGCCCTCGAGCAGCATTTCCACAAGCAGCCGAAGC
CATCGGCACAGGAGATCTCCTCGCTGGCGGACTCGCTGCAGCTGGAGAAGGAGGTGGTCCGCGTGTGGTTCTGCAATCG
CCGGCAAAAGGAGAAGCGGATGACGCCGCCCAATACCCTCGGCGGGGATATGATGGACGGAATGCCGCCGGGGCACATG
CACCATGGGGGCTACCACCCACACCACGATATGCACGGCAGCCCCATGGGCACCCATTCGCACTCGCACAGCCCCCCGA
TGCTCAGTCCCCAGAATATGCAATCGGCGTCGGTAGCCGCTCACCAGTTGGCGGCTCAC
>CG10038-PA 2:22915149-22916453:-
ATGTGGACTAGCATTTACCACTTCTTTCGCCCCCCCAGATACTACGACATGACGGACCCGGCACCGGCCACCAAATGTG
ATGAAGCGATTGCAAAGTTGAAGGAATTTGGCTATGCATTCGATGAAGGTGGTGTACTGCGTCAGATCGATCCAGCCAC
TGGGAAACCGGGCAAGGAGCCGTACACCTACGACATTAAGGATGATGCCGACGATAATGAGAAGCATTATCAGAATCTT
GCTGAGCAAATACCGAACATTATCTATGCGCTGCTGGAGAAGAGTGGCCTGAGTCGCACCTACGTACCCTTTGGCAAGC
CTCCAGATCGCTCGTCCTTTGTGTACTCCCAACCAGCGAAGTTGGCGCAGTCTAAGAAGTTACTCGTGCTCATTCATGG
CAGCGGAGAAGTCCGAGCGGGACAATGGGCAAGGAGCCTTATCATCAACAATTCTTTGGATCATGGATCTCAGATGCCC
TACATACGACAGGCACAAAAACTGGGCTATGATATCCTAATCACCAATACAAACGATTGCAGACGGTTTTATAATGGTA
AAGCGAATCCCATTAAGGGCGTGGAGACTTCCACAGAGCATGCCAAGTATGTGTGGAAGAATATTGTATTGCCATCGAA
CCCAGAGAGTGTGGCCATAGTAGCACATAGTTATGGAGGCTACGTGACCATCGATTTGGTGAATAACTTTTTGGACTTC
TTCAAGGAGAAGGTCTTTGCAATCGCTCTCACTGATGCGGTTATTGGTAGTCCTCAGTCCAACTGCGAGAATTACCTGC
AGGAAGTGACCTGTGATTGGGTGACAAGCAACTCTCCGCTGGACACGCCAATTTCCTCAACTAGGGATAAAATACGACG
TGTTTCAGCGGGTCATACCAAGCATGAGTGGACCTCGTACTCAGCCATGGATTCCGTCTTCAAATTCTTTGAGGAAAAG
TATGAGCAACGTACGAAAGTCAAG
>CG10038-PB 2:22915149-22916396:-
CCGGCACCGGCCACCAAATGTGATGAAGCGATTGCAAAGTTGAAGGAATTTGGCTATGCATTCGATGAAGGTGGTGTAC
TGCGTCAGATCGATCCAGCCACTGGGAAACCGGGCAAGGAGCCGTACACCTACGACATTAAGGATGATGCCGACGATAA
TGAGAAGCATTATCAGAATCTTGCTGAGCAAATACCGAACATTATCTATGCGCTGCTGGAGAAGAGTGGCCTGAGTCGC
ACCTACGTACCCTTTGGCAAGCCTCCAGATCGCTCGTCCTTTGTGTACTCCCAACCAGCGAAGTTGGCGCAGTCTAAGA
AGTTACTCGTGCTCATTCATGGCAGCGGAGAAGTCCGAGCGGGACAATGGGCAAGGAGCCTTATCATCAACAATTCTTT
GGATCATGGATCTCAGATGCCCTACATACGACAGGCACAAAAACTGGGCTATGATATCCTAATCACCAATACAAACGAT
TGCAGACGGTTTTATAATGGTAAAGCGAATCCCATTAAGGGCGTGGAGACTTCCACAGAGCATGCCAAGTATGTGTGGA
AGAATATTGTATTGCCATCGAACCCAGAGAGTGTGGCCATAGTAGCACATAGTTATGGAGGCTACGTGACCATCGATTT
GGTGAATAACTTTTTGGACTTCTTCAAGGAGAAGGTCTTTGCAATCGCTCTCACTGATGCGGTTATTGGTAGTCCTCAG
TCCAACTGCGAGAATTACCTGCAGGAAGTGACCTGTGATTGGGTGACAAGCAACTCTCCGCTGGACACGCCAATTTCCT
CAACTAGGGATAAAATACGACGTGTTTCAGCGGGTCATACCAAGCATGAGTGGACCTCGTACTCAGCCATGGATTCCGT
CTTCAAATTCTTTGAGGAAAAGTATGAGCAACGTACGAAAGTCAAG
>CG10039-PA 4_group3:1965960-1966298:-
GTGCAGTGCGAGTGCTACCATCGTCGGGGCTTGCTCTATTTGGCCAATCCATTGGCCTGGGGACGTCCCTGCCGCCGTT
GCCGTCGCATGATGCGCAGGAATATCGTAGTGGTGCCAACAACCACAACTGTGGCAATACCAGCAGCCACCACAGGACC
CTGCTGCGCACACACCCACACCCAAACCACTGTGGTGCAGGGCCAACAGGCAGCCAACTGGCAGATGCAACAGCAGCAG
CAACAGCAGCAACAACAGCAACAGCATCAGCAGCACCAGCAATATGCACCGATGAACGTCTCTGCATTGCCACCAAAGT
ACGACCAGGCGGTGGCCTCCTAC
>CG1004-PA XR_group3a:628207-629953:-
ACTGCCGCAAAGGTGGAGACCATCATTGACATTCCCAGTGGCGCTGCCTCGTCGACGTCGACGTCGGCGTCCTCCTCCT
ACGACACGGACTGCAGCACGGCCAGCAGCACCTGCTGCACGCGACAGGGCGAGCACATCTACATGCAGCGCGAGGCCCT
CGCCATGTCCCTGCCCATGTCCTGCCCCGCCGCGGCCACGCCCCTGGAGGCGTCCGCGGACGAGATGGGGCTGCTGAAG
TACGAGCACCGCAAGCACTGGCCCTGGTTCATCCTCATAATCTCCATCATTGAGATTGCCATCTTCGCCTACGATCGCT
ACACGATGCCCGCCCAGAACTTCGGGCTGCCCGTGCCGATACCGAGCGACTCGGTGCTGGTGTACCGGCCCGACCGGCG
GCTCCAGGTGTGGCGCTTCTTCAGCTACATGTTCCTGCACGCCAACTGGTTCCACCTGGGCTTCAACATCATCATCCAG
CTGTTCTTCGGCATCCCCCTGGAGGTGATGCACGGCACGGGCCGCATCGGCGTCATCTACCTGGCCGGCGTCTTCGCGG
GCTCCCTCGGGACGAGCGTCGTCGACTCGGAGGTGTTCCTGGTGGGCGCCAGCGGCGGCGTCTACGCCCTCCTGGCCGC
CCACTTGGCCAACATCACCCTCAACTACGCGCACATGAAGTCCGCGTCCACGCAGCTCGGCTCGGTGGTTATTTTCGTG
TCCTGCGACCTGGGCTACGCTCTCTACACGCAGTACTTCGACGGCGGCAGCGGCAGCGGGGAGGCCGCCTCCTCGGCCT
TCGCCAAGGGGCCGCAGGTGTCGTACATCGCCCACCTGACGGGCGCCCTGGCGGGCCTCACCATCGGCTTCCTGGTGCT
CAAGAACTTCGGGCACCGCGAGTACGAGCAGCTCATCTGGTGGCTGGCCCTCGGCGTCTACTGCGCCTTCACCGTCTTC
GCGATCGTCTTCAACCTGATCAACACCGTCACCGCCCAGCTGATGGAGGAGCAGGGGGAGGTCATCACACAGCATCTGC
TGCACGACTTGGGTGTCTCC
>CG10041-PA 2:22917147-22917890:-
CGGTTTCCCTATATAGTATCGATACAGGGGAACACCCAAGGATACTACAAGCATCTCTGCGGTGGTGCCATCATCGATG
TCCAGTTCGTGTTGACTGCTGCGCATTGCGTGATGACCCCAACGCCCCTCGAGTTGGCTCAATTGTCTGTTGTGGGGGG
CTCCAATACATTGAACAGCGACAATGAGACACGCTTCCCAGTTATCGGGATGAAGATACATCCGGGATTCAAGATACTC
CGCGGTCATGACATCGTCTTGCTGCGTGTAAAGACGAAATTCCAGTTTGACAATGTTCAATTTGGCAAAATTAATTACA
AAGTAGTTATTCGTCGAGGTGGCGGCATCAATGCCACATTTTTAGGCTGGGGACGAATGAAACAGGGCCACAAAAAGGA
TTTGGATTTGGTGCCCTTCCAGACGATCAATGATGAAGTTTGCCTGAAAAATCACAAATTCATCTTTCTCACTAGTTCA
GAGATCTGTGCCATTCACACAGGAACTACACGTGGCGCCTGTGATGGCGATTCTGGTGGACCCTTGGTAGATGCTAACA
AACAATTTCTATATGGCTTGCTTTCCTATGGCAGAAAGGCTTGTCAGATGGGAAAACCATATGCATTTACCCGCATCAG
CACGTATGGGGATTGGATAAGAGATGAAATGAATGAAATG
>CG10042-PA 2:22918332-22921848:-
ATGGATGCCTCTGAAATAGAGGCCGATCATCGTGCTCTGCAGCAAGTCAATGGTGATGGTACAGCCGCACAGGGTGCTT
CGGCCAGTTCCGGTAATGAGGATGTGATCAAGGCAACTGTGGACCAAATTGTTTCGCAAATCATGGCCGAGACAGCGGA
ACGTAATGCCACGGCAGCTGTGGAAGCAGTCAGCAATGCGGAGAAAGAGAAGGAAGTGGCCAAAGCAGTTGCCGCCGAA
GAAGCTGAAGGCGCTTTAAAAGAGAGTAGTTCGACTGGAGGGGATTCCGCTGATGCTCCACCAAATGAAGACGAATCAG
CAACGGCTGCTGAAACAAGTGCAGACTCTCCGCTGCCTTCCGCAAACAACCAACCCAAATACAGCAATCCCCATAATTT
GATAATAGGAGCACGACTCGAGGCCAAAAGCGTGGATGGCGCTTGGCTGCCCGCTCGCATTGTGGAGGTCAATGAAACG
GAGCAAACACTCCTCATCCGTTTCGAACGGAACAATAAGATAAAGACGATGCCCTCCACCATGGGCACTTATCAGGAGT
GGATGGCCATCAAATCGGATCGCGTACGACAACGCGTCAGCAACCGAATCCTTCCCGTGTTCGAATTGGAAGAGAAATG
CATGGCACGCTGGTCGGGGCCGCGTAAATTTCCGGGTACCATCAAGAAGCTGCTCGGCCACGACACCTACGAGGTACTC
TTTGACGATGGCTACTCCAAGAACGTTCGTGCTGTGCACATGAACAAGCTGCCCAAACCAGATGCCGTTGAAGACGTGG
AGGTTGCTCCAGCCAATACGACATCTGTGAAGAGGGCAAGCACTGGCACGGCCAGTGGCACTAGTGCCTCGAGCAGCAA
GAAGAGCAAAAACTCACAGCGCAAGGATTGGCCACTGCTCGACATGTCTACATTGGATATGGATGCTCTGGGGTTGCCG
GAGATACCGCACGATGGAGAATGGACGTGCCACTGGGTGAACGATCAACCGATTGGCACCGAAGGTTTTCTAATTGTGG
GCGAGCACCAAAAGCCCACGGTGATTGTGCAGGACTGGCGTCTGCCCACCGGCTGGATCAAGCACATGTATCAGCGTTC
TAATGTCCTCGGAAAGTGGGATGTCATTCTGGTCTCGCCCAGCGGCAAACGATTCCGCTCCAAGTCAGATCTGAAAGTC
TACCTCGAGTCGCAGGGATTGGTCTACAATCCGGATATTTATGACTTTAGCATTCATCGTCGTCGCGCCAAGGACATCA
ATGCCTATGTGTACACTGGCGACTACAGTCCACAGCCGCCGCACAAGACAAAGACAATGAATGTCTCCGCGCTGGACAC
TACCATGGACCAGAGCAATACAACATTGCCAGCAACGACCCCCTCGACACCCTTGTCAGCAGGTGTGCCACCCCATTCC
GGGGACATTCAGTATATGGAGGCACCCGTAGCCCCATTGATGCCACCGGCAGAGCTGATGTCGCCACCAACCCATCAAA
CAGATGACGACCATCCAACCGCTGATATGCCAGAAGGCACTGAAAGTGGCACCTCTCTGAACGTTCCTGTGGACGATCA
GGGTACGGTTCTGGTCGAGAATGGCTATGCTTTTATTGGCGGCCTGAAGGTTTCCATTGTGGATAATTTGTTCGTTTGT
CCGGGCGAGGGATGCGGCAAAACGTATCGCAAGGAAGACGTTCTGCTTATACACATCCGACACTACCACAAGGAATTTT
CCGAATATGTCAGCCACTGTCCCAAGATGCAGGAACTGGCTGTTAAACGGACCCACGCCTCTTCCATTGATCAGGGCGA
TGCTGTGCCCAAGAATCAAATACCCAATCAGCAGTTCTTTGCCAAGATGCATCAGCAGGATATGCAGCAATCGCGATCC
TTTAAGCGTCAGGGAGGGACACCAGGAGCTACACCATCGCCAAAACCGCCAGGGACTCCAACGGGTGTTTCACCCACTA
AATCGCAGGCTTCGCCCGTTGTAGACAAACCGGCCACGCCCTTGCCTGTGGCTGAGAACACTGTAACATCAGAGGCGAT
CATTACTTCGAAAATGAGTGGTGGTTCTGGTGCTGCTGCTGCAGAAATCTCCTCTCCAACATTGTCGCAGGACTCGCCA
CTTGGTCGCTCAAACAAACGACCACGTTATTCGTCCTCGAGACGTTCGTCTGGATCCCGCAAGAGCAATCGCCAGCGCT
CACGCCGTCGTCCTGCTAATGCCACACCAACTGGATCAACCACTGCTGACCCGGACTCCCGCGAGCTGCGTAAATCCTT
AAACACTCCTACGCTGGAGGTGCGCCCAGACGCCAAGAAGCGTCGAATGATGGCGGGAACAACGCCAAGCAGCTCCCCT
GCCACAGCGGACACAGCCGTGTCGACACCCTCGTCCAATGATCAGGCAGACATCAACGCGGCTGTGGCTCCACCGCAGA
CAGAGACTCATGGCGGCAAGGCTCCGCAGTACATCAATGAGAATGGACAACTGATTCGAATTGTCCGTATGCGTCAGGA
GGAGATCATCAATTGCCTCTGTGAGTATGGCGAGGAGGATGGCCTGATGATCCAGTGCGAGCTGTGCCTGAGCTGGCAG
CATGGGGGCTGCAACGGCATTGTTAATGAGTCTCAGGTGCCGGACAAGTATGTCTGCTATATCTGCCGCAATCCCCCAC
GGGTGCGCAAGTCGATGCGGTACAAACACGACCAGGAGTGGCTGTTTGATGGCAAGCTACCAGCGGCCGCGTATCACAC
AACGAATCCACTGACAGGTAAACAATCGGAGCTGCTCAAGCGCTCCCATACGCTCACTGGCAATCTGCTGGATGCCAAA
CGCACGATGCATTCGCTGCGGGTGAAGATGAACATTTCCCGCAATCGATGCCATCCCAAGCTGTATCTGTGGGCCAAGA
AGTGGGATGAGGACCAGGGCGACGCCTCAACGACACCATCGAAGCGTCCCAAGCCAGAGCAACCTGGTTTTCCCCATAT
CCCACAACCCGAGGCCGCTATCGATCCCGAGGAATGTCAGTTTCGCTTAATCGAGCATGTAAAAGTGCAGCAGTCCCTG
GTCCTAAATCGTCTCAACGAAATCGAGGCCGAAATGGATGAGCTAGAAAACGAGGATATCCTTAGTGATCTGAAGAGCG
CGGACATCTCGGTGACCAAAGAGGCCGTGGCCACATTTGTCAGGGAGCTGGAGACGTTGAAGCGTTTAGCTCGTCTCAA
CTATGTGGGCAATGAGAATAGTCTTAAAGAC
>CG10042-PB 2:22918332-22922112:-
ATGGGACGACGTTGCTGCGTTGCCAAGTGCCCGTCGACGTCGCGTCTCTTGGAGCACCACGGCGTCACATATCACTCGT
TTCCCCTCGACCCGATAATCCGTACAATTTGGATCAAGAACTCGCGCATCAGCCTGGACAGGCAGATTACAAAGAGCGT
TCTGGTGTGTTCGCGCCATTTTCGACGAATCGATTTCAATACCATACGCAATGGGAAATATTTGCTGAAGCCGCGCGTC
TTTCCTACGGTTTTTCCATGGGGCAAAATGGATGCCTCTGAAATAGAGGCCGATCATCGTGCTCTGCAGCAAGTCAATG
GTGATGGTACAGCCGCACAGGGTGCTTCGGCCAGTTCCGGTAATGAGGATGTGATCAAGGCAACTGTGGACCAAATTGT
TTCGCAAATCATGGCCGAGACAGCGGAACGTAATGCCACGGCAGCTGTGGAAGCAGTCAGCAATGCGGAGAAAGAGAAG
GAAGTGGCCAAAGCAGTTGCCGCCGAAGAAGCTGAAGGCGCTTTAAAAGAGAGTAGTTCGACTGGAGGGGATTCCGCTG
ATGCTCCACCAAATGAAGACGAATCAGCAACGGCTGCTGAAACAAGTGCAGACTCTCCGCTGCCTTCCGCAAACAACCA
ACCCAAATACAGCAATCCCCATAATTTGATAATAGGAGCACGACTCGAGGCCAAAAGCGTGGATGGCGCTTGGCTGCCC
GCTCGCATTGTGGAGGTCAATGAAACGGAGCAAACACTCCTCATCCGTTTCGAACGGAACAATAAGATAAAGACGATGC
CCTCCACCATGGGCACTTATCAGGAGTGGATGGCCATCAAATCGGATCGCGTACGACAACGCGTCAGCAACCGAATCCT
TCCCGTGTTCGAATTGGAAGAGAAATGCATGGCACGCTGGTCGGGGCCGCGTAAATTTCCGGGTACCATCAAGAAGCTG
CTCGGCCACGACACCTACGAGGTACTCTTTGACGATGGCTACTCCAAGAACGTTCGTGCTGTGCACATGAACAAGCTGC
CCAAACCAGATGCCGTTGAAGACGTGGAGGTTGCTCCAGCCAATACGACATCTGTGAAGAGGGCAAGCACTGGCACGGC
CAGTGGCACTAGTGCCTCGAGCAGCAAGAAGAGCAAAAACTCACAGCGCAAGGATTGGCCACTGCTCGACATGTCTACA
TTGGATATGGATGCTCTGGGGTTGCCGGAGATACCGCACGATGGAGAATGGACGTGCCACTGGGTGAACGATCAACCGA
TTGGCACCGAAGGTTTTCTAATTGTGGGCGAGCACCAAAAGCCCACGGTGATTGTGCAGGACTGGCGTCTGCCCACCGG
CTGGATCAAGCACATGTATCAGCGTTCTAATGTCCTCGGAAAGTGGGATGTCATTCTGGTCTCGCCCAGCGGCAAACGA
TTCCGCTCCAAGTCAGATCTGAAAGTCTACCTCGAGTCGCAGGGATTGGTCTACAATCCGGATATTTATGACTTTAGCA
TTCATCGTCGTCGCGCCAAGGACATCAATGCCTATGTGTACACTGGCGACTACAGTCCACAGCCGCCGCACAAGACAAA
GACAATGAATGTCTCCGCGCTGGACACTACCATGGACCAGAGCAATACAACATTGCCAGCAACGACCCCCTCGACACCC
TTGTCAGCAGGTGTGCCACCCCATTCCGGGGACATTCAGTATATGGAGGCACCCGTAGCCCCATTGATGCCACCGGCAG
AGCTGATGTCGCCACCAACCCATCAAACAGATGACGACCATCCAACCGCTGATATGCCAGAAGGCACTGAAAGTGGCAC
CTCTCTGAACGTTCCTGTGGACGATCAGGGTACGGTTCTGGTCGAGAATGGCTATGCTTTTATTGGCGGCCTGAAGGTT
TCCATTGTGGATAATTTGTTCGTTTGTCCGGGCGAGGGATGCGGCAAAACGTATCGCAAGGAAGACGTTCTGCTTATAC
ACATCCGACACTACCACAAGGAATTTTCCGAATATGTCAGCCACTGTCCCAAGATGCAGGAACTGGCTGTTAAACGGAC
CCACGCCTCTTCCATTGATCAGGGCGATGCTGTGCCCAAGAATCAAATACCCAATCAGCAGTTCTTTGCCAAGATGCAT
CAGCAGGATATGCAGCAATCGCGATCCTTTAAGCGTCAGGGAGGGACACCAGGAGCTACACCATCGCCAAAACCGCCAG
GGACTCCAACGGGTGTTTCACCCACTAAATCGCAGGCTTCGCCCGTTGTAGACAAACCGGCCACGCCCTTGCCTGTGGC
TGAGAACACTGTAACATCAGAGGCGATCATTACTTCGAAAATGAGTGGTGGTTCTGGTGCTGCTGCTGCAGAAATCTCC
TCTCCAACATTGTCGCAGGACTCGCCACTTGGTCGCTCAAACAAACGACCACGTTATTCGTCCTCGAGACGTTCGTCTG
GATCCCGCAAGAGCAATCGCCAGCGCTCACGCCGTCGTCCTGCTAATGCCACACCAACTGGATCAACCACTGCTGACCC
GGACTCCCGCGAGCTGCGTAAATCCTTAAACACTCCTACGCTGGAGGTGCGCCCAGACGCCAAGAAGCGTCGAATGATG
GCGGGAACAACGCCAAGCAGCTCCCCTGCCACAGCGGACACAGCCGTGTCGACACCCTCGTCCAATGATCAGGCAGACA
TCAACGCGGCTGTGGCTCCACCGCAGACAGAGACTCATGGCGGCAAGGCTCCGCAGTACATCAATGAGAATGGACAACT
GATTCGAATTGTCCGTATGCGTCAGGAGGAGATCATCAATTGCCTCTGTGAGTATGGCGAGGAGGATGGCCTGATGATC
CAGTGCGAGCTGTGCCTGAGCTGGCAGCATGGGGGCTGCAACGGCATTGTTAATGAGTCTCAGGTGCCGGACAAGTATG
TCTGCTATATCTGCCGCAATCCCCCACGGGTGCGCAAGTCGATGCGGTACAAACACGACCAGGAGTGGCTGTTTGATGG
CAAGCTACCAGCGGCCGCGTATCACACAACGAATCCACTGACAGGTAAACAATCGGAGCTGCTCAAGCGCTCCCATACG
CTCACTGGCAATCTGCTGGATGCCAAACGCACGATGCATTCGCTGCGGGTGAAGATGAACATTTCCCGCAATCGATGCC
ATCCCAAGCTGTATCTGTGGGCCAAGAAGTGGGATGAGGACCAGGGCGACGCCTCAACGACACCATCGAAGCGTCCCAA
GCCAGAGCAACCTGGTTTTCCCCATATCCCACAACCCGAGGCCGCTATCGATCCCGAGGAATGTCAGTTTCGCTTAATC
GAGCATGTAAAAGTGCAGCAGTCCCTGGTCCTAAATCGTCTCAACGAAATCGAGGCCGAAATGGATGAGCTAGAAAACG
AGGATATCCTTAGTGATCTGAAGAGCGCGGACATCTCGGTGACCAAAGAGGCCGTGGCCACATTTGTCAGGGAGCTGGA
GACGTTGAAGCGTTTAGCTCGTCTCAACTATGTGGGCAATGAGAATAGTCTTAAAGAC
>CG10043-PA 4_group4:2602845-2612325:+
ATGGAGCATCCACTGGTAGTGCAGGCCGAGTACTCCTTCATGGGCAGCAACAACGACGAGCTGTGCTTCAAGAAGGGCG
ACATCATCACAGTCACCCAGCGCGAGGACGGCGGCTGGTGGGAGGGCACGCTGAACGACAAGACTGGCTGGTTTCCCAG
CAACTACGTGAACGAATGCAAGGCCCAGCTGCCGCTGGCCGAGACCATACGTCCGCCGGAGGAGATACAGGAGTATCGC
TCGGTGGTGCTCAAGGACCTCCTCGACTCGGAGCGGGCCCATGTGGCGGAACTGCAGGGCCTGCTCGAGAACTTCCTGG
AGCCCATGCAACAGACCCAGATTCTCAACCAGGACGAATACGCCCAGCTGATGTGCAACTTTGTGGAGATTGTGCGGAC
ACACGAGGAGCTGCTCCTGCAGATCGAGGAGTGCAACGACCGCGTGGGCAAGCTGTTCCTCACCAGCGCCCCCCTCATG
AAGAAGGTCCACCAGGCCTACTGTGCAGCCCATCCCAAAGCCATAGTAATATTGGATAAGTACAAGGATGACCTGGAGA
AGTACATGGAACGCCAGGGAGCGGCCACTCCAGGGCTGTTGGTCCTCACCACGGGCCTCTCGAAGCCCTTCCGGCGGCT
GGACAAGTACTCGGCCATGCTGCAGGAGCTGGAGCGGCACATGGAGAGCAGCCACCCCGACCGGGGCGATACTCAGCGC
AGTGTGGCCGTTTACAAGGACATTGCGGCCACCTGCTCGGCCACGCGGCGTCAGAAGGAGCTGGAGCTGCAGGTTCTGA
CAGGGCCAGTGCGCGGCTGGCAGGGCCAGGAGCTGAGTACTCTGGGCGACATCATACACATGGGCAGCGTGGCCGTGGG
CGCTGACCATCGGGACCGCTACTTCGTGCTGTTCCCCCAGACGCTGCTCATCCTGAGTGTCAGTCAGCGCATGAGCGCC
TTCATCTACGAGGGTAAACTGCCGCTCACTGGCATCATCGTTCACCGCCTGGAGGACACGGACGCCATCAAGAACGCCT
TCGAGATCAGCAGCCCCCTGATCGACCGCATAGTGGCGGTTTGCCAGGGACCCAGCGAGGCCAACAAGTGGGTGGAGCT
GCTGAACGCCAACAACCCCAGTCTGCCGATGGGCATCAAGCGGCAGCTGAGCAACCTGAGCAACTCCTCTCTGGGGCAC
CTGAATGCGGCACACATGTCTCCGCCATCGAGCCACAGCCTGCTGCTGCCTCCGCAGCCAGGAAGCCGTCAGCAGGCGC
CGTCCGGTCCGCCAGGCATCGGGAGCGCGAACAGCAGCGCGGGCAACAGCCTGCAGGGCTCCCCAGCCACCAACTCGAT
GTCACAACACAAACGGAGCCAATCCTTCAACCACCACCTGAGCTACAACCAGTACACGCACACTCAGCCTCCACCACAT
CTTCTGCATCCACCACAACCACCAAGTCTGCCAAGTCATCTGGGGGCGGCCGGCCACAGATCAAGTTCAGCCCAGACAC
CAAGCAGCAAGACAGCCCCGGGCCCAGCACCAGCCACGGACGGCAGCCCGGCGGCCCAGCAGGCAGCAGCAGCAGCGGC
AACAACGGGGGGGCCAAGCGCAAGGAAAGGAAGCACAAAGGCTAACTGGACCATCAGCTGTTTGCGTCCTACGCCGCCG
CTGCGCCCCAGTTTGTTGAACACCTCCAGCGGCGGAGGCGGTGGCAGTGGCAGTGGCGGCGGCAGCAGCAGTTCCTCCA
ACGCCCTGGCCAGCTACTGCAGCGGACGAAAGAACCAGCCCACCTTCGAGGAGGATGCCCTGGTGCTGCGCGTCTTCGA
GGCCTACTGCGCCGCCTATCAGAACAGCGCCAGGAACACCATACACTCGGGCCTTGAGAACGAGGACATGACACCGACG
TTGCGCCAGCTCTGGACCGCCATCCGCCAGATGCAGCAGGACATGTCCCAGATCAAGCTGCAGATCAACGAGGAGCGGG
CCCTGCGCGCCGACCTCCAGCAGCTGCTCATGCAGCACCTGGAGACGAGCAGCGTGAGCAGCGGGGCCAACACCCCCAA
GTGT
>CG10043-PB 4_group4:2602845-2612325:+
ATGGAGCATCCACTGGTAGTGCAGGCCGAGTACTCCTTCATGGGCAGCAACAACGACGAGCTGTGCTTCAAGAAGGGCG
ACATCATCACAGTCACCCAGCGCGAGGACGGCGGCTGGTGGGAGGGCACGCTGAACGACAAGACTGGCTGGTTTCCCAG
CAACTACGTGAACGAATGCAAGGCCCAGCTGCCGCTGGCCGAGACCATACGTCCGCCGGAGGAGATACAGGAGTATCGC
TCGGTGGTGCTCAAGGACCTCCTCGACTCGGAGCGGGCCCATGTGGCGGAACTGCAGGGCCTGCTCGAGAACTTCCTGG
AGCCCATGCAACAGACCCAGATTCTCAACCAGGACGAATACGCCCAGCTGATGTGCAACTTTGTGGAGATTGTGCGGAC
ACACGAGGAGCTGCTCCTGCAGATCGAGGAGTGCAACGACCGCGTGGGCAAGCTGTTCCTCACCAGCGCCCCCCTCATG
AAGAAGGTCCACCAGGCCTACTGTGCAGCCCATCCCAAAGCCATAGTAATATTGGATAAGTACAAGGATGACCTGGAGA
AGTACATGGAACGCCAGGGAGCGGCCACTCCAGGGCTGTTGGTCCTCACCACGGGCCTCTCGAAGCCCTTCCGGCGGCT
GGACAAGTACTCGGCCATGCTGCAGGAGCTGGAGCGGCACATGGAGAGCAGCCACCCCGACCGGGGCGATACTCAGCGC
AGTGTGGCCGTTTACAAGGACATTGCGGCCACCTGCTCGGCCACGCGGCGTCAGAAGGAGCTGGAGCTGCAGGTTCTGA
CAGGGCCAGTGCGCGGCTGGCAGGGCCAGGAGCTGAGTACTCTGGGCGACATCATACACATGGGCAGCGTGGCCGTGGG
CGCTGACCATCGGGACCGCTACTTCGTGCTGTTCCCCCAGACGCTGCTCATCCTGAGTGTCAGTCAGCGCATGAGCGCC
TTCATCTACGAGGGTAAACTGCCGCTCACTGGCATCATCGTTCACCGCCTGGAGGACACGGACGCCATCAAGAACGCCT
TCGAGATCAGCAGCCCCCTGATCGACCGCATAGTGGCGGTTTGCCAGGGACCCAGCGAGGCCAACAAGTGGGTGGAGCT
GCTGAACGCCAACAACCCCAGTCTGCCGATGGGCATCAAGCGGCAGCTGAGCAACCTGAGCAACTCCTCTCTGGGGCAC
CTGAATGCGGCACACATGTCTCCGCCATCGAGCCACAGCCTGCTGCTGCCTCCGCAGCCAGGAAGCCGTCAGCAGGCGC
CGTCCGGTCCGCCAGGCATCGGGAGCGCGAACAGCAGCGCGGGCAACAGCCTGCAGGGCTCCCCAGCCACCAACTCGAT
GTCACAACACAAACGGAGCCAATCCTTCAACCACCACCTGAGCTACAACCAGTACACGCACACTCAGCCTCCACCACAT
CTTCTGCATCCACCACAACCACCAAGTCTGCCAAGTCATCTGGGGGCGGCCGGCCACAGATCAAGTTCAGCCCAGACAC
CAAGCAGCAAGACAGCCCCGGGCCCAGCACCAGCCACGGACGGCAGCCCGGCGGCCCAGCAGGCAGCAGCAGCAGCGGC
AACAACGGGGGGGCCAAGCGCAAGGAAAGGAAGCACAAAGGCTAACTGGACCATCAGCTGTTTGCGTCCTACGCCGCCG
CTGCGCCCCAGTTTGTTGAACACCTCCAGCGGCGGAGGCGGTGGCAGTGGCAGTGGCGGCGGCAGCAGCAGTTCCTCCA
ACGCCCTGGCCAGCTACTGCAGCGGACGAAAGAACCAGCCCACCTTCGAGGAGGATGCCCTGGTGCTGCGCGTCTTCGA
GGCCTACTGCGCCGCCTATCAGAACAGCGCCAGGAACACCATACACTCGGGCCTTGAGAACGAGGACATGACACCGACG
TTGCGCCAGCTCTGGACCGCCATCCGCCAGATGCAGCAGGACATGTCCCAGATCAAGCTGCAGATCAACGAGGAGCGGG
CCCTGCGCGCCGACCTCCAGCAGCTGCTCATGCAGCACCTGGAGACGAGCAGCGTGAGCAGCGGGGCCAACACCCCCAA
GTGT
>CG10045-PA 2:5386525-5387151:-
ATGGCTGATTTTTACTACTTGCCCGGCTCCTCGCCCTGCCGCTCTGTGATCATGACCGCCAAGGCCGTCGGCGTTGAGC
TGAACAAGAAGCTGCTCAATCTGCAGGCCGGAGAGCATCTGAAGCCCGAGTTCGTGAAGATCAACCCCCAGCACACAAT
CCCCACTCTGGTGGACAACGGTTTCGCCCTGTGGGAGTCGCGCGCCATTCAAGTCTATCTGGTGGAGAAGTACGGCAAA
ACCGATTCTCTGTACCCCAAGTGCCCCAAGAAGCGCGCCGTGATCAACCAGCGTCTGTACTTCGATATGGGAACGCTGT
ACCAGAGCTTCGCCAACTACTACTATCCCCAGGTGTTCGCCAAGGCGCCCGCTGATCCCGAGGCATTCAAGAAGATCGA
GACTGCCTTCGAGTTCCTGAACACCTTCCTGGAGGGTCAGGAGTATGCTGCCGGCGACTCCCTCACCGTCGCCGACATT
GCTCTGGTGGCCACTGTGTCCACCTTCGAGGTGGCCAAATTCGACATCAAGAAGTACGCCAACGTGAACAAGTGGTACG
AGAACGCCAAGAAGGTCACCCCCGGCTGGGAGGAGAACTGGGCCGGCTGCCTGGAGTTCAAGAAATACTTTGAT
>CG10047-PA 2:26406907-26408811:+
ATGGCTGAAGAATACATACCAGATGTCAGCATGATGGACACAATTTTGCCCGCCATATTGGGACTGACGGCAGCTGCAG
TCCTGTCGTCGGTGGCCTGCATCTGTGCCAAACAGATGCGCATTCGGAACAAGAAGCAGAACCATCATGATGCCTCATT
CCCATTCCAACCGACCCGACGGCCGACCGCAGTTCGATCGCCCAGCGGCCAGCCGCCGCATTATCTGAAGAAGTCTCCA
TCGCCAACGAACGGCAAGCAGATGGGTCTGCTGTCGCCCATGCAGGACCAGTCGACCTCACCGACCGCACCACCGAATA
TGAAATACACCGAAGAGGATGAGGTGCCCATGCAGCAGGAACAACAACAACAACAGCAGCAGGCTCAGCAGCATCAGAT
GGGAAACAAGCTGACGGTTGTGGATGGAAACGGGATGAAGCAGTCGCTGCACAATCATCACCATTCGCCGGTGGAGACG
ATTGCCAATGGGAATGTGACAATCACCTTGGACGACCATGCCTTGACCAACGGCAAGGAGCTCGTGATAGCCGATCAGT
ATGGAAAACTGGGAACGATCTACTTCAAGTTACGCTATCTGGCCGAGAGGAATGCCTTGATGGTTTCGATCATTCGCTG
CCGCGGATTGCCCTGCAAAGGCGGATCGGGCGGCACCGGCGACATACCCACTGGCATGAACGGACGCACACAGGCGGCC
ACCGATCCCTATGTGAAGCTGCAACTGTTGCCCGACAAGCAGCACAAAGTGAAGACCCGCGTGGTGCGGAATACCCGGA
ATCCAGTGTACGACGAGGACTTTACATTCTACGGCCTGAACATCAACGATCTGCAGAACATGTCGCTGCACTTTGTCAT
ACTCAGCTTCGATCGGTATTCGCGGGACGATGTGATTGGCGAAGTGGTCTGCCCATTGTCCTCCATTGAGATCGGTGAC
ATTTCCAAGGAGGCCCTCTCCATCAGCAAGGAGATCCAGCCGCGCAGCCTAAAGATACGTGCCCAGGGACGAGGCGAGC
TTTTAATCTCTCTCTGCTGGCAGCCGGCTGCCGGACGCCTGACTGTGGTGTTGCTCAAGGCCCGGAATTTGCCCCGTAT
GGATGTCACAGGTCTGGCCGATCCCTACGTGAAGATCTATCTGTTGTACAATGGTCAGCGCATTGCCAAGAAGAAGACG
CACGTAAAGAAGCGCACTCTGAGCCCAGTATTCAACGAGAGTTTCGCATTTGATATTCCCGCTGCAGAGGGCACTGGCG
CCAGTCTGGAGGGCGTCTCCCTGGAGCTGATGTTACTCGACTGGGATCGCGTGACCAAGAATGAGGTCATTGGTCGCCT
GGAGTTGGGTGGACCGACATCCAGCAGCACCGCCCTGAATCACTGGAACGAGGTGTGCAACTCCCCACGCCGCCAGATT
GCCGAGTGGCACAAATTAAACGAG
>CG10050-PA 2:26391749-26392562:+
ATGGAGGATGACGCCTGGCAGGATCTCATTGGCATTAGTGCAGATCCGCCCGACAGACGCGACAAGTGCGAACAGTGCA
AGCGACCTGCTGTCGTCTGCTGGTGTCCCGCCCTACCGCAGCCGCCGCTGGCGGTGGCCTCGCAAATCGTGATACTACA
GCACCCTGCCGAAGAGAAGCGTTCCCTTCGCACTGCCCTGATGCTCCAGCTGGGCCTGGAGCCGGGAAAATGTGTTGTC
TACAAGGGGAAACGCTTCCCCAATCACAAAAACCATGCGGAACTGCAGCAAATCTTTGATTCGCCACAGACGCTGGTCC
TGTATCCTAGTAAAGACTCTGTGCCTTTGGAGGAGATCGATCGCAGTGGCGGTCCCTACACTTTGGTGCTCATCGATGG
AACCTGGCCGCAGGCAAAGGCGATCTACGCTAGCAGTCCCGCCTTGCACCGCCTGCGTCAGGTGAAGCTCATATCAGTG
GGCACCAGCGACTATATTATACGCACCCAGCCCACGGAGGGTTGTCTGAGCACCCTGGAGACGGCGGCTCAATGTCTGG
CCGTTTTGGAAGCACAGCCAGATCTGCGACAGGTGCTGGTGCGTCCACTGCACGCCTTGTGCAAATATCAACTAGACAA
CGGCGCCGTCGAGCATCAGTCGAAGGAGTTCCTGATGAAGACCAATCAATATCCCAAGCCAATTGGCAAGCGATTGAGT
CGCCTGCTCAACCAAACAGTTTGTGGATCCGCGGAGAAG
>CG10052-PA 3:8300858-8322185:-
GCGGGTGGAGGAGCCGGCACCCCAGCATCGGCGGCCGCGTCAACAGCAACTACCACGGCCACATTCCAGCACATCTTCG
AGCAGCTGGTGCAGCAGAGCGGCGGCAGCCCCAAACTGGCGCCCAAGCAGCTCGAGCACCTTCGACACCTGCTGGGCAA
CGTGCGGGACGCCAAGAACCTGCAATTTCTCGTCGAGAAGTTCAAGAACTTCGAGCAGTTCCACGAGCACTACGCCGGA
CAGCTGGCATCGAACAACAACACTGTGATCTCTGCGGAAGATAGCAACGACTTGCTGAAGGACAATGCAAGGAAATTCG
GGCCTGGCGGACAAACGCTGACACCACGCCACACAATCGACGCCATTCTGGGCCTGAAGAACCGCAATGGCAAAGCGGA
AGCGGACGGCGATGGAGACATGGACCCCGCAATGGGCGATGAGGATGCCACCGATCTGCGCTGCGGTATGACGCTGACG
CAGCTGCGAAATATGGATCAGCACATGGCAAGCATGCTGCAGCAGCACGCCAAGAACGGAGGAGTCTTACCCTACGGCA
CACCAACTCCTCCCGGTGGCGGCCAGCAGCAGCAGCCGCACCATGGCGGGCAGATGCCAGGCCCGCCGCCCCAGCCACA
GGCACATCCACATCCACAGGCTGGCCACCACCACCAGCCCCACCATGCCCCGTTCGGCTATCATAATGCCTTCGGTTTC
GGGCAGAGTCATGGGTATGGGCAGCAGGAGGACGCGGCTGGCAATTACCTCAGCTCCATGCACCAAATGGTCGAGGCCA
ATCAATTGCAGACCGCTCCTCAGCCTCCGCCGGCGGCCCCACCGCCACCTCCGCCCAATTCCTATGGCAGCCACCAGCA
GCATTTGGCAGCTCTGGCTGCGCATGCGCAGGAGCAGCACCAGCAGCAACAGCAGCAGCATGGAAAGTATGCCAAGTCA
TCGCCCACGACAGTAACTGCGGCGGCGGCTCCTCCTGGAGGCTACTTTCTGGATGACCAGACGGCGCCTGGAACTGCTG
CTGCCGCGCAGTCGCATACACAGATGACCAGAGGCGGCGACTACGACGAGCGTTCAATGTCCTCCAGCAGCGAGATGGA
GGAGGACGAGGATGATGCGGCAAAGATGCAGCTCGACGGTGACCAAGGCAACATCGATGTGACCACGCCGCCCACACCC
GGCGACCGAGCCCTAGCCAGCAAGCGCAAGTACTGTGATGAGAACGAGACGAAATTAGCCAACGGCCAGCAGCAGCAGT
CACAGTTGGCCAATTACGCCATCCGAGCTCGGAACCTGGACGAGGTGCAACAGCAGCAACAGCAGCAGCAACAGTCCCA
CCAGCAGCAGCATCCGCAGCAGCAACAGCAGCAGAACTTTCAGCACGAGTACCGGAGCAGTGGCAACAGTGCAGCCGAA
CATGGCGATCGTCTGGCTGGGGACACTGAGAGCCTGGTCAACGGTAGCTGCGCCTCCAGTGAGGATCTCAACCAGACCA
ACAGCAGCGAGCAGGGCGAGAAAATCACATCCGGCAGCGATGATGAGGGCCAGGACGACAACTGTGCCAAGAAAAAACA
CCGTCGGAACCGAACCACCTTCACCACCTACCAGCTGCACGAGCTGGAGCGGGCCTTCGAGAAGTCGCACTACCCCGAT
GTCTACTCGCGCGAGGAGCTGGCCATGAAGGTGAACCTGCCCGAAGTGCGTGTCCAGGTCTGGTTCCAGAATCGTCGGG
CCAAGTGGCGTCGCCAGGAGAAGTCGGAAAGCCTGCGTCTGGGCCTGACGCACTTCACCCAGCTGCCTCATCGCCTTGG
CTGTGGAGCCTCCGGTCTGCCAGTGGATCCCTGGCTGTCGCCGCCGCTGCTGAGTGCCCTGCCAGGCTTTCTATCGCAC
CCGCAGACGGTGTACCCCAGCTATCTGACCCCACCGCTGAGTTTGGCGCCCACAAACCTTACGATGAGCAGCCTGGCGG
CCATGGGACACCATCACGGTCATAATGGACCACCGCCACCACCGCCCGGCCACGGACACGGACTCGGACACGGGAGTCT
GGGACACGGGCATGGGCATGGACATGGCCATGGGCATGGCCATAACCAGCCCCAGCCACCCCCGCCGCCGGGTCCACCC
CATCCCCATGGAGGCCATCATGTGGTGCCGCTGTCCCATCTCTCGCCGCACCTGTCACGCATGTCACCGCACGCCACAT
CGCTGGGCTCACCCCACCACGGAGTGACGTCCGCCGGCCTCACCCCCCTCACAACCCTCCACAGCAGCCTGCCATCCAC
CACGACGACCGCAGTCTCGTCCTCGTCCTCCTCTTCCGCCTCTCTGGAGTGCAGCGGACCGGATGTCTGCATGTCGCCG
CAGAACTTGAGCCTCTGCAACGCCGACTCCAACGGGGAGGCGCGGGACAGCAGCGACCTGGAAGCCGGCAGCAGCAGCA
GCAACCACGGCAGCGGCCTGGACAAGTGCGCGACCAATGCCAGCATCGAGCTGCTCGACGTGGGCCGGGAGAGTCCGCC
ACCACCTCCGCAAGCATCGGTGAAGCACTCCTCGTCTCCGCCGGCGGACATGCGGAGCAATTCGATAGCCACGCTGCGC
ATCAAGGCCAAGGAGCATCTAGACCAGCTCAACAAAGGCCTTGTGTCCATGGTC
>CG10053-PA 2:26389060-26389917:+
ATGTCTGAAGATGAAGAGGATTACATGTCGGACAAGTTCTTGGCGGGCCTGCAGGATGTGCGCCCCAGCTTAGTGCAAG
ATCGCGGGAAAAAACGCGCCATCAAAGTCCAGGCCAAGCAGCAGGAACACCATAAGCGGCAACGAGAGACTGCTGCGAC
CAGGTCCAACCTGAACAATGAACGGCTGCAGCAGGACCTCAATAAGCCCCTGGCTGCGGATAACAAGGGATTCCAGCTG
CTGGCCAAAATGGGCTACAAGGCGGGCAGTGGTCTTGGCAAACAGGCGGATGCCCGCCTCGAACCCATTGGAATAACCA
TAAAAAACGATCGCGGCGGCTTGGGAAGAGAGGCAGCCATCGCGGAGCTAACCGCCAAGCGACAGGAGCTACGGAGAGC
TCATCTGCTGCACAGGGCGGGCATCGATTCGAGCGAAGAGATCAGCACAGAGGCATACCGAAAGAGAGCCATGCTAAAG
GCAGAGGAACGCAAGCTTCAGTATGATATAAGAAGATGCCAGCAGACATGTGAATCCCTAGATGTTGCCGCGGATGTTC
AAGAGCCTGATCTAGAGTTCTTCTGGCAACCAAAACCAAAGGAGAAGGAAGAGAGCGGCAGTGAAGCAGAGCAGGATTT
GCCCGAAGAAGATGAGGAACTCCCAAAGGAGGAGCAATACAGTGCCTCCGAGCAGCTAGAACTGCTTACGGGCTATCTT
CGCACTGCCTATTCCTTTTGCTACTGGTGTGGCACACGCTACGACAGTGGCGAAGATCTGGAGACCAACTGCCCCGGAC
TCACACGCGATGATCAT
>CG10055-PA 2:26325914-26327949:-
ATGTTATATGGACAGATCACACACAGCTATAAGGAGAACACATGCACCCTTGTGATACCGCATCCCCATGCCAGGGAGA
AGCCGTCGCACTCGCCCACAGCAGCAGAAGCAGCTGCAAAGGGAGCACCAGCAGAGGCTGAAGCAGCAGAAGCAGAGAC
TGGGCGCGGGGTCGTGGATGCCTTGGCACAGGGGGGTACGGGGTGTGCGGAAGCATTACATGTGGATCGCATAAGAAAC
TGCGATATATTTGTTGACTCGCATGATTTGTACTTTTATGCCGATGTCAAGCTGTACAAATTCCACAGCCGACGCACAT
TCGATTTGCGAGAGCTGAAAACACTGCTGATAAAATTCAATCCAGAGGATAATCATTACCAGCTATGCCTACGCTGCCT
GCCGCCTGCCACTGCGGCCACCACTCAAGATAGTTCATCAGGAGGTGGAGCCTCCTCTAGCATTGGCGATGCCCCGAAA
CCAAAGACCGTGCGCAAGGAGTACATTGCCACCTTTTTGCGGCTGCCTACACTGGCCGATGCCCTGTATCAGCCAGAGA
AGGAGTCCCTTGTCCAGGAATGGAAACTCAAACGCATCACCGATCAGTGCCAACTGCAGCTCGAGGGAAACGAGCGCAT
ATACAAGTTAACAAATCATTTCGGCTATGGCTATGCCAGCAAATACAGTGGACCCCCGGATATTAGCCTTGTGGATAAA
TCCACTTGTCGTGTGTTGGAGCCCCATCGCCTTAGCCCCATTCAGCGTCTGCAGGATCGTATTGTTGTCGAAATGAAAC
GCTTTTCACGCGACCAATACAAAATGAACTTTGTGGAGCTGCAGGTTCCGTCCGGGCATCAGAATCCCCTGCGCTTCAA
GCCCAAAATCTTTGAAACTTCCATGACCCAAGAGCAGGCCCATCTGTTGCATAATCTCAGTCGAGAGGCGTTGCAGAAA
CAGCAGAAGGATGAGGAGCCCGGAGATGAAGATAGCCCCTTGGAGAGGCTCAGACAAAAAGAGATCGACTGCGGCCTCA
TCAGCATTGTGCTGGCCATTTGCTACGATGTGCGGACCACCAATAACGATCCCACCTGCGAATCGGCCTGGACGCGCAG
CATACTGTGTCCTCTATTCTGCTACTACGAGCAGTTCGACAACTACAGGGATGTCCTGGTGGCCTTCCTTCGTCGTGCC
ATAACCTATCCACTGTTCCGCAACTTTGAGCTCGGGCGCCAGTGCGTTCGGGATGCCATCGAGGTGCTAAAAGGCGGTC
GGAACTGGCTGATTAATCAGCTTTTGTTGACGCACCAGCAGTTTGCCAGCGGTGAGCCGTGCCGCGAGAGCTATAACAC
CTACTACCTGGAGGACTACATACGCTATGTGACCAATGCGAATGTCTGCAGCGATGAGCATCTGCGTTTGCTGGCTCGC
AATGTGAAGAATGTGCTGATGGATGTGACCAAAAAGCATCTGAATCTGGGCGTCACCGAAATAGAGACTGAACTGATCC
AGGAGCTGATGCAGGAGATGCGTCTGACTGCCGGCGGGGAGTCGCCGTTGCTGCAGCAAGGAGGGGGTGGCGATGATGA
GATGGATATGGACAACGACACGTCCGGCCAGGAGGATGAGACAACGACTGATGATGACAGTGTCATAACCGATTCATTC
GATAGTATGGACATGGACATGCGTTTGATTGAGAATGAGGCGGTCTATGCGGCGAACGACGACAACGATAACGACGACG
ACGACGATGATGATGAAGACGATGATGAGGACGAGGATGATGATGAAGAGGGCGATGCGGACGATGATAATGAGGATTC
TGCCTCATCAACGACAACCAGCAGCGAGCCGGAGGGCAACAGCGTCATCGAGCAGTGCAGCAACAGCGAGACGGCCGCC
AGCAATAGC
>CG10059-PA 2:26293445-26294149:-
ATGGCCAGCACCTCTCGTGCCGGCAGGGCTGGCACCTCCCGTAGTGGCAGGAAGGCCACTCAATCTTCTCAGTCGCAGC
AGCCTGAAGACCTCACGGAAATTGACGACAAAGTGCGCACTATTTTGAAATACATTCTGGATCACTCGGCGGCAAAGAT
ACCAATGAAGGAGAAGGACTTAGTTCCACTAGCTGGGACTAAGCCTGAGCTTCACAGCCGCCTTCCGTTGGTGGCCAAA
CAGTTAGCGGAGCGCTATGGCATTCGACTGCACCAATTGAATGACGCCACCAAGATGTACATTTGCATGGCCGAGGCGC
CCATGGCCTCCATTCACGACTTGACGCCCGAACAGCGTCCCCAGCTAACGCTGCTTTTCCTTGTACTGATGTACATATT
TCTGCGCCAAATGCGCGTCGAGGATACAAAGCTGTATGCAATGTTGGCCATGCTGGGCATCCGCGTGGACGAGGATCAC
GCCTACTTTGGCAGCAATTTGCGGAAACAAATCGAGGATACCTTCGTCAAGCAGCGGTATGTAAAGCGAGAGCGCTCAC
AGCCGGATAGTGCTTACGAGGAGGTCAAAACCTACTTCATTTGGGGCTTGCGCGCCAAGGCGGAGTTCACCTACGAGCA
GATTGTTGAATTCTCTTCACAAATACTCAAGCAACACCCCACAAACTTCTCCGAATTGCTGGAGATTGCCAAG
>CG10060-PA XR_group5:664846-670527:-
ATGGGTTGTGCCGTGAGTACAGCACGAGATAAAGAAGCCATCGAACGTTCGAAGAACATCGATCGGGCGCTGCGAGCGG
AGGGTGAACGTGCCGCATCGGAGGTGAAACTGCTGCTTTTGGGAGCTGGAGAGTCGGGAAAGTCCACGATAGTGAAGCA
AATGAAGATCATACACGAGACAGGCTACTCTCAGGAGGAATGCGAGGAATACCGCCGCGTTGTTTACAGCAACACTGTA
CAGAGCCTGATGGTTATCATCCGGGCCATGGGCAGGCTAAAGATTGAGTTTGCCGATCAGGGCAAGACTGACATTGCCC
GCCAGTTCTTCACACATGCCTCGGCCGCCGATGAGGGCATCCTCCTGCCGGAGATTGTTCTGCTGATGAAGAAACTCTG
GTCGGACGGCGGGGTGCAGCAGTCGTTTGCTCGCTCGCGCGAGTACCAGCTGAACGACTCGGCGGGATATTACCTGAAC
TCCCTGGATCGCATTGCGCAGCCCAACTACATTCCCACCCAGCAGGATGTCCTGCGCACGCGTGTAAAGACCACGGGCA
TCATTGAGACGCATTTCTCCTGCAAGCAACTGCATTTCAAACTGTTTGATGTGGGCGGCCAGCGATCGGAGCGCAAGAA
GTGGATTCATTGCTTTGAGGGCGTCACGGCCATTATATTTTGTGTGGCGCTATCTGGCTACGATCTAGTTCTGGCCGAG
GATGAGGAAATGAATCGCATGATCGAGTCCCTGAAACTGTTTGATTCCATCTGCAACTCAAAGTGGTTTGTGGAAACCT
CTATTATACTGTTCCTTAACAAAAAGGATCTGTTTGAGGAGAAGATAAAGCGATCTCCTTTGACGATATGCTTCCCAGA
GTATTCAGGTACCAACACTTTTGAGGAGGCTGCCAACTATATACGCATGAAGTTTGAGAATCTCAACAAGCGAAAAGAC
CAAAAGGAGATATACACGCATCTGACCTGCGCCACTGACACCAACAATGTGAAGTTTGTCTTTGATGCCGTCACCGATG
TGATCATAAAGAACAATCTGAAGCAAATTGGCTTATTC
>CG10061-PA 2:26290553-26293384:+
ATGCAGAGCGATGGAGAGAATTCCATTGCCCTTGCCACTAGCCAAGAGGATATAACGAAGCGCCTGGAGGCGCTGAATC
GTTGGCAGGACGAGCAGAAACGCCTGCTGGAGCAGCGTCAAAACAACCAGCGCGTTATGCTGGGCATGGAACAGCGAAA
CATGTACCAATTGTTGGGACTGGTTCACAAGGAAGTGGACAGCGCGGAGAGTAGTATATTTGAAGAATCCGATGTGGAG
AATGACGGTCAGCAGGAGGGGCATGTGTCCATACAAATGCCCCGACACACAGAATATCAGGAGGAAGTGGGCGGCGACG
CCATGGGCGACAGTCAGCAACCTGCAAAGCCCAAGCGTCCTTTTCTGCGTCGTGGCGAGGGATTGAAGCAACGCTTTAA
GATCAATCCTGATCAGCTGCGCTTGGAGAATTTGCCTCGTTATAAATTCGCAAACGCGCATCCACAGTTCCGCACGCCC
ACACAGAAGAAGGGTATTCTGAAGACGCGTCAGGAGGCGAAAAAAGTTACCACTGCACAGCCACCTACACAGGCTCCTG
CTCCTGCTCTTCTATCCTATCCGCCAGACCCCAATGAGCAGCGTTTCCAAAAGCTTCTCATCAGCTCTAAAACTGCCTG
CAATTCCACGCCAGACATCAAGTCTTCCTACGCATCCTCAAGCACAACCAGCGTGTCGCCCAGAGTACGTTTCGCGGAG
CAGAGAAGCAGAGAGCATGCTGCCGACGATGAGCATTCCTCTGAGGCTAGTCCCCTAACTGGCGTGTGTTGGGCCAAAG
TCTTGAATACACAAAGCATCAAGCCAGTGCCCCTCATCCAACGACGCACCGCCCAGCTGCGAGTCGATGATGACAGCAA
TGTAAGCATATTCGAGCTGTTGGAGCAAAAGGCACTGGAGGGCAACTTTGACATGAACTCCAGTTGCATACGGACGTTC
ATGGCGCGCAAGGAGCAGCGCCGTCAGACGGCGGACGATACGGATCAGATTGTGGTCACGCAGCAGGTGAGGCAAATGC
ATTTGCAGCCAGAGGTGGCCCAGATCACGGAAATAAACGATGACGATGATGACGACGATAACGACGACGACGACGAGGT
GGAGGAGGATCAGACGAGTGATCTTACAATGACGCCCCTGCATGTTGGGAAAAATCAAGTGCGAGTACGCTTCTCCGAC
TCCAATGACACGCATGACACAACCCTTGGCGATGGCTCCAATGTCCAACTCTTCGAGCAGTTCAAGTCCGCTCTGTTCC
AGGCATTGGAACAGAAGAATAAGTCCACGGCTCAAAGTAAATCCGCAGACGAGCCTTTCACTAAAGAACTACAAGAGAA
GGCGAATCTTGTGCGCACTCGTCTCGAGGAATTAGAAACGGAGATAGCCAAATTCAAAAAACAAAATATGGAACTAATA
CGTCTCAAGCAACAGCATGAACTGGAAAAGGCCAAGTGCGCTCAAGATCACTTGGAGGCCATGGATCGTGTCCACGATG
AGAAAATCCAAGCGGAGATCTACCTGCATGACGAGCGCATGAAGATCGAAGAGGAACGGCGAAAGTTTGATCAGCAGAT
GCGTCTACAAAAGAGCAATGTCAACAGCAAAGAAAAGAAGGAAATCGCAGCCCTCAAGCAGGAGGTAGAGTCGCTGGAG
CTGCAGCTCAAGCAGAAGGAGCAGACCCATATCTCGGCGCAGGCACGCCTGAGAGCCCAACTGCGGGCCGGGGAGAAGG
AGCAACGCCTTCTTCGCGATGAGATTGAGCTGCTGGGTAAGGAGAACAAGCGTCTGGAGCAGGAGCTGATCAAGGTCTC
GCGCGAGAACAACTCCAAAATGCTGCAGGAAATCAACCGAAATATTGCTAGACTGGCGCCAAAGGTGCTGCCTCCCACG
GATTCAGGTCAGCCTATCGATGAGAATGGACGGCGCACCAAGTCCCTGGATGGACCTCCTTCTAAAGGGACAGCCAAGC
AGCGCGAGTCCATGAGCCGTCGTCAGAGCAGTGGCAATGTGCCTACAAGGGGTCAAAGCAGTGGCTATGGACAACCAAA
TCGAAATCGAACACCTAAGAAGAAGCCAGAGGTTGTGGACGAAAGCTATCCCAGCAGCAGCGCTAGTGATGACGAAGAT
GAGGAAGAGCCGCGAGCAGAAACTCAAGCAGCAGCTGAAGCAAAATCCACAGTCGAACCCGCAGCGGCTGCAGACTTCA
AGCGTGAGATTGTAAATGCAGATGGCAGCAAGGACATTTGGTATCCCAATGGAAACCTCAAGAAGATCAGCGCCGATGC
CATGACCGTGCGAATGTTGTACTTCAACAAGGACATAAAGGAGTCTGACATCAGGGAGGGCACCGTCAAGTATTACTAT
GCGGAGACAAACACATGGCACACAACCTATTTGGATGGCCTGGAAATACTGGAGTTTCCCAATGGCCAGACAGAGCATC
GTCACAAAGATGGCACGATTGAGATACGCTTTCCCAATAATACCATCAAAATGGTGGATCCCAGTGATGCCGAGGTGCA
GGAGGAGTGGCGCTATGCGGATGGCACGCGTCTCGTGCAGCTCCGAAATGGTGATAAGGTTCTAAATCTGCCCAATGGC
CAGAAGGAGATACACACAAAGCTGAATAAGCGACGCGAGTATCCCGATGGCACTGTCAAGCTGGTCTATCCGGATGGCT
CTCAAGAAACGCGCTATTCCAATGGGCGCGTGCGTCTCAAGGATAAAGATGGCAAACTCATAATGGACACCGACTATGC
AAAGTAT
>CG10063-PA XR_group5:662919-663185:-
AATATTGAGAAGAAATCGGCTGCTGAAAACCCCAAAAGTGGCAGCGTCGAGGAGGCAACTGAGCGTGTCAAGAATCAAT
TGGGAGAGCTGCCCTCCAAGGAGCAGCTGAAGAAGTACTTCTTGCGCATTGTGGCCTTTCTTTATGACCTCAGCTTCTT
GGCTGTCACTTGGGCCATCAGCTTCGTTGAGAAAAACGTTATCGAAAACCCCACTGTGAAGGCGTACTGGAAGAAGTTC
CACGAGAAGATGCAACAGGCCAAAAAGGAT
>CG10064-PA XR_group5:657543-659982:-
TGCCAGCAGCTAAAGCCGCGTGCCATTTTCGGAATTAACGGAAAGGTTGAGAATGGCGTGCGTCAGCACTCAACAACAG
GCGATATTATATTCGCATTGGGCAATAAAATCGGCATTGCCAATCACAAAAAGAACTCGCAAGAGTTCATACCAGGACA
CAGCAACACCATATCGTGCCTGGATCTTAGCAAAAGTGGCAAGTACATAGCATCGGGGCAAATAAATCATATGGGGTTT
CGCGGATACGTGATCATATGGGATTACCATCAACGCAAGGAGATAGCGCGTCACGACCTGCACAAGGTGAAGGTCCAAG
CTATATGCTTCACAGCCGAGGATCGATTTGTGGTATCAATCGGTGGCGTTGATGATGGCTCCGTGATTGTCTTTGACAT
GGAATCATTCTCCCCAATTTGCCGGCAGCCAGCTTCCCGAGCCATCTCTGGGAATGCTCTGGGTGTTCGCCCCATGCAC
AATAATCCATTCTTCTTTTTGACGGCTGGAGATCGCCATCTGCGTCTGTGGAGCATTGTGCGCGAGCAGAAGAAGCTCT
ACGTCCAGGACGTGCACATGGCCAGCAAGACGCGCGTCTTCTACTGTGTACGCATCAGCAAGAACGACCAGATCGCCTA
CTTGGGCACGGGCACCGGGGATATAGTGAAGATCACGCTCAATTGCTGTGACCGTGACAATGTCACCAGGCCGGGCACC
ACCAGCGGTATCTTGGGTGCCTTTGGCACCCACAATGCCCGCAAGCCGTCGGGACGGGACTGCAATCGCTATGTGAATG
GTGTTCGTGCTCTGTATATTGTGGACGAGAGTCGGCTCCTAATCGGAGCCGGCAATGGCGATGTGGAGCTCGTCGAGGA
GCGTACCGATGTGCCGCTGATCAATTTTCGGGATTACCCAGGACCCACCTGGCCATATCTGCGCGTGCTGAAGACGACT
CGCGTTTCCGGACGAATCTCTTCCTTTGTCCGCTCCACCCAAGATTTGTTTTACATTTGCACAGACACAAACGAGATTT
ACGGGCTGACCATTACCACATGGAAGCTTAAACTACTGCGCACATGCCACACCAAATCCGTTTACTGCATCACATTCCC
CAAGGCATATGCTGCCGTCTTTGCCACCTCGGGCAAAGAATGCATTCGCATTTGGTCGTCGGGACGCAAGCAGGAGCTG
CTGCGCATCATGGTCTACAACTTCAACTGCGCCGCTGTGCGCTTCACCCACGATGGCACCAGCATTGTGTCGGTCTGGA
ACGATGGCATCATACGCGCCTTTACACCCATCACAGGACGACTCATATATGCCATTCCCAATGCACACAACAAGGGCTG
CAGTGCCCTGGCAGTGTCCTCCACAGGGCGCCTCATTGTCACTGGAGGCATCGAGGGTCAGGTGCGTGTATGGAAGATA
GATCCGTATCGCCAGTCGCTACTGGGAGTGCTAAAAGATCACTCGGGTCCTATCACATCTCTGGACATCAATCATCTGG
GCACAGAGGTCATCTCGGCCTGCACCGACGGCTCCTGCGTCATCTGGGACATCAACCGCATGACCCGCAAACAGGTGGT
GACTGCCAACACACAGTTCATGTGCGCCTCATATTTCCCGACTGGGGTCCAGGTACTCACCTGTGGCTCGGATGGCAGG
ATAATCTATTGGATGGTGTACAACGGAGCTCTGATCCGCGAGCTGACCGCCTCGAAGAAGTCGTCGGTCAACTGCATCT
CGATCAACGATACCGGCGACTACTTTATAAGCGTCGGCAGTGATCTGCAGGTAAAGCTCTGGGACTACAACAAGGGCGA
CGTGGTGGGCGTTGGATCAGAGCATGCTTCTTCCGTGATCAGCGCCGCGTACAGTCCTTGCCTAAAGATGTTCGTGACC
GGCAGCACAGACGGTTCGCTAATTATTTGGGACGTGCCCCAAGACTTCTGGGGCAGACCAAATCCGCCAGATGCCCCAG
CCTACACCTTGCCGAAGACGACATCGAAGGGCAAACTAAGCGATGTCCAATCACGCGTCGACTCGGGCTCAAAAGTACA
GGCAAAGGGGGAAAACATCGATGGTCTTCTGAAGGCGACGCCGAAGGACGATATCTGCTGTGTCGAGTGTCCTCCCTGC
GCCCAGAAAGAGAAGAAGGCTTCTGACCCCTTTGCCGAGTGCAAGATTGTCCCCGATGTGAGGAAATGT
>CG10068-PA 2:26269510-26270515:-
ATGTTTTTACTGGACAGATTGTTGCCCTTTATATTTAGCTATATAAGGCCGTTTATTAAATGGTTTTTGCACGCCTTTA
CCCGACTATCGGAGCTGCAGAGAATCTGCTATGGAGCCCGGGCGGGGGCCAGTCGGACGCGACAAGTGGAAAGATCCCT
GACATTGTCCAAATCGTATGAAATAAAGCGCATGGTTCACGACCTGGACGAGGTAGCACCCTATGCTGACAACAGGAAT
CTCCTGGAGTTCTCCTTCCGTGCCGCACGCGTTGTTATGCAGGCAAAGCGCATTAAAAACAATGCCCATCCGGACTTTT
CCCGACTCTTTATCAATTGTGTGTCCACCATTTGGGGCTACAGGCGTCTGATGTACCAGATAGAGCAACTGCGGGCCGA
GAAATACGATTCGGATAACCCCGAGCACGAATACAAGCTGTTGGAGCTTTGGCAACTGCTGATGCCAGAGGCGCCGCTA
ACTGGACGCGTAAGCAAACAATGGCAAGACATTGGCTTCCAGGGCGATGATCCCAAGACGGATTTCCGAGGCATGGGCA
TGCTCGGCCTGGAAAATTTGCTGTATTTCGCCAGCGCCTACAACGATGCCGCGAAGCATGTGCTGCTCCACTCGATGCA
TCCCACACGCGGTTACACTTATGCAATTGTTGGCATCAATCTTACTTCGATGGCCTACAATCTAGTGAAGACCGGCCAA
GCAAAGACACACTTCTATAATGTGGTGGCCCTGCATAAGCAGGACTTTAACACTATAGAGGATTTCCATAAATTGTATT
GCTACCTATTCTTTGAATTTGATCGATTCTGGATGGAAAGCGATCCGCGCAATATAATGGATTTTCGTGAGATCTATCA
GGCGTTTGAAATCACCAAATTAGAGGCCCTGCACAATGAGAATACAATTTTTAAAACTAATTTGGTTGTAGAATCCGTC
>CG1007-PA XR_group8:4470517-4471059:-
ATGAAGTCCCTGACGGCCGTCTGCCAAACAGGTGCCTCCGGCATGCCGGGCATCAGCCCCAATGGACGCATTGCGCGGC
ACCCACCTCACCGCGGCGACGGCGAGAACGCCGAGATGAAGATGTATCTCTCCAAGCTGAAGGATCTGGTGCCATTCAT
GCCCAAGAACCGCAAGCTCTCCAAGCTGGAGATCATCCAGCACGTGATCGACTATATCTGCGACCTCCAAACGGAGCTG
GAGACGCATCCCGAGATGAACAACTTCGATGCGGCGGCTGCGCTGACCGCCGCAGCAAACATGGAAGATGACAGCGAGG
ATGAGATGCACCACATGGAGGACGACGAGGCCGATTTGGAGGCCGATGCCGATGATCTGCTCTCCCAGCGTCTGGCCGC
CGAGCAGCAGCTGGCCAAAATCTCTAGTCCCGCCGCCCGTCTCCCGCTCAGCGATCGCCAGAGCCCCAACACGCTTCTG
GCGCCGGGTCAGCAGCAGCAGCAGCAGATACAACAGCAGCAGCAGCAACTCTCCAACAGTTTAGCAACG
>CG10071-PA 3:3636595-3636891:+
ATGGCCAAGTCAAAGAATCACACAAACCACAACCAGAACAAGAAGGCCCATCGCAATGGCATCAAGCGCCCTATGCGTA
AGCGCCACGAGTCCACCATGGGCATGGATGTCAAGTTCCTGATCAACCAGCGGTACGCACGCAAGGGTAACCTGTCCCG
CGAAGAGTCGGTGAAGAAATACAACGAACGCATCGCCTCGCAGCAGGGCAAGCCCAAGCCCATTACTTTG
>CG10071-PB 3:3636595-3636891:+
ATGGCCAAGTCAAAGAATCACACAAACCACAACCAGAACAAGAAGGCCCATCGCAATGGCATCAAGCGCCCTATGCGTA
AGCGCCACGAGTCCACCATGGGCATGGATGTCAAGTTCCTGATCAACCAGCGGTACGCACGCAAGGGTAACCTGTCCCG
CGAAGAGTCGGTGAAGAAATACAACGAACGCATCGCCTCGCAGCAGGGCAAGCCCAAGCCCATTACTTTG
>CG10071-PC 3:3636595-3636891:+
ATGGCCAAGTCAAAGAATCACACAAACCACAACCAGAACAAGAAGGCCCATCGCAATGGCATCAAGCGCCCTATGCGTA
AGCGCCACGAGTCCACCATGGGCATGGATGTCAAGTTCCTGATCAACCAGCGGTACGCACGCAAGGGTAACCTGTCCCG
CGAAGAGTCGGTGAAGAAATACAACGAACGCATCGCCTCGCAGCAGGGCAAGCCCAAGCCCATTACTTTG
>CG10072-PA XR_group5:652987-656454:-
ATGAAGGTTTGCTGTATTGGGGCTGGCTATGTTGGCGGTCCGACATGTGCGGTAATGGCACTCAAGTGCCCCGATATTG
TTATAACCCTTGTGGATAAAAGTGTGGAGCGCATTGCACAGTGGAATTCGGATAAATTGCCCATTTACGAGCCTGGTCT
GGATGAGGTAGTAAAGAAGTGCCGCAATGTGAATCTGTTCTTCTCCACGGACATTGAAACGGCCATCAAGGAGGCGGAC
CTCATCTTCATATCGGTGAATACGCCCACAAAAGTTTCCGGCAATGGCAAAGGACGCGCAGCGGATCTTAAGTATGTGG
AGAGTGCCGCAAGAATGATTGCCGAAATAGCGCAATCTAACAAGATTGTGGTGGAAAAGAGCACGGTGCCCGTGAGAGC
GGCGGAGAGCATTATGCATATACTCAGGGCAAACCAGAAGCCGGGCATCCACTATGACATCCTGTCCAATCCGGAATTC
CTTGCGGAGGGAACGGCCATTAACGATCTGTTGAATGCGGATCGGGTGCTGATCGGTGGAGAGGAGACGACAGAGGGCC
ATGAAGCCGTGGCCAAGCTATCCTGGATCTACGAGCATTGGATACCCAAGCAGCACATCCTCACAACGAATACCTGGAG
CAGCGAATTGTCCAAACTGGCGGCGAATGCTTTCCTTGCTCAGCGCATCTCCAGCATCAACTCGCTGTCGGCCGTGTGC
GAGGCCACCGGGGCCGATGTCTCGGAGGTGGCTCGGGCCGTGGGCCTGGACTCGCGCATTGGCTCGAAGTTCCTGCAGG
CATCGGTGGGATTCGGTGGCAGCTGCTTCCAAAAGGACATACTAAACTTGATCTACATTTGCGAGAATCTGAATCTGCC
GGAGGTGGCGACCTACTGGCAGCAGGTCATCGACATGAACGACTACCAGAAGCGCCGCTTCTCCCAGAAGATCATCGAG
AGCCTGTTCAACACGGTGTCGGACAAGCGGATTGCCATCTTGGGCTTTGCCTTCAAGAAGAACACGGGCGATACTCGGG
AAACGGCGGCCATAACCGTGTGCCAGACGCTGCTAGAGGAGGGTGCCAAGCTGGACATTTACGACCCCAAAGTGGAGCC
CGAGCAGATAATCGATGACCTGACGCACCCAAGCGTCACGGAGTCGCCGGAGAACGTCAAGAAGGCGGTTCAAATCCAC
AGCGATCCGTACAGCGCTGTGCGGGCCACACACGCCCTCGTCATCTGCACCGAGTGGGACGAATTCGTGGACTTGGATT
TCCAGCGCATCTACCAGTCGATGATGAAGCCGGCCTATATCTTTGACGGACGAAAGATCCTGGATCACGAGCGACTGCA
CCAGATCGGTTTCCATGTCCAGACCATTGGCAAGAAGTATCAGCGGTCCGGCCTGCTCCGCTCCTGGGGCATTGTACCA
CAGCTG
>CG10075-PA XR_group5:650316-651332:-
ATGCAGTGCACTCGGGCAGTTGCAAGGCTGGCCACCGGCATATCCAAAATCCACTTGGTAGGTCAGCCTTTTAAACAGA
CTGCAGGTTGTTCAGTCGTATATTCTCAGTCCTGCCGTCTGTGCTCGTCCGCCAGGGTAATGGACAGTGCGGATAAAAC
AAAGCCGACGACACCAGAACCTCCAGCCGACCACGGGATTCTCAAGAGAGTAATGAACAAAGTGGGCTTCACACCCAAC
ACAAAGGCGCGCCTCAAGGTAACCAGTCATCTGTTGTATGAGAGCGTGGCGGATAAGATCAACTATGTCGCCTTCTTTC
GTGACTTCAGTCTGCCCAACACGTTCAACTCGTGGTTCCTGGTCACAGAGCTGCACGTCTGGCTGCTCTTGATGCGCTC
CATGGCCGAGGGCTCGGAGACCGGCGAGGATGGACGCTTTCTGCGCAACTGCATCGTGGAGGCAATGTGGGGAGATGTA
AACACCCGTGCCAAGAAGTTGGGAGCACACAATCCCTCCCGAACAAGGCAACAAATCGAGACGCTATCGGAGCAATTTC
AGGCCGCACTCATTGCCTACGACGAGGGTATCATGTCGGACGACCGCGTGCTGGCCGGCGCCCTGTGGCGACGCTTCTT
CGAGATGAACTGCGATGACTATGCGCAGATTGAGAGACTCGTTAAATATGTGCGCCAGCAAGCCGTCATGCTGGACAGC
TTGCCCCGGGAACAGTTCATCACAAAGCCAAAGGTGGCCTGGCTGGATCTGGACAAATGCAAGGTG
>CG10076-PA 4_group4:2555957-2594393:+
ATGACGGAGCATCACATGGACGTGCAGGCCGACGCGACGCAGAGTGCATCCGAGTCCAAGGCCATGGCTGCGCCCAAGG
GCAAGTTCTCGGAGGCCGAGGAGGGCTTTCTCTCGACCTCGCCGGACAGTGCCAACGGGGACGCCCAGCAGGCCCATAC
CCACACACACATCATCTCACACACGCACTCCAAAGGAGCTGCCAAGACCCAGACCCAGACCCAGAATGGAAACGGTACC
CTGGGCATGGGGCTGGGGGCCCCGATGCTCCCGGGCGGCAGTCGCCAGCTCCTTCGCCAAGCATTCTACCAGTGCTCGT
GTCCGGAGCAGTGCGTCACCCTGAACAACATACTGGACTCGTTCAAGGCCCCCCTCTCCGAGGACCAGGCCTGGGCCCT
CATCTACCAGTTCGGCTCCCTCTACTACAAGGTGGCCGCCCAGGCCCACAAGTCCGGCGGGGACTACGAGGCCGACCTT
CCCAGCCGCTTCGAGCTGCACTTCCACCGCGACGGCAATGTGCACTTCTCTGGCGCCGAGCGGCTGCCAGAGCTCGTGG
AGTCGCAGGAGCAGGAGGCGTCCCAGCAGGAGCAGCAGCAGAAGCAGCCACAAATGGATGACAGTGCCACCAGCAGCGT
GGACAGCAATGCAGCCCTCGACAGAGCCTTTGACAACAACAATCACGAGCATCATCACCACCATCACCATCAGCACCAT
CATCCGCACCACACGCCGCTCGTCGTCTCGCATCGAAAGATCATCAGCGAAATGGCGGAAATCGTGTACACCGCACTGG
ACTACAATCTGCCCGAGGACGAGGAGTGCCAGATGTCGCAGGAGCTCGAGAATCTGTTCAACTTTATGACAGCAGATGA
GACTGACGAGGATTGCATCGACGAGGGCATCGACGAGGGCGACAAGCGCTGGGACGACGAGGCGGAGGAGGAGCGCAAC
GATACCAAAGAACTAGAGCACATAATCGAGACCTGCAGAAACCACCTGCAGAAGCCCGCCTTGGCGGACAATCACTACA
AAGCCGTGTGCCGGGCCCTGGCAACGGAGACAATAGAGCTGCGCGTGTTCCTGCAGCAAGTCCTGAACAATGGTGCCGA
GAAGCTGATCAAGGCCGCAGAATCGTCTCCGACCACACAGAAAGAACTGGCGAAGCTGGGCTTCAACGACTGGGCACGC
TTCTGGGTGCAGGTGATCGACGAGCTGCGCCGCGGCGTCCGCCTGAAGAAGAGCAACTTCGAGCGCACACCCATCGAAT
ACGAGCTGACGCCCTACGAGATACTCATGGGGGATATCCGAGCCAAAAAGTATCAGTTGCGCAAGGTGATGGTCAATGG
AGATATACCGCCGCGCGTCAAGAAAGATGCCCATGCCATGATCTTGGAGTTCATTAGGTCACGGCCGCCATTGAAGAAG
GCCTCCGAACGGCAACTGGGCCCGCCCCGGATGTGCACGCCCACGCCCAGGGAACAGCTCATGGAGTCCATACGGCAGG
GCAAGGAGCTGAAGCAGATCACCCCTCCAGAGGCACCCCCTCTGAGGCAGAGAATGCTTCCAAGTGCGAACTCCACTCT
GTCACGTTCCAGGCAGCGGCTCATTAAAGTGGATTTCTCACAGCTTCAGGACGACGAGCTCTTCTTCGATGACTCCAGC
ATGAGCAGCTCCCACTCCACAGCGGCCACACACCAGCACCACCAGCAGCACCAGCCTCACCATGCCCATCTAGCCGAGC
TGCACCGCTGCTCGCAGCCCAAGATGCCGCCGTATCCGTTTGGGGGCTACATGGTGCCCAGCCAAGCGCGGCAAGAGTG
CCAGGCGACGGCGACGCAGCTGCGGCCCAGACGCACAATGGACACAAGTGCACCCAGGCAGACCCTGCCCCAGCCACAG
GCACAGGCACGGCCACCCCCGCCTGCTGAGCCATCCTTTACGGAGGACGAGTACCACAGGTTCTTCGACAATGCCCTGG
AATCCTACGACCTGGCCACTCAATGCGAGTCGAGACGCGCCTCTCTGCGCCGCCACACTATCGTGGGCTGCCAGAGCAA
CCTGGAGGAAACGCACTCGATGCCACCCACGCGCCCCGAGTCGCGTCAATCGGATGACGCAGGCAGCCAGTCGCAGTCA
GGAGCCAGCAGCGAGGCCCCAGGCATCAGGAAGAGCCCCCTGATGGAGGGTGACCACTCGCAGACGACGGACGGGCCGC
CCAGGCTGGACGAGGCTCATTCAACATCCTCGCTTGGCCCATGGAACAAGTCCTTCATGGACAAACAGACCTGGATGGA
ACGGGGGGACGATCGCCTGTCCGTAACGCTGGCGGAGATCGTTCACATACGTTCTGTCATGACCAAAGCCGAGCTGGAG
GGCCTGCCCATGGATGTGCGCGTCAAGGAGGATGTTGAAAAGCGTCGCGTCTGCTTCCTGTGCCTGCGCACACGTTTCT
CCTTCTTCGGGCCATGGGGTATTCAGTGCAAGCTCTGCCAGCGCACTGTCTGCGCCAAGTGCTATACCAAGATGCGCAT
TCCCTCGGAGCACTTCAGGAACGTTCCCCTTGTGCTGATCTCACCATCGCTGCTGTCCAGTCCGGCCAGCTCGAGCACC
CCCTCACCCTCTCACCACGCCCACCAGGCGCACTCCTCGTCGACAGGGAACATAATGGATGACCAGTTCCCCAAGTCAC
TGATTGAGCGTCTCCTGCGCTCCGAGTCAGATAGAAAGACACGCAGCACTGTGGGCAGTGCACCATCCTCACCCAAGCA
CCAAAGATCAAACATGAGCACTCCAGGCATCAGCGTGGGGCCCGGAGCCGGCGCTTCCACCTCCGCCGCCCCTGGCCAT
GCCGTGGAGGCGCTGCACGACCAGGCTGCCATGTCCGCCTCCTACTCGTCAGCCATGCGACCCTCGGGAGTGATGCAGC
ACCACCAGAAGCACCACTACAACAACGCCATGTCGCGGAGCATGGAGGGACCCCGGAGTCTTCCCGTGCACAGCCCAGC
ATATCGACCGCTGTCCAACAGCAGCACCCTCGAGAGGAAATCGCGATTCTCGCGGGGCTTTGCCTTGTTCTCCTCGGGC
AGCCATTTGGCCCAGACCCAGGATCAAAAGGAGAACCTGCGCGGCGAGCAGGTACCCGTCTGCAACGACTGCCAAGGCC
TCGTCAACGAGATCACCAGCTCTGTGAAGCAGAAGCGCAGCTCTGCGAGGAACCGCACCATTCAGAATCTCACTCTAGA
TCTAACGCCCGTCTGGAAA
>CG10076-PB 4_group4:2555957-2594393:+
ATGACGGAGCATCACATGGACGTGCAGGCCGACGCGACGCAGAGTGCATCCGAGTCCAAGGCCATGGCTGCGCCCAAGG
GCAAGTTCTCGGAGGCCGAGGAGGGCTTTCTCTCGACCTCGCCGGACAGTGCCAACGGGGACGCCCAGCAGGCCCATAC
CCACACACACATCATCTCACACACGCACTCCAAAGGAGCTGCCAAGACCCAGACCCAGACCCAGAATGGAAACGGTACC
CTGGGCATGGGGCTGGGGGCCCCGATGCTCCCGGGCGGCAGTCGCCAGCTCCTTCGCCAAGCATTCTACCAGTGCTCGT
GTCCGGAGCAGTGCGTCACCCTGAACAACATACTGGACTCGTTCAAGGCCCCCCTCTCCGAGGACCAGGCCTGGGCCCT
CATCTACCAGTTCGGCTCCCTCTACTACAAGGTGGCCGCCCAGGCCCACAAGTCCGGCGGGGACTACGAGGCCGACCTT
CCCAGCCGCTTCGAGCTGCACTTCCACCGCGACGGCAATGTGCACTTCTCTGGCGCCGAGCGGCTGCCAGAGCTCGTGG
AGTCGCAGGAGCAGGAGGCGTCCCAGCAGGAGCAGCAGCAGAAGCAGCCACAAATGGATGACAGTGCCACCAGCAGCGT
GGACAGCAATGCAGCCCTCGACAGAGCCTTTGACAACAACAATCACGAGCATCATCACCACCATCACCATCAGCACCAT
CATCCGCACCACACGCCGCTCGTCGTCTCGCATCGAAAGATCATCAGCGAAATGGCGGAAATCGTGTACACCGCACTGG
ACTACAATCTGCCCGAGGACGAGGAGTGCCAGATGTCGCAGGAGCTCGAGAATCTGTTCAACTTTATGACAGCAGATGA
GACTGACGAGGATTGCATCGACGAGGGCATCGACGAGGGCGACAAGCGCTGGGACGACGAGGCGGAGGAGGAGCGCAAC
GATACCAAAGAACTAGAGCACATAATCGAGACCTGCAGAAACCACCTGCAGAAGCCCGCCTTGGCGGACAATCACTACA
AAGCCGTGTGCCGGGCCCTGGCAACGGAGACAATAGAGCTGCGCGTGTTCCTGCAGCAAGTCCTGAACAATGGTGCCGA
GAAGCTGATCAAGGCCGCAGAATCGTCTCCGACCACACAGAAAGAACTGGCGAAGCTGGGCTTCAACGACTGGGCACGC
TTCTGGGTGCAGGTGATCGACGAGCTGCGCCGCGGCGTCCGCCTGAAGAAGAGCAACTTCGAGCGCACACCCATCGAAT
ACGAGCTGACGCCCTACGAGATACTCATGGGGGATATCCGAGCCAAAAAGTATCAGTTGCGCAAGGTGATGGTCAATGG
AGATATACCGCCGCGCGTCAAGAAAGATGCCCATGCCATGATCTTGGAGTTCATTAGGTCACGGCCGCCATTGAAGAAG
GCCTCCGAACGGCAACTGGGCCCGCCCCGGATGTGCACGCCCACGCCCAGGGAACAGCTCATGGAGTCCATACGGCAGG
GCAAGGAGCTGAAGCAGATCACCCCTCCAGAGGCACCCCCTCTGAGGCAGAGAATGCTTCCAAGTGCGAACTCCACTCT
GTCACGTTCCAGGCAGCGGCTCATTAAAGTGGATTTCTCACAGCTTCAGGACGACGAGCTCTTCTTCGATGACTCCAGC
ATGAGCAGCTCCCACTCCACAGCGGCCACACACCAGCACCACCAGCAGCACCAGCCTCACCATGCCCATCTAGCCGAGC
TGCACCGCTGCTCGCAGCCCAAGATGCCGCCGTATCCGTTTGGGGGCTACATGGTGCCCAGCCAAGCGCGGCAAGAGTG
CCAGGCGACGGCGACGCAGCTGCGGCCCAGACGCACAACCTACGACCTGGCCACTCAATGCGAGTCGAGACGCGCCTCT
CTGCGCCGCCACACTATCGTGGGCTGCCAGAGCAACCTGGAGGAAACGCACTCGATGCCACCCACGCGCCCCGAGTCGC
GTCAATCGGATGACGCAGGCAGCCAGTCGCAGTCAGGAGCCAGCAGCGAGGCCCCAGGCATCAGGAAGAGCCCCCTGAT
GGAGGGTGACCACTCGCAGACGACGGACGGGCCGCCCAGGCTGGACGAGGCTCATTCAACATCCTCGCTTGGCCCATGG
AACAAGTCCTTCATGGACAAACAGACCTGGATGGAACGGGGGGACGATCGCCTGTCCGTAACGCTGGCGGAGATCGTTC
ACATACGTTCTGTCATGACCAAAGCCGAGCTGGAGGGCCTGCCCATGGATGTGCGCGTCAAGGAGGATGTTGAAAAGCG
TCGCGTCTGCTTCCTGTGCCTGCGCACACGTTTCTCCTTCTTCGGGCCATGGGGTATTCAGTGCAAGCTCTGCCAGCGC
ACTGTCTGCGCCAAGTGCTATACCAAGATGCGCATTCCCTCGGAGCACTTCAGGAACGTTCCCCTTGTGCTGATCTCAC
CATCGCTGCTGTCCAGTCCGGCCAGCTCGAGCACCCCCTCACCCTCTCACCACGCCCACCAGGCGCACTCCTCGTCGAC
AGGGAACATAATGGATGACCAGTTCCCCAAGTCACTGATTGAGCGTCTCCTGCGCTCCGAGTCAGATAGAAAGACACGC
AGCACTGTGGGCAGTGCACCATCCTCACCCAAGCACCAAAGATCAAACATGAGCACTCCAGGCATCAGCGTGGGGCCCG
GAGCCGGCGCTTCCACCTCCGCCGCCCCTGGCCATGCCGTGGAGGCGCTGCACGACCAGGCTGCCATGTCCGCCTCCTA
CTCGTCAGCCATGCGACCCTCGGGAGTGATGCAGCACCACCAGAAGCACCACTACAACAACGCCATGTCGCGGAGCATG
GAGGGACCCCGGAGTCTTCCCGTGCACAGCCCAGCATATCGACCGCTGTCCAACAGCAGCACCCTCGAGAGGAAATCGC
GATTCTCGCGGGGCTTTGCCTTGTTCTCCTCGGGCAGCCATTTGGCCCAGACCCAGGATCAAAAGGAGAACCTGCGCGG
CGAGCAGGTACCCGTCTGCAACGACTGCCAAGGCCTCGTCAACGAGATCACCAGCTCTGTGAAGCAGAAGCGCAGCTCT
GCGAGGAACCGCACCATTCAGAATCTCACTCTAGATCTAACGCCCGTCTGGAAA
>CG10076-PC 4_group4:2589692-2594393:+
GCCAAGCGCTCCACTGCCGCGTCGGTGTTCAAGAGCCACCACGTGGTGCGCGACGTGGATGTGGTGGACGTGGGCAGCG
ATGCTTCCCTCTACTGCGGCTCCGACGGGGACAGCAATCTCTGCCAGTCGGAGTCCCAGCCGCAGCCGCAGCCCCAGCC
AACGCCTCGCGCCGCGCCGCGTGCAACAGCCTCGTCAGCAGGAGTCCCCAATCCTCCGACACCCAAGCCACGGCAGGCC
GTCAAGTCATCAAAAGTGCTTCCAAGTGCGAACTCCACTCTGTCACGTTCCAGGCAGCGGCTCATTAAAGTGGATTTCT
CACAGCTTCAGGACGACGAGCTCTTCTTCGATGACTCCAGCATGAGCAGCTCCCACTCCACAGCGGCCACACACCAGCA
CCACCAGCAGCACCAGCCTCACCATGCCCATCTAGCCGAGCTGCACCGCTGCTCGCAGCCCAAGATGCCGCCGTATCCG
TTTGGGGGCTACATGGTGCCCAGCCAAGCGCGGCAAGAGTGCCAGGCGACGGCGACGCAGCTGCGGCCCAGACGCACAA
TGGACACAAGTGCACCCAGGCAGACCCTGCCCCAGCCACAGGCACAGGCACGGCCACCCCCGCCTGCTGAGCCATCCTT
TACGGAGGACGAGTACCACAGGTTCTTCGACAATGCCCTGGAATCCTACGACCTGGCCACTCAATGCGAGTCGAGACGC
GCCTCTCTGCGCCGCCACACTATCGTGGGCTGCCAGAGCAACCTGGAGGAAACGCACTCGATGCCACCCACGCGCCCCG
AGTCGCGTCAATCGGATGACGCAGGCAGCCAGTCGCAGTCAGGAGCCAGCAGCGAGGCCCCAGGCATCAGGAAGAGCCC
CCTGATGGAGGGTGACCACTCGCAGACGACGGACGGGCCGCCCAGGCTGGACGAGGCTCATTCAACATCCTCGCTTGGC
CCATGGAACAAGTCCTTCATGGACAAACAGACCTGGATGGAACGGGGGGACGATCGCCTGTCCGTAACGCTGGCGGAGA
TCGTTCACATACGTTCTGTCATGACCAAAGCCGAGCTGGAGGGCCTGCCCATGGATGTGCGCGTCAAGGAGGATGTTGA
AAAGCGTCGCGTCTGCTTCCTGTGCCTGCGCACACGTTTCTCCTTCTTCGGGCCATGGGGTATTCAGTGCAAGCTCTGC
CAGCGCACTGTCTGCGCCAAGTGCTATACCAAGATGCGCATTCCCTCGGAGCACTTCAGGAACGTTCCCCTTGTGCTGA
TCTCACCATCGCTGCTGTCCAGTCCGGCCAGCTCGAGCACCCCCTCACCCTCTCACCACGCCCACCAGGCGCACTCCTC
GTCGACAGGGAACATAATGGATGACCAGTTCCCCAAGTCACTGATTGAGCGTCTCCTGCGCTCCGAGTCAGATAGAAAG
ACACGCAGCACTGTGGGCAGTGCACCATCCTCACCCAAGCACCAAAGATCAAACATGAGCACTCCAGGCATCAGCGTGG
GGCCCGGAGCCGGCGCTTCCACCTCCGCCGCCCCTGGCCATGCCGTGGAGGCGCTGCACGACCAGGCTGCCATGTCCGC
CTCCTACTCGTCAGCCATGCGACCCTCGGGAGTGATGCAGCACCACCAGAAGCACCACTACAACAACGCCATGTCGCGG
AGCATGGAGGGACCCCGGAGTCTTCCCGTGCACAGCCCAGCATATCGACCGCTGTCCAACAGCAGCACCCTCGAGAGGA
AATCGCGATTCTCGCGGGGCTTTGCCTTGTTCTCCTCGGGCAGCCATTTGGCCCAGACCCAGGATCAAAAGGAGAACCT
GCGCGGCGAGCAGGTACCCGTCTGCAACGACTGCCAAGGCCTCGTCAACGAGATCACCAGCTCTGTGAAGCAGAAGCGC
AGCTCTGCGAGGAACCGCACCATTCAGAATCTCACTCTAGATCTAACGCCCGTCTGGAAA
>CG10076-PD 4_group4:2555957-2591229:+
ATGACGGAGCATCACATGGACGTGCAGGCCGACGCGACGCAGAGTGCATCCGAGTCCAAGGCCATGGCTGCGCCCAAGG
GCAAGTTCTCGGAGGCCGAGGAGGGCTTTCTCTCGACCTCGCCGGACAGTGCCAACGGGGACGCCCAGCAGGCCCATAC
CCACACACACATCATCTCACACACGCACTCCAAAGGAGCTGCCAAGACCCAGACCCAGACCCAGAATGGAAACGGTACC
CTGGGCATGGGGCTGGGGGCCCCGATGCTCCCGGGCGGCAGTCGCCAGCTCCTTCGCCAAGCATTCTACCAGTGCTCGT
GTCCGGAGCAGTGCGTCACCCTGAACAACATACTGGACTCGTTCAAGGCCCCCCTCTCCGAGGACCAGGCCTGGGCCCT
CATCTACCAGTTCGGCTCCCTCTACTACAAGGTGGCCGCCCAGGCCCACAAGTCCGGCGGGGACTACGAGGCCGACCTT
CCCAGCCGCTTCGAGCTGCACTTCCACCGCGACGGCAATGTGCACTTCTCTGGCGCCGAGCGGCTGCCAGAGCTCGTGG
AGTCGCAGGAGCAGGAGGCGTCCCAGCAGGAGCAGCAGCAGAAGCAGCCACAAATGGATGACAGTGCCACCAGCAGCGT
GGACAGCAATGCAGCCCTCGACAGAGCCTTTGACAACAACAATCACGAGCATCATCACCACCATCACCATCAGCACCAT
CATCCGCACCACACGCCGCTCGTCGTCTCGCATCGAAAGATCATCAGCGAAATGGCGGAAATCGTGTACACCGCACTGG
ACTACAATCTGCCCGAGGACGAGGAGTGCCAGATGTCGCAGGAGCTCGAGAATCTGTTCAACTTTATGACAGCAGATGA
GACTGACGAGGATTGCATCGACGAGGGCATCGACGAGGGCGACAAGCGCTGGGACGACGAGGCGGAGGAGGAGCGCAAC
GATACCAAAGAACTAGAGCACATAATCGAGACCTGCAGAAACCACCTGCAGAAGCCCGCCTTGGCGGACAATCACTACA
AAGCCGTGTGCCGGGCCCTGGCAACGGAGACAATAGAGCTGCGCGTGTTCCTGCAGCAAGTCCTGAACAATGGTGCCGA
GAAGCTGATCAAGGCCGCAGAATCGTCTCCGACCACACAGAAAGAACTGGCGAAGCTGGGCTTCAACGACTGGGCACGC
TTCTGGGTGCAGGTGATCGACGAGCTGCGCCGCGGCGTCCGCCTGAAGAAGAGCAACTTCGAGCGCACACCCATCGAAT
ACGAGCTGACGCCCTACGAGATACTCATGGGGGATATCCGAGCCAAAAAGTATCAGTTGCGCAAGGTGATGGTCAATGG
AGATATACCGCCGCGCGTCAAGAAAGATGCCCATGCCATGATCTTGGAGTTCATTAGGTCACGGCCGCCATTGAAGAAG
GCCTCCGAACGGCAACTGGGCCCGCCCCGGATGTGCACGCCCACGCCCAGGGAACAGCTCATGGAGTCCATACGGCAGG
GCAAGGAGCTGAAGCAGATCACCCCTCCAGAGGCACCCCCTCTGAGGCAGAGAATGCTTCCAAGTGCGAACTCCACTCT
GTCACGTTCCAGGCAGCGGCTCATTAAAGTGGATTTCTCACAGCTTCAGGACGACGAGCTCTTCTTCGATGACTCCAGC
ATGAGCAGCTCCCACTCCACAGCGGCCACACACCAGCACCACCAGCAGCACCAGCCTCACCATGCCCATCTAGCCGAGC
TGCACCGCTGCTCGCAGCCCAAGATGCCGCCGTATCCGTTTGGGGGCTACATGGTGCCCAGCCAAGCGCGGCAAGAGTG
CCAGGCGACGGCGACGCAGCTGCGGCCCAGACGCACAAGT
>CG10077-PA XR_group8:4942389-4947460:+
TATAACGGACAGGTTAATGCCTACGGCGGAGGGGCAGGTGCAATAGGCGGCATGCCCCCCAATCGCATGGGCGGCCCCG
GCGGCGGAGCTGCTGGCGTTGGCATGTTCCAGCGCAACCGCTCTGCCCCTTATCCCGGCTTTGCCGGACCTAGCAATGG
CGGGCCACGTCGCATGAACGGCACTGGACAAGGTCCACGCATGGATCACGGCTTCGGCGGCAACCAGAATAACCGCACC
TCCACACACGGCGCACATCTGCCGAAGATAATCTGGTCCGAGGTAAATCTGACTCCGTTCCGCAAGAACTTCTACAAGC
CGTGCGATACGGTTCTAGCCAGGACACAGGGGGAAACCGAGAGTTTCCTCACAAACAACGAGATCACCATCAAGGGGGA
CCAGGTGCCTACACCCAGTATTGACTTCGAGGAGGGCGGCTTCCCAGACTACGTGATGAACGAGATCCGTAAGCAGGGC
TTCGCCAAGCCAACTGCCATCCAGGCCCAAGGTTGGCCAATCGCCTTGAGTGGACGCGACCTGGTGGGTGTGGCCCAGA
CTGGGTCAGGCAAGACCCTGGCCTACGTGCTGCCCGCTGTAGTGCACATCAACAACCAGCCGCGCCTGGAGCGTGGTGA
TGGACCCATTGCCTTGGTTCTGGCTCCCACTCGCGAGCTGGCCCAACAGATACAGCAGGTGGCCATTGAGTTCGGCAGC
AACACCCATGTGCGCAATACATGCATCTTCGGTGGAGCCCCCAAGGGACAGCAGGCCAGGGACCTAGAGCGTGGCGTGG
AGATCGTGATTGCCACACCGGGACGGCTGATCGACTTCCTCGAGCGTGGAACCACTACGCTGAAGCGATGCACCTACCT
GGTGCTGGATGAGGCCGATCGCATGCTGGACATGGGATTCGAGCCTCAGATTAGGAAGATCATGCAGCAGATTCGTCCG
GATCGTCAGGTGCTGATGTGGTCAGCCACCTGGCCCAAGGAAGTGCGCCAGCTAGCCGAGGAGTTTCTCACAAACTACA
TACAGGTCAACATCGGGTCGCTCACGCTGAGCGCCAACCACAACATACTGCAAATCGTTGATGTCTGCGACGAGAGCGA
AAAGCTGGGGAAGCTGATCAAGCTTCTGTCGGACATCTCGGCCGAAAACGAGACCAAGACCATCATCTTCGTGGAGACC
AAGAAGCGAGTGGACGAGATCACTCGCAATATCTCGCGTCAGGGATGGCGTGCATGTGCCATTCACGGCGACAAGTCGC
AGCAGGAGCGCGACTTTGTCTTGTCCAGCTTCCGTAATGGACGTCACTCGATCTTGGTCGCCACAGATGTGGCTGCTCG
CGGACTGGACGTTGACGATGTCAAGTTCGTTATAAACTACGATTATCCTTCGAACTCTGAGGACTATGTGCACCGCATC
GGGCGCACCGGAAGATCGAATAACACGGGCACAGCATACACCTTGTTCACGCACTCGAATGCCAACAAGGCCAATGATC
TGATTCAAGTCCTCCGCGAGGCCAATCAGGAGATTAATCCAAAGCTGCTGAGCATGTCCATGAGCGGAGGCTACAAGCG
CGGAGGTGGAATGGGCGGCGGTTACCGCGGCGGCAATGGCTATCAAGGTCGCAATCAGCAGATGGGCGGAGGCTACAAC
GGCGGCAATAACTACCGCAACAACAACGCCAGTGGCGGCAACATGAATCGCAATGGTTTCAACGGCGGCGGTGGCGCCC
CACGCTTCGATCAGAAGCCGCGCACATCGCCACCCAATCCGGGCAGCAATGGCGGCTATCGTCCCCAGGGCCACCAGGG
ATATCAGGGACAGCAGCAACAACATCAGCAACAGCAGCAGAACGGAGCTGCCTTCTCGCGCTTCAACCCCAATGCCGCT
TGTTTCGAACCGAAGGTGCAGAGCGGCCCAGGTGCACCGCAGCAAGCAAATCCACAACAGCAGCAGCTCAATGCACAGC
AGCAACAGCCGCTGCTGCCCGACGCAGTTGCCCATGCAGCCATGGCAGCGGCTGCCAACTACGGCATTGACCAGAAGCG
CTCCCGTTTCTCGCCGTACAACATGAACTTCTCCAATATGCCGCCGCCACCAGTGAACCAGCAGCAGCATCCGCAGCAG
CAGGCTCAGCAACCACATCAGCAACAACAGGCAGCGGTGGCTGCCGGAGCCGCAGGAGGTATGCCTCCTCAGGCGTATG
GACAGTATTCCTCAATGTCCTCCAGCATGGCGACAGTTTCCCTCAACGGCGGACCGACAAGCATGCCCAACTCCTACCG
CCCCCAGTATGCTGTGCCCACACAGGCGGCACCCTACATGATGGCCAACAGCGGCGACATCTACGCCTACCCTCCGCCC
CCGTTGCCCGTACAAAAC
>CG10077-PB XR_group8:4943280-4943744:+
ATGCTGGACATGGGATTCGAGCCTCAGATTAGGAAGATCATGCAGCAGATTCGTCCGGATCGTCAGGTGCTGATGTGGT
CAGCCACCTGGCCCAAGGAAGTGCGCCAGCTAGCCGAGGAGTTTCTCACAAACTACATACAGGTCAACATCGGGTCGCT
CACGCTGAGCGCCAACCACAACATACTGCAAATCGTTGATGTCTGCGACGAGAGCGAAAAGCTGGGGAAGCTGATCAAG
CTTCTGTCGGACATCTCGGCCGAAAACGAGACCAAGACCATCATCTTCGTGGAGACCAAGAAGCGAGTGGACGAGATCA
CTCGCAATATCTCGCGTCAGGGATGGCGTGCATGTGCCATTCACGGCGACAAGTCGCAGCAGGAGCGCGACTTTGTCTT
GTCCAGCTTCCGTAATGGACGTCACTCGATCTTGGTCGCCACAGATGTGGCTGCTCGCGGACTGGGTGAG
>CG10079-PA 3:15692707-15696906:+
GTCTGCATCGGCACCAAGTCCCGCCTCTCTTCTCCCTCGAACCGGGAGCACCACTACCGGAATCTGCGCGACCGCTACA
CGAACTGCACCTACGTGGACGGCAACCTGGAGCTGACGTGGCTGCAGGACCCCAACCTGGACCTCAGCTTCCTCGACAG
CATCCGCGAGGTGACCGGCTACATACTGATCAGCCACGTGGATGTCACCAAGGTGGTGTTTCCCAAACTGCAGATCATT
CGCGGACGGACGCTGTTCAGCCTGGCCGTGGAGGAAGAGAAGTACGCCCTGTTCGCCATATACTCGAAAATGTACACCC
TGGAGATGCCCGAGCTGCGGGACATCCTGCAGGGAGGGGTGGGCTTCTTCAACAACTTCAACCTCTGCCACACGCGCAC
CATTGTGTGGCGCGAGATCCTCACCGGCAGCACCGAGAACTTCAACTACACGTACAACTTCACGGCCCCGGAGCGCGAG
TGCCCCAAGTGCCACGAGAAGTGCGGCAGCGGGCCCTGCTGGGGCGAGGGCGCCCACAACTGCCAGAAGTTCAGCAAGA
TCAACTGTGCCCCTCAGTGCGCGCAGGGACGCTGCTACGGCCGCGGGCCCCGGGAGTGCTGCCACCTATTCTGCGCCGG
AGGCTGCACGGGCCCCACGCAGAAGGACTGCATCGCGTGCAAGAACTTCTTCGATGAGGGCGTCTGCAAGGAGGAGTGC
CCGCCCATGCGCAAGTACAACCCCACCAGCTACATCCTCGAGACGAATCCCGAGGGCAAGTACGCCTACGGAGCCACCT
GCGTGAAGGAGTGCCCCGGCCACCTGCTGAAGGACAATGGGGCCTGCGTGCGCAGCTGTCCCTCGGACAAAATGGCCAA
GGAGGGCGATTGCGTTCCCTGCAACGGGCCCTGCCCCAAGACCTGTCCCGGCGTGGAAACTGTCAACTCTGGCAACATT
GAATCGCTGCGCAACTGCACCGTGATCGACGGCAACATCCGCATCCTTGACCAGACCTTCTACGGCTATCAGGACGTGT
ACGTGAACTACACGATGGGTCCGCGCTACATCCCGCTGGATCCCGAGCGGCTGGAGGTCTTCTCGACGGTCAAGGAGAT
CACGGGCTATCTCAACATCGAGGGTAATTTCTCGGGCTTCCGGAATCTGTCCTACTTCCGCAACCTGGAGATCATCCAC
GGCCGCCAGCTGATGGAGAGTCTCTTCGCTGCGCTCTCGATTGTCAAGTCCTCGCTCCACAGCCTGGAGATGCGCAACC
TCAAGAAGATCAGCTCCGGCAGCGTGGTCATCCAGCACAACCGCAACCTCTGCTACGTGGGCGACATCCGGTGGAACGC
TGTCCAGAAGACGGCCGACCAGAAGCAGTGGATCAACGAAAACCTCAACGCCGCCGAGTGCCGCAAGGCTGGCTTGGTC
TGCTCAGACCAGTGCAACGAGGACGGCTGCTGGGGATCGGGCACGGATCAGTGTCTCAACTGCAAGAACTTCAACTACA
ATGGCACCTGCATCGCCGACTGCCGCAACATCACCAATGCCTACCAGTTCGACACGAAGACCTGCAAGATGTGTCATCC
GGAGTGCCGCACCTGCTCAGGACCAGGGGCCGATCACTGCGACGACTGTGTCCATGTGCGGGACGAGCAGCACTGCGTG
TCCGAGTGCCCCGAGGAGAAGTACAGCGAGAATGGGGTGTGCCGCAGGTGCCACGAGACCTGCGAGGGATGCACTGGGC
CGAAGGACACGATCGGACTGGGCGGCTGCAAGACCTGCAACCTGGCGATCATCAACAACGATGCCACCGTCGAGCGCTG
TCTGCTGAAGGACGACAAGTGCCCCGACGGCTACTACTGGGAGTACGTCCATCCGCAAGAACAGGGCTCCCTCAAGCCG
CTGGCCGGGAAGGCCGTCTGCAGGAAGTGCCACCCTCGCTGCGAGCTCTGCAGCAACTACGGCTTCCACGAGCAGGTGT
GCTCCAAGTGCGTGGGCTACAAGCGTCGCGAGCAGTGCGAGGACGAATGTCCGGCCGACCACTACACGGACGAGAACAA
GCGCGAGTGCTTCGAGTGCCACCCAGAGTGCAAGGGTTGCACCGGCCCTGGCTCTGACGACTGCATCGCCTGCCGCAAC
TTCAAGCTCTTCGCCTTCCATGACGCCAGCACCTACGAGAACTCCACGCTGTTCAACTGCACCTCAAAGTGCCCGCCAG
ACTTCCGGCACGTTAACTACCAATCGCTGCAGATCGGACCTTTCTGCGCCTCCAGCCCGCCGAGGGGAGGCAAGCTGAA
CGCAAACCTGGACGTGAACATGATCGCCATCATCACCAGTGCTGTGCTCATCCCAACCATCTGCATCCTCTCTGTGGTC
ACGTACATCTGTCGTCAGAAGCAGAAGGCCAAGAAGGAGACGGCCAAGATGACGATGGCCCTGTCCGGCTGCGAGGACT
CTGAGCCGCTGCGCCCCTCCAACATTGGCGCCAATCTCTGCAAGCTGCGCATCGTCAAGGACGCTGAGCTGCGAAAGGG
CGGTGTCTTGGGCATGGGCGCTTTCGGCCGGGTGTTCAAGGGCGTCTGGGTGCCTGAGGGCGAGAACGTGAAGATCCCA
GTGGCCATCAAGGAACTGCTGAAGTCGTCGGGCGCCGAGTCCAGCGAGGAGTTCCTGCGCGAGGCCTACATCATGGCCT
CAGTGGAGCATGGCAACCTCCTGAAGCTGCTGGCCGTCTGCATGTCCTCCCAGATGATGCTGATCACGCAGCTGATGCC
GCTGGGCTGCCTGCTGGACTACGTGCGCAACAACCGCGACAAGATCGGCTCCAAGGCCCTGCTCAACTGGTCCACACAG
ATCGCCAAGGGCATGTCCTACCTGGAGGAGAAGCGGCTCGTGCATCGCGACCTGGCGGCACGCAACGTTCTGGTGCAAA
CCCCCTCGCTGGTCAAGATCACCGACTTTGGGCTGGCCAAGCTGCTGAGCAGCGACTCCAATGAGTACAAAGCGGCTGG
CGGCAAGATGCCCATAAAGTGGCTAGCCCTGGAGTGCATCCGGAACCGCGTCTTCACCAGCAAGTCGGACGTGTGGGCC
TTCGGTGTGACCATCTGGGAGCTGCTCACATTTGGTCAGCGGCCGCACGAGAACATACCTGCCAAGGACATCCCCGACC
TCATCGAGGTGGGTCTGAAGCTGGAGCAGCCGGAAATCTGCTCGCTGGACATCTACTGCACCCTTCTCTCCTGCTGGCA
CCTCGATGCGGCCATGCGGCCGACCTTCAAGCAGCTGATGACGGTCTTCGCGGAGTTTGCCCGCGATCCAGGCCGCTAT
TTGGCCATCCCCGGTGACAAGTTCACCCGCCTGCCCGCTTACACCAGCCAAGACGAAAAGGATCTCATACGCAAGCTGG
CTCCCACCTCGGATGGCTCTGAGCCCATGGTTGAGGCGGACGACTATCTGCAGCCCAAGGCGGCGCCGGGTCCCAGCCA
TCGCACGGACGGCACTGACGAAATTCCCAAGCTAAATCGCTACTGCAAGGATCCCAGCAACAAGAACTCCAACGGTGGC
ATCGGCGGTGACGATGAAACCGACTCGAGTGCCCGTGAGGTGGGCGTGGGCAATCTGCGCCTCGACCTGCCCGTCGACG
AGGACGATTACCTGATGCCCACGTGCCAGGGCGCTGGCCCCAATAATAATAACAACCACATCAATCCCAATCACAACGT
GGCCGGCGCGGGCACCACCGCTGGCTACATGGATCTCATCGGAGTGCCCGTCAGCGTGGACAACCCCGAGTATCTGCTG
AATGCGCAGGCCCTGAATGTTGGGGAGGCGCCCATACCCACGCAAACCATCGGCATCCCTGTGTTGGGAGTACCTGGCA
CGCTGGATGTGAAGATTCCGATACCGGGCAGCGAGCCGACCAGCTCCGACCACGAGTATTACAACGACACCCAGCGGGA
GATGCAGCCGCTGCATCGGAACCGCAACACCGAGACCAGGGTG
>CG10079-PB 3:15684484-15696906:+
CTACTGCGGAGGCACAACGGACTCTGCCTGCCCCTCCTGCTGCTACTGCTGGCCCACTGCGTCTGCGTGTGGCCCGCGT
CGGCGGCCCGGGATCGCTTTGCGCGACAGAACAATCGGCAGCGCAACCAGGACCTAGACCGCGACCGGGATCGCTATGT
CTACCGCAGCAGCTCTAACCGGCCGCGCGGCGGCAACCGAGGAGTTAGCCACAGCAACAACGCCCTGGGAATGAGCCTG
GGCGCGGGAGGCGTCACTCTGGCCAACAGCATGGAGGACCAGAAGTCGAACGAGTTCGTTAAGGGCAAAATCTGCATCG
GCACCAAGTCCCGCCTCTCTTCTCCCTCGAACCGGGAGCACCACTACCGGAATCTGCGCGACCGCTACACGAACTGCAC
CTACGTGGACGGCAACCTGGAGCTGACGTGGCTGCAGGACCCCAACCTGGACCTCAGCTTCCTCGACAGCATCCGCGAG
GTGACCGGCTACATACTGATCAGCCACGTGGATGTCACCAAGGTGGTGTTTCCCAAACTGCAGATCATTCGCGGACGGA
CGCTGTTCAGCCTGGCCGTGGAGGAAGAGAAGTACGCCCTGTTCGCCATATACTCGAAAATGTACACCCTGGAGATGCC
CGAGCTGCGGGACATCCTGCAGGGAGGGGTGGGCTTCTTCAACAACTTCAACCTCTGCCACACGCGCACCATTGTGTGG
CGCGAGATCCTCACCGGCAGCACCGAGAACTTCAACTACACGTACAACTTCACGGCCCCGGAGCGCGAGTGCCCCAAGT
GCCACGAGAAGTGCGGCAGCGGGCCCTGCTGGGGCGAGGGCGCCCACAACTGCCAGAAGTTCAGCAAGATCAACTGTGC
CCCTCAGTGCGCGCAGGGACGCTGCTACGGCCGCGGGCCCCGGGAGTGCTGCCACCTATTCTGCGCCGGAGGCTGCACG
GGCCCCACGCAGAAGGACTGCATCGCGTGCAAGAACTTCTTCGATGAGGGCGTCTGCAAGGAGGAGTGCCCGCCCATGC
GCAAGTACAACCCCACCAGCTACATCCTCGAGACGAATCCCGAGGGCAAGTACGCCTACGGAGCCACCTGCGTGAAGGA
GTGCCCCGGCCACCTGCTGAAGGACAATGGGGCCTGCGTGCGCAGCTGTCCCTCGGACAAAATGGCCAAGGAGGGCGAT
TGCGTTCCCTGCAACGGGCCCTGCCCCAAGACCTGTCCCGGCGTGGAAACTGTCAACTCTGGCAACATTGAATCGCTGC
GCAACTGCACCGTGATCGACGGCAACATCCGCATCCTTGACCAGACCTTCTACGGCTATCAGGACGTGTACGTGAACTA
CACGATGGGTCCGCGCTACATCCCGCTGGATCCCGAGCGGCTGGAGGTCTTCTCGACGGTCAAGGAGATCACGGGCTAT
CTCAACATCGAGGGTAATTTCTCGGGCTTCCGGAATCTGTCCTACTTCCGCAACCTGGAGATCATCCACGGCCGCCAGC
TGATGGAGAGTCTCTTCGCTGCGCTCTCGATTGTCAAGTCCTCGCTCCACAGCCTGGAGATGCGCAACCTCAAGAAGAT
CAGCTCCGGCAGCGTGGTCATCCAGCACAACCGCAACCTCTGCTACGTGGGCGACATCCGGTGGAACGCTGTCCAGAAG
ACGGCCGACCAGAAGCAGTGGATCAACGAAAACCTCAACGCCGCCGAGTGCCGCAAGGCTGGCTTGGTCTGCTCAGACC
AGTGCAACGAGGACGGCTGCTGGGGATCGGGCACGGATCAGTGTCTCAACTGCAAGAACTTCAACTACAATGGCACCTG
CATCGCCGACTGCCGCAACATCACCAATGCCTACCAGTTCGACACGAAGACCTGCAAGATGTGTCATCCGGAGTGCCGC
ACCTGCTCAGGACCAGGGGCCGATCACTGCGACGACTGTGTCCATGTGCGGGACGAGCAGCACTGCGTGTCCGAGTGCC
CCGAGGAGAAGTACAGCGAGAATGGGGTGTGCCGCAGGTGCCACGAGACCTGCGAGGGATGCACTGGGCCGAAGGACAC
GATCGGACTGGGCGGCTGCAAGACCTGCAACCTGGCGATCATCAACAACGATGCCACCGTCGAGCGCTGTCTGCTGAAG
GACGACAAGTGCCCCGACGGCTACTACTGGGAGTACGTCCATCCGCAAGAACAGGGCTCCCTCAAGCCGCTGGCCGGGA
AGGCCGTCTGCAGGAAGTGCCACCCTCGCTGCGAGCTCTGCAGCAACTACGGCTTCCACGAGCAGGTGTGCTCCAAGTG
CGTGGGCTACAAGCGTCGCGAGCAGTGCGAGGACGAATGTCCGGCCGACCACTACACGGACGAGAACAAGCGCGAGTGC
TTCGAGTGCCACCCAGAGTGCAAGGGTTGCACCGGCCCTGGCTCTGACGACTGCATCGCCTGCCGCAACTTCAAGCTCT
TCGCCTTCCATGACGCCAGCACCTACGAGAACTCCACGCTGTTCAACTGCACCTCAAAGTGCCCGCCAGACTTCCGGCA
CGTTAACTACCAATCGCTGCAGATCGGACCTTTCTGCGCCTCCAGCCCGCCGAGGGGAGGCAAGCTGAACGCAAACCTG
GACGTGAACATGATCGCCATCATCACCAGTGCTGTGCTCATCCCAACCATCTGCATCCTCTCTGTGGTCACGTACATCT
GTCGTCAGAAGCAGAAGGCCAAGAAGGAGACGGCCAAGATGACGATGGCCCTGTCCGGCTGCGAGGACTCTGAGCCGCT
GCGCCCCTCCAACATTGGCGCCAATCTCTGCAAGCTGCGCATCGTCAAGGACGCTGAGCTGCGAAAGGGCGGTGTCTTG
GGCATGGGCGCTTTCGGCCGGGTGTTCAAGGGCGTCTGGGTGCCTGAGGGCGAGAACGTGAAGATCCCAGTGGCCATCA
AGGAACTGCTGAAGTCGTCGGGCGCCGAGTCCAGCGAGGAGTTCCTGCGCGAGGCCTACATCATGGCCTCAGTGGAGCA
TGGCAACCTCCTGAAGCTGCTGGCCGTCTGCATGTCCTCCCAGATGATGCTGATCACGCAGCTGATGCCGCTGGGCTGC
CTGCTGGACTACGTGCGCAACAACCGCGACAAGATCGGCTCCAAGGCCCTGCTCAACTGGTCCACACAGATCGCCAAGG
GCATGTCCTACCTGGAGGAGAAGCGGCTCGTGCATCGCGACCTGGCGGCACGCAACGTTCTGGTGCAAACCCCCTCGCT
GGTCAAGATCACCGACTTTGGGCTGGCCAAGCTGCTGAGCAGCGACTCCAATGAGTACAAAGCGGCTGGCGGCAAGATG
CCCATAAAGTGGCTAGCCCTGGAGTGCATCCGGAACCGCGTCTTCACCAGCAAGTCGGACGTGTGGGCCTTCGGTGTGA
CCATCTGGGAGCTGCTCACATTTGGTCAGCGGCCGCACGAGAACATACCTGCCAAGGACATCCCCGACCTCATCGAGGT
GGGTCTGAAGCTGGAGCAGCCGGAAATCTGCTCGCTGGACATCTACTGCACCCTTCTCTCCTGCTGGCACCTCGATGCG
GCCATGCGGCCGACCTTCAAGCAGCTGATGACGGTCTTCGCGGAGTTTGCCCGCGATCCAGGCCGCTATTTGGCCATCC
CCGGTGACAAGTTCACCCGCCTGCCCGCTTACACCAGCCAAGACGAAAAGGATCTCATACGCAAGCTGGCTCCCACCTC
GGATGGCTCTGAGCCCATGGTTGAGGCGGACGACTATCTGCAGCCCAAGGCGGCGCCGGGTCCCAGCCATCGCACGGAC
GGCACTGACGAAATTCCCAAGCTAAATCGCTACTGCAAGGATCCCAGCAACAAGAACTCCAACGGTGGCATCGGCGGTG
ACGATGAAACCGACTCGAGTGCCCGTGAGGTGGGCGTGGGCAATCTGCGCCTCGACCTGCCCGTCGACGAGGACGATTA
CCTGATGCCCACGTGCCAGGGCGCTGGCCCCAATAATAATAACAACCACATCAATCCCAATCACAACGTGGCCGGCGCG
GGCACCACCGCTGGCTACATGGATCTCATCGGAGTGCCCGTCAGCGTGGACAACCCCGAGTATCTGCTGAATGCGCAGG
CCCTGAATGTTGGGGAGGCGCCCATACCCACGCAAACCATCGGCATCCCTGTGTTGGGAGTACCTGGCACGCTGGATGT
GAAGATTCCGATACCGGGCAGCGAGCCGACCAGCTCCGACCACGAGTATTACAACGACACCCAGCGGGAGATGCAGCCG
CTGCATCGGAACCGCAACACCGAGACCAGGGTG
>CG10080-PA 3:3001703-3007231:-
ATGTCAGAGGGCGGTGAAAACGGTAACGAGGCGCTGGCCGGGGCGGCGCAGGAGGACGTTGATGCGGAAGCCGAGAGAG
AGGCTATCATAGCGATGGCCGAAGCTGTGGCAATTGCATACGAAAGCGACGATGATAATGATGATGAGGCAGCCGCAGA
AGAGGCAGGAGCAGAGGAGGATGCCATGAGCGGTGGTGATGCGGAAGCCGCTGAGGAAAACGAGAGCGACAGCAGCCCC
GCCGCCGACGATGCCTTTGGCAATCAAGAAGAAGACGCAGCCGCCGATAGGCGCTCGTCCACCAAGAAAGAGCTGACGC
AAATCATCGACCGCTGGGAGCAGCAGCAGACTCAAAGTGGCTACGATCCCGTGCCCACTCTGAAGAGTCTGGCGGAGAT
TTTTGAGCGCGAAAAGGACGCCTACATGCGCAAGGATCCGGATCCCTTGGACTCGAGGCATCCATATCGCGCCGATCCC
AGCTGCCAGTATGGGCTGCTCCTCAAGTTGCTCTTCCGCAAAGATGTGTTCATGGGGAAGTTGCTAAACGACTATCTGC
GCGAGAACTACTTCAGTCGCCAGACCATCAGTCGCAGCTCCCTGGAGCTGAACATCCTGGCGTGCCGCCTCATCCTGGA
AATTATGCCAGGTCTGGAGACAACTGCCGTCTTCCAGACAGCCAACGACGATGGCACTATCAATCGCATCTACAGCTGG
GCGGAGGACAGCATCGAGCCGCTCCAGAGCTATGCAACCGGACTTCTTGCCGAGGCCATGGAGGTCAGCGACATTGCGA
TCAACTATCGCGATCAGAACATGCGTCTGGTACCCAAGATGATCAAGCGCCTGCACATGCTTCTGGCCATAAGCAAAAG
CGCCTCAGCGGACCACCCATCGGCGCTAAACTATTCAGCCGACAGCAGCGCCTCTGGCGGACTGCTCTGTTGGATGGCC
TGCGGCAACGGAGCGTCGGCTCCGCAGTCGCCGCAGCACAACGGAAGCGGCATTGCGAGCTCAAACCATGGCGATGCCT
CCAACATGTCGATTCTCTTCGAGAACAGCCGCGATGCTTTCTCCCAGTCGCGCTACTACAAGCGGATGTATATACCGCT
GCACCCGCCAACGGCCGATGCCAGCCAAAAGCTGATCATGCGGTTCCTCACCAGCCTCGGCGAGTACCAGGAATTCCTG
GCCATGGCCTTCGAGAACAACGTGATGCAGCTGATATTCGGCTATCTGGAGAACCTCGATCGCCGCGACACTTGCCTCG
CTTACGAGGTGCTCAAGTACTTGGCCTCCCTGCTTTGCCACAAGAAATTCGCTCTGGAGTTTATATCCCACGGCGGCCT
GGAGCTGCTGCTGAAAGTACCGCGCCCTAGTCTGGCCACCACGGGCGTGTCCATTGCCATTTACTATCTGGCGTACTGC
GAGGATGCCATGGAGCGGATATGCAGCATGCAGCGTCCCCTCATCTCGGAGCTGGTGCGCTACGCGTTGTGGATATTGG
GTCGCTGCCACGACTCCTCCAAGTGCCATGCCACCATGTTCTTCAGCCTGAGCTTCCAGTTCAAGGTGATTCTGGACGA
GTTCGATGCCCAGGATGGTCTCCGTAAACTCTACAATGTTATATCCGTGCTGAAGATACTCGATCCCAGCCAGAATGAC
AGCGACAACGATTCGGATATCAACGATGATGTGGAGTGCGCCTCCCGCCAGATGGTGCGTCACGTGTGCGTGGCCCTCA
AGCGCTATATGGAGGCGCATTTCTTCTTCAAGTACAACAGCTTCCTGTCGCAACACTATGCGACCTCCACCTCTCCGTC
GTCGGCGCACTACTTCAACCAGAACCCCACAGTGGCGGCCAAACTCACCTTCGACCAGTTGCACGAGCAGATACGCACT
CTCCAGGAGCACACATCGATCCGCGGCCACTGGCAGCCCGTGGACCAGCTGATGAAGCTGGGCGGCATCTCAATGCTGC
TGCGAATCATAGCCTTCAGCTACGACTGGGTGAACAGCGGTCGCTCGGAGACGGTTCGGTCTGCATTGGATGCGCTAAG
CGTGTGCTGTGTGATTCCCCGGGTCTATGTGGTGCTGTGCGAGCGCATACAGATGCTGGACAAGACGACCACCTCGGGC
TTCTGCTCGGTTCTGGGAGCGGCAGCCGGAGAAATCACCTCCGACGCCGAGGTGCTGAAGTCGGCTCTGGCCGTGCTCT
GTCACTGCGTCTGCTCGCCGATCATACGCAAGGACAGCGGAAACAGCCTGATCAAGTTTGGCAGCTCCTCTAAAAGGAA
CAAGGCCAACCACAAGTATGCCGAGGAGCTGATCGAGAAGGTGTGGGAGTCGGTCTGCTCCAACAATGGGATTGTGGTC
CTGCTCTCCCTGATGCAGACCAAGGGCCCCATCACAGATGCGGACTGCATTAGAGGAATGGCCTGCCGAGCTCTGGCCG
GTCTGGCCAGATCAGACCGCGTCAGGCAGATCGTCAGCAAGCTTCCCCTGTTCGCCGGTGGGCAGCTGCAGTGCCTGAT
GAGGGATCCCATTCTGCAGGAGAAGAGAGCCGAGCATGTGATCTTCCAGAAATACGCCCTCGAGCTGCTCGAGCGCGTA
TCGGGCAAGACCAAGGCGCTGAACAATCCGCTGGATCCATCGCTCTCCAACATGCACAAGGCAAACGTGATTGCCCAGA
CCCGCATCCAGTACAACGAGCAGCAGCTCTACCAGCTGATCTTCGAGCACCTGGAGAGCAAAGGCCTCTCGCAGACCGC
CCAGATGCTGCAGCGCGAGGTGGGGCTTCCGTTGCAGACTCCCACCACCAGGAGTTTCCATCAGTCGCCTTTCGACTAC
AAAGCTCTCTGCAGTGGCAGCTCCATTTCCAGGAGTCGCCTGAGGAGCCGCATGCAGGACGTGAATGCGGCAATCATGT
CGAATGGCGAGATGAATCGGAGTTATAACGAGGACTCGCCCTACGGCGGGGCTAGCACCTCCACAGCCAGCATACCCAA
CTTTAGTAGCATCTCCGTCCAAACGCCGATCAAGATACGGAGGACTGAGCGCTCCATCAGCTCTGTGGGCCGCTCCATA
CAGAAGCAGATTGCCGAGCCCGGCTGTAGCGCTATAGGTCTGCCGGAAGACTTCGCCTCCTCGGTTCCCCTACACCCGA
AGCGGGTGACCCTCAACACGATCGTGACGGAGTATCTAACCAACCAGCACTCGCTGTGCAACAACCCGGTGACGACCTG
CCCGCAGTTTGATCTGTACGAGCCGCACAAGTGCCCCGATCCACGGCCCAGCCGCTTGCTCAGCTCCAACTACAATCTG
ACGAGTCGACACTTCCGCACCCAGGCAGGCTTCACCACGGGACGCTTTGACCGGCGGTATGTGCACACGCACTTCTCTC
CCTGGCGCACCATTCGGTCGGCTGAGTACGAGGATCTGGAGTTCACCTGCTGCGACCTCGTGGGCAAGTACATCATCGT
GGGCACCCAGCAGGGCGATGGTCGGGTCTTCAACATGAACGACGGCGTCGAGCAGTTCTACTCCAACTGTCACAACTTC
AGTGTAGATGCGATCAAGGCCAACCGAGCTGGGGACCTGGTCATCACATCAAGCTTCTGGCGTACTCCCACCAGCATCC
TATGGTCCATTGCGGACAACGAGTTCAAGTTAAAGCTGACTCTATCCGATGTCACATACTGCGAGTTCAGTCAGACCTC
GCAGGATCGCCTCTTGGGTACACAGAACGAGTGTGCCACGCTCTTCGACATCAACACGGGCTCCAAGCTGTCCACCTTC
ACCCCCACCATACCCAACCAGTATACTAAGAACCGCGCCACGCTTTGCCGCACCGACGAACTGGTTTTGTCAGATGGTG
TGCTCTGGGATGTGCGTTCCGGCAAGGAGATCCACAAGTTTGACAAATTCAATCAGTGTATATCCGGAGTCTTCCATCC
AAACTGCCTGGAGATTATATCCAACACTGAGGTGTGGGACCTGCGCACTTTCCATCTGCTGCAGACGGTGCCAGTTCTG
GATCAACGCAATTGCACGTTCTCGCCAATGCATGTGATTTATGGGGCCAGCCTGGGAACGGACAGGGACCACGACATGG
ACACCACCACCTATGATACGAGCTTCAACGTGCTTGACGCCTACGACTACTCGAGTATAGCCACCATCGACGTGAAGCG
GAACATCAATGACCTGAGCGTCAGTGCGAACGGGAGTCTGATTGCCGTGGTCGAGGATTACAGTGGCTACGAATCGAAG
CAGGAGACTTATGTGAAGATCTATGCGGTTGGCGTGAAAAAGAGCGAGCGATCGGAAGAGGAAGATGATGAGGAGGTGC
CCGAATCTGATGAGGACGGCTCCGATACGGGTTCCGAAAACACATTTGCTCTAGGTCCGAATTTTCTGCAATTTCCGAT
GCTTCGCAATTTTAACTCTTCGAGCAACGATGATGACGGGGATGATATGGATAATGACGGATATGATATAGTCGATCTT
CTCGACTCTGATGACGATGATGAGGAGGACGATGATGGCGATGGCGATGGTGACGGTGAT
>CG10082-PA 3:2972302-2979468:-
ATGGTATATTTCTTGGGGGATTGGGGCATGGGAGATTCTGACTTGTCGTCATATCAGCAGCATGTTCCAAATATACAGC
AGCAACAGCGCATCCATGGACGTGATCTACATCAACAGCAGCAACAGCAGCAACAGCAACAGCAGCAACAGCAGCAGCA
GCAACAGCAGCAGCAGCAGCAGGAACTGGTTGCCCAAATCTCCACCAGCCTAAGCCAGTTGCAGTCTCAGCTGCAGTTC
GCCAGCGGCTCCAACTTCCTACAGCAGCCAGGCTCCACGGCAACGTCGGTCTCTCCCTCAACACCCCATCACCATCAGC
ACCTTCCCCAGCAGCAGCTGCAGCAGCACCATGTTGTTGGCCCAAGGAGCACTAGCACCTGCACCAGCACAAGCAGCAG
CCTGGTAACCGCCAATCTCCAGCAGCTGTCGGTGAGCAACAGCAACACCAGCAGTTCCAGCAGCACTGGCAGTGGCAGT
GGCAGTGGCAGTGGAAGTGGCAGCAACAACAACATCAGCAGACAGCTACAGCAGCAGCCATTGCTGGACACAGTCGCTG
CTTCAGACGGAGTATCTGGGGTATCCGGCGGCTCCAAGGGCCATCCATCGTGGCTAAGGCAGTGCTCGGAGGCGTCCGT
CGACGGCAAGCCAAAGCAAGCCTCCTCTCTGCTCGGCAAGGATTCCCTCGAAAATGAAGATGAAGTGGCGCTGCATCCG
CTCTCCAATCAGGTCGGAGGACACACTCGCCTGTTGCTGCTCAACCAGTCGACGGTGATCAAGCCCCTGAACTTGCGGG
AGTTGGACTTCTACCAGAACATTCCGCAGGACATACTGAAGTTTGTGCCCAAATACAAAGGCGTCATGCAAGCCACCAG
CATGGGAGGCATTAAGCTGGACAAGCGATACTCGCCCAGTTTCCGGGATGACGCGGCCGCGGTGCCCGTCCGCAAGATG
AGCGCCTCCAAGAGGAAGCGGGACGAAGTGCTTAGAATGAAGGTCCACAAGAACGGCAACGCAGCCGATGTGATCAAGA
GCATCTCCCAACTTGACAACTCCAACAAGCAATACTTCCTTATGCTCGAGAACATCACCTCGCAGTTCCGCAATCCCTG
CATTCTCGACCTGAAGATGGGCACCCGCCAGCACGGGGACGACGCCTCGGCGGAGAAGCGCTCCAAGCAGATGGCCAAG
TGCGCGGCAAGCACATCGGGCTCCCTAGGTGTACGCCTCTGCGGCATGCAGACATACCAGGCCGATCTCGAGCAGTATG
CCAAGCGGGACAAGTACTGGGGCCGGGAACTGAAAGAGGATGGCTTCAAGAAGGCCCTTCATGATTTCTTCTACAACGG
CTTCCGGCTGAGGATCCGCGTGATCCGCAAGATCCTGCAGCGACTGCTCCAGATGCGCAGAGTTATTGAGAAGCAGTCC
AGCTACAGATTCTACTCCTGCTCCCTGCTCATTGTCTACGAGGGCTTCGAGGAGAATCCGATGGCCTACCCTCCATCGA
TCAGCCTGGATGAGTGGCCGGAGGCCCCCAAGTCGGCGACCATCGCGACAACGGCCTTCGACTATCATCCTGAGAACAG
CATAGATGATGACGACATCGAAGACGAGGACGAGGCGGGAAATGAGGCAGGCGACGAACTGGAGTCCCATGACACGGAT
GAGGACCTGCACCTGGTGGCTGCTGACAGCGGCAATGCCTCGGCCACCAATAGCAGCACGGGTGGAGATGCCTGCAATT
ACGATGCTGATGCATCGAACGATTCCAGCGGTCTGCTGAATCTGGCCACTCGTCGCCATCTGCACAAGCGCGGTTTTGG
GGAAGCAGCGGCCCGAGGGGTCAAGCAGTCGTCGGCCATCATTACCACCACCGACGAGGAAGAGGATGAGGAGCAGGCG
CACCCGGCTGCTATGCCACCGCCACGAAGCTGTGGCGTCACGGCTGCCAAATCAGCGGGCGCCAAGGGTCAGAGCAGCA
GTGTACAGCCGGCACCCGCATTCATTCCAATTTCCGAAGAGACAGTATTCCTGGATCCAGAGCCAGCTTTGCCCAACGT
GGCCACCTCATCGCCACATTCCGGTGACTCCTGGATGAACTACAGCAGCAACAGCAGCGATGACTTCTCCGGCCTGTCC
GAGCAGATCAAGGCCGTGGCCAGCGGTCGACAAACATGCAACAACAGCTCTGACGATGCCAGTTCCGACTATGAGGGCA
GCGTCATTGGATCCACAGAGGCCATGTTTAAGCGCTACAAATCGTTCGATGCGGCATCAGCAGGCACCGGAACTGAGCC
AACGTCTCCTCCACACACTGCCGGTAACTCGAGTGTCTCCAACGGCGGCACCGTCAAGTCTCTGGTTTCACCCGCCTCC
TCCAGCGCCTCGTCCCTCAAATCGGTAAAGGGAGCTGTCAAGCGTCTGCGCTGCAAAGACGACGACGAACATTATGCTG
CCCACGATGACTGCGACTCCAGGGAGGCCAAAAAGTCTACGATCACCTCGACACCCGTCTCCACCGTCTCGTCGCCCGC
AAAGACGGCCCCGCAGCGCAGCTGTGAGAACATTGCGAACTCCATGATGGCAGGCATACTCTTGGATTCGCTGGAGCGT
CGTTCCAGTGGCAGTGGCAGTGGGAGTGCCGGTGCTGAGGGGGAGAACAACAACAGTGGTGGCATTGAGCCGCAACAGC
GTAATTCTGCACTGCTTCAGCATGGCTCCAAGTCGCTGGACATGTCGGCGCCACCCACAGACGACTCGCAGTGCTTTGT
GGACGTTCGCCTCATTGACTTTGCTCACACAGCGTTTGTGCCACGCAATGGCAGCATGCTACCCACTCCGCCCGTGGCC
CCCGTTCACCATGGACCCGACGGCGGCTTTCTCACCGGCCTGGACAGCCTCAATCGACTGCTCAACGAGATACTGGCAG
AGGACAGG
>CG10082-PB 3:2972302-2974630:-
GGCGTCATGCAAGCCACCAGCATGGGAGGCATTAAGCTGGACAAGCGATACTCGCCCAGTTTCCGGGATGACGCGGCCG
CGGTGCCCGTCCGCAAGATGAGCGCCTCCAAGAGGAAGCGGGACGAAGTGCTTAGAATGAAGGTCCACAAGAACGGCAA
CGCAGCCGATGTGATCAAGAGCATCTCCCAACTTGACAACTCCAACAAGCAATACTTCCTTATGCTCGAGAACATCACC
TCGCAGTTCCGCAATCCCTGCATTCTCGACCTGAAGATGGGCACCCGCCAGCACGGGGACGACGCCTCGGCGGAGAAGC
GCTCCAAGCAGATGGCCAAGTGCGCGGCAAGCACATCGGGCTCCCTAGGTGTACGCCTCTGCGGCATGCAGACATACCA
GGCCGATCTCGAGCAGTATGCCAAGCGGGACAAGTACTGGGGCCGGGAACTGAAAGAGGATGGCTTCAAGAAGGCCCTT
CATGATTTCTTCTACAACGGCTTCCGGCTGAGGATCCGCGTGATCCGCAAGATCCTGCAGCGACTGCTCCAGATGCGCA
GAGTTATTGAGAAGCAGTCCAGCTACAGATTCTACTCCTGCTCCCTGCTCATTGTCTACGAGGGCTTCGAGGAGAATCC
GATGGCCTACCCTCCATCGATCAGCCTGGATGAGTGGCCGGAGGCCCCCAAGTCGGCGACCATCGCGACAACGGCCTTC
GACTATCATCCTGAGAACAGCATAGATGATGACGACATCGAAGACGAGGACGAGGCGGGAAATGAGGCAGGCGACGAAC
TGGAGTCCCATGACACGGATGAGGACCTGCACCTGGTGGCTGCTGACAGCGGCAATGCCTCGGCCACCAATAGCAGCAC
GGGTGGAGATGCCTGCAATTACGATGCTGATGCATCGAACGATTCCAGCGGTCTGCTGAATCTGGCCACTCGTCGCCAT
CTGCACAAGCGCGGTTTTGGGGAAGCAGCGGCCCGAGGGGTCAAGCAGTCGTCGGCCATCATTACCACCACCGACGAGG
AAGAGGATGAGGAGCAGGCGCACCCGGCTGCTATGCCACCGCCACGAAGCTGTGGCGTCACGGCTGCCAAATCAGCGGG
CGCCAAGGGTCAGAGCAGCAGTGTACAGCCGGCACCCGCATTCATTCCAATTTCCGAAGAGACAGTATTCCTGGATCCA
GAGCCAGCTTTGCCCAACGTGGCCACCTCATCGCCACATTCCGGTGACTCCTGGATGAACTACAGCAGCAACAGCAGCG
ATGACTTCTCCGGCCTGTCCGAGCAGATCAAGGCCGTGGCCAGCGGTCGACAAACATGCAACAACAGCTCTGACGATGC
CAGTTCCGACTATGAGGGCAGCGTCATTGGATCCACAGAGGCCATGTTTAAGCGCTACAAATCGTTCGATGCGGCATCA
GCAGGCACCGGAACTGAGCCAACGTCTCCTCCACACACTGCCGGTAACTCGAGTGTCTCCAACGGCGGCACCGTCAAGT
CTCTGGTTTCACCCGCCTCCTCCAGCGCCTCGTCCCTCAAATCGGTAAAGGGAGCTGTCAAGCGTCTGCGCTGCAAAGA
CGACGACGAACATTATGCTGCCCACGATGACTGCGACTCCAGGGAGGCCAAAAAGTCTACGATCACCTCGACACCCGTC
TCCACCGTCTCGTCGCCCGCAAAGACGGCCCCGCAGCGCAGCTGTGAGAACATTGCGAACTCCATGATGGCAGGCATAC
TCTTGGATTCGCTGGAGCGTCGTTCCAGTGGCAGTGGCAGTGGGAGTGCCGGTGCTGAGGGGGAGAACAACAACAGTGG
TGGCATTGAGCCGCAACAGCGTAATTCTGCACTGCTTCAGCATGGCTCCAAGTCGCTGGACATGTCGGCGCCACCCACA
GACGACTCGCAGTGCTTTGTGGACGTTCGCCTCATTGACTTTGCTCACACAGCGTTTGTGCCACGCAATGGCAGCATGC
TACCCACTCCGCCCGTGGCCCCCGTTCACCATGGACCCGACGGCGGCTTTCTCACCGGCCTGGACAGCCTCAATCGACT
GCTCAACGAGATACTGGCAGAGGACAGG
>CG10083-PA XR_group8:4014199-4016060:+
ATGGCCATCAGCTTCGAGAAGAATCGCTCGCAAATCGTGGCCGCCTGGAAGGATGTGCTGGACGACAAGAGTGACACCA
ATTGGTCCCTGTTCGGCTATGAGGGCCAGACCAACGAATTGAAGCTCGTTGGCTCCGGAGACGGCGGTGTGGAGGAGCT
CAGCGAGGACCTCAACAGTGGCAAGATCATGTACGCCTTCGTGCGTATTGAAGATCCAAAAACCGGCCTGAATAAGTAC
TTACTCATCAACTGGCAGGGTGAAGGCGCACCTGTGCTACGCAAGGGCACCTGCGCCAACCACATACGAGACGTCAGTA
ATCTTTTTTCGGGTGCCCACCTGACAATCAACGCCCGGAATGAGGATGACATCGACCTGGAGCGCCTACTGAAGAAACT
GAGCGCCGTCAGCTCTGCCTACAGCTTCAAGGAGCCACGCGGCACTATGGAAGAGCAGAAGGCGCCGGTGGGAACAAAC
TACACGCGCGTTATCCCAACCAAGGAGCTCAATGCCAGCGTTATGCAGGACTTTTGGAAAAAAGAAGAGGCTGAAGAGC
AGCGTCGCTTGGAGTCAGAGAAGGATGCCAAACGTGTGGAGCTGCAGAAGCTCGAGCAAGAGGTTCGCAGCCGCGAAGA
AAAGGAGCACAAGGAGCGGGAGAAGCTAGTCATCAGCACCACCAAGCTCCAGCCAGCGCATGTGCCCATCAAAACCTCC
CCGCAACCGCTGAGCCCCGAGAAAACCGCACCAGGATTTGGCAACAACTTGACGGATGCAGAGCGCATGCGTCAGGCAC
GAAATCAGGAGGCTCGAGAATTGATTGGCTCGCGTGTCGGCGCTGCCAAGGCCATGTTTACCAAGCACACCAGCGAGGG
TCAACTGCAATCCAAACTCAACACGCAACCGCCGGCGAAACCAGCACGCAATTCGATTGCCCAGCGAATAAATGTGTTC
AACCAGAACCAGCCTCAGGAAGCCTCTGTGCCTTCACCACCACGCGCTGTGTCGCCCATCAAACTGCCAGAAGTAGAAG
AAGTAGAGCCTGCTGCCCCAGTCGCTGCTGCTGTTGCTGCTGCCCCGGTGGCCGCTGAAGTTGTCTCGACCATAGCCGA
GGTGGAGGCCGAGACGCAGCCGGTAGACGACTTGCCCCTGGCCCACGAGAGCGAACAGTTCTCGACCATCAAACGATCG
CCGCACAGTAAAACCAACTCGCTCCAGTCGCAGTCGCCGGACGAGACAACGTCTTCCAATGAGACGGACACGGCGGTGT
ATCAGGAGGAGGAGGAGGTGCGCACCAAAGTGTCCGTCACAGTGCAGCAGTCGCAGTCGACCAAGACGGGCGCCCTTAG
CACTTTGGAACGGAATACATTGACCGATTTGGTTAACGAGGACGACTTCATATGCCAGGAGAGCCTGGGGGATCTGGGA
CTGCGTGCCCGAGCACTGTACGACTATCAGGCAGCCGACGAGTCGGAGATCACATTCGATCCGGGGGATGTCATAACGC
ATATCGATCAAATCGATGAGGGATGGTGGCAGGGCCTCGGCCCTGATGGAACCTATGGACTGTTTCCGGCAAACTATGT
CGAGATCATCAAC
>CG10084-PA 4_group4:6000997-6004503:-
ATGATATTAGAAAATTCGGATAAGCTCAAGGACTGGCTGAGCGTAGTGCTGGAGCCACTCTGCGATGCGGACTCGTCTG
CTTTGGCGCGCTATGTCATCGCGCTGCTCAAAAAAGACAAATCGGATAAGGATCTCAAACGCATCATGATCGAGCAGCT
GGATGTCTTTCTGTCCGAGGAGACGACGCGCTTCGTGGAGCGCCTGTTCGATGCCATTGCCACCGAGGAATACTTGACG
CTGCCCGCTCCCCTGCCTGTGGCAAGTGGAGCTGTTGAGCTCGACGTCGATCTGGACTTGGCGCTGGCCATGGATGGGT
CCACCGACATTGAGGCTATGTTGGCCGCTCCCTCACCGCCTCCGGCGCCATCAAACGACATTGTGATAAAGCTCGAAAG
CAATCAGCCGCAGCTCGGCCAGCAGCAGCCCCAGCCGAGCACCGATACCCAGGAAGCAGAAGCCCTGGCCACCGCCACC
GCCTACGTCAGTCAAGAAGCCAGTATTGCCTCCATCCCCACAACAGATGCCAATTCGACAACACACCCCAAGCCAGCCT
TCGATCAAAAAACCAAAGACTCGCAGAACCCACAACAACAGCAGTCTGCGACGCATTACCATCATGTGCGCAGTGCCAG
TCCTCCAGGGCGGAGCAGCGGGGGAAACGGTGCCTTGGGGCTGGGAGGATTGGCGGGCAGCAGCGCTGGATATGCCGAC
AAGGAGAACCAGCCACGGGAAGGTCGCCGGCGGCGAGCGTCCCTTCGTTCGCGCTCACGGTCCCGCTCACGCTCCAACG
AGCGTGCCTTCCGGCGCTCCAGATCTAGGGATCGTCGTGTGAATGAGCGCGAGAAAAGCCAGCGCCAGTTCCGCAACAA
ATCCCCGCCGGGCGCGGCTGACAACCGTCACCATGGGCGTCGCAATTTCGATCGTCGCCGTATCGGCGGCAACACGGAT
GAGCGCCAGCGATTCGGCAACAACAAGGGCCGACGCTCGCACAGTCGCTCCGTGTCGCCCGAGCGCAATGCGCGGCGCA
ACCAGAGCTCCCCTGAGCGGGGACAAGCCCTGCCAGCCAACCAGCTGACGGTCGCGGTTCCAGTCCCCATGCCAGTGGA
GCATCCGGCGGCACACCCGCGCCAGCGTTGTCGGGACTTTGACGAGAAGGGGTACTGCGTGCGCGGCGAGACCTGTCCC
TGGGATCACGGCATCAATCCGGTTGTCTTTGAGGGTATCAACAACTCCGCCCTGATGATGTCCATGCGGGAGTACAATC
CAGACGCGCCGGAAATCTGGGCACGCGGCGGGGTGCCCCCTCCGACTGCTGGCCAGGGCCCAGCGGGACCGGGAGGACC
TAACCAACCCGGCCAGACCAGCATCAATCCTTTCTCCGGAAATGTGCGTCCGAACCCCCTGATGGGCGGCTCTGGACCC
AATCCCATGGGCGTGCCCAATCCTGCGGACTATGCGCGCAACCCTGCCGCTCCCCCGCAGCCAGCCATGATGCCATTCT
CCTTCAATCCCACGGCCGTGACCACACCGCTACAGCGGCAGCTCATTCCCATACCTGTGGTGGATGGAGCCCCCTCTGG
TGGAGTGGCCGAAATCGGCAAGCGGCGCTTCGAGCTGGAGGACACCGTGGCCATAGCCGATGTGCCCACAAAGCGCAAG
GTCCCGATCAACAGTCGCCTGGGTCCGCGGATCAATCCGAACATGCAGCAGCACAACAGCTCGCTTGAGTTGCGGAAAG
TGCCGCGAGGACTCAACACCATAGCTCATTTGAACAATCACTTTGCCAAGTTCGGGAAGATCGTCAACATCCAGGTGTC
GTACGAGGGTGACCCAGAGGCTGCCATCGTGACCTTCTCGACGCACGCCGAGGCGAATGTGGCCTACAGGAGTACGGAG
GCTGTGCTCAACAACCGGTTCATCAAGGTCTTCTGGCACAACGAGAGCACGGGAGCGGAGGGCGGACAGATGAATCCCA
TGGGCGGCGGTGCCATGGGTGCCGGTGGCGGCGGCGGGAGGAAGAACGCCAGTCAGTACCATTTACATAATGTCCCCGC
TGTGCCCACTCCCAATGCGGACAGTGCGAAGGTCAGCAATGCCACGCCTCTGGCAGAGGCGGGGGCGGGCAACAATGCC
ACGCCGACGGCAGAGCAGGCCAGCACTGCAGCGCCCGCCTCGATGCGACTCAAGCTAAACACCAGCGCGGGAGCAGGCG
GCGTCGGCGGAGCTGGGGCAGCAGCAGGAGGGGCGGTAGCAGCTCGTCCGCTAAATCCGTCGGCCAATGCGGCCAGCAT
TCGAAAGAAGCAAGAGGAACAGCAGAAGGCCGTGCACCAGTTAGCCAATGGGCTTCGCAAGCGCAAGCAGGAGCTGCTC
CAGAGCTACGTGAAACAAATGAAGACCGCACTGGAGCTGGTCGAGCGGCTGGATAACCAGGATCCCCAGCGGGCGAACA
CACTGGAGACAATTAAAGTCCTGCAGGAGACCATCGACAAGCTGCGCAAGGATGTCCATGCCGATCAGGACCAGCTGCA
GGCCCAGATCCAGCAGCAACAACAGCCGCCCGTCAAGAAGACCAAAGAGCAACAGAAGAAGGAGCTGCTCGACATGGAG
CTGGAGCTCTTCGCACAGCAGCAGGAGGGCAACGATACAACGGCCATACAGAAGCGTCTCGAGGAGCTCCAACGCACAC
TGGGAGGGAGCCAGGCCCCAAACAACACGAAGGCCCCCCACTTTGCAGCCACACCGGGGGCAGCAGGTGGTGGCCGCAA
GCGGGCCAACTTCCCGGAGGGCTCCACGCGTGTTGACAGAAGAACAAAGGCTATTGTTGTCACGGGCTTTGCGGCCGAG
GAGGCAGACTTTGTCCTGGGGCACTTCAAGAACTTTGGTGAAATTTGCAAGCATGATGTAGATCGTGAGATTCCACAGC
TAATACTCTCCTATGCGACCCGCATCAATGCGGAACAAGCAGTGCACCGTGGAAAAATGTACCAAGACAAGCTTCTCCA
GATTACTTGGGCGCCCGTGGTGACGCCCACGCCTGCACTGATGGCTGCACCCGCCGAGAAGTCTGCAGCGCCAGCTCCA
GTGGCCGTTGCACCTCTGGAGAACCCAAAGCAATTGATTCAGTCCGTCAGCGAGAGCGAGAGTCTGCTGGGCAGCGACA
CGTTGCCGGAGCTGCGTCTCGAGGACGAAGAGGAGGACGAGGAGTCCGAGGATCGTTCCTGGCGTCGT
>CG10084-PB 4_group4:6000997-6004503:-
ATGATATTAGAAAATTCGGATAAGCTCAAGGACTGGCTGAGCGTAGTGCTGGAGCCACTCTGCGATGCGGACTCGTCTG
CTTTGGCGCGCTATGTCATCGCGCTGCTCAAAAAAGACAAATCGGATAAGGATCTCAAACGCATCATGATCGAGCAGCT
GGATGTCTTTCTGTCCGAGGAGACGACGCGCTTCGTGGAGCGCCTGTTCGATGCCATTGCCACCGAGGAATACTTGACG
CTGCCCGCTCCCCTGCCTGTGGCAAGTGGAGCTGTTGAGCTCGACGTCGATCTGGACTTGGCGCTGGCCATGGATGGGT
CCACCGACATTGAGGCTATGTTGGCCGCTCCCTCACCGCCTCCGGCGCCATCAAACGACATTGTGATAAAGCTCGAAAG
CAATCAGCCGCAGCTCGGCCAGCAGCAGCCCCAGCCGAGCACCGATACCCAGGAAGCAGAAGCCCTGGCCACCGCCACC
GCCTACGTCAGTCAAGAAGCCAGTATTGCCTCCATCCCCACAACAGATGCCAATTCGACAACACACCCCAAGCCAGCCT
TCGATCAAAAAACCAAAGACTCGCAGAACCCACAACAACAGCAGTCTGCGACGCATTACCATCATGTGCGCAGTGCCAG
TCCTCCAGGGCGGAGCAGCGGGGGAAACGGTGCCTTGGGGCTGGGAGGATTGGCGGGCAGCAGCGCTGGATATGCCGAC
AAGGAGAACCAGCCACGGGAAGGTCGCCGGCGGCGAGCGTCCCTTCGTTCGCGCTCACGGTCCCGCTCACGCTCCAACG
AGCGTGCCTTCCGGCGCTCCAGATCTAGGGATCGTCGTGTGAATGAGCGCGAGAAAAGCCAGCGCCAGTTCCGCAACAA
ATCCCCGCCGGGCGCGGCTGACAACCGTCACCATGGGCGTCGCAATTTCGATCGTCGCCGTATCGGCGGCAACACGGAT
GAGCGCCAGCGATTCGGCAACAACAAGGGCCGACGCTCGCACAGTCGCTCCGTGTCGCCCGAGCGCAATGCGCGGCGCA
ACCAGAGCTCCCCTGAGCGGGGACAAGCCCTGCCAGCCAACCAGCTGACGGTCGCGGTTCCAGTCCCCATGCCAGTGGA
GCATCCGGCGGCACACCCGCGCCAGCGTTGTCGGGACTTTGACGAGAAGGGGTACTGCGTGCGCGGCGAGACCTGTCCC
TGGGATCACGGCATCAATCCGGTTGTCTTTGAGGGTATCAACAACTCCGCCCTGATGATGTCCATGCGGGAGTACAATC
CAGACGCGCCGGAAATCTGGGCACGCGGCGGGGTGCCCCCTCCGACTGCTGGCCAGGGCCCAGCGGGACCGGGAGGACC
TAACCAACCCGGCCAGACCAGCATCAATCCTTTCTCCGGAAATGTGCGTCCGAACCCCCTGATGGGCGGCTCTGGACCC
AATCCCATGGGCGTGCCCAATCCTGCGGACTATGCGCGCAACCCTGCCGCTCCCCCGCAGCCAGCCATGATGCCATTCT
CCTTCAATCCCACGGCCGTGACCACACCGCTACAGCGGCAGCTCATTCCCATACCTGTGGTGGATGGAGCCCCCTCTGG
TGGAGTGGCCGAAATCGGCAAGCGGCGCTTCGAGCTGGAGGACACCGTGGCCATAGCCGATGTGCCCACAAAGCGCAAG
GTCCCGATCAACAGTCGCCTGGGTCCGCGGATCAATCCGAACATGCAGCAGCACAACAGCTCGCTTGAGTTGCGGAAAG
TGCCGCGAGGACTCAACACCATAGCTCATTTGAACAATCACTTTGCCAAGTTCGGGAAGATCGTCAACATCCAGGTGTC
GTACGAGGGTGACCCAGAGGCTGCCATCGTGACCTTCTCGACGCACGCCGAGGCGAATGTGGCCTACAGGAGTACGGAG
GCTGTGCTCAACAACCGGTTCATCAAGGTCTTCTGGCACAACGAGAGCACGGGAGCGGAGGGCGGACAGATGAATCCCA
TGGGCGGCGGTGCCATGGGTGCCGGTGGCGGCGGCGGGAGGAAGAACGCCAGTCAGTACCATTTACATAATGTCCCCGC
TGTGCCCACTCCCAATGCGGACAGTGCGAAGGTCAGCAATGCCACGCCTCTGGCAGAGGCGGGGGCGGGCAACAATGCC
ACGCCGACGGCAGAGCAGGCCAGCACTGCAGCGCCCGCCTCGATGCGACTCAAGCTAAACACCAGCGCGGGAGCAGGCG
GCGTCGGCGGAGCTGGGGCAGCAGCAGGAGGGGCGGTAGCAGCTCGTCCGCTAAATCCGTCGGCCAATGCGGCCAGCAT
TCGAAAGAAGCAAGAGGAACAGCAGAAGGCCGTGCACCAGTTAGCCAATGGGCTTCGCAAGCGCAAGCAGGAGCTGCTC
CAGAGCTACGTGAAACAAATGAAGACCGCACTGGAGCTGGTCGAGCGGCTGGATAACCAGGATCCCCAGCGGGCGAACA
CACTGGAGACAATTAAAGTCCTGCAGGAGACCATCGACAAGCTGCGCAAGGATGTCCATGCCGATCAGGACCAGCTGCA
GGCCCAGATCCAGCAGCAACAACAGCCGCCCGTCAAGAAGACCAAAGAGCAACAGAAGAAGGAGCTGCTCGACATGGAG
CTGGAGCTCTTCGCACAGCAGCAGGAGGGCAACGATACAACGGCCATACAGAAGCGTCTCGAGGAGCTCCAACGCACAC
TGGGAGGGAGCCAGGCCCCAAACAACACGAAGGCCCCCCACTTTGCAGCCACACCGGGGGCAGCAGGTGGTGGCCGCAA
GCGGGCCAACTTCCCGGAGGGCTCCACGCGTGTTGACAGAAGAACAAAGGCTATTGTTGTCACGGGCTTTGCGGCCGAG
GAGGCAGACTTTGTCCTGGGGCACTTCAAGAACTTTGGTGAAATTTGCAAGCATGATGTAGATCGTGAGATTCCACAGC
TAATACTCTCCTATGCGACCCGCATCAATGCGGAACAAGCAGTGCACCGTGGAAAAATGTACCAAGACAAGCTTCTCCA
GATTACTTGGGCGCCCGTGGTGACGCCCACGCCTGCACTGATGGCTGCACCCGCCGAGAAGTCTGCAGCGCCAGCTCCA
GTGGCCGTTGCACCTCTGGAGAACCCAAAGCAATTGATTCAGTCCGTCAGCGAGAGCGAGAGTCTGCTGGGCAGCGACA
CGTTGCCGGAGCTGCGTCTCGAGGACGAAGAGGAGGACGAGGAGTCCGAGGATCGTTCCTGGCGTCGT
>CG10086-PA 2:26931200-26933088:+
ATGTCCAAGAACTGCATGATAACGTTCGATCAGAATGAGCACGGTACCTATTTCACCGGCCAGGTGGTAACCGGGAAAG
TGATTGTTAATCTGACAAAGACCAAGAAACTGCGCGGAATCAAACTCCAAATCAGTGGCTATGCCTTGGCCCAATGGAG
GGTTCGAAGACGTGGCAAAGCCATGCCCATACAGAATCCCAAGAAGAGAACCAAAAACATGTTCAGTGGACGCGAGGAT
TACATAGCCTCCACCACATATCTGATGGGATCGGAGCAGGGCAGCTGTTTCAACATTGATGCGGGCACATACACCTACA
CCTTTGCCTGTCCCATACCCAACCACTGCCCATCGTCCTTCGAGGGTGCCTACGGACACATACGGTACCTGGCAAAGGT
GACGTTTCTGAAGGCAGGCGCCTCAAACCGCACCCACAATGTGGGCTTCACTGTACTCAAACTTTTGGATCTGAATCAG
GAGAGTAAGATGCTCCGCGAGCCGGCGAGCAATGAGGCCCTTGAATACTTCTGCATGATGCACACACATCCCGTGGAAC
TGAAGGTGACACTGCAGCAACAGGGCTATGTCCCGGGACAGTTTATGCTAATCCACGCCCAAGTGCGCAACGACTCCAG
CTCCGATTGCAAGAAGCTGTTGATTATGATCCATCTGCGGTCCACTTACACGGCGGATCAACCCTCGCTACGCACCACC
TCCGAGAAGATCATGTTGGTCAAGCGTGAATGCGGACCCGTGGCCCATCACGCCCAGAAGATATACACGGAGACGCTGC
GCATACCGGCCACAGCCCCCACCTGCGAGCACCTCAGCAAGGTGGTGAGGGTGTCCTATGAGGTGCGAGTGGTGGCCGT
AATGAATTGGTTGATGCCCAACCCGAGGGTCGTCATACCCATTACCATTGGCAATGTCCCACTGACCACAGCGGGTCCT
TCGTTCCCTCAGACGCCCCTCCCATCGGATTTGCCCTGCACTTCCACACGAGCCATGGAACTCGCACAAATGGGAGTGG
GAGGAGGAATGAATAATTCTGGCTACGAGCGGACTGAGTCACTGGAAGATTTCGAGCTGCCAGAGGATGGCGATGATGA
GCTGGAAACAGCCGATGAATTCGTTGCAGATTTACCTCCTCCAACATATGAACAGGCTATTTTCATGTCCACCGACATA
GCCGACACAGATGCCAATACCGTGAGCGAAGCCTCCCAGTTTACGCCCCGGTATCCCGTCTTCGATGTGGATACCTTCC
AGACCCCACCACCAAATCCTCCACAGAAGAAGAGACGTCGTCGTCGCCGAAGACCCGCCGATCCGGGCCAGGAAAAATC
AAATCCGGAGAAGCAACAGCTGGAAAAGCAACCAGTCGAGTCACCCGTGCAGATT
>CG10089-PA XR_group8:4029408-4032712:+
ATGGGGAATGGCATGAACAAGGTCTTGCCGGGACTGTATGTGGGCAATTACCGCGACTCCAAGGATCACGCGCAGCTGG
AGAGATTCCAGATCTCGCACATCATCGCCATACATGACAGTCCCAGACGTTTGTTACCGGACAAACACTACCTATGCGT
CATGGCCTCGGACACGCCGGACCAGAACCTCTCCCAATACTTCTCCGTCTGCAATGATTTTATCCACGCCGCCCGGTTG
CGGGAGGGCAACGTGCTCATCCACTGCCTGGCGGGAATGTCGCGCTCGGTGACCGTGGCCGTGGCCTACATCATGACGT
CCACGCATCTCAACTGGAAGGAGGCGTTGAAGGTGGTGCGCGCGGGCCGCGCCGTAGCCAATCCGAACACCGGTTTCCA
GAACCAGCTGCAGGAGTTTGAGCAGTTCAAGCTGTCCGAGGAGCGACGCCGGCTAAGGGAGCGCTTCCCTTCTTCGGCA
TTGGAGCAGCTGGACCGCCTGAAGGTCGCCACGGCCCTGAACAACTACAAGGAGCTGCTGCAGAACAGGGACATCTGCG
AGGGCAACTGTTCCCGCGGCGAGAAGTGTCCTACAGGTGCGAACACTCCCTCTTCCAGTTCCGTAGCCGACGAGGGGAA
GGCTGAAGAGGATCGGCTAAGGAACGAGACCTTGAAGCTCGTGGTGGAAAAGTGGAAGCGGCGAGTTTTCAATAGGACC
CCCAAGGACGTATACGAAGAGTCTCAATGCTGTAACAGTAGCTCCGGCGAAGAAATCATGCCAAATGTGCGCTACCACA
ATGCGGACAGCGACAAGGGTCACTTCGTCAACAACCTGGATGGGCAGATAGAGGACGACAACCTCTGCAGTACTGGCAC
GTCG
>CG10089-PB XR_group8:4029408-4032712:+
ATGGGGAATGGCATGAACAAGGTCTTGCCGGGACTGTATGTGGGCAATTACCGCGACTCCAAGGATCACGCGCAGCTGG
AGAGATTCCAGATCTCGCACATCATCGCCATACATGACAGTCCCAGACGTTTGTTACCGGACAAACACTACCTATGCGT
CATGGCCTCGGACACGCCGGACCAGAACCTCTCCCAATACTTCTCCGTCTGCAATGATTTTATCCACGCCGCCCGGTTG
CGGGAGGGCAACGTGCTCATCCACTGCCTGGCGGGAATGTCGCGCTCGGTGACCGTGGCCGTGGCCTACATCATGACGT
CCACGCATCTCAACTGGAAGGAGGCGTTGAAGGTGGTGCGCGCGGGCCGCGCCGTAGCCAATCCGAACACCGGTTTCCA
GAACCAGCTGCAGGAGTTTGAGCAGTTCAAGCTGTCCGAGGAGCGACGCCGGCTAAGGGAGCGCTTCCCTTCTTCGGCA
TTGGAGCAGCTGGACCGCCTGAAGGTCGCCACGGCCCTGAACAACTACAAGGAGCTGCTGCAGAACAGGGACATCTGCG
AGGGCAACTGTTCCCGCGGCGAGAAGTGTCCTACAGGTGCGAACACTCCCTCTTCCAGTTCCGTAGCCGACGAGGGGAA
GGCTGAAGAGGATCGGCTAAGGAACGAGACCTTGAAGCTCGTGGTGGAAAAGTGGAAGCGGCGAGTTTTCAATAGGACC
CCCAAGGACGTATACGAAGAGTCTCAATGCTGTAACAGTAGCTCCGGCGAAGAAATCATGCCAAATGTGCGCTACCACA
ATGCGGACAGCGACAAGGGTCACTTCGTCAACAACCTGGATGGGCAGATAGAGGACGACAACCTCTGCAGTACTGGCAC
GTCG
>CG10089-PC XR_group8:4031781-4032712:+
CAGGTCTTGCCGGGACTGTATGTGGGCAATTACCGCGACTCCAAGGATCACGCGCAGCTGGAGAGATTCCAGATCTCGC
ACATCATCGCCATACATGACAGTCCCAGACGTTTGTTACCGGACAAACACTACCTATGCGTCATGGCCTCGGACACGCC
GGACCAGAACCTCTCCCAATACTTCTCCGTCTGCAATGATTTTATCCACGCCGCCCGGTTGCGGGAGGGCAACGTGCTC
ATCCACTGCCTGGCGGGAATGTCGCGCTCGGTGACCGTGGCCGTGGCCTACATCATGACGTCCACGCATCTCAACTGGA
AGGAGGCGTTGAAGGTGGTGCGCGCGGGCCGCGCCGTAGCCAATCCGAACACCGGTTTCCAGAACCAGCTGCAGGAGTT
TGAGCAGTTCAAGCTGTCCGAGGAGCGACGCCGGCTAAGGGAGCGCTTCCCTTCTTCGGCATTGGAGCAGCTGGACCGC
CTGAAGGTCGCCACGGCCCTGAACAACTACAAGGAGCTGCTGCAGAACAGGGACATCTGCGAGGGCAACTGTTCCCGCG
GCGAGAAGTGTCCTACAGGTGCGAACACTCCCTCTTCCAGTTCCGTAGCCGACGAGGGGAAGGCTGAAGAGGATCGGCT
AAGGAACGAGACCTTGAAGCTCGTGGTGGAAAAGTGGAAGCGGCGAGTTTTCAATAGGACCCCCAAGGACGTATACGAA
GAGTCTCAATGCTGTAACAGTAGCTCCGGCGAAGAAATCATGCCAAATGTGCGCTACCACAATGCGGACAGCGACAAGG
GTCACTTCGTCAACAACCTGGATGGGCAGATAGAGGACGACAACCTCTGCAGTACTGGCACGTCG
>CG10089-PD XR_group8:4029408-4033858:+
ATGGGGAATGGCATGAACAAGGTCTTGCCGGGACTGTATGTGGGCAATTACCGCGACTCCAAGGATCACGCGCAGCTGG
AGAGATTCCAGATCTCGCACATCATCGCCATACATGACAGTCCCAGACGTTTGTTACCGGACAAACACTACCTATGCGT
CATGGCCTCGGACACGCCGGACCAGAACCTCTCCCAATACTTCTCCGTCTGCAATGATTTTATCCACGCCGCCCGGTTG
CGGGAGGGCAACGTGCTCATCCACTGCCTGGCGGGAATGTCGCGCTCGGTGACCGTGGCCGTGGCCTACATCATGACGT
CCACGCATCTCAACTGGAAGGAGGCGTTGAAGGTGGTGCGCGCGGGCCGCGCCGTAGCCAATCCGAACACCGGTTTCCA
GAACCAGCTGCAGGAGTTTGAGCAGTTCAAGCTGTCCGAGGAGCGACGCCGGCTAAGGGAGCGCTTCCCTTCTTCGGCA
TTGGAGCAGCTGGACCGCCTGAAGGTCGCCACGGCCCTGAACAACTACAAGGAGCTGCTGCAGAACAGGGACATCTGCG
AGGGCAACTGTTCCCGCGGCGAGAAGTGTCCTACAGGCGTCTGCAACATGGACCCCACCAAGGGATTGTTTCGGCGCCG
TCCCTCGACGGCCTCGACGCACTCGCGATTCCGTGCCCAATCCTCCAACGCCAACGCCTCGTCCAGCACGCTCAGTGTA
AGCGGCATCGCCGCCCAGTCCTGCCCCACATCGCCGAAGCACTCGCCCCTGCCGCTGCCCCGCCGCTCGGTGGGCAACG
ACCGCACCTCCATACCTGAGGACGATATTCCCCTCGACCAGCCGCCCACCACCTCCAGCGAGGCGGCCCAGTACGCCGC
TGCGATCGAGGACGCCCGTCGAGAGCAGGAGCAGCGCATGGAACAGCGCATGGAGCAACGCATGGATCAGCGCTCGGAG
CAGCGTTCTGAGCAGCGCTCGGAGCAGCGCTCTCAGCAGCTTTACAAGAGCCAGTACTCGCCGAGGCCAGGAAGCTCCT
CGAGCGGCACTCCACGGGTGAATAGTGCCGGCAGCCGGAGGGAGTCCAAGGTCAAGGAGGGCGACGGCTCATCCTCATC
CCAGCTGCAGCGCAGTGCCAGCACCGTGAGCGGTTTTGGAGTGCGTCCTCGAAGCAGTCCGGCAGGTCTGCATGCCTAC
ACGGGTTCGGTCCCCTCCTCCGTCCACGGATCACGCGTGGATCTGCGAGATCCCGACAAGGGATCCGCCATTTATCTGG
GCTGCTCCGCGCCGCGGGCCTCCACTCTGTCTATATCATCGTCGCGGGGCTCGTCGGGTGGCTCTGCCCCTCCTTCGCC
CTGTAACACACCGCCTGTCAGTCCACGTCACGGGGTTAGGAGATCCACTAGTCTGGTGAAAAAGCCGAGA
>CG1009-PA XR_group3a:1094872-1098412:+
ATGGCGCAAAAGCTGGAGTTCAAACGGCTGCCCACGAATGTGGTGCCAAAGCATTACGAGTTGCTGCTGCAGCCCGATC
TGGAGGCTTTCACCTTTAAGGGCAAGACAATAGTGCAAGTCCAAGTTAAGAAGCCGACCAAACAGATCGTCCTCAATGC
CCTGGACATAATCATCGAAGAGGCGCAGCTGGAGTTCGAGTGCACCAAGATGAAAGCAGACCGCATCGTCTACTCCACG
GACGCAGAGACGGCGACGCTGGAGTTCGAGAAGGTTATTCCCGCGGAAACGGCCGGCGTACTGCAAATGTCCTTTACGG
GGGAGTTGAACGACAAGATGAAGGGCTTCTATCGCAGCAAATACTTTAGCGCCAGCGGGGAGGAGCGCTATGCGGGCGT
CACCCAGTTCGAAGCCACAGATGCGCGTCGCTGCTTCCCCTGCTGGGACGAGCCCGCCATCAAGGCCACCTTCGACATC
ACCCTGGTGGTGCCCAAGAATCGGGTGGCCCTGTCCAATATGCCCGTCAAGAAGGAGGACGACCTGGAAGGCGGCCTGC
GCCGCGTGCGCTTCGATCGTACACCCATCATGTCCACCTACCTGGTGGCCTGCGTCGTCGGCGAATATGACTTTGTGGA
GGGAAAATCCGAGGACGGCATCATCGTGCGCGTCTTCACTCCCGTGGGCAAACGGGAGCAGGGCCAATTCGCCCTGGAT
GTGGCCACCAAGGTGCTGCCTTTTTACAAGGACTACTTCAACATTGCCTATCCACTGCCCAAAATGGATCTCATTGCAA
TTTCGGACTTCTCGGCCGGTGCCATGGAGAACTGGGGATTGGTAACCTACCGCGAGACCTTTGTTCTCGTTGATCCCAA
GAACACATCGCTTATGCGCAAGCAGTCCATTGCCCTCACCGTTGGCCATGAGATTGCACATCAGTGGTTCGGCAACCTG
GTTACCATGGAATGGTGGACACATCTGTGGCTCAACGAGGGCTATGCCTCCTTCGTGGAGTTCCTTTGCGTGCACCATC
TGTTCCCCGAGTACGACATTTGGACGCAGTTCGTCACGGACATGTACACGCGTGCCCTGGAGCTGGATTCGCTGAAGAA
CTCTCATCCCATCGAAGTGCCTGTCGGCCATCCGTCGGAAATTGATGAGATATTCGATGAGATTAGCTACAACAAGGGC
GCCTCGGTGATTCGCATGCTCCACGACTACATTGGCGAAGATGACTTCCGCAAGGGTATGAATATCTACCTGACGCGCC
ATCAGTACGGCAATACCAGCACCGAGGATCTGTGGACGGCACTGCAGGAGGCTAGCTCCAAGAATGTGGCCGAGGTCAT
GTCCTCGTGGACACAGTACAAGGGATTTCCTGTGGTGAGCGTTGAGTCCGAGCAGAAAGGGAAGACACAGCGCATTTTG
CGCCTTAGCCAAAGGAAATTCACGGCCGATGGCTCCCAGGCCGATGGGGATTGCCTGTGGGTGGTACCCATTTCGGTGT
CCACCTCTCGCGATCCCACTGCGATAGCCAAGACTTTCCTGCTGGACAAACCATCCATGGAGGTGGTCCTCGATGGCGT
TACCGACAGCGACTGGATCAAAATCAATCCCGGCACCGTGGGCTACTACCGCACGCGCTACTCAAAGGAAATGCTGGAG
CAGCTGATGCCAGCGGTGAAAAATATGGAGCTTCCTCCTTTGGATCGGTTGGGCCTGATCGATGATATGTTCGCCATGG
TGCAGGCGGGTCATGCCAGCACTGCCGACGTCCTGGCCCTCGTGGATGGCTACAGAAATGAGACAAACTACACTGTGTG
GACAGCCATCACCAATTCGCTGACCAATCTGCACGTTCTGATATCCCACACGGATCTCATGGAGGACTTTCATCGCTTT
GGACGAAACCTCTATGAGCCAGTGGCCCAGCGTCTTGGCTGGGAGCCACGCGAAGGCGAGAACCATTTGGATACGCTGC
TGCGCAGCCTCGTCCTCACACGTCTTGTGTCCTTCCGCAGCAACGATGTCATCGAGGTGGCCCGACAGCGCTTCCGTAG
TCATATAAACGGCACCCAACCGCTGCCCGCCGATCTGCGCACCACCTGCTACAAGGCGGCGCTGCAGGACGGCAATGAG
CAGATTTTCGAAGAGATGCTCGCCCTGTACCGCACCACCGATCTGCATGAGGAGCAGGACCGCATCTCACGGGCCCTCG
GCTGTAGTACCGATGCGAAGCTGCTGCGTCGCGTCATTGATTTCGCCATGTCGGGTGAAGTGCGCGCCCAGGACTCTGT
CTTTGTGATAGTTGCCGTTGCCATCAATCCCAAGGGCCGTGACATGGCCTGGGAGTTCTTCAAGAGCAGCAACAAGCAG
CTCCTCGAACGCTATCAGGGCGGCTTCCTGCTCACGCGACTGATAAAGTACCTCATCGAGAACTATGCCTCCGAGGAGA
AGGCCAAAGAAGTGGAGGAATTCTTCAGGGTAACGCAGATACCCGGCTGCGAGCGCACTGTGTCTCAGGCCGTAGAGAC
AATACGCCTGAATGCAGCCTGGCTGGAGCGCGATCGCGAGAAGCTATCCACTTACCTGAAG
>CG1009-PB XR_group3a:1094872-1098412:+
ATGGCGCAAAAGCTGGAGTTCAAACGGCTGCCCACGAATGTGGTGCCAAAGCATTACGAGTTGCTGCTGCAGCCCGATC
TGGAGGCTTTCACCTTTAAGGGCAAGACAATAGTGCAAGTCCAAGTTAAGAAGCCGACCAAACAGATCGTCCTCAATGC
CCTGGACATAATCATCGAAGAGGCGCAGCTGGAGTTCGAGTGCACCAAGATGAAAGCAGACCGCATCGTCTACTCCACG
GACGCAGAGACGGCGACGCTGGAGTTCGAGAAGGTTATTCCCGCGGAAACGGCCGGCGTACTGCAAATGTCCTTTACGG
GGGAGTTGAACGACAAGATGAAGGGCTTCTATCGCAGCAAATACTTTAGCGCCAGCGGGGAGGAGCGCTATGCGGGCGT
CACCCAGTTCGAAGCCACAGATGCGCGTCGCTGCTTCCCCTGCTGGGACGAGCCCGCCATCAAGGCCACCTTCGACATC
ACCCTGGTGGTGCCCAAGAATCGGGTGGCCCTGTCCAATATGCCCGTCAAGAAGGAGGACGACCTGGAAGGCGGCCTGC
GCCGCGTGCGCTTCGATCGTACACCCATCATGTCCACCTACCTGGTGGCCTGCGTCGTCGGCGAATATGACTTTGTGGA
GGGAAAATCCGAGGACGGCATCATCGTGCGCGTCTTCACTCCCGTGGGCAAACGGGAGCAGGGCCAATTCGCCCTGGAT
GTGGCCACCAAGGTGCTGCCTTTTTACAAGGACTACTTCAACATTGCCTATCCACTGCCCAAAATGGATCTCATTGCAA
TTTCGGACTTCTCGGCCGGTGCCATGGAGAACTGGGGATTGGTAACCTACCGCGAGACCTTTGTTCTCGTTGATCCCAA
GAACACATCGCTTATGCGCAAGCAGTCCATTGCCCTCACCGTTGGCCATGAGATTGCACATCAGTGGTTCGGCAACCTG
GTTACCATGGAATGGTGGACACATCTGTGGCTCAACGAGGGCTATGCCTCCTTCGTGGAGTTCCTTTGCGTGCACCATC
TGTTCCCCGAGTACGACATTTGGACGCAGTTCGTCACGGACATGTACACGCGTGCCCTGGAGCTGGATTCGCTGAAGAA
CTCTCATCCCATCGAAGTGCCTGTCGGCCATCCGTCGGAAATTGATGAGATATTCGATGAGATTAGCTACAACAAGGGC
GCCTCGGTGATTCGCATGCTCCACGACTACATTGGCGAAGATGACTTCCGCAAGGGTATGAATATCTACCTGACGCGCC
ATCAGTACGGCAATACCAGCACCGAGGATCTGTGGACGGCACTGCAGGAGGCTAGCTCCAAGAATGTGGCCGAGGTCAT
GTCCTCGTGGACACAGTACAAGGGATTTCCTGTGGTGAGCGTTGAGTCCGAGCAGAAAGGGAAGACACAGCGCATTTTG
CGCCTTAGCCAAAGGAAATTCACGGCCGATGGCTCCCAGGCCGATGGGGATTGCCTGTGGGTGGTACCCATTTCGGTGT
CCACCTCTCGCGATCCCACTGCGATAGCCAAGACTTTCCTGCTGGACAAACCATCCATGGAGGTGGTCCTCGATGGCGT
TACCGACAGCGACTGGATCAAAATCAATCCCGGCACCGTGGGCTACTACCGCACGCGCTACTCAAAGGAAATGCTGGAG
CAGCTGATGCCAGCGGTGAAAAATATGGAGCTTCCTCCTTTGGATCGGTTGGGCCTGATCGATGATATGTTCGCCATGG
TGCAGGCGGGTCATGCCAGCACTGCCGACGTCCTGGCCCTCGTGGATGGCTACAGAAATGAGACAAACTACACTGTGTG
GACAGCCATCACCAATTCGCTGACCAATCTGCACGTTCTGATATCCCACACGGATCTCATGGAGGACTTTCATCGCTTT
GGACGAAACCTCTATGAGCCAGTGGCCCAGCGTCTTGGCTGGGAGCCACGCGAAGGCGAGAACCATTTGGATACGCTGC
TGCGCAGCCTCGTCCTCACACGTCTTGTGTCCTTCCGCAGCAACGATGTCATCGAGGTGGCCCGACAGCGCTTCCGTAG
TCATATAAACGGCACCCAACCGCTGCCCGCCGATCTGCGCACCACCTGCTACAAGGCGGCGCTGCAGGACGGCAATGAG
CAGATTTTCGAAGAGATGCTCGCCCTGTACCGCACCACCGATCTGCATGAGGAGCAGGACCGCATCTCACGGGCCCTCG
GCTGTAGTACCGATGCGAAGCTGCTGCGTCGCGTCATTGATTTCGCCATGTCGGGTGAAGTGCGCGCCCAGGACTCTGT
CTTTGTGATAGTTGCCGTTGCCATCAATCCCAAGGGCCGTGACATGGCCTGGGAGTTCTTCAAGAGCAGCAACAAGCAG
CTCCTCGAACGCTATCAGGGCGGCTTCCTGCTCACGCGACTGATAAAGTACCTCATCGAGAACTATGCCTCCGAGGAGA
AGGCCAAAGAAGTGGAGGAATTCTTCAGGGTAACGCAGATACCCGGCTGCGAGCGCACTGTGTCTCAGGCCGTAGAGAC
AATACGCCTGAATGCAGCCTGGCTGGAGCGCGATCGCGAGAAGCTATCCACTTACCTGAAG
>CG1009-PC XR_group3a:1093332-1098412:+
ATGTACAAGAATGCACTTAGGGGAGGTATTCGTACGGCCAAACAAGCCTGGAGGCTAAAAAATGAAATTGGCAAACTCA
ACTTGGAATTAGCCAAGGCGAACACTGATTTCGAGCAACACTTGTGCGAAGCTACCAGACCCATCCAAAGCTGTTACCC
CGCAACCGAAACCCAGCCACAGTTACTAAACACCAGCGAGAATAACAGCAGAAAGTCCACCCGCAGCCAGAACACTTCC
CCTTCCATATTCAACAACCAGAAAAACTGCAACGTTGCTAACCATTATCGGCTGTTTGCTAACGTCTCTCCCTCAACAC
TCGATAAGCATTCTAACGCCCATCTCCGCCGAATAGAGACTGCCCATCTGAACGAGCTACTTTCGTCGAAGCAGTTCGT
CAAAGTTCAGAAGCAATTCTATCGCGACTACTCATCCGTCTCCCTGGGAGCTCCCCTGAAAAGCTCAGACGCACCGCTG
CTCGGTGACTTGTGCAATCAGTATCGGGCCATCTTAGCGTACACATCGGCGGACGTGGTGCCAGGACAGAAACAAGGCC
AACCACAGCATCAGCAGATTCGAGGGGCGCACAAGCAACAGGAGACTCGAATGCAGCAACAGGAGGAGGTCGGCGGCAT
GGCGCAAAAGCTGGAGTTCAAACGGCTGCCCACGAATGTGGTGCCAAAGCATTACGAGTTGCTGCTGCAGCCCGATCTG
GAGGCTTTCACCTTTAAGGGCAAGACAATAGTGCAAGTCCAAGTTAAGAAGCCGACCAAACAGATCGTCCTCAATGCCC
TGGACATAATCATCGAAGAGGCGCAGCTGGAGTTCGAGTGCACCAAGATGAAAGCAGACCGCATCGTCTACTCCACGGA
CGCAGAGACGGCGACGCTGGAGTTCGAGAAGGTTATTCCCGCGGAAACGGCCGGCGTACTGCAAATGTCCTTTACGGGG
GAGTTGAACGACAAGATGAAGGGCTTCTATCGCAGCAAATACTTTAGCGCCAGCGGGGAGGAGCGCTATGCGGGCGTCA
CCCAGTTCGAAGCCACAGATGCGCGTCGCTGCTTCCCCTGCTGGGACGAGCCCGCCATCAAGGCCACCTTCGACATCAC
CCTGGTGGTGCCCAAGAATCGGGTGGCCCTGTCCAATATGCCCGTCAAGAAGGAGGACGACCTGGAAGGCGGCCTGCGC
CGCGTGCGCTTCGATCGTACACCCATCATGTCCACCTACCTGGTGGCCTGCGTCGTCGGCGAATATGACTTTGTGGAGG
GAAAATCCGAGGACGGCATCATCGTGCGCGTCTTCACTCCCGTGGGCAAACGGGAGCAGGGCCAATTCGCCCTGGATGT
GGCCACCAAGGTGCTGCCTTTTTACAAGGACTACTTCAACATTGCCTATCCACTGCCCAAAATGGATCTCATTGCAATT
TCGGACTTCTCGGCCGGTGCCATGGAGAACTGGGGATTGGTAACCTACCGCGAGACCTTTGTTCTCGTTGATCCCAAGA
ACACATCGCTTATGCGCAAGCAGTCCATTGCCCTCACCGTTGGCCATGAGATTGCACATCAGTGGTTCGGCAACCTGGT
TACCATGGAATGGTGGACACATCTGTGGCTCAACGAGGGCTATGCCTCCTTCGTGGAGTTCCTTTGCGTGCACCATCTG
TTCCCCGAGTACGACATTTGGACGCAGTTCGTCACGGACATGTACACGCGTGCCCTGGAGCTGGATTCGCTGAAGAACT
CTCATCCCATCGAAGTGCCTGTCGGCCATCCGTCGGAAATTGATGAGATATTCGATGAGATTAGCTACAACAAGGGCGC
CTCGGTGATTCGCATGCTCCACGACTACATTGGCGAAGATGACTTCCGCAAGGGTATGAATATCTACCTGACGCGCCAT
CAGTACGGCAATACCAGCACCGAGGATCTGTGGACGGCACTGCAGGAGGCTAGCTCCAAGAATGTGGCCGAGGTCATGT
CCTCGTGGACACAGTACAAGGGATTTCCTGTGGTGAGCGTTGAGTCCGAGCAGAAAGGGAAGACACAGCGCATTTTGCG
CCTTAGCCAAAGGAAATTCACGGCCGATGGCTCCCAGGCCGATGGGGATTGCCTGTGGGTGGTACCCATTTCGGTGTCC
ACCTCTCGCGATCCCACTGCGATAGCCAAGACTTTCCTGCTGGACAAACCATCCATGGAGGTGGTCCTCGATGGCGTTA
CCGACAGCGACTGGATCAAAATCAATCCCGGCACCGTGGGCTACTACCGCACGCGCTACTCAAAGGAAATGCTGGAGCA
GCTGATGCCAGCGGTGAAAAATATGGAGCTTCCTCCTTTGGATCGGTTGGGCCTGATCGATGATATGTTCGCCATGGTG
CAGGCGGGTCATGCCAGCACTGCCGACGTCCTGGCCCTCGTGGATGGCTACAGAAATGAGACAAACTACACTGTGTGGA
CAGCCATCACCAATTCGCTGACCAATCTGCACGTTCTGATATCCCACACGGATCTCATGGAGGACTTTCATCGCTTTGG
ACGAAACCTCTATGAGCCAGTGGCCCAGCGTCTTGGCTGGGAGCCACGCGAAGGCGAGAACCATTTGGATACGCTGCTG
CGCAGCCTCGTCCTCACACGTCTTGTGTCCTTCCGCAGCAACGATGTCATCGAGGTGGCCCGACAGCGCTTCCGTAGTC
ATATAAACGGCACCCAACCGCTGCCCGCCGATCTGCGCACCACCTGCTACAAGGCGGCGCTGCAGGACGGCAATGAGCA
GATTTTCGAAGAGATGCTCGCCCTGTACCGCACCACCGATCTGCATGAGGAGCAGGACCGCATCTCACGGGCCCTCGGC
TGTAGTACCGATGCGAAGCTGCTGCGTCGCGTCATTGATTTCGCCATGTCGGGTGAAGTGCGCGCCCAGGACTCTGTCT
TTGTGATAGTTGCCGTTGCCATCAATCCCAAGGGCCGTGACATGGCCTGGGAGTTCTTCAAGAGCAGCAACAAGCAGCT
CCTCGAACGCTATCAGGGCGGCTTCCTGCTCACGCGACTGATAAAGTACCTCATCGAGAACTATGCCTCCGAGGAGAAG
GCCAAAGAAGTGGAGGAATTCTTCAGGGTAACGCAGATACCCGGCTGCGAGCGCACTGTGTCTCAGGCCGTAGAGACAA
TACGCCTGAATGCAGCCTGGCTGGAGCGCGATCGCGAGAAGCTATCCACTTACCTGAAG
>CG1009-PD XR_group3a:1094872-1098412:+
ATGGCGCAAAAGCTGGAGTTCAAACGGCTGCCCACGAATGTGGTGCCAAAGCATTACGAGTTGCTGCTGCAGCCCGATC
TGGAGGCTTTCACCTTTAAGGGCAAGACAATAGTGCAAGTCCAAGTTAAGAAGCCGACCAAACAGATCGTCCTCAATGC
CCTGGACATAATCATCGAAGAGGCGCAGCTGGAGTTCGAGTGCACCAAGATGAAAGCAGACCGCATCGTCTACTCCACG
GACGCAGAGACGGCGACGCTGGAGTTCGAGAAGGTTATTCCCGCGGAAACGGCCGGCGTACTGCAAATGTCCTTTACGG
GGGAGTTGAACGACAAGATGAAGGGCTTCTATCGCAGCAAATACTTTAGCGCCAGCGGGGAGGAGCGCTATGCGGGCGT
CACCCAGTTCGAAGCCACAGATGCGCGTCGCTGCTTCCCCTGCTGGGACGAGCCCGCCATCAAGGCCACCTTCGACATC
ACCCTGGTGGTGCCCAAGAATCGGGTGGCCCTGTCCAATATGCCCGTCAAGAAGGAGGACGACCTGGAAGGCGGCCTGC
GCCGCGTGCGCTTCGATCGTACACCCATCATGTCCACCTACCTGGTGGCCTGCGTCGTCGGCGAATATGACTTTGTGGA
GGGAAAATCCGAGGACGGCATCATCGTGCGCGTCTTCACTCCCGTGGGCAAACGGGAGCAGGGCCAATTCGCCCTGGAT
GTGGCCACCAAGGTGCTGCCTTTTTACAAGGACTACTTCAACATTGCCTATCCACTGCCCAAAATGGATCTCATTGCAA
TTTCGGACTTCTCGGCCGGTGCCATGGAGAACTGGGGATTGGTAACCTACCGCGAGACCTTTGTTCTCGTTGATCCCAA
GAACACATCGCTTATGCGCAAGCAGTCCATTGCCCTCACCGTTGGCCATGAGATTGCACATCAGTGGTTCGGCAACCTG
GTTACCATGGAATGGTGGACACATCTGTGGCTCAACGAGGGCTATGCCTCCTTCGTGGAGTTCCTTTGCGTGCACCATC
TGTTCCCCGAGTACGACATTTGGACGCAGTTCGTCACGGACATGTACACGCGTGCCCTGGAGCTGGATTCGCTGAAGAA
CTCTCATCCCATCGAAGTGCCTGTCGGCCATCCGTCGGAAATTGATGAGATATTCGATGAGATTAGCTACAACAAGGGC
GCCTCGGTGATTCGCATGCTCCACGACTACATTGGCGAAGATGACTTCCGCAAGGGTATGAATATCTACCTGACGCGCC
ATCAGTACGGCAATACCAGCACCGAGGATCTGTGGACGGCACTGCAGGAGGCTAGCTCCAAGAATGTGGCCGAGGTCAT
GTCCTCGTGGACACAGTACAAGGGATTTCCTGTGGTGAGCGTTGAGTCCGAGCAGAAAGGGAAGACACAGCGCATTTTG
CGCCTTAGCCAAAGGAAATTCACGGCCGATGGCTCCCAGGCCGATGGGGATTGCCTGTGGGTGGTACCCATTTCGGTGT
CCACCTCTCGCGATCCCACTGCGATAGCCAAGACTTTCCTGCTGGACAAACCATCCATGGAGGTGGTCCTCGATGGCGT
TACCGACAGCGACTGGATCAAAATCAATCCCGGCACCGTGGGCTACTACCGCACGCGCTACTCAAAGGAAATGCTGGAG
CAGCTGATGCCAGCGGTGAAAAATATGGAGCTTCCTCCTTTGGATCGGTTGGGCCTGATCGATGATATGTTCGCCATGG
TGCAGGCGGGTCATGCCAGCACTGCCGACGTCCTGGCCCTCGTGGATGGCTACAGAAATGAGACAAACTACACTGTGTG
GACAGCCATCACCAATTCGCTGACCAATCTGCACGTTCTGATATCCCACACGGATCTCATGGAGGACTTTCATCGCTTT
GGACGAAACCTCTATGAGCCAGTGGCCCAGCGTCTTGGCTGGGAGCCACGCGAAGGCGAGAACCATTTGGATACGCTGC
TGCGCAGCCTCGTCCTCACACGTCTTGTGTCCTTCCGCAGCAACGATGTCATCGAGGTGGCCCGACAGCGCTTCCGTAG
TCATATAAACGGCACCCAACCGCTGCCCGCCGATCTGCGCACCACCTGCTACAAGGCGGCGCTGCAGGACGGCAATGAG
CAGATTTTCGAAGAGATGCTCGCCCTGTACCGCACCACCGATCTGCATGAGGAGCAGGACCGCATCTCACGGGCCCTCG
GCTGTAGTACCGATGCGAAGCTGCTGCGTCGCGTCATTGATTTCGCCATGTCGGGTGAAGTGCGCGCCCAGGACTCTGT
CTTTGTGATAGTTGCCGTTGCCATCAATCCCAAGGGCCGTGACATGGCCTGGGAGTTCTTCAAGAGCAGCAACAAGCAG
CTCCTCGAACGCTATCAGGGCGGCTTCCTGCTCACGCGACTGATAAAGTACCTCATCGAGAACTATGCCTCCGAGGAGA
AGGCCAAAGAAGTGGAGGAATTCTTCAGGGTAACGCAGATACCCGGCTGCGAGCGCACTGTGTCTCAGGCCGTAGAGAC
AATACGCCTGAATGCAGCCTGGCTGGAGCGCGATCGCGAGAAGCTATCCACTTACCTGAAG
>CG1009-PE XR_group3a:1093332-1098412:+
ATGTACAAGAATGCACTTAGGGGAGGTATTCGTACGGCCAAACAAGCCTGGAGGCTAAAAAATGCTACCAGACCCATCC
AAAGCTGTTACCCCGCAACCGAAACCCAGCCACAGTTACTAAACACCAGCGAGAATAACAGCAGAAAGTCCACCCGCAG
CCAGAACACTTCCCCTTCCATATTCAACAACCAGAAAAACTGCAACGTTGCTAACCATTATCGGCTGTTTGCTAACGTC
TCTCCCTCAACACTCGATAAGCATTCTAACGCCCATCTCCGCCGAATAGAGACTGCCCATCTGAACGAGCTACTTTCGT
CGAAGCAGTTCGTCAAAGTTCAGAAGCAATTCTATCGCGACTACTCATCCGTCTCCCTGGGAGCTCCCCTGAAAAGCTC
AGACGCACCGCTGCTCGGTGACTTGTGCAATCAGTATCGGGCCATCTTAGCGTACACATCGGCGGACGTGGTGCCAGGA
CAGAAACAAGGCCAACCACAGCATCAGCAGATTCGAGGGGCGCACAAGCAACAGGAGACTCGAATGCAGCAACAGGAGG
AGGTCGGCGGCATGGCGCAAAAGCTGGAGTTCAAACGGCTGCCCACGAATGTGGTGCCAAAGCATTACGAGTTGCTGCT
GCAGCCCGATCTGGAGGCTTTCACCTTTAAGGGCAAGACAATAGTGCAAGTCCAAGTTAAGAAGCCGACCAAACAGATC
GTCCTCAATGCCCTGGACATAATCATCGAAGAGGCGCAGCTGGAGTTCGAGTGCACCAAGATGAAAGCAGACCGCATCG
TCTACTCCACGGACGCAGAGACGGCGACGCTGGAGTTCGAGAAGGTTATTCCCGCGGAAACGGCCGGCGTACTGCAAAT
GTCCTTTACGGGGGAGTTGAACGACAAGATGAAGGGCTTCTATCGCAGCAAATACTTTAGCGCCAGCGGGGAGGAGCGC
TATGCGGGCGTCACCCAGTTCGAAGCCACAGATGCGCGTCGCTGCTTCCCCTGCTGGGACGAGCCCGCCATCAAGGCCA
CCTTCGACATCACCCTGGTGGTGCCCAAGAATCGGGTGGCCCTGTCCAATATGCCCGTCAAGAAGGAGGACGACCTGGA
AGGCGGCCTGCGCCGCGTGCGCTTCGATCGTACACCCATCATGTCCACCTACCTGGTGGCCTGCGTCGTCGGCGAATAT
GACTTTGTGGAGGGAAAATCCGAGGACGGCATCATCGTGCGCGTCTTCACTCCCGTGGGCAAACGGGAGCAGGGCCAAT
TCGCCCTGGATGTGGCCACCAAGGTGCTGCCTTTTTACAAGGACTACTTCAACATTGCCTATCCACTGCCCAAAATGGA
TCTCATTGCAATTTCGGACTTCTCGGCCGGTGCCATGGAGAACTGGGGATTGGTAACCTACCGCGAGACCTTTGTTCTC
GTTGATCCCAAGAACACATCGCTTATGCGCAAGCAGTCCATTGCCCTCACCGTTGGCCATGAGATTGCACATCAGTGGT
TCGGCAACCTGGTTACCATGGAATGGTGGACACATCTGTGGCTCAACGAGGGCTATGCCTCCTTCGTGGAGTTCCTTTG
CGTGCACCATCTGTTCCCCGAGTACGACATTTGGACGCAGTTCGTCACGGACATGTACACGCGTGCCCTGGAGCTGGAT
TCGCTGAAGAACTCTCATCCCATCGAAGTGCCTGTCGGCCATCCGTCGGAAATTGATGAGATATTCGATGAGATTAGCT
ACAACAAGGGCGCCTCGGTGATTCGCATGCTCCACGACTACATTGGCGAAGATGACTTCCGCAAGGGTATGAATATCTA
CCTGACGCGCCATCAGTACGGCAATACCAGCACCGAGGATCTGTGGACGGCACTGCAGGAGGCTAGCTCCAAGAATGTG
GCCGAGGTCATGTCCTCGTGGACACAGTACAAGGGATTTCCTGTGGTGAGCGTTGAGTCCGAGCAGAAAGGGAAGACAC
AGCGCATTTTGCGCCTTAGCCAAAGGAAATTCACGGCCGATGGCTCCCAGGCCGATGGGGATTGCCTGTGGGTGGTACC
CATTTCGGTGTCCACCTCTCGCGATCCCACTGCGATAGCCAAGACTTTCCTGCTGGACAAACCATCCATGGAGGTGGTC
CTCGATGGCGTTACCGACAGCGACTGGATCAAAATCAATCCCGGCACCGTGGGCTACTACCGCACGCGCTACTCAAAGG
AAATGCTGGAGCAGCTGATGCCAGCGGTGAAAAATATGGAGCTTCCTCCTTTGGATCGGTTGGGCCTGATCGATGATAT
GTTCGCCATGGTGCAGGCGGGTCATGCCAGCACTGCCGACGTCCTGGCCCTCGTGGATGGCTACAGAAATGAGACAAAC
TACACTGTGTGGACAGCCATCACCAATTCGCTGACCAATCTGCACGTTCTGATATCCCACACGGATCTCATGGAGGACT
TTCATCGCTTTGGACGAAACCTCTATGAGCCAGTGGCCCAGCGTCTTGGCTGGGAGCCACGCGAAGGCGAGAACCATTT
GGATACGCTGCTGCGCAGCCTCGTCCTCACACGTCTTGTGTCCTTCCGCAGCAACGATGTCATCGAGGTGGCCCGACAG
CGCTTCCGTAGTCATATAAACGGCACCCAACCGCTGCCCGCCGATCTGCGCACCACCTGCTACAAGGCGGCGCTGCAGG
ACGGCAATGAGCAGATTTTCGAAGAGATGCTCGCCCTGTACCGCACCACCGATCTGCATGAGGAGCAGGACCGCATCTC
ACGGGCCCTCGGCTGTAGTACCGATGCGAAGCTGCTGCGTCGCGTCATTGATTTCGCCATGTCGGGTGAAGTGCGCGCC
CAGGACTCTGTCTTTGTGATAGTTGCCGTTGCCATCAATCCCAAGGGCCGTGACATGGCCTGGGAGTTCTTCAAGAGCA
GCAACAAGCAGCTCCTCGAACGCTATCAGGGCGGCTTCCTGCTCACGCGACTGATAAAGTACCTCATCGAGAACTATGC
CTCCGAGGAGAAGGCCAAAGAAGTGGAGGAATTCTTCAGGGTAACGCAGATACCCGGCTGCGAGCGCACTGTGTCTCAG
GCCGTAGAGACAATACGCCTGAATGCAGCCTGGCTGGAGCGCGATCGCGAGAAGCTATCCACTTACCTGAAG
>CG1009-PF XR_group3a:1094872-1098412:+
ATGGCGCAAAAGCTGGAGTTCAAACGGCTGCCCACGAATGTGGTGCCAAAGCATTACGAGTTGCTGCTGCAGCCCGATC
TGGAGGCTTTCACCTTTAAGGGCAAGACAATAGTGCAAGTCCAAGTTAAGAAGCCGACCAAACAGATCGTCCTCAATGC
CCTGGACATAATCATCGAAGAGGCGCAGCTGGAGTTCGAGTGCACCAAGATGAAAGCAGACCGCATCGTCTACTCCACG
GACGCAGAGACGGCGACGCTGGAGTTCGAGAAGGTTATTCCCGCGGAAACGGCCGGCGTACTGCAAATGTCCTTTACGG
GGGAGTTGAACGACAAGATGAAGGGCTTCTATCGCAGCAAATACTTTAGCGCCAGCGGGGAGGAGCGCTATGCGGGCGT
CACCCAGTTCGAAGCCACAGATGCGCGTCGCTGCTTCCCCTGCTGGGACGAGCCCGCCATCAAGGCCACCTTCGACATC
ACCCTGGTGGTGCCCAAGAATCGGGTGGCCCTGTCCAATATGCCCGTCAAGAAGGAGGACGACCTGGAAGGCGGCCTGC
GCCGCGTGCGCTTCGATCGTACACCCATCATGTCCACCTACCTGGTGGCCTGCGTCGTCGGCGAATATGACTTTGTGGA
GGGAAAATCCGAGGACGGCATCATCGTGCGCGTCTTCACTCCCGTGGGCAAACGGGAGCAGGGCCAATTCGCCCTGGAT
GTGGCCACCAAGGTGCTGCCTTTTTACAAGGACTACTTCAACATTGCCTATCCACTGCCCAAAATGGATCTCATTGCAA
TTTCGGACTTCTCGGCCGGTGCCATGGAGAACTGGGGATTGGTAACCTACCGCGAGACCTTTGTTCTCGTTGATCCCAA
GAACACATCGCTTATGCGCAAGCAGTCCATTGCCCTCACCGTTGGCCATGAGATTGCACATCAGTGGTTCGGCAACCTG
GTTACCATGGAATGGTGGACACATCTGTGGCTCAACGAGGGCTATGCCTCCTTCGTGGAGTTCCTTTGCGTGCACCATC
TGTTCCCCGAGTACGACATTTGGACGCAGTTCGTCACGGACATGTACACGCGTGCCCTGGAGCTGGATTCGCTGAAGAA
CTCTCATCCCATCGAAGTGCCTGTCGGCCATCCGTCGGAAATTGATGAGATATTCGATGAGATTAGCTACAACAAGGGC
GCCTCGGTGATTCGCATGCTCCACGACTACATTGGCGAAGATGACTTCCGCAAGGGTATGAATATCTACCTGACGCGCC
ATCAGTACGGCAATACCAGCACCGAGGATCTGTGGACGGCACTGCAGGAGGCTAGCTCCAAGAATGTGGCCGAGGTCAT
GTCCTCGTGGACACAGTACAAGGGATTTCCTGTGGTGAGCGTTGAGTCCGAGCAGAAAGGGAAGACACAGCGCATTTTG
CGCCTTAGCCAAAGGAAATTCACGGCCGATGGCTCCCAGGCCGATGGGGATTGCCTGTGGGTGGTACCCATTTCGGTGT
CCACCTCTCGCGATCCCACTGCGATAGCCAAGACTTTCCTGCTGGACAAACCATCCATGGAGGTGGTCCTCGATGGCGT
TACCGACAGCGACTGGATCAAAATCAATCCCGGCACCGTGGGCTACTACCGCACGCGCTACTCAAAGGAAATGCTGGAG
CAGCTGATGCCAGCGGTGAAAAATATGGAGCTTCCTCCTTTGGATCGGTTGGGCCTGATCGATGATATGTTCGCCATGG
TGCAGGCGGGTCATGCCAGCACTGCCGACGTCCTGGCCCTCGTGGATGGCTACAGAAATGAGACAAACTACACTGTGTG
GACAGCCATCACCAATTCGCTGACCAATCTGCACGTTCTGATATCCCACACGGATCTCATGGAGGACTTTCATCGCTTT
GGACGAAACCTCTATGAGCCAGTGGCCCAGCGTCTTGGCTGGGAGCCACGCGAAGGCGAGAACCATTTGGATACGCTGC
TGCGCAGCCTCGTCCTCACACGTCTTGTGTCCTTCCGCAGCAACGATGTCATCGAGGTGGCCCGACAGCGCTTCCGTAG
TCATATAAACGGCACCCAACCGCTGCCCGCCGATCTGCGCACCACCTGCTACAAGGCGGCGCTGCAGGACGGCAATGAG
CAGATTTTCGAAGAGATGCTCGCCCTGTACCGCACCACCGATCTGCATGAGGAGCAGGACCGCATCTCACGGGCCCTCG
GCTGTAGTACCGATGCGAAGCTGCTGCGTCGCGTCATTGATTTCGCCATGTCGGGTGAAGTGCGCGCCCAGGACTCTGT
CTTTGTGATAGTTGCCGTTGCCATCAATCCCAAGGGCCGTGACATGGCCTGGGAGTTCTTCAAGAGCAGCAACAAGCAG
CTCCTCGAACGCTATCAGGGCGGCTTCCTGCTCACGCGACTGATAAAGTACCTCATCGAGAACTATGCCTCCGAGGAGA
AGGCCAAAGAAGTGGAGGAATTCTTCAGGGTAACGCAGATACCCGGCTGCGAGCGCACTGTGTCTCAGGCCGTAGAGAC
AATACGCCTGAATGCAGCCTGGCTGGAGCGCGATCGCGAGAAGCTATCCACTTACCTGAAG
>CG10091-PA 2:5385347-5385997:-
ATAATGGACTTTTACTACATGCTGTACTCGGCACCCTGCCGTTCCATTCTTATGACGGCCAAGGCATTGGGTTTGGAGC
TGAACAAAAAGAAGGTTGACCTGGATGCTGGCGATCATCTGAAACCGGAATTCGTGAAGATCAATCCTCAGCACACGAT
TCCAACTCTGGTGGATGGTGACTTTGCGGTGTGGGAGTCGAGGGCCATACTCGTTTACCTGGCAGAGAAGTACGGGAAG
GACGATTCGCTGTACCCCAGTGATCCCCAGCAAAAGGCTGTGGTCAATCAACGCCTATTCTTCGATTTGGGTACGCTCT
ATCAGAGCTATGTGTACTACTACTATCCGCAATTGTTTGAGGATGTCCGGAAGCCGGCAGATCCCGAAAACTTCAAGAA
GATCGATGCGGCCTTTGAGCTGTTCAATACCCTACTGGAGGGGCAGCTGTATGCCGCATTGAACAAGCTGACCATCGCT
GATTTTGCACTCCTGGCCACCGTCTCCACCTTCGAGATCTCGGAATATGACTTCAGAAAGTTCCCGAATGTGGTCAGAT
GGTACGAGAATGCGAAGAAGGTTATTCCCGGATGGGAGGAGAACTGGGAGGGCTGTTTGTACTACAAGAAATTGTATTT
GACTGAAATCTTGAAAAAG
>CG10092-PA 2:27027355-27029273:+
TTAAACTTGTTTACAAATGAAATGATACGGATTCGTCGCGCTATTTCCGAGCAGCTGCCGCAGCTGAAGAACATTTACC
ATGCCCTGGAAGTGCCCCTGAAGAAGCAGCAGCTGCAAAATGCACAGCGACCGACTCTGGAATGGACTCTGCCGGCTTC
CATTGCGCAACAGGAGCAGGAGCTGCTGGATTCCCTGAGGAGTCACACCTTCGATGCCACCTACATAGAGAAAGTGCGT
GTAGTGCCCAGCGCTGGACGCAGTGCCGCCAAAGTGGAATTCCAGCTGCAGCCGCAGTCATTTGTGGAACAGCTACTCC
GGAAAAGACAGCCGGAGGCTCTGCCACTCTCCCCGAGCGACGAGCATGTGGTTGTGGAGTACAGTTCCCCCAATATCGC
CAAGCCTTTCCATGTGGGCCACCTGCGCTCTACGATCATTGGCAATGTGCTGGCCAATCTCCACCAGCATTTGGGATAC
CGCACCACGCGCCTTAATTACCTCGGAGATTGGGGTACACAATTTGGGCTCCTAGCACTTGGCGTTCAGCTGACCAATG
TCAGCGATAAGGATATGCAGAGAGCACCCATAGAGACGCTTTACAGATCTTATGTGGCCGCCAATAAAGCGGCTGAGGA
GAACCCAGAGATTGCACAGCGAGCGAGAGACCTTTTCACAGCCCTGGAGGCAGGAACAGACGACGCGATGGCCCAACAA
TGGCAGCAGTATCGACAGTACACCATTGAAGAGCTCTCGGGGGTCTACAATCGGTTGGGCGTCCACTTTGACAGCTACG
AATGGGAGTCGCAATACTCCCAGCAGCAAATCAGTGAAGTTCTGGAGAAGCTGCGGTCTGCAGGTCTTCTCCAGCGAGA
AGTGGATGGCCGCGAGATTGTGGTGGTGGATGATCGACGCATTCCAGTGATCAAAAGCGACGGCTCTACGTTGTATCTG
GCAAGGGATATAGCTGCTCTCCTCGAGCGTCACTCGCGTCTGCAGTTCTCCCGCATTCTCTATGTGGTGGACAATGGCC
AAGCGGATCATTTCAATGCCTTGTTCAAGACAACGGCTGCCTTGGACAAGCGATTGAGTCTGGAGCAGCTGAAGCATGT
GAAATTCGGCCGGATTCATGGTATGAGCACGCGCCAGGGCAAGGCAATCTTTCTGCGGGATGTCCTGGACGAAGCACGC
GATGTGATGCGAGAGAAGCGTATTCAAACACAAACCACCAGATCGAATAGCTCTCTGGACGATGAAGATGTCTGTGATA
TCCTGGGTGTTTCCGCCGTCCTCGTGAATGTCCTCAAGCAACGTCGGCAACGCGATCATGAATTCAGCTGGCAGCATGC
TCTTCAAGTCAATGGGGATACGGGCATTAAGCTCCAGTACACACACTGCCGGCTGCATAGCCTTTTGGAGAACTTCAAG
GATATAGACCTGGAGGACATTAGACCCGATTGGCAGCATTACAGCCAGGAGCCAGTGGATGCCTTGGATCTGCTGTATG
AGCTGGCGCGTTTTGATCAATGCATTTGGCAATCCAAAGAGCAATTGGAGGCGTGTGTTCTCGTTAATTATTTGTTTGG
TTTGTGCAATGCCACAAGTCGTGCCCTGAAACGTTTACCTGTAAAGCAGGAGAGCTGTCCGCTCAAGCAATCACAGCGT
TTGCTGCTCTTCCAAGCCGCCAAGCGGACCCTGCAGCAGGGGATGCAGCTACTGGGCCTCAGGCCACTCAACCAAATG
>CG10093-PA 2:22785753-22787617:-
ATGTACTCGTTGCATCTATGGATAGCTGTGGGGATACTTGCCTGGATATATTTTCTGTGGAGCCGACGGAGATTCTACT
TACTGATGCTGAGGGTGAAGGGTCCTGTTGGATATCCATTCCTTGGCGTTGCCGTGGAGTACCTACGGAATAAACACAA
CATGGAACAACGCAGTAAGCAATTCCAGGAGTATGGCCCAACCAACCTCACATGGATTGGTTCAGTGCCAGTCCTGGTT
ACATGTGAGCCAAATGTTGTTCAGGATGTTTTAACGTCTCCCCATTGCCTGGACAAGAGCAAGATTGCGTGCAATCCAT
TACGTCTTATTTGTGGGCCAGCAACTTTTGCATTAAACGGATCACATTGGGTTGAACGTCGCAAGCAGATGAATCCCTC
ATTCAGGCACAATGTCCTGATGAGCTTCTTTCCGCTGTTTAATGAGGAGACGAAGAACCTGATATCTTTGCTGGAAACT
TTTGTAGGCCAGGGTGAAAAAAAACTATTGCCTGAGTTCATAAACTGGTCCTTTAGAACATCCATTCAATCGACAATGG
GCAGCGATTTAAAGGATAATCCAAGCATTATGAATGGGGCAATACAAAAAAAAATCAGCAATCTTATTGAAGTGACATA
TTACTTAATTACATTTCCGTGGCTCCAGAACCGGGCTATCTCAACGCTCTTCGGCTTTGAAAAGCGAAAATCAGAAGCA
ATGATTCATCTGAATGCATCTCTGCAATCTATCCTACAGGAAAAGCTAAAGACACAAGGAGATGAAAGCAAAGAATCCT
TGGCGAGCAGGAATATAGTGATTAATCGGGCTAGGGACTTCCTAAGAAGTGGTGATTTTTCCTACGAAGATGTCAAGAG
CGAGTGCATTCTTACCATTGTTGCTGGGTTCGAGACATCGGCCATAACAGTCTTCAATACTCTTATTCTTTTGGCCATG
TTCCCCGAATATCAAGAAACAGCCTTTGAGGAGCTTAAGGATGTCTTCCCACATGTAGGAGACTTTGAGGTGTCCTACG
ATGACCTGCAGAAACTGGTCTACATGGATCGTGTGTTGAACGAATCCTTGCGGTTGCTTCCTCCTCTTCCTTTAATTCC
TCGGGAGGTCACAGAGGACTTGAAACTGTCAAATGGTATTCTGATCCCCAAAGGTGTTACAGTGGCCATCGACATATTC
AACACTCACCGCAACAAGGATTTCTGGGGCCTGGGGGCGGATACCTTCAATCCCGACAACTTTCTCCCCGAACACATTC
AAGAAAGGCATCCATACGTTTTCATTCCGTTCAATAGGGGAAAGAGAAATTGCGCAGGCCGGAAATATGCAGAGATATC
TATAAAGATTGCCCTAGCCAAGATTCTGAGAAACTTTCGCCTAAGCACAAGCTTTCGCTTTGAGGATCTCTCCTTCGTT
GATAATATTGTTCTAGAGTTTAAGGAGCAACCACTTCTTGAATTGCAACATAGGAGG
>CG10095-PA 2:22680992-22697274:-
ATGGAGTTGGCCACGATGCGACGCGGCCTGATCCTCGTCTGGGCGATGGCTATGGCGTTGCTCGTCTGTTTGCCGGCTG
CCAGCGGGGAGGGGCCTGAGCCTGGGCCAACATCAATATTAAAGAGCAGCGGGATAAATGGCCAGACCTTTCAAAGAAC
TCAATCAAAGCGCGAGGCGACAGCTAAGGCATCGCCGGCATTAATTTCGGCGACAACGCAAATGACCCAGGCAAATGGG
GGGAGTCCCACAGCGATTGGGAATACAATAGCTGCAGCTTTGGATGCAGCTTTGGATGCAGCTCCTCCTGCCACCAACG
ATGTCATCATTAATAACATTAACAACAATGGATCGAAGCAGGCCACAGCCACAGCCGCAGCCGCTGCCACAATGGCCAC
TGTGACCGCTGCCCTGGAGGCGAATCTTATTATGAGCAATCGGAATATCCAGCAGCAGCAATTGCCGGAGCACAACTAT
AGAATCACACACGGAGACAACAATGCCACATCCATAATCACAACCATGGCTGCGGCTGCCACAGCCGTAGGAATGTCTG
CGAATGCATCTGCCACCGCAATAACAGAGCCAGCAACGACAGCCCCAACGACAACGACGACAACGAGGAGAACAACACG
CAGGCCAGTGGCAACAACAACGCTAAGGCCGCCACCAACAATAGATGATTACCAGACAATAATTAGCCAGGCCGGGACC
CATGCCTATCTGCCATGCAACGTCAAACAGCTGGTGAAGAAGCCCATCTCCTGGCTACGCATGCGGGACGGCCACATAC
TTACGGTGGATCAGACTACGTTCATTGCGGATCAGCGGTTCCAGTCGGTCTTCTCACCGAATCCGGAGAGGTGGTCTTT
GCAGATCAAGTATGTTCAGGTCAAGGATGAGGGCACATACGAATGTCAGGTGTCCACGGAGCCCAAAGCCAGTGCTATT
GTTCATCTAAGGATTGTGGAGCCGAAAACCGAATTAATTGGCGAGTCGACGCGCCATGTGAAGGCCGGAAGTCAAGTGA
AATTGCGTTGCATAATTAGCCAGGCACTGGAGCCGCCGCTTTTCATTAATTGGTTTTACAATCAGAAGCAAATCTATTT
GCATAATCGTCGCGGTTGGCGTACGGAAATTGAACGGATCGATCTGCCACCGGAAGTGGCAACCACCACAACAACAACG
ACAACGACAACCACTACAACGACTACGGCTCAAACGACGACAACAACGATGGCAGCAGCAGCAACAGGAGCCGCCACAT
CATCGGAGTCGGCTAATGGTTTGGGTACCATAACCCGCTCATATATATTAGATGCCATATCCCTGAATGATGTGGCTGG
AGTCGGAGTTGGAACCGGAGCCGGGAGTGGAGCTGTCAGTGAAATGACAACGGCTCCGGCAGTGGCTGATGGAGGATTC
GATATTGCAACATCTTTGGCTGCTGGTGCTGGGGCTGCCACACCCACAACAGCAGCCTCTGTGCTCACCTTGGTATCCA
CAGCAACCACACAAGATGGTGTTGCATCTACAGCAGATACCACAGCAACAACAACCACTGGGCTGCCAAGCACAGAGAC
GGCAACGGCAGCAGAAGAGGCAGCAGCAACAACGGTGATGACTACAACAATGCTGCCAAGCAGCAGTTTCATTAAACAG
ATAACGACGGCATCTCTCATCATTCCGGCGGTGGTGAAGCTGGATTCCGGCAACTACACTTGCAGCCCCTCAAACAGTG
CGCCCCGCACCATTGTGCTCCATGTGCTAAACGGTGAATATTCCGCCTCGGCCATTAAGTCGGGGAGCGTCAGCTGGAG
AGTGCTAATTGGATGTCGGGGCTATTTGCACTGGCGGAATGTTTCAACGCTTCTGACACTTTTGTGGATTATTAAATTT
GTGCTGGCCATGGAAATCTGCCAGTTGAGAGCCAACAAAGCCACCGCAACAAGGACACCCATCATCAGCTGCCTCCGGA
GCAGCAGTGAGCGGACTCTGGGTACGAACATAGACCAGGTCTGCCGCTCAATCAGCGGCACAAAAGTGGCCGAGGACAA
GACC
>CG10096-PA 2:5406710-5408131:-
GTGTTCGAAATACTACTGAAAACGCAACCCAAGGCAATGCAGCGAGTGGCGCCCATACAGGGTGACTGCCAGGAGCCAG
ATCTGGGCCTTGGGGCTGAAGACAGGAAGCTGCTGATTGAGGAGGTGCAGCTGGTCTTGCACGGCGCTGCCACAGTACG
TTTCACTGAGCCCCTGCACATAGCACTGGCCATCAATACGCGGGCTGCCCGCCTCATGCTGCAGCTGGCAAAGCAAATG
CAGCGCCTCGAGGCTTTTGTCCACATATCGACGGCCTACTCCAACTGCGTGGTGGAGAAAATCGAGGAGAAGTTCTATC
CGGAGCACTTGAACTGCTCGGCCAACCAGGTCCTGGAGCTCAACGAGTGGCTGGAAAGTGAACTGATAGACAACATGGC
GCCCGCCCTGATGGGCAAGTATCCCAACACCTACACATACACCAAGGCTCTGGCGGAGCAGGTGATCCAACGGGAGGCG
GGGGACATTCCGTTGTGCGTCTATCGGCCTGGCGTTATCATTGCCAGCTATAAGGAGCCGATGGCGGGTTGGATCGACA
ACCTGTACGGCCCCATTGCCGTGCTCTATGGAGTTGCCTTTGGGGTCTTGCGGATCACTCGTCTCAATGTGAAGGCGCA
GGCTGGAATTGTGCCAGTCGACTATGCTTCCTCCATGGCGTTGGCCACTGTCTGGCAGACGGCGATAGACGCCAAGCCG
CCAGGGGATCCGGTCATTTACAACTTTACACCCAGCGAAGAGAACCTGATCACCTGGGGCGGCTTCCGGGATAGGGCAC
AGAATCTGGTGAACAACTATCCACTGACCAAGATGATGTGGTGTCCGTTTCTGCACTGCACCACCACCCCGTGGCTGTT
TCGGCTGGTGGCCTACTTCTATCATCTGGTGCCTGGGTATGCCATCGATGTGGTGCTCCGACTACGTGGCAAGAAGCCT
CGCATGATCAAGCTCTACGATAAGATACACAAGAACATCAATGTCCTTGCTCCGTTTGTGGACACCACGTGGAAGTTCG
ACACGTCGAATACTCAGCGTCTGTGGAAGCGAATGTCGTCTTTGGATCAGAATCTATTCGACTTCAATATGCGGGGTCT
AAACTGGGACGATTACTTTAGGCAGGCATTGTACGGCATTCGGATCTACTTGGGCAAGGAACAGCCCACCTCCATAGTG
CGAGGCAAGAAGATTCTCTTTCGCTTTCTAGTTTTGCACCGGATTTTGCAGTTGACTCTGTGCAGCGGCGCTGCGGCTC
TCTTGTGGTCTCTACTGAAG
>CG10096-PB 2:5406710-5411780:-
ATGGAAACAGAAGTGCAGCGTTTTTATAGGGACAAGACGATATTCGTAACTGGCGGCACTGGATTTTTGGGCAAAGTGA
CCATTGAGAAGCTACTCCGCATAACAGAGGTGAAGCGCATCTATGTGCTGATCAGGGCCAAGAATGGCCAGGAGATAAA
GGACCGTCTCGTTGCCTGGGAGAGCGATCCAGTGTTCGAAATACTACTGAAAACGCAACCCAAGGCAATGCAGCGAGTG
GCGCCCATACAGGGTGACTGCCAGGAGCCAGATCTGGGCCTTGGGGCTGAAGACAGGAAGCTGCTGATTGAGGAGGTGC
AGCTGGTCTTGCACGGCGCTGCCACAGTACGTTTCACTGAGCCCCTGCACATAGCACTGGCCATCAATACGCGGGCTGC
CCGCCTCATGCTGCAGCTGGCAAAGCAAATGCAGCGCCTCGAGGCTTTTGTCCACATATCGACGGCCTACTCCAACTGC
GTGGTGGAGAAAATCGAGGAGAAGTTCTATCCGGAGCACTTGAACTGCTCGGCCAACCAGGTCCTGGAGCTCAACGAGT
GGCTGGAAAGTGAACTGATAGACAACATGGCGCCCGCCCTGATGGGCAAGTATCCCAACACCTACACATACACCAAGGC
TCTGGCGGAGCAGGTGATCCAACGGGAGGCGGGGGACATTCCGTTGTGCGTCTATCGGCCTGGCGTTATCATTGCCAGC
TATAAGGAGCCGATGGCGGGTTGGATCGACAACCTGTACGGCCCCATTGCCGTGCTCTATGGAGTTGCCTTTGGGGTCT
TGCGGATCACTCGTCTCAATGTGAAGGCGCAGGCTGGAATTGTGCCAGTCGACTATGCTTCCTCCATGGCGTTGGCCAC
TGTCTGGCAGACGGCGATAGACGCCAAGCCGCCAGGGGATCCGGTCATTTACAACTTTACACCCAGCGAAGAGAACCTG
ATCACCTGGGGCGGCTTCCGGGATAGGGCACAGAATCTGGTGAACAACTATCCACTGACCAAGATGATGTGGTGTCCGT
TTCTGCACTGCACCACCACCCCGTGGCTGTTTCGGCTGGTGGCCTACTTCTATCATCTGGTGCCTGGGTATGCCATCGA
TGTGGTGCTCCGACTACGTGGCAAGAAGCCTCGCATGATCAAGCTCTACGATAAGATACACAAGAACATCAATGTCCTT
GCTCCGTTTGTGGACACCACGTGGAAGTTCGACACGTCGAATACTCAGCGTCTGTGGAAGCGAATGTCGTCTTTGGATC
AGAATCTATTCGACTTCAATATGCGGGGTCTAAACTGGGACGATTACTTTAGGCAGGCATTGTACGGCATTCGGATCTA
CTTGGGCAAGGAACAGCCCACCTCCATAGTGCGAGGCAAGAAGATTCTCTTTCGCTTTCTAGTTTTGCACCGGATTTTG
CAGTTGACTCTGTGCAGCGGCGCTGCGGCTCTCTTGTGGTCTCTACTGAAG
>CG10098-PA 2:26267780-26268967:+
TCTAACGGCGAGTGCTTTGTTGTTCTGCCTGCCAACTGTGTCTCTGGTACCCTAATTGTTGGCCGCAATGCGGAGGACG
AGGCATCTGTTGGCGTTGCAGAAGAAGTATGCTACTATGATGTCAGCGACGTCATAGGGGAGGGGAAGACTGATGGCGG
AGCCGCTGCTGAATCGAGCAACGAAGACGCCTTGCGTGTTATATTGCAAAAACCTAAGCCCGGTCTATGGGGTGGTGAT
TTCGGGGCCAACGAACGCGGCGTGGCCGTAGGCCTCACCTGGACGGATGGCGAGGAGGATGCCAAAGACAACGATAGCC
TGCTGGGCACGGATATAGTACGATTGACTTTGGCCGTGTCTAGCGATGTGGAGGCTGCCGTGGACCGTATTGGGCTGCT
GGTTGCTACCCACGGCCATGATAAAACCAAGCTCAATTTTATAGCGTGTGATTCCACTGCCGCCTGGATCATCAGCTGT
GCCGGAAAGGTCTGGGCCGCCGAGAAGGTGGAGTCCAGCTTCCTGCGGCTGCCCAGTGGCGGTCTGACTGTGACCACCA
CCATCAACAAGTCCAGTGAGGGTCTGGACGCAGAGGCCAGCTTTGCAGCGGCCCACGATGCCGAGGCACAGCCACCAGC
CGAGGATTGGTGCGGCCCCAAGCCATCGGGCGATGGCACCTACACTCAACACGATATGTTCGAGACGCTGCGCGCCGCC
AGCAACGAGAGTAGCTCAAGAGCGGCCACTGTTTCTGTGCTCTCGGCCAAGGGGATATGCTGTCATTGGTTTACGGCCA
CGCCCAATGCAGCCGAATCTGTGTTCAAGCCGTTCGTTTTCGCCCCCAAGCCTCGGATCTCGCCACTTACTGCAGTACA
GTCAGAGGCTGAACTAACGCTCCTACACAAATTACATTCGCAGCGCAAGCCAGCGGCCCTGGAGCACTTGCGCAGTCTG
GAGCGCTCTTGTGTGGACGAGTTGAACAATTACTTTTCGCTGCAGGATCATGCGAGCGACGAGCTGGACGAGCTGCTCA
AAGACTGCGTCGAGGCGGAGGTTAAATTCTATCGC
>CG10103-PA XR_group8:5158987-5160697:+
ATGTTCTCCAGCGGACCCAACTACAACAAGCTGAAGACCAACCTGCGGTTGGCCCTCAATCGCTTGAAGCTCCTGGAGA
AGAAGAAGGCGGAGCTGACGCAAAAGTCCAGGAAGGAGATAGCCGATTATCTGGCCACGGGGAAAACGGAGCGTGCCCG
CATCCGGGTGGAACATATAATACGTGAGGATTACCTGGTGGAGGCGATGGAAATGGTGGAAATGTACTGCGACCTGTTG
CTCGCTCGCTTCGGTCTCATCACCCAAATGAAGGAGCTGGACTCGGGCATAGCCGAGCCGGTGGCCAGCCTTGTGTGGG
TCTGCCCCCGCCTGCAGAGCGACATTGCGGAGCTCAAGATCATCTCGGACATCTTCATCACGAAGTACGGGCCGCAGTT
TGCGGAGCACAACCGCACCGCTACCGGGGATCATTATGTGTCCGAGAAGCTGATGCACAAGCTCACCCTACAGGCGCCG
CCCAAGCTGCTGGTGGAGAAGTATCTGCTTGCCATTGCCAAGAACTACAACATCGAGTACGAGCCGGATCCGCAGGTGA
TGCAGGAGGAACAGAAGCCGGAACAGCACCATCTTATCGATCTCTCCGATCGCAACAATCTCAGTGGTGGTGGTATGCC
TCCGCCACAGATGGGTTTCATTGGGTATCCGGCCGTGCCGCCGCTTCCCAATATGCCGGTGCCACCCACAAGCAAACCG
TTTAATTATCCGCCATTTGGCGGCGGCGGCGGCGGTGGCGGTGGCGGTGGAGGAGGCGCTGGTGCTTGTGCAGGAGGCC
CACAGCCGCCTCCACCGTTTGCCTACAACATACCGCCCAATCAGCCACCGCCATCGCAGCCATCGATGCCATCGGTGGT
GCCTGGCAAATGCTCGGAGGAGAAGGATCTGAATACCAATTTCATAAATCGGGAAACTAACAATACGGATGATTCGGGC
AGCCCAGATGAGAATATTCTGCGCCCCAAACCCAACAATGATCCGCCGCCACGTTATACCTCCATTAATCCCGTCAACC
TGCAGAATGCCAACAAACCGAAACCACAACCGCGCTCAAAGCTTCCTCCTGGTGGACCTCCGGGGCCCACACTTCCGAG
TGCCCCGCCTGCCTTGGACCTTCCATCGCTGCCCAATGTACCCTTGGATCTGCCAGACATTCCGCCGGGACCTTCAGGC
GGCAAGAAGGAGGATGAAGATGAGATCGATTTCGATGAGTTGTCGCGTCGCTTCGAGAATCTCAAGAAGCGCAAA
>CG10104-PA 3:4380328-4381464:-
GAGCTGTACCGCGTGCCGCTGCGTCGTTTTCCCTCGGCCCGGAATCGCTTCGTGCAGTTTGGCATACGGATGGATCGAT
TCCGACTGAAGTACAGCAGAGTGGATGGGCGCAGTCGGCCGAGAGGCGGCTGGGAGGTGAGAAGCGAGCCACTAAGCAA
CTACCTAGACGCTCAGTACTTTGGGCCGATCACCATCGGCAGCCCGCCGCAGACCTTCAAGGTGATCTTCGACACGGGA
TCCTCGAACCTGTGGGTACCCTCCACCAGCTGCGCCCCCACGATGGTGGCCTGCATGGTGCACAGTCGCTACAACGCGC
GGCAGTCGAGCAGCCATCGCCGGAACGGGGTCCGCTTCGCCATCCACTACGGCAGCGGGAGTCTGGCCGGTTACCTCTC
CAGCGACACGGTGCGGGTGGCTGGCCTGGAGATCCAGAATCAGACATTCGCAGAGGTCACCACGATGCCGGGCCCCATC
TTCCTGGCAGCAAAATTTGATGGGATCTTCGGGCTGGCCTATCAAAGCATCTCCATGCAGGATGTTAAGCCTCCATTCT
ACGCTATAATGGAGCAGAAGCTCCTCAGCAACCCCGTCTTTAGTGTGTACCTCAACAGGCAGCAGGAGCACCCAGAGGG
GGGAGCACTGTTCTTCGGGGGATCCAATCCGAGATACTACCGAGGCAACTTCACCTACGTTCCGGTGAGCCATCGCGCC
TACTGGCAGGTGAGGATGGAGGCGGCTACCATCAACGACCTGCGACTCTGCCAGCATGGCTGCGAGGTCATCATCGACA
CTGGGACCTCCTTCTTGGCCCTGCCCTACGACCAGGCGATTCTCATCAACGAGTCGATAGGCGGAACACCCTCCGAGTA
TGGCCAGTACTCTGTTCCCTGCGACCAGGTTCCGCAGCTGCCACGACTGACCTTTCAGCTCGGGAGTCAACAGTTCTTC
CTGGACGGCAGCAACTACATCTTCCGCGACGTCTACCAGGATCGCGAGATCTGCTTCTCGGCCATCATCGGCGTGGACT
TGCCCTCGCCCAGTGGTCCCCTGTGGATACTCGGGGACGTCTTTCTGGGCAAATACTACACAGAGTTTGATATGGGCAA
TCATCGGATTGGATTTGCCGAGGCCAAGAAC
>CG10105-PA 3:4364784-4366642:-
ATGGCCACCTACTCAAACCAGCATTGGCTGCTGTCCCACATACGCAACTCCTTCATCTCAACCGACGACACCGGGATGT
GCGAGACCGTGATGCTGAGCGATGACATGCCAAAGCATTATTTGAGAAAATTCAACTCTTCGGCTGGGGTGGAATCTCA
CAGGCGGAGACCGTTGAAGCCGCCGCTGGCCAGTGCACTACCGGACAGAAATACACGGCATCCGGATGCGCCAATGCAG
GAAGTGGACTTTATGTGCTACCCCGGACTGGACCTGAGCGATGATGAGGAGGACATGTCAACACATTCGTTCGACATTC
AGATGTACCCCGAGGTGGGGGCGCACCGTTTTCGGTCCAACACTGCCCAAAAGCTGGAGAAACTGGACATTGCCAAGAG
GAGGGCGGCGCGCATCAAGAGCATTAACTACAACGAGGAAGTGCAGCCGCCCGAGGACAAAGATTTCTTCATGCGCAAG
GAAATACCAAATATCAAGCCAACCATCCCAAAGGAGAAAAAGGCGAACGATGATGAGCTGTCCGACGAAGGGGTGCAGA
GCATGTTGACGGAACAACTGGCGAAGAGCCCCAAGCAGACGCAAAACAAGTTCATCGAGTTCGCCCGCTTCGATGGCAC
CTCTCAGGTGGGCATGCAGACGAAGCGCATCAATGTCTATCTAAACATGCTGCCAGAGCCAGACCGCAACTATCCCCTA
AAGGTCTGCGTGCTCTCCACTGCCAAGATCCAGGAGGTTATTGGTTTCGTTTGCTATAAGACCTCCCTGCAGTATCCAG
ATGTGCCACTGAAATCGTTGCAGCACTATGGCCTCTACATGACCGAGGACAACGACGACATGGAAGACTTCCCGCCTCT
AGACAATCGCGAGCCTTGCTCAAAGTTTGGATTTTCGCACCTGACTCTGGCAGAGCGGCGTCCCTTGGCGCCCGTCACC
AGGGTGGACTACCCCGGACAGCTGGGCAACAAATCGATGACCTCCGAGGATGATAAGGCCACTTTGGCCGATGCAGCGT
TAAGGGCTCTGAAGAATATCACGTTAAACGGAGGAGCAGCCGATCCAGGTGGAGGAGCAGTCGGAGGCGGTGAGGGAGA
CGGAGACGGAGACGACAGTCCGCATGACAATGTCAAGGAGTACGAGAAGCGCCTGCTCAATCACAACGATATGCTGGAG
GCACCCATGCATCGCAGCTTCCGCCTAAACATCATCGACAAGCGTTTCTTCAAGTCCGACGTCACGTTGGGCATCTCCG
GCGAGAGGATCGAGATCGACCAGTATAAGAATGCCAAGTTCTGGCCGCAGAAAAAGCCCGTTTCCACTCCCATCGATTT
GGTGGCCCATTGCGAGATTGTGGAGAGGCGTCACCTGAAGGCTCTGCTTCGTATCTGGCTAAAGTCAAATTCCTCCTCT
TCCTCCCTGCCTTCTGGCTGCACCTCGGCGCCCATCAATGCCAGCGTGACCACGCTAAACACGGGCACGGGCAGCAGCA
GTGCCGGGATCGCCCACTCCCCAAGCAGTCCGGGAAACTCTTTCGGCTTCTTCATGACCAGCAATATTCGATTTAAGCA
CTACGACTTCGACACTGACACCCACACAGCCGAGCAGATCAACAGCAAGCTCAACTGCATCCTGGAGATGCGGTCCAGT
GAGCTGCGGCGGGAGTTCCTGCAGCAGCGTGAGCGTAAACAGGAGCGGCAGCAGGTGAAA
>CG10106-PA 3:1168453-1173044:+
ATGGACTGTGGAACATCTCTGGCCAAATACATACTCTTCATATTCAATACCATTGTGTCGGTCATCGGCATTCTGAGTA
TTGTGTATGGCGTGCTGATCCTTAAGAGCATTGGCACCATTGAGGTGAATGGACAGGTGGGCTTTCCCCCGCAGGCCCT
CATGCCGATCATCTTGATCGGCATCGGGTCGATTGTCGTGTTCATCTCGTTCCTGGGCTGCTGTGGAGCGATACGCGAG
TCGGTGTGCATGACCATGAGCTATGCCGTCTTCCTGTTGATCCTGCTGATCGTGCAGCTGACCATTGTGGTGCTGCTGT
ACACCAACAAGGACAAGTTCGAGGAAGCCATGGGCAGGGTAGTCGACCAGGCCTGGGAGTCGCGTGAGGCCCGTGAGGG
AGGTGTCTTTGATGCTATTCAGAAATCGTTGAAATGCTGCGGTCGTGCTTCGTCGGCCGATTATTTGATCAATCTGCAA
GCACTGCCCGATAGCTGCTGCGACGGAAGCTGCCTGAACCCGGCTAACATCTATGGAGGATGCCGTGGCAAGTTCGTGG
ACTTTATGTCTGTCAGCACTGACAACGCCAAGTATGTGGCCATCGGCCTGATTGGAGTTGAGCTGGTTGGCTTCATCTT
CGCCTGCTGCTTGGCCAACAACGTGCGCAACTACAAGCGTCGGAATGCATAC
>CG10108-PA 3:4345924-4350378:+
ATGTCTGCCAACAACCATCACCAAGTGGAGCCAGCCGCAGCAGTGGCCACCGCCCAAAAATCCGCCTCCTCGGAATACC
TGAAGCGCACCTGCCTCATCTGCGGATGCCACACGAATCAGACCATCAATATCTACGAGCCGCGCTCCGGGCCCAACAT
AGTGCAGTTGATCCAGGCGAAATTCAAGTTTCAGCCCCTCAATGAGGATAAGTTTCTGTGCTTCAGCTGCAACAACTGG
CTTATCAATTGGCACTCCCTGCAGGCCCTCAACAGCAACGATGCCGACAGCCAGAGTCAGAGCCCCTCCGCCCAAATGG
GCAACAACAGCAGCGGCAGTCTATTGCCGGAAGAGCGGGCGCGTCGGATGGGTCGTCCGGTGGCCTATGTGCAGCCACA
GGTACGCGTTAATCCCCGGTCTCAGCCTCTGTCACAGCTCCGTAACAATGTCAACCTTGCTCCGGCGGCCATCACCTAC
AGAAAGAGGAGTAGCAGCAGAGGCTTTGGGTCGGTCGATGGTATGAGCAAGATTCTCCGCCAGTGCTACCTGGAGAGCG
TCAAGTTCTGGTCGCAGCCAAAGAAAATAACCCAACAGTCGCTTAATGACCACCTCCGACAGTTCCAGGAGAAGAGTAA
TCTTCTGGGAAAGGTGCAAGGTGTGGCGCCTCGGCGGAAGCCAGCTGTGGTGGCCATGGAGAGGCCAGCAGCAGGTGCC
ACTGCTCACCAGTTAGCCAATGAGGACACCTTACCACCGGCACCGGCAGCGGCACCGGATGCGGCACCTGCTCCGACTT
CAGCTCCATCTCCGGCACACCAAAGATTCGCCCAGCCGAGTGTCGATGGCAAGGTGGTGGCCATGTTCCGACGATTGGG
TACCACGCTCAGCAGAGAGAGCTCAATGGATGGGGAGGCATCAGAATCGTCAGCACCCACCACCTCAACCGCATCTCCA
CCTCCCCGCCCTCCGCAAATAATGAGCCCCTCCAAGCAGCGACCGCGCTGGACGCGAACCCTCGACGATGATGAAGTCC
TGCTGGAATTCGATAGCGTCATATCCGAGGTCCTACCAGCACCAGTGGCGTCATCATTGACAACATCCCCACCGCCAAC
CACCGCAAGGCGATGCCTCAGCTATCCAATTACCAATGAAAGGGAGGAGGACGAGGATGGGCAAGGGCCAGCAAACGAG
TTAGAGGAAATGGAAGTGTTGCAGGAACAGGAAGTGCAACTGGAGCTGGACGAGGAAGAAGAGCCACAGAGCCACGATG
AAGAAAGCAGCGTGGAAATTTCCCACCAAGCCAGCCTAGAGCATTCTGGCCTGCGGCTGCCCCGAGGTCTGAGCATCAG
CCTGATC
>CG10109-PA 3:4981661-4995044:+
ATGTCGATCTCGTGCAAATGCTCGAATTTTGTGGCCACCTCGTCCAAGCTGCAGCCCATCCGCTCCTTTGACGTAACGG
CGTCTCCATCGCCGATGCCCGGAATCGAAGCTGAAGCCGGTGCTGTCCTGTCGACCCGGTTGTCGCAGGTATTTCAGGA
AAAGTACCCCAGAGATTTTCCATTCTACACGGAGTTTATGGATTTCTTCAAGCATGCTTATGGACCCATTCCAGACCTC
ACCGTAAACGTGATTAATCAGCGCGAACTGCTCTTCGGCCTCACGCTCGATGCGGGCGGAGAGAGCTGGCAGCTGAGTA
TCTGCATCAATTGCAAGGATGTGCTGTGCGCCAAGCGCCTCACAGCCGGAGCCGGAGCCGTGGCGGGGGCCACGCCTAA
CCAATACCTCATCAACAGCACGCTGCTGAGCAACGGCGAGGAGCTTGCCCAGCGACGCGGCCTCAAGTCATATTCGGAG
ACGTTCGATCTGCTGGTCATGATCAGCGGTGTCCTCTCCCCGCCACCACCGGCCACGGGCATGGCCGCCTCGTCATCGA
GCCTCAGCATTGGCTCGCTGGCGGGCAATCCGCTGGACATGAAGCAGCAGCGCCTGCGACAGCTGCTGGCCAACAAGCA
GGCGCGCCTGCAGGAGGAGATCAAAAAGACGAACGAGCGCATCGAGCGGTACGCGGGAACGGAGTTCGAGCTGCTGAAG
AGCTTCCGGGAGAAGGCGGACCAGGACTGCGCCCAGTTGATGCACCACATTCGGCAGGTGCCGGAGCATGTGGCAGAGC
TTCTCGATGGGGGCATGACCCCCGCCCTGGAGGTGACCGGCAATTGGCTGCCCAGTGCAGCCGGTGCCAGGCGTCGGAA
TACGATAAGCAGCCGCCGGGAGCTTAGCAACCCCACCACGCCAACCACCACCCTCAACCATCCCCCCAACTTCCTGGCG
TTGAACCAACAGCAGCAGCAGCAGCAACCCTCACAGCCATCGCAGCCCCAGCTGCAGACATTGTCCAGTGCCGCCTCCT
CGATGGCCAGCGTCAGATTGAGGAAGATGTCCAACTTCGATACGCCGCCCGCCACGCCAGAAGCCACGCCGATGAGCGT
CGGCAACAGTCCCACTTTCAGACAGCAGCAACAGCAGCAGCAGTCGTCGGTGGCAGTTGCCCCACACCTGCTTGCCACA
CACGGCGGCGGAGGAGGACGAGGAGTCACTGCGAACGGGGAGGACGATGCTGATGACTGCCTGTTCGACCTGGAGGATG
TAGAGGAGTATACGGTGCCGCAGCCAGTGCCCGTACCCGTGCAATCCGGATATCCACACACCCTGATGTACCAGCGGGT
ACACAGCATCCAGCCAATGCAGAACGGGATGGTCGATGATCTGGACGAGGCCGATACAGCCGATGAGGCGGAGGATGCC
CTGGATCTGGATAGCTCCGTTTCCATACCCGTGGGACGGGCTGGACGTCCGACACAGGCCCAGCTGATGAACTTTGCCA
GGAGTCTGCCCATCGAGATGCCCAACTCGACGCTCGCGGAGCGGGCAGCAGTCGCCAACAATAACAACAACTTTGCGTT
GGGCTGCGAGGAGGGTTTGGACAACATCGATATAGCGGCCAGCATTCAGGCGCTGACCAAGAGTGTCCATGGAGAGGCT
GTGTTTGGGGACCTGCCCCGTCCCCGTCTGCGCTCCCAGATCGAGGGC
>CG10110-PA 3:4996210-5000778:-
ATGTTCTCCATGTGCAAGCAAACCCACCCCGCCACGTCGGTGGAGTTCGCCATCTCGTGCCGGTTCTTCAACAACCTCG
AGGAGAACCTCGTTGTGGCCGGCGCCAACATGCTGAAGGTGTACCGCATCTCGCCAAATGTGGAGGCGGGGCAGCGCCA
GAAGCTCAATCCCAACGAGATGCGCATTGCCCCGAAGATGCGGCTCGAGTGCCTGGCCACATACTTCCTTTACGGCAAT
GTGATGTCTCTGCAGTGCGTCTCCCTGGCGGGCGCGATGCAGGATGCTCTCTTGGTTAGCTTCAAGGATGCGAAGCTGT
CGGTGCTGCAGCATGATCCGGACACATACGCCCTGAAGACACTATCGCTGCACTACTTCGAGGAGGAGGACATCCGGGG
TGGCTGGACGGGTCGCTACTTTGTGCCGGTGGTGCGCGTGGACCCGGACGCCCGCTGTGCTGTCATGCTTGTCTACGGC
AAACGACTGGTGGTGCTACCCTTCCGCAAGGACAACAGCCTGGACGAGATCGAGCTGACGGACGTGAAGCCCTTCAAGA
AGGCACCTACAGCAATGGTCTCGAGGACGCCCATCATGGCGTCCTACTTGATAACCCTCAAAGAACTGGACGAGAAGAT
TGACAACGTCCTGGATATACAGTTCCTGCACGGCTACTACGAGCCTACGCTGCTGATCCTCTACGAACCGGTGCGCACC
TGCCCGGGCCGCATAAAAGTACGCTCGGACACCTGCGTCTTGGTGGCCATCTCCCTGAACATTCAGCAGCGCGTCCATC
CGATTATATGGACAGTGAATAGTCTGCCCTTCGACTGCTTCCAGGTTTATCCGATTCAAAAACCCATTGGCGGCTGTCT
GGTGATGACTGTGAATGCCGTGATCTACCTCAACCAGAGTGTACCGCCGTATGGCGTCAGCCTGAACAGCTCGGCGGAC
AACAGCACCAGCTTCCCCCTCAAGCCCCAGGATGGTGTGCGGATAAGCCTGGATTGCGCCAATTTCGCCTTCATTGATG
TGGACAAACTGGTTATCTCGCTGCGCACGGGCGAGCTCTATGTGCTGACTCTCTGCGTGGACTCCATGCGGACTGTGAG
GAATTTCCACTTTCACAAAGCGGCCGCCAGTGTCCTGACCAGCTGCATTTGCGTCTGCCACTCGGAGTACATTTTCCTG
GGTTCTCGGTTGGGCAATTCCCTGTTGCTGCACTTCACCGAAGAGGATCAGAGCACGGTCATCACGCTGGATGTGGATG
CGGAACAACAAGCAGAGCAGCAGCAACAGAAGCAGCAGCGGGTGCAGGAGGATCAGGACATCGAGGAGGTTTACGATGT
GGACCAAATTGAATTGGCTCCCCCTCAAGCCAAGTCCCGACGGATAGAAGACGAGGAACTGGAGGTCTATGGCTCGGGG
GCCAAGGCTTCGGTTCTTCAGCTGCGCAAATTCATCTTCGAGGTCTGCGACAGCCTCATCAATGTGGCGCCCATCAATT
ACATGTGCGCCGGCGAGCGCGTGGAGTTCGAGGAGGATGGGACCACGCTGCGACCGCATGCGGAGAACCTGCATGACCT
GAAGATCGAGCTGGTGGCCGCCACAGGGCACAGTAAAAACGGTGCCCTCTCCGTCTTTGTGAACTGCATCAATCCGCAG
ATCATCACCAGCTTCGAGCTGGACGGCTGCCTGGACGTGTGGACGGTGTTCGACGATGCCACAAAGAAGACCTCGCGGC
ACGATCAGCACGATTTCATGCTGCTCTCGCAGAGCAACTCCACCCTGGTCCTGCAGACCGGGCAGGAGATCAATGAGAT
TGAGAATACAGGATTCACGGTGAATCAGGCCACCATATTTGTGGGCAATCTCGGCCAGCAGCGGTTCATTGTTCAGGTT
ACCACACGCCATGTGCGTCTGCTGCAGGGCACTCGCCTCATCCAGAACGTGCCCATCGATGTGGGCTCGCCGGTGGTGC
AGGTGGCCATAGCCGATCCCTATGTGTGCCTGCGTATGCTGAACGGCCAGGTGATCACACTGGCACTGCGCGAGACGCG
CGGCTCGCCACGACTGGCTATCAACAAGCACACGATCACCAGCTCGCCCGCCGTCGTGGCCATCGCCGCGTACAAGGAT
CTGTCGGGCCTGTTCACGGTCAAGTCGGACGATGTGCTCAATCTGACGGGGGGCTCGGGCAGCGGCTTTGGCCACAGCT
TCGGGGGCTACATGAAGGCGGAGCCCAACATGAAGGTGGAGGATGAGGAGGACCTGCTGTACGGCGATGCCGGGAATGC
CTTCAAGATCAACAGCATGGCGGTCCTGGCCCAGCAATCGAAGCAGAAGAACTCGGACTGGTGGCGCCGCCTCCTGGTG
CAGGCAAAGCCCAGCTACTGGCTGGTGGTATCCCGCAAGAGTGGAACCCTCGAGATCTACTCGATGCCAGATATGAAGC
TCGTCTACCACATCAATGATGTGGGCAACGGGGCCATGGTCCTCTCGGATGCCCTGGAGTTCGTTTCGCTCTCATCCAG
CACGCAGGAGAACTCCAAGGTGGGCATTGTCCAGTCTTGTATGCCGCAGCACGCCAACTCCCCGCTGCCCCTCGAACTG
AGTCTGGTGGGGCTCGGGCTCAATGGAGAGCGGCCCGTGCTAATGGTGCGCACCCGCGTGGAGCTGCTCATTTATCAGG
TGTTCAGGTATCCCAAGGGCAACCTGAAGATCCGCTTCCGCAAGCTGGAGCAGCTGAATCTGCTGGATCAGCAGCCCTC
GCACATAGAGCTCGAGGAGAACGATGAAGAGGAGGAGCTGGAGTCCTACAACATGCAACCGAAGTACGTCCAAAAGCTG
CGGCCCTTCTCCAACGTTGGAGGTTTGGCTGGGATCATGGTCTGTGGCGTGAACCCCTGCTTTGTCTTCCTTACCGCCC
GCGGCGAACTCCGCATCCACCGCCTGCAGGGCAACGGCGACGTCCGCAGCTTCGCTGCCTTCAACAACGTGAACATACC
CAATGGATTCCTGTACTTTGACACCACCTTCGAGCTGAAGATCTCCGTGCTGCCCAGCTACCTGAGCTACGACTCCGTC
TGGCCCGTGCGCAAGGTGCCGCTGCGGTGCACGCCCCGTCAGCTGGTGTACCACCGCGAGAATCGGGTCTACTGCCTGA
TCACGCAGACGGAGGAGCCGATGACCAAGTACTACCGCTTCAACGGGGAGGACAAGGAGCTGTCCGAGGAGAGCCGCGG
CGAGCGGTTCATCTATCCGAATGGCTCGCAGTTCGAGATGGTTCTCATCTCGCCCGAGACCTGGGAGATTGTGCCGGAC
GCCTCCATTCGCTTCGAGCCGTGGGAGCATGTGACGGCCTTCAAGATCGTGAAGCTGTCGTACGAGGGCACGCGATCGG
GTCTCAAGGAGTACCTGTGCATCGGCACCAACTTCAACTACAGCGAGGACATCACCAGCCGCGGCAACATCCACATCTA
CGACATCATCGAGGTGGTGCCCGAGCCGGGCAAGCCCATGACCAAGTTCAAGCTGAAGGAGGTCTTCAAGAAGGAGCAA
AAAGGCCCCGTCTCGGCCATATCGGATGTGCTGGGCTTCCTGGTCACCGGGCTGGGCCAGAAGATCTACATCTGGCAGC
TGCGAGATGGCGATCTCATCGGCGTGGCCTTCATCGACACCAACATCTATGTCCACCAGATCATCACCGTCAAGTCGCT
GATCTTCATAGCGGACGTGTACAAGTCGATCAGTCTGCTGCGCTTCCAGGAGGAGCACCGCACCCTCTCGCTGGCCTCG
CGTGACTTCAATCCCCTCGAGGTGTACGGCATCGAGTTTATGGTGGATAACAGCAATCTGGGCTTCCTGGTGACGGACG
CTGAGCGCAACCTGATTGTCTACATGTACCAGCCGGAGGCTAGGGAATCTCTCGGCGGCCAAAAGCTCATCCGCAAGGC
AGACTACCATCTGGGGCAGGTAGTGAATACCATGTTCCGGGTGCAATGCCATCAGCGGGGCGTGCACCAGCGACAGCCC
TTCCTCTACGAGAACAAACACTTTGTCGTCTATGGCACCTTGGATGGGGGTCTTGGCTACTGTCTGCCGCTTCCGGAGA
AGGTCTACCGCCGCTTCCTTATGCTGCAGAACGTCCTGCTCTCGTACCAGGACCACTTGTGCGGCCTCAATCCTAAAGA
GTTCCGCACGCTGAAGTCGTTCAAAAAGCAGGGCCTCAACCCCTCGCGTTGCATCATCGATGGCGACCTGATCTGGTCC
TATCGCCTGCTCCCCAACTCCGATCGCAATGAGGTGGCCAAGAAGATTGGCACGCGGACCGAGGAGATTCTGTCCGATC
TGCTGGAGATCGAACGCCTGTCTGGTGTTTTC
>CG10110-PB 3:4996210-5000778:-
ATGTTCTCCATGTGCAAGCAAACCCACCCCGCCACGTCGGTGGAGTTCGCCATCTCGTGCCGGTTCTTCAACAACCTCG
AGGAGAACCTCGTTGTGGCCGGCGCCAACATGCTGAAGGTGTACCGCATCTCGCCAAATGTGGAGGCGGGGCAGCGCCA
GAAGCTCAATCCCAACGAGATGCGCATTGCCCCGAAGATGCGGCTCGAGTGCCTGGCCACATACTTCCTTTACGGCAAT
GTGATGTCTCTGCAGTGCGTCTCCCTGGCGGGCGCGATGCAGGATGCTCTCTTGGTTAGCTTCAAGGATGCGAAGCTGT
CGGTGCTGCAGCATGATCCGGACACATACGCCCTGAAGACACTATCGCTGCACTACTTCGAGGAGGAGGACATCCGGGG
TGGCTGGACGGGTCGCTACTTTGTGCCGGTGGTGCGCGTGGACCCGGACGCCCGCTGTGCTGTCATGCTTGTCTACGGC
AAACGACTGGTGGTGCTACCCTTCCGCAAGGACAACAGCCTGGACGAGATCGAGCTGACGGACGTGAAGCCCTTCAAGA
AGGCACCTACAGCAATGGTCTCGAGGACGCCCATCATGGCGTCCTACTTGATAACCCTCAAAGAACTGGACGAGAAGAT
TGACAACGTCCTGGATATACAGTTCCTGCACGGCTACTACGAGCCTACGCTGCTGATCCTCTACGAACCGGTGCGCACC
TGCCCGGGCCGCATAAAAGTTTATCCGATTCAAAAACCCATTGGCGGCTGTCTGGTGATGACTGTGAATGCCGTGATCT
ACCTCAACCAGAGTGTACCGCCGTATGGCGTCAGCCTGAACAGCTCGGCGGACAACAGCACCAGCTTCCCCCTCAAGCC
CCAGGATGGTGTGCGGATAAGCCTGGATTGCGCCAATTTCGCCTTCATTGATGTGGACAAACTGGTTATCTCGCTGCGC
ACGGGCGAGCTCTATGTGCTGACTCTCTGCGTGGACTCCATGCGGACTGTGAGGAATTTCCACTTTCACAAAGCGGCCG
CCAGTGTCCTGACCAGCTGCATTTGCGTCTGCCACTCGGAGTACATTTTCCTGGGTTCTCGGTTGGGCAATTCCCTGTT
GCTGCACTTCACCGAAGAGGATCAGAGCACGGTCATCACGCTGGATGTGGATGCGGAACAACAAGCAGAGCAGCAGCAA
CAGAAGCAGCAGCGGGTGCAGGAGGATCAGGACATCGAGGAGGTTTACGATGTGGACCAAATTGAATTGGCTCCCCCTC
AAGCCAAGTCCCGACGGATAGAAGACGAGGAACTGGAGGTCTATGGCTCGGGGGCCAAGGCTTCGGTTCTTCAGCTGCG
CAAATTCATCTTCGAGGTCTGCGACAGCCTCATCAATGTGGCGCCCATCAATTACATGTGCGCCGGCGAGCGCGTGGAG
TTCGAGGAGGATGGGACCACGCTGCGACCGCATGCGGAGAACCTGCATGACCTGAAGATCGAGCTGGTGGCCGCCACAG
GGCACAGTAAAAACGGTGCCCTCTCCGTCTTTGTGAACTGCATCAATCCGCAGATCATCACCAGCTTCGAGCTGGACGG
CTGCCTGGACGTGTGGACGGTGTTCGACGATGCCACAAAGAAGACCTCGCGGCACGATCAGCACGATTTCATGCTGCTC
TCGCAGAGCAACTCCACCCTGGTCCTGCAGACCGGGCAGGAGATCAATGAGATTGAGAATACAGGATTCACGGTGAATC
AGGCCACCATATTTGTGGGCAATCTCGGCCAGCAGCGGTTCATTGTTCAGGTTACCACACGCCATGTGCGTCTGCTGCA
GGGCACTCGCCTCATCCAGAACGTGCCCATCGATGTGGGCTCGCCGGTGGTGCAGGTGGCCATAGCCGATCCCTATGTG
TGCCTGCGTATGCTGAACGGCCAGGTGATCACACTGGCACTGCGCGAGACGCGCGGCTCGCCACGACTGGCTATCAACA
AGCACACGATCACCAGCTCGCCCGCCGTCGTGGCCATCGCCGCGTACAAGGATCTGTCGGGCCTGTTCACGGTCAAGTC
GGACGATGTGCTCAATCTGACGGGGGGCTCGGGCAGCGGCTTTGGCCACAGCTTCGGGGGCTACATGAAGGCGGAGCCC
AACATGAAGGTGGAGGATGAGGAGGACCTGCTGTACGGCGATGCCGGGAATGCCTTCAAGATCAACAGCATGGCGGTCC
TGGCCCAGCAATCGAAGCAGAAGAACTCGGACTGGTGGCGCCGCCTCCTGGTGCAGGCAAAGCCCAGCTACTGGCTGGT
GGTATCCCGCAAGAGTGGAACCCTCGAGATCTACTCGATGCCAGATATGAAGCTCGTCTACCACATCAATGATGTGGGC
AACGGGGCCATGGTCCTCTCGGATGCCCTGGAGTTCGTTTCGCTCTCATCCAGCACGCAGGAGAACTCCAAGGTGGGCA
TTGTCCAGTCTTGTATGCCGCAGCACGCCAACTCCCCGCTGCCCCTCGAACTGAGTCTGGTGGGGCTCGGGCTCAATGG
AGAGCGGCCCGTGCTAATGGTGCGCACCCGCGTGGAGCTGCTCATTTATCAGGTGTTCAGGTATCCCAAGGGCAACCTG
AAGATCCGCTTCCGCAAGCTGGAGCAGCTGAATCTGCTGGATCAGCAGCCCTCGCACATAGAGCTCGAGGAGAACGATG
AAGAGGAGGAGCTGGAGTCCTACAACATGCAACCGAAGTACGTCCAAAAGCTGCGGCCCTTCTCCAACGTTGGAGGTTT
GGCTGGGATCATGGTCTGTGGCGTGAACCCCTGCTTTGTCTTCCTTACCGCCCGCGGCGAACTCCGCATCCACCGCCTG
CAGGGCAACGGCGACGTCCGCAGCTTCGCTGCCTTCAACAACGTGAACATACCCAATGGATTCCTGTACTTTGACACCA
CCTTCGAGCTGAAGATCTCCGTGCTGCCCAGCTACCTGAGCTACGACTCCGTCTGGCCCGTGCGCAAGGTGCCGCTGCG
GTGCACGCCCCGTCAGCTGGTGTACCACCGCGAGAATCGGGTCTACTGCCTGATCACGCAGACGGAGGAGCCGATGACC
AAGTACTACCGCTTCAACGGGGAGGACAAGGAGCTGTCCGAGGAGAGCCGCGGCGAGCGGTTCATCTATCCGAATGGCT
CGCAGTTCGAGATGGTTCTCATCTCGCCCGAGACCTGGGAGATTGTGCCGGACGCCTCCATTCGCTTCGAGCCGTGGGA
GCATGTGACGGCCTTCAAGATCGTGAAGCTGTCGTACGAGGGCACGCGATCGGGTCTCAAGGAGTACCTGTGCATCGGC
ACCAACTTCAACTACAGCGAGGACATCACCAGCCGCGGCAACATCCACATCTACGACATCATCGAGGTGGTGCCCGAGC
CGGGCAAGCCCATGACCAAGTTCAAGCTGAAGGAGGTCTTCAAGAAGGAGCAAAAAGGCCCCGTCTCGGCCATATCGGA
TGTGCTGGGCTTCCTGGTCACCGGGCTGGGCCAGAAGATCTACATCTGGCAGCTGCGAGATGGCGATCTCATCGGCGTG
GCCTTCATCGACACCAACATCTATGTCCACCAGATCATCACCGTCAAGTCGCTGATCTTCATAGCGGACGTGTACAAGT
CGATCAGTCTGCTGCGCTTCCAGGAGGAGCACCGCACCCTCTCGCTGGCCTCGCGTGACTTCAATCCCCTCGAGGTGTA
CGGCATCGAGTTTATGGTGGATAACAGCAATCTGGGCTTCCTGGTGACGGACGCTGAGCGCAACCTGATTGTCTACATG
TACCAGCCGGAGGCTAGGGAATCTCTCGGCGGCCAAAAGCTCATCCGCAAGGCAGACTACCATCTGGGGCAGGTAGTGA
ATACCATGTTCCGGGTGCAATGCCATCAGCGGGGCGTGCACCAGCGACAGCCCTTCCTCTACGAGAACAAACACTTTGT
CGTCTATGGCACCTTGGATGGGGGTCTTGGCTACTGTCTGCCGCTTCCGGAGAAGGTCTACCGCCGCTTCCTTATGCTG
CAGAACGTCCTGCTCTCGTACCAGGACCACTTGTGCGGCCTCAATCCTAAAGAGTTCCGCACGCTGAAGTCGTTCAAAA
AGCAGGGCCTCAACCCCTCGCGTTGCATCATCGATGGCGACCTGATCTGGTCCTATCGCCTGCTCCCCAACTCCGATCG
CAATGAGGTGGCCAAGAAGATTGGCACGCGGACCGAGGAGATTCTGTCCGATCTGCTGGAGATCGAACGCCTGTCTGGT
GTTTTC
>CG10112-PA 3:5010935-5013623:-
ATGTTCAAATTCGTGTTGATCGCCAGCCTGCTGGCTACCGTTGTCCTCTCCGCACCCATCGATCAGGATGAGGAGGACA
GATTAGAGTTGGAGCGCCAGCAGAACGAAAATGCACAGTACTCCTTCAGCTCCAACATCGACGATCAAATCAACGACAA
CCAGAATACGAGGACAGAGGAGCGCGATGGGGGCACCGTCAGAGGGTCGTACAGCTACACGGATGGATTCGTGAAGCGC
ACCGTTCACTATATCGCCGATAAGGACGGCTACAGGGTGCTCAAGGACGAGATGCAGGATATTGGTGATGGACCCCAAT
TCAATCCCGATGGCCAGGCCGACGTTGAGGGCTCCCTCATCGGCAAGTACTCGATCAAGCTGGACAAGAGCGACGAGGA
CAAGCACTACAAGGACATCAGGGCT
>CG10113-PA 2:26543203-26545279:+
TCCATAACATCTGAATTGCGAGCACCGACAGCCGGTATTGTACCGCACCTGAGGCCATGGGAAGTGATTGCTTGGTCCC
AAGAGCAGCTCGGAGGCATCTACTCAGACTGGGGACTGTACTTTACTCGCCATCAGCGCTTCGCCCAAGGCATTCATTA
TTTGAATAAAGCCTTGGACATCAATGCCAACGACACGAATACTCTAATGAGACGCAGTAAAGTCAAACGGTTGAGGGGC
TTGGCCCCCGAAGCCCTCAAGGACTGTACCCAGGCAGAAGCCATCCTGGGATGGTCGATGGGTGACATTGCCAATCCAC
ATGTTAGAATTGAGATCTCTGATGCACTCTACGAGTCGAATCGCTTCGAGGATGCCAAGATGAATCTTCACAATTCTCT
GGGGCTGTTCAGTGGCGCCCAGGCCAAGCCCAGTATCAACCGACTGGAAGTGGTCGATGAGAACTTTAAGGAGATGTTG
AGTGACGAGACCTCACCGGCAGTGCAGCGCCTGATCCGTCGCATGATTACCGATCAGGCCAGGCAGCCAAAGCCAGTCG
CGGATGATTGCGATGTTGTTAGCATTTTGGAAGTTCCGGAAGTATTTGTCTCTCCACTGGAACAAGCCAGACGGAAGCG
ATGTTTTAATATCTACAATCAGACGTATCTGGATAAATGCTGGCTGGATATGGCCTACCTCAAGGATCTGCCACGTTGC
CCCATGTACGCCAAGTATTACCAACGATATCCCAACGAGGAACTGCATCATAAACAACAGGAGGAAAATCTATACAGAA
TTCAGTATCAGACGAGGAGAAATATGTTCAAGATTTTGCGAAGCATTCGGCATTTGATACAAGTCGGTTCATTAGATAA
ACTGTCAACATTTGTTGAGGAGGTTATGGGCGATTATGTTACCGTTAAGACGCATCGCACAATGCCATGGAAATTTGAA
TTCATTAATGAGGTCTACAACTACTTGGGTTTGGCCCGCATTAATGAATACAAAATTCCCAGCGATATGACCGTCTTAA
AGGGCAAACAACGTCTATTGACACTCTTTGGACTGCCCCATGAAATGAATATAAATGCGCTTAAAGAGAATCCGAAGCA
GAAAAAAACGATGAACGTACCAAGAACCGATTTGAGGGATCCCAAGACTGAGTTGTTCAAGAAGCTATCTGCTCGCTAT
GAGAGCCGCATGAGATTCGCCAAGTATCCCATAGAGCGTGCCTATCTGCTGCATGAGCTGGCCCTAGCCCATATGAACA
ATAATTCATTTAATATGGCTGTTTCACTGGCTCGCAAGGCAATGGAGGAGGCCACCAGATGCAACAGCATTGTGTGGTG
CTTCCTGAGTCTGATAGTCATCTGCAAGGCTCACGCAATTATGGAGAAAGTCGAGAACCAGAAGGATGTACTCGCCGAA
GCCTTTGAGTTGGCCAAACGCCTCAAGAACCTGGATCTGTGCCTGTTCATCGATATATGCATGAAGGTCAATGCAGAGG
AATTGCTGATAAAGAGGATG
>CG10116-PA XR_group8:4044805-4045801:+
ATGCAGACGAGAGCGTTTCTACTGCTTGCCTTAGCCCTTGGCTCAGCAGCCGCGGCCAAGGGGGAGCCCGGCTTCCTTC
TCTTCACGCGCCGCATCCGGGAGAGCCCGCAAGCCCTTCAACCGGAGGTGGAGTCGCTGGTGCGCAGCTCCTTCTATGC
CGCCCATCCCACTGTGCTATCCATTCCCCGCTGGCTGGGCAACAGCTCCGTGCCGGAGCACTCGGCCGTGGTGGCCGCC
CAACTGGAGCAGCGCGAGTGCAATGTGATCACCGTGGATCTGGCGGAGACCACTGATGAGACTGCCATCGCCGAGAGCG
TGAGCCAACTGATCGAGCTGCTGAGCCGCAACTTCGATGTCCCGCTGGAGCGGATCCTGCTCGTCGGCTTTGCGGAAGG
TGCCCATCTGGCGGGTGCCGTGGCTGCCAAGGTCCAGGCCGATCTGGGCCAGCGATTCCCGCACCTCACCGCCCTGGAC
CCCACTGAAGGCTCGCTGGAGCATCTGCTTTCCCCCTCCGATGCGCAGTTCGTGGAGGTTGTGCACACCAATGGCGGCG
GCCTGGGCACCCTTGAGCGCCTGGGCCATGTGGACTACTACCCCAATGGAGGCGAGACGCAGCCAGGCTGTGTTGAGGA
CTCCTGCTCGCATGAGCGATCCTTCGAGCTGCTCGCAGAGATGTGGTCCCCCGAGAACGACTTTGTCAGCGCCCTCTGC
GGCTCTTTGGAGACAATGAGCGTGGAAAGCTGCCGCTGGACGTCCCTCAAGATGGGACAAGGGAGCCAGTGGGCACCCA
CCCCCGGTATCTACTTCCTGGAGACGCGCAGCTCCCAGCCCTTCGCCAGAGGAGCCTACCACATCAGCTTCTTG
>CG10117-PA 3:5029630-5093187:+
ATGCAGGCCAAAAAGCGTTATATTCTCGTGTTCGTCAGCTGCGCCTTCCTGGCCTACGCCTACTTCGGGGGCTATCGGC
TGAAAGTGTCGCCGCTGCGGCCCCGTCGCGCCCAGCACGAATCGGCCAAGGATGGGGGCGTGCAACCGCCCTACGAGCA
GCTGCCCAGCTTCCTGGACCAGGCGGATCCTCTTGGGCCACTGGGCCATCTCAACGGATCTGCTGGGGCACTGGGCGCC
CTGGGACACAACGACTCGCGGCGCAGTCGAGGATCGGAGTGCCGGATGGAGACCTGCTTCGACTTTACCCGCTGCTACG
AACAGTTCCTGGTGTACGTCTACCCGCCGGAGCCGTTGAATTCGCTGGGCGCTGCCCCGCCCACGTCGGCCAACTACCA
GAAGATACTCACTGCCATACAGGAGTCGCGCTACCACACCAGCGATCCCTCGGCCGCCTGCCTCTTTGTGCTCGGCATG
GACACCCTGGACAGGGACTCCCTCTCCGAGGACTATGTGCGCAATGTCCCGTCCCGGCTGGCCCGCCTGCCGCACTGGA
ACAACGGCCGGAATCACATCATCTTCAATCTGTATTCGGGCACCTGGCCGGACTATGCGGAAAATTCGCTCGGCTTCGA
TGCGGGCCACGCCATTCTGGCCAAGGCCAGCATGAGCGTCCTCCAGGTGCGACACGGCTTCGATGTCAGCATTCCGCTC
TTCCACAAGCAGTTCCCCCTGAGGGCCGGCGCCACCGGCTCAGTGCAGTCCAACAATTTTCCGGCCAACAAGAAGTACC
TGTTGGCCTTCAAGGGCAAGCGCTATGTGCATGGCATTGGCTCGGAGACCCGCAACTCGCTGTTCCATTTGCACAACGG
ACGAGACATGGTCCTGGTCACCACCTGTCGCCACGGCAAGAGCTGGCGAGAGCTGCAGGACAATCGCTGTGACGAGGAC
AATCGCGAGTATGACAGATACGACTACGAGACTCTGCTGCAAAATTCCACGTTCTGCCTGGTGCCGCGCGGCCGTCGTT
TGGGCTCCTTTCGATTTCTGGAGGCCCTGCAGGCGGGCTGCATCCCCGTGCTATTGTCCAACGCCTGGGTGTTGCCTTT
TGAATCGAAAATCGATTGGAAACAGGCCGCCATTTGGGCCGATGAGCGGCTCCTGCTGCAGGTACCCGATATCGTGCGC
TCCATATCAGCGGAAAGGATCTTTGCCCTGCGCCAACAAACCCAAGTCCTGTGGGAACGCTACTTTGGTTCCATCGAGA
AAATCGTCTTCACAACCTTCGAGATCATTCGCGAACGCCTGCCGGACTACCCGGTGCGCAGCAGCCTGGTGTGGAACAG
CTCACCCGGCGCCCTGCTCACGCTGCCCACCTTCGCCGACAGTTCCAGATTCATGCCTTTCATGCTCAATTCGATGGGA
GCGGAGCCGCGGCACAACTACACGGCCGTCATTTATGTGCAAATTGGAGCCGCCATGGGTCCCAATGCGGCGCTCTACA
AGCTGGTCAAGACCATCACCAAGAGCCAGTTTGTGGATCGTATCCTTGTACTGTGGGCGGCCGAGCGACCGTTGCCGTT
GAAGAAACGTTGGCCCCCCACCTACCATATACCCCTGCATGTGGTGGCCCTGGGGGGCAACACTCGTATCGGGGCTGGG
GCCGGGCCGACGGGCCAAACGACTGAGGAACGACCGAGCATATCTCAACGCTTTGTGCCCTACGATGAGATACAGACGG
ACGCTGTGCTGTCGCTGGACGAGGACGCCATACTCAATACGGATGAACTGGACTTTGCCTACACCGTGTGGCGGGACTT
TCCCGAGCGCATTGTGGGCTATCCGGCGAGGGCACACTTCTGGGATGACTCCAAGAACGCTTGGGGCTACACGTCCAAG
TGGACGAACTACTACTCGATTGTGCTGACGGGGGCGGCCTTCTACCACCGCTACTACAACTACTTGTACACGAACTGGC
TGTCGTTGCTGCTACTAAAGACTGTACAGCAGTCCTCCAACTGCGAGGATATCCTAATGAACCTGCTGGTCTCGCATGT
GACCAGAAAACCGCCGATTAAAGTGACGCAGCGCAAGGGCTACAAGGATCGGGAGACGGGCCGCTCCCCCTGGAACGAT
CCGGATCATTTCATACAGCGCCAGAGCTGTCTGAACACCTTTGCAGCGGTCTTTGGCTATATGCCGCTGATACGTTCCA
ATTTGCGTATGGATCCCATGCTGTACCGTGATCCAGTTTCCAATTTGCGCAAAAAATATCGCCAGATTGAGTTGGTTGG
CAGC
>CG10118-PA XR_group8:5198068-5202065:+
ATGATGGCCGTTGCAGCAGCCCAAAAGAATCGCGAGATGTTCGCCATCAAGAAATCTTACAGTATTGAGAATGGGTATC
CATCGCGCCGTCGCAGCCTGGTGGACGATGCCCGCTTCGAGACTCTGGTGGTCAAGCAGACCAAACAGACCGTCCTGGA
GGAAGCGCGCAACAAGGCAAATGATTACGGTCTTACCGAGGAAGAGATTTTATTGGCCAACTCCGCCTCCGAGTCCCCC
GAGGCTGAGGCAGCCATGCAGAGCGCCGCATTGGTGGTGCGCCTCAAGGAGGGCATCTCATCGCTGGGCCGCATCCTGA
AGGCCATCGAGACCTTCCACGGCACCGTCCAGCATGTGGAGTCGCGTCAGTCCCGCGTCGAGGGCGTCGATCATGATGT
GCTCATCAAGCTGGACATGACTCGCGGCAATCTGCTGCAGTTGATCCGCTCGCTGCGCCAGTCGGGCTCCTTCAGCAGC
ATGAATCTGCTGGCCGAGAACAACATCAGCGTGAAGGCGCCCTGGTTCCCCAAGCACGCCTCCGAGCTGGACGACTGCA
ACCATCTGATGACCAAGTACGAGCCCGATCTCGACATGAACCATCCCGGATTCGCCGACAAGGTGTACCGCCAGCGCCG
CAAGGAGATTGCCGAGATTGCTTTCGCCTACAAGTACGGAGATCCGATCCCATACATCGCCTACACCGATGTGGAGGTC
AAGACCTGGCGCTCGGTGTTCAAGACCGTCCAGGATCTGGCCCCCAAGCATGCCTGTGCCGAGTACCGTGCCGCCTTCC
AGATGCTCCAGGACGAGCAGATCTTCGTCGACCACCGTCTGCCCCAGCTCCAGGAGATGTCCGACTTCCTCCGCAAGAA
CACTGGCTTCTCTCTGCGTCCGGCCGCCGGTCTCCTGACCGCTCGCGACTTCCTCGCCTCCCTGGCCTTCCGCATCTTC
CAGAGCACCCAGTATGTGCGCCACGTCAACTCGCCCTACCACACCCCCGAGCCGGACTCCATCCACGAGCTGTTGGGAC
ACATGCCGCTGTTGGCCGATCCCAGCTTTGCCCAGTTCTCGCAGGAGATTGGCCTGGCCTCCCTGGGTGCCTCTGATGA
AGAAATCGAGAAGCTGTCCACGGTCTACTGGTTCACTGTTGAGTTCGGTCTCTGCAAGGAACACGGTCAGATCAAGGCC
TACGGTGCTGGTCTGCTGAGCTCCTATGGCGAGCTGTTGCACGCCATCAGCGACAAGTGCGAGCATCGCGCCTTCGAGC
CAGCCTCCACGGCGGTGCAGCCGTACCAGGACCAGGAGTACCAGCCCATCTACTATGTGGCCGAGAGCTTCGAGGATGC
CAAGGACAAGTTCCGTCGCTGGGTCAGCACAATGTCCCGCCCCTTCGAGGTGCGCTTCAACCCACACACCGAGCGCGTC
GAGGTGTTGGACTCTGTGGACAAGCTGGAGACCCTGGTCCACCAGATGAACACGGAGATCTTGCACCTGACCAATGCCA
TCCACAAGCTGAAGCGTCCCTTC
>CG10118-PB XR_group8:5198068-5202065:+
ATGATGGCCGTTGCAGCAGCCCAAAAGAATCGCGAGATGTTCGCCATCAAGAAATCTTACAGTATTGAGAATGGGTATC
CATCGCGCCGTCGCAGCCTGGTGGACGATGCCCGCTTCGAGACTCTGGTGGTCAAGCAGACCAAACAGACCGTCCTGGA
GGAAGCGCGCAACAAGGCAAATGACGCTTCTCTGGAGGAATGCATTCAGCAGGCCCAGGAGCACATCCCAGCCGAGCAG
AATGTGGAGCTGCAGGACGAGCAGCCCAATCTCGAGAACCTCGAGCTGCCCATGGACAACGACTACGCTCCAGTTGAAG
ATTTTGAGATTGAGAGCGCTGAGACGGAGCAGTCGCAGGAACCTGCGGGCCAGCCGCCCAAGAACGATTACGGTCTTAC
CGAGGAAGAGATTTTATTGGCCAACTCCGCCTCCGAGTCCCCCGAGGCTGAGGCAGCCATGCAGAGCGCCGCATTGGTG
GTGCGCCTCAAGGAGGGCATCTCATCGCTGGGCCGCATCCTGAAGGCCATCGAGACCTTCCACGGCACCGTCCAGCATG
TGGAGTCGCGTCAGTCCCGCGTCGAGGGCGTCGATCATGATGTGCTCATCAAGCTGGACATGACTCGCGGCAATCTGCT
GCAGTTGATCCGCTCGCTGCGCCAGTCGGGCTCCTTCAGCAGCATGAATCTGCTGGCCGAGAACAACATCAGCGTGAAG
GCGCCCTGGTTCCCCAAGCACGCCTCCGAGCTGGACGACTGCAACCATCTGATGACCAAGTACGAGCCCGATCTCGACA
TGAACCATCCCGGATTCGCCGACAAGGTGTACCGCCAGCGCCGCAAGGAGATTGCCGAGATTGCTTTCGCCTACAAGTA
CGGAGATCCGATCCCATACATCGCCTACACCGATGTGGAGGTCAAGACCTGGCGCTCGGTGTTCAAGACCGTCCAGGAT
CTGGCCCCCAAGCATGCCTGTGCCGAGTACCGTGCCGCCTTCCAGATGCTCCAGGACGAGCAGATCTTCGTCGACCACC
GTCTGCCCCAGCTCCAGGAGATGTCCGACTTCCTCCGCAAGAACACTGGCTTCTCTCTGCGTCCGGCCGCCGGTCTCCT
GACCGCTCGCGACTTCCTCGCCTCCCTGGCCTTCCGCATCTTCCAGAGCACCCAGTATGTGCGCCACGTCAACTCGCCC
TACCACACCCCCGAGCCGGACTCCATCCACGAGCTGTTGGGACACATGCCGCTGTTGGCCGATCCCAGCTTTGCCCAGT
TCTCGCAGGAGATTGGCCTGGCCTCCCTGGGTGCCTCTGATGAAGAAATCGAGAAGCTGTCCACGGTCTACTGGTTCAC
TGTTGAGTTCGGTCTCTGCAAGGAACACGGTCAGATCAAGGCCTACGGTGCTGGTCTGCTGAGCTCCTATGGCGAGCTG
TTGCACGCCATCAGCGACAAGTGCGAGCATCGCGCCTTCGAGCCAGCCTCCACGGCGGTGCAGCCGTACCAGGACCAGG
AGTACCAGCCCATCTACTATGTGGCCGAGAGCTTCGAGGATGCCAAGGACAAGTTCCGTCGCTGGGTCAGCACAATGTC
CCGCCCCTTCGAGGTGCGCTTCAACCCACACACCGAGCGCGTCGAGGTGTTGGACTCTGTGGACAAGCTGGAGACCCTG
GTCCACCAGATGAACACGGAGATCTTGCACCTGACCAATGCCATCCACAAGCTGAAGCGTCCCTTC
>CG10119-PA 3:5081214-5085142:-
ATGTCCGCTCGCCGCGTCACCCTCAACACACGCGTCTCGCGTGCCTCCACCTCCACGCCGGTGGGTGGAGCATCCACCT
CCTCGCGTTTGGGCGCCACCAGCCCCACTTCGCCCACGCGCACCTCTCGCATCCAGGAGAAGGAGGAGCTGCAGCACCT
GAACGATCGCCTGGCCTGCTACATCGATCGCATGCGCAATCTGGAGAACGAGAACAGCCGACTCACACAGGAGCTGCAT
CTCTCCCAGGACACCGTCAACAGGGAGACCTCCAATCTGAAGGCCGTCTACGAGAAGGAGCTGGCCGCCGCCCGCAAGC
TCCTCGACGAGACGGCCAAGGAGAAGGCCAAACTTGAGATCGATATCAAGCGTTTGTGGGAGGAGAACGACGACTTGAA
GCCCAGACTCGAGAAGAAGACGAAGGAGGCCAATGTGGCGGAGAACAATGCCCGCCTGTACGAATCTCGCTACAACGAA
GTGAACGGCAAGTACAACCAGGCCCTGGCCGATCGCAAGAAGTTCGAGGATCAGGTGAAGGAGCTTGCCCTCGAGAATG
ATCGCCTGCGCCGGCAGCTGGACGATCTGCGCAAGCAGCTGGAGGCCGAGACCCTGGCCAGGGTCGATCTGGAGAACCA
GAACCAGAGCCTGCGCGAGGAGCTGGCCTTCAAGGATCAGGTGCACTCGCAGGAGCTGACCGAGACCCGGTCCCGTCGC
CAGATTGAGATCAGCGAGATCGACGGCCGTCTGTCGCGCCAGTACGAGGCGAAGCTGCAGCAATCCCTCCAGGAGCTGC
GCGACCAGTACGAGAGCCAGATGCGCGTCAATCGCGAGGAGATCGAGCAGCTGTACGACAACGAGATCCAGAACTTGAA
GGCCGCCGTCTCCAGAGCTGCCCAGGGATCAGCTCATGCCACCGAGGAGGTCCGTCTGATGCGCACCAAGATCGACGGC
CTCAATGGAAAGCTGCAGGACCTGGAGACCACCAATGCTGGCCTGAATGCACGCATCAGGGAGCTGGAGAACCTTCTGG
ACACGGAGAGGCAGCGCCACAACCAGTACATCGCCTCGCTGGAGGCGGAGCTGCAGCGCATGCGCGACGAGATGGCCCA
CCAGCTGCAGGAGTACCAGGATCTGATGGACATCAAGGTGTCCCTGGACCTCGAGATCGCCGCCTACGACAAGTTGCTG
TGCGGCGAGGAGCGTCGCCTGAACATCGAGTCCCCCGGCCGCCCCGGCACCGACTCGGGCATCTCCAGCAGCAACGGCA
CCCATCTGAGTGCCAGCGGTGGCTCGCGATCGGGCCGCGTCACGCCCAGCGGCCGTCGCTCGGCCACGCCCGGCATCTC
CGGCTCGACTGCCGTCAAGCGCCGGCGCACGGTGATCGACGAGAGCGAGGACCGGACTCTGTCCGAGTACTCGGTGAAT
GCCGCCGCCAAGGGTGACCTGGAGATCATTGAGGCCGATGTCGAGGGACGGTTCATCAAGCTGCACAACAAGGGCACCG
AGGAGATCAATCTCACCGGCTGGCAGCTGACCCGCATCGCCGGGGACGAGGAGCTGGCCTTCAAGTTCTCGCGCGGTTC
GAAGGTGCTCGGTGGGGCCAGCGTGACCATCTGGTCGGTGGATGCCGGCACCGCCCACGATCCCCCCAACAATCTGGTG
ATGAAGAAGAAGTGGCCGGTGGCCAACTCGATGCGCTCCGTCCTGGCCAACGCCGACAAAGAGGATGTTGCCAGCTACG
ACCGTGTCCGTGCTAACGTTTCCAGCCACGTCTCGAGGCACCGCAGCAGCGGGACGCCGAGCACAGGGTTTACCCTCGG
TTCCGGAGCTGGCTCCACTGGCGTAAGAAGTCTCTTCTCTTTGCTCTTC
>CG10120-PA 2:11596400-11602908:+
AGTAGTCGTGTGTGTAACAATCATACGACTACAACGACGACAACACTCGAATACGAACTTTCCAATTTTGCAAAACTAA
CGACACAAATCAGTACGCAAAGCGACGGCGACAGAGCAACATCATCATCAGAAGCCCCAGCAGCAGCAGCTGACAGAGC
AGAAGCAGCGAAGCCAAGCGATCAACTACAAGCAACGGACTTGCCGCCTCCACCGCAAGGACTTCAGTTATCCTCGCAG
CACCACTGGAACCAGCTTCACCGGAGTCTCAACGCTCTCCACCAGCAACAACTGTGCCACAGCTTCCAGCCGCCGCAGC
GTTCTTACAGCAACTGCAGCAACAACAACGACGACATGAGCAAGTTAGTCAACATTGACCAGTACACGCCCCGCGATCG
TCTGGGACTTTGGGGCACCGGCGACAACGAAGTCGTTGGAAGCATCTCCGGATTAACCCGTCTCCACGACAAGCGCTAT
GCAAAGGGCCTGGCTTTCACACACGAGGAACGCCAGCAGTTGGGCATCCATGGCCTTCTGCCGTACGTGGTGCGCGACG
ATGAGGAGCAGGTCAAGCACAGCCGCATCCTGCTTGACCGATTGGAGAACGACTTGGACAAGTACATGTACCTGATCAG
CCTGTCGGAGAGCAACGAGCGCCTGTTCTACAAGGTGCTCAGCTCGGACATCGCCCACATGATGCCGCTGGTGTACACC
CCAACGGTGGGCCTGGCCTGCCAGAAGTACAGCCTGATCTACCAGCACGCCAAGGGCATGTACATATCGATCAAGGACA
AGGGCCACGTCTACGAGGTGCTCAAGAACTGGCCCGAGACAGATGTGCGCGCCATTGTGGTGACCGACGGCGAGCGTAT
CCTGGGTCTGGGCGATCTCGGGGCCAATGGCATGGGCATTCCCGTGGGCAAGCTGTCCCTGTACACGGCTCTGGCCGGT
ATCAAGCCATCGCAATGCCTGCCCATTACCTTGGATGTGGGCACGAACACTGAAAGCATTCTGGAGGATCCCCTGTATG
TGGGTCTGCGCCAGAAGCGTCCCACCGGCGCCCTCTACGACGAGTTCATCGAAGAGTTCATGAAGGGTTGTGTGCGTCG
CTTTGGCCAAAACTGCCTCATCCAGTTCGAGGACTTTGCCAACGCGAATGCTTTCCGTCTGCTGTCCAAGTACCGTGAC
TCGTACTGCACCTTCAACGATGACATTCAGGGCACCGCCTCGGTGGCCGTGGCCGGTCTGTTGGCCTCGCTGAAGATCA
AGAAGACCACGCTGAAGGACAATGTGCTCCTGTTCTTGGGAGCTGGCGAGGCCGCTCTCGGCATTGCCACGCTCTGCAC
CATGGCGATGAAGGCCGAAGGACTCACCGATGATGAGGCCAAGGCTCGCATCTGGATGGTGGACAGCCGTGGCGTCATT
GTCCGTGACCGCCCAAAGGGTGGCCTCACCGAGCACAAGCTGCAATTTGCCCAGACTCACGTTCCGATCGATACCCTGG
AAGAGGCTGTGCGTCGCGTGCGTCCCAATGTGCTGATTGGCGCTGCCGCCCAAGGTGGTGCCTTCACCAAGGAGATCCT
GGAGAAGATGGCCGAGATCAACGAAACCCCCATCATCTTCGCTCTGTCGAACCCCACCAGCAAGGCCGAGTGCACCGCC
GAGGAGGCGTACACACACACCCAGGGCAAGTGCATATTTGCATCTGGATCCCCGTTCGCCCCAGTGACGTACAACGGCC
GCAAGTTCTATCCTGGCCAGGGCAACAACTCGTACATCTTTCCGGGCGTGGCTCTCGGTGTCCTGTGCGCCGGCATGCT
GACCATTCCCGAAGAGGTGTTCCTGGTCTCGGCCGAGCGCCTTGCCGAGCTGGTCTCCAAGGATGATCTGAACAGGGGC
AGCCTGTACCCACCCCTCACCTCGATTGTCAACTGCTCGATAGCCATTGCCGAGAAGATTGTGGAATACGCCTACAAGA
ACGGACTGGCCACCGTTTATCCCGAGCCCGCCAACAAGGTGGCCTTCATCAAGGCACAAATGTACGATCTGGACTACCC
GCGTGCCGTGCCTGCCACCTACCACTTG
>CG10120-PB 2:11593554-11602908:+
ATGGGCAATTCCAGTTCCATTTGCGCCGATCGCAATGCCGTAAGAAATTTCGATGAAAATGGCACGCCGGTCTATCCAA
CTGCAAATAATTCCCACAGCCCTTCCAATGGCCAAATAACACCATACCTTCAGCAGCAACAACAACAGCCACAGCACGG
CCTCTACAAAACCACAATTCCCGTTGCACCATGTAGATGTGGCGACGCTCCGACGTCGGCGCAAAAATGGCGCAGTAGT
CGTGTGTGTAACAATCATACGACTACAACGACGACAACACTCGAATACGAACTTTCCAATTTTGCAAAACTAACGACAC
AAATCAGTACGCAAAGCGACGGCGACAGAGCAACATCATCATCAGAAGCCCCAGCAGCAGCAGCTGACAGAGCAGAAGC
AGCGAAGCCAAGCGATCAACTACAAGCAACGGACTTGCCGCCTCCACCGCAAGGACTTCAGTTATCCTCGCAGCACCAC
TGGAACCAGCTTCACCGGAGTCTCAACGCTCTCCACCAGCAACAACTGTGCCACAGCTTCCAGCCGCCGCAGCGTTCTT
ACAGCAACTGCAGCAACAACAACGACGACATGAGCAAGTTAGTCAACATTGACCAGTACACGCCCCGCGATCGTCTGGG
ACTTTGGGGCACCGGCGACAACGAAGTCGTTGGAAGCATCTCCGGATTAACCCGTCTCCACGACAAGCGCTATGCAAAG
GGCCTGGCTTTCACACACGAGGAACGCCAGCAGTTGGGCATCCATGGCCTTCTGCCGTACGTGGTGCGCGACGATGAGG
AGCAGGTCAAGCACAGCCGCATCCTGCTTGACCGATTGGAGAACGACTTGGACAAGTACATGTACCTGATCAGCCTGTC
GGAGAGCAACGAGCGCCTGTTCTACAAGGTGCTCAGCTCGGACATCGCCCACATGATGCCGCTGGTGTACACCCCAACG
GTGGGCCTGGCCTGCCAGAAGTACAGCCTGATCTACCAGCACGCCAAGGGCATGTACATATCGATCAAGGACAAGGGCC
ACGTCTACGAGGTGCTCAAGAACTGGCCCGAGACAGATGTGCGCGCCATTGTGGTGACCGACGGCGAGCGTATCCTGGG
TCTGGGCGATCTCGGGGCCAATGGCATGGGCATTCCCGTGGGCAAGCTGTCCCTGTACACGGCTCTGGCCGGTATCAAG
CCATCGCAATGCCTGCCCATTACCTTGGATGTGGGCACGAACACTGAAAGCATTCTGGAGGATCCCCTGTATGTGGGTC
TGCGCCAGAAGCGTCCCACCGGCGCCCTCTACGACGAGTTCATCGAAGAGTTCATGAAGGGTTGTGTGCGTCGCTTTGG
CCAAAACTGCCTCATCCAGTTCGAGGACTTTGCCAACGCGAATGCTTTCCGTCTGCTGTCCAAGTACCGTGACTCGTAC
TGCACCTTCAACGATGACATTCAGGGCACCGCCTCGGTGGCCGTGGCCGGTCTGTTGGCCTCGCTGAAGATCAAGAAGA
CCACGCTGAAGGACAATGTGCTCCTGTTCTTGGGAGCTGGCGAGGCCGCTCTCGGCATTGCCACGCTCTGCACCATGGC
GATGAAGGCCGAAGGACTCACCGATGATGAGGCCAAGGCTCGCATCTGGATGGTGGACAGCCGTGGCGTCATTGTCCGT
GACCGCCCAAAGGGTGGCCTCACCGAGCACAAGCTGCAATTTGCCCAGACTCACGTTCCGATCGATACCCTGGAAGAGG
CTGTGCGTCGCGTGCGTCCCAATGTGCTGATTGGCGCTGCCGCCCAAGGTGGTGCCTTCACCAAGGAGATCCTGGAGAA
GATGGCCGAGATCAACGAAACCCCCATCATCTTCGCTCTGTCGAACCCCACCAGCAAGGCCGAGTGCACCGCCGAGGAG
GCGTACACACACACCCAGGGCAAGTGCATATTTGCATCTGGATCCCCGTTCGCCCCAGTGACGTACAACGGCCGCAAGT
TCTATCCTGGCCAGGGCAACAACTCGTACATCTTTCCGGGCGTGGCTCTCGGTGTCCTGTGCGCCGGCATGCTGACCAT
TCCCGAAGAGGTGTTCCTGGTCTCGGCCGAGCGCCTTGCCGAGCTGGTCTCCAAGGATGATCTGAACAGGGGCAGCCTG
TACCCACCCCTCACCTCGATTGTCAACTGCTCGATAGCCATTGCCGAGAAGATTGTGGAATACGCCTACAAGAACGGAC
TGGCCACCGTTTATCCCGAGCCCGCCAACAAGGTGGCCTTCATCAAGGCACAAATGTACGATCTGGACTACCCGCGTGC
CGTGCCTGCCACCTACCACTTG
>CG10121-PA XR_group8:5227731-5230221:+
ATGGGTTTCATTGCCGATCGCAAGCCGCGTGTCAACAAGACGTTGATTTCGCTCAAGTTTGTCGTATTCTTCGTGATCA
GCGGATTGACAGCATTGCATGTGCTGCATGCCACCAAGCCGCTGCTGCTGGGGCTGAACTTCTCCGAGTATCGCACCAT
CAGCATCATCGCACCCTTTGTGTCCATTTTGGGTCCATTGATTGCTGGTCCCTGGGCCGATCGTTTGGCTGCCCGGAAT
CCCAATACCTTTGGCCGCACTCTGCGAGTGCTGACTGCCATCTTCCTGCTGATACCCGCTCTGATCTACGCCTTCCTGT
TTGCCATTCCCGAGGTCAGCCGGTCGGATGCCCACCAGCCGCAGGTCAGCTTCGGCTGCGATGCCAGCGGCGCCTTTCT
GTTCCAGGAGCGGTGTGGCGCCAATGCCAGCTGCAGCCAGTGGGACCAGAAGGAGGGCAGCATCAACCTGACGCGCTGC
ACCTACAGCTGCCAGAACCCCAAGCACTACGAGAACATGTACCAGGTGTGGCTGGCGGAGGTCCCCACCCTGGCCCCCT
CCACGGAGCAGAGTTCGGAGTTCGAGTACGACGATGACGCGACCAGTGCCGTCACCGAGAGCCTGCGCTCCAAACGGGA
AGTGGTGGACTCTGTGGACCCCGATCCCGCCGACAGTGCCGGCATTGAGCTGGTCAGTGCCGAGGCGGCCCGTCGGTCG
ATTCGACAGACGAAGACACCACCCAAGAAGGTCTACGTCCAGCCGCCGCATCTCTGCATCACGCAGCGCAATTCTCTGG
GCCAGAACGTGGTCAATCGCTGCCATGCGTACACCGAGGACACGACTAGCGTTGTGATGCAGGCCGTAATGGGCTCTGC
GATCAGTCAGGAGGAGAAGAACGACGACTACGAGGGATGGTGTCAGTATCCATTGGAGGGCTTCCAGTGCCACATACCC
GAAGAGCAGGTGAACTACATGAAGGACTTGAAGAACGGCACCAACTGCAAGCCCATGGTTGAGTGTCTGGTGGTGAATC
CCTACCACGACGAGAGCGTACTCTCGAACAGTGAGTGTGTGAATACCACTGGCAGTGTTCAGGATACCCTGGTGGGTTA
CACCATAATCCGCCTGCTGGGCGACATCTTCTGCATGGCTGCCCTCACCCTGCTGAACACCGCCATCGTGATTGCGGTG
CGTGAGACCTCGGAGGGTCGTGGAGAGGTCTGCCGCCAGTATGTGTGGGGTGCCATTGGCTATGTGCTGCTCTTCTCGC
CGCTGGATCTGTTCTTCTTCCAGCAGGAGCCTAATCAGGATGCAGCTCTGGTTGCCCTGATCATATTCATCGTGTGCTT
TGTCCTGGGCGCCGTTGTCCTGCTCTGTGCCTCGCAGATGCCGCTGAGTCCGCCCGAGTGGTGGTGGCACACCAAGACC
GGCATGCTGGTGGTGCCCATGTCTGCCATTCGTCGCTACAGCCCCGAGATCGTGGTGCTCACCCTGGTGTCCATTCTGT
TTGGTACTTTCTGGAGCAGCATCCACAGCTTCCTGCGCTGGACCTTCTCCGATGTGGATGCTGTGTGCTACTCCGGCCT
GGTCCTCGTGCTGGTGCTCTTCTTCAATGTGGACAAGTTCATCGAGTACTGCGGACACTCGAACATATTCATTGCTGGA
TTGGCCATCTATGTGATCCGTTTCACGGCCCTGAGCGATGCCCAGACCCAGTGGTTGACCGTTGTCATGGAGGCCATAG
AACCGGCCGTCATTGGCCTGATTTGGATCACGATCATTCTGTATATGCGTCATGCCATGCCCAGGAAACTGACCGCCAC
TGGACAGGCCATTGCTGTGCTAGCATTCTTCGGATTGGGCAAGGGCTTTGGTGCTCTGATTGGATTGGCGCGCGATGAG
AAGAATCCCAAGCTGGAGGCCTGGCAATGCACCTACCAATGGCTGGCCATTGTCGCTTGCATCGTGGCTCTGATCTACT
TTGTGATCTACAACCTGATACTCGCCCCGCGCTGCACCGCCAAGCCGCAGCACTCCGAGGAGCTCATCTCGGGCTCAGC
CTCCCAGAATCTAGGCGCCACCTCTCCCGGGAATGGGGCCAGCAATGGCAATGGAGCGGGCAATGGGGCCGGCGCTGGT
GCCTCCCTCAATGGCAATGGGAATGGCAGCTATTCTCCTCTGAGGGTCTACCACAACGAGAGGGGGAAGAAGGGACAGT
TTAGGTAC
>CG10121-PB XR_group8:5227731-5230221:+
ATGGGTTTCATTGCCGATCGCAAGCCGCGTGTCAACAAGACGTTGATTTCGCTCAAGTTTGTCGTATTCTTCGTGATCA
GCGGATTGACAGCATTGCATGTGCTGCATGCCACCAAGCCGCTGCTGCTGGGGCTGAACTTCTCCGAGTATCGCACCAT
CAGCATCATCGCACCCTTTGTGTCCATTTTGGGTCCATTGATTGCTGGTCCCTGGGCCGATCGTTTGGCTGCCCGGAAT
CCCAATACCTTTGGCCGCACTCTGCGAGTGCTGACTGCCATCTTCCTGCTGATACCCGCTCTGATCTACGCCTTCCTGT
TTGCCATTCCCGAGGTCAGCCGGTCGGATGCCCACCAGCCGCAGGTCAGCTTCGGCTGCGATGCCAGCGGCGCCTTTCT
GTTCCAGGAGCGGTGTGGCGCCAATGCCAGCTGCAGCCAGTGGGACCAGAAGGAGGGCAGCATCAACCTGACGCGCTGC
ACCTACAGCTGCCAGAACCCCAAGCACTACGAGAACATGTACCAGGTGTGGCTGGCGGAGGTCCCCACCCTGGCCCCCT
CCACGGAGCAGAGTTCGGAGTTCGAGTACGACGATGACGCGACCAGTGCCGTCACCGAGAGCCTGCGCTCCAAACGGGA
AGTGGTGGACTCTGTGGACCCCGATCCCGCCGACAGTGCCGGCATTGAGCTGGTCAGTGCCGAGGCGGCCCGTCGGTCG
ATTCGACAGACGAAGACACCACCCAAGAAGGTCTACGTCCAGCCGCCGCATCTCTGCATCACGCAGCGCAATTCTCTGG
GCCAGAACGTGGTCAATCGCTGCCATGCGTACACCGAGGACACGACTAGCGTTGTGATGCAGGCCGTAATGGGCTCTGC
GATCAGTCAGGAGGAGAAGAACGACGACTACGAGGGATGGTGTCAGTATCCATTGGAGGGCTTCCAGTGCCACATACCC
GAAGAGCAGGTGAACTACATGAAGGACTTGAAGAACGGCACCAACTGCAAGCCCATGGTTGAGTGTCTGGTGGTGAATC
CCTACCACGACGAGAGCGTACTCTCGAACAGTGAGTGTGTGAATACCACTGGCAGTGTTCAGGATACCCTGGTGGGTTA
CACCATAATCCGCCTGCTGGGCGACATCTTCTGCATGGCTGCCCTCACCCTGCTGAACACCGCCATCGTGATTGCGGTG
CGTGAGACCTCGGAGGGTCGTGGAGAGGTCTGCCGCCAGTATGTGTGGGGTGCCATTGGCTATGTGCTGCTCTTCTCGC
CGCTGGATCTGTTCTTCTTCCAGCAGGAGCCTAATCAGGATGCAGCTCTGGTTGCCCTGATCATATTCATCGTGTGCTT
TGTCCTGGGCGCCGTTGTCCTGCTCTGTGCCTCGCAGATGCCGCTGAGTCCGCCCGAGTGGTGGTGGCACACCAAGACC
GGCATGCTGGTGGTGCCCATGTCTGCCATTCGTCGCTACAGCCCCGAGATCGTGGTGCTCACCCTGGTGTCCATTCTGT
TTGGTACTTTCTGGAGCAGCATCCACAGCTTCCTGCGCTGGACCTTCTCCGATGTGGATGCTGTGTGCTACTCCGGCCT
GGTCCTCGTGCTGGTGCTCTTCTTCAATGTGGACAAGTTCATCGAGTACTGCGGACACTCGAACATATTCATTGCTGGA
TTGGCCATCTATGTGATCCGTTTCACGGCCCTGAGCGATGCCCAGACCCAGTGGTTGACCGTTGTCATGGAGGCCATAG
AACCGGCCGTCATTGGCCTGATTTGGATCACGATCATTCTGTATATGCGTCATGCCATGCCCAGGAAACTGACCGCCAC
TGGACAGGCCATTGCTGTGCTAGCATTCTTCGGATTGGGCAAGGGCTTTGGTGCTCTGATTGGATTGGCGCGCGATGAG
AAGAATCCCAAGCTGGAGGCCTGGCAATGCACCTACCAATGGCTGGCCATTGTCGCTTGCATCGTGGCTCTGATCTACT
TTGTGATCTACAACCTGATACTCGCCCCGCGCTGCACCGCCAAGCCGCAGCACTCCGAGGAGCTCATCTCGGGCTCAGC
CTCCCAGAATCTAGGCGCCACCTCTCCCGGGAATGGGGCCAGCAATGGCAATGGAGCGGGCAATGGGGCCGGCGCTGGT
GCCTCCCTCAATGGCAATGGGAATGGCAGCTATTCTCCTCTGAGGGTCTACCACAACGAGAGGGGGAAGAAGGGACAGT
TTAGGTAC
>CG10121-PC XR_group8:5227731-5230221:+
ATGGGTTTCATTGCCGATCGCAAGCCGCGTGTCAACAAGACGTTGATTTCGCTCAAGTTTGTCGTATTCTTCGTGATCA
GCGGATTGACAGCATTGCATGTGCTGCATGCCACCAAGCCGCTGCTGCTGGGGCTGAACTTCTCCGAGTATCGCACCAT
CAGCATCATCGCACCCTTTGTGTCCATTTTGGGTCCATTGATTGCTGGTCCCTGGGCCGATCGTTTGGCTGCCCGGAAT
CCCAATACCTTTGGCCGCACTCTGCGAGTGCTGACTGCCATCTTCCTGCTGATACCCGCTCTGATCTACGCCTTCCTGT
TTGCCATTCCCGAGGTCAGCCGGTCGGATGCCCACCAGCCGCAGGTCAGCTTCGGCTGCGATGCCAGCGGCGCCTTTCT
GTTCCAGGAGCGGTGTGGCGCCAATGCCAGCTGCAGCCAGTGGGACCAGAAGGAGGGCAGCATCAACCTGACGCGCTGC
ACCTACAGCTGCCAGAACCCCAAGCACTACGAGAACATGTACCAGGTGTGGCTGGCGGAGGTCCCCACCCTGGCCCCCT
CCACGGAGCAGAGTTCGGAGTTCGAGTACGACGATGACGCGACCAGTGCCGTCACCGAGAGCCTGCGCTCCAAACGGGA
AGTGGTGGACTCTGTGGACCCCGATCCCGCCGACAGTGCCGGCATTGAGCTGGTCAGTGCCGAGGCGGCCCGTCGGTCG
ATTCGACAGACGAAGACACCACCCAAGAAGGTCTACGTCCAGCCGCCGCATCTCTGCATCACGCAGCGCAATTCTCTGG
GCCAGAACGTGGTCAATCGCTGCCATGCGTACACCGAGGACACGACTAGCGTTGTGATGCAGGCCGTAATGGGCTCTGC
GATCAGTCAGGAGGAGAAGAACGACGACTACGAGGGATGGTGTCAGTATCCATTGGAGGGCTTCCAGTGCCACATACCC
GAAGAGCAGGTGAACTACATGAAGGACTTGAAGAACGGCACCAACTGCAAGCCCATGGTTGAGTGTCTGGTGGTGAATC
CCTACCACGACGAGAGCGTACTCTCGAACAGTGAGTGTGTGAATACCACTGGCAGTGTTCAGGATACCCTGGTGGGTTA
CACCATAATCCGCCTGCTGGGCGACATCTTCTGCATGGCTGCCCTCACCCTGCTGAACACCGCCATCGTGATTGCGGTG
CGTGAGACCTCGGAGGGTCGTGGAGAGGTCTGCCGCCAGTATGTGTGGGGTGCCATTGGCTATGTGCTGCTCTTCTCGC
CGCTGGATCTGTTCTTCTTCCAGCAGGAGCCTAATCAGGATGCAGCTCTGGTTGCCCTGATCATATTCATCGTGTGCTT
TGTCCTGGGCGCCGTTGTCCTGCTCTGTGCCTCGCAGATGCCGCTGAGTCCGCCCGAGTGGTGGTGGCACACCAAGACC
GGCATGCTGGTGGTGCCCATGTCTGCCATTCGTCGCTACAGCCCCGAGATCGTGGTGCTCACCCTGGTGTCCATTCTGT
TTGGTACTTTCTGGAGCAGCATCCACAGCTTCCTGCGCTGGACCTTCTCCGATGTGGATGCTGTGTGCTACTCCGGCCT
GGTCCTCGTGCTGGTGCTCTTCTTCAATGTGGACAAGTTCATCGAGTACTGCGGACACTCGAACATATTCATTGCTGGA
TTGGCCATCTATGTGATCCGTTTCACGGCCCTGAGCGATGCCCAGACCCAGTGGTTGACCGTTGTCATGGAGGCCATAG
AACCGGCCGTCATTGGCCTGATTTGGATCACGATCATTCTGTATATGCGTCATGCCATGCCCAGGAAACTGACCGCCAC
TGGACAGGCCATTGCTGTGCTAGCATTCTTCGGATTGGGCAAGGGCTTTGGTGCTCTGATTGGATTGGCGCGCGATGAG
AAGAATCCCAAGCTGGAGGCCTGGCAATGCACCTACCAATGGCTGGCCATTGTCGCTTGCATCGTGGCTCTGATCTACT
TTGTGATCTACAACCTGATACTCGCCCCGCGCTGCACCGCCAAGCCGCAGCACTCCGAGGAGCTCATCTCGGGCTCAGC
CTCCCAGAATCTAGGCGCCACCTCTCCCGGGAATGGGGCCAGCAATGGCAATGGAGCGGGCAATGGGGCCGGCGCTGGT
GCCTCCCTCAATGGCAATGGGAATGGCAGCTATTCTCCTCTGAGGGTCTACCACAACGAGAGGGGGAAGAAGGGACAGT
TTAGGTAC
>CG10121-PD XR_group8:5227731-5230221:+
ATGGGTTTCATTGCCGATCGCAAGCCGCGTGTCAACAAGACGTTGATTTCGCTCAAGTTTGTCGTATTCTTCGTGATCA
GCGGATTGACAGCATTGCATGTGCTGCATGCCACCAAGCCGCTGCTGCTGGGGCTGAACTTCTCCGAGTATCGCACCAT
CAGCATCATCGCACCCTTTGTGTCCATTTTGGGTCCATTGATTGCTGGTCCCTGGGCCGATCGTTTGGCTGCCCGGAAT
CCCAATACCTTTGGCCGCACTCTGCGAGTGCTGACTGCCATCTTCCTGCTGATACCCGCTCTGATCTACGCCTTCCTGT
TTGCCATTCCCGAGGTCAGCCGGTCGGATGCCCACCAGCCGCAGGTCAGCTTCGGCTGCGATGCCAGCGGCGCCTTTCT
GTTCCAGGAGCGGTGTGGCGCCAATGCCAGCTGCAGCCAGTGGGACCAGAAGGAGGGCAGCATCAACCTGACGCGCTGC
ACCTACAGCTGCCAGAACCCCAAGCACTACGAGAACATGTACCAGGTGTGGCTGGCGGAGGTCCCCACCCTGGCCCCCT
CCACGGAGCAGAGTTCGGAGTTCGAGTACGACGATGACGCGACCAGTGCCGTCACCGAGAGCCTGCGCTCCAAACGGGA
AGTGGTGGACTCTGTGGACCCCGATCCCGCCGACAGTGCCGGCATTGAGCTGGTCAGTGCCGAGGCGGCCCGTCGGTCG
ATTCGACAGACGAAGACACCACCCAAGAAGGTCTACGTCCAGCCGCCGCATCTCTGCATCACGCAGCGCAATTCTCTGG
GCCAGAACGTGGTCAATCGCTGCCATGCGTACACCGAGGACACGACTAGCGTTGTGATGCAGGCCGTAATGGGCTCTGC
GATCAGTCAGGAGGAGAAGAACGACGACTACGAGGGATGGTGTCAGTATCCATTGGAGGGCTTCCAGTGCCACATACCC
GAAGAGCAGGTGAACTACATGAAGGACTTGAAGAACGGCACCAACTGCAAGCCCATGGTTGAGTGTCTGGTGGTGAATC
CCTACCACGACGAGAGCGTACTCTCGAACAGTGAGTGTGTGAATACCACTGGCAGTGTTCAGGATACCCTGGTGGGTTA
CACCATAATCCGCCTGCTGGGCGACATCTTCTGCATGGCTGCCCTCACCCTGCTGAACACCGCCATCGTGATTGCGGTG
CGTGAGACCTCGGAGGGTCGTGGAGAGGTCTGCCGCCAGTATGTGTGGGGTGCCATTGGCTATGTGCTGCTCTTCTCGC
CGCTGGATCTGTTCTTCTTCCAGCAGGAGCCTAATCAGGATGCAGCTCTGGTTGCCCTGATCATATTCATCGTGTGCTT
TGTCCTGGGCGCCGTTGTCCTGCTCTGTGCCTCGCAGATGCCGCTGAGTCCGCCCGAGTGGTGGTGGCACACCAAGACC
GGCATGCTGGTGGTGCCCATGTCTGCCATTCGTCGCTACAGCCCCGAGATCGTGGTGCTCACCCTGGTGTCCATTCTGT
TTGGTACTTTCTGGAGCAGCATCCACAGCTTCCTGCGCTGGACCTTCTCCGATGTGGATGCTGTGTGCTACTCCGGCCT
GGTCCTCGTGCTGGTGCTCTTCTTCAATGTGGACAAGTTCATCGAGTACTGCGGACACTCGAACATATTCATTGCTGGA
TTGGCCATCTATGTGATCCGTTTCACGGCCCTGAGCGATGCCCAGACCCAGTGGTTGACCGTTGTCATGGAGGCCATAG
AACCGGCCGTCATTGGCCTGATTTGGATCACGATCATTCTGTATATGCGTCATGCCATGCCCAGGAAACTGACCGCCAC
TGGACAGGCCATTGCTGTGCTAGCATTCTTCGGATTGGGCAAGGGCTTTGGTGCTCTGATTGGATTGGCGCGCGATGAG
AAGAATCCCAAGCTGGAGGCCTGGCAATGCACCTACCAATGGCTGGCCATTGTCGCTTGCATCGTGGCTCTGATCTACT
TTGTGATCTACAACCTGATACTCGCCCCGCGCTGCACCGCCAAGCCGCAGCACTCCGAGGAGCTCATCTCGGGCTCAGC
CTCCCAGAATCTAGGCGCCACCTCTCCCGGGAATGGGGCCAGCAATGGCAATGGAGCGGGCAATGGGGCCGGCGCTGGT
GCCTCCCTCAATGGCAATGGGAATGGCAGCTATTCTCCTCTGAGGGTCTACCACAACGAGAGGGGGAAGAAGGGACAGT
TTAGGTAC
>CG10122-PA 3:5105960-5111454:+
ATGGGTTCTAAAAGGCCGCTGGACGTCCACATGTTCCCCTCGGACCTGGAGTTTGCTGTGTTCACCGACCAGGAGATAC
GAAAGCTGAGCGTCGTAAAGGTGATAACTGGCATCGCCTTCGATGCCTTGGGTCATCCCATGCCTGGTGGTCTGTATGA
TATACGCATGGGTTCGTACGGACGCTGCATAGATCCATGTGGAACGTGCCTGAAGATGCAGGACTGTCCCGGCCACATG
GGCCACATAGAGCTGGGCACTCTCGTCTACAATCCCTTCTTCATTAAGCTGGTTCAGCGCCTGCTCTGCATATTCTGTT
TGCATTGCTTCAAGTTGCAAATGAAAGATCACGAATGTGAGATTATAATGCTTCAACTGCGACTCATCGATGCTGGATA
CATTATTGAGGCGCAGGAGCTGGAGATCTTCAAATCGGAAATCGTCTGTCAGAACAGCGAGGAGCTGATCAAGCTGGAT
AATGGCGACGCCGTTCATCCCCGCATCGCTGCCATGCATGAGCTGCTCTTGAAAAGTGGAACGGAACCCACCCATTCTA
CGAAGTCCACCTGTTCCTTACGCACGGCCGTCACACATTCTGCCCTGCAGCGGCCCGGCAAGAAATGCAGACACTGCAA
TAAGTCAATGCGCTATGTGCGGTACATGCATCGGCGATTGGTCTTCTACGTGACTATAGCAGACATTAAAGAGCGCCTC
GGTGATGGCGCTGAGACCGGTGGCCAGAACAAGGTAATCTTCGCAGATGAGTGCCGTCGCTATCTGAGGCAAATATATG
CCAACTATCCCGAACTGCTGAGGCTTTTGATGCCCGTTCTGAGCTTAAGCAACACGGATGCAGCAGATTCCGGGTACTC
CCCGGTGGATATGTTCTTCATGGACACCATACCAGTGACGGCGCCTCGCGCCCGTCCCATGAATGTAGTCAACGGCATG
GTCAAGGGGAATCCCCAGACGGACATCTACGTCAACATCATCGAGAACAACAACGTGTTGAATGTGGTGCTGAGGCATA
TGAGGGGCAATCAGGAGAAGCTCACGGAGCATGCATTGGCCGCCTACCAGGATATGAAGGGATCGAATGCCCACGAGAA
GCTGTACAATGCTTGGCTGTCCCTGCAGACATCAGTCGATGTCCTGCTCGATGTGAATATGTCGAGGGAAGTGCAGTCT
GCCGAGGGCCTGAAGCAGGTTCTGGAGAAGAAGGATGGTCTGATAAGAAAACATATGATGGGAAAGAGAGTCAACTATG
CCGCACGCACTGTCATCACGCCAGATCCCAATATAGACGTGGACGAGATCGGCATACCCGACATCTTTGCCCGAAAGCT
CTCCTACCCCATCCCCGTAACCGAGTGGAATGTGACGGATCTACGCAAAATGGTAATGAACGGACCGGACGTCCATCCC
GGTGCGAACTACATACAGGATAGCAATGGGTTCACCACCTACATACCCGCGGACAATGCAGCCAAGCGTGCCAGCATGG
CCAAGCTGCTGCTGTCCAATCCCAAGGACGGCGTTAAGATTGTCCATCGTCACGTGCTCAACGGAGATTGTCTGCTGCT
CAATCGTCAGCCCTCGCTGCACAAGCCGTCCATCATGGCCCATAAGGCGCGGATTTTGCGCGGCGAGAAGACCTTCCGC
CTCCACTACTCGAATTGCAAGGCATACAACGCCGATTTCGATGGCGACGAGATGAATGCCCACTATCCGCAGAGCGAAG
TGGCCCGAGCGGAGGCCTACAATTTGGTGAATGTGGCCAGCAATTACCTGGTGCCAAAGGATGGCACCCCCCTGGGTGG
CCTCATTCAGGATCACGTCATCTCGGGCGTGAAGCTGTCCATTCGCGGACGATTCTTTAACCGCGAGGACTACCAGCAA
CTGGTCTTCCAGGGGCTCTCGAACTTGAAGGGAGACGTCAAGCTGCTGCCCCCGACCCTGATCAAGCCGGCCATGCTCT
GGTCTGGTAAGCAGGTCCTGTCCACCATTATTATAAACCTGATTCCCGACGGCTATGAGCTGATCAATTTAGATTCGTT
TGCCAAGATCGGCGGCAAGAACTGGAACGTAGCACGTCCTCGTCCAGCACTGCATGGCAGCAATCCTCAGGAACATGAG
CTGAGCGAGAGCCAGGTGCAAATAAGGAGAGGCGAGCTTCTGGTCGGTGTTCTGGATAAGCAGCAGTACGGCGCGACCA
CTTTTGGCCTCATCCACTGCATGTACGAGCTGTACGGTGGCGATGTGTCCACCCGCCTGCTCACAGCCTTCACTAAGGT
CTTCACATTCTTTCTGCAACTGGAGGGCTTTACTCTGGGTGTCAAGGACATTCTGGTCACTGGCGAGGCAGATCGCAAG
AGACGACAGATCATACAGGAGTGTCGTGACGTGGGAAACAGTGCCGTTGCCGCAGCCTTGGAGCTGGACGATGTCCCGC
CGCACGATGAGCTGGCCGAGCAAATGGAGGAGGCCTATGTGAAGGATCCCAAATTCCGAGTGCTGCTCGATCGAAAATA
CAAATCACTGTTAGACGGCTTCACCAATGATATCAACAAAACTTGCTTGCCTGGTGGCCTCATCACCAAGTTCCCCTCA
AACAATCTGCAGCTGATGGTGCTGTCTGGTGCCAAGGGATCCATGGTCAACACCATGCAAATCTCCTGCCTTCTCGGGC
AGATTGAGTTGGAAGGCAAAAGACCGCCCTTGATGATATCGGGCAAGTCTCTGCCAAGCTTCACTTCCTTTGAGACGTC
ACCCAAGTCGGGTGGCTTCATCGATGGGCGATTTATGACCGGCATACAGCCGCAGGACTTTTTCTTTCATTGTATGGCA
GGTCGTGAGGGTCTAATTGATACTGCAGTGAAAACATCGCGTTCCGGTTACCTGCAGCGCTGCCTCATCAAGCATCTGG
AGGGCTTGAGTGTCCACTATGATCTCACTGTCCGTGATAGCGATAACAGTGTCGTGCAGTTCCTCTACGGCGAGGACGG
TCTGGATATTCTCAAATCAAAGTTCTTCAACGAAAAGTTCTGTGCGGACTTCCTCACCCAAAATGCTTCAGCCATCTTG
CGGCCCAGCCTGCTACAGATGATGAAGGATGAGGAGGGTCTGGCCAAAGTGCTGCGCCATGAGAAGCACATACGGAGCT
GGGAGAAGAAGAAACCAGCCAAGTTGCGGGCCGCTTTCACTCATTTCTCTGAGGAGCTGCGCGAAGAGGTAGAGGTCAA
GCGGCCCAATGAGATCAATGCGAAAACAGGTCGGAGTCGCTTTGACGAAGGTCTGCTTAAATTGTGGAAGAAGGCCGAT
GCCGAGGACAAGGCCTTGTATCGCAAGAAGTACGCTCCTTGTCCCGACCCATCAGTGGCCGTCTACAAGCAAGATCTTT
ACTACGGCAGCGTCTCGGAGAGGACGCGCAAACTCATCGATGACTATGCGCGCAAACAGCCAAGCCAGAAGGACACGAT
AGGCGACATAATGCGTATGAAGAGCATAAAAGCATTGGCCGCGCCAGGAGAACCCGTAGGATTGATTGCCGCCCAATCG
ATTGGGGAGCCCTCCACACAGATGACGCTGAACACTTTCCATTTTGCCGGTCGTGGTGAGATGAACGTAACTCTGGGTA
TTCCCCGGCTTCGAGAGATTCTCATGCTGGCCTCTTCGAACATAAAGACGCCCTCCATGGACATACCCATCAGGCCGGG
ACAGCAAGCTCAAGCCGAAAAGTTGCGCATAGCCCTGAATTGTGTGACTCTGGCCAATCTCTTGGAGTCCGTCCACATC
AGCACCAGTCTGAGCTTGGAGCCGGAACGAGCCTACGAGTATGAGCTGCGCTTCCAGTTCCTGCCCAGAGAGGTCTACA
AAGAGGACTATGGTGTGCGACCAAAGCGGATTATTAAGTACATGCACCAGACCTACTTCAAGCAGCTAATTCGGGCCAT
CCTCAAAGTTTCCAATGCCAAAAAAACATCGAAAATAATCGAAATCGATGACAAAAAAGAGGGCGAAAACAATAAGGAC
GAAGATAACGATCTGGACAACGCAGATTATATGGGTCCGAACAAAGGCGCTGCTGACAACGATGAAGATTCATCGGATG
ATGGCGGCGATGACGACACCACAGGACTGAAGTTGAAGCAACGCAAAACAGATGAAAAGGACTACGATGATCCGGATGA
TGTTGAAGAACTACACGATGCTAATGACGACGATGAGGAGCAAGAGGAAGACCAAGACGAGGAGGAGAACGGAGGAGAC
GGCAACGAGAACGCCGATGTAGATGACAAGTCGGTGGAGAAGCTTCTTAGCAACCAAATGGTGAAGGATTACACTTTTG
ACAAGGAGAATCATCTGTGGTGCAAGGTTAAACTGCAATTGAGTGTTCGCTACCAGAAGCCCGATCTGACCTCCATTAT
ACGTGAGCTGGCAGCCAAGAGTGTAGTCCACCAGGTGCCGCACATTAAGCGAGCCATCATCTACAAGGGCAACGACGAT
GAGCAACTCCTGAAGACGGATGGCATCAATATGGGTGAAATGTTCCATCACAAAAAGGTATTGGATGTGAATCGGTTGT
ACTCCAATGATATTCATGCCATAGCGCGGACTTACGGCATTGAGGCAGCGTCTCAAGTCATTGTCAAGGAGGTTAGCAA
CGTGTTCAAGGTGTACGGCATTACAGTGGATCGTCGGCACCTGTCGCTGATAGCTGATTACATGACCTTTGATGGAACC
TTCCAACCTCTGTCGCGCAAGGGCATGGAGCACTCTTCCTCTCCTCTTCAGCAAATGTCTTTCGAGTCGAGTTTGCAAT
TCTTAAAGAGCGCCGCCGGCTTTGGCAGGTCGGATGACCTCAATTCCCCTTCAAGTCGCTTGATGGTCGGCCTCCCTGT
GCGCAATGGTACGGGGGCTTTTGACTTGTTGACGAAAATATGT
>CG10123-PA 4_group4:5992129-5995971:-
ATGACAGCGGTTTTAAAATGTTTACGCACTGCCCGGTACGCCAAAAATTCTCGTTACTACGCTAAGCAAACAATAGAAA
TGAAATTTCTAAACGTAGCCGAGAAGAACGATGCGGCCAAAACGATTGCCGGCCTGCTCTCGAATGGGGCCGCAAATCG
GCGCGAAGGTTATTCCGTGTACAACAAGATCTACGATTTTGAAGCACCAGTGCGCGGTCAGAATGCCAAAATGGTCATG
ACTTCGGTGTCGGGGCACCTGATGCAGCTAGAGTTTCAGGTGTCCTACCGGAACTGGCGCGTCGTGGACCCGGGCTCCT
TGTTTGATGCACCCGTGCGGAAGTCCGTGGGTGAGAGCTATCTGCCTATCAAGAGAACCCTGGAACGCGAGGTTCGTGG
TTGCCAGGGGCTTATCATTTGGACGGATTGCGATCGCGAGGGCGAGAACATTGGCTATGAGATAATCAGTGTGTGTCGA
GCCATAAAGCCGAATTTAACTATTTATAGAGCCAGCTTTTCGGAGATTACGACTATTGCAGTGCGGCGAGCCTTGCAGC
AGCTTGGCCAGCCGGACAAGCGGCAGAGCGATGCCGTAGATGTACGGACTGAGCTGGATTTGCGCACTGGTGCGGCCAT
AACTCGCTTTCAGACCATGCGTCTGCAACGGCTGTTCCCCGAGAAGATAGCGGACAAGCTGATTTCGTATGGAAGCTGC
CAGATTCCCACGCTGGGGTTCGTCGCAGAGCGGTACAAGGAAATAGAGGCGTTTGTCTCCGAGCCCTTTTGGAAAATCA
GAGTTCTCCACACCATCGAGGACCTCACTGTCGAATTTAACTGGGCGCGAAATCGTCTGTTCGACAAGGAGGCCTGCGA
GAACTATCACCTGCTCTGCCTGTCGGAGCCAGAGCCCCGGGCCACCGTCGAGAGTGTCACAGTCAAGCCGAAGCATAAG
TGGCGGCCCACGCCCCTGGACACTGTAGAAATGGAGAAGCTCGGCTCGAGGAAGCTCAAGCTGTCGGCCAAGGAGACCA
TGACCATAGCAGAGAAGCTGTACAGCAAGGGCTTCATCAGCTACCCCCGCACAGAGACGAACCAGTTCTCCAAGGAGTT
CGAGCTGGCCCCGCTCGTGCAGCTGCAGGCAGGCCACAGCGACTGGGGAGCCTTTGCGCGGCGCGTGCTGGACTGGGGC
CCAAACCCGCGTAACGGCAGCAAATCGGATCAGGCCCATCCCCCCATACACCCCACCAAGAGTGCGGACAATCTTCAGG
GAAACGAGGCGCGCGTCTACGAGCTGGTTGTGCGGCACTTTCTCGCCTGCGTCAGCAAGGACGCCGTCGGCTCAGAGAC
TGTCGTGAACATAGACATCGCGGGGGAGAAGTTCACCGCCAACGGACTGGTAATCCACGAGCGCAACTATCTGGACGTG
TACGTGTACGACAAGTGGAGTGCCAAAAGGATCCACCACTACGAGCGGGACCAGCGTTTCGAGCCCACGGAGGTGTCGT
TGCACGAGGGAGCGACCACTGCTCCACCCCTGCTGACCGAGGCGGATCTCATAGCGCTGATGGAGAAGCACGGCATTGG
TACGGACGCCACGCACGCCGAGCACATCAACACCATCAAGGAGCGCGGATACATTGGGGTGCTGGACAAGGGCGCTCTG
GTGCCGGGTGTCATTGGCATGGGTCTGTACGAGGGCTACGACGCCATGGAGCTGGCCCTGGCCAAGCCCCAGCTGCGCG
CCGAGTTCGAGGCCGATCTGAAGCTCATCTGCTTGGGCCAGAAGGACCCGCAGCTCGTGCTCACCGAGCAGATAGCCAA
GTACAAGCTCTCCTATCAGCAGATCACTGACAAGATCACGGCCATGGACGCCAAGATATCCGCACGCATCAACGAGGCA
CCAGCGGCCACCCCTCCAGGCCAGCCAGCAGTCGGCCACAATCAGCTCACAATGCAGACGCTCTTCCAGTGCCCCAAAT
GCGATGAGGCCCCGCTGGCCCTCAAACCCAAGAAGAACCAGCAGGGCTGGTACATCGGCTGCAACAACTTTCCCGACTG
CAAGAACGTCGTCTGGCTGCCGGAGGAGTGCAAGGAGGTCTCGGTGCTGGACGAATGCTGCCCCACTTGTGGAGCTGGC
CACCGCATGCTCAAGTTCCGCTTGAGCACGCCCTACTACCGGGGTGTCTTCAATACGCCCCATGGATGGTACAAGACCT
GCTTGCCCTGCGACGGCCTCTTCCGGACCACGTTCAACATTAATTTAGATTCGGTGAAACGTGTGGGCGGTATTGTAGG
AGCGGCAGGAGGTGGAGGTGGTGGCCCTGGAGGCGGAGGCCCCGGAGGTGGTGGTGGACCCGGTGGCGGAGGCCCTGGG
AGAAGAGGTCCTGGAGGAGGTAGTAATCCCTCAAATGCTGGCGCTGGGAGAGGAAACGGCCCAGGAGATGGATCTTCTA
CCGCCAAAGCACCAGCCAAAAACAAGAAGTCAGCCCCCGAACCCAAGGCAAAAAAAGCCACAAAGACCACTGGAAGCAT
TCGCAACTATTTCAGCAGTGCCAGCAACCCGGACGGTGCAGGCATGGATGGATTCTTCGACAGCAACGATGGCTTCGAG
GAGGCCATGGTGGCGGCCGTGGACATCGTTGAGTCGGGCTATGTCCAGGGGAACAGGCATTCCACGACGACCGGAGCTA
TCGAACTCGATGATGACATAGCCGCCGCGTTTGCTGCCGACGATGACGCGGAATTCGAGGCATTGATGAACAGGGAAAC
AGGAAACTCGCGAGGGAATAGCAATGTGGCCGATGAGCTGGACACGAGTCTGTCCTCCTGGATAAGCAAGCAGTATGCA
TTGGACGAGAAGCCCATGCTGTGGGGCACTCGAGAACAAGCGGCTGCCGCTCCCACGCCTCCTCCGAAACCGGCAGCCA
AGCGGGCGAGAAGGGACAGCGCTGAATGGGGTACTCCGGCCGCTGTTCCCGCAGTGATCTGCAGCGGGTGCCATCAGCC
AGCCCGACAGCATACCGTGCGACGCGAAGGACCCAACCAGGGACGACATTTCTACAAGTGTCCCAAGCCCAATGAGTGC
CAGTTCTTTCAGTGGGCGGAGGAGCAACCATCCACATCGGCAAAAAGCTCTTCCTTCGACAGTGCCAAGAGCATCACAA
CTGGATCGTCGTGGAACACGAATCGTGTGGCCACGCTGCCCAATAGTCAACAGAGCTCCCTTCGAGGCACCCACATACG
CTCCAACTCCAGCAGCACTGTCACCATAACCCAGACGAAAACGATGACAGCTCCAGCGCACGTAGGCGAGGAGTTGAAG
TGCAACTGCGGCCAGCTGGCCAGCAGACTCACAGTGCGCACGGAAGGACCCAATCAGGGCAGGCCGTTCTACGCCTGTC
CCACACGGGAAAAGTCCTGCGGTTTCTTCAAGTGGGGCGATGAAGATGAGAGCCGAGCATCCAGCAGAACATCTTCCTG
GGGCACGGACAATCGTAAGCCCCAAGGCAAGCCGCCTGTCCCCGATAAAACGGTCAATCAATCCCGACGCTGCGGTCTG
TGCCGCCAGGAGGGGCACACACGCAACAAGTGCCCCCGCAAAAAGGACTTCGATATG
>CG10124-PA XR_group8:5258733-5259562:+
GCTTCCAGCACAGAGATCACCGCCCACGGATCGCCGATGGATCCAGGTGCTCCTGTGATAAAGATGGTCAGTTCGGCTG
TCAAACATCCGCTGGAGCACACCTGGACGCTCTGGTACTTGGAGAGCGATCGCTCCAAGTCCTGGGAGGAGCTGCAAAA
CGAAATCACTAGCTTCGACATGGTCGAGGACTTCTGGAGCCTGTACACCCACATCAAACCTCCATCGCAGATCCGATTG
TGCAGCGATTATTCTTTGTTCAAGAAGGGCATACAACCCATGTGGGAGGATGAGGCCAACAAGTTTGGCGGACGCTGGG
TAATCACTACGAACCGTCGCAGCAAGCTGGAGCTGGACAAGCTCTGGCTGGATGTGATTCTAATACTGATTGGCGAAGC
CTTCGAGCACACTGAAGAAATCTGCGGCGCTGTCATCAACATGCGCGGCAAGCAAAGCAAAATTTCTGTTTGGACTTGC
AATGGACAGAACGAGTCGGCAATCGTTCATATTGGACTGAAGCTGCGCGAATCGTTGAAACTGCCGCCGCTCCAGATGA
AGTACCAGCTGCACAAGGACTCGATGACCAAACAAGGATCGACGGTCAAATCGGTTTAC
>CG10125-PA XR_group8:5324793-5326031:+
ATGTATGCCGCAGTTAAGCCGCTGTCTAAGTACTTGCAATTCAAGTCGGTGCACATTTACGATGCCGTTTTCACCATCC
ACTCCAAGTGCACGGTGGCCCTGCTGTTGGCCTGCACTTTTCTGCTCTCCTCCAAGCAGTACTTTGGCGATCCCATACA
GTGCATGCGCGATCACAATGACATGGACTTTATTCACGCTTATTGCTGGATGTACGGCGCCTACGTATCGACCAACATA
ACGTACACGCCTGATCCGTTTGGACAGGAGCGCTGCAAGCCGGGTGGTTTGGGAGGAACAGTGCCTATGGCTCAGCGCC
GATATCTGCGCTATTACCAGTGGGTTGTTCTAGTGCTGCTCCTGCAGTCGTTTGTGTTTTATTTGCCGGCATTTTTGTG
GAAGATCTGGGAGGGCGGCCGCCTAAAGCATCTGTGCATGGATTTTCACCAGACCGCAGTCAGCAAGGAGAGGAGCAAG
GCTCACTTGGGTGTTCTGGTCAAATACTTTACGAGCGACTACAAGGAGACACACTTTCGCTACTTTGCCAGCTATGTGT
TTTGCGAGGTCCTGAACTTAGGGATCAGCATTGTGAACATGCTGCTATTGGATGTGTTTATTGAAGGTTTCTGGACTCA
TTATGTTGACGCTTTCCTTGCGGTGTACTCTGGCGACTGGGAGATGTGGAGCAGCATCACCAAGCGCGTCTTTCCCAAG
TGCGCAAAGTGCGAGGTAGTCAGATTCGGGCCTAGCGGATCGGACTCATCAATGGATACCCTCTGCCTACTGCCCCTAA
ATATTCTGAACGAGAAGATCTTTGCCTTCTTGTGGGTCTGGTTTATGGCAATGACTTTTCTGGCTGGACTCAAGCTGTT
CTTCCGCATGATTACCATGTTCAATAGCGGCATACGCTTCCACATTCTGCGGGCCAGAGCCCGTCTCATGCCCAAGTCA
CATCTGCAGCGCGCACTGCAAAACTGCAGCTTCGGCGACTGGTTTGTCCTGATGCGTGTGGGCAATAATATAAGTCCGG
AGATGTTTCGCAAGTTGCTCGAAGAGCTCTACGAGACCCAGTCCCAGCGCAAGCCCCCGCCTGGAGCGGATGAAATC
>CG10126-PA 2:11448646-11449616:+
TTGCAGTACCCCAACGGCGACCTCTACACGCTCGAGGCGAACCTGATGAACAAGTCTCTCCGGGAACTGACAGATGGTG
CCGACAAGGATCCCATTACCAAGCTGCGTCTGCTCTGCTTCAGCCGTGGCGCAACAGGCATCCTGGGAATAGGCAGAGC
CTTTCGGGCCATGGACGACGATGGCAGCAAGGCGCTCAACGAGGAGGAGTTCACTTCGGGCATACGCGACACGGGCCTG
GATGTGACGGACGAGGAGATCAAGGAGATGTTTAGCACGTTTGATGAAGATGGCAGCGGCTCCATTAACATGACTGAGT
TTCTGATCAAACTGCGCCCGCCCATGCCACCGTGCCGCGTGGGCATTATCGACCAGGCCTTTGACAAGATGGACCGCGA
CGATGACGGCGTCATCACCGTTGCCGACCTGAAGAACGTCTACTCGGTGAAGGAGCACCCAAAGTACCAGAGCGGCGAG
ATGAGCGAGGACGAGATACTCACGGACTTCTTGCACAACTTTGAGGGCGGTCGTGGCAATCTGGATGGGAAGATAACCC
GTGAGGAGTTTATCAACTATTACGCCACCATCAGTGCCTCAATCGACAACGACCTGTACTTTGATCTGATGATGCGTAG
AGCCTATGCCATG
>CG10126-PB 2:11448643-11449616:+
AACTTGCAGTACCCCAACGGCGACCTCTACACGCTCGAGGCGAACCTGATGAACAAGTCTCTCCGGGAACTGACAGATG
GTGCCGACAAGGATCCCATTACCAAGCTGCGTCTGCTCTGCTTCAGCCGTGGCGCAACAGGCATCCTGGGAATAGGCAG
AGCCTTTCGGGCCATGGACGACGATGGCAGCAAGGCGCTCAACGAGGAGGAGTTCACTTCGGGCATACGCGACACGGGC
CTGGATGTGACGGACGAGGAGATCAAGGAGATGTTTAGCACGTTTGATGAAGATGGCAGCGGCTCCATTAACATGACTG
AGTTTCTGATCAAACTGCGCCCGCCCATGCCACCGTGCCGCGTGGGCATTATCGACCAGGCCTTTGACAAGATGGACCG
CGACGATGACGGCGTCATCACCGTTGCCGACCTGAAGAACGTCTACTCGGTGAAGGAGCACCCAAAGTACCAGAGCGGC
GAGATGAGCGAGGACGAGATACTCACGGACTTCTTGCACAACTTTGAGGGCGGTCGTGGCAATCTGGATGGGAAGATAA
CCCGTGAGGAGTTTATCAACTATTACGCCACCATCAGTGCCTCAATCGACAACGACCTGTACTTTGATCTGATGATGCG
TAGAGCCTATGCCATG
>CG10128-PA 3:5113051-5115090:-
TGCAGTTACAGGAACTACAAACACAAGCGTTCCGGATCGTCGTCATCGTCTGGCTCCTCATCGTCTGCCTCGTCCAGAC
ACGAAAATAGCCCATCCCTCAGGTCTCATTTGGAATACTATGGGAGCAACCGCAGCTCGGGCTCACGTCGCCGTTCGCG
CTCGCGTTCTTACTCGCAATCCCGCTCCATATCGCCTTCAGGAGCACGCAACCGCTCTAGGCGCCAGTCACAGGACCGT
CAGATTCGAGGATCCTCGGAACGTCCCAAGACAAACCGCTGCATTGGCGTCTTCGGCTTGAGTACCAATACTTCCCAGG
AGAAGGTGCGCGACCTTTTCAGCAAATACGGCCCCATTGAGCGCATTCAAATGATTATCGATGCCCAGACCCATCGCTC
GCGTGGTTTCTGCTTTATTTATTTTCAAAATGTCGCCGACGCCCGTGTCGCTAAGGATTCCTGCTGCGGCATGGAGATT
GACAACCGTCGCATACGCGTTGACTTTTCAATAACCCAACGTCCCCACACTCCTACTCCTGGAATCTACATGGGACGTT
CGTCTCGCAACCAGTATGGTCGCTCCGGCTCACCGTGTGGTTCTCGATATCGCGACTACGGTTCTTCAACAACTAAGGA
TTCTCGCAGTCGCTATCGTGACTACCGCAACGAACGCAGCGACCGCGAATACCGCAATGAACGTGCAAACCGCAATTAT
CCGAAGGAGTCTAGTCGCAGTCGTTATGTACGCAGTCGCAGCGTTTCACGTTCTCGTTCG
>CG10128-PB 3:5113726-5115090:-
TGCAGTTACAGGAACTACAAACACAAGCGTTCCGGATCGTCGTCATCGTCTGGCTCCTCATCGTCTGCCTCGTCCAGAC
ACGAAAATAGCCCATCCCTCAGGTCTCATTTGGAATACTATGGGAGCAACCGCAGCTCGGGCTCACGTCGCCGTTCGCG
CTCGCGTTCTTACTCGCAATCCCGCTCCATATCGCCTTCAGGAGCACGCAACCGCTCTAGGCGCCAGTCACAGGACCGT
CAGATTCGAGGATCCTCGGAACGTCCCAAGACAAACCGCTGCATTGGCGTCTTCGGCTTGAGTACCAATACTTCCCAGG
AGAAGGTGCGCGACCTTTTCAGCAAATACGGCCCCATTGAGCGCATTCAAATGATTATCGATGCCCAGGTAAGT
>CG10128-PC 3:5113051-5114073:-
TCTCATTTGGAATACTATGGGAGCAACCGCAGCTCGGGCTCACGTCGCCGTTCGCGCTCGCGTTCTTACTCGCAATCCC
GCTCCATATCGCCTTCAGGAGCACGCAACCGCTCTAGGCGCCAGTCACAGGACCGTCAGATTCGAGGATCCTCGGAACG
TCCCAAGACAAACCGCTGCATTGGCGTCTTCGGCTTGAGTACCAATACTTCCCAGGAGAAGGTGCGCGACCTTTTCAGC
AAATACGGCCCCATTGAGCGCATTCAAATGATTATCGATGCCCAGACCCATCGCTCGCGTGGTTTCTGCTTTATTTATT
TTCAAAATGTCGCCGACGCCCGTGTCGCTAAGGATTCCTGCTGCGGCATGGAGATTGACAACCGTCGCATACGCGTTGA
CTTTTCAATAACCCAACGTCCCCACACTCCTACTCCTGGAATCTACATGGGACGTTCGTCTCGCAACCAGTATGGTCGC
TCCGGCTCACCGTGTGGTTCTCGATATCGCGACTACGGTTCTTCAACAACTAAGGATTCTCGCAGTCGCTATCGTGACT
ACCGCAACGAACGCAGCGACCGCGAATACCGCAATGAACGTGCAAACCGCAATTATCCGAAGGAGTCTAGTCGCAGTCG
TTATGTACGCAGTCGCAGCGTTTCACGTTCTCGTTCG
>CG10128-PD 3:5113051-5114073:-
TCTCATTTGGAATACTATGGGAGCAACCGCAGCTCGGGCTCACGTCGCCGTTCGCGCTCGCGTTCTTACTCGCAATCCC
GCTCCATATCGCCTTCAGGAGCACGCAACCGCTCTAGGCGCCAGTCACAGGACCGTCAGATTCGAGGATCCTCGGAACG
TCCCAAGACAAACCGCTGCATTGGCGTCTTCGGCTTGAGTACCAATACTTCCCAGGAGAAGGTGCGCGACCTTTTCAGC
AAATACGGCCCCATTGAGCGCATTCAAATGATTATCGATGCCCAGACCCATCGCTCGCGTGGTTTCTGCTTTATTTATT
TTCAAAATGTCGCCGACGCCCGTGTCGCTAAGGATTCCTGCTGCGGCATGGAGATTGACAACCGTCGCATACGCGTTGA
CTTTTCAATAACCCAACGTCCCCACACTCCTACTCCTGGAATCTACATGGGACGTTCGTCTCGCAACCAGTATGGTCGC
TCCGGCTCACCGTGTGGTTCTCGATATCGCGACTACGGTTCTTCAACAACTAAGGATTCTCGCAGTCGCTATCGTGACT
ACCGCAACGAACGCAGCGACCGCGAATACCGCAATGAACGTGCAAACCGCAATTATCCGAAGGAGTCTAGTCGCAGTCG
TTATGTACGCAGTCGCAGCGTTTCACGTTCTCGTTCG
>CG10128-PE 3:5113051-5113866:-
TCCTCGGAACGTCCCAAGACAAACCGCTGCATTGGCGTCTTCGGCTTGAGTACCAATACTTCCCAGGAGAAGGTGCGCG
ACCTTTTCAGCAAATACGGCCCCATTGAGCGCATTCAAATGATTATCGATGCCCAGACCCATCGCTCGCGTGGTTTCTG
CTTTATTTATTTTCAAAATGTCGCCGACGCCCGTGTCGCTAAGGATTCCTGCTGCGGCATGGAGATTGACAACCGTCGC
ATACGCGTTGACTTTTCAATAACCCAACGTCCCCACACTCCTACTCCTGGAATCTACATGGGACGTTCGTCTCGCAACC
AGTATGGTCGCTCCGGCTCACCGTGTGGTTCTCGATATCGCGACTACGGTTCTTCAACAACTAAGGATTCTCGCAGTCG
CTATCGTGACTACCGCAACGAACGCAGCGACCGCGAATACCGCAATGAACGTGCAAACCGCAATTATCCGAAGGAGTCT
AGTCGCAGTCGTTATGTACGCAGTCGCAGCGTTTCACGTTCTCGTTCG
>CG10128-PF 3:5113051-5115090:-
TGCAGTTACAGGAACTACAAACACAAGCGTTCCGGATCGTCGTCATCGTCTGGCTCCTCATCGTCTGCCTCGTCCAGAC
ACGAAAATAGCCCATCCCTCAGGTCTCATTTGGAATACTATGGGAGCAACCGCAGCTCGGGCTCACGTCGCCGTTCGCG
CTCGCGTTCTTACTCGCAATCCCGCTCCATATCGCCTTCAGGAGCACGCAACCGCTCTAGGCGCCAGTCACAGGACCGT
CAGATTCGAGGATCCTCGGAACGTCCCAAGACAAACCGCTGCATTGGCGTCTTCGGCTTGAGTACCAATACTTCCCAGG
AGAAGGTGCGCGACCTTTTCAGCAAATACGGCCCCATTGAGCGCATTCAAATGATTATCGATGCCCAGACCCATCGCTC
GCGTGGTTTCTGCTTTATTTATTTTCAAAATGTCGCCGACGCCCGTGTCGCTAAGGATTCCTGCTGCGGCATGGAGATT
GACAACCGTCGCATACGCGTTGACTTTTCAATAACCCAACGTCCCCACACTCCTACTCCTGGAATCTACATGGGACGTT
CGTCTCGCAACCAGTATGGTCGCTCCGGCTCACCGTGTGGTTCTCGATATCGCGACTACGGTTCTTCAACAACTAAGGA
TTCTCGCAGTCGCTATCGTGACTACCGCAACGAACGCAGCGACCGCGAATACCGCAATGAACGTGCAAACCGCAATTAT
CCGAAGGAGTCTAGTCGCAGTCGTTATGTACGCAGTCGCAGCGTTTCACGTTCTCGTTCG
>CG10128-PG 3:5113051-5115090:-
TGCAGTTACAGGAACTACAAACACAAGCGTTCCGGATCGTCGTCATCGTCTGGCTCCTCATCGTCTGCCTCGTCCAGAC
ACGAAAATAGCCCATCCCTCAGGTCTCATTTGGAATACTATGGGAGCAACCGCAGCTCGGGCTCACGTCGCCGTTCGCG
CTCGCGTTCTTACTCGCAATCCCGCTCCATATCGCCTTCAGGAGCACGCAACCGCTCTAGGCGCCAGTCACAGGACCGT
CAGATTCGAGGATCCTCGGAACGTCCCAAGACAAACCGCTGCATTGGCGTCTTCGGCTTGAGTACCAATACTTCCCAGG
AGAAGGTGCGCGACCTTTTCAGCAAATACGGCCCCATTGAGCGCATTCAAATGATTATCGATGCCCAGACCCATCGCTC
GCGTGGTTTCTGCTTTATTTATTTTCAAAATGTCGCCGACGCCCGTGTCGCTAAGGATTCCTGCTGCGGCATGGAGATT
GACAACCGTCGCATACGCGTTGACTTTTCAATAACCCAACGTCCCCACACTCCTACTCCTGGAATCTACATGGGACGTT
CGTCTCGCAACCAGTATGGTCGCTCCGGCTCACCGTGTGGTTCTCGATATCGCGACTACGGTTCTTCAACAACTAAGGA
TTCTCGCAGTCGCTATCGTGACTACCGCAACGAACGCAGCGACCGCGAATACCGCAATGAACGTGCAAACCGCAATTAT
CCGAAGGAGTCTAGTCGCAGTCGTTATGTACGCAGTCGCAGCGTTTCACGTTCTCGTTCG
>CG10129-PA XR_group8:5327854-5336138:+
GACCTGGAGGCCACCAGGCTATTGCGAAGTCCGCGCCACTGGTGTGCCCGTACGCCCAACAAACGCGTCCTGGTCATCA
CCGTGCTGGTGATCCTGGCGATGTTCTTAATGCTGATCTACCATGGCATTGTGGTGGAGAGAATGGATCGCGTTCAGCA
AATCGCCGCACTAAACAAAAAGCATCGACAGCTCAAGGAGCCCGTCCATGAGGATAAGGATGTACTGATCGTCAGCCCA
CAGACATTGCACGTGAATTTTAAGACCGGCGGACAAAGTGCGGGGATGAATGAACGGCAGAGCCGCTTGAACAGCTTGC
GCTGGAAGTTCCGATTGTATAATAAGCGTCGTGTGCCGCGTGACCTGTCCAGAAGTGACATACTCGATCCCCTTCAGGT
GGAGGCCAACATGCAGCAGATCTACTCGAAGCTGAGGAGCAAGCGGGCCCGCCAGGCCCTCAGTCTGCTGGAGAGCGAG
TATGTGAGATGCAAGAAGCAAACCCCGCACGACTGCATGTCCGCCTTTGTGCGGATGTACAACATGGCCAAGGAAATCA
CCGAAAAAATGGAAAAAATGAAGGCCATCATGCGGGCGCAGCAGCCCCAGCTGGAGTCTGGGAGCATGGAGTCGAATGA
GACCCGCGAGAAGACCCAGGAGTCGACTGCTGGGCCCACGACAAGCGCAGCAAACGTCAGCGAGGAGACGTCCTCGCAG
AAGCCCGTCCGATCCAAAATAAAGCCAGCGAGAATCAGCTGGATCATAGACGGCCATGACCATGACGACAGTGCGGTCT
ATACGGATAATACGCCAAAGTCATTGACCACCAAAGAGCCAATGAACACCACTTTGCCGCTGGTGGAGACGACGACCCC
CCAGGCAACGGTAGAGGAGACCTCTCCCTCAAGCGTGGGACCCTCTGAGCTGATTGTGGGGACCACAACGGAGCAAATC
AGCTGGATTTTGGACCGCTTCGACAAGCCCAAGGAGATTGTGCACACCACAGAGGGGCCCAGACAGCGTACCACCAGAG
AGCTGACCACCACGGCAGCCGCACCGAACTCTGGGCTGGAGCACACCTCGGAAAACGTTGTCTGGGAGGCAAAGCTGAC
AACAGACGCACCAGAAGCCCTGTCCACGACCACTCCAGCCGTAGCCCACAACGAAACAGTGCCACGGAAGCTGCAGTTC
GATTGGATCATTGATGGCGAGGAAGTAGTCGAGCCGGAGCCAGAGATGGGAAACTCTAGTGCCACCGCAACTACCACCC
AAGCCACAGTCAGCACCACAGATGCCAGCGAAGCGCATAACTTTACGGCATATCCGACCAAGCCAAAGCCAGTGAAGAT
TAGCTGGATCATTGACAGCGATGTGATCAGCGCAGAGGTGAGCAGCACGACCAGTCAACCCAAGCTAACGACCACCACG
GAGACACCCACCACTGAGAAACGTTCCCGTATTCCCGGTCATCCATTGGACAATCCCAGCAGCATTGAGAACATGCTCG
AGAGCTTCGAGCGGCACGAACCGGAGAAGCCCATCATAAAGGTGCTGTCCAGCAACGAATCCTCAGAGGATACAGTCAC
AGATCTGTACGAGCGCCAGCACTGGCTGAAGAAGTTCGAGGCGCAGGCCATGGAAACAAAAGATGAGTTGATAGACACC
TTCGGCACGGCGCTGGATGCCAAAGTGTTGGACAAAATGGGACCGAAGATCAATCCACTGAATGGGCATCTCCTGAATG
CTGCGGATGCACAGCTGATGACCTTATGTGAGCGGATGCGGAACAAAGTGGCCGCCATGGCGGATGGTGAACAGACCAA
GCTGAAAGGAGAAACCTTCACGGCCTCGCCCAGTGTGCAGTTTACCAGCCGGGCGCCCGGCGGATTCCCTGTCTCCGGA
GAGACGATGAAGGCCTCCGCACAGTTCATGTTCAATCCGAATCTCGGGATGCCCAGCATCCCCGTCTGTTTCTACATGA
CGCCGGCCAACTTCCGGATGCCCATGTGGTCGGCCGCGCCCACGTTTATGGGCATGCAGGGGGCACACTTCGGTAGTCC
ATCCAACAATGGCGGAGGAGGCGGAGTCTTCTTTGTGCCGCAGCAGTTTGGACCGAGCGGCAACTTCTTCGGTGGCAGC
AGCGGCTCCGGAGCTGGTGGCCAGGGTGCCAACATCTTCTCGAAGAATGCCTCGCCGCAGAAGCTGTCGAATGCCCAGC
AGCAGGTCTACTGCAGCTACATGCAGAACCAATCGGGCCAGGGTCAGGGCCAAGGGCAGTCCCAGGGACTCAACCAGCA
GCAGGGAGTCGGCCAGTCGACCTTCTCCAATGCCAACTTCAAGATGCGTCACGACGCCAACCTGACGAGTGCCGTCCAT
CATCAGGGACAGATCATCTACGCCAGCTATGCGGGACTCCCACAGCAACCGATGGAGCGCTCGCAGTGCCCGGAACCGG
ATCAGGTCTCGTGCTACGGGGGCCAGGAGTGTATTCCAGCCGCCCACTGGTGCGACAATCGTGTGGACTGCAAGGACGG
CAGCGATGAGTCGGCCTGCACCTGCGGCGACCGTCTGAACGAGGAGCGTCTGTGCGACGGCTATCAGGACTGCCCCATG
GGCGAGGATGAGCTGGGCTGCTTTGGCTGCGAGCCTCTGGCCTTCTCCTGCTACGAGAATTTGGAGGAATATGCCCGTC
ACAATCGCTCCACGATATCCATGTGCTACAGCCGCCTAGAGCGCTGCGATGGCTTCTTAAACTGCCTGAATAGTCGCGA
TGAGCAGCAGTGCAGTATGCTGGTCACAGATGTCACTCATCACATGTCACACGCGGCCTCTGCTTCTGAGGGGTATCTC
TATCACAATCATCGCGGCGATTGGCACCCGGTGTGCAACAATGGCGAAAAGTGGGCAGACGCTGCCTGCGAGCAGGATG
GAAAGGTGGAAGGAGCTGTGCCCGAACTCACCTTTAAGCCGCTGATCTTACCGGGGCCCTTTATTGAGCCATCGCTGCA
TGCGGGAATCCACTTTGCACAGGCCTGTCATGGTCGCAACAACGCAGATTCCCTAGTGGATCATGTGGCCTATGTCCGG
TGTCCTCCGACGCAATGTGGATTGCCCAAGAATACGACCAAAATGGAGCACTCGAAGCGCGTGAAGAGAGCTGTGGCGG
AAGCTAAGGAAACCGTCGGCGAGGGACGCATTGTTGGAGGCGGCTACACGAGTGCCCTTCAGTGGCCCTTTGTGGTGGC
CATCTATCGGGACGGGAAGTTCCACTGCGGTGGCACCATCTACTCGGATCGTTGGATCATCAGTGCCGCCCACTGTGTC
ATCAATTATGCGAAATACTACTACGAGGTGCGTGCTGGACTCCTGCGTCGTTCCAGCTACTCTCCTGCCACCCAGATCC
AGCCAGTGTCCCATGTGGTCGTCCACCAGGCCTACGAAAGGCGGAGCATGCGAAACGATCTGTCGTTGCTGCGACTTGC
CAATCCGCTGCACTTCAATCGCTGGGTGAAGCCCATCTGTCTGCCCGACCAGGGAAGGACGACCTTCGGCGACGACTGG
ATATGGGGTCCCGAGGAGCACACCCTCTGCACGGTGGTGGGATGGGGAGCCATCAGGGAGAAGGGTCCAAGCAGCGACC
CCCTGCGACAAGTGACGGTGCCCATACGCAAGGGCTGCACAGATCCAGAGGATAGGGCCTCGGAGGACATTTGTGCTGG
CGATCCGGACGGTGGACGCGATGCCTGCCAGGGCGACTCAGGCGGTCCACTCTTCTGCCGCAGCGTCACCCAGCCGGAG
CAGTTCTATCTCGCAGGAGTTGTGAGCCATGGCAATGGCTGTGCGCGTCCCCAGGAGTTTGGCGTCTACACGAGGGTGG
CCCTCTACTTGGACTGGCTGGAGCTGGCGGTGACTCCCCGCCTGCTGCCCGCACGCCAACCGCTGCAGCTCTGTCCGGG
ATTCATCTGCGTGTGGGGTGGCAAGCGGTGCATAGCCAAGCGACAGCGCTGCGATCGGAATGTCGACTGTCTGGGCGGT
GAGGATGAAGTGGGTTGTGTCTACAACTTTATCCCCGATATGGTGGGAGGCACTCGGCAGAATGTAAGCACCACAACGG
AGAGTGACTATCATCCCCTAAAGGCTACCCAACAGCGTCAGGAAATTGCATTAGAAGATGACCATTTGATGGCAGAACA
AGACGAGGAGGAAGTGTGGCAAAGCACCACTTTCCAAAGTGAAAATGAAATTGATTCCACTCTGTCTGCTGATGTAACG
TCCACCCCATCAGGGGATGTGTCAACAAGAAAGGATACCACTGGAGTGTCGACAGAAATCGACTCAACGACGACAGCAG
CAACTACTGCACCTACGACAATAGAAACGACAACTATTGCATTCACAACAATTGCTCAAACTACAACGATACCCACCTC
GACAGAGGATTTCAAGAAGCTCTCTGATTTGGTCACACAATTCCTAGAGGAGAGCACCACAATGATGACCACCCCCTTG
TCTCTAGTCACAACAGATGCTCCTCCAACTACAATCACAGCGGAGGAGGCTAGGGAAACCACAACCACAAGCACAACCA
CAGAAGCCGCAACTACAATTAGCAGTAGTAGTACGCCCTCTACAACAACTACAAGGCTCACCACCACTACAAGGCCCAC
AACAAGCACAGTCTCGGCGCCGACTACAAGTGCTCCTCCACAGACAACGACCAACAAAATGGAGATTCCCAATAAATTT
GTGTGCAAAAAAATGGCTCAGATTGTGGAGCTGCAGATGCGCTGTGATCGGAAAGTCGACTGCGAGGATGGCACGGATG
AGCTGGGGTGCAGCTGTCGGGACTACATGAAGGGCAGTCTGCGCGCACTCATATGCGATGGCAAGCCGGATTGCGAGGA
TCTAACGGATGAACAGGATTGCGTGGGCTGTAAAACAAATGAGTTCCGCTGCCCATTATCCAAGACCTGCCTGCCAATG
TCGAAGCGCTGCGACAAGAAAGCGGACTGCCAGTTCAAGGAGGATGAAAAGGATTGCTTTGCCCTGACGAATGGCCATG
ATGTACACTTTGATGTGCATCAGCAGCCCAAGTTTAGTAGCGCTGGAATCTTCTCCAAAAACGCCCATGGCGTGTGGCG
TGTAGTGTGCGCCCATGAGACGGGCTACCATGAGCACCAGGCCAACACGGCGGATGCTGTTTGCGCCCTGCTGGGCTTC
AAGGGAGCCCACTACTTCAACAGCTCGGAGATTGTGAGCCAGCGGGATGTGCATCCCATTACGCCAGAGCTACCGGGCA
AGACGCAGCTGGTTGTGGAGCTCCGCTCAATGGACAATGACAACGACCAGCTCTCGGAAAACGAGGAGGCAATGCCTGA
GCAGGGCCTGCTTTCGCCGTCGAGACCGGAGAAGGACCGCCTGCTGCCCAGCACGTGTCTGGGTATCTATGTGGAGTGC
AATCCCCTTTCCAACCAGACAACGCCCCTGAAGACGCTGAGTGCGGGACAGGCGGTCAAGCAGAAGCCTGCGGAGCAGA
TGCCCATCCTACTGCCCACCATCGAGACGCACAACCGACCCAATGTCCACTTTAAGCCGCAAGTGCCGGCCACAATGAT
AGTCAACAAGAAGGATGAAGTGCTCGACCGTTTGGATAACCTAATCAAGAGCAAGAAGAACAAGACGCTGCTGGTGAAC
GAGCAGCTGCACGAAGCCATCGAGGAGCTGCACTGGCCCTGGCTGGCCGATGTCTATGCCAATGGGGAGCTCTGGTGCC
TTGGCGTGCTTATCGACAAGCACTGGCTGCTGGTCCACGAGAGCTGCCTCTCGGGAATAAGCTTCGAGACGCACTACAT
TAGCGCACTGCTGGGCGGTGGCAAAACGAAGCGGTCCCTCCACAGAAGCAATCACGAGCAAATCCGGCGCGTGGACTGC
TCTGAGGCAGTGCCCAAGTCCAATGTGCTCCTGTTTCATTTGGAGAAACCCGCACGCTTTACCAAACATGTGCTGCCCA
CCTTCCTGCCCGACAGCTCTCACCATAATGACAGTGCTATGCGGGATTGTATCAGTGTCCTGCACGACGAGATCACGGG
ACGAATTAAAACGGTTGCCATCACACAGATCAGGAATGACCCAAAGTGCCCGTCGTGCTATAAGCTGCAGGAGAAGCAG
CCGCCAGTGAACCTAATGCGTTTGCTGAACGTCAGTGCCGAGGATATGGCCTCCATTTCGGAGGAGGTGGAGCTGATGA
ACGGTGCGGCCGCAACAGAACTCCCAGCCATCACAAAGTTCACCAGTTGCCATCAGTTTGGCCTGAAGAACCTCAGTGA
CACGCACCACAATCCCATCGACCAGGGAGTGCTTGTCTGTCGCGACCCACACACGGGCTGGTTCCCCACGGCTTTGTTT
AACTACAACAACTCCGATTGCCAGAGCTTCAAACATCCATTCAGCATCGGGACACTGGAGCGGGCCTACAAATCCCTGC
AGGACAGCATAGATGAGCCCAACTGCAAAAATCCACAATCACCGCCAGAGTGCAGCACCCATCGATGCCCGCTGGGCGT
TTGCCTGCCGCAGTCGGCGATTTGCAATGATAGATTCGATTGTCATGACGGAAGCGATGAGGAGGAGGCAAAATGTCGA
CAGCTGAAGCACAGATGCGCCCCGGGCGAGATGAAGTGCCGCTCCAGTTTCAAGTGTTTGCCAAAGAACAAGTTCTGTG
ATCATGTGCCAGACTGTGAGGACATGACAGATGAGCCGACGATTTGCAGCTGCTTTACTTATCTACAAGCCACGGATCC
CTCCAAGATATGCGATGGCAAGCGAAACTGCTGGGACAAGAGCGATGAGAGCTCTGTGCTGTGCAATTGCACTTCAGAT
CATTTCCAGTGCAGTTCGTCCCCTGAGGACTGTATTCCACGTGATTTCGTGTGTGACAAAGAGCCCGACTGCCCCAATG
GCGAAGATGAGCGATACTGCTTTGGCATAGAGCATCCATTGCAGCAGCAAAAGAAGGACTTCTGGGCATATAGCCAATT
CAACACAAAGGAGATAGCCCCACAGTATGGACAAGTGATTGAGCAAACCTATGGTATCTGGCACACAAAGTGCTTCCCG
AAGAGCGCGCCGCCCAACATGGATGAAGTGCGGGAGATATGCAAGAAGCTGGGCTACAACCCGTACCGGCAGCCCAGCT
ATCGCCTGATCGATGACGAGGAGAACAAGGCCGTCCAGACGTATGAGCTGTTGGACCAGCGGGGACGCAGCTTCAGCAA
TGAATCGCTTGTGGGCAAATACCGCGACTCCACCAAGGCGCTGATTGTCAGTAAGTTCTCGCCACTGCAGCTGAACGAA
CGCCTTACGCTCTTCCTCAAGTCGAGCCGGCCCATTGCCGAGTTGGTCCGGTGGAATGCCACCGACTCGGATCGGTGCT
ACCGGCTGGAGATACGCTGTGCC
>CG10130-PA 3:5134075-5134452:+
CAGCCTGCTCCTGCTAGTTCAACGTCCGTCGGCAGCGGCTCACGCTCGCCCAGCAAATTGTCCGCGCCACGTAGCGCCG
GAGCTGGTGGTGGGAGCACGCTGAAGCAGCGCAAGACGACCAGCAGCACCACCGCAGCCAGAAGCCGTGCCCCTGGTGG
AGCCGGTACTGGTGGTATGTGGCGTTTCTACACAGACGACTCCCCCGGCATCAAAGTTGGACCCGTTCCCGTCCTGGTT
ATGTCGCTGTTGTTCATTGCTTCCGTTTTCATGCTGCACATTTGGGGCAAATACAATCGTTCT
>CG10131-PA 3:5146370-5147367:+
AGCGGCCAGAAGATTGGGATCGTGGGCAGCGGCCTCATCGGCAGAGCCTGGGCCATGCTCTTCGCCTCGGCGGGCTACC
GCGTACAGATGTACGACATTCTGGAGAGCCAGCTGGCCACGGCTCAGCAGGAGCTGCAGAAGGAGCTGCACAGTCTGGA
GGAGAGGGGTGCGCTGCGGGGCCAGTTGAGGGCGGCGGAGCAGTTGGCGCTGATCGGGTTCACCCAGCGGCTGGAGGAG
CTCGTCGTGAATGCTGTGCACATTCAGGAGTGCGTTCCCGAGCAGCTGGAGCTGAAGAAGTCTCTGTATTCGCAGCTGG
ATGGCCTTCTGGGAGAAGACACTGTGGTCGCCAGCTCAACGAGCACCTTCATGCCTTCGCTGTACAGCGAGGGACTCAG
CAGGCGACAGCAGATGCTGGTAGCCCACCCCCTGAATCCGCCCTACTTCATACCCCTGGTGGAGATTGTGCCCGCTCCC
TGGACCACCGCCGAGGCTGTGGAGCGCACCCGCCTGCTGATGCTGAGCCTGGGCCAGCGGCCGGTGACGCTGAAGCGCG
AGATCGAGGGCTTCGCCACCAATCGCATCCAGTATGCGATACTCAACGAGGTCTGGCGCCTGGTTGGCTCGGGGATACT
CAGCGTCGCGGATGTGGACCGGGTGCTGAGTCAAGGACTCGGATTGCGCTACGCGCTGCTCGGCTCCCTCGAGACGGCC
CACCTGAACGCGCCCGGCGGGGTGGCCGATTACTTCCAGCGCTTCGGTGGCGAGATCTCCGCCGTGAGTGCCACCTATG
GGCCGACGCCGAACACCCGAGCGGAGGCAGGGACGCTGGAGGAGATTGCCAGGCAGTGCGAGGAGCTGGTGCCGCTGGA
GACGCTCGGCCAGAGGCGGGCCACGCGGGACGCCTTCCTCACCCAGCTGGCCAAGCTGAAGAAGCAATTCGAA
>CG10132-PA 4_group1:1687444-1692030:-
ATGGGCAACGTGTGCAGTTCCGGCCAGAAGAAAAAGAAGGACAAGGACAGTGGCTCCGAGAAGTCCGATGATTCCCCAC
CTTACCAGGAGGCAGACAAGAAGGATATACTGATATCCAATGATATGGGCAATGAGAAGCGAGCCCCATTAGCCGCTGT
GGAGGCTCTGCCAGAGACGACCCCAGCGCCAGAGGCCAATGGCAATCAGACACAGTCGGCAGCACAGCCGGCTCAGGCA
AAGCCCGGTGCCACGGAAAAAGACTCCAACACCACCACACCGCAGGGGGCGCTGGCGCCCAGCGATGTGGCCAATGCCA
ATCCGAGCATGGGAAATCTTAGCATGCTCCAGGGCAAACCCCCGCCTGGCCGTAAGATCGAGCGGGACAAGAAGATTGT
CATCTATATACTGGCTGACAACAGCACCGAGTACAAGAAGCATAAGCGCGTCATCTACAGCCTGTACAAACATTTCAAG
AGCAAGTGCCAAAGCAGGGGATTCGACTTTATCATTGCCGATGTCCATGACAGCGAGGAGCATATTGAGCAGACCAACG
GCAATGCCAAGAAGGATTTCTCCCGCCTGCAGGAGGTCAAGAGGTGGACGCAGACCCCGCTGGAGGCCCAGGGCGGCCA
TGAAGAGGCCGCCAATTGCCTGTGCGAGATATCGCGCCATTCTGCCGGAGCGTATATCATACCCGTGCTCTTCCTGGGC
TCCACCCTGGGCACACCGATGCTGCCGCTGACGATCGAGAGTCAGGACTTCACTTCGGTGCTGGGTACCGCCAGCGATG
CCGAAAAACTGCTTCTCGAGAAGTGGTACACCATTGACAATTCTTACCAGCCGATGTGCCATCGCCTTTACACACAGCA
GATCGACCCGTACTCCACTCAGGCGAACGGGGAGCTGAACGAGCTGCTTGCCGTGCTGCTGCGCCTCTTCTCGGACGAC
GTCAAGGACTCCTATCTGACCACGGTGGTGGAGCAGGAGATCAACAATACGGTGCTGATGAGCCAGGAGCTTGCCAAGC
GCTGCATATGGATACAGACGGGTGCCCACTACTCCCGGGCGCCGGAGAATGCCAGCCAGCTGGAGCTGGAGGTGCTGCG
TCGCATCACCCGCATCTATGCGGAGCTCAAGAGTCAGCTGTGCGAGAAAAATCTGATTCGCCTGCTGCCCACCATGAAC
ATCCTGGACGAGGAGCTGTCGGCCGTTATCGAGAGTCTGCTGGACAAGTCGCTGGCCGCCATCTTCGAGGAGCATCAGC
AGAAGAGCAGTATACCCTACAACACGCTGGGCGTGGACAGGGTCCTGCTCGAGGAGCTCCAGCTCATCGGCCACTACTC
CAAACTGCTTGCCCAAAACTCTGCCAATTTCGACATCATGAACGATGTGAAGCGCTACATACGCGACTCCAACGCTCAA
CCCCTGGTCGTGTCCGGCGATCGGGGGAGTGGCAAGAGTGTGCTCGTCTCCAAGATAATGGAAAATGTGCATCGCTGGA
AGCCAGAGGCCCAGCTGATATTAAGATATGCCAACCTTAGTGCTCGCTCATCGGATCTCACCTCGCTGCTGGGTTCCAT
GGCCAATCAGATGTCGGTGCTGGAGACGGGCCAGCAGTGCCAGGTGCCACACACCCTCGAGGGCTATGCCGAGGTCATT
CGAGATATTCTGGCACGCCAGCAGCGCCTCTTTGTCCTCATAATCGATGGAGTGGACGAGCTGCAGCGCGATGCGGCAT
TGGACTGGCTGCCACTGCAGCTGGGCAACTCGAAGCTCATCCTGACCGTCAGCGAGCTGGAGGCAGAGCAAAAGGGGGA
CGAGGCGGAGCAGAATGAAGATTCCTTTGATATGCTCAGCGCGCTGGCGCAGCTGGGCATACCGCAGCGCTGCTTTCTG
CGCCTACGCCAGTTTACTGAGCGCCAGTGGCACGATATACTCAGCTCCGGAGGCGGCGACTTCTACGCGGCCAACGGAG
CCCTCAAGTTGCCCGACGAATGGAAATCGCTGCACGGCAAGACGCCCTACCATGCCAAGTCGCTGTGGTGGCTGGCATG
GCTGGGGCACGTGGCGCAGCCGATCAGTGAGATCGGCGACATCTCCAGTCGGATACTGCAGGTGCTGGAGACGAAGTTT
TCGGCGGATCAGGTGGAGTTGCTGCTGCTGATAGTGCGGCTGTCGCCGTGGGGCATCAGGGAGAGCGACTGCCTGGGTG
TTTTCCAAAAGATGACGCAGCTGGAGGCGCAGGTCGCCTTCAAGATATGGTCCAAGTTCTGCTGGCTGATGGGACCAAT
GCTATTAGGTCTTAAGAATATTAGGATAGCTGACAGAAGCTTTGGACGTGCCGTCCTGGCGAGGTATGCGCAGAAGCAG
TGGCTGGTACATGAAGCGCTGCGGGACTACTTCGATCGGCAGGACAGCGAGTTCAAGGGTAGCCAGGGTGCCAACACCT
ACAATTACCAGAAGTACTTAAAACTGCCTTATCATCACTTCTGTGCCGTGATTGAGGACAAGCCGGCGGCGCACAAGAT
CGACATACTCTTCAATTGCTTTTACTTTACGGACCTCCAATGGATTGCCAACAAGGTGCATGCCACTGGGCCGAATCAT
CTGATGCACGACATCCTTCACGCCGAGTGGCTAGCCTCCGTTGGCAGCGATGGATCCACCGGCTATGTGCATATCAATT
TCCTCAAACAGTTTCTCGTCCAGTATCTGCACGAGCTGAGCTACGACGGCCAACAGTTCTATACGCTTATGAAGTACTA
TCTGAAGACGAGCTTCAGGGAGTCGCCCGCCCTCAAGGACGATCAGAAGATACGCTCCTGGTGGGAGTACACCAATGAG
CTAGAGTTTGCCTTCCTCGAGATACTCAATGCGGATCTAGACACCGAGAATGGCAATGAAAGACCAGAGCAGGCCGATG
GTGCTGGTGACAGCGATGCTCCGGCTGTCGCTCCTGTCAAGGGCTACGATCTGCTGATGAATCTACCCCAGCCGGGCTG
CTATGTGGCCTCTATGTGCACGGAACGGGCCGAGATCTGCATCTGGGATGTCAAGAACTGCTGTCGCATCAGAGAGCTC
CAGGGCATACAGCAGCCGACGGCGATGTGTCCCGTTGGCAGCTACGAGGCGGCAGTGCTTTGTCGCCGCGAGATTCGTG
TCATAAATCTTGATGAGGGAAAGTTTAAGGTCACACTCAAGGGCGTGATGAACCAGAAGATGCCCTACTTCGGTCTTCA
TGATCAGAATCATTTGGTGTGCCTCTCTCGTAATCGGATGTACGTGAATCTCATGAATCTTGATTCGGGGGATTGTGTG
ACCACCTTTAAGGCTGGCGAAGATCGTTTCCTCAACTCCTTGCTGGTCTCCGGAGATGGGCGCATCCTTGTCTGTGGCG
ATGAGACACAGAAGCCCTTCCCTCTGCTCGTCTGGCATCTGTCGCAGCGGAAACTGCTCTACGATCTCCGCATACCCCA
CCATGACTTTATGACCTCACTCTCGGCCATTACCCATGAGGGTTCCTATGTGTGCGTGGTGGCCAAGGAGCTGAATGAG
CCGACAACACCGAACTTCATTGTGGTGTATGATCTTCAGAGTGGAACTCTGTTCAAGAAGTGGAAGCCAAGCTGCAATA
CCGTCTCCCTGGCCATATCGCAGCTGAATGCCTGTGTTATAGCTGGTCTAGAAGATGCCAAAATAGTCATCTGGGATCT
GGTCACAGGCAACTGCAAGTCCACTTTGATTGGCCACAATGCACCGGTGACGTTCTTGAAACTGGATCCACTCGGCAAG
GTGCTGGTCTCCTATGACAAGGAGGGACGGGACAGTGCCATACGCATGTGGGAACTGAACTCAGCCAAATCGCTGGCAG
TTTTCAAGCCACCCGCGCAGGTGAGCACCTGCGAGATACTGCCCAACGGAGCCTATGTCGTTCTGGCCCTCAAAGATCG
CAATGCTCTGCTTACGTTGGCGCTGAAGAACTACGGCGGCGGCTCCGGCGACGCTCTGGATGATGACTGTGGCACATTG
TATGGCAATCCAGATAACCAGCACAAAGTTTTCGACTTGAGTAAT
>CG10133-PA XR_group8:6326175-6327116:+
ATGTCAAAAATTGAAACTGCCATTAATCTGCTACTCCAAGAGGCAGAAGATCTGCGAATTGGGAGCAGCATTTCGGAGC
TAGACCACCTACCTACTGCCTTGGAGTTTTGCCGAGACTACTTTGCCAAAAACTCGCCAGTCATCATCCGCAATGCGCT
ATCCTGGCCGGCAATTGGCAAATGGACCCCGGACTACCTGATCAAGAAGCTGAACGACAAGATCGTGGATGTGGCCGTC
ACACCGAATGGCTATGCAGATGGTCTGGCCACTCAGAAGGGGCGAGAGTATTTTGTCCTGCCACTGGAGAAGCAAATGA
AGCTGTCGGACCTCGTGCAGCGCCTCGATGATCCGATGGGTGCCATCCACTACGTTCAGAAGCAAAACTCAAATTTCAG
CCAAGACTTTCCGGAGCTGGGCAGTGATTTGGTCATAAGTGACTTGGACTTTGCCCAACAGTCCTTTAATAAGCCACCA
GACGCCGTTAACTTTTGGCTGGGGGACGAGCGCGCCATCACCTCCATGCACAAGGATCCCTATGAGAATATGTACTGTG
TGATATCGGGATATAAGGACTTCATTCTCATACCCCCATATCAGCTAAGCTGTGTTCCACGCAGCACTTACCCCACAGG
CATCTACAAGACATCGGATTCTGGCCAGTTTTATATAGATCCCCTGACAGACGAAGATGGTGTGGAACTACTAACGGAG
TGGGTCAGCATAGATCCGCTGGCCCCCGACCTCGCCAAGTATCCCGAGTATGCTAGGGCCAAGCCTTTGAAAGTGCGCG
TCCATGCTGGCGATGTCCTGTACCTGCCCAACTACTGGTTCCATCATGTTCGCCAGAGCCACAAATGCATCGCCGTCAA
CTTCTGGTACGACTTGGACTACGACAGTCGCTACTGCTACTATCGCATGCTGGAGGAGTTAACCAGCCAGAAA
>CG10134-PA 2:11459904-11465351:+
ATGGATTACGGCTGGCTGCTGTTTCTGTTCATCGCGCATTTAATTGATTATTCAAGCGTCTCGGCCCTGTTTGTTACGG
ACATAAGTGTGCCAGAAATAGTAGACTTTCGGGACAACGTGACGCTCTCCTGCAGCTATGACATGCGAGGACACACCCT
GAACTCTGTCAAATGGTACAAGGATCACGAGGAGTTCTTCAGGTATTCTCCGCTGGCCAGTCCGATCTATATGACCTTT
GGCGTGCCCGGCCTGCAAGTGCTCGACGGCAAGTATCTGTGCAACGAGTCTAGCTGCAGATTGGACCTAAGCCTTCAGG
GTGCCCGCTCGACGGGCTTGTACAAGTGCGAGGTCAGCGGCGATGCACCGCACTTCAAGCTGGCGGACAAGGCAGACAA
CATGACGGTGGCAGCCCTGCCCCAGAGCGACCCGCTAATCGAGAGCTTCAACTCGATGTACCGCATGGAGGAGTTCCTG
AGCGCCACATGCTCCTCGGACTACTCCAGCCTACCCACCCGGCTCACCTGGTACATCAACGGCGAGCAGCCTCTGCTGG
GCGAGCTGCAGCCCACCATCGACACCAGCATCCCGGCTCACGACTATGTGCTGCGTCGCCAGCGGCTGCAGGTGCACTT
TTATCTGCAGGGACAGCGCTTCTACCAGGCTGGAAAAATCCTCGAGCTGAAGTGCGTCGCGGAAATTGAGAATTATCCG
GAGCTGCGGCGGGAAACGTCACTCAGCGCCTCACTTTCGCAGTTCGATAATTTGAACAATCAAATGCTGATACATGCGG
GCACCAATTCTGGGGCCGCACAAAGGAGCCGCGCCTGGGCCACGACCTCGCTAATTTCCGCCTGGCTGGTGACACTTTT
TCTCGCACTGTGCTTTCGACGCCCCTCA
>CG10137-PA 4_group1:1680361-1685891:-
ATGGCCAAGAAAATACCATTTAATGTAGTATTTGCCTCAGATGAGGATGTTAACTTTCCGGCCAGCGAACTGAATACGC
ATGGACCCACTGTGCACGGCTGGAGGAGTGCGGTGGACGGCAGCTTGACCACGCATGACATAATTCTACGTTTCCAGCA
GCCGGCGAAGATCTACCGCATACAACTGCTAGCCCACCAGTATCTCATACCTGAGAAAGTTGAGCTCTGGCTGCACTAT
TCACCCAAGTCTTTGCCCAGCACCCCGTCGTCGCAATACTTTGATTTCCTTGGTTTTGTGGCTCTGGCCGATAATGCCA
ATACCAACTACAAGTCCCGGGAGCTGCAGAGCGTTACCGTCACGCCGAGGCGGGGCACACATCTGAAGCTGCGCCTCAT
CGGATCCCAAGACAATGAGTACAACAGAACGGGGCAGATCTCCCTGCTGGCAGTCAATGTGCTGGGCGAGGACCTGGAC
GTGGGCACTGGTAGCAATGGCAACGGCAACGGGAATGGCGAGGATCACATTGGCAGCGAGGCCCCACCCCTGGACACGG
CCACCGGGGAATTGGCGCTGGCCTCCATTTGTGATGACCTGCTCTTCTCCATGTACGTGGAGGAGTCCATTGTGAAGTA
CATCAGGGAACTGGAACAGCGTAAAACTCTGGCGGTCAGCTCGGAAAGATTTGAATACGCCCGGAAGCTGAAGCTCTGC
ATGACAGCACTGCGGACGGCGGGAGAGCGTTTGGGACGCTATTCGCTGGCCAAAAGACAAGCGGTGCAGCAGGAGGACT
TCACTACAGCCAAGCTAAGAAAGGAGCAGATGGAAATGTATCGAGCATCTGTTCTCAGGCAGCTGCAAGTGCAGCAGCT
GCTGGAGTCCCAGGGCGTCCAGAGCTCGAATGATCAGAGCTGTGAGATCTATGCCGGAGGAAAGCCCAGTCTGCCGCCA
GCTCCGAGCCTTCAGGAAGTAGCTCACGCCTTGGCTGAGGCGGCCCTAAGTCCCAAGAGCATTACCAGCCAGAGCCAGG
ACGACAAATCTTCGACAGATGGTTCTTTGGGACAGGCTAGCAATGAGAGTGTGGTGGCCGTGCCAGCGTCATCTGTCCC
AACCCCAACAGTACCATCAGCCCTGCATGCCACGCCCACACATACTGGTGGTTGGCGGAAGTCCCATGACGAGATACCT
CAATCGCCGCGCCTACCATCGCGCCACAGTTCGCCCATGTGCAGCCGGCAGGGATCCCTGCGGCGACGCAACAAGAGTG
TTCCGCGCAACTCATACGAGGACTACGAGGAGCGCGCCATACCTACATTAAGACAGGAGTGCCAAGGCAATGCCCTGCT
GGAAGCCGATCCAAACCGGGGACGTTCGCGCCTCAACGATCGCGAACGTCGCCAGGCAGCCCTTCCCATTCTGGTCTTT
GGCAGTGAGTTGGTGGAGCAATTCTATTCGCGGCAGTTTCAGGATCGAGAGGATGGTTTGATGAGACTGCGAAACTTTC
TAAAGGAGCTGGAGGTGGTAGAGGTACCCAGCAATGAGCACGCAGCCAGTCCGAATAAGGTGGCACGCAGTGCTGCCCT
GCTGCTTCATCGAGCCGTGCGAGACGCAGTCTATTCCGTCTTTAGCCAGGCCACAGAAACGGTCCGTGTCCTGTTTCTG
GAATATGTGCCAGGACGTGTCTCGCCCAGTGAGGTTGCACGCTGTGTGGACCGCCTGCTGCCCGAGCTGCTGGCCAAGT
CCGGCGATCCTTCGGCCCGCCTGCACACCCTGGCCCAGCACACCATACTCAGCATTGCCGCCTGTCCGGAAGTAGCCGA
GCAGAGTCTGGTGGCTCCGTCCCTCTCACGCAGCGTAGGCTCCGGCACCCATCAGCGTTTGGCCATGAGCCGCCTTCAA
ATGCTCGAGCAGTTGGTGCACACCCAGGGCATCAGCACGGACAAGCACAGTGGACTGACCTGCCGGGCACTCTCAGAAT
GCGGCTGTTCTGGTATCCATCATCCAGCCGAGCCCGTGCGCAAGGTGGCAGAACGCATTCTCCTACTTGTCTACAAGAT
CAATCCTCGCATGGTGCGCAAGCAGCTGCCTCCCGACGACGACATCACTCGTCGCAATCTCCTCTACAGACAACTGTTC
ACCGAATTTGACAAGCTGGACCTGGACCGCAAGCAGGAGCTGCTCGAGGCCAGCAAATATGTGGGAGGACACAGTTCCG
GAGATGCAGCCACTCCACCGACAGACAAGCCCACAACCAGTTCGGATGCCTCACGTCTGCTTAAGAGTAAAAGCGGCCA
GGGGCTGGGCCTTGCTGCCAGTTCCAGCAACGGATATGCCAGTTGCAACGGAAAACAGCAATACAATGAGCAGCTGAAA
CGTTCCATGCTATCCGCATCGAATTCTCGAAAGGGGTCTGCCTCCAATTCGGAATCCACCGAGGACAACACACCCAAGA
TACATTGTCCTTTTTGTAACTGGTCGTGTGCTGGAAGTGATGCCACCCAACTGGATCGACACTACTGGAAGGCCTGTCC
GTTTCTCACCAAGTGCCCACAATGCAGTCAAGTGCTAGAGGTAGCTGCGCTCAACTATCACCTGACTACGGAATGCGAT
GCCAAGGAGAGTTATGTGGTCTGCACCCGCTGTACGGAATCGGTGCACAAGCAGCTCTACGAGCTGCATCAGATGGAGG
ATTATTGTCGTGAACTGAAAACTGGTGCGGCTCGGTGTCCACTCTGCCATGACGATGTGCACTTACCTGTGGATGGCGG
CTGGAAGTTGCATCTCCTTAGCGCCGCCGGGTGTCCCGGGAATATACGCAAAAAAAATCCAAAGAAATCAAAC
>CG10138-PA 3:15465029-15465970:-
ATGTCTCGTCGGTCGAGTCGTGGGGCGACTGATGCCAGAGCTGGCAGAGACTTTTTCCATCGCCAGAGCATGACCTATC
TGGACACGATAATAGAGAAGCTGTTGTCGGACGGCGCAAATCCGCGGGCCAACGAGCTGACCGAGAATGAGCTGAAGGA
CATTTGCATGTCGGCAAGGTCGCTGTTCCTCTCGCAGCCCATGCTGCTGGAGCTGAGTGCGCCGGTGAAGATCTGCGGG
GACATACATGGGCAGTACAAGGACCTGGTGAGGATATTCAAGAAGTGCGGCTATCCGCCGAGTGCCAACTACCTGTTCC
TCGGGGACTACGTGGACCGGGGCCAGAACTCGATCGAGACACTCACCCTCCTGCTGGCCTACAAGCTGCGCTACCCGCT
GAACTTCTTCCTGCTGCGGGGCAACCACGAGTCGCCGGAGTTGAACCAGATCTACGGCTTCTTCGACGAGTGCAAGAGG
CGCTACAGCATCAAGATGTGGCGCTCCTTTGTCGACTGTTACGCCTGCATGCCGGTGACAGCCATTGTGTCCGACAGGA
TCTTCTGCGTGCACGGGGGCCTCAGTCCGGACCTGAATACGCTCGATGATATCCGGAATTTGAAGCGACCCGCCGACGT
GCCCGGCACCGGCCTGCTCTGTGACCTGCTGTGGTCCGATCCGGACTCCACCACTGATGGCTGGGGCTGGAACGAGCGC
GGCGTTAGCGTCACCTTCGGCCACCTCATTGTGGAGCGCTTCCTGCGGCAGTACAACTTCAACCTGATCGCCCGAGCCC
ATCAGGTCGTGGCGGATGGCTATGAGTTCTTTGCTAACCGCCAGCTAGTGACCATCTTCTCGGCCCCCAATTATTGCAA
CATCTTCGACAACTGCGGCGCCGTTCTGGTCGTGGACGACTCTCTGGTCTGTCACTTCACCATCATTCGACCA
>CG1014-PA XR_group3a:616770-617081:-
ATGAATAAGTCTAACTTCAAGAAACTGGTGGCTGTCGTCCAAAGCAATTCGGAGAATACGGCGCGCATCTCGGAGCAGA
CGAGTGGCTATGTGGTGTCTGAGAATGGTTCGGACACTGTGATGCAGACCTCCTTCGACAACAGCACGGCAGTTGGGAT
CGTTAAGCATTTGAATTCGAGTTTTGTGAAGTTGGCCCAGAGCTCCGTCCGGGACCTTGATCCCACCGACAAGCTGTGC
TTCCTCCGGGTGGTAACCCGCAAGTTCGAGTACATGGTGGCCCCCGAGGACAGTTTTGTCGTAACAGTGGTATTG
>CG10140-PA XR_group8:6336277-6337150:+
CTGATCTTGGGCAACCTCAGCCTCTGCGAGAACGTGGCCGACAGTGTGTTTTTGCCGTATGTGGGTGACTGCAACAAGT
ACTACCTCTGTCGGTATGGAGAGGCCATTGAACTGCAGTGCGAATGGCCTTACCTGTTCAGTGCCCCCACCCAGAGCTG
CGTGAACTCCACTCAGGCACACTGCTTGCCCACCTGCTCCAATTTCCAGCTGACCACCTTCAGCTATGAGCGAACCTGC
ACCAAGTATGTCCTCTGCTATTATGGGCATCCGGTTCTGAGAGAGTGCCTGGATGGCCTACAGTACAATGCACAAACGG
ATCGTTGCGATTTCCCCCAGAACGTGGACTGCGTGGAGTCCGAGTGCTCCATCTACTATAATGCCTACCAATTGCACTA
CGTGCCCAGCAAAGTCTCCTGCGAGAAGTATTTCCTCTGTGGCAATGGCGTGCCCAGGGAGCAGACTTGTACTCCCGGA
TTGTACTTTAGCACCAAATGCAACTGCTGCGTTTTACCATCCAATTCTGACTGTCAGATCCCCTCCCGGAAGAAAATAG
TCCAACCGTTCTCACGACTGTCACCACGGATAGCCGATATAATGTGTCCCTCTGCGGGTGTACATTTTTATTCGCACGA
GTCGCGCAAGGATGCCTATTACTTCTGTGTGGATGGCCATGGCTTGACCCTGGACTGCTCTCCTGGCCTGTGGTACGAT
GGCAAGGAACAGGAGTGTCGAGAACCCAAAAATGTA
>CG10142-PA 3:1849494-1851429:-
GCCAACTATGAGGCGTCCACACGGGAAATCCTGGACATAGCCACAGGGCGGATGCAAACCATTTGGAACATGAAGCAGA
GGATTTTCCTCCAGCTGACATCTAAGGGAAAGTCGCCGCTGGGCGGACAGGCGCCCAGCAAGCAGGAGGTCGAAATGGA
GACCTACCACCTGATGTACGAGCTGGCGGCGAATCTGAGCGTAGTGCCCGTGAAAGAGTTAGAGGATCCGCTGCTGCGA
CGTCGCGTCCAGCGCCTGTCCAAGCTGCAGTTACAGGGACTGCGGCCGCGTAACTACGAGCAGGCCAAGGATCTCCTGC
GGGCCATGAGGAACTTTGTGAGTGGTCCGTTGGTCTGCACCTTCGAGGAGTGCACCACGCGTCGCCCCCTGGCCATGTA
TCCGCACATCGTCAACAAGAACATGCGGGCCAAGCACTACGAGGACCTGGTCCTTAACTGGTTCAGCTGGCGACGGGCC
ATCAACGACAAGGACACAGCCAAGTCCACGTTCATCGACTACGTGCGGCTGCTCAGGATTGCGGCTACCTACAATGGAC
ATGTAACGCCGTCGAGGACGTGGTACCTCCACTACGACACGGAGAACTTCCAGGCCGAGATGGAGGCGGTAGTGTGGGA
GATCATGCCGCTCTACCGCGAACTTCACGCCTATCTACGGCACGAGGTGCAGGTAACCTACCCGAAGGCGGACACCAAG
AGCGACGGCGCTATTGTGGCACCGGTTATGGATCAGATCCTGTCCCAGGACTGGTATCCGCACCAGTTCTTCCGCACTC
CTCACCCAAGCAGGCAGCACCAGCTGCCGTCTGTCCATCGTCGTCTCGAAGAAGTCCTAGTCACTCCCGTGAAGATCAA
CAAGAAAGCTGCCGAGTTCTTCGAGTCGCTGGGCCTCAATCACATTTCCGATGGGTTCTACGACCGCTACTCTCGGCGG
ATGAACGATGACGAGGGCGGGCCGGACTGCAAGTCTCAGGTCTACTACTTCCCACCGGATGTGGCCCTGCGCTACTGCC
CCAAGTTGGACTATAAGAAGATGATGCAGATCCATGGAACGATGGCCGAGTTGCAGTACAATATTTACAAGCGGAATCT
GCCCTTTGGCCTGGACACCGAGCCTTGTCCGGGCTTCGGCAGTGCCTTGGCCGAGACTGTGGTTCTGGCCTCGGGCACG
GCCCGGCACTTGCATCGGCTGCACATCTTGCTGAACGAGAGCCTCACGGAGGAGCAGTCCCTCAATCGGCTGTTCCGAA
TGGGGGTGCACACCCTCGTGGCTGTGCCGCAGTACTTCATCAACGACAAGTTCCTGGTGGACGTAATGGATGGACGGAT
CGGGGTGAAGGAGTACAACTGCGCCTATTGGCGTCTTCAGGACAAGTTCGCCGGCGTCCAGCCTCCTGCCCTGCATTCA
TCGAAGGATTTTGATCCGGACTTTAAGTTCTATCGGGGCATGAACCCGGAAACATCCAACACCAAGAAATTTCTGTCGG
AAATATTGGGATTCCAGTTCTATCGCTCCTTCTGCCTGGTCAGTGGCCAGTATAAGCCCGGAGATGCAAAGTTTCCTTT
GCACAACTGCGATTTCTACGACAGTAAGGAGGCGGGCGATATGATGCGGGAAATGATGCAGCTGGGGGCCTCCCGGCAT
TGGCGGGATGTCATGGAAATTGCCACTGGGGAGCGAAAGTTGAGTGGTCGTGGTATTCTCGAGTACTTTGCCCCGCTCT
TCACTTGGCTGAAGGAACGCAACAAGCAGCTGGACATTGAGCCCGGCTGGGATGCCGACGAT
>CG10143-PA 3:5177882-5179444:-
CTGTCGTTGCGGGAGATAATTGGAGCCACGAACCTGCGGAAGAGAACGCCCGAGGAGTACCGAATACTGCGCGACATTG
TCACCTCCTTCGAGCGGTACCGGGGAGTGGGCAACGACATCCAGCTGACGCTGCAGGAGCGGGCTGCCAACGAGGTGAT
CATGTGCGAGAAGAAGAGGGAGTACCAGAAGGGCATCCTGGACCCCAGCAAGTTCGCGCCGGGCCGCCACATCTTCCAG
GTGCTGCACAAGATCCGCAGGTCGCCGCTCTTCAATATACTGACCAAGATGCCCAAGGGGGGGGCCCTCAAGGTGCACG
ACACCTCGTTGTGCAGCACGGACTACCTCATCCAGCTGATGTACAAGGAGCACCTCTGGGTGTGCACCATCGACGAGGG
ATGTTGCGTGGTTGAGTTCCGGTTCGCCGAGCAGAAGCCCACGAAGGGCCTTCACCCGGAGGGCCAGTGGGAGCCGATC
GAGCAGCTCCGTGAGCGGCGCGGCGAGGAGAACCTCAACCACTACCTGCGGCGACGCTTCAGCATGTATCAAAAGGAGA
GCTTCGAGAACAACGCTGAGGCCTGGCGCCACATGATGGGAATCTTCGATCTGCTGGACGGCCTCATCCAGTACGCCCC
CGTCTGGGCCGAGTACTACTACCAGGCCCTCAAGGAGTTCCACGCGGACGGGGTGCAGTACATGGAGGTGCGGACCACG
ATGCCCCAGCTGTACTGCCTGGACGGACAGAAGCTGCCGGTGCGCGAGACCGTCCAAATCTACCAGGACGTGATGAAAC
TTTTCAGGAAGGACTACCCGGACTTTATCGGCGCGAAGCTCATCTACGCCCCGCTGCGGCATGTCCAGCCGGAGGTCGT
CGGACAGTATGTCAAGCAATGCACCGAGCTAAATGTGAGAGACAGCGAGAGAGCCCGTATTCTGTGTTCTGTACTCCGT
ATTTCTTTGCCTTTACAGAAAGAGTTCCCCGGCTTTGTGATTGGATTCGATCTGGTGGGCCAGGAGGATGTCGGCCATC
CGCTGAGCCAATTCGTCGAGGAGCTGATCAAGCTGCCCGACAACATCAACTTTTACTTCCACGCCGGACAGACGAACTG
GTACGGCTCCCACGTGGACGAGAACCTGATCGACGCCATAATGCTGGGCACGAAGCGGATCGGACACGGGTACACGATC
ACCAAGCACCCGCTGCTGATGCAGCTGGCCAAGTACATGAACATCGCCCTCGAGGTGTGCCCCGTCTCCAACCAGGTGT
TGCAGCTGGGCTCCGACTACCGCAACCATCCGGCGGCCACGCTGATCGCCGAGAACGTGCCGCTGGTCATCTGCTCGGG
CAGTCCCGCCTTCTGGTGCGCCTCGCCGCTCTCGCACGACTTCTACATGGCCTTCCTGGGCATCGCGCCCATGAATGCC
GACCTCAAGTTCCTCAAGCGCATTGCCAAGAACTCGATCCGGTACAGTGCGCTCAAGGACGAGGCCAAGGCCAAGGCCA
TGGAGAAGTGGAAGAAGAACTGGGAGGCGTGGATCGACGATGTTGTCAAGAACAAAGACAAG
>CG10144-PA XR_group3a:533168-537028:-
ATGTCCGAGTTGAAGGCACCGTCACTGCAGTCGCTGCTGGAGTCGGATCGCGGCTCCACCGACAGCCTGCTGGCCGAAT
CTTTACAGCTCGACTTTGAGGACCTGGACGATGCAGAGTTTGCCATTCCGCCCACCGACGTCCTGCCCACCCTGGAGGC
GGTGCTCAGCGAATTTGAGGCCGATTCGGACGTTGCCTCAGAGCTGGGGATGCCGGTGCCCCATGCCACTCCCACCCCC
TCGATAGGGGAGGATAGCGCTCTCCGTGGCGACGGCCGCAGCGGCGGAGGCTCCATCATGCGATACACCCTCCTTCATG
GCATATCAGCCCAACTGTCGTCCGCGGGGGAGCGAGTGAACGCTGGAGCGGCCAGCGCCTGTGCCGTGGCCGCCTACAT
AGCCGTGGGCACCTCACACGGCCACATCCTGAACTTCGATGTGACCCAGACGCTGCGGTGGGCCCACCAGGACAAGCAC
GGCCACGGAGCCGTCTCCAGCCTCGCATTCAACGCGGATTCCACGCGTCTACTGGCAGGCTATGCCCGCGGCTTGGTCG
CCATGCTGGACACGCACACAGGGGATGTTCTGCGAGAGCTCTTCGATGTGATTACCCCAAATACTGGAGTCCTGCACGT
AAAGTGGACATCGCGCTCATCCCTGGCGCTCTGCGCGGATGCGGGAGGATCTGTTTGGTCGCTGAGTTTCACTCGAAAG
CTGGGGATCCGCGGCTGCAGCTCCCGGTGCCTCTTCTCTGGAGCCCGTGGTGAGGTCTGTGCCGTGGAGCCTCTCATCA
TGGACTCCCACGGGCGGCATGACCTCGATCAGTATTGCATCGTGGCTCTGGCGACGCTCTCCAAGTACTTTATCGTCAC
AGTCCGACCGCGCCTTCGTGTGATCAAATATCATGTCCTGCAGGGGCCTCCCGACTGCCTGCCACTCCTCGCCTGGCAC
CTGGTGCTCATCCAAGCGGCGGACACCTCTCGCTCGGTGGATCCCGTCATCGTTGTGGGTCGCGGAAATCAGCTCTTCT
TCCACCAGCTCTTCGTGTCGAATGGGCGGATCACGCTGCTCTACCTACGACACGTACAGCTCCACGGAAGCCTTCTCTC
CGCCCATTGGCTCGGACCCAAGTGCGTGGCATCGCTGGACACCTCGGAGATCCTGCATCTGGTGGATGTGCGCTCCAGC
AAGGAGCTCGAGTGCATGGATATGGCCAATGCAGGACTCGTTTACGGCTCGGCGCAGTTCAAGGGACTGGCCACGGGGG
GAAATGTCTCTCCTGCGTTCGCCCTGGCCGGGAGCAATGCCTGCTACAATTCCGTAGTGTCGCGCGGCACGCAGCTGTA
TGTCCTGGGCGCCCGTTCCCTGCACATCATTGGCGTGCGGACGTGGTCGGAGAGGATTAGCTACTTGGTAAAGCACCAT
CGATGGCAGGAGGCTTGCCAATTGGCCCTCGATGGCTACGTTGCCTCCGTGGATCGTCCCCGAAAGCGGGCCCAAGCCA
AAGAGCGCATCATAATGCTGTTCAGGGAATACATAGCCAACTCGGCGCGGGCCCCCGACTATTGCCTGGGATCCATAGT
CAATTGTTTGATCACCATCGGGGAACTGGAGCTCCTGTGGACACAGCTCTGGGAGAAGCTGCAGGGCAACAGCACGGAG
CTCTTTCTGCAGCACATCTCGGAGCACATCGAAAAGGAGACCATTCACAGCATTAATCCGGTGATATCGCAGGCCCTGG
TCGACTACTGGCTGGAGCGCTCCCCCGCGAAGCTGGAGAAGCTCATCCTAAAGCTGGACTGGATGTGCCTGGACCTCAA
TCAGGTGCTGAAGGCAGTGAAGCGGCACCGCTTGTACCGCGCACAGATCTACCTCAACACGCAGGCCCTCAATGACTAC
ACTGCAGCGCTGACGGAGCTCCTGCCTCTGGTCACGTCCCAGGAGACGGATTTGGGGAACTGTCTGTTGGTCTACGTTT
CCAGCTGCCTCGCTGGCAGGGGCTATCCCACCGGGGACATTCCCGTGGAGCAGGTGCATCAGGTGAAGAACGACGTCCT
GAGGTGTCTTACCTCCCAGCATTCCAAAGCGGGTCACGAGGAAGAGGAGCCGCCGTATCCCTATCTGCGGGCTCTCTTG
AAGTTCGACACGCGGGAGACCCTAAATGTCATTTCGCTGGCCTTTCAGGAGCGGGAGTTCAGCAACGAGCTGGGCTTCT
CCCACCGCAAGAGGATCATTTATTTGCTGCTGGAGATCATGACGCCCGAAAATGCCACATGGGCGGAAATTGGCTGCCT
TCTGAACTTCATTGCCCAACAAATCTCCATGCAATGCTTGCCGCGAGACAGGCATCTCTTGCAGCGCGTCCTCAGCCAC
TTGGCCCAGGAGCATATCGACAATGAGAGCAGTCGCCAGCATTCGGAGCGGGAGAGTGCCTGGCATGAGCTCCTGTCGA
GCAACTGCCTGGCGGACATCAGCACCGACGAGGAGCAGCTGGCTCTGGCAGAGCGTGCCCGATGCTACTATGTGGTGGA
GTATCTCCTGGAGAAGCTGCAGCGGTACGACAACATCCTCGATTGCTACATCCAGAATGAGTCCAGGCACGAGACGATG
TTCGCGTATATGGAACGACATGTGTCTGTCCCAGAGAGATGCATTTATCCGCAATTGAAGCGACATCTTCGACAGCTGC
TAGCGATCAATGCCAAGGAAACAACGCGGCTGCTAGCCCTGCACTACCCGGAGAGGATTATGGAGCTGCTGGAGAACCT
CCTGAAGGAGGAAGCTCTGCTTTTCTGCTTCTTAAAGTGCCTCAATGAGCGTCAGTGTGAGCTGGATGCCGAACAGATG
GAGTTGCTCCTGGAACTCTTTTGCAAACTGGAAACACCCGCGGCCGTGACGGAATTTCTAGCCAACAACTCCGGCTATC
GCCTGGAGCAAGCCATTGCCATTGCACAGCGCCATCGACTTAATAGAGCTGTGATCTACCTCTACGAGAAGCAGGAGAG
CTATGCGAAAGCCTTTGAGCTCTCCATGGATCTGCTGAGGGATGCGGTCGGCGAGCAGGCGGTGGAGGAGGCGCGGCAG
ATCTGCGCTCTGCTCGCCCGATCCGTTGGAACGCTGCCCCCGCAGGAGCTGGAGCGCTGCTGGTTCTCGCTGTTGCAAT
ACATTCTGCCCCACCAGCAGCTACAGGCCATCACGAAATCCATGCTGCACGAGGCCTCGCAGCACATCGATCTGCACAA
TCTCGTGCAGCTGATCATGAACACGCCCCACAACGTGAACAGCAGCTTTGGGGACATCAAGGATCTGCTGATGGGAATG
CTGGACAGTTCGCGGCATCAAACGGAGGCACTTCGCACTGGTGCCGAGGTTCTGTGCCAGGACTTGCATATGGAGTTTG
TGAAGCAGCAGCGCTTGGCACGGCGTGGCTTGTGGATAACCAGCACCAAATGCTGCATCTGCCGCCAGCGGCTGTCCAA
CCACACGCAGATCCTCGTGATGGGCGGCTGTGGTCACGCCTTGCACGAGGAATGCCTGGAGGAGTGCCCCCAAGTGCCA
GTGGAAGAGTGTCCGCGTTGCTTTGCGCAGATTCCAGTAGGAGGCAATGGACAAACGAGCAGCTGCCTGCGGCTGCCAC
GAACCAATCGCCGGCTGTTTTCCCCATCTTCGGCCATGGAGATGGGTGCTCTGCAGCTGAAGGCCCCGCCCAGACGTTT
C
>CG10146-PA 2:13419742-13420505:+
ATGCAGAAAGGAAGCATTCTAATTGTGGCACTTGTTGCCCTGGGAGCCATTGGCGAAGCAGTGGCCCAAACGGTGCCTT
ACCACCCACCTCCGACACAGCCACCTCGCTATCGCTTCCGTCGTCAGGTTTTGGGCGGCTCATTGGCGTCCAACCCGGC
TGGCGGCGCCGATGCCCGTATGGATCTGACCAAGGCGATTGGCACTCCCGATCACAATGCGGTGGTTCAGGCCTTTGCC
GCCGGCAACACCCAATCTGGTCCAGTCACCACTGGCGGAACTGCGGCCTACAACATCCATGGCCATGGTGCCTCTGTGA
CCAGGACACACACTCCCGGCGTGAAGGACGCCTTCCAGCAGGAGATCCATGCCAATCTCTTCAACGACGGCGTACACAA
TCTCGATGCCAAGGCTTTCGCCTCGCAGAACAAGCTGGCCAACGGCTTCGAGTTCCAACGCAATGGCGCCGCCTTGGAC
TACTCCCACGTCAATGGCCATGGTGCCAGTGTGACGCACAGCAACTTCCCCGGCATCGGTCGTCAGCTGGGCGCCGAGG
CTCGCGCCAATCTCTGGTCCTCGGCCGATCGCAACACGCACATAGATCTGACCGGATCGGCCAACAAGTGGATGAGTGG
CCCATTCTCCAATCAAAAGACAGACTTTGGCGCTGGTCTGGGTCTTACCCATCGTTTCGGT
>CG10147-PA XR_group3a:526525-527897:-
GACAAGTGCCGCATCTGTTCCTGCTGCATTGAGTGCAAGGAGGAGGCATACAACTTGCTGCAACTGCCCGAGGTGGCCG
CAATGTTCACCGCCTGCACAGATTTGGTAGTGGACCCCCAAGAGGAGGACTTCTTGCCAAGCGAGCTGTGCAGCGGCTG
CTACGGGGAGCTGGAGAAGTACCATTCGTTCCGCAAACTCTGCATAGAGGCCGACAATAAATGGCGCTTGCAGAAGGAA
AGCGCTTGCACACTGGGGGAATTGGAGTTTACACTTGTGGAATCAGAGGACGGGTTTGACGATGTGGACGACATGCCGC
TCAGCACATTGGAAACGAAAAGCCCTGGGCCCCCCCTTGAAGCCACCGAGGTGGTGCTGGTCGATGGCGAATTCCAAGA
GAAAAAACCATGCCAAAGAATAAAAAGAGGAAATAAGGAAAAAGTAGAGAAAAAGGCAGGGAAACGGACGAAGACAAAT
CCTAAAGAGCCGGGTGCGAGCTACAAGTGCGACACCTGCTCGAAAGAGTTTGTCGATGACAGTCGCCTGCAGGCGCATA
TGCGAGAGCACGATGGCCACCTGCTCTTTCCCTGCACAGAGCCTGGCTGTGACAAGAGCTTCAGTCGGCTGCAGGACCT
TAATGTACACCTGCGGGAGCATGAGGGCACGGGCACGTGGTACACCTGCAACCAGGAGGGCTGCAGCAAGAGCTACCGC
CACAAGGGCACTCTGGTGATGCACAAACGCCAGAGCCATGGAATCGGACCGAAGCTCAAGTTGCACGTGTGTGAGTTCT
GCGGCAGGGTCTTGAACAGCCTGGCTGCCCTCAACCACCATCGGTTCACGCACAAGGACAAGCTGGTGAAGCCGTATGC
CTGCGAGGAGCCGGGCTGCTCTGTACGCTTCCTCAGCGAGGAGAAGCTCAAGGTGCACATGATGCGGCACAGGGGCATC
AAGAACTTTACGTGTCCCCACTGCGGCGCCAAGAAAACAACAAAGAATGAGCTGAAGCTGCACATCAACTATCACACGC
TGGAGCGCACCTGGCCCTGTCCGCACTGCTCCAAGGTGTGCAACAGCTCCACCAGCAGGAAAATGCACATTCGCACGAA
TCACGAGAAGACCAAGAGCTATGCCTGCAGCATCTGTGACAAGAGATTCACCAAGCCGGACACGCGGAAGTACCACGAG
CTGACGCACACGGGGGAGCGGAACTACGGGTGCGCAGTGTGTGGCAAGCGGTTCGTCCAGCCTGCGGCCCTGCGCACCC
ACCGAAAGATCCATGAG
>CG10148-PA 2:11103333-11104274:+
CTGGGCATGGCCCTGCTTCTGGCCTGGTCATCACTGCTAACAAGGGTTGTGTGCGCCCACAGTGCGGAGGCCTCGTCTC
GGGCTGCCGCCGACAGGGAGGAGCAGCAATTATCGCTCCAGCCCCTCGGCCTTAGTTACCAGAGCATCCACCGCATGCT
GCGCGACGAGAACGAGCCGACCAGCTTCAGGGGGGAGCTGCGGTACCAGCAGAAGCGCTTCATCCAGACGAGGCAGAAA
CGAGAGCTGAACGCTCCCGCTAACCGGCTGAACCTCACCAACCGCGGTCTGCGGGAGTACAACAGCAGCAGTGGCCAGT
GGAAGGGAGACCTCCAGGTGATCACGTCCATTGATCTGAGCAACAACCGCCTGAGCCGCCTCAGTATCGACCATTTCCA
GCAGCTGCGGCAGCTGGATGTAAGCAACAATTCGCTGAGCGGGATACCTCTGAGCCTGGCGGACACTAGCCCCGCTCTA
CCGCTAGTGAGCCTCGATCTCTCCTGCAACCAGTTCAGCCGCCTGTCGTCCAACTTCTTCGCCCAGAGCCTCCCGCAGC
TGCGGCACCTCAACCTGGCCCACAACCGGCTGCGGAACGTTTCGCGAGAGACGTTCTACAACCTACTGGAGTTGCAGAC
GCTCCTGCTCAGCCACAACAGCATCTCGGACATTGACTACGAAACGTTCCTGGCTCTGCCCAATCTGCAGCACCTGGAC
CTGTCGCACAACCGCCTGAGTGGTTCGGCTATTCGGGCCCTCCAGGGCATACCCGACTTGGTTAGCCTCTCGATCGCCC
ACAACCCGCAGGTCGGGGTTGCCATGCAGGAGTTTGTGGCTTCCTGGAGTCTCAAGGAGCTGGATGCCAGCGGCACAGG
CCTGTGTCAGGTGCCAGCCGCCCTCGCCCAGTCAGTGCGCACTTTGAAGCTATCCGACAACTGGTTCCAGGTA
>CG10149-PA 3:5283523-5284917:-
CGCAAGATGGCCGGAGCTACACTTTTCGAGCGTGCACAGGCCTTGTCCAGTGTGAATCGCGAAGAGGACAGCTCACTGC
TGAATAAAATAGTGCGGGATCAGGAAGGTGCTGAGAACGATGAAGAACGCATACGCATCAAGGAGCAGGGCATCATGCA
GCAGGGTGAGCTCTACAAACAGGAGGGGAAGGCAAAAGAGTTGGCCGACCTCATCAAAGTGACGCGTCCGTTCTTGAGC
TCGATTAGCAAGGCCAAGGCAGCGAAACTGGTGCGCTCATTGGTAGACATGTTCCTCGACATGGATGCGGGCACTGGAA
TTGAGGTGCAACTTTGCAAAGACTGCATTGAGTGGGCCAAGCAGGAGAAGCGGACCTTTCTGCGGCAATCTCTGGAGGC
CCGTCTGATTGCTTTGTACTTCGACACCGCTTTGTACACAGAGGCTCTGGCATTAGGCTCGCAACTGCTAAAGGAGCTC
AAAAAGTTGGACGACAAGAATTTGCTGGTCGAAGTTCAGCTGCTAGAGAGCAAAACCTACCATGCATTGAGTAATCTGC
CCAAGGCCAGAGCTGCCCTCACCTCGGCTCGGACCACGGCCAATGCCATCTACTGTCCCCCCAAGGTACAGGGTGCCCT
CGATCTCCAGTCTGGCATTCTGCATGCGGCCGATGAGCGTGACTTCAAAACCGCCTTCTCCTATTTCTATGAAGCCTTC
GAAGGCTTCGACAGCGTTGACAGCGTCAAGGCCCTGACCTCTTTAAAGTACATGTTGCTGTGCAAGATAATGCTAGGAC
ACTCGGATGATGTAAATCAGATTGTCAGCGGCAAGCTGGCCATTACCTATTCGGGCCGCGATGTGGATGCCATGAAATC
GGTAGCAGAAGCCTCACACAAACGCTCCCTCGCCGACTTCCAAAACGCCCTCAAGGAGTACAAAAAGGAACTGGCCGAG
GATGTGATTGTGCAGGCGCATTTGGGCACGCTTTATGACACCATGCTGGAGCAGAACCTGTGCCGCATCATTGAGCCCT
ATTCCCGTGTGCAGGTTGCCCACGTCGCTGAGAGCATTAATCTTCCCAAGGCTCAGGTGGAGAAGAAGTTGTCTCAAAT
GATACTCGACAAGAAGTTCAGTGGAATTCTCGATCAGGGAGAAGGTGTACTGATTGTGTTCGAGGAGACGGCCGTGGAC
AAGACCTACGAACGTGTGCTGGCGACCATTCAGAGCATGGGCAAGGTGGTGGACACACTCTATCAGAAGGCCAAGAAGC
TTTCG
>CG10149-PB 3:5283523-5284911:-
ATGGCCGGAGCTACACTTTTCGAGCGTGCACAGGCCTTGTCCAGTGTGAATCGCGAAGAGGACAGCTCACTGCTGAATA
AAATAGTGCGGGATCAGGAAGGTGCTGAGAACGATGAAGAACGCATACGCATCAAGGAGCAGGGCATCATGCAGCAGGG
TGAGCTCTACAAACAGGAGGGGAAGGCAAAAGAGTTGGCCGACCTCATCAAAGTGACGCGTCCGTTCTTGAGCTCGATT
AGCAAGGCCAAGGCAGCGAAACTGGTGCGCTCATTGGTAGACATGTTCCTCGACATGGATGCGGGCACTGGAATTGAGG
TGCAACTTTGCAAAGACTGCATTGAGTGGGCCAAGCAGGAGAAGCGGACCTTTCTGCGGCAATCTCTGGAGGCCCGTCT
GATTGCTTTGTACTTCGACACCGCTTTGTACACAGAGGCTCTGGCATTAGGCTCGCAACTGCTAAAGGAGCTCAAAAAG
TTGGACGACAAGAATTTGCTGGTCGAAGTTCAGCTGCTAGAGAGCAAAACCTACCATGCATTGAGTAATCTGCCCAAGG
CCAGAGCTGCCCTCACCTCGGCTCGGACCACGGCCAATGCCATCTACTGTCCCCCCAAGGTACAGGGTGCCCTCGATCT
CCAGTCTGGCATTCTGCATGCGGCCGATGAGCGTGACTTCAAAACCGCCTTCTCCTATTTCTATGAAGCCTTCGAAGGC
TTCGACAGCGTTGACAGCGTCAAGGCCCTGACCTCTTTAAAGTACATGTTGCTGTGCAAGATAATGCTAGGACACTCGG
ATGATGTAAATCAGATTGTCAGCGGCAAGCTGGCCATTACCTATTCGGGCCGCGATGTGGATGCCATGAAATCGGTAGC
AGAAGCCTCACACAAACGCTCCCTCGCCGACTTCCAAAACGCCCTCAAGGAGTACAAAAAGGAACTGGCCGAGGATGTG
ATTGTGCAGGCGCATTTGGGCACGCTTTATGACACCATGCTGGAGCAGAACCTGTGCCGCATCATTGAGCCCTATTCCC
GTGTGCAGGTTGCCCACGTCGCTGAGAGCATTAATCTTCCCAAGGCTCAGGTGGAGAAGAAGTTGTCTCAAATGATACT
CGACAAGAAGTTCAGTGGAATTCTCGATCAGGGAGAAGGTGTACTGATTGTGTTCGAGGAGACGGCCGTGGACAAGACC
TACGAACGTGTGCTGGCGACCATTCAGAGCATGGGCAAGGTGGTGGACACACTCTATCAGAAGGCCAAGAAGCTTTCG
>CG10151-PA 3:5285879-5288121:-
ATGAGTCTCAAGTCCAGTGCCCGAATCAAGAAGCGCCGCTCGGACGCGGCCGCCGCTACCTTTTCAACTGGAGCTGCTG
CTGCAACCGGGAATGGAAGTGGAAGTGGGAATGCTAGTGCAAGTGGCAATGCGAATGGCAGTGGCAACAGTAATGGTAA
TGGGAATGGAAATGGCAGTACCGCCCCCCCAACAAGTAACTACAACTGCAACCAGAGCCTGTGCAGCTCCGAAAAGCAC
AAGAAGCACAGCTACGCGGGACGCAATCCCAACTTTGATACGGACGAGACGAAGCTGCTGATTCAGCTGTGGGGCGATC
CCAAGCTGCAGCGCACCCTCATCACCACGCACAAGAAGCACGCTGTGATCTGCCAACTGGCGGCCAAGATGCAAGAGTA
CGGCTACCACCGGTCGCCGGAGGAGATAACCACTCGGATCAAGAATCTCAAGTGCTTCTACAATCGCCTCAAGAAGGAC
AAGGAGTGCGGCGCCACCTCCGATTCGGAGCCCAGCTGGAAGCATTTTGCCGAAATGGATGCCATCATGACGCGTCCCA
TCTTCAGTGTACGGCCCAATGAGGTGCCAGCCCCATCGCTGAAATATCAACTGGAGCAGGCCCTGGAGGAGCATGCGGA
GCAGCGCAGCCGGCGGCTGGCCAACGGCGAGGAGTTGTCCGAGAGCGATAACGAGGAGGACGACATGTTGCTCTCCTCT
CTGGTGTCCAAAGGCAAGGAAGACACGCCCCGTAAGGAAGTGGAGGCCGCCTGCCTTGGGGTGGACACGGATTTGAATG
AGCAGACCCTTGATGCCATCGCCTCCAAGCGACGCAAACGCTCAACCGAGCCGGATGTGGATATCGGTCAGTCGGTCTT
GGCCTCCCCTAGCATCAAGACTGAGCCGGGCCATGAGCCAGGACCTGCTCCCGTTGCTGCACCGGTGGAGTCTGAACAG
GAGGACGACGATGACGACGACGATTGCATGCTGCTGCCCCAGACCAAGGAGGAGCCCATCGATGTGGATGCTGGCGATG
ATTCACCCAGCGAGAAGTCTCCTAGTCCCGTCATGTCCACTCTGGCGAATATTTTGCAGCGGCCGAGGAACCCAGGCAA
TCTCATGTCCTACGCGACAGGCAATGTCATCATCTCAGCGAGCGGCACCACTTCGACTAGTTGCTCGGTGCCTATTCAA
AGCACTAGCACACTCTGCAGCAATGCGGGTATGCTGCAGCCGGGCAAGATCTCCTTGGTGCCCACCAATTTCCTGATGC
AGTCCAAGCTGCCGGCTACTGTGGGACCTAGTCCCGTGCCAGCCAACGGATCTGCTCCACAGCTGCAGCTGCTGCAGAG
CGCCATCAACCAGGGAGCCCGTTTGATGATTAGCGGATCGGCCTCTGCCCCGGCACAGCCAAGCAATGCCGGGCTGGTG
GCCACTGCTCCCGGCGGTGTTAAGTTTGTCCTAGTGAATACCGAGCAGGCCAAGGCAGCGGCAGCCGTAGCTGCTGTGG
GGAAATCAGCAGCAACGCTACCACTGGCCACGGCCCAGGCTCAGGCCATAGCACAGCAGCAGCAGCAACACCAACAACA
GCAACACCAACAACAGCAGCAGCAACAACAGAAACTGCAACAGCAAAACCTCCAGCAGGAGCAACAGCTGCAACAGCGC
CAGCAGCCTATGAGAATCCTACTCCGGCAGCTGCTTAATTCCCAGAACGAGGCGAATGAGATCCAGCATAATCGCCTGT
CATTGGAGCGCGAGCGTCTGGACTGGGAGCGGTCGATGGGGGATCGCCTGCTGTCGTTGCTCCCAAACCTGGTGCAGCC
TGCCCCAGTGGCTACTCCATCAACTACTGCCCAGCGCCTGCAGCCGCCTAAGCTGCTGTTCACCACAGCTCTGCCCATG
GGCAATGGTACCGTCACCATGCCACATATACTCACAACCAATTCCTTGCCAAAGGTGATTACAGCCCCATCCTCCACGC
CAGTCAACTGCAGTACCAGCAGCAGCAGCACTGCCATCGTCGGTGGAGGCCCGGCACCAAAACCTGCAGCGGACGGTGA
TGTTCAACTAGTCACGCCAAAGCAGGAGAAGGAG
>CG10151-PB 3:5285879-5288121:-
ATGAGTCTCAAGTCCAGTGCCCGAATCAAGAAGCGCCGCTCGGACGCGGCCGCCGCTACCTTTTCAACTGGAGCTGCTG
CTGCAACCGGGAATGGAAGTGGAAGTGGGAATGCTAGTGCAAGTGGCAATGCGAATGGCAGTGGCAACAGTAATGGTAA
TGGGAATGGAAATGGCAGTACCGCCCCCCCAACAAGTAACTACAACTGCAACCAGAGCCTGTGCAGCTCCGAAAAGCAC
AAGAAGCACAGCTACGCGGGACGCAATCCCAACTTTGATACGGACGAGACGAAGCTGCTGATTCAGCTGTGGGGCGATC
CCAAGCTGCAGCGCACCCTCATCACCACGCACAAGAAGCACGCTGTGATCTGCCAACTGGCGGCCAAGATGCAAGAGTA
CGGCTACCACCGGTCGCCGGAGGAGATAACCACTCGGATCAAGAATCTCAAGTGCTTCTACAATCGCCTCAAGAAGGAC
AAGGAGTGCGGCGCCACCTCCGATTCGGAGCCCAGCTGGAAGCATTTTGCCGAAATGGATGCCATCATGACGCGTCCCA
TCTTCAGTGTACGGCCCAATGAGGTGCCAGCCCCATCGCTGAAATATCAACTGGAGCAGGCCCTGGAGGAGCATGCGGA
GCAGCGCAGCCGGCGGCTGGCCAACGGCGAGGAGTTGTCCGAGAGCGATAACGAGGAGGACGACATGTTGCTCTCCTCT
CTGGTGTCCAAAGGCAAGGAAGACACGCCCCGTAAGGAAGTGGAGGCCGCCTGCCTTGGGGTGGACACGGATTTGAATG
AGCAGACCCTTGATGCCATCGCCTCCAAGCGACGCAAACGCTCAACCGAGCCGGATGTGGATATCGGTCAGTCGGTCTT
GGCCTCCCCTAGCATCAAGACTGAGCCGGGCCATGAGCCAGGACCTGCTCCCGTTGCTGCACCGGTGGAGTCTGAACAG
GAGGACGACGATGACGACGACGATTGCATGCTGCTGCCCCAGACCAAGGAGGAGCCCATCGATGTGGATGCTGGCGATG
ATTCACCCAGCGAGAAGTCTCCTAGTCCCGTCATGTCCACTCTGGCGAATATTTTGCAGCGGCCGAGGAACCCAGGCAA
TCTCATGTCCTACGCGACAGGCAATGTCATCATCTCAGCGAGCGGCACCACTTCGACTAGTTGCTCGGTGCCTATTCAA
AGCACTAGCACACTCTGCAGCAATGCGGGTATGCTGCAGCCGGGCAAGATCTCCTTGGTGCCCACCAATTTCCTGATGC
AGTCCAAGCTGCCGGCTACTGTGGGACCTAGTCCCGTGCCAGCCAACGGATCTGCTCCACAGCTGCAGCTGCTGCAGAG
CGCCATCAACCAGGGAGCCCGTTTGATGATTAGCGGATCGGCCTCTGCCCCGGCACAGCCAAGCAATGCCGGGCTGGTG
GCCACTGCTCCCGGCGGTGTTAAGTTTGTCCTAGTGAATACCGAGCAGGCCAAGGCAGCGGCAGCCGTAGCTGCTGTGG
GGAAATCAGCAGCAACGCTACCACTGGCCACGGCCCAGGCTCAGGCCATAGCACAGCAGCAGCAGCAACACCAACAACA
GCAACACCAACAACAGCAGCAGCAACAACAGAAACTGCAACAGCAAAACCTCCAGCAGGAGCAACAGCTGCAACAGCGC
CAGCAGCCTATGAGAATCCTACTCCGGCAGCTGCTTAATTCCCAGAACGAGGCGAATGAGATCCAGCATAATCGCCTGT
CATTGGAGCGCGAGCGTCTGGACTGGGAGCGGTCGATGGGGGATCGCCTGCTGTCGTTGCTCCCAAACCTGGTGCAGCC
TGCCCCAGTGGCTACTCCATCAACTACTGCCCAGCGCCTGCAGCCGCCTAAGCTGCTGTTCACCACAGCTCTGCCCATG
GGCAATGGTACCGTCACCATGCCACATATACTCACAACCAATTCCTTGCCAAAGGTGATTACAGCCCCATCCTCCACGC
CAGTCAACTGCAGTACCAGCAGCAGCAGCACTGCCATCGTCGGTGGAGGCCCGGCACCAAAACCTGCAGCGGACGGTGA
TGTTCAACTAGTCACGCCAAAGCAGGAGAAGGAG
>CG10151-PC 3:5285879-5288121:-
ATGAGTCTCAAGTCCAGTGCCCGAATCAAGAAGCGCCGCTCGGACGCGGCCGCCGCTACCTTTTCAACTGGAGCTGCTG
CTGCAACCGGGAATGGAAGTGGAAGTGGGAATGCTAGTGCAAGTGGCAATGCGAATGGCAGTGGCAACAGTAATGGTAA
TGGGAATGGAAATGGCAGTACCGCCCCCCCAACAAGTAACTACAACTGCAACCAGAGCCTGTGCAGCTCCGAAAAGCAC
AAGAAGCACAGCTACGCGGGACGCAATCCCAACTTTGATACGGACGAGACGAAGCTGCTGATTCAGCTGTGGGGCGATC
CCAAGCTGCAGCGCACCCTCATCACCACGCACAAGAAGCACGCTGTGATCTGCCAACTGGCGGCCAAGATGCAAGAGTA
CGGCTACCACCGGTCGCCGGAGGAGATAACCACTCGGATCAAGAATCTCAAGTGCTTCTACAATCGCCTCAAGAAGGAC
AAGGAGTGCGGCGCCACCTCCGATTCGGAGCCCAGCTGGAAGCATTTTGCCGAAATGGATGCCATCATGACGCGTCCCA
TCTTCAGTGTACGGCCCAATGAGGTGCCAGCCCCATCGCTGAAATATCAACTGGAGCAGGCCCTGGAGGAGCATGCGGA
GCAGCGCAGCCGGCGGCTGGCCAACGGCGAGGAGTTGTCCGAGAGCGATAACGAGGAGGACGACATGTTGCTCTCCTCT
CTGGTGTCCAAAGGCAAGGAAGACACGCCCCGTAAGGAAGTGGAGGCCGCCTGCCTTGGGGTGGACACGGATTTGAATG
AGCAGACCCTTGATGCCATCGCCTCCAAGCGACGCAAACGCTCAACCGAGCCGGATGTGGATATCGGTCAGTCGGTCTT
GGCCTCCCCTAGCATCAAGACTGAGCCGGGCCATGAGCCAGGACCTGCTCCCGTTGCTGCACCGGTGGAGTCTGAACAG
GAGGACGACGATGACGACGACGATTGCATGCTGCTGCCCCAGACCAAGGAGGAGCCCATCGATGTGGATGCTGGCGATG
ATTCACCCAGCGAGAAGTCTCCTAGTCCCGTCATGTCCACTCTGGCGAATATTTTGCAGCGGCCGAGGAACCCAGGCAA
TCTCATGTCCTACGCGACAGGCAATGTCATCATCTCAGCGAGCGGCACCACTTCGACTAGTTGCTCGGTGCCTATTCAA
AGCACTAGCACACTCTGCAGCAATGCGGGTATGCTGCAGCCGGGCAAGATCTCCTTGGTGCCCACCAATTTCCTGATGC
AGTCCAAGCTGCCGGCTACTGTGGGACCTAGTCCCGTGCCAGCCAACGGATCTGCTCCACAGCTGCAGCTGCTGCAGAG
CGCCATCAACCAGGGAGCCCGTTTGATGATTAGCGGATCGGCCTCTGCCCCGGCACAGCCAAGCAATGCCGGGCTGGTG
GCCACTGCTCCCGGCGGTGTTAAGTTTGTCCTAGTGAATACCGAGCAGGCCAAGGCAGCGGCAGCCGTAGCTGCTGTGG
GGAAATCAGCAGCAACGCTACCACTGGCCACGGCCCAGGCTCAGGCCATAGCACAGCAGCAGCAGCAACACCAACAACA
GCAACACCAACAACAGCAGCAGCAACAACAGAAACTGCAACAGCAAAACCTCCAGCAGGAGCAACAGCTGCAACAGCGC
CAGCAGCCTATGAGAATCCTACTCCGGCAGCTGCTTAATTCCCAGAACGAGGCGAATGAGATCCAGCATAATCGCCTGT
CATTGGAGCGCGAGCGTCTGGACTGGGAGCGGTCGATGGGGGATCGCCTGCTGTCGTTGCTCCCAAACCTGGTGCAGCC
TGCCCCAGTGGCTACTCCATCAACTACTGCCCAGCGCCTGCAGCCGCCTAAGCTGCTGTTCACCACAGCTCTGCCCATG
GGCAATGGTACCGTCACCATGCCACATATACTCACAACCAATTCCTTGCCAAAGGTGATTACAGCCCCATCCTCCACGC
CAGTCAACTGCAGTACCAGCAGCAGCAGCACTGCCATCGTCGGTGGAGGCCCGGCACCAAAACCTGCAGCGGACGGTGA
TGTTCAACTAGTCACGCCAAAGCAGGAGAAGGAG
>CG10152-PA 2:2844262-2855521:+
ATGAAATACCCAAACGATACACGAATCATTGTGCTCATTTGCTGTTTGCTGCAAGGTCTGGCCGTGGGCCTGCGCATGA
TCAAGGTCTCCATTCCTGCCTACAAGCTGCGGGGCGAGTCCGCCTTCCTCGAGTGCCAGTACGAGCTGAACCGCACCCA
CCACCTGGGCCTCGGTGGCTATGGCCTGCAAACCCACTCGGATCACAGCTACGGCCGCAACCACGACCGACCGTCTCAC
GCCGGAGACTTCCACTACCCGGATGGGCCGGAGTCGGTGGACGATGAACGACCGCCACATCGTGGTCGGATGCACCAGG
GCCAGCGACAGCATGGACAGCGCCAGCGTCAGCGTGACCGTGAGCCGATCGCCATGGGACAGTACCGCAACCCGCCGCC
ACTGACGCCGCCAGAGAAGTCACCCTACGGCCACAGCGTGTATCGCGGGAGTGCCGCCTCCGGGTACCTGGGCGCCCAT
GTAGGCGCCAGCACCCACAGCGGCGGCAGCATCAGTACCAACGGGGGATCCATGGGCTACATGCCGGAATTCGACAGAA
CGGACAGCTTCGGAGACAGCGCCGAGGAGGAGGATGAGGACGAGGAGGAGCAGGCCGAGGAGGGCGAGGCCCTATACGC
CATCAAGTGGTACAAGGACAACGAGGAGTTCTATCGCTATGTGCCAAAGGCCCGACCCCCCAAGACCAGCTACCGCGTG
GATGGAGTCCGTGTCATTGAGGAGCTCTCCGATGCCAGCCGCGTGCTGCTGCGAGGCCTCACCCTCAACTCCACCGGCC
TCTACCGATGCGAGGTCTCCGCGGAGGCGCCCAACTTCTCATCGGTGCAGGGCGAGGGCCGCATGGATATTGTCTTTCT
CCCCCGCGATGGTCCGCACATCAGGGGCCAGCAGTATCAGTATCAAATTGGCGAATATCTATATTTAAATTGCACGTCG
GGGAAATCGCATCCGGCCTCGCATCTGCAGTGGTTTGTCAATGAGCAGCCGATCCTGGACGAGCATTACCTGTACAAAT
ACAACGATATCGTGCACAAACACGGGCTAATCACCTCGACGCTGGGCCTGCAGCTGCCGCTGGAGTCGCGCCACTTCCA
CGACGGCGACATGCGCGTCAAGTGCCTGGCCAGCATATCCCCGGTCCTGTGGAAGGGCGGCAAGGAGAGCGTACTCCAG
CGGCGGCCGGGCATCATTGACAATCGGGAGGCCATGCTCCTGGGTGAG
>CG10153-PA 3:5291069-5291770:-
ATGGAAAAACTGGAAGCTCTTAAAATATCCTCAATGCGGCCACGCAGTAATATTCTAGATCGGCCGCTCTCCAAGGGAA
AAACAGAGGTCTCCCTAAGCATTGTGGCTCTGCTCTTCAGCGAGATTGTCCAGTACTCCCAGAGTCGTGTCTTCACAGT
GCCCGAACTACAGACCAGGCTCCACGACCTCGGCCAGGATGTGGGGACCCGCATTATCGACTTGTACTTTGTGCGTGAG
CGTAGCTCCAAGAGAGAGACTAAGCTGACACAAATGCTGCTCTTCGTCAAGACGACAGTGTGGAAGAATCTGTTTGGCA
AGGAGGCGGAGAAGCTGGAACATGCCAACGATGATGAGCGCACCTATTACATTATAGAGAAGGAGCCGCTGGTGAACAC
ATTCATAAGTGTGCCCAAAGACAAGAGCTCCTTAAACTGTGCCAACTTTACGGCTGGAATTGTGGAGGCTGTGCTTACA
CATTGCGGATTTCCCTGCAAGGTCACCGCCCACTGGCACAAGGGCACCACCTACATGGTAAAGTTCGAGGACTTTGTCA
TAGCACGCGACAAGCAAATGGAGGAGAAA
>CG10154-PA XR_group8:6339569-6340593:+
CTGGTGGTCCTTTTCCTAATCGAAAATGTTTGGTGCGACGATAACGAGGGTCTGGTGGTAGCTCCTTCGCCCAACGATG
ATCGCGAAGGGGAGGACGATATCTCCCAGTATGACATGTACAAAAACACTGATATAGATGTATGCGCCAACGTTGCTGA
TGGCGTCCACCTTCCCTATGTCGGCAGCTGTAGCATGTGGATCGAGTGCGAAAATAATACCATTAAGGAAACTGGAGAT
TGCAAGGTGCAAGGGAGTGATATGTTATTCGATCCTGTCCATCAGCTGTGCTCCCCTCCGAAATACGTGCAGTGCCAGC
CCACCTGCTCCGAATTCACGCTAAGCAGTTTCTGCTATGACAACACCTGCACCAAGTATATCCTCTGCTACTATGGGCG
CCCGGTTCTGAGGAAATGCCACGACGGCCTCCAGTACAACAACATGACGGATCGCTGCGACTTCCCCCAGTACGTGGAC
TGTGTGGCCAACGAGTGCTCGGCAATAGAACAGCCAGAGAACATAACTTACCTGTCAAGCAAGGCCAGTTGCGACAAGT
ACTTCATCTGCTCCGATGGCCTAGCATGGGAGCAGCAGTGTGCTGCCGGTCTCTACTACAATCCCGAGTGCAAGTGCTG
TGACTTCGCCAAAAACGTCAACTGTACCGTGGATGCAGTAGCCCGGAACATTCAGCCCTATTACCGGTCGCCCCTGCGC
CGCGCCGACATCGATTGCCCGATGGTGGGAGTGAACTTCTATCCACATAAGTCCCGCCTGGATGCTTATTACTACTGTG
TGGATGGACATGGCCTGACCCTGGACTGCACTCCTGGTCTTCACTTTGACCCGAAGGTTGGGGAGTGCCGCGAGCCGAA
GTTTGTTGGC
>CG10155-PA 3:5296179-5298291:-
AGCGAATTCTTAGTTACAGTACGCGCACAGGTAATGACCAGAGACGAGAGTACCGAGGGCTGGCTACCGCTGGCCGGGG
GTGGTCTGGCCAATGTGTCCATACGGAAACGGGCTAGACTATCCCCACTGGCATCGGGTCATGACTACATCATCTATGG
GCAGAGGATCTCCGATCAAAGTGTCATCTTGAGCTGTATCATCAATCGTGATCTAAAGTATTACAAAGTAATGCCAACA
TTTCATCATTGGCGCGCCGGCAAGCAGCGCAACGGCCTTACATTTCAAACGGCCGCCGATGCGCGAGCCTTTGATAAGG
GTGTGCTGCGCGCCTATAATGAACTAATTGATGGACTGGCCAAATCGAATCCCACTATTATATGCCCACCATTGACCAA
ATATGATTCGGTTGGTGAAGATGATGTATTCATGACCCTGGACTTACCTGTGGAGAGCGAGAGTTTACAAAAGATACAT
TCAAGCCCCGAGGGCAGCGAGAAAAGTCACAAGAGCAAGGACAGCTACAGCAACAATTCCGATTCGGAGAAGCTGCCAG
CGGCACCAATCCACTACATATCCACGGACAAGACATCAACCACAAACACGACCCAGGATGGACCACCGTCGTCTGCTGC
ACCGGCACCGGGCGCCGCCCAGATTGCGGCCAGCGAGAATTACTCGTATGTGACGCTGACAGCGGTCCACCACGACTAC
AACTATCCAGTGGTGGACCAGCCAGTGGGGGCACAGGTGCTCAATGCACGCCGCGAGTCGATCAGTGCACTGAAAAAGC
GCAACGCGTTGGAGGCGGCCCAGGCAATGGCGGCAGCCCAAACTGTAGGCACAGGCGGGGGCGGGAAGTCGCTGCAGAA
GCAAAACGTATCGGAAATACTCAAGAAGGAGACGCGCTTGCGGTGTCGCTACTGTCACGAGCTGTACAGCGAAGAGTTC
AATCGGCGCGGGGCCTGCGAATATGCCCCGGACACCTTTCGCGCCGGCTACGAGTGCATCTCGGGCATGGGCTGTGCCA
GGTGCATGATCTATCACTGCATGAGCGATGCCGAGGGCGAGACGGCCCAGCATCCGTGCGAATGCAACGCCACCGAGGC
CGGTTGCACCAAGCGCTGGCTGGGCCTGGCGGTGCTCTCTCTGTTCGTGCCCTGCCTCTGGTGTTATCCGCCGCTGCGA
GCCTGCCACTGGATGGGCATCCAGTGCGGTCTCTGCGGCGCCCAGCACAAACCGCATGTC
>CG10157-PA 2:2970860-2971522:+
GAGAGTGACAAACTGGCCGTAACACTGTACTACGAGTCACTTTGCCCCTACTGCATGACATTTGTCACCACACAACTGG
GTCCTTCGATGCTTCTGAATGATCGACTGCCATTCGCGGATCTCCAGCTAATACCCTACGGCAATGCACATCTGGATGA
CGAAGGAAATGTCGTATGCCAGCACGGCGTCGAAGAGTGTGATTTGAATGCCTGGCATGGCTGCATACTGCAGCACCAT
AACATCACCGAAGCTATGACCATGATTGCCTGCATGATGCGCGGAAAGAAGAACAGACTGGACAAGTGTGCCGAACACT
ATAGCATCGATGTGAGCGACGTCAAGGAGTGCCGGAATTCTCGTAGTGTGAATGATATACTAAAAGAGTACGGTAGGGA
GACGGCCGAGGTGAAGCACCAGGGCGTTCCAGCCGTAGCACTGGATTACGTGTACAACGTAGAAGAACAAAGCAGTCTG
CTTAATCATTTCGATATTGTTTTCTGTGCTCAATATGAGCTCATGTACCATTTAAAACTAAAGAACTGT
>CG10158-PA 4_group5:441509-442462:-
ATGTCAAATCTATCAGTAGGACAGATGATAATGGACGCACAGCGTATGGCCAGCCGTGTCAAAGACTTGGATGCCCTGG
GGACGGCTCTGCTGGAGGAGGCGGAGACGAATCATCGCCTGGTAGTGAGCCTAAGGGAATACCAGGACGACATTGAGAC
CCTCAATCGCATCTCAAACAACAAGACCAACGCGGACATGGTGAACCGCATACAGCAGCAAAACATCAACAGCTCGGAG
ATACTCAAAGAGAATCGCGAGCTGAAAATCTGCATCGAAGACTACGAGCGGGCCATGGAGCTGATGATGCAAAAGTACC
GCGAACACACAGTGACCAAGGTGCTGGACAGTAAAATCAACTTCAAGGAGCTATACAACGAGCGCCTGTGGCAGGTGAT
CCGAGATCAACGCGAAAAAATCAACGAAATGGCCGCCGTCATGCAGCGGGCGGCCACCGTCGACGATGAGATCGTGCAG
CGGGAACTGCAGACCATATCGCAGCTACGAATGGAGAACGAATCATTGCGGGAATTGCTGCAGATCTCCAAGCAATATG
GTTCGGCCCAGCGACCCATTCGTGAAAACGACCACCTGCTCGAGGAGAAGTCAGTGCAAACGGACTGCCTGGCAGACGA
TTCGGCCGATGATCTGTCCATATCGGGTGCTTCGGTGGAGAATGTAAACAACAATTCGGTCATACAACTGTACAGCAGT
CCGGAGCCGGCGAAGAATACATCCAACAATAGCAACAGCTCATTCAACACTGCCCCAGCTCAGAGTCAGCCACAGCTAC
AGCCTCAGGCACAGGCACAGCCTTCGCCTACAGTAGTGCTGGAAGCCCCAGAGCAACCGGAAACTAATGAGAATAACAA
CGGACCTGCAGCTAATCCAACCAGTGTGCCAGCCGTAACGACGCCAAATGATGCTGGCGAGGAGCACGCAACTGCATCG
GCTGCT
>CG10159-PA 3:4858533-4860435:+
ATGCACGTCGAGAAGAAATCGGAGCTCCGGAGCCTCCTCAAGTCGGGCGACAAGCGTTGTAAATTGGTTGAGCCAAGGA
ATACAAAGAGCTGCGTCTGGAGGTTTTTCAACTTGGTCTCCTGCGACGACAAAATAGAGCCGTACGCCTGCTGTAAAAC
CTGCGGAGATCTGCTATCCTATAGTGGAAAGACAGGCACTGGAAGCTTACTCCGGCACAGGTGCTTGCACTCAAACTCA
AATAACGAGAAAACTGTGCGAATAACTAAGGCCAAGCAACTGCGTGAGCCTTTGCATGTGGCCAAGCCGAAGATTGAAA
GGCAGTCCACATCGTTTGTTGCCGAGACCGGCGCACTCCCGCAGAAGTGGGAGGAGTATGAGCAAAACGATGGGATCAG
CGAGGACATCAAGGACATTATCTACAGCGAAGATCCGCTCTGCTACAGTCCCATGCACGTTATGGAGGAGGAGGTCGCC
CTCGAGTCTGGCGAAAAGGTCACCGTGCTGAACCCCAGCGGCCATAGCCGCGCCACCATCAGCAGTGCCCCAGTCGTGG
CCACTGTGGTGGCCTCGAACACCAACACGGCCAACGCGGCCAAACAGCTGAAGAACAACCTGGAGACATCCATCGACCG
CCTGACCACGGTCAGCGAGCAACTGAGCTACATCATTCAGCATAGCCACGAGGAACATATCAAGGACGATGACTACTAC
TTCGCCCTGAGCCTTGTGCCCAGCATGCGCCAGATGTCGCTGAGCCGCAAGCTATATGTGCGCACCAAGATCCAGGAGG
TTATCTTCAAGACGAGCGAGGAGGCCACCTCCGGCAAGGACGAA
>CG10159-PB 3:4859392-4860435:+
ATGCCAAAGGGACGCGTGAGCAATGTGTGGCAGCACTACGATATCAACGAGGACTGTGAAAACTTTGCGATATGCCGCT
ATTGCGGTAATAATATATCGCGTGGTGGCATGGCCAGCAATTTAAAGGGCAACAATACCACAAATTTGTGGACGCATCT
GCGCCACAAGCATAGCGACGAGGTGGTCGTAAATCCCGTGCAGAGCCGTCAGGGGCGTATTATTCCCATTCTAAAAAAA
GAGAAAACTGTGCGAATAACTAAGGCCAAGCAACTGCGTGAGCCTTTGCATGTGGCCAAGCCGAAGATTGAAAGGCAGT
CCACATCGTTTGTTGCCGAGACCGGCGCACTCCCGCAGAAGTGGGAGGAGTATGAGCAAAACGATGGGATCAGCGAGGA
CATCAAGGACATTATCTACAGCGAAGATCCGCTCTGCTACAGTCCCATGCACGTTATGGAGGAGGAGGTCGCCCTCGAG
TCTGGCGAAAAGGTCACCGTGCTGAACCCCAGCGGCCATAGCCGCGCCACCATCAGCAGTGCCCCAGTCGTGGCCACTG
TGGTGGCCTCGAACACCAACACGGCCAACGCGGCCAAACAGCTGAAGAACAACCTGGAGACATCCATCGACCGCCTGAC
CACGGTCAGCGAGCAACTGAGCTACATCATTCAGCATAGCCACGAGGAACATATCAAGGACGATGACTACTACTTCGCC
CTGAGCCTTGTGCCCAGCATGCGCCAGATGTCGCTGAGCCGCAAGCTATATGTGCGCACCAAGATCCAGGAGGTTATCT
TCAAGACGAGCGAGGAGGCCACCTCCGGCAAGGACGAA
>CG10160-PA XR_group3a:270101-271234:-
ATGGCCGCCATCAAGGATAGCCTCTTGGCCCAAGTAGCCGAAGTTCTGCCCAGCTCGGGTCACAAGGTCACCGTGGTGG
GCATCGGCCAGGTGGGCATGGCCAGCGCCTTCAGCATCCTCGCCCAGGGCGTCTCCAAGGAGGTCTGCCTGATCGACGT
CTGCGCGGACAAGCTGCAGGGCGAGCTGATGGACCTGCAGCACGGCTCCAACTTCCTGAAGAACCCCCAGATCACGGCC
AGCACCGACTTCGCGGCGTCCGCCAACTCGCGGCTGTGCATCGTGACGGCTGGAGTCCGCCAAAAGGAGGGCGAGTCCC
GTCTGTCGCTGGTGCAGCGCAACACCGACATCCTCAAGAACATCATCCCCAAGCTGGTGGAGTACAGTCCCGATACCAT
TCTGCTGATGGTCTCCAACCCCGTGGACATCATGACCTACGTGGCCTGGAAGCTGTCGGGCCTGCCCAAGAACCGCGTC
ATCGGCAGCGGCACCAACCTGGACTCGTCCCGCTTCCGCTTCCTGATGTCGCAGCGCCTGGGCGTGGCGCCCACCTCCT
GCCACGGCTGGATCATCGGGGAGCACGGAGACAGCTCGGTGCCCGTGTGGTCGGGCGTCAACATCGCCGGCGTTCGCCT
GCGTGAGCTGAACCCCATTCTGGGCACCGGCGAGGACCCAGAGAAGTGGAACGAGCTCCACAAGCAGGTCGTCGACTCG
GCCTACGAGGTCATCAAGCTCAAGGGCTACACCTCGTGGGCCATCGGCCTGAGCACGGCCTCCCTGGCCTCGGCCATTC
TGCGGAACACGAGCAGCGTGGCAGCGGTCTCCACCTCAGTGCTGGGCGAACATGGCATCGACAAGGACGTTTTCCTGTC
GCTGCCCTGCATCCTGAACGCCAACGGCGTCACCTCCGTCGTCAAGCAGATCCTGACGGCCACCGAAATCGAGCAGCTG
CAAAAGTCGGCCACCATCATGGCCGATGTCCAGGCAGGACTCAAGTTC
>CG10163-PA XR_group3a:267764-269024:-
ACCCTCCTCGTGGCCGTGGCCGTGGCCGTGCTCCTGCCCTCGATGAGGGCCCTTGCGCAGGAGAATAAGCCAAAGACAC
CTGCAAGTATAGAGACCATCCAGAAGCACAACATTCAGCTGTTGACAGAGCAACTGAATCGCGGGTGGAGAGCCTTCTG
CGATGCCCCTGTGGACGAGGGCGTCATGTCTCTGTTCCAGGGCATTAATCCCAGCGATGCGGCACTCCACGTGATGACC
GTCACGAATCGGAGCGTGGAGCTGCCCATCAAGTCGATTTCGCAGCTGAGAGACTTCGACATCAGTCCGGAGAGGAAGA
CCCTCATCTACGTGAATGCCTTCCACACGGCCGACAGCTACTTCAGCGTCCAGGAGCACCTGTCGCTGCTGCAGAACAG
CCGGCGGGATCTGAATGTGATTGTCGTGGATTTTGCGAGGGACGTGGCACAGCTCTACTACGCGGTGCGGCATCATCTC
TCCGTGCACGGATATGCCATCTACAATGTGCTGAAGGCCCTCAGGGAGGCGGGCATTGCCCCGCAGGACATCACGCTCG
CCGGACATTCGGTGGGGGCGAACATCGCCGCCCTGGGCGCACAGCTCTTCGCCAGGGGATCCAAGCAGCTGGTGGGCCA
ACTGGTGGCCATCGATCCGGCCACCATGTGCCGCACCACCGACATCCTCGTCAAGCAGGGCGTCGCGGAGCGCGTGGTG
GTGCTGCACGGGGAGGGCGATGTCTTTGGGGTGCGCGTGCCCGTGGGGCACATCGACATCTATCCGAATGGCATTGGGT
ACTTCCCGCGCAGGAAACTCCAGCCCGGCTGCGACTCCAAGATCTGCAGCCACATGTATCCGTTCGTTCTCTTCATGGA
GGCACTCATCGAGGGCGTCATGATCCCCGCCACCAAATGCGAAAGCTGGGCCAAATTCCGGCAGGGCGACTGCCAGTTC
CAGAACACCCTCAACATTGGTCTCATTTACCCTTCGACTGCCAGGGGCCTGTACTTTTGCCTCACGCAACCGAACCCCC
CCTTCACCTACATGGAGCACGGGCTGCGCTACAAGACGTCGCCGGCGCGTACCCGAGGTCCAGAGAAATCCGCAAAGAG
CGGAAAG
>CG10164-PA 2:2833939-2834082:-
ACAGAATCAATGAGGATTATCAATCATATTGGGGATCAGCTCATGCAGCTGCAGCTCCTAAAGGAGCAGCCGTTGGTAG
AGGGAAACGCCTACTGCTTCTTAGTGAGCATTAAGCCAGAAGGTGGGGCATCCAATTGCTTCGTG
>CG10165-PA 4_group1:1684252-1685127:+
ATGGCAGAGGGATCCACCGGAGCCACCGCCTGGCTGCAGATACAAAGTCTGTTGAACAGCATTAATCATATGCTGATCT
TCTTGGTGGCCACCTTCTTCTTTGTCCTGGCCCGCAGCCTGGACTTCAAGGATACGGCAATGCACATGTTTATGACCGG
AATTGGTTTCCACGTCCTTATCGCCCAGGCCATGATGTCCCACTATAAGGTTAACCCCATCACCCGCTGGCTGTCACAC
CGCAACAAGTCGCGTTTCCATGGCATTCTGCAAATCATCGGCGGCGCAATGGTCCTACTGGGGGGCCTGGGCAAGTTCT
CCAATAAGGAGGTTCACTTCAACACCTGGCATGGGAGAGTTGGCTCTGCTGCTACCTTTTTTTGCGCCGCCAGTATTGT
GGGTGGTCTGGCCAACTATTTCCAGCCAAAGTTGGCCCTAAAGTTGTTCCCCCCCTCGGAGCTGCGTTTCCGCCACAAT
CTGTTCGGCCTGGTCACCTATTCCCTGGGCATGGGAGCCATCTACCTGGGTTACTACTCGAAATTCTTCACGAAACATG
TGGACAATGACTTCATTCCCGGCATGATGCTGGTCACATCGCTGGTCTATGTTTTGACCATAATTTCCCCCGTTTCATC
GCTGTTGAGCAAGCTCAAGTATAGGCGGCAGAAAAAGCAGGAGAAGGTCAAG
>CG10165-PB 4_group1:1684252-1685127:+
ATGGCAGAGGGATCCACCGGAGCCACCGCCTGGCTGCAGATACAAAGTCTGTTGAACAGCATTAATCATATGCTGATCT
TCTTGGTGGCCACCTTCTTCTTTGTCCTGGCCCGCAGCCTGGACTTCAAGGATACGGCAATGCACATGTTTATGACCGG
AATTGGTTTCCACGTCCTTATCGCCCAGGCCATGATGTCCCACTATAAGGTTAACCCCATCACCCGCTGGCTGTCACAC
CGCAACAAGTCGCGTTTCCATGGCATTCTGCAAATCATCGGCGGCGCAATGGTCCTACTGGGGGGCCTGGGCAAGTTCT
CCAATAAGGAGGTTCACTTCAACACCTGGCATGGGAGAGTTGGCTCTGCTGCTACCTTTTTTTGCGCCGCCAGTATTGT
GGGTGGTCTGGCCAACTATTTCCAGCCAAAGTTGGCCCTAAAGTTGTTCCCCCCCTCGGAGCTGCGTTTCCGCCACAAT
CTGTTCGGCCTGGTCACCTATTCCCTGGGCATGGGAGCCATCTACCTGGGTTACTACTCGAAATTCTTCACGAAACATG
TGGACAATGACTTCATTCCCGGCATGATGCTGGTCACATCGCTGGTCTATGTTTTGACCATAATTTCCCCCGTTTCATC
GCTGTTGAGCAAGCTCAAGTATAGGCGGCAGAAAAAGCAGGAGAAGGTCAAG
>CG10166-PA 4_group1:1686318-1687171:+
ATGCCAACAAATGCCCACAAATACAGCATTTTGCTGCCCACCTACAATGAAAGGGACAATTTACCAATTATAATCTGGC
TGATTGTGAAATACATGAAGGCCAGCGGCTACGAATACGAGGTGATTGTGATAGACGATGGCAGTCCGGACGGTACATT
GGATGTGGCCAAGGATCTGCAGAGTATCTACGGCGAGGATAAGATTATCCTCCGGCCACGCGGCTCCAAGCTGGGCTTG
GGAACAGCCTATATTCATGGTATTAAACATGCCACTGGAGATTTTATAATTATCATCGATGCGGATTTGAGTCATCATC
CCAAGTTTATACCGGAGTTCATCGAGCTGCAACAGAAGGGCGACTATGACATAGTTTCGGGCACTCGTTATGCCGGAGA
AGGCGGCGTCTATGGCTGGGACTTCAAGCGCAAGCTCATCTCACGCGGCGCCAACTACCTCTCGCAGGTTCTGCTGCGC
CCCAATGCCAGTGACCTGACCGGCTCATTCCGACTCTACAAAAAGGATGTCCTAGAAAAGTGCATCGCGAGCTGCGTGT
CGAAGGGCTACGTATTTCAAATGGAAATGTTGGTACGAGCGCGACAACACGGCTACACCATTGCCGAGGTGCCCATCAC
ATTCGTGGATCGCATCTATGGTACATCCAAGCTGGGTGGCACCGAGATCGTTCAATTTGCTAAGAATCTGTTGTATCTG
TTTGCTACTACA
>CG10168-PA 2:2813304-2814894:-
ATGCGCATCGGCTGTGCTGGGCTAGTGCTTTCCCTACTGCTCTTCCTGGAGCTGGCACTGGCGGCCAATATATTGGCAA
TTTTTCCTTACCGGTTTCCCTCGCCTTTCCAGCTTATCAATCCCCTGATGCGGGCCCTCAGCCAGCGGGGCCACAAGGT
GACGATGGTGACGCCAGTGAACTTCCCGCCCGACATCGAGGGAGTCCGTCACATTCGCGTGCCGTTGCTGGATCTACAA
ACGACTGAAGTGATCGAGTCAGATCAGATGAAGGAATATTTCTCAAGCAAATGGTCAGAGAGCTTTCTGACTTCTAGGG
CTCTGTACAACATCTCTTATGCGATTTTGAGTGACAGCGGAGTCCAACAGTTGCTGCGGAACAGAAGCGAACAGTTCGA
CATAATCACCTTGGAAACGGTGCACATGGATGCCCTCTTCGGCCTGGCTGGATTTTACAATGCACCCATAATGGGCATG
TCGACCCTAAGCATCAATTGGGCCGTGGACTACCTGGCGGGCAATCCCTCACCCAGTGTCTATGAGCCCATCTCACCTG
CAGGATATTCCTGGGAGCGCTCCCCTCTGAGCAGGTGGTACAACTGGTTCTATATAACCGAGGAACAGCTCATAGAGCT
GCTTATCTACCGGCCGGGGCAGCTGCAGCTATTGAAGCAGTTCTTTGGCTATCCACCCGAAAAGCTCAACGAACTGCGG
GCCCGGTTCTCAGTGATCCTGATGAACAATCACTTCAGCATGGGCCGAGTTAGAGCCAATGTACCCAACATCATCGAGG
TGGCCGGACTTCATCTCAGCGAGCCCCCGGAGCCTTGCGATGAGCAGCTGCAACGCTTCCTCGACGAGGCCGAGCACGG
CGTCATCTACTTCTCGATGGGAAATGAGATCATGGTGAGGTTCCTGCCCGAGAGCATGCAGCACACGCTGCTGCAGACT
TTCTCCCAGCTCAAGCAGCGCATTGTCTGGAAGCGAGAGGTGGAGGCGTCGGACAATAGGTCGGATAACATCTACATTA
TTCATCAGTCGCCGCAGCGTCAGGTGCTGGCCCATCCAAATGTCAAGCTCTTCATCACAAACGGTGGACTCCTCAGCAC
CATAGAAGCGGTTCACAGCGGAGTTCCCATGCTGGGACTGCCCGTCTTCTTCGACCAGTTCGGCAACATGAAGCGCATG
CACTTTGTCGGCGTGGCCGAGACCCTCGATATCAACACTCTAACGGTGGAGGCATTGTCTACCACCATCCGCGCCCTGC
TCGAGGAACCACGATATGCCCGCAAGGCTAAGGAGCTATCGCAGTGTTTTAAAGATCGGCCCATGAATCCCCTGGAGAC
TGCCGTCTGGTGGACGGAGTATGCCCTACGGCACAAGGATGTCTCACACATGCGCATGAACATTGAGGAGGTTCCTTTC
ATGCGGTACTACAGCCTTGACAACCTGTTAATGTTGAGCCTCCGCTTTGGCCTCATAGCTGTCTTTGTGATCTTCTTAG
GTGTTAGGCTGGTCAAGATAAATCAAGCCAGG
>CG1017-PA XR_group6:5123557-5125090:+
AGTGCTCCCGTTGCCCCTTCGGGCATTCAGAGTACTGCGGGTGCTGTTCCCGTGCGCAATGAGAAAGGCGAGATTTCCA
TGCAGAAAGTTAAAGTCCAGCGATATATATCTGGCAAGCGTCCTGAATATGCCCGCGTTGACTCCAGCACGGACGAGAG
CGATGAGGATGACTTCATTGACACACGAAAGCGCATGGAGCGCCACAAGGCTGAACGCCACAAGATGGAGCTGGCCCGA
AGAGGCAGCGCCGACGGAAAGCCTGCCGAGGACGGCGATGAGGCCGAGGTGGATGATCCACGTCTGCGACGCCTGCGTG
CACGCCCTGTAGATATGGAGGACATGGAACGAGAAAGAAGGGAACGCCACAGACACATCCACGAGCCCGAGATGGTGGA
GAGTGACAGTGAAGATGAAGAAGAGGACGCAGAGGAGCAGAAGAACCTCGAGCGGGGAACCAACAAGATTACACTTGCC
TCCGAATCCGACACAGATGCGGAGCTCAGTGACACGGAAATGGAGAATCGGCGTACAAAGCTGAGGGCGAGAATGCTGC
AGCAACAGCGCGAGGAGGAGGTGCTCCAAAAAGAGGATGAAAAGCAATCGGAATCTTCAGAAACAGAGAGCTCTGAATA
CGAAGAAGAAAGCGAAAGCGAGGAGGACAACGAGCCGCGTCTTAAGCCCCTGTTTGTAAGGAAAAAAGATCGGGCGACC
ATTCAGGAAAAGGAGCGCGAAGCTCAGAAACAAAAACAAATAGAGGCGGAGGCCAAAAGAGCGGCCAAGGAGCGGAGGC
GAGCCACCCTGCGAATGGTGGAGGACAGTGTTAAGAAAGACCTGGAGAAGACCAAGCCGGAGTCGAATGAAGCCTGCCT
AGAAGATGTGTGCACGGACGACGACAACGACGAGGTGGAGTACGAGGCTTGGAAGCTTCGCGAGCTCAAGCGAATGAAG
CGGGACCGCGAAGAACGCGACAACACCGAACGAGAGAAACTGGAAATCGACCGGGTCCGTGGTCTCAACGAAGAGGAAC
GACGCCAGGAGCTCCGGCAGAATCCCAAAATGGTCACCAACAAGGCCACCAAAGGAAAATACAAATTCCTGCAGAAATA
CTATCATCGCGGTGCTTTCTACCTGGACGAGGAGAACGATGTGCTGAAACGAGACTTTGCCCAGGCAACGCTTGAGGAT
CACTTCGACAAGACCATCCTGCCCAAGGTGATGCAGGTGAAAAACTTCGGTCGCTGCGGCCGCACCAAGTACACTCATT
TAGTGGATCAGGATACAACAAAGTTCGATTGTCCCTGGTATGCGGAGACCTCGAACAACATCAAGTTCCACAATGAACA
CGCGGGAGGCATGCGGCAGCAGTTTGACAAGCCCACAGGATCCAAGCGAAAGAAATTGGAG
>CG10171-PA XR_group6:5641524-5642572:-
ATGCGCAACTGGATGCCGGTCTTGTTCTGTGGCCTGGCCATACCCATTTCCTTGTTCATGTGGCTGGGCAACGTGGCCT
TCTCGAAGATCTGGAACAATGCCTACGAAGAGCCCCGGGTGATACCGCCTATGCGGTGGCTGTTTTCCACGCTGGCTCC
CCTCACACTGATGACGGTGGCGCTGCGTCGACGCTCGGTTAGCCGGTCTGGAGCCGCTCTAGGCATTTTGGTGGCTTTT
ATACTGTCGGTAGCCAGCCATCCGTTCTTCGCTAGCCTGGTGGTCTTTTTCTTCAGCTCGTCGCGGTCCACCAAGTTCC
GTGCACACATGAAACGACGGTTCGAGCACGACTTCAAGGAGGGCGAGGGACAGAGAAACTGGGTCCAGGTCCTGTGCAA
CGGTGGAATGGCCGCCCAACTGGCCCTGCTTTACCTCATCGACTGCGGCAGCGGCGAGCGTGCCATAGATTTTTCCAAA
GAGTACCGCTCCAGCTGGCTGGGTATTGCCGTAATGAGCGCCTTTGCCTGCTGCAATGGGGACACATGGTCCAGTGAGC
TAGGCAGCGTGCTCTCCCAGCGCGATCCCATCTCCATCATCAGCTGGCGACGCGTGCCACGCGGCACCAATGGAGGAAT
CTCTCTGATCGGAGTCGTGGTTAGTCTGCTGGGAGGCTTCCTCGTGGGCTTCGGCTATTTTGTAACAGTCCGGTACACG
GTGGAGGCCAAAATGCTGCTCGTAAGTCCACCTCAATGGCCTATAATCCTATTTGGCGGCATTGCCGGAATTTTTGGAT
CGCTACTGGACTCCCTTCTGGGAGGCATGCTGCAGTTCTCGGGCATCAACGAGCAAGGCCAGATTGTGGATGCCCCAGG
CAAGGGTGTGCGTCATGTGTGTGGTCTCCGCATTCTGGACAACCACAGTGTCAATCTCATTTCCAGCATCATCACGGGC
GTCACCATACCAGTCCTCGCTCTCAAGTTTTGGCCTGTGCGC
>CG10171-PB XR_group6:5641524-5642572:-
ATGCGCAACTGGATGCCGGTCTTGTTCTGTGGCCTGGCCATACCCATTTCCTTGTTCATGTGGCTGGGCAACGTGGCCT
TCTCGAAGATCTGGAACAATGCCTACGAAGAGCCCCGGGTGATACCGCCTATGCGGTGGCTGTTTTCCACGCTGGCTCC
CCTCACACTGATGACGGTGGCGCTGCGTCGACGCTCGGTTAGCCGGTCTGGAGCCGCTCTAGGCATTTTGGTGGCTTTT
ATACTGTCGGTAGCCAGCCATCCGTTCTTCGCTAGCCTGGTGGTCTTTTTCTTCAGCTCGTCGCGGTCCACCAAGTTCC
GTGCACACATGAAACGACGGTTCGAGCACGACTTCAAGGAGGGCGAGGGACAGAGAAACTGGGTCCAGGTCCTGTGCAA
CGGTGGAATGGCCGCCCAACTGGCCCTGCTTTACCTCATCGACTGCGGCAGCGGCGAGCGTGCCATAGATTTTTCCAAA
GAGTACCGCTCCAGCTGGCTGGGTATTGCCGTAATGAGCGCCTTTGCCTGCTGCAATGGGGACACATGGTCCAGTGAGC
TAGGCAGCGTGCTCTCCCAGCGCGATCCCATCTCCATCATCAGCTGGCGACGCGTGCCACGCGGCACCAATGGAGGAAT
CTCTCTGATCGGAGTCGTGGTTAGTCTGCTGGGAGGCTTCCTCGTGGGCTTCGGCTATTTTGTAACAGTCCGGTACACG
GTGGAGGCCAAAATGCTGCTCGTAAGTCCACCTCAATGGCCTATAATCCTATTTGGCGGCATTGCCGGAATTTTTGGAT
CGCTACTGGACTCCCTTCTGGGAGGCATGCTGCAGTTCTCGGGCATCAACGAGCAAGGCCAGATTGTGGATGCCCCAGG
CAAGGGTGTGCGTCATGTGTGTGGTCTCCGCATTCTGGACAACCACAGTGTCAATCTCATTTCCAGCATCATCACGGGC
GTCACCATACCAGTCCTCGCTCTCAAGTTTTGGCCTGTGCGC
>CG10175-PA 2:2801842-2807994:-
ATGCTCCGCCTGCTGCTGCTGTCCCTGGTGACACTTCTTCTGTGGGAGCAGGGCTCCTCCATTGCCATTGCCCCGTCCA
CATTCGGCACGGCCATAGCACGTGCCGGGAAGATCTCCAACCAACTTAAGGAGACGACGGCCTGGAAGACCCTGACCTC
GCATCCGAACTCCCTCGTGCAGCTGCTGCCTTCGCGGGCGATGCGCGTGGTCCAGGAGGTGGTGCGATCTCTGCGGAAG
GAGCGTGAGATTGTGGCCACCACAACGCTGGGCAAGGTTCGGGGACGCTACCAGAAGTACCGCTCCGGAGAGCGAGGAG
GCTACTACAGCTTCAAGGGAATGCGCTACGGAGCAGCACCGATCGGAGCCAGAAGATTCCGCTCGGCAGAGCCAGAAAA
GCCTTGGTCTGGCATCCGCGATGCCTCGAGGGAGGGCCAGAGCTGTCCGCACAAGAACATGATCCTGGACACCTTCAAG
GGAGACGAGGACTGTCTGTTCGTCAACGTATTCACCACCCGCATGCCCAAGGAGGATGAGGAGTCCAGCGAGCAGAATA
GGCGGCCAGTGATGGTCTGGCTGCATGGTGGCGGCTTTTCCTTCGGCTCGGGCAATGCCTTCCTCTACGGACCCGACTA
TCTGGTGGCGGAGGACATAGTACTCGTCACGCTCAACTACAGACTGGGACCACTGGGCTTCCTCACCGCCGGACCCGAT
GCGCCCGGCAATCAGGGACTCAAGGATCAGGTGCTGGCCCTCAAGTGGGTGCGCGACAACATAGCCGCCTTCGGTGGTG
ACCCCGCCCAGGTAACAGTCTTCGGGGAGTCTGCTGGGGCTTCCTCGGTGCAGCTGCTCCTGCTGTCGCCCATGGCCAA
GGGACTCTTCCACCGCGCCATCTCGCAGAGTGGCTCCGCCCTGAATCCCTGGTCCATGTCCGCCAATTCCAGCAAGAGA
GCCTCCCGCCTGGCAGCCAATCTAGGCTATGTGGGTGCCAACAGAACAGAGGAGATCCTGGACTTCTTGCGGCGTGTGC
CCGCGATGAAGCTGGTGGAGGCAGCGCCGACCACCATCACGGCAGAGGATCAGCGCAACAATATCGGACTGCCCTTCGT
TCCAAATGTCGAGGGATATTGGAACCAGGACTCCGAAGAGGAGCAGTTCTACGAGCAGCCCTTCATCACCCAGCATCCA
AGTGACATGTACCACACGCAGAACTTCAACAGCGATGTGGCCTACATGACAGGCTATAACACCCATGAAGCAATGCTCT
TTATAAGAAGACTTCGGAAGAATCCTCAGTTGCTGGGCATAATTGAGAACGACTTTGGACGCCTGGTGCCTCAGGACTT
GAATTCCACCCATGTCCATGACAGGGTCACCCGCGAGATACGCTCCTTCTACCTGGGGAACAAGCATGTGGGCATTGAA
TCCGTCGATGAGATGATAGCGCTCCTCACTGATCTCATGTTCCTGCAAGGCATTCGCCGCACTGCCCGTAATCATGCCA
AGTATGGAAGCGCTCCTGTCTACATGTACCGCTTCTCCTTCGATGGTGCCCTGGGGCTGTACAAGCGGATGCTGGGCAT
TCCCCGACCGGGGGTCTGTCACGGCGATGAGCTGGGATATCTCTTCAAATTTGGCTTCTTCAACCTGAGCCTGGACCCC
AAGTCGCTGGAGGTGCAGGTTAAGAATCGCATGGTGCGCATGTGGACGAATTTCGCCAAATACGGCACACCCACGCCCG
ATGTTGAGGATCCGTATTTGACCACAAAGTGGGCGCCCATCGATCCATCGAATGTGATGAATAGCCTCAACTACCTGGA
CATCTCGGGAACTCTTGCCATGAAGACGAATCCAGAGCCGGAACGACAGAGGTTCTGGGACGAGATGTATCAGCATTAC
AATGGTGCTGCCATG
>CG10175-PB 2:2801842-2803659:-
ATGCGCTACGGAGCAGCACCGATCGGAGCCAGAAGATTCCGCTCGGCAGAGCCAGAAAAGCCTTGGTCTGGCATCCGCG
ATGCCTCGAGGGAGGGCCAGAGCTGTCCGCACAAGAACATGATCCTGGACACCTTCAAGGGAGACGAGGACTGTCTGTT
CGTCAACGTATTCACCACCCGCATGCCCAAGGAGGATGAGGAGTCCAGCGAGCAGAATAGGCGGCCAGTGATGGTCTGG
CTGCATGGTGGCGGCTTTTCCTTCGGCTCGGGCAATGCCTTCCTCTACGGACCCGACTATCTGGTGGCGGAGGACATAG
TACTCGTCACGCTCAACTACAGACTGGGACCACTGGGCTTCCTCACCGCCGGACCCGATGCGCCCGGCAATCAGGGACT
CAAGGATCAGGTGCTGGCCCTCAAGTGGGTGCGCGACAACATAGCCGCCTTCGGTGGTGACCCCGCCCAGGTAACAGTC
TTCGGGGAGTCTGCTGGGGCTTCCTCGGTGCAGCTGCTCCTGCTGTCGCCCATGGCCAAGGGACTCTTCCACCGCGCCA
TCTCGCAGAGTGGCTCCGCCCTGAATCCCTGGTCCATGTCCGCCAATTCCAGCAAGAGAGCCTCCCGCCTGGCAGCCAA
TCTAGGCTATGTGGGTGCCAACAGAACAGAGGAGATCCTGGACTTCTTGCGGCGTGTGCCCGCGATGAAGCTGGTGGAG
GCAGCGCCGACCACCATCACGGCAGAGGATCAGCGCAACAATATCGGACTGCCCTTCGTTCCAAATGTCGAGGGATATT
GGAACCAGGACTCCGAAGAGGAGCAGTTCTACGAGCAGCCCTTCATCACCCAGCATCCAAGTGACATGTACCACACGCA
GAACTTCAACAGCGATGTGGCCTACATGACAGGCTATAACACCCATGAAGCAATGCTCTTTATAAGAAGACTTCGGAAG
AATCCTCAGTTGCTGGGCATAATTGAGAACGACTTTGGACGCCTGGTGCCTCAGGACTTGAATTCCACCCATGTCCATG
ACAGGGTCACCCGCGAGATACGCTCCTTCTACCTGGGGAACAAGCATGTGGGCATTGAATCCGTCGATGAGATGATAGC
GCTCCTCACTGATCTCATGTTCCTGCAAGGCATTCGCCGCACTGCCCGTAATCATGCCAAGTATGGAAGCGCTCCTGTC
TACATGTACCGCTTCTCCTTCGATGGTGCCCTGGGGCTGTACAAGCGGATGCTGGGCATTCCCCGACCGGGGGTCTGTC
ACGGCGATGAGCTGGGATATCTCTTCAAATTTGGCTTCTTCAACCTGAGCCTGGACCCCAAGTCGCTGGAGGTGCAGGT
TAAGAATCGCATGGTGCGCATGTGGACGAATTTCGCCAAATACGGCACACCCACGCCCGATGTTGAGGATCCGTATTTG
ACCACAAAGTGGGCGCCCATCGATCCATCGAATGTGATGAATAGCCTCAACTACCTGGACATCTCGGGAACTCTTGCCA
TGAAGACGAATCCAGAGCCGGAACGACAGAGGTTCTGGGACGAGATGTATCAGCATTACAATGGTGCTGCCATG
>CG10175-PC 2:2801842-2808084:-
ATGCATTATTCGAATCTGTTTACCCAGCAAAGATCCAAGCGCACCATGATATCCGCCAGACGGTCAGCGGGTCCGCGAC
CCCCGCCTTCGATGCTCCGCCTGCTGCTGCTGTCCCTGGTGACACTTCTTCTGTGGGAGCAGGGCTCCTCCATTGCCAT
TGCCCCGTCCACATTCGGCACGGCCATAGCACGTGCCGGGAAGATCTCCAACCAACTTAAGGAGACGACGGCCTGGAAG
ACCCTGACCTCGCATCCGAACTCCCTCGTGCAGCTGCTGCCTTCGCGGGCGATGCGCGTGGTCCAGGAGGTGGTGCGAT
CTCTGCGGAAGGAGCGTGAGATTGTGGCCACCACAACGCTGGGCAAGGTTCGGGGACGCTACCAGAAGTACCGCTCCGG
AGAGCGAGGAGGCTACTACAGCTTCAAGGGAATGCGCTACGGAGCAGCACCGATCGGAGCCAGAAGATTCCGCTCGGCA
GAGCCAGAAAAGCCTTGGTCTGGCATCCGCGATGCCTCGAGGGAGGGCCAGAGCTGTCCGCACAAGAACATGATCCTGG
ACACCTTCAAGGGAGACGAGGACTGTCTGTTCGTCAACGTATTCACCACCCGCATGCCCAAGGAGGATGAGGAGTCCAG
CGAGCAGAATAGGCGGCCAGTGATGGTCTGGCTGCATGGTGGCGGCTTTTCCTTCGGCTCGGGCAATGCCTTCCTCTAC
GGACCCGACTATCTGGTGGCGGAGGACATAGTACTCGTCACGCTCAACTACAGACTGGGACCACTGGGCTTCCTCACCG
CCGGACCCGATGCGCCCGGCAATCAGGGACTCAAGGATCAGGTGCTGGCCCTCAAGTGGGTGCGCGACAACATAGCCGC
CTTCGGTGGTGACCCCGCCCAGGTAACAGTCTTCGGGGAGTCTGCTGGGGCTTCCTCGGTGCAGCTGCTCCTGCTGTCG
CCCATGGCCAAGGGACTCTTCCACCGCGCCATCTCGCAGAGTGGCTCCGCCCTGAATCCCTGGTCCATGTCCGCCAATT
CCAGCAAGAGAGCCTCCCGCCTGGCAGCCAATCTAGGCTATGTGGGTGCCAACAGAACAGAGGAGATCCTGGACTTCTT
GCGGCGTGTGCCCGCGATGAAGCTGGTGGAGGCAGCGCCGACCACCATCACGGCAGAGGATCAGCGCAACAATATCGGA
CTGCCCTTCGTTCCAAATGTCGAGGGATATTGGAACCAGGACTCCGAAGAGGAGCAGTTCTACGAGCAGCCCTTCATCA
CCCAGCATCCAAGTGACATGTACCACACGCAGAACTTCAACAGCGATGTGGCCTACATGACAGGCTATAACACCCATGA
AGCAATGCTCTTTATAAGAAGACTTCGGAAGAATCCTCAGTTGCTGGGCATAATTGAGAACGACTTTGGACGCCTGGTG
CCTCAGGACTTGAATTCCACCCATGTCCATGACAGGGTCACCCGCGAGATACGCTCCTTCTACCTGGGGAACAAGCATG
TGGGCATTGAATCCGTCGATGAGATGATAGCGCTCCTCACTGATCTCATGTTCCTGCAAGGCATTCGCCGCACTGCCCG
TAATCATGCCAAGTATGGAAGCGCTCCTGTCTACATGTACCGCTTCTCCTTCGATGGTGCCCTGGGGCTGTACAAGCGG
ATGCTGGGCATTCCCCGACCGGGGGTCTGTCACGGCGATGAGCTGGGATATCTCTTCAAATTTGGCTTCTTCAACCTGA
GCCTGGACCCCAAGTCGCTGGAGGTGCAGGTTAAGAATCGCATGGTGCGCATGTGGACGAATTTCGCCAAATACGGCAC
ACCCACGCCCGATGTTGAGGATCCGTATTTGACCACAAAGTGGGCGCCCATCGATCCATCGAATGTGATGAATAGCCTC
AACTACCTGGACATCTCGGGAACTCTTGCCATGAAGACGAATCCAGAGCCGGAACGACAGAGGTTCTGGGACGAGATGT
ATCAGCATTACAATGGTGCTGCCATG
>CG10176-PA 4_group3:3638083-3639300:+
ATGTCTGGCAAGGAAATGCGTCCATTGTCGCTCTCGATAGGCGCCTCATTGCTGCCCAGCTTCTCCCTTGTGACGGCTT
CGCAGGATGGCATCCTGCACAAGGATTGCCATGGCAAGATCTGCAATCCCGTGGAGGAATATTGCTCCGTCTTCAGCGA
GGCCTGCGACTCCTGTGCCACCATTTGTGATACCAAGTCCCACAACTATCAGGCGGACACATGCGCAAAGGAGTCTTAC
AACAGATATGAACCTCTTAAGGCGGAAATCCACAGTATACAGTGCACCCAGCAACTGATTCTCCTCCTTCTGACCATAC
TCCTTATACTGATAGCCATACGTTATGCGTACAAAGGAGTACGCTGGCTGCTGCGCAAGAGATGCGTCCAGCAGATGCT
GCAGCGATATCAGTCCAAGGCCTATCCGCATCCGGGGACGGCTAATGGCAAGGATCTCAATGCCACGACTATACAGAAT
CTCAGTGCCATTCGTCACGGCAGCGACATTGAGCGGGCGCCGTCACAGATCTACAGTGTGGCTGGCGCTGCCGAGGGTT
CGGTGCTGACACTGACGACGCCAGTGAGCACACGCTATCCGGCCGAAAACAGCACTACTCCGACTACGGTGGTGACTGA
AATTGGCTATGGGTATGATAATCAGGCCATGGTTGTGACGCCGGTTTCCGAGAAGCCCTCAGCTGCCACA
>CG10177-PA 2:2799279-2800436:-
AAGGCGGTCCGTGTCTGTTTTCTCCGAAATGGGGATCCATTCTTCCGAGGCGTCATGCTCTCTGTGTCCCCATGCAAGT
ACAAAGATTTTGGCATACTCTTGGAGGACGTAACCAGCGTCCTGCACTCACATGTCGTGCTCCGATCGGGCATCGAACG
CTTATGTCGCACCAATGGCACTCTGATTACCTTTCTTGATTCCTTTTTGGATGGGGACATCGTCGTCTGCTGCTGCCGG
TACGAGAGGTTCATCGAAATGGACTACTCTGTGAGTAGACATTTTGGACGGCTGCGGACAGCTATTCCACGCTGGATTA
ACAGTCGGAAGGCCTCTAATGAAACGATGCCAAAGGTCCTCCCCGACTCCGTTGCGATCTACATTGATGAAAGCTTCAG
GTTGGTGAATAGCCAAACGACCGCTATCTGCTTGGCTAAGCCCAAGACGAAGGAAGTCCGGAGATGCATTGTCAAGGTG
GTGAACGAGAAGTACATGCTCAATCGTGATGCCAAGTATAAAGAAGTGGAGATCATGCGCAAGCTGCAGACCCATCCGA
ACGTCGTTGATCTGATTTTCACCGTTCACAGGCCGGGGTACTCGTACACCTTTTTTGTGATCGAGTGCATGGCCTGCAG
CGTGCAAGATATGAGGGCTCGCCAAGGCAGGATTCCCGAGCCCACAGTCCACAGGGTCATGAGAGACGTCGCCTGTGGC
CTGACCTACATTCACGCCAATGGAATCATCCATCGCGACATAAAACCCGATAACCTGCTCTTAAGTTTCGCTGACGGTG
TTTTAGTTGCTAAGATCGCAGATTTTGGAGCGGCTACCTATTTCGAGGACGGAGCGATGAAGGGCTTTGTCGGAACTGC
AAGGTACATAGCTCCCGAGATGATTCTTGGCTGTAAATACGACTACCGGGTGGATACCTGGTCCTTTGGTGTCACTCTC
TTTTGTATGTTATTCATTCGGCACCCCTTCGGCACGGGATACACGGATATTCGTGATATCTGCAACGATACTGTGGTTA
GTGAGTACCAGTTTCCTTTGGAACTCAAGGACTGTATCAGCGAGGATGCCAAGAGTCTGATCGATGCGCTGCTGGTGAA
GGATCCGATCTTGCGACTCACTTCTGCTGAGATTTCCCAGCACCCCTTTATG
>CG10178-PA 4_group3:3667962-3669670:+
ATGGAGACGCAGCTGCAGTGCAAATTCCTGATGATTTTCTGTCTGCTCGGCCTGTCCGGCCTGGGGGAAACGTATAGGA
TACTGTTTATGGGACCCTTTCCGGCGCCCAGTCATTGGCTCTGGCTGGAGCACTTTCAGCGGGATCTGCTACGGCATGG
ACACCATGTGACGAGTGTTAACAATCATCCCACCAAGCAACCCCACGAGAATCTCACTGAGATCATTATTAGTCCATCC
TTTGATATACCCAAGCATTTTCCTAAAAAGAACATCTTTAGCATGCAGTTTGCCAGTGATTTCCAGAATCTGCAGCTAT
GGTGGACCATTGGACTGATGACCACAGAGCATGCCTTCAAGGATGCGAATGTTCAAAAGCTAATCCAGAGCAAAGACGA
TCACTATGATCTGGTGATCTTAGAGCAATTCTTCCACGAGGCTTTCCTCATGTTCGGGAAGAAGTTCAACTGTCCGGTG
GTCACAATCGGCACCATGGGCTATGCGGATAACATGGATCACTCCATGGGCATCCTTACGCCTTGGTCAGTGATACCAC
ATCTCCTGCTATCGCATACGGATCAGATGACGTTCAGTCAGCGTGCCTATAATGCCTATATATCGCTGTACGATGCGGT
GATGAGGCGGTGGTTCTATCTCCCCAAAATGCAGGAAATGGCCGAGAAGTATTTCAAGGGCGTGATCAATGGTTCCCTT
CCCCATGTGCATGATCTCGAGCGTAACATCTCTCTAATGCTGATCAACAGTCATCGCAGCGTGGATCTCCCTCGGCCAA
GCATGCCTGGTCTAATAGACGTTGGAGGAGCGCACATTCAGCCTGCGAAGAAGTTGCCCGACGATCTGCAATCCTTCCT
GGACAACGCCACCCATGGCGTGGTGTACTTCAGTTTGGGCTCCTACATGAAGAGCACGGATATGCCAGCGGATAAAACC
GCCCTGATCCTTAAGGCCTTTGGACAGCTGAAGCAGCAAGTCATTTGGAAGTACGAGAACGATTCGATTGGACAGCTCC
CCGCGAATGTTATGATCAGGAAGTGGATGCCGCAGAATGATATTCTGGCCCATCCGAATGTTAAGCTCTTTATCACCCA
CGGAGGGATCTTTGGCACCCAGGAGGGCATCTATTGGGGCGTGCCGATGCTGTGCATTCCCCTCTATGGGGATCAGCAC
AGGAACACGATCAAATCAGTGCGGGAGGGTTATGCTCGATCCCTGGTCTTCTCCAAACTGACAGTCGATGACCTCGTGC
GGAACGTCGAGACGCTCATATACGAGCCGCAGTACAAGCGCAGTGCCCTGGAGGTCTCGGAGCGCTTCCGCGATAATCC
CATACATCCGCTCGATGAGGCCACCTTCTGGATCGAGTACATTATGCGACATCGGGGGGCCCGTCATCTGAAGTCCCAC
GGCGCCTTCCTACCCCTCTATCAGTATCTGCTGCTCGACATCATCGGCTGCCTGTTGCTCGGTGCTTTCCTAACCATTT
GGCTGCCCTGGCGTATGCTCAAGAGAGCCCACAAATGGTCGCAAAAACTGAATGAAGAAAAAAAGCGTTTG
>CG10184-PA 2:2884754-2886972:-
AACGCCATTGTGGACCTACGCTCGGACACCGTCAGCCAGCCCACGGCTGAGATGAGGGCCCGCATGGCCACGGCCGTCG
TCGGGGACGATGTCTACGGGGAGGATCCCACCATCAACGAGCTGGAGGCGAAGACAGCGGCCATTTTTGGCAAGGAGGC
CGGGCTCTTTGTGCCCAGCGGCACCATGGGAAATCTGCTGGCAATTATGGTTCATTGCCACAAGCGCGGCGCGGAGGCC
CTTGTCGGCGATTTATCGCACATCTTTCTGTACGAGCAAGGGGGAGCCTCACACCTGGCTGGCGTGCAATTAGCTACGC
TCAAGAACGAGCCCGATGGCACCTTCTGCCTCACGGAGCTGCGACGCCGGATCCGTCACGACGACTACCACGAGCCCAT
CACCTCGCTGGTGGTGGTGGAGAACACGCACAACATCTGCGGCGGCAAGGTGATTCCTCTGGCCTTCCTCGACGAGCTG
GCCAATCTCTTGCGACAGCCAGGAGTGGGTTGTGCACCCATCGCACTGCACATGGACGGGGCCCGGGTGTTCAATGCAG
CTGCCGCCTTGGGCGTCAGCGTGGCGCGCATTTGCCGGGACTTTGACTCGGTTTCCATCTGCCTCAGCAAGGGCTTGTC
CGCACCGGTGGGCTCTGTGTTAGTCGGCTCCCAGCGGTTCATTTCACAAGCTCGTCGTCTGCGCAAGGCCTTGGGTGGG
GGCATGCGGCAGGCGGGAATACTAGCTGCTGCTGGCCTGGTGGCTCTGGAGGAGGTTGTGCCGCTGCTCGGCAAGGATC
ACGAGCGGACAAAGCGAATTGCAAATGCCATACATAACCTACAAGGTCCCAATGTCACTGTAGATTTGGACACTGTCCA
GAGCAACATTCTCCTGATCGAAATCAAGCGATCCCAGCTGACGGCCAGTGAGTTTGCCGAGCGTCTGGCTCAGGTCGAG
CCCGAGGAACTGGCAGCTGGAGTGACGGCCAAGGATGGCTCCGGGATTGTCCTAAAGGCCAGTGCTCGCGACTGGGCCT
TTGCCCGAGTGGTGCTCTACCACCAGGTGGACGACGAGCAGGTGGAGCTGGCCATCAAGAAGCTGACCTACGTCATCGG
CCAGTACGACCAGCGGTGGCCCCGTTCG
>CG10186-PA 4_group1:1694355-1701114:+
ATGAATCGTCTGCTGCTGCAGTGTCTGGTGGCCACCATTCTGGTGTACAAAGTGATTTCTGTGCCCACCAGCACAACTG
GTACTAGTGTCCAGACCACCACAGAGATCCCCCAACAGGACGACGACGACGACGATTGGGATGAGGACGATGACTCCCT
GGAATCCGACGATGACGGACGCGTCTACAAGAACCCTCGCAACTCACCCTCCACCGAGTGTCCCAGGGATGAGGAGCAG
GCTACGCTCTTGGGGCAGAAGTGCTTGAGAAAATGCTCCTCGGACGAGGACTGCAAGAGCAAGAAGAAGAAGTGCTTGT
GCGACGGCGTCTGCGGCAACTCCTGCATCAAGCCGGACCGAGAGTGCCCGGAACTGGCTCAACCTACTCTGGGCCAGGT
CACCGTGGCCGGTCGCCACTTTGGTGCCCGTGCCTCCTATGCCTGTCCCCACGGCTATCATGTGGTGGGACTGCAGAGC
CGTCTGTGCCAAGCCGACGGCAACTGGGCGGGCGCCGAGCCAGCCTGCAAGCAGAACATCTACTGCCTGAAGCCACCAC
AGATCGAGCATGCACGGAACTCGGCCCTGCCCGAGCAGGAGACATTCGACCTGGACTCGACGGTGCAGTACCATTGCCA
TACGGGCTATGTGACCAATGGATTTCCTAGGGCCAAGTGTCTGGCCATCGATAACCAGGCCAGCTGGTATGGACCCGAT
ATACAATGTGAACCCCGTTCCTGTGGCCAGCCACCGGATCCGGCCTATGGCTGGCATGCCGGCGAGTGCTATACGTACG
GTTGCAAGATCACCTACAATTGTGGCACCGGCTACGAGCTGGTGGGCAAGCACGAGCGCTACTGCCAGTCGGATGGCTC
GTGGACGCCCAAGGAGCTGCCAACGTGTGTCTTGGTGACCTCTGTGGTCTGCCCCACGCCGGAGAATCCCAAGAACGGC
AAGGCCACCTACACCACCCTGGCCTACAATTCGGTTGTGAGCTACGAGTGCCGCTACGGCTACACCCTGGTCGGCGAGA
GCTCCAGTCGCTGCGGTGCCGATCGCAAATGGAGCGGAACCCTGCCCACCTGCAAGGAGATCAATTGCGGACATCCTGG
TGTCCTGTACAATGGCTGGATCGAGAACATTGAGGCGGGCACTGGTCTCGGCGCCAGCATCATCTTCCGCTGCCAGCCC
GAGATGATGATCAACGGCTTGGGGTCGAGTGTCTGCCAGATCGATGGGCGCTGGCGCAATGCCTTGCCCGAGTGTCTGG
CTCCCTGCGTGGTTCCCACCATATCGCAGGGCTATGTCATTCCCATCGAAATAACCACAGACGAAAACGGAACGACAAT
TGTCACGCCCACAACGACCACAACCCAGTCGCCCACCCAAACCCTGGGCGGAGTTGAGAAGGTCAAGCACGGCACTGCG
CTGGAGGTGAAGTGCGATGAGAACTACGAGTTTCCCGTCTCATTGTTGAGTCCGCCGACCTGCAACAACGGCACCTGGA
GCATAATACCACGCTGCATTCCGGCCCGCTGCAAGAGCATGCCGCGTCCTCCCAAGCATGGCATGGTGATGGCCCCCAA
GACGGAGCACGGCATGAAGGCGCGCTTCAAGTGCAAGGATGGGTTCAAGCTAGTCAGCCCAGAGGGCAAGGATGTCACC
GATCCGCATGATTATGTGCTCACCTGCTCATTTGGCAATTGGACGGGGGAGACGCCAAAGTGCGATGAGGTCTTCTGCT
CGTTTCCGGGCTACATACCCAACGGAAAGGTTCTGCTGGTGGGCAACATGGGGCTCTACGACTACCGGCCGTATGTCAA
GAAGATAGTCAACAACAAACAGATCATGTATGACTGTGACAAGGGATATGTCCTGGAGGTTGGTCCGCCGGGTGCCACT
TGCGTGGGTGGTAAATGGCGTCCCCTGGATCTGCCGCAGTGTCTACTGGGCCAGCATCCTCGACTCCGTTGGAATCGCC
GTCGACGTCGCTCCCTGCAGCTGCGTCAATTGAGATCCGTATATCTGCTGCAAAGACAGCGACAACTGCAACGCGAACT
GGCGGAACACCAAAACCATTTGGAGGGAGTATTCATTCAAGCTGGGACCTCATCGCACCGGGTAAAGCGCAGCGCCAAT
CCCACGGACCTGGATCTGGCCTATTCCAAATACTATCAGACCATCAAGGAGCGCTATCAGCGTTATGTGCGCAAAATGC
TGGGCCACAACAGGATTTATCAGAAGCTGCACGCCCACGATGGACTCTGGTACGATCACAACAGTGCCAACAGTCCGAA
CAATCCCGAGATGGTCATGATGCGAGGCAAGACCACGCACAAGTGGCACAGCCCTAAGGAGGCCAATGACTTTGAGGAT
AGAAACGATTATCGAACTGGCGGAGTAGTGCCTCTGCCCAACATCAATCAGAGCTCGCGAACCCACACCCACACCCAGT
CCATAGACCATGGCTCCAATGAGGCGCCACTAGCCAACGGGTCACCGCCACGAGCGGCATCAAGGAAGTATCACCCGAA
CACGACACTCTCTTTCATCGAACAGCTAAAGTCCCAGATCGTGGGACGGCGTCGAAAACGGAGTACGAGCATTGGCTCA
GGCTCCCCTCCACCGTCCGCCACGCTGCCCGATGCCGATGTGGACACCAGTGACGGGGGCGAGGCAGGTAAAGGTGCTG
GGGGTAAGCGTATTCGCGGACCCTGCGAGGATCTCGACTGGGATTCGTTTGCCAACATTACCACGGTGCGACCGGGCAA
GGTGCCGGGACGAAATTCCGTGGGCATCATGCTCCAACTGGAGTGCAATGCGGGATTCAAGCTGAACATTAAGGGGGAG
AATGCTACGGCCCGCTGCATACGCGGAATCTGGAAGCCCGAGACCCCGCGATGTATGTCGGCCCCATGCCTGGTGCCAG
CCGTGGAGCATGGCCAGTACTACAAGGTGGAGCCGCACACGAAGCAGCTGAGTGATAAACCATCTCTGACGCCGCTGTC
CACCTACGAGGAGATCCAGTCCAATGAGTTCGTGACCCTGGAGTGCGAAGATGGCTTCAACATACAGGGCTTGGCTCAG
CTGCGTTGTGCTCATGGTTCCTGGTCGGTAGCCGCTTTCTCCGAGTGCACCTCCGTGCCTTGTACACTGCCCAACATTC
CGGGTGTCATCTATGATGGCGGTTACCGGGCAGGTCTTACAATCGGCCATGGGAGCACAGTCAACGTGAGGTGTGAGCT
CTCCACCAATGCCAATCCCATTGAGATGTCATGCCACAAGGGCGTCCTCACGCCACCCAGTATACCCTGCGAGTCGGGG
ATGCGTAGGTCCCGCGAGGAGCTCGAACATGCCACACCCACGCCGCATCCCAAGGTGGAGCACAATGAGCTGGACAACG
ATCACGATCATCATGACAACAACACGGACGAGCATGACCATGATGACTTGAAGATGTGTGGCCCGCCTATGCTAACCGA
CGGCGCCCTGGTTTACAAAAATACTGATCCTCATGTTGACATTGATGGAATGTACGAGAGCGGCACAGAGATCTTCTTT
AATTGCATACCAAATGCGGCTGGTGATCGGCAGACATGGCGCATTATCTGCGACAACGGACTGTGGATAGGACGATCCT
ACAATTGCGAGAACGGCACGTGCGTGTTCAAGAACAACGAAGCGAATGTGGTTAGCTTTTACAATGATCTTGAGATCCG
TGAAGATGTTGTAGACTTTCCCCCAGGAGCTACTATTATCTCCAGGTGTGTCGATATTGGCAAGTTTTCCATGACTGGG
AGCCACGAGCGCACTTGCATTCATTCGGAATGGACAAACACAAAGCCCGTGTGCTCAGGCCTGAATCAGGAGAACGACT
ATGCGATGGAAAAGGCACCCACTATCCTGTTTCGCCACCAGAATGGACCCATTGCCCAGAGCAATGATGGCAAACTTAT
TGTCTACCCGGGCACCACGCTGCACATGGAGTGTCTGTGGATGCGGCGCTTCGGCAATCCCAAATGGAATGTCAGTCAC
GTGCACAAGAACTACACGGAGGGCTGGGTGACCGAGGCGGATGCGGGCCGGGACTCATCGCTGGAGTATCGGCTGAGCA
TTTTCGATGCCAGCCACGACGACACAGGATTCTACTCGTGCATGACCCCGGCGAGGCACGAGCACGCCGTCGAGGTGGT
GGTCAAGGCGATCAACTGCCCGGAGATACCGATACGAAGGGGCCTGATCGTGAACACGAACGACACGAAGCTGAGCACA
CGCGTGCTGTTGTCCTGTGCCAATGGCAACTCGTTGATTGGCGCATCGGAGCTGTTTTGCTTGCCGAGTGGCAATTGGA
GCGCACCGTTGCCGGTTTGCGAGAGCGTCGAGTGCGGAGATATACCGCTGCCGAACAATGTGAGCTCGCCGCGCGTCTC
CGTGCTGTCGCGGGAGGTGGGCGGGCGCGCGGCGTTCTCGTGCTCGTCGGGTTACGGCTTGCGAGGCCCTTCGGAGGCC
ATCTGTAACCCGACGGGCGAATGGTCGGCCCCATTCCCCACATGTGTTGAGGTGCAGTGCGATAATCCCGGTGCGCCGC
AAAACGGTTACGCCCAGGGCTCGGCACCTTACCGTGCCGGCGATGTGGTCCAGTTCAATTGCAACCCGGAGTACATGAT
GCAAGGTCAGCCAATAATTGCCTGTCAGGATAACGGCCGCTGGTCGGGCGGTCTGCCGAAGTGCGTACAGGCCTGTTCG
TATCCAGGCACCGTCATCAGCGGCCGCATGTCCTCGGTCAAGTTCTACTACGCCATCGGCGAGAGCATCACCTTCACCT
GTGACGCTGGCCTCGAGCTGCGCGGCTCCAAGGTCCTCAAGTGCATGAAGAACGGCAAGTGGTCCAGCGCCATACCCAC
GTGCGTCACCAACGATGCACCTCCGCCCGGCACTGTCGGCTCCAACAAGCATGTGTCCAACACCATGGGT
>CG10186-PC 4_group1:1694355-1700131:+
ATGAATCGTCTGCTGCTGCAGTGTCTGGTGGCCACCATTCTGGTGTACAAAGTGATTTCTGTGCCCACCAGCACAACTG
GTACTAGTGTCCAGACCACCACAGAGATCCCCCAACAGGACGACGACGACGACGATTGGGATGAGGACGATGACTCCCT
GGAATCCGACGATGACGGACGCGTCTACAAGAACCCTCGCAACTCACCCTCCACCGAGTGTCCCAGGGATGAGGAGCAG
GCTACGCTCTTGGGGCAGAAGTGCTTGAGAAAATGCTCCTCGGACGAGGACTGCAAGAGCAAGAAGAAGAAGTGCTTGT
GCGACGGCGTCTGCGGCAACTCCTGCATCAAGCCGGACCGAGAGTGCCCGGAACTGGCTCAACCTACTCTGGGCCAGGT
CACCGTGGCCGGTCGCCACTTTGGTGCCCGTGCCTCCTATGCCTGTCCCCACGGCTATCATGTGGTGGGACTGCAGAGC
CGTCTGTGCCAAGCCGACGGCAACTGGGCGGGCGCCGAGCCAGCCTGCAAGCAGAACATCTACTGCCTGAAGCCACCAC
AGATCGAGCATGCACGGAACTCGGCCCTGCCCGAGCAGGAGACATTCGACCTGGACTCGACGGTGCAGTACCATTGCCA
TACGGGCTATGTGACCAATGGATTTCCTAGGGCCAAGTGTCTGGCCATCGATAACCAGGCCAGCTGGTATGGACCCGAT
ATACAATGTGAACCCCGTTCCTGTGGCCAGCCACCGGATCCGGCCTATGGCTGGCATGCCGGCGAGTGCTATACGTACG
GTTGCAAGATCACCTACAATTGTGGCACCGGCTACGAGCTGGTGGGCAAGCACGAGCGCTACTGCCAGTCGGATGGCTC
GTGGACGCCCAAGGAGCTGCCAACGTGTGTCTTGGTGACCTCTGTGGTCTGCCCCACGCCGGAGAATCCCAAGAACGGC
AAGGCCACCTACACCACCCTGGCCTACAATTCGGTTGTGAGCTACGAGTGCCGCTACGGCTACACCCTGGTCGGCGAGA
GCTCCAGTCGCTGCGGTGCCGATCGCAAATGGAGCGGAACCCTGCCCACCTGCAAGGAGATCAATTGCGGACATCCTGG
TGTCCTGTACAATGGCTGGATCGAGAACATTGAGGCGGGCACTGGTCTCGGCGCCAGCATCATCTTCCGCTGCCAGCCC
GAGATGATGATCAACGGCTTGGGGTCGAGTGTCTGCCAGATCGATGGGCGCTGGCGCAATGCCTTGCCCGAGTGTCTGG
CTCCCTGCGTGGTTCCCACCATATCGCAGGGCTATGTCATTCCCATCGAAATAACCACAGACGAAAACGGAACGACAAT
TGTCACGCCCACAACGACCACAACCCAGTCGCCCACCCAAACCCTGGGCGGAGTTGAGAAGGTCAAGCACGGCACTGCG
CTGGAGGTGAAGTGCGATGAGAACTACGAGTTTCCCGTCTCATTGTTGAGTCCGCCGACCTGCAACAACGGCACCTGGA
GCATAATACCACGCTGCATTCCGGCCCGCTGCAAGAGCATGCCGCGTCCTCCCAAGCATGGCATGGTGATGGCCCCCAA
GACGGAGCACGGCATGAAGGCGCGCTTCAAGTGCAAGGATGGGTTCAAGCTAGTCAGCCCAGAGGGCAAGGATGTCACC
GATCCGCATGATTATGTGCTCACCTGCTCATTTGGCAATTGGACGGGGGAGACGCCAAAGTGCGATGAGGTCTTCTGCT
CGTTTCCGGGCTACATACCCAACGGAAAGGTTCTGCTGGTGGGCAACATGGGGCTCTACGACTACCGGCCGTATGTCAA
GAAGATAGTCAACAACAAACAGATCATGTATGACTGTGACAAGGGATATGTCCTGGAGGTTGGTCCGCCGGGTGCCACT
TGCGTGGGTGGTAAATGGCGTCCCCTGGATCTGCCGCAGTGTCTACTGGGCCAGCATCCTCGACTCCGTTGGAATCGCC
GTCGACGTCGCTCCCTGCAGCTGCGTCAATTGAGATCCGTATATCTGCTGCAAAGACAGCGACAACTGCAACGCGAACT
GGCGGAACACCAAAACCATTTGGAGGGAGTATTCATTCAAGCTGGGACCTCATCGCACCGGGTAAAGCGCAGCGCCAAT
CCCACGGACCTGGATCTGGCCTATTCCAAATACTATCAGACCATCAAGGAGCGCTATCAGCGTTATGTGCGCAAAATGC
TGGGCCACAACAGGATTTATCAGAAGCTGCACGCCCACGATGGACTCTGGTACGATCACAACAGTGCCAACAGTCCGAA
CAATCCCGAGATGGTCATGATGCGAGGCAAGACCACGCACAAGTGGCACAGCCCTAAGGAGGCCAATGACTTTGAGGAT
AGAAACGATTATCGAACTGGCGGAGTAGTGCCTCTGCCCAACATCAATCAGAGCTCGCGAACCCACACCCACACCCAGT
CCATAGACCATGGCTCCAATGAGGCGCCACTAGCCAACGGGTCACCGCCACGAGCGGCATCAAGGAAGTATCACCCGAA
CACGACACTCTCTTTCATCGAACAGCTAAAGTCCCAGATCGTGGGACGGCGTCGAAAACGGAGTACGAGCATTGGCTCA
GGCTCCCCTCCACCGTCCGCCACGCTGCCCGATGCCGATGTGGACACCAGTGACGGGGGCGAGGCAGGTAAAGGTGCTG
GGGGTAAGCGTATTCGCGGACCCTGCGAGGATCTCGACTGGGATTCGTTTGCCAACATTACCACGGTGCGACCGGGCAA
GGTGCCGGGACGAAATTCCGTGGGCATCATGCTCCAACTGGAGTGCAATGCGGGATTCAAGCTGAACATTAAGGGGGAG
AATGCTACGGCCCGCTGCATACGCGGAATCTGGAAGCCCGAGACCCCGCGATGTATGTCGGCCCCATGCCTGGTGCCAG
CCGTGGAGCATGGCCAGTACTACAAGGTGGAGCCGCACACGAAGCAGCTGAGTGATAAACCATCTCTGACGCCGCTGTC
CACCTACGAGGAGATCCAGTCCAATGAGTTCGTGACCCTGGAGTGCGAAGATGGCTTCAACATACAGGGCTTGGCTCAG
CTGCGTTGTGCTCATGGTTCCTGGTCGGTAGCCGCTTTCTCCGAGTGCACCTCCGTGCCTTGTACACTGCCCAACATTC
CGGGTGTCATCTATGATGGCGGTTACCGGGCAGGTCTTACAATCGGCCATGGGAGCACAGTCAACGTGAGGTGTGAGCT
CTCCACCAATGCCAATCCCATTGAGATGTCATGCCACAAGGGCGTCCTCACGCCACCCAGTATACCCTGCGAGTCGGGG
ATGCGTAGGTCCCGCGAGGAGCTCGAACATGCCACACCCACGCCGCATCCCAAGGTGGAGCACAATGAGCTGGACAACG
ATCACGATCATCATGACAACAACACGGACGAGCATGACCATGATGACTTGAAGATGTGTGGCCCGCCTATGCTAACCGA
CGGCGCCCTGGTTTACAAAAATACTGATCCTCATGTTGACATTGATGGAATGTACGAGAGCGGCACAGAGATCTTCTTT
AATTGCATACCAAATGCGGCTGGTGATCGGCAGACATGGCGCATTATCTGCGACAACGGACTGTGGATAGGACGATCCT
ACAATTGCGAGAACGGCACGTGCGTGTTCAAGAACAACGAAGCGAATGTGGTTAGCTTTTACAATGATCTTGAGATCCG
TGAAGATGTTGTAGACTTTCCCCCAGGAGCTACTATTATCTCCAGGTGTGTCGATATTGGCAAGTTTTCCATGACTGGG
AGCCACGAGCGCACTTGCATTCATTCGGAATGGACAAACACAAAGCCCGTGTGCTCAGGCCTGAATCAGGAGAACGACT
ATGCGATGGAAAAGGCACCCACTATCCTGTTTCGCCACCAGAATGGACCCATTGCCCAGAGCAATGATGGCAAACTTAT
TGTCTACCCGGGCACCACGCTGCACATGGAGTGTCTGTGGATGCGGCGCTTCGGCAATCCCAAATGGAATGTCAGTCAC
GTGCACAAGTGGGTATCCCGAGGA
>CG10188-PA 4_group4:5986927-5991362:+
ATGGACAACGCAGGCGACGACAGCGACAACGATGTGGTCACCGATTTCCTAAACTCCAACTGCAGCGAGACTGAGCCCA
GGACTGCGTCCCTGATCAATGGTGGCTCAGCGGCGCGCGTTACTGTAGAAAGCCAAAACTACTGTATACCTGTTATCAA
CGCTCCTGTTCCTGTTTCTGTCCCAGTGGCAGTTGCAGTTCTACCTCTGGCGCCAACTTCGGCACCTGCTCCTGCTCCT
GCCTCTCTCAATAATAACAACACCAGCAGCAACAACAATATCCACAACATGATTCCCATTATCAATGTAACGCCGCACA
GCCCAGCCCTGGCCTCGAAGTACAACAATATATTCGAGGACACCCTCAGCCAGCTGCAGAACATCCGCGAATCGGTGGT
GCAGATGAAGAATTCGTCCTCCAGCGGCCATCACATGCAGGAGGGCCTCGCCAATCATGGCCTGCTCAGTGCCGCCATT
CTCAGCGCCTCGTTGCCTGACCTCAGTGGCAGTGGCCCTAGTGGCAGCAATGCCTCCTCCCACTATGCCATGTGGTCCT
CCACGGCGCCCCAACAGTGTCTGCTGCTGCACACGGATCGGCGAAAGTCATGGACGGCTGTGGACGATGCCAGTGCTGG
CGGGGATTGCACCAACAAGAGCGTCAGCCTCTCGAGCCTGGACAGCGAAGAGCAGGAGACGATTCGCGTCACCGAGCAG
CGGCGTCGCTCAGCACGAAACAGCACTGGAGGCATTTCCACCCACTCCCTGAACGAGGCGGAACTGGCCCGCGACTTTG
AGCGGATAGCGGCAAAGAGGAGTCTGGCCACGGAGATCATCAGTCGGATCCCCTTGCAGAAGAGCATCTCGACGTCCTC
GATCATAGCTAAGGAGGACATCAAAGCCTTGGCCCGCCACCTGACAGACAGCGAGGATGAGAATCAAAGCCTGCTGCGC
TCCCATGCCAAGATCGAGGTCTACGACAACGTAGAGAAGCGACCCAAACGCGGATCCCTCTTCTTCCGCAAGAAGAAAC
CCAAGGCCAAGACGAAGTCTCTGGTTGGGGGACAGCTGAGCGCCTGCGACCTGTGTGGGGCGAACATCACGCTGTCCCA
GATCAAGGAGCATCACCTGGAGTGCAAGTCGAGGAGGATGGCCGCGGGGGGCCAGGACTACTACGACGGGCCGGATGCG
ACCACCTTCAGCAATCCGGAGGACCAGCCGCTGATAAGGTCTGAGCTGCAGTTCCTCAACGAACCGCCCATCGAAGCCC
AGGACCTGGGAGCCGATCCTGCTCTGGGCATTGTCCTGAAAGAGCACGACTCATGGACTCCTGGGGTGCCCAAGGAGCT
GCTCAAGACGCTCAAGGAGCTGCAGATCAAGCGACAGGAGCACATCTACGAATTCATCATGACCGAGAAGCACCACTGC
CAGACCCTGATCGTCATGCAGAAGGTGTTTGTGGAGAGCCTGGAGCGGCACTTCCCCGCGCTCAACCTCAACAGCATGT
TCCCGCGCCTGCAGCAGCTCACCGACCTGCACACCTGTTTCCTGCGCCACCTGCGCCAGAAGCAGCGGGAGCAGCCCGT
CGTCGACAGCATCGCGGACATTCTGCTGGACTTCTTCTCGCTGGAGCAGGCCCAATGCCTGCGGCTGGCCTACGGCGAG
TTCTGCGCCAACCACCGCAGTGCCCTCGAGCAGTTCAAGCTCTGCCTGACGGAGCCCAGTTTCGCCGAGTGGTACAAGC
ACTGCCTGCAGAATCCGCTGCTCAAAAAGAAGGGCATTCCCGAGTGCATTCTGTTCGTGACTCAGCGCCTCACCAAGTA
CCCGCTGCTGATCGAGCCGCTGCTGAAGAGTGCTCGCGATAACAAGCTGGAGACGGACAAGCTACAGCATGCCCTGAAC
CTGGTCAAGTCGCTCCTCGTGGACGTGGATGCCTGCGTGGCGGAGAAGGAGCTGCGCGAGCGACAGCTGGAGATCTATG
GGCGTGTGGACGCCAAGTCGTTCTCCATATACAAGAACAAGCCCTTTCGCAAGGCGGAGCTGGGCGTGGCGTCGCGACG
ACGCCTGAAGTTCGATGGCCTGGCCACCCTCATGCAGGGCAGGGCCAAGACGCAGCTGGTCCTGGTGGTGGTGCTCACC
GACTGCCTGTGCTTCCTCAGCGAGAATTCGGGCCACAACAAGTACAGCTTCTTCACGCCCGAGCACAAGGCCGGGGTAG
TGCCGCTGCAGAAGCTACTGATCCGCGAAAAGGCCGGCACCGAGTCGCGGGGCATCTACATCATCAGCTCCAACCCGGA
CTTCCCCGAGATGTACGAACTGAAGGTGCAGACCCCGAAGGACAAGAACGCCTGGATCCAGAGCATACGCCAGGCCGTT
TTAGATTGCCCGGCCACGGACATCATCGAGGCCGAGGACCTCACTGCCGAGGAGAAGCTGAGGATCGGCGTCAACAAGC
GGGAGACCATCGAGAAGATGCGACAGAAGGACATCGAGCAGGCCCTCCTGCTCGAGGATAAGATGATGCTGCAGCTCAA
TCTGCTCAAGGAGCAGCATCCGTTCGGGGACGTGACCGGCTCCTCCAACGGCAGCGCCGCCAACTTCCTGGCCGCCCTC
GGCTCGTACAAGGATCTGGTCAGCGCAGACTGCGACACGGGCGAGCTCTGGCGCCGGGTCCTGAACACTGTGCAGGATA
TCAGCCAGCTGGCGTCCACCATCTACACGGCGGCCACGGGTCTGCCCGTCTCCCGCACCCTCAGCAGCGTTGGCGAGAA
GCAAAGCGACCAATACGCCTCCCCGACGCTGCCCAAGCGGGCAGAGACGTTCGCTGGTTTCGATGAGAAGCGGGGCAAG
CTGGGATCGAAGCTGGTGCTGACGCCACGACTCCAGGAGCTAGAGGAGACCAAGCGGGAGACCAAGAACACAGCGAGTG
CAGGTGCAGTGCAAGTGGCGGAGGAGCCACTGGAGAGCAACTACGCCGTGCTGCAGGTGTCGCATCATCTGCACACCCT
GCTCTGCATCATCTCGCAGCAGATGACCAGCATCCAGAGCCTCCAGCTGCAGCTGGCCCTGTACCGGGAGAGTCCCAGG
ACCAGCGCCTACACGCACAAGGACCAGCTGGAAGAGCTGCGCAACCTGCAGGACAAGCTGCAGGAGGAAAAGACCGCCT
GGCAGCGTCAGAAGTTGCAACAGCAGGAGGAGCTGACCGAAATGAGGGCCCAGCAGCTCCAGTTGCAGCAGGAGATCAA
GGCCGAGCAGGAGGATGTGCGCCAGCAGCGGGAGCAGCTCTACCGCAAGATGGAGCTGCTCTCTAGCCAGGGTCTTCTG
CTCTCTCCCAGCACCCCGCTGCCGCCCATGCCGGTGGCCTCTACTCCTGCTCCGCTGGGAGACGACAGCCACGAGACGG
ACAACGGCCTGGGCGTGAGCGTGGCGATCGGAACCCCCAGCCTGGTCGGAACCGCGGACCGAAGAAAGGAGAAGTGGCT
GAGCGGCTCCTCCAGCTGCAAGACCCCCCCAGTCAATCTCCTCAGCGCCAACAATGCACCCAAGGCCAATTCGGGTCTG
GTCAAGCAGAAGCTGCCCATGAAGCTCTCCTCGCTCTCTTCCGCTGGCAGCTCTCGCGTCGATAAGTCCGCCAGCTTCA
ACAACAGCTCCTCAGCCTCGCCAGCCCCCTCTGCCGGAAGCGTGCAGCAAATCTTCCCCCTCAAGTTGGCCGATAAGCG
GCAAGCGGCGGCGGCGGCCACTCCCACTCCCACTGCAACGACTTTGGTGCCGCAGCACTCGCGCACTGGCAGCTCTCCG
GCGATTATACAGCAGACAACGACAGGCACAGCCACAGCCACAGCCACACCCCCCACTGCGGTCGTGACTAGAGCAGAGT
CCGCCCACTACAGCCAGAGGACGCCGACGAGCAGTCGAACGGGTGTGGGACGCACAGGAGGACACGCGGGGACGGGCAC
GGCTCCGCGAGCCAAGCCCGAGGAGGAGGAGATCTATTTC
>CG10188-PB 4_group4:5986927-5991362:+
ATGGACAACGCAGGCGACGACAGCGACAACGATGTGGTCACCGATTTCCTAAACTCCAACTGCAGCGAGACTGAGCCCA
GGACTGCGTCCCTGATCAATGGTGGCTCAGCGGCGCGCGTTACTGTAGAAAGCCAAAACTACTGTATACCTGTTATCAA
CGCTCCTGTTCCTGTTTCTGTCCCAGTGGCAGTTGCAGTTCTACCTCTGGCGCCAACTTCGGCACCTGCTCCTGCTCCT
GCCTCTCTCAATAATAACAACACCAGCAGCAACAACAATATCCACAACATGATTCCCATTATCAATGTAACGCCGCACA
GCCCAGCCCTGGCCTCGAAGTACAACAATATATTCGAGGACACCCTCAGCCAGCTGCAGAACATCCGCGAATCGGTGGT
GCAGATGAAGAATTCGTCCTCCAGCGGCCATCACATGCAGGAGGGCCTCGCCAATCATGGCCTGCTCAGTGCCGCCATT
CTCAGCGCCTCGTTGCCTGACCTCAGTGGCAGTGGCCCTAGTGGCAGCAATGCCTCCTCCCACTATGCCATGTGGTCCT
CCACGGCGCCCCAACAGTGTCTGCTGCTGCACACGGATCGGCGAAAGTCATGGACGGCTGTGGACGATGCCAGTGCTGG
CGGGGATTGCACCAACAAGAGCGTCAGCCTCTCGAGCCTGGACAGCGAAGAGCAGGAGACGATTCGCGTCACCGAGCAG
CGGCGTCGCTCAGCACGAAACAGCACTGGAGGCATTTCCACCCACTCCCTGAACGAGGCGGAACTGGCCCGCGACTTTG
AGCGGATAGCGGCAAAGAGGAGTCTGGCCACGGAGATCATCAGTCGGATCCCCTTGCAGAAGAGCATCTCGACGTCCTC
GATCATAGCTAAGGAGGACATCAAAGCCTTGGCCCGCCACCTGACAGACAGCGAGGATGAGAATCAAAGCCTGCTGCGC
TCCCATGCCAAGATCGAGGTCTACGACAACGTAGAGAAGCGACCCAAACGCGGATCCCTCTTCTTCCGCAAGAAGAAAC
CCAAGGCCAAGACGAAGTCTCTGGTTGGGGGACAGCTGAGCGCCTGCGACCTGTGTGGGGCGAACATCACGCTGTCCCA
GATCAAGGAGCATCACCTGGAGTGCAAGTCGAGGAGGATGGCCGCGGGGGGCCAGGACTACTACGACGGGCCGGATGCG
ACCACCTTCAGCAATCCGGAGGACCAGCCGCTGATAAGGTCTGAGCTGCAGTTCCTCAACGAACCGCCCATCGAAGCCC
AGGACCTGGGAGCCGATCCTGCTCTGGGCATTGTCCTGAAAGAGCACGACTCATGGACTCCTGGGGTGCCCAAGGAGCT
GCTCAAGACGCTCAAGGAGCTGCAGATCAAGCGACAGGAGCACATCTACGAATTCATCATGACCGAGAAGCACCACTGC
CAGACCCTGATCGTCATGCAGAAGGTGTTTGTGGAGAGCCTGGAGCGGCACTTCCCCGCGCTCAACCTCAACAGCATGT
TCCCGCGCCTGCAGCAGCTCACCGACCTGCACACCTGTTTCCTGCGCCACCTGCGCCAGAAGCAGCGGGAGCAGCCCGT
CGTCGACAGCATCGCGGACATTCTGCTGGACTTCTTCTCGCTGGAGCAGGCCCAATGCCTGCGGCTGGCCTACGGCGAG
TTCTGCGCCAACCACCGCAGTGCCCTCGAGCAGTTCAAGCTCTGCCTGACGGAGCCCAGTTTCGCCGAGTGGTACAAGC
ACTGCCTGCAGAATCCGCTGCTCAAAAAGAAGGGCATTCCCGAGTGCATTCTGTTCGTGACTCAGCGCCTCACCAAGTA
CCCGCTGCTGATCGAGCCGCTGCTGAAGAGTGCTCGCGATAACAAGCTGGAGACGGACAAGCTACAGCATGCCCTGAAC
CTGGTCAAGTCGCTCCTCGTGGACGTGGATGCCTGCGTGGCGGAGAAGGAGCTGCGCGAGCGACAGCTGGAGATCTATG
GGCGTGTGGACGCCAAGTCGTTCTCCATATACAAGAACAAGCCCTTTCGCAAGGCGGAGCTGGGCGTGGCGTCGCGACG
ACGCCTGAAGTTCGATGGCCTGGCCACCCTCATGCAGGGCAGGGCCAAGACGCAGCTGGTCCTGGTGGTGGTGCTCACC
GACTGCCTGTGCTTCCTCAGCGAGAATTCGGGCCACAACAAGTACAGCTTCTTCACGCCCGAGCACAAGGCCGGGGTAG
TGCCGCTGCAGAAGCTACTGATCCGCGAAAAGGCCGGCACCGAGTCGCGGGGCATCTACATCATCAGCTCCAACCCGGA
CTTCCCCGAGATGTACGAACTGAAGGTGCAGACCCCGAAGGACAAGAACGCCTGGATCCAGAGCATACGCCAGGCCGTT
TTAGATTGCCCGGCCACGGACATCATCGAGGCCGAGGACCTCACTGCCGAGGAGAAGCTGAGGATCGGCGTCAACAAGC
GGGAGACCATCGAGAAGATGCGACAGAAGGACATCGAGCAGGCCCTCCTGCTCGAGGATAAGATGATGCTGCAGCTCAA
TCTGCTCAAGGAGCAGCATCCGTTCGGGGACGTGACCGGCTCCTCCAACGGCAGCGCCGCCAACTTCCTGGCCGCCCTC
GGCTCGTACAAGGATCTGGTCAGCGCAGACTGCGACACGGGCGAGCTCTGGCGCCGGGTCCTGAACACTGTGCAGGATA
TCAGCCAGCTGGCGTCCACCATCTACACGGCGGCCACGGGTCTGCCCGTCTCCCGCACCCTCAGCAGCGTTGGCGAGAA
GCAAAGCGACCAATACGCCTCCCCGACGCTGCCCAAGCGGGCAGAGACGTTCGCTGGTTTCGATGAGAAGCGGGGCAAG
CTGGGATCGAAGCTGGTGCTGACGCCACGACTCCAGGAGCTAGAGGAGACCAAGCGGGAGACCAAGAACACAGCGAGTG
CAGGTGCAGTGCAAGTGGCGGAGGAGCCACTGGAGAGCAACTACGCCGTGCTGCAGGTGTCGCATCATCTGCACACCCT
GCTCTGCATCATCTCGCAGCAGATGACCAGCATCCAGAGCCTCCAGCTGCAGCTGGCCCTGTACCGGGAGAGTCCCAGG
ACCAGCGCCTACACGCACAAGGACCAGCTGGAAGAGCTGCGCAACCTGCAGGACAAGCTGCAGGAGGAAAAGACCGCCT
GGCAGCGTCAGAAGTTGCAACAGCAGGAGGAGCTGACCGAAATGAGGGCCCAGCAGCTCCAGTTGCAGCAGGAGATCAA
GGCCGAGCAGGAGGATGTGCGCCAGCAGCGGGAGCAGCTCTACCGCAAGATGGAGCTGCTCTCTAGCCAGGGTCTTCTG
CTCTCTCCCAGCACCCCGCTGCCGCCCATGCCGGTGGCCTCTACTCCTGCTCCGCTGGGAGACGACAGCCACGAGACGG
ACAACGGCCTGGGCGTGAGCGTGGCGATCGGAACCCCCAGCCTGGTCGGAACCGCGGACCGAAGAAAGGAGAAGTGGCT
GAGCGGCTCCTCCAGCTGCAAGACCCCCCCAGTCAATCTCCTCAGCGCCAACAATGCACCCAAGGCCAATTCGGGTCTG
GTCAAGCAGAAGCTGCCCATGAAGCTCTCCTCGCTCTCTTCCGCTGGCAGCTCTCGCGTCGATAAGTCCGCCAGCTTCA
ACAACAGCTCCTCAGCCTCGCCAGCCCCCTCTGCCGGAAGCGTGCAGCAAATCTTCCCCCTCAAGTTGGCCGATAAGCG
GCAAGCGGCGGCGGCGGCCACTCCCACTCCCACTGCAACGACTTTGGTGCCGCAGCACTCGCGCACTGGCAGCTCTCCG
GCGATTATACAGCAGACAACGACAGGCACAGCCACAGCCACAGCCACACCCCCCACTGCGGTCGTGACTAGAGCAGAGT
CCGCCCACTACAGCCAGAGGACGCCGACGAGCAGTCGAACGGGTGTGGGACGCACAGGAGGACACGCGGGGACGGGCAC
GGCTCCGCGAGCCAAGCCCGAGGAGGAGGAGATCTATTTC
>CG10189-PA 4_group4:6005293-6006489:+
ATGTGCAGCATTGGAGAGGATGATTTTGGCGACGAGGGCGCTACCCATGCCATGGTAGCGGAGTCCTTGCCCACCGGGA
TAGTGATAAGTCCAGGAGATTGCAACAAGTGCGGAGTGGTCTCCAGTGAGCTGTACAAACTGAACTTTCGCGTGGCCGA
GTGCCGTGACTGCTTCTTGAACCACGCTCGACACAAGTTTAGAGCGTCATTGGGGGCTGCCAAGGTCCTGCCGCGCAAC
GCTGAAGTCCTTCTCGCGGTGGATGGCTCTGCCGAGTCTCTGGTGCTCCTGGACATGCTCCACTTCGCGCAGACACAAA
ACACATTCAGGCGACTGCATTGCAATGCACGAGTGGTCTACATAGACGATCAGTCCGTGCATGGCGGTGAATCGATGAA
TCTGCAGGCTCTTCAAGCACTCGGCACTCGATACGAACCACTTGAATTCTATGTGGTTGAGCTTGGAGCATCGGCCTGC
TCTCTGCAGCGTCTCGGGCAATACTCTACGTCTCTAAAGGAGCCCAACGGTCTTAACACGAAGCTTGAGAAACTCCGCA
GCCTGACAGCTCGACAGGATTACCACCAGCAGCAACGCAAGAACCTGCTGGCCTCTGTGGCCCAGAAGCTAAGCTGCAG
TCACGTCTTTGAACCGAGCGTCAGTGGCGACCTGGCCGCACAGCTGCTGACGTCCATTACATTGGGGCGCGGAGGAAGC
GCCGCTTTGGATGTGGCCCTCTTGGACGACAGGCTGGCAGCCGGGGTCAAGTTACTGCGTCCCTTAAGGGATCTCAACG
AACAGGAAGTGCGATTCTATGTGCATGCCTGCCAACTGAAGCCGCTGCGGGAGAGCGGCAGCAGCTATGGACAGGAGCG
TGGCCAGACTGCCAGTCTTCAGAACCTGACCGCCGCCTTTGTGGGCAACCTGCAACAGAACTACCCTGCCACAGTGTCC
ACGGTGTTTCGGACCGGCGATAAAATTGCTGCAAATGCACACATGGAGCAGGCTTCTTGTGCTCAATGCCAATCCCCGC
TGGACGCGAAGCTCTCCGACACACTCTTGGCCAATGAGTACTCGAGGGCCGTTTCAGAGGCTGGGGTGGGCCTGTCCAA
GGATGGCGACGCTTCAGAGAGTCTGGCCAAGCAGCGACTTGAGTTTAAAGATGGACTGTGTCACGCCTGCCGCTGCATA
CAGCTAGAGCTG
>CG10192-PA 2:12831724-12838274:-
GCAGCCCAGCAGCAGCAGCTGGGCACTGGTCCAGGAACTGGCCAGCTAACGTACTACCCCATCATGGGGAATCCGGGTA
CTCCCAACGGCGGCAACAATAATGTGAACACTGGCAGCAACTCCCACAGGGGCATACGCCAGCGCTCGGCCACGCCCCA
GCATCAGAGCTACTATGCCTATACGGTGGGAGCGCCCACAACGCCGCGTGCCGCGATGGTCAACCAAACGACGACCGGA
TCTGTGGCGCCCATGATAAGCACTCGCAACGGAGCCGTCAACGGGGCATCCCCATTTCATATACAGCCGAATTGTATGG
CCAACCTAGCCCTGGCCCCACCGACTGGGATCAACGCAGCGCCTATGCTGACAGAGCCGCCGAATACAACGCCAGGAGG
CGGCGGCGTCGGCCTGCACACATATAATCCTCACATGCAAACCAGCAATGCCCCACCATCACTGGCGGCCAACGTTCCG
GGAGGAGTAGGACTGGGAGTCGGAGGAGTAGGACTGGGAGTCGGAGGAGTGGCTGGAGTTCCGCCTGGAGTGGTTGTCC
AGCCGTTGGCCATAGTATCGGAGAAGGTTCGAGAGCGACGCCACGCCATACCCATCATACATCCGGACACCAATGAGGA
TGTCCTCGATCCGAAGAGTTCGGTGTTTATCAAAAAGGAACCGAACCTCGCTCCAGCTCTGGACAATGAAGTGTCTATG
TGTCAGTACCAGATTCTGCCTCCCATTCTGATGGAGGTGGATGCTTCAACATCACTGCTCTCTGTGGTGGGCGATGGGA
CTGGAACCGGGCCTGCGACTGCTACTCTGGCTGGCCTGATGGTGGATGAGCAGCTGCAGACATTGCAGCCGTCGCCCGA
GCACATTGGTGGCCTGGTCTATGTGGATTTAGTTGCGGATCAGGGCGCCCCCGTCATGGAACCTCCCTGCACCACGGAT
AAGGAACAGATAAGCACCATTGTCAAGGATATACTGGCCCATTCGAGCCATGCATCCGATGATCATCTTAGCTTTTGGC
AAAGCCCCGATGTGGACAATGCAACAGAGACCCATGCCAGTCTGCCGATGGTCCATCAGGAGTTGAATTCAACGGAGAG
CCTAGACGGAGGCGCTGGAGGAGGAGGAGGCGGAGGCGGAGGCGTAGGCGCAGACGGCTCTGGCACACAGCCTGGACTG
GCCAAGGAGCAGCAGCAGCAGCGTCCCAAGTCGGCCAACAAGCAAAGCACCGCCACGCCCACATCTATAGCGAATGACG
TGGCCAAGGCAGCCGCCTTAGCAGGAACGCGCATCACCATCCTGACCAGAAGCGATTCGGTGCTTTCTTCAGGACCGGA
GACAGGACAGACACAGCAGCAGCCGCCGCCTGCACAGAAGCCCACAAAATCCATTGCATCCACCGCAGCTCCGATTCCA
GCTGCAGCGGCAGCTTTGGTTGAGCCTTTTATTTCATCCAACGAAAAGTCGATGCAGCAGCGTGCGCAGCGGCAGTCGT
CGAGCACCACGAGTTCAGGGACATCCTCGTCGGCCGCCTCCACGCCCACGCATCAACCGAAACAGACGCAGCAACAGAG
GCAGCAGCAACATAATAACGCTGGAGGAAGAGCCCCAGTGGCATTCACACAGCCTTCAACGCGCATGTCGCCGGCTGTG
GTGCTGCTTACGGGCGCCACGACCACCAACACGACAAGCAAAAAGAATCGCAAGGTTATGAAGCGTGCAAAAGAGATGG
AAAAGAAGAAACTGATCAAACCGTCACCATCATCGTCCACAAACTACAGCAGTGATCAGAGCCAGGGCAGCAGCGGCAT
CTACAACAACATTAGCTGTAGCATGGAGAAAGCAGAGGCTGGCGCAGAAGCCAATAGCACGAGCAATAACTCTGATGCT
TCTCCTCCAAGACCAGTGGCAGAAGAAGGAACACCAGCGGCAGTGTCAGCAGGAGAACTGTCTGCAGAGACAGCCAAAG
GGGCAGAGGCGGCAGCGGCAGCAGCAGCTGCAGCTATTGAAGAGAAGGCGCAACCGACGACTGATAAGCTTAGTGCATC
ATCTAGTAGTAATTCTAGCGTAAGTTCTAGTCTAAGTGACAAGCCACACCACGTGCAACCCAAAGAGGAGACGCCACAG
ATTGGCCACAACAACAACAATGACGAAAAAGATGATTTCGCAGTAAATGAGAAACAGAGCAGCGCACCAGAACCGGAGA
AAAAGGAACAAAACGTTGCCGAAACAAAGGCTGAGCAGCATCACATACCAATCGATGAAATAGTCTCAAAATTCTTGCT
AAGAGATAGCCCCAGCACAACGGACATACATGGGGTGATGACGCCACAACTGGAGTTCCTCAACAGCAGTGGTTCCACG
TGCGGAGAGGATGATATCTGCCGACCTGTTCCTTGCAGTGTATGGCCCACGAAGAGTGAGGAGAGTGTCGCCGTGGCCG
ATCTGAAGTTTGGCGATTTCCAGGAGGATTCCCGAGAGAACGAGACCGAGACCGGTATAGGTTTCATTTGCAGCTCAAC
TTGGTCCAGCTCGACGGTAACGGAGCCCAGCGAGGATCCACGCGATGAGGTTTCCTCGCAGAGCACCAGTAGCAGCAGC
ACCAGCTTTAGCACTGACTACGTGGACTGCGCTCCCAAGCAGAGTACGACTACCACGGATATATCGACTACGGCAAGCA
GCATCAGCGCTGGGCGCACCTCTAGCAGCACCTCGAGTAGCAAGAAAAGCTCTCCGGTACACAATAGACGCAAAAATTC
CGGCTCGCCAAAGCCCAAGGGCGGCGCCAAGAAACAACAAGAACAGGCCCTGCCCCCGGGTTCCCCTTCTATAAGTCCC
ACGCCCGCAGCGGCGACAGCCACGCCCGCTACCAGCGTGAAGTTTATCCGCTACTCCATGGACGAACTACGCAAACTCT
GCGAACTTGCCGATTCGCGAAAGGCCCCGCTGGTGCCCTGCCACAAGGGCGACTGCATCTCGCAGCTGTTCGTGCCCCG
CCTAATCATTCATCCGCATGCTCACGTGCAGCACCACAACCACCAGCAGCAGCACGCTTCGCAGTATCAGCACATCAAC
TTCAACGAATCGCTGGACTTTGTGCCGGGCAAGCGGGGACGCGGCCACGGCGGCTCGAATAAGAAGCATCACGACGGCG
GCCATCAGCAGATGGGCTCAGGCTCTGGCTCCGGTAACATGGGTGGTCCTGGTGCTGGCAGCGGCGGCAGTTCGGGCTC
CAATCAACGCCACATGGACATTATACGCGTACAGCTGTCGCTCAAAGAGGAGATCAAGCTGTCGGAGTGCGAGAATGCC
TGGCAGCCGGAGCCGTTGCGTCGCAAGGCTCCAGCCGCAGCCAGTGGTGGTGGTGGTGCCTCGGAGGAAGATGGCGACA
TTGACGGTGTGCTGAAGAAGGTGCGCGGCATTTTGAACAAGCTGACGCCGGATAACTTCGATGTGCTGCTCAAGGAGAT
GTCCAGCATCAAGATGGATAGCGAGAGCAAGATGACGAATGTCATGCTGCTGATCTTCGAGAAGACCATCAGTGAGCCG
AACTTTGCCCCCACATATGCGCGATTCTGCAAGGTTTTGTTCCATGAGATCAAGGCCGAGAACAAATCGCTCTTCACCT
CATCCCTCATCACGCGGATTCAGCACGAGTTTGAGTCGAATGTAAACGACGCCAATGCCAAGACCAAGAAGCTGCAGCC
CACCATGGACAAGATGAACCAGAGCACTGATACGGCTCGCAAGGCCGAGCTGCGGGCGGAGATGGAGGACCTGGAGTAT
CAGTTTCGGCGTCGCGCCTGGGGCACTGTTCGCTTCATTGGGGAGCTCTACAAGCTGCAGTCGCTGACCAGCGACCGTG
TGCTGCACTGCGTGGAGTCGCTGCTGGAGCACGGCTGCGAGGAGAAGCTCGAGTACATGTGCAAGCTGCTGACCACCGT
GGGCCACCTGCTGGAGAGCACCCTGCCCGACCAGTACCAGCTACGCGATCGCAACGAGAAGATATTCCGCCGCATTCAG
GATATCGTGAATCGTTCACGTGCCACGTCGAACCGCCAGCCGCAGTTCAAGATAAGCAGCCGCGTGCGCTTCATGATGC
AGGATGTGCTGGACCTGCGCGTGCGCAACTGGGATCAGCCTGTGACGCCGCAGCAGCTGAGCGGCCGTCAGCGCCACAA
GCACGATGACTCCAAGGATCAACAGCAGCAGCATGGGGGACGAGTCAGCATGGGCCCACAGAGCGGCGGGCACTATCAG
CAGCAAAAGCAGCATCAACACGGCGGCGCCCATGGCCACGACAGCGGCAACTACTTTCTGCAAAAGTCGCACAACAAAC
AGCAGCAGGACAACCAGGCCCTCAGCATCGATCCGAACAAGCTGCGCTTCAGCAGCAGCAACGCCAACGACGACTCTAG
CGCCAAGCTGGGTAACTCGTCGCAATACCAGTGGCGCAGTGTCAGCAATCGTCCGGTGAGCGCCACTCCGTCGAGTGGG
CAACCCACCAGCCTTTTAAAGCGCGCGACCTCCGGGGGACAGAACTTCACGTACTCGCCGTATCAGCAGCAGCCAGCGT
CGGCTGGCGCTCCCACACAGCCTGGCAATAGAAACAGCAGCCAGGAACCGTCGCACATCCACGCGACCTTGGATGGGAA
ACAGTGCCAGGAGATGATTTCCAAGCTGGTGGAGGAGGCCCTCAACGAGCGCAACTGGCAGCCAGAGGTGCTGGGCATG
TGGCGGTCGCTTCAGGCGAAGTATCACGCGGCCGTGGTGCACTACTTGCTCATGGACTATCTGCACCGGGCGACAGTGA
AGCGGCAGGAGCGGCTGGCCTGTGCCAATGTCTTTGCGTTCCTGATGACCAAGGAGGCCATCGACAAGGCGACGTTTGC
TCAGGGTTACGCGAAATTTGCCGAAGACCTGCCCGACCTGTTGGTGGATGTGCCCAACGGCATGGGGTATGTGTTCGAG
TTCCTGGGCCCTATCATGCATGCGGGTCGGCTGGAGCTGAAGGATATCTGGCACCGCCGCTGGCAAGAGGACTTCTACG
TCACGGAGCGTTTTGTGTTTGCCTTCGTCAACTATTTCGTGCGGGAGTTCGGTGCCGGCTACATACGCAAGCTGTGGCA
CAGCGAGCTCAAGCTGGATCGAGGCCAAATGTTCTGGGGCGACTGTCGCAAGCATCGCGACTTTGTCAAGTCGAACAAG
TTCTACTTCCTGGACTCCAGCCAGGGCCAAACTGGTGGCCAGAGGGTGAAGCTCACGCCGCTGCAGCGCTCCCCGGAGG
ACCATGTGGGTCGGATCAGGTATCTGCTGGGACAATCTGGCGACATGGCCATTGACTATATCAACACCAATGTCGGCGT
CTCCGCCGACTTTGTGAGGGAGCTAACGCGATTCCTCTGCTGTGATTTCGCACTGACTGTGATTGCAACAACAAACAAC
AACAACAAGGCCACCGGCAAGAGCGGCAGCAGCCCAAAACCGCTGCAGCTGAACGCCGAGTGCTTCAGGAGCCGCTGCA
CGCCCCTGTTGCGTCTGTGCATCGATGCCCAGGAGCCGCTGGAGATCGCCTGCATCGATGCGACAGTTGACTCGCTGCA
GGAGCACTTCATGGCCGAGCTGGAGGACGAGATGGCCGCGTACGATACCATCTGTAATGCGTTCAGCGTGCTGTACGAC
TCCGAGGTGATACCCAAGGAATCCTTCGACAAGTGGTACAAGCTGGAGATCGAACACTCATCCAGTTACCGCAGGCCCT
TCATTGACAATTTGCGCGGCTTCATCGGGGATCTA
>CG10194-PA 4_group4:6007822-6009058:+
CAGGTGCTGGCCAAAATACGCCCGTCCTCTAGCTTGATATTGTTGGCCAGGGATAAAGGAGCCACAAGGCAATCCTTCG
ACTACAATGCGCTGCTGCTCACGCGGACCTCAAAGTCCAGCTTCATGCCGAACTCGTCCGTCTTTCCAGGGGGAGTGTG
CGAGGCCACGGACAGCTCCCCTGCCTGGCTATCGCACTTTCAGCGTCACAACATTAGTTCAGCCATGCTGCGCGACGTC
TGCCACGTGAAGGCTCCGCGTCCCGAGATATTCAATTCGCGGGAAGATACCGATGCGATAGACACCGGCTTGTCGCTGC
GTCTGACTGCCTTACGGGAAACCTTTGAGGAATTGGGCATCTTATTGTGTCGGGATGCCAAGACCTTGACCTCGACCAG
CGGCTATGGGCAGTTCTATGAGCAATTCGATCGCGCCCACTGGCAGCATTTGGTCCACAATGATGCCAGCCAGTTCCTG
GAACTCTGCAAGCAGCTGGAAGTGGTGCCAGATATTTGGTCACTCCACGATTGGTCTGTCTGGCGCACGCCTTCGACGT
TTAAGAAGCGTTTTGTGACGGCCTTCTTCCTGACCACTCTCGAACAGGCGCCCAGCCTGCACATTGAGCCCAATGAGGT
CAAGGACTGTGCGTGGCGTTCTCCCTTGGATTATCTTCTGGCTTCTCTAAGAAAAGAGCTCTGGCTGCCGCCTCCTCAG
TTCTACGAACTTTCTCGCTGCCTTAACTTTGGCTCCCTGGAAGAGCTGCGTCAATTTGCCATTCAACGTGCCCCCAAGG
GCATCGTTCTCACCCATCCTGTCATGTACAAATGCAACGACGGCATTGTGCATCTGCTTCCCGGCGACGATGCCTATCC
GGTTAATCCAGATGCCTGTAGCGATAAAATAGACACTGGCCTCTCTGTAGAGGACTTTCGTTCACAAGTCAGAACTAAG
TTGAATCGTTCGGAGCACAGGGACCAGCACCAAGCGAAACTAATCATTAACTTTGCTCCGACTGATGGACAGATCAACC
CTTTGGACCCAACTAAGATG
>CG10195-PA 4_group4:6014111-6015341:+
CAGCTATTGATGCTCAAGCGCAGCGATCCCACAGCAATCGTAACGAATCAAACTGTCTTCCCTGGGGGCCTGCTGGACA
GCGAGGCGGATGAAGGCGTTTCCTGGCTGCAGTATTTCGAGGAGTTCGGTGTGCCACAGGAGGCCCTGAGGCGCCTGGT
GCTGATCCGGGATGACAGGCCAGCTATACTGGCGCCCCAGGGCACGGGCTGCTATGACCGGTTCTTCAAGCGCTCGAAT
ATTTGGTCGCGTGAGATTACACTACGCCTGACCGCTTTGAGGGAGTGCTTTGAAGAGGTTGGAATTCTCCTGGGTCGCA
GTAAAAATGAATTGAACTTTGGTAATATTGCCTTGCCAAAGGAGCTCACAGATCGGAAGGCTTGGCAGCGACGAGTGCA
CAACAAACCCAGCGAATTTCTTAACCTATGTCGGCAGCTACAGGTGGTTCCGGATTTGTGGGCCCTACACGAATGGTCG
GCCTGGGCCAGTCCTTCCATCGTCCGCAAAGGCTATGAGACTGTCTTCTTCGCAGCTTTTGTGGACACACAGCCCAGCC
TGCTTGGGGAGTCTTCTGAGGTCAAGGAGACTCTGTGGCTTACTCCGTTGGAGTTTCTGCGACTGAACAAAGGGGGGAA
TCTCTGGTTTATGCCCCCTCAATTCTACGAGCTGGCGCGACTTGCTGGAGTCGGGACGTACAAATCTCTTCTGGGCTTT
GCCACAAATCGCAGCAGGATGGGTACCACCATGTTCATGCCTTTGCTCTATGCTTGCGAGGGCTCTATGGTGTATGTCT
TGCCTGGCGATGACTACTACTTGCCAGAGCCGCAACATGTCGATGAGATCATCAGTTTTGCCGGCACCGTTGATGAGTT
TAGGGCGCGCTCAAAGAACTTGCATCGGTACACTTTTGGGGCCTTGGTTCAAAATCTGGAAATTAACATTCCCCCACCA
AATGGGCACTTGAGACCGCAGAGTGTCTCTAACGAGCGTCAAAAGCTT
>CG10197-PA 3:4862106-4887509:-
ATGGAGTGGGGACGCAAGCTCTACCCTACCGCCGGGCCCCGGTCCGCCGGGGGCCTCATGTTCGGCCTGCCGCCCTCCG
CCGCCGACATGAACCAGCCGCGGGGGCCCATGACCTCCCTCAAGGAGGAGCCGCTGGGCGGACGCTGGGCCATGCAGCC
AGTCGTCGATCAGACCAACCTGGGCATTGGCCGCGCCCACTTTGAGAAGCAGCCGCCCAGCAATTTACGTAAATCGAAC
TTCTTTCACTTTGTGATCGCCCTGTACGATCGGGCCGGCCAGCCCATCGAGATCGAGCGCACGGCCTTCATTGGGTTCA
TCGAGAAGGACTCGGAATCGGATGCCACCAAAACCAACAACGGGATACAATATCGCCTGCAGTTGCTCTATGCGAATGG
CGCCCGCCAGGAGCAGGACATATTCGTGAGGCTGATCGATTCCGTGACCAAGCAGGCCATCATCTATGAGGGTCAGGAC
AAGAATCCAGAGATGTGTCGGGTCCTGTTGACGCACGAAGTCATGTGCAGCCGCTGCTGTGATAAGAAGAGCTGTGGCA
ACCGCAACGAGACGCCATCGGACCCCGTCATTATTGATCGGTTCTTCCTGAAGTTCTTCTTGAAGTGCAACCAGAACTG
CCTGAAAAACGCTGGCAACCCGCGGGACATGCGCAGATTCCAGGTGGTCATCTCTACACAGGTGGCCGTGGACGGACCC
CTGCTGGCCATCTCCGACAACATGTTCGTGCACAACAACTCGAAGCACGGACGGAGGGCCAAGCGGCTGGACACCACGG
AAGGTACAGGCAACACATCCCTGTCCATATCCGGTCACCCCCTAGCGCCCGACAGTACCTACGATGGTCTCTACCCGCC
CCTGCCGGTGGCCACGCCCTGCATCAAGGCGATCTCCCCGAGCGAGGGCTGGACCACGGGCGGCGCCACAGTCATCATT
GTGGGCGACAACTTCTTCGACGGCCTCCAGGTGGTCTTCGGGACGATGCTCGTGTGGAGCGAGCTGATTACCTCGCACG
CCATCCGCGTCCAGACCCCGCCCAGGCATATACCCGGCGTCGTCGAGGTGACGCTCTCCTACAAGAGCAAGCAGTTCTG
CAAGGGATCGCCCGGACGCTTCGTCTATGTCTCAGCTCTCAACGAACCCACAATCGACTACGGATTCCAGCGCCTGCAG
AAGCTCATTCCGCGCCACCCCGGCGATCCGGAGAAGCTGCAGAAGGAGATCATATTGAAGCGGGCCGCCGACCTGGTCG
AGGCCCTCTACTCAATGCCCAGATCTCCGGGCGGCTCCACCGGCTTCAACTCCTACGCCGGACAGCTGGCCGTCAGCGT
CCAAGACGGCACCGGCCAGTGGACCGAGGACGACTACCAGCGCGCCCAGTCGAGCAGCGTGAGTCCCCGCGGCGGCTAC
TGCAGCAGCGCCTCCACCCCCCACAGCTCGGGCGGCTCCTACGGGGCCTCGGCCACCACAGCGGCGGTAGCAGCCACGG
CCAACGGCTATGCGCCCACACCCAACATGGGCACCCTCTCCTCCTCGCCGGGCAGCGTCTTCAACTCCACGTCAAGAGT
GAGCAGCCTGAGTTTCAATCCCTTCGCCCTGCCCACCTGCAACACCCAGGGCTACAGCACCAGCCAGCTGGTGACTTCA
ACCAAA
>CG10198-PA 2:12791855-12797828:-
ATGTTTGGCGGCTCGAAACCCGCGTTTGGAACCACTCCCAATGCCACCAGCTTTGGGAGCTTTAGCAACACGGCCGCGA
CCACACCATTCGGGCAGTCGGCCTTTGGCAAGCCAGCGGCACCAGCGTTTGGCAACACCTCGACCTTTGCCGCCCAGCC
CGCCCAGCCATCGCTCTTTGGTGCTGCAGCCACGCCGGCGCAGCCAGCCGGTGGCATGTTTGGGGCCAGTACGTCCAGC
GCGTTTGGCAGCACCGGCGCCGCGCCCACATCATTTGGAGCCTTTTCGCAGCCGCAACAGCCGGCAAACATCTTTGGCT
CGACGCCGGCGGCATCCAATACCTCGCTCTTTGGCCAGGCAGCAACACCGGCATTCGGAGCAGCCAAACCAGCCACCCT
GGGCATGACCGCCTTTGGCCAGACGCCAGCAGCACAGCCTACATCGTCGCTGTTTGGCCAGACGGCAGCCGCCACCAGC
GCCTCGGCTTTTGGGAGTTTTGGCCAGGCAGCGCCCACCACCACAAATGTCTTTGGCAGTGGGACAGCATCGGCCTTTG
CCCAGCCCCAACCCGGGGCCGTGGCCAGCGGCGTCAATCCGGGCTCGGCGGTGGCCAAGTATCAGCCAACGATGGGCAC
AGACACGCTGATGAAGGGCGGACAGCCGAACAGTGTGAGCACCAAGCAGCACTGCATCACGGCCATGAAGGAGTACGAG
CTCAAGTCGCTGGAGGAGCTGCGCATGGAGGATTATCTCAGTTCGCGCAAGGGTCCGCAGGCGGGCAGCACAACGGGAG
CCTTTGGTTTCGGGAGTGCGGCCACGGCCGCCCAGCCCCCGGCCTCGGGGCTGTTCGGCAGCACGGTCCAGCCGAGTGC
GGGACTCTTTGGCCAGGCGGTGGGGCAGGAGAACAAGAGTCTCTTCGGGGCATCGGCCTTTGGCCAGCCGGCCACGACC
AGCGCCTTCGGGGCACCCGCCCAGCAGAACAGTTTCTTGCAGAAGCCTTTCGGAGCGACAGCCGGCACGCCCTTTGCCC
AGCCCGCCGCAGATGCCTCGAATCCGTTTGGAGCCAAGCCGGCCTTTGGCCAGGGCGCCAGCATGTTTGGCCAGGCACC
CGCCACTAGTGCCGCTCCAGCCTTTGGCCAGGCTAACACAGGGTTCGGCACCTTCGGTTCGACGGCAGGACAACAGCAG
CAGCAGACATCGCTCTTTGGCAGCACCCCCGCCGCAGATCCCAACAAGTCGGCCTTCGGCCTGGGCACAGCTGCAACGG
CGGCCAACACAGGGTTCGGATTCGGTTCGCCGGCCACCAGTACGGCCGGAGGAGGCCTGTTTGGGGCCAAGCCAGCCAC
GAGCTTCGCGGCGCCCGCCTTCGGAGCCACCTCAACGCCCAGCACGGGCTTCGGGAACTTTGGGATGACCAACAGCGTC
GCGGCGGGCGGAGGACTCTTCAACAATGCAGGGAACATGAACAAGCCAGCCACCACGGGATTTGGCGGCTTTGGGGCGA
CAGCTGCGGCGCCGCTAAACTTTAATGCCGGCAACACGGGAGGATCGCTCTTTGGGAACGCAGCCAAGCCGGGAGGCGG
CCTTTTCGGTGGAACATCCACGCTGGGTGGCCAGACGCAGGGTGGCCCAGTCGGAGGAGGAGGAGGACTCTTTGGTGGC
GGAACTGGAGCTTTTGGTACAGGTGGTGGCTCACTCGGCGGCGGCGGAGCATTTGCCAGCCTCGGGGGGAACACATCGA
TGGCCGGCGGCATGGGGATGGGGGCCCAGCAGCAGATGGGCGGCGGCGGCATGATGCAGCTATCGCAGCAGCCCATCCA
CCAGCAGATCCTGGCCCGTGTGACCTCTCCCTACGGGGACACGCCCATCTTCAAGGACCTGCGTAACGGCAATGGTGTG
GACGCCACGCGGGCCACCAATCCCGCCGCGCAACAGGCCGTGATGGACATGAAAAACAAACAATTCAAGATCAACATCC
ACGAAAGCCGGGTCCCCTTGAAGGTGAAGGCCACGAGCAGCATCACCCGCAAGTCCTTGTTCGAGGGTCTCGAAGAGTT
CGATGGCAGTGTCGAGGGCTTCAACATCAAGCCGAATGCCAGGCGTCTGGTGATCAAGCCCAAGGACAAGCCAACCGAA
GCCCCAAACTTGAATTCTTCGGTAAACAGCAGCGGGCCGCACAGCATCCATGCGGCTGTAGGGCGCTCCAGTCGAGAGT
CCTTCAATGGAGCAATTCCCAGTGAACCATCGCCAGCTGGTCCGGGCAGCAGCTCCCGCTCCCCCAGAGACAGCAGAGA
TCAGCAGCAGGACACGAGTCGCCGCGAGTCTTGGCTGCATCCCAAGAACCTGGAGATGGTGCGACAGCGCAACATCCAG
ACGGGCATGGACCAGCAGCAGTCCCCCCTCAACAGCACCCTCAACGAGCTGGTGCCGCGCAAACCCCTGGAGACCTATC
GTCCCTGCTCCACGCAGCGCCTCTCCGTGTCCACCATACACGAGAATCCGTTCGAGGATCAGTCGCAGTCGGCCAGTGC
CATTGCCAGGCGGGACACATTCGTCTCGGACCAGCAGCAGGCGAGCAACGAGAGCACCCTCTCGAACCGCACCCACGAA
GAGGAGGCAGCACTGAATCGCAGCCGACTGGCTATTGAGGCGGCGGCTGAGGCGGACCTCGAGCCCCATCCCACGGGCA
TAGTGTTGCGTCGCGCGGGCTACTACACGATACCCTCGCTGGATGATCTTAAGTCCTACCTGGCCGAGGATGGGTCCTG
TGTGGTGCCCAATTTCACCATCGGACGCGAGGGCTATGGCAATGTGTACTTCGGCAAGGAGATGGATGTGGCTGGACTG
AATCTGGATGAGCTTGTTCACTTCCGTAACAAGGAGATCATCATTTATCCCGACGATGACAACAAGCCGGCCATCAACC
AAGGCCTGAATCGTGAGGCACAAGTCACCCTTGACCAGGTGTGGCCCGTGGACAAAACCCAGCATGTGGCTGTGAAGGA
TGCCCAGCGTCTGATCGAAATGGACTGGGAGGGAAAGCTGCGTCGAGTGTGCGACAAGAACGATACGCGCTTCATCGAG
TACCGCCCGGAGACGGGCAGCTGGGTGTTCCGTGTGAAGCATTTCTCCAAGTACGGCCTGGAGGAGAGCGACGAGGAGT
GCAGCATCGACAAAGTACCCACCGATCCAAAGAAGCCAAAAATGTCGGCCCTCGAGGCACATTATCGAGCAGCGGCTGC
AGCGGGGGCCCAGGACGGCGCACAGGATAAGATGACACTCAATACGCTGCGGCATGCCCAGAGAATATCCGAGGATGCC
GCCCGCTCGCTGGATCCCAAGGCGTTGGTCACGAATGTGGCCAGCCACAGTTTCCGGCCCATGGATGATTCGGCCGAGT
TTATGCTGATGGACAAGACCCAATTCTTTCAGGCCGGCGCCGGGACGGATTTCTCCATGTTTGAGGCGCCACGACAGCA
GCAGCCCCAGACCATTGTCAGCCCCACAGCCCTGCTGGCCAAAGAGGTGGCCGGCAACGAGCCACACAAAATGCAACTG
ATGAAGTCCTCGCTGTTTGTGGACGACGATGACATCGAAGATGAAGTCAGAGTGACTAACAAGCGCTTCCAAAGCCACC
GACACTTGTCCCAGGCAGGGCCGAACGCCTGGACAGACATGGGAGCCTCTGAAACCTCCAGTCCGTATGATTTTGGCCA
CACAACTCCCGGCCTGCCCGTCTCCTCATCGGCCTCTGTGGCCAGTCTGCTGCAGTCGGATGAGACCTCTTCGGTGGCC
ACGGGCAGCATCTTTGCGGAAAAGCCAAAGCCAACAGCACTTGTGGTCCCCTCCAAGGTGCGGCCGTTTAAGTTTGTGA
CCAAGCCCAAGGTGGCGCCGGTCAAGGTTTTCGGCACAACAGTGCCGCTCGTCCGTTCACTTTTGTACGAGCATCGCCT
CAAGTGGGTGGCCGATCTGGGCTTCTACAAGGGCCGCAGCCTGAAGCTGACCTTTGGTCCGCACAACACACTGATGGTG
CCCCAGACCTTGAACAATGTGCGCCGAGCCATAGAAGATGGCAGCGTGTCGCTATCCTCTCTGACGTTTATGCCACGGG
CAGCCAATGATTTGTCGCCCGTTTTGTTTCAGTTTTGCAACTTCAATATGGTGCATGGCCACGCGAGTTTCCGCCAGAC
GATTGTGCCCCATTTGGAGGTGCAGCTGGCCGAGGGCTCGGCCGTGCAGATCGAGGATAGCCAGTGTCCCTGGCTGCAG
GCGGGCACAGCCACGCAGCTGATTGCCAAGCACCTGCGAGAAGCCGTCAAACTGCGGAACCTGGGAGCCCTGGAAGAGT
ACGGGGTGTCAGTGTGGTCCCTGCTATACGCCCTATGGGGGCGACACGAAGAGCTCTCGGATGATTCGAACGACGCGAA
CAGTCACCACACGGTCATGTGTCGACGCAACCTTTTCTCCGAGTGGCTGGAGAACACCCTCGTGGGCAGAGATCTGCTG
ACCAAAAAGGTCAGCAGCCACACCTATCTGGACCACATGATGGATCTGCTCAGCTGCCATCGCGTGAGCGAGGCTTGCG
ATCTGGCCCTCAACTACGACGATGCCCACCTGGCTCTGACACTCGCTCAGCTGGGATCTGGTGCCGTCGTTCGCATGCT
TTTGGAGGAGCAACTGTTCGCCTGGCAGCAGAGTAAATCGGATAAATACATCCACCTGAACCGCCTCAAGATGTACATG
ATGGCCGCGGGTGTCAATATGATGCAGTCCTCCCAGGGGGTCATCAACCTGATGGAGGACAACAACTGGCTGACGGTGG
TGGGCATGGAGTTGTGGTATTTCAGGGAGCCCACGTCTTCCATTACGGACGCCCTAATCGAGTACGACAAGGCCTTCCA
GTCCGAGGAGTGCTTCGCAGAGCCGCCCAGCCCCACCTACAAGGGAGTACCCACCGCTGAAGAAAGGAAGAAACCTGTA
TACGACTTGCGCTACCATCTCCTGCAGCTGTATTCGAAGCGAATGCATCCGCTGGAGGAGACACTGAATCCCATAACCC
ACACAGTCGATCCCATGGACTTTCGTTTAAGTTGGCTGCTGCTGCAGACTCTGTGGGCGCTCGGTTATCGCCACTGCTC
GCCCCTGACCGAAGCCCAGCTGACGGTGGACTTTGCCAGCCAGTTGGAGAACGAGGGCCTCTGGCAGTGGGGCATCTTT
GTGTTGCTGCACATCGAGAGCCGTGACCGTCGAGAGAGAGCCGTGCAACAGATGTTGCTGCGTAACGTGAGCGTATTGG
CCCAGGCGGCACACAACGACGAGGAGCGCTTCATCGTAGAGCAGCTGGGTGTGCCCAAGACCTGGGTGGACTATGCAAA
GGCTGTGCGCGCCGGTTCATTGGGCAAGCGTCATCTGCAGGCGAAGCATCTGCTGACGGCCAAGCACTGGGCGGAGGCA
CACGAGATCATCTTCGAGCACATTGCGCCCGATGCCATAATTAATGGT
>CG10200-PA 3:4900112-4901150:+
ATGAAATACGCCTTGATTGCTCTCGCCCTCTGTGTGGCCTCAGCGGCAGCTGCCTCTTCCGCTGGACAGTTCGTGCCCC
GCGCCTTCTTCACTCTGGACTCCCAGGGCCGCCAGTCGGACGTGCATCCCGTCAGTGAACGTCTGCTGAGGCGTCTGCG
TCGCGACGTCTTCAGCTCTTCGTCCTCGTCTTCATCGTCCTCCTCCTCGTCCGGCAACGGCGGCAGCATCACCTTCGCC
TCCCACTCCATTCATAATCCCGATGGTTCCGGACACATCGGCACCTCCTACACCCAGCAGGCGGCTCCAGCTTCCCTGG
GCGTGAACCTTGAGAGCCGTTTCGGCGAGGATTCGTCTACTGGTGCCTACAATCCCTCGTATGCCGGATATGGCAGCAC
CATCGGCTCCCAGCAGTCGTACGGCAGCATCGTGCCCGCAACCCAGATCCAGCAGACCATCAGCACTTTCGACGCCTCT
GGCAACCAGAAGGTGACTACCCTCCAGGGAGCCACCGACCAAACTGGCGTCCTCAATGTGAAGAAGACGGAGATCCAGT
AT
>CG10200-PB 3:4900112-4901150:+
ATGAAATACGCCTTGATTGCTCTCGCCCTCTGTGTGGCCTCAGCGGCAGCTGCCTCTTCCGCTGGACAGTTCGTGCCCC
GCGCCTTCTTCACTCTGGACTCCCAGGGCCGCCAGTCGGACGTGCATCCCGTCAGTGAACGTCTGCTGAGGCGTCTGCG
TCGCGACGTCTTCAGCTCTTCGTCCTCGTCTTCATCGTCCTCCTCCTCGTCCGGCAACGGCGGCAGCATCACCTTCGCC
TCCCACTCCATTCATAATCCCGATGGTTCCGGACACATCGGCACCTCCTACACCCAGCAGGCGGCTCCAGCTTCCCTGG
GCGTGAACCTTGAGAGCCGTTTCGGCGAGGATTCGTCTACTGGTGCCTACAATCCCTCGTATGCCGGATATGGCAGCAC
CATCGGCTCCCAGCAGTCGTACGGCAGCATCGTGCCCGCAACCCAGATCCAGCAGACCATCAGCACTTTCGACGCCTCT
GGCAACCAGAAGGTGACTACCCTCCAGGGAGCCACCGACCAAACTGGCGTCCTCAATGTGAAGAAGACGGAGATCCAGT
AT
>CG10203-PA 4_group5:413189-418136:-
ATGTCGCGGCATCCGAGTGACCGGAAGGTTTATGTCGGAGATTTGGGTAATAACGCCCGTAAAAATGATTTGGAGTATG
TGTTTGGAGCTTACGGCAGTCTGCGCAGCGTCTGGATTGCCCGCAACCCCCCAGGATTCGCCTTCGTGGAGTTCGAGAG
CGCTAGAGATGCAGCGGATGCGGTACGCGGTCTAGATGGTCGCACTGTTTGTGGACGCCGAGCTCGGGTGGAGCTGTCC
ACTGGTAAATACGCAAGATCTGGCGGTGGAGCAGGAGGGGGCGGCGGCGGAGGAGGAGGTGGCGGAGGCGCTGGAGGAC
GCGACCGCGGTGGCGCTGGTGGCCGTGGGGACGATAAGTGCTATGAATGTGGAGGCCGTGGACATTTTGCCCGCCATTG
CCGTGAGCGTAAAGCAAGACAGCGACGCAGAAGCAACTCGTTCAGCAGATCTCGTAGCACATCCCGTCGCCGTCGCACT
CGCTCCAAGTCTGGTGGCACTCGTTCACGCAGTCGCTCCGCTGGCTCTGTGGGCGCTGGTGCTCGCCGCTCTGGCCGCT
CAAATGGACGCGATGAGAATGGTTCGGTGTCACGCTACAGCGACCATGAGCGCAATGGCAGTGGGGCAGTGGACGCATC
GCCGCCGCCACCTAAGCGGCGCTACGAGGATGATGATGATGAGCGGGATAGAGGATCACGCTCAGCATCGCCCCCAGTG
CGTCGTGGAGGATCACCACCACGCCGTCGCGGCGATTCGTCGGCATCGCGCTCCGTGTCCCGGGAC
>CG10205-PA 3:4926899-4927534:+
CAGCTCATCTGCCTGGGTCTGGGAGTCCTTGGCTGCCTCTCGCTGCCCATTGAGAAGCCTGCGGACATCGAGGAGGATG
TGATCAGCATAGACAATCAGCCGCAAAAAGTGATACGAGTGCATCCGCAGGACCTGCCCTCGAAGAAGGATCACACCGG
CGCCAATATGAACTCGGCCCTCTTCCAGATTCAGACCCTGCGACCGGTCACGAGCACCGGCAATCGGAAGTACGTGGAC
TCGAAGCAGATGCGGATGCGCATGAGGAAGCGTCGCCCCAGGCCGGCCACTGACGGTGAAGACTCGTCGCAGCCCATCC
AAGCCTTGAAACAAAAAGAACTAAAAGCCTTTCCCAAGCAGAAAACGAAGCAACAGAAGCAACTAAAGTTCATCCCCCC
CCAAACAGACGCTGAGGAGTATCTGAATGGGGACATGGACATGGACACGCTGAAGGACATGGCGAGCCAGTTGCTGCCC
GTGCAGATGACACCCGGCCCCTATCCCGTATACTACGTGGTGTCCAAGACCAACGGCCGCTTCGGCAAGTTCCCCATCA
AGGCCTTCGGCTCCCCGGCGGAGTTCTCCAAGTATCTGGTCAAAAGCAAGGCGGAGCCCATCAGCCGGCACCAGCGCTT
CGAG
>CG10205-PB 3:4926899-4927183:+
CAGCTCATCTGCCTGGGTCTGGGAGTCCTTGGCTGCCTCTCGCTGCCCATTGAGAAGCCTGCGGACATCGAGGAGGATG
TGATCAGCATAGACAATCAGCCGCAAAAAGTGATACGAGTGCATCCGCAGGACCTGCCCTCGAAGAAGGATCACACCGG
CGCCAATATGAACTCGGCCCTCTTCCAGATTCAGACCCTGCGACCGGTCACGAGCACCGGCAATCGGAAGTACGTGGAC
TCGAAGCAGATGCGGATGCGCATGAGGAAGCGTCGCCCCAGGCCGGCC
>CG10206-PA 4_group5:415206-416954:-
ATGTTTGTGCTCTACGAAACGCCGGCGGGCTACGCCATTTTCAAGCTGATGGATGAAAAGAAGCTCGAACAGGTCGATA
ATCTGTACTTGGAATTCGAGACTCCGGAGAAGGCGAACAAATTGCTGAAATTGAAGCATTTTGAGAAATTCAACGACAC
CACAGAGGCGCTGGCCGCCGCCACGGCAGCGGTCGAAGGCAAGGTAGCCAAGCCCCTCAAGAAAACGCTGAAAAAGTTG
CTAATCGACGAAGTGCAGTCGTCCTTGCTCGTGGCCGATGCCAAACTGGGAACAGCCATCAAGGACAAGCTGTCGGTGC
AGTGTGTGTACAACACTGGCGTCCAGGAGCTGATGCGTTGCATCCGCCAGCAGGCGGACAGTCTGCTGGGCGGTCTGCC
CAAGAAGGAGATGACGGCCATGGCCCTGGGTCTGGCGCACTCTCTGTCACGCTACAAGCTGAAGTTTTCGCCCGACAAA
ATCGATACCATGATTGTGCAGGCCCAGTGTCTGCTCGATGATCTGGACAAGGAGCTGAACAACTATATGATGAGGGCCA
GGGAATGGTACGGCTGGCACTTTCCCGAGCTGGGCAAGATCATAACCGACAATGTTGCCTTTGTGAAGACCATTAAGCT
GGTGGGCACCAGGGACAATATGGCGGCCGCCGACTTGTCCGATATCCTACCCGAAGACGTTGAGGAGAAGGTGAAGGAG
GCAGCCGAAATCTCGATGGGCACTGAGATCTCCGAGGAGGATGTCCTGAACATTCAGTGCTTGTGCGATGAGATTATCT
CCATCAATGACTATCGCACGCATTTGTACGACTACCTCAAGGCACGCATGATGGCCATGGCACCCAATCTTACGGTGCT
GGTCGGCGACACAGTCGGTGCCCGTCTCATTGCCCATGCCGGTTCGTTAATCAACCTGGCCAAGCATCCCTCATCAACA
GTACAAATTCTGGGCGCCGAAAAGGCCCTCTTCCGTGCCCTCAAAACCAAAAAGGACACCCCCAAATATGGTCTTATCT
ATCACGCCCAGCTGGTGGGACAGGCGAGCCAAAAGAACAAGGGAAAAATGTCACGTTCGCTGGCGGCCAAAGCATCGCT
GGCCACCCGCGTGGATGCCTTCGGTGAGGAGGCGACCTTTGAGCTCGGTGCGGCGCACAAGGTGAAGTTGGAGGCTCGT
CTTCGCCTACTGGAGGAGGGCAATCTGCGAAAGTTGTCTGGCACGGGCAAGGCCAAGGCCAAGTTTGAGAAATATCAAG
CCAAGAGTGAGGTGTTCACGTATCAACCCGAGGCGGATAACACATTAAATGTAAAGAAGCGCAAACACTCGGAGGCCGA
AGAAGAGGAGAGCACACCAGTCAAGAAGGAGGTCAAGGAGGAGCCAGCCGAAGAGGAGGCGGAACTAAAGTCCGAAAAG
AAGAAAAAGAAGAAGAAGAAGCAAAAGGATGAAGAGGCACCCGAGGAGGAGCCCAAGCCAGAGCCCGAGCCCGAAGAGG
CACCAACTCCAGCCAAGAAAAAGAAAAAGTCCAAGAAGGAGCAG
>CG10207-PA 3:4941826-4943783:-
GTCGAGGCCCGCACTGTGCTCTGGTACATGACGTTCATGGGATTCATTGTGAACTACATGATTCGGATCAATCTGAACA
TCACCATCGTGGACATGATTGCCGGCAAAGGTGAGGTGGTGCCCCTCAATCAGTCCTCCCTCGAACTGGTGAACGCATC
GGACTTTGCCTCTCTTCCGGATGACAGCGAGAGGTTCTCACTGGAGCGGTGGTTTCTTGATTGGGCTAATATTGGCTAT
GATCGGGAGGGCTTCCACTGGAACGAGAAGCAGCAGGGCGCTCTGTTGGGGTCCTTCTTCTGGGCCCACTGGACCCTGC
AGATACCCGGCGGCATTCTGGCCACCAAATACGGCACCAAGCTGATCTTTGGCTGGTCGAACGGCATCGGAGTCTTCTG
CTGCTTCCTCATACCGATTGTCTCCTACTGGAGCTACACGGGTCTGATTTGTCTGCGTGTCTTCCAAGGCTGGATAACT
GGATTGGCCTGGCCCTCGATGCATGTTCTGACCGCCAAATGGATACCGCCCAACGAGAGGAGCAAGTTCGTCAGCGCCT
ATCTGGGCAGCTCGGTCGGAGTGGCGCTGTTCTACCCCATCTTTGGCTACATCATCGACTGGACCAGCTGGGAGTGGGT
ATACTATATTTGCGGCGTTGTCGGCACTCTGTGGTTCATTGCCTGGCAGTTCCTCGTCTACGACACACCTGCCGAGCAT
CCGCGCATCGCCGACTCGGAGCGTAGATACATCGAAAAGTCGCTGGGCGCCTCCGTGCAGAGCAGCAACAAGGGTCCGA
CGCCCTGGATGGCCATAGCTACCTCGCGGCCCGTCTGGCTAAATGTGGTGGCACAGTGGGGCGGCATTTGGGGTTTGTT
CACCCTGATGACGCATGCCCCGACCTACTTCCGATTGATCCATCACTGGAACATCCGAGCGACGGGTTTCCTCTCCGGC
CTGCCACATCTGATGCGGATGATATTCGCCTATACCTTCTCCATCCTGGCTGACTATCTGCTGCGAACGGATCGCCTGA
GTCGCACCAATGTCCGCAAGCTGGCCACCTTTGTCTGCTGTGGTGTCAAGGGTCTGGTGGTGCTGGCATTGGCCTACTT
TGGCTATAATGCAATGGCAGCCATTCTGCTGGTGACCTTGGCCACCATGTTCCATGGAGCAGTGTCCTCCGGCCCGTTG
GCCTCGATGGTGGATCTGTCGCCCAACTATGCGGGCATTGTTCTGGGTGTTAGTGGCATGATTGGAGGCATGCCGGGTT
TCATCTCACCCCTGATTGTGGGTCACCTGACCCAGGGTAATCAAACCATCGAAGCCTGGAAGAAAGTGTTCCTTCTGAG
CTCCGCCATGCTGACGGGCAGTGGCATCCTGTATGTCCTCTTCTCGGAGTCCACGTTACAGCCGTGGAACAGTGGCTGC
CACGCATTGCCCGATGCTGGACTCAAGGAGCTGCAGACCTTAGAGGCGAGGCTGGAGGATGAGGAGGAAAAGAAACCAC
TCAACAGATCAGATGGCGATCATGTCACGACAGAGGCCGAGGCGGAGACGGAGCCGGAGACCGAGACCAAAACAAAATC
C
>CG10208-PA 2:12789767-12790628:-
CCCGCCCCTTGGTGTGGACGTGACTTCAAGCCCCGCTCTTTCGATAAACACACGCCTGTCGTGTGCTACGACAAGCCCA
GGGCATCCGTTGTTTCTCATAAGGAATATGATGATAAACGCTTCCTGGCCATCACTGGAGAAACAGTGCAGACACTGGT
AGTGCCAAAGCGAGAAGCTCGCACCTGGACCATGCAGGAGGGCGATCTGTGCCGTATCACTGTCCACGAGGGCTCGCAA
GTGGGCGATTTGAACTTTTGGAATCTAGAGAACACGCAGGAGCGCTTCTACTCGGGCAAGACGCGTCAGCTGCACTCCT
CCCACCTGAAGATGTACGATCGCCTGTGGAGCTGCCTGCCCCACTTGCGTCCCATGGCCACGTTTGTGTTCGATTCTCT
GGCTAACTATGGCATCGACGAAGACGGTGCCTCTCTGCATGATGTAATCGGAACGCGTTGTGATGATTACACCTACAAG
CTGATAACGGGCCAAGATCGCGTCGGCAGCTGTCATAGTTCGCTAGTGAAGGCCGTGGCGGAGGAGCGCGGCCTGACCG
AGCAGGATGTCCATGACGTGTGGAACATCTTCATGTGCACTGGTTTCACCAAAGACACACAGCAGTACTTCTGTAAGCC
GAGTCCCGCCCGCAAAGGCGATTTCATCGAATTTGTGGCTGACATGAATCTGCTGGTGGCTCTGAGTGCCTGTCCCCAG
GGCGATGTCTCCATACCGGTGGGTGCCGAGGTGCCCGACGAGAAGTGTCACCCCCTGAAGGTGGAGGTGTTCCGCAAGA
AA
>CG10209-PA 3:4944789-4946386:-
GATCGTGTGACGAAGCCGCAAAAGAAAATGCTCATCACGTTGCTGCGGGAGACCAAGTACATGGAGGGCAAGAAGGAGA
AGGAGTGGTACTGGGAGAAGATCCAGGCGGCGTTGAACACCATCGGCCCCAAGAAGACCATTATACAATGGAAGAAGTG
CTGGCGGGATATGCGGCTGACCACGCGGAAGAAACTGGCGGAGCTGAAGCGCTGCCAGCTGTCGGGGGGCTCGCCGCCC
CCCGGCATTGAGCTTAACCAGGAGGACAACGATATTATTGACATTGTGGGGACGGAGTACTTTTACGAGGAGATGAACG
GCGAGCTGAAGCCGGAGAACTTCATGTCCGGGTTCGATTATGCGCCAGAGCACCTCTGTGACGCCATTCTGACGGCGGC
TGTGGGCCATCATCAGCAGCACATGCAGCACCAGAAGGATCCCCAGTCGCATGCGGTCCAGCAGTCGCAGGATCATCAT
ACCAACGATGGTGAGACGAGCGATGCGCCTGGCTCATCGAATGGTGGCTCGTACCAGGGAGTAGCTGTATCCCAGCTAC
AGGCGCACAATGGAGCTGGCGCTGGAGGGGAGCACGGTAACGGCTCGCAGGCGCATCCGGGAATGCCTCAGCATCCAGC
CTTCCATGGCGGTCTGCATCCACATCTACTGAGGCGTCAGGCCGGCAATACGCCGCTGCCCAGGGAGACGCCGTTCGAG
GAAAAGCTGCTGCAGTTCATGCAGGATGCGTTCCCCAAGAAGAGCAAGAAGCGCAAGCAACGCGATCCGGACAAGCTCT
TCCTGCTGTCGCTCTACGAGGAGATCAAGCGTGTGCCCGAGGAGATACGCCTGGACGTAAAGTCCGAACTAATGCAGAT
CCTGAAGAAGTACCAGAAGAAGTCGCCGGTCAAGGCGGAGAAATCATCGGCCTCCTCCACCTCCACGTCCTCGAAGCAG
AGCACAAGCAGCAGCAGCGGCAGCTCCGTGACCGCACATCTGTCGCACAGCATGTACCAGCTGCAGAAGAAGTACGACA
AGGGCGAGCGGGAGTCCTCGCCCCAGTCGCAGGTGGAGCGGGTCTCTGCCGCCTCGGCCGTGTCCCTACACGTCCCCCA
GCAGCTGCCGCTCTTCCAGCTTCAGAAGAAGTACGAGGAGAGCGCCGCCGAGAAGGCTCACCAGCAACAGCAGCAGCAG
CAGCAGCAGCAGAGCGAGCAGCGCAAACATGTGGAGGCGCATCAGCAGCAGCATGCGGCCCACCAGCAGCCGCCGCCTC
CTCCGCCCAACGAGCAGCATCTCCACCACCCGCAGATGGCCCACAACATCATGTTTCCGCTGGCGCAGCTGCGCAACGA
ACAGCAGCCGCCGACGCAGCAGCACCATGCCCACAATCCCCACCAGCAACAGCAACAGCAACAGCAGCAACATCCCCAC
CAGCAGCAGCAGCAGCAGTCGCAACAGCACCACCCGCCAACGATCTTCGGATCGGCCACCAGCACAACTGCCATGAGCG
CCGAGCGCCCGGCCATGTCTTACGAGAATGTCGGA
>CG1021-PA 2:20126222-20128604:+
AGCGAGGCAGCGGCAGCCACACAAACAGCAGCGGCAGCGTCAGGAGGTGCATCAGCAGCAGCAGCAGCAGCAGGAGCAT
CAACTTCTGGAGGACCAGCAGCAGCAGCAGCCACAACGACTACGACAGTAGGAGCAGCAGCAGCGGCCAGCACTTCCGG
TCCCGCTTCGGGGAACACCAATAGCAATTCTTCGGCCTCCTCCAGCACAGTGGCAGCTGCACAGGCGGCTGTCTACAGC
GGCGGCAACACGGTGACCGGCAGTCTGGGCAGCGGTGGGGTGGCGGCACGTGGCTTCCGCAGCCACAGCCCCACCCACC
GGCGAAGGAGTCGCGAGAGGCAGCGTCGGACCCATGGCTCGGATCAGGGCGGCCTCCTGGCCTACAGCGGCCTTGTGGG
CGTCAATGATATGAATGATTTTGGAGGTGTGGTGGGCGGCGGAACCCAGGGAGGCGGCGGTGGCGGGAGTGCTGGCACA
GGCAGTGGACTAGAGGATTCCCGATTGTCCGGCAACGAGGACTACTATTCATCATTCGTGTCGGATGAGTTTGACAGCA
GCAAAAGACCGCGGAGATGCACCCACGAGAGGAGCTCCAGTGTCCAGGCCATCGATCGTTTGAACACGAAAATCCAATG
CACCAAGGAGTCAATACGACAAGAGCAAACTGCCAGAGATGATAACGTCAATGAATATCTAAAGCTAGCAGCCAGCGCC
GACAAACAGCAGCTGCAGCGCATCAAGGCTGTCTTCGAAAAGAAGAACCAAAAGAGCGCACACAGCATCTCGCAGCTGC
AGAAGAAGCTCGATAACTATACGAAACGAGCCAAGGATCTGCAGAACCATCAATACCAGACCAAGAGCCAGCATCGACA
GCCGCGCGAGGTCCTGCGCGACGTGGGCCAGGGGCTGAGGAACGTGGGTGGCAACATACGCGACGGCATCACCGGGTTC
TCTGGCTCTGTGATGTCCAAGCCGCGAGAGTTTGCCCATCTCATCAAGAACAAGTTTGGCAGCGCCGACAACATCAATC
AGATGAGCGATGCCGAGCTGCAGGGCATGCAGGCGGCCAATGCCGCCGATGTACTGGCAGCCAACGAAAGACTGCAGCA
GCAGGTGCCAGGTGCAGGAACCTCCACAGGATCGGGTGGCGGCGGACACAATAATAATACGGGAACCGGCAGCGGCACA
GGGAAATTCAACAGCGACAATGGCAGTGAATGCAGCAGCGTGACGAGTGAGAGTATACCAGCGGGCTCTGGCAAGAGCC
AATCTGGTGCCAGCCAATATCACATAGTCCTCAAGACACTCCTCACAGAGCTGGCCGAACGCAAGGCAGAGAATGAGAA
GCTCAAGGAGCGCATGGAAAGGCTAGAGACAAGCCAAAAGGAATTTAATAACCTGACAGCCACACTCGAAAGTGAACGA
TATCGTGCCGAGGGACTCGAAGAGCAAATCAATGACTTGACGGAATTACATCAGAATGAAATTGAGAATCTAAAGCAAA
CGATTGCCGACATGGAGGAGAAAGTACAATACCAAAGCGATGAAAGACTACGTGATGTCAACGAAGTGCTTGAGAATTG
TCAAACGAGGATATCCAAAATGGAGCACATGTCACAGCAACAATATGTCACCGTTGAGGGCATTGATAATTCGAATGCC
AGGGCCTTGGTTGTGAAACTCATCAATGTGGTATTAACGGTATTACAGGTGGTACTCCTACTAGTGGCCACAGCAGCGG
GCATTATAATGCCATTTCTTAAAACAAGGGTACGCGTTTTGACCACATTTCTATCGATTTTCTTTGTCATCTTTGTGAT
ACGTCAATGGCCCGATGTGCAGGATATTGGTTCCGGTCTGGTGCGGCATCTCAAGCAATCGCTTGTGGTCAAG
>CG1021-PB 2:20126222-20128604:+
AGCGAGGCAGCGGCAGCCACACAAACAGCAGCGGCAGCGTCAGGAGGTGCATCAGCAGCAGCAGCAGCAGCAGGAGCAT
CAACTTCTGGAGGACCAGCAGCAGCAGCAGCCACAACGACTACGACAGTAGGAGCAGCAGCAGCGGCCAGCACTTCCGG
TCCCGCTTCGGGGAACACCAATAGCAATTCTTCGGCCTCCTCCAGCACAGTGGCAGCTGCACAGGCGGCTGTCTACAGC
GGCGGCAACACGGTGACCGGCAGTCTGGGCAGCGGTGGGGTGGCGGCACGTGGCTTCCGCAGCCACAGCCCCACCCACC
GGCGAAGGAGTCGCGAGAGGCAGCGTCGGACCCATGGCTCGGATCAGGGCGGCCTCCTGGCCTACAGCGGCCTTGTGGG
CGTCAATGATATGAATGATTTTGGAGGTGTGGTGGGCGGCGGAACCCAGGGAGGCGGCGGTGGCGGGAGTGCTGGCACA
GGCAGTGGACTAGAGGATTCCCGATTGTCCGGCAACGAGGACTACTATTCATCATTCGTGTCGGATGAGTTTGACAGCA
GCAAAAGACCGCGGAGATGCACCCACGAGAGGAGCTCCAGTGTCCAGGCCATCGATCGTTTGAACACGAAAATCCAATG
CACCAAGGAGTCAATACGACAAGAGCAAACTGCCAGAGATGATAACGTCAATGAATATCTAAAGCTAGCAGCCAGCGCC
GACAAACAGCAGCTGCAGCGCATCAAGGCTGTCTTCGAAAAGAAGAACCAAAAGAGCGCACACAGCATCTCGCAGCTGC
AGAAGAAGCTCGATAACTATACGAAACGAGCCAAGGATCTGCAGAACCATCAATACCAGACCAAGAGCCAGCATCGACA
GCCGCGCGAGGTCCTGCGCGACGTGGGCCAGGGGCTGAGGAACGTGGGTGGCAACATACGCGACGGCATCACCGGGTTC
TCTGGCTCTGTGATGTCCAAGCCGCGAGAGTTTGCCCATCTCATCAAGAACAAGTTTGGCAGCGCCGACAACATCAATC
AGATGAGCGATGCCGAGCTGCAGGGCATGCAGGCGGCCAATGCCGCCGATGTACTGGCAGCCAACGAAAGACTGCAGCA
GCAGGTGCCAGGTGCAGGAACCTCCACAGGATCGGGTGGCGGCGGACACAATAATAATACGGGAACCGGCAGCGGCACA
GGGAAATTCAACAGCGACAATGGCAGTGAATGCAGCAGCGTGACGAGTGAGAGTATACCAGCGGGCTCTGGCAAGAGCC
AATCTGGTGCCAGCCAATATCACATAGTCCTCAAGACACTCCTCACAGAGCTGGCCGAACGCAAGGCAGAGAATGAGAA
GCTCAAGGAGCGCATGGAAAGGCTAGAGACAAGCCAAAAGGAATTTAATAACCTGACAGCCACACTCGAAAGTGAACGA
TATCGTGCCGAGGGACTCGAAGAGCAAATCAATGACTTGACGGAATTACATCAGAATGAAATTGAGAATCTAAAGCAAA
CGATTGCCGACATGGAGGAGAAAGTACAATACCAAAGCGATGAAAGACTACGTGATGTCAACGAAGTGCTTGAGAATTG
TCAAACGAGGATATCCAAAATGGAGCACATGTCACAGCAACAATATGTCACCGTTGAGGGCATTGATAATTCGAATGCC
AGGGCCTTGGTTGTGAAACTCATCAATGTGGTATTAACGGTATTACAGGTGGTACTCCTACTAGTGGCCACAGCAGCGG
GCATTATAATGCCATTTCTTAAAACAAGGGTACGCGTTTTGACCACATTTCTATCGATTTTCTTTGTCATCTTTGTGAT
ACGTCAATGGCCCGATGTGCAGGATATTGGTTCCGGTCTGGTGCGGCATCTCAAGCAATCGCTTGTGGTCAAG
>CG10210-PA 2:12785399-12789104:-
ATGGGCGAGATTTGCGGGGAGGACAACTTTGAGAAGCTGCGTAACTACATACTGCGGCCGGACATATCCATCCATGATC
CCCTGCCCGATGTGCTGCCACGGAAGATCAATCCGATGCGCCTGTTGCATGTCCCAAAATGCCCGGGCAGCACGAAGCT
GATGCCGCGTCGGGACCTGAGCGGTGAGATTCTTGAGTTCGTGGAGGTGGATCTCGAGGATGTGGGGGCGAATGCCAAC
AATTCAATGTCCATGCAACGGGAGCCGGGTCTGTTGGAGGAGGCGACGCGTGGATCCCACATGAACTATCCCTTCTGGC
CGGGCGGCTTTGATGAGCAGCGGCAGCAGATAGCCGCCTTGGAAGTGGACAGCTTTGATTTTGGGGATAATCTGCTGAC
GGTGCCGCCGGGCTTTGCCTCAGGCCATGATTTCGCCCAGACTCAGGCAGGCGTCGCAGGAGCTCCAAAGACTGGAGCT
GCAGCGACCGTGGATCTGCTGGACAATCTGGAGCAGGATCTGGATGTGCAGGAATGGATGCAGATGACGCGAAGTGAGA
ATGAGGCCGCCAAGGGACCGCAGGTGGATCTGAAGTTTCCCTCCTCCTCCGCCGAGTTCCAGGATGTGGACGACCAGAT
TATGAAAGCGGACCTCAAGCCGGTCCTGAATATCTCGACTACTGCGAAGACCTTCAGCAGTGATTGGGCGGAAATGGTG
GACATTAGCCAGCCGATCAGCGACTTCAAGGAGCAGATACCCTGCCCCGCAATGGATTTCCCCTTCGAGCTGGATGTCT
TCCAGAAGCAGGCGATCCTTAAGCTGGAGCAGCGACAGTATGTGTTTGTGGCGGCCCACACATCGGCCGGCAAGACGGT
GGTGGCCGAGTATGCCATCGCCCTGTCCAAGCGGGATCTCACGCGCACCATTTACACGTCGCCCATCAAGGCGCTCTCG
AATCAGAAGTATCGCGACTTTCGTAAGACCTTCAAGGATGTGGGCCTGATAACGGGCGATCTGCAGATCGAGCCGACCG
CCTCCTGCCTTATCATGACCACCGAGATCCTGCGCTCGATGCTCTACTGCGGCAGCGACATCACCCGCGACCTGGAGTA
CGTGATCTTCGATGAGGTGCACTACATCAACAACCCGGAGCGCGGCCATGTCTGGGAGGAGGTGATCATCCTGCTGCCC
GACCATGTCAACATCATCATGCTGAGCGCGACAGTTCCCAACACCATGGAACTGGCCGACTGGGTGGGCAGCACCAAGA
AGCGAAAGGTCTATGTGATCAGCACTCTGAAGCGTCCGGTGCCGCTGCAGCACTTTCTGTACACGGGAGCGGGTGGCAA
GAGCCGCGACGACATATTCCTGCTGGTTGACGCCAATGGCAGGTATCTCCAGGGGAACTACGAGAAGGCCGTCGAGCGC
AAAAAGGAAATGCAGGGCAAATCCAAGAGCGGAGCCGGCGCCAGCGGGTCCAAGAACTATGTGAATGCTAAGCAGGAGC
AGTATACGTGGATAGGACTGATTGATTTCCTCAAGCGCAACAACAAGATGCCGGTGGTGGCCTTCACGCTGTCGCGCAA
TCGATGCGATACCAATGTGGCCGCCCTCCAGTCGGTGGACCTCAACACGGAGAAGGAGAAGGGAGCCGTGCAGAAGTTC
TTCCTGCAGTGTCTGGCCAAGCTGAAGCCACCGGATCGCAGCATTCCCCAGGTTATGGTGCTCAAGGATGCCCTAGAGC
GGGGCATTGGTGTCCATCACAGTGGCATTCTGCCAATACTCAAGGAGATTGTGGAGATGCTGTTCCAGAATGGTCTGGT
CAAGCTGCTCTTTGCCACCGAAACCTTCTCGATGGGCGTCAACATGCCCGCCCGCACCGTGGTCTTTGATTCGCACAAG
AAATTCGACGGCCTGGAGGTGCGCAATCTCAAGCCGGGCGAGTACATACAGATGGCTGGTCGTGCCGGTCGCCGTGGGC
ACGATGAGACCGGCACCGTGATCGTCCTGTGCAAGGGGAATGTGCCGCCCTCGATGGAGCTGCGTCCGATGATACTCGG
CCTACCCGAGAAGCTGCAATCACAGTTCATCCTCCGGTATGCCGTCATCCTCACCTGCCTGCGCATCGAGAGCATCAAG
GTGGAGGACATCATGCAGTTCAGCTTCAAGGAGTTCAACCAGAAACTCCAGCTCCCAACGCAGCAGAAGCAGCTGCGCA
TAGCTGAGGATAAGTTTGCCATGCTGCCCACCCTGGGGGAGCATCTGCAGCCGCTGGTCCAGTTCTACGACAAGTCCAT
TCACTACTGGAAGGAGAAGCATCGCGTTATGAAATTCATCGTTACCCAGGCCAAAATCCAGAAAGAACTGAAGGTGGGT
CGCGTGATTGTCATCACGCAGGGCAAGCACTACAACAAGTTGGGTATCCTCCTGAACATCAAGTCCGTGCTGGGCAAGG
ACACCATGTACAAAGTGCTCGTCTTGGATCATCAGTTCAAGGCCAAGGAGAACGAACTGGTCAATCGCGGAGAGTTCTA
CTACAAAATACTCTCGCTGACGCCCAAAAACAAGTTCTTCCAGCCGGAGGGGATTGGCGGACACACTGTGCTCGACATC
AAGGCCATTGACATTGTGAGCATCACCAAGTCCACGTTCAAGGTGGACGCAGATGTCGTGATACGCAACTGGGAACAGC
GGCAGCTGGAGCGCTTCAAGGACACACCACCGGGAGCCACGGTGGTCAAGGCAGTCTCCGATCTGCATCAGCTCAACGA
GAACTATATCGCCAATGTAGACAGCATCAAGTTCATCAACTTGGCGAAGGAGATCAATGTGAATGCGGACACCGAGGTG
GACCTGCTCCAGTCTGTGGAGCAGTTAGGACGCCAGGTGGCCGACCTGCTGCCCCACACCAATATCGCCGGATTCGAGC
AGGAGTTCGCCAAGGTCTATGAGCGACGAATGCTGGAGCTGCACATCGAGGAGCTGCGCTTCAAGAACTCGGCCAAGAA
TCTGTCACTCTATCCGGACTACTGCAACAAGCTGAAGGTCCTGCACGCCCTCAACTACATCGATGAGCTGAACGAGGTG
ACGCTCAAGGGCAAAGTGGCCTGCGAAATGGGCCAGAACGAGCTGCTGATCACCGAATTGATACTCTGCAACATGTTCA
ATGATCTCGAGCCCGCAGAGATTGCTGCCCTGCTGTCGGGTCTGGTGTTTCAGGCCAAGATCCAGGGCGAGCCAGTCAT
ACCTGAGGCCTTAAAAGAATGCGTGGCTGCCTTTGAGCAGATCAGTGATAAAATTCTAGCCGAGGAGCAGCGCTTCCAG
GCGTCCACAGAATCCGAGAGTCGCCTCAACTTTGGCCTGCTCGAGGTGGTATATGAGTGGGCCAGAAATAAGCCTTTTG
CCGAGATCATGAAACTGACCGAAGTGCAGGAGGGCATCATTGTGCGCTGCATTCAGCAGCTGGACGAGACGCTGCGCGA
CGTTAAGACGGCGGCTATACGCATTGGAAATCCCGGCCTGCAGGCCAAAATGGAGGAGGCCTCGGCGGCCATCAAGCGA
GACATTGTCTTCACCGCCAGCCTGTACACGGAATTG
>CG10211-PA 4_group3:3686687-3691333:+
ATTCTCCTCTTGTTTTGCAGGTGCCTCAGTGCCCCCAGCCTGACGCTACGGATACCCGAGGACCTCGAGAATGGGGCCA
TCAATGCCCTTCATTCGGAAAGTGCCCGCTCGCTGACCCAATGCAATGCCGACCCGAGCGGCGAGGCTAGTGTGGCCGG
CGAGTACGATGTGTGTCCACCGAGCAAGTACCGCCAGCCGACTGGCGAGTGCAACAATGTGTCGCATCGCAAGTGGGGC
GCCCGCGGCGACATCTTCCAGCGCCTGCTCGAGGCCGACTATGCCGATGGCGTTAGCCAGCCGCGCAGCTCGCGCGGCA
CCCATGCTCTGCCCGATGCGGAGCTGGTGATCGAGCAACTGCAGCGCCACGTGGAGAGCGAGCTGCGGCATCCGCACAT
CACTGCCATGCTGCCGGCCTGGGGCCAGCTGCTGGCCAACGATCTGTACGAGGTGGGACAGCTGCCCATCAGTGGCAAG
TGCTGCGAGCGAGAGGCGGCCGTGAAGGATCCCAGCGAGCTGCAGCAATGCTTTGTGAGGGCTGGTCCGGACTGCAAGG
AGTACAAGCGATCGGCGCCAGGATTCGACTCGGAGGCGTGCCAGAAACACACGCGCCAGCAGATGAACATTGCCTCGGC
ATACATCGACGGTTCCGGTCTGTACGGATCCACTCGGCACGAATTCGACCAGCTGCGCACCTACATCAGTGGCGGAGTC
AAGGTGGAGTCCTGCCGCTACTGCCAGGTGGCTGGTGCCACGGGAGCCCTACATCGGGCTCTGCTGCAGCAGCACAACA
ACATTGGCGAGCAGTTGGCGCACATCAATCCAGAGTGGTCCGAGGAGGATGTCTTCCTGGAGGCCAGACGCATCATCAC
GGCCACCATCCAGCACATTACCTACAACGAGTTCTTGCCTCTGGTCCTGGGACAGGAGACAACTGCCAAGGAGGGTCTG
AGACTGACTGCCGAGAAGCATTCCTCCAACTACTCGAGCTCCGTGCGCGGTGGCATCTACAACGAGTTTGCCACCAGTG
CCATGCCCGCCTTCTGGAGCCTGTATCCCCCCGAAATGTTGGCCAAGAAGATGTCCGCCCACGAGCTGCTGTCGATTGC
CGCCCTCCAGAAGTCTCTGGTCCCAAGCCAAATCAATGCCGAGGGCTGGTCCGAGCTGGCCTTGGCCGTGCATCGTGGC
CGGGATCATGGTGTGGCCTCGTATGTCCATGCTCTGGACATCTGTGAGCGTCGCTATGCCGATCAGGGCGGTGCCAATG
TGACCTTTGACACCCTCTCGCAAGTTACCAACATTCCGGAGGAGTACATCACCAATTTGCGCGACATTTACCAAAATGC
TGAAGATGTGGATCTGTTGGTGGGCGCTCTCCTGGAGGAGCCTGCTGTTGGAGCGCTCTTTGGCCCGACCATCAGCTGC
CTGTTGACCCTGCAATTCGAGAAAATCAAGCAAACTGATCGCTTCTGGTATGAGAACGAGATTCCGCCTTCATCCTTCT
CCTTGGAGCAACTGAAGAGCATTCGTCAGACGTCGCTGTCGGGTCTGCTGTGCGGCTCCCATCAAGTGAGCACAGCCCA
GTCCAAGGCCTTCATCCTAGAGGATAACTATCTGAACTCTGTCCTGGACTGCGTCCAGCTGCCCAAATTCGACCTGAAA
CCCTGGCAGTCGAATGCCGAGGATGAAGTGCATGTGGAGCATGTGGAAGTGGAGCCAGAGACCAAGGAAGCCATCGCCG
AACTAAGTCCCGAGCTCATTGAAGCTGCCGTGGAGCGCGCCAAGCTGGAACTGGAAGAGCGCAGACGCTTCGAATACGA
AGTGTGGCGTACAAGGGGTGGCATCAGCGCCCGTTCCCCCGATGGCACAGCCGCCTCGTTCAGCAAGGCCAATCTGGCT
GCCTTGAACATGGCCAACTCCTCGCTGATTTTCGAGCTGGCTTCCAATGAGATTGTGAAGACCCTGAACCACATTACCA
GGCGCAAACGTCAGATCTTCAACCCCAATCAGAATGCCTTCAACCGGAACGAGTTGACAGACACCCTACAAACGGTGGA
CATTAGTGGATTGATTGGTGGGGCCCAGAAGCACCTGGACACTTGTCCAGAGCCCACCCAGCAGTGCGATGCCAACTCT
CCGTTCCGCACCTTGTCCGGCCGCTGCAACAATCTGCGTAATCCCAACTGGGGCAAGTCGCTGACGACCTTCTCGCGTC
TGCTGCCCGCCCAGTACGAGGACGGCATCTCTGCGCCCCGCGTGACGGGCGTGACTGGAACGCCTCTGCCCAATCCGCG
TACCATTTCGACCACGATTCACCCAGATATCTCCAACTTGCACACACGCTACTCCCTGATGGTGATGCAGTTTGCCCAG
TTTGTGGATCACGATCTGACCCTGACGCCCATTCACAAGGGTTTCCACGAGTCCATCCCCAGCTGCCGCTCTTGCAACT
CCCGCCAAACGGTGCATCCCGAGTGCAATCCCTTCCCAGTGCCCGCCGGCGACTTCTACTACCCCGAGGTGAATGTGAC
GAGCGGTGAGCGCTTCTGCTTCCCCTCGATGAGATCGCTGCCGGGCCAACAGTCGCTGGGACCCCGCGACCAGATCAAC
CAGAACACCCACTTCCTGGACGCCTCGATGGTGTATGGCGAATCGACTTGCGTTTCAAACAAGCTGCGTGGCTTCTCCG
GCCGCATGAACAGCACTGTGCATCCGATTCGCGGAAAGGAACTGCTGCCCCAATCGAACTCTCATCCCGAGTGCAAGTC
CCGCAGCGGCCTCTGCTTCATTGGTGGCGACGATCGTGCCTCCGAGCAGCCAGGACTCACGGCCATGCACACCGCCTTC
CTGCGCGAGCACAATCGCATTGTGGAGGGACTGCGTGGCGTGAATCCTCACTGGAATGGCGAACAGCTGTACCACCATA
CGCGTCGTATTGTCAGTGCCCAGGTGCAGCATATCGTGTTCAATGAGTTCCTGCCCCGCATCCTCAGCTGGAACGCTGT
CAATCTGTACGGACTGAAGCTCCTGCCGCAGGGCTACTACAAGGACTACAATCCCTCCTGCAGCCCTATTGTGTTCAAT
GAATTTGCTGCCGCTGCCTTCCGCATTGGACACTCCCTGCTGCGTCCGCATATTCCACGGTTGAGTGTCCAACACCAGC
CCGTGGATCCTCCCCTGCTGCTCCGCGATGGCTTTTTCCGCATGGATGCCCTGCTGCAGCCCGGCCTCATCGATGAGAT
CCTCCGTGGCTTGGTGGCCACACCCATGGAGACCTTAGATCAATTCATCACTGGCGAGGTGACCAACCATCTGTTCGAG
GACCGCAAGATTCCATTCTCTGGCATTGATCTGGTTGCCCTGAACATTCAGAGAGCTCGCGACCATGGCATTCCATCGT
ACAACAACTATCGCGCTCTGTGCAACCTGAAACGTGCCACCAACTGGAACGATCTGAGCCGCGAAATACCCACCGAAGT
GATCAGCCGCTTCCAGAAGGTCTATGCCAGCGTTGACGACATTGATCTATTCCCCGGTGCCATGACAGAGCGTCCGCTG
CAGGGTGGCCTCGTGGGCCCCACCTTGGCCTGCATCATTGGCATTCAGTTCAGGCAGCTGCGCAAATGCGATCGCTTCT
GGTATGAGAACCAGGCTCCGGAGGTAAAGTTTACGGAAGCTCAGCTGGCTGAGATCCGTAAGGTGACTCTGGCCAAGAT
CGTGTGCGAGAACCTGGAGATTACCGGCGACATGCAGCGTGCTGCCTTCGACTTGCCCAGCAATTTCTTGAATCCACGA
GTGCCCTGTGCTTCTATGCCTCAGATTGACTTGAATGCCTGGCGTGAGAATGTCCAGGGCTGTCAGATTGGAAGCCGCA
ATGTGCGTGTGGGTGAATCTGCCTTCCCATCGCCCTGCACAAGCTGCGTGTGCTCTTCAGAAGGGGCTCAATGTGCCTC
TTTGCGTATCACGGACTGCGGCCAATTGATCCGTCAGTGGCCCAAGGAGGCTATTCTTCGCGATGAGGTCTGCAACTCT
CAGTGCGGCATTTATTTGACCGGCCAGCAGGCCAGCGGTTTCAATCCCCAGCAGCGCCAGGGACAGGCCCAGCCTCGTG
TCACCCGTTCGCGCAACCAGAACCTCTTCAAGTTCCCCGATCTAACGCCATTCATTGCTTCCTTG
>CG10212-PA 3:4947473-4951387:-
ATGTACGTAAAAAAGCTGGTGCTCGACGGCTTCAAATCGTACGGTCGGCGCACGGAAATCGATGGCTTCGATCGGGAGT
TTACGGCCATCACCGGTCTGAACGGCTCCGGGAAATCCAACATTTTGGACAGCATTTGCTTCGTGCTGGGCATCAGTAA
TCTGCAGAATGTGCGCGCCTCCGCTCTGCAAGACTTGGTGTACAAGAATGGACAGGCGGGTATAACGAAGGCAACGGTG
ACCATTGTGTTTGACAACACAAATGCCCTGCAGTGTCCGACGGGGTACGAGAAGTGCCGCGAGATTTCGGTGGCCCGCC
AGGTCGTTGTCGGTGGCAAGAACAAATTCATGATCAATGGCAAGATTGTGCAGAACAAGAAGGTGCAGGATTTCTTCTG
TTCCATCCAGTTGAATGTGAACAATCCCAACTTCTTGATCATGCAGGGCAAGATCCAGCAAGTGCTCAACATGAAGCCC
AAGGAGGTGCTCTCCATGGTGGAGGAGGCCGCTGGCACCAGCCAGTATAAGACAAAGCGCGATGCCACCAAGAATCTAA
TCGAAAAAAAGGAATCCAAAGTGCGGGAGACCACAGCTTTGTTGGAGGAGGAGGTCTATCCCAAGCTGGTCAAGCTGCA
AGAGGAACGCGCTGCCCACGAGGAGTACAATAAACTCAAGCGCGAAATCGATTATCTAACCAGAATCTACATCTCTGCG
AATTACCTAAAGCAGTGCGAAAAACTGAAACAGTTGGAGACTAGTGAACAAAAGATAGACGATCGCATAGCCAGTTGCC
TTTCGACGCGTGACAAGAACTTGGAAGAAATGGAAGCTATTGAAATCGCTCTCAAGGAGATGCAGGAGAAGATTGATGC
CGAGATGGGTGGATCGATAAAGGAGCTCGAGGCGCAACTGAGCGCTAAGCGTGCCCAGGAGGCCAAAGCCTCGGGCAGC
CTGAAGGCAGCGCAGGGCACCGTTGAACAAGACCAGCGGAAGATAAGTACGGCCGCCAAGAACATTGCCGACGACGAGC
GTGCACTCACCAAAAAGGAGGCCGCCATGTCAAAGGTTCAGGGGGAATTTGAAGCTCTAAAAGAGGCAGATGCGACCGA
TACCAAGGCCTATGAAGCTGCCCGGCGGAAGCTCGAGGCTGTCTCTCAGGGTCTGTCCACCAATGAGGATGGTCAGGCG
AGCACATTGCAGGAGCAGCTAATAGTGGCCAAGGAACAGTTGAGCGAGGCACAGACCACAATCAAAACCTCGGAGATGG
AGCTGCGGCACACGCGAGGTCTTTTAAAACAAAAACAGGGCGAAACGCAGACGAACGATGCTGCCTATGAGAAGGACAA
GGGTCTGCACGACCAGCTTCTGGTGGAGATCCAGAGCCTTGAGCGACAACTGCAAGGCCTCAACTATGAGAGCGGGCAG
TTCGAGCAGCTGCGGGAGCAGAGAAACCAACTGCACACGCGCAAGCGTGACCTTAAGCGAGAGCTGGATCGTTGCAATG
CCTCTCGCTACGATCTGCAGTACCAGGATCCAGAGCCGAACTTTGATCGCCGCAAAGTGCGTGGCATGGTGGGGAAGCT
CTTTCAGGTGTCCGATATGCAAAACTCCATGGCCTTGATGACCGCAGCAGGCGGAAGTTTGTACAGCTATGTGACGGAC
GATGATCTGACCAGCAAAAAGATCCTGCAGAGGGGCAACTTGCAGCGGCGTGTCACCATGATGCCCATCAACAAGCTTA
ATGCGCATTCCCTCAACAAGAACGTGGTGGACTATGCCCAGAGCAAGGTTGGCCCAGAGAATGTCCAGTGGGCCCTGTC
CCTTGTCCAGTACGATCGCTACTATGAGCCGGTCATGAAGTTTTGCTTTGGCAGCGTTCTAATCTGTAAAGATCTGGAC
GTGGCCAAGAAGGTCAGCTACGATCCGCGTATAAATTGCCGTTCGGTTACATTGGAAGGCGACTTGGTGGACCCGCACG
GCACTGTATCGGGTGGTGCTGCGCCTAAGGGAGCAAACATCTTGGAGGAATTGCACTCTATCCGCGAATTGGAAAAGAA
TTACAAGAATCTCGAGGTCGAGTTGCAGCGTGTGGAGCAGGAAATGGCTTCCATCGAGAATCTGGCCCACTCGTACAAC
AAGATTAAAGAGAATCTTGATCTGCGCCAGCACGAGGTGACCATGTGCAAGAGCCGTCTGGCCCAGACCACATTCCAGC
AGAACCAGGCCGAGATCGAGGAGATGAAGGTGAAGGTCCAGTCCCTGGAGCAGCAGAATGCAGATTCCCGGGAAAAGCA
GAAGACCTCCCAGGTCAAGATCAAGGATATCGAGGCAAAGTTGGCCGATGCCAAGGGGTATCGCGAGCGCGAGCTAAAG
TCGGCCACCAATGAGGTGAAGGAGACCAAGCAGAGGGCGGAGAAGTCGAGTGTCAATTGGAAGAAGCGAGAGCAGGAGT
TCGAGACACTGAAGCTAGAGATCACTGAGCTGCAGAAAACCATTGAATCATCCAAGGAACAGCACCAGGAGATGGTCGA
AAATCTCGAGAAGTTCATAGCCGATCTGGCTGCTCTGCAGGAGAAGAGCTCTAGTGCAGAGTCCGAGGTGGCGGCGCTC
GAGCAGGGCATTAAAGCGCAGAAGGATAAGCTGAATGCCCAGAACAAGGAGATGCGAAACTTGCAGGTGAAGAGGGAAA
AGATGGAAAAGCAGAACCAGGAACTTGAGCTGCAGGTAAAGAAAAAGGAGAATGAAAAGAGCAAGTCCGGTACTCTGAC
CAACGAGGCCAAGAGGCGGATTCAAGACCTAGAGGTAAAGTATCCCTGGATCCCAGAGGAAAAAAGTGCCTTTGGCGTG
AAGAACACCCGCTACGACTACAGCAAGACGAATCCCATTGAGGCTGGCAAAAAGCTGGAACAGATGCAGGAGAGTAAGG
ATAAAATGGAGCGAACGCTTAACATGAATGCCATCGCGATTCTGACCCGAGAGCAGGAGAACTACGACGAGACACAGCG
TCGCCGCAACATCGTGGCCCTCGACAAGGAGAAGATTAAGAAAATTATTGTGAAAATGGACGAAGAGGAGCAGGAACAG
CTGAGCCGCGCGGCTACCGAAGTTAACAGCAATTTCAGTAGCATTTTCAGCGCTCTCCTGCCGGGTGCCGATGCCTGTC
TCAATCCCGTCCTGACCAACGGCTGTCTAACAGGCCTCGAGATCAAGGTCGGCTTCAATGGCACGTGGAAGGAGAGTCT
CGGTGAACTGTCCGGTGGCCAAAAGTCTCTGGTGGCTCTATCCCTTGTCCTGGCCATGCTGAAGTTCTCGCCAGCTCCC
CTCTATATATTGGACGAGGTGGACGCCGCCCTGGACATGTCGCACACGCAGAACATTGGCAGCATGTTGAAGCAGCACT
TTACTAACTCTCAGTTCCTTATTGTGTCGCTCAAGGACGGCCTCTTCAATCATGCCAATGTGCTGTTCCGCACGCTATT
CGAGGAGGGCGTCTCTACCGTCTCGCGGCAGGTCAGCAGATCGGGCACCACC
>CG10214-PA 2:12783325-12783975:-
ATGCTCCTTAAACTAAAACGCCTAGGACCATTTGGACTCGGTAGGCTCCTACAGATACAAAGTAGGCTTGCAACAAATC
AAAACCGAAAAATGAGCACAAGTAAAAGTGGGGCCGATGACGAGACGGATCTCGTCTGGATGGATCTGGAGATGACCGG
CCTCGACGTAGATACGGACAAAATACTGGAGGTTTCCTGCATCATCACCGACAAGGATCTCAACATCAAGTCCGAGGGA
CCCTGCTTTGCCATCAACTACCCAGAGGATGTCTACAAAAACATGAACGAATGGTGCATAAAACACCACAACGAGTCTG
GCCTGATCGACCGTTGCCGGAGCTCTGATGTAACTCCCGACAAGGCGGGTGATCTAGTGATGTCCTACCTGCAGAAGAA
CATCCCCAAGGGCAAGTGTCCCCTTGCCGGCAGCTCTGTCTACATGGATCGGCTCTTTATCAGGAAATACATGTCGCCC
GTCAACGAATATTTACACTATCGAATTGTGGACGTTTCCACCATCAAGGAGCTGGCCAAGAGATGGTACCCCGACATCG
CCAAAGCAGCGCCGCGCAAGGTCTTTGCTCACCGGAGCCTCGACGACATCATGGAGAGCATTCAAGAGCTGAAGTACTA
TAAGGAGCATTTGTTTAAG
>CG10215-PA 3:2734576-2735431:+
ATGGATGATTTCGACGACGATTCTTTTAATGATGTTTTGGGCTCCATGGAATTGCCCACATCGCCCAAGAAGCCTAAGG
TGCAGTCCAGTACCATCCAGCCCGTTCCCGCTGCGACATCAACCGCTAATAGCAGCAACAACACTTCCGCTTCAATAAC
AGTCGCCAAGCCGGCTTCAAATCCTCACAGCGTCCTTGTCCACAGCAAGCAGCGAGGCAATCCAATACTAAAATCTATA
CAGAACGTACCTCTGGAATTTCGCGATGACATTGTACCCGACTATGTTGTGGGCCGCACTTCCTGCATCCTTTTCCTAT
CGCTCAAGTATCACAATCTCAATCCAGATTACATTTGCCAGCGACTGAAGGCTCTGGGCAAGATGTACGAGCTACGTGT
CTTGCTGGTCCAAGTAGACACGCCGGAGCCGCACAACGCTCTTAAAAGCTTGACTCGGATATCACTGCTAGCAGATCTT
ACCATGATGCTGGCCTGGAATGCTGAGGAGGCTGGCAAAATAATTGAAACCTACAAGCAGTTTGAAAAGCGCCCACCTG
ATTTGATAATGGAACGAGTGGAATCGAATCCTCATCAAAAGCTGGTGGCTGCTCTGACCAACATCAAGCCTGTGAACAA
AACGGATGCCGTCACGCTTCTTCAGACTTTTGGCAACCTGGGAAATGTGATCACTGCCAGTGAGGAGAGACTGTCACAG
GTGATGGGTCTGGGGCCCCGTAAGGCCAAAAGGTTATTTAAAACCCTGCAGGAACCCTTTCTTAACAAG
>CG10217-PA 2:12778168-12780121:-
GCGCTTGCACAATTCAATCAGAATCAAATCGAGCAACGCAACTGTATTATACCGAAGATACTGCAGGGATCTTGGTTTT
CATGGGAGACTGGCCTGCCCACACAGACGGTCATCGATGCCACTTCGATGTCGAGTCGAGGCTATTGTATCAACTACAT
GCGCCATCACGGGGACGAGTATTCATTTGTATTCAAAGAAAAGACAAAGGACTGCTATCACTGCGTCAACACGAAAATC
CGTACGTTAAATGTGTTTGAAAAGTACGAGGGTCCGTGCCTGAGCTTGCCCCCCGGCCAGAAGCCTACGGTGGAGAACA
TCTGCAGAAACATTAAGGATGACCAGCAGCTGATAACGCTCTTCAACGAGAACTTTGTGCCCATCAATTGCCGCTCGTC
GCTGGAGGGCGTGTGGCATTTTACATATCAAAATCGTTTCCGTTTTACGGGCGTGTGCGATCAACCGGATGCACGCATA
CAGTCGTGCCAAACAGCTGGCACCCAGTTTCTTATACAGAATCAAAAGTTCAACATCACTTATCAGAAATGCGAGGGCA
TGGACGGCACATTCAGCGGCCCCGTTGAGTTCAGTTGCCTGGGCGATTGGTTTGTGGGAAAGAACCATTACTTTGCAGT
GGCAAACACGAAGGAATCGCGCAAAGATGAGAAATACCGTTGCTTCCTCAAGAATCGAGACGATGATCTGTACGTTGGT
GTCTCCATCACGGCCGAGTGCAATACACTGAAGACGCCCGAGACATCGCCCGAGCGCCTGAAGCTGACCCCCGTCAAAG
CTGAGTTTGTGGAACCGGGCTGCACTCTGCCGCAAAACTTTAGCGGCGAGTGGGTGAACACGGCCAACATCGACGCCGA
TGTGTCCATCAGCGAGACGCACATCAATGAGACCTATTATCCCGACAAAGCACGTTACCGCAAGACAATCTATGTGTGC
CGCGAGCGGCGTGGCAATAGGGTGATGATGGCCCGTCTGACGGTCGATGGATGCCAAAAGGATTATGTGTGCTTCGATT
TCATGCCCCGCCATCATAATATCATACGCTACCGCAGGGGCCTGGCCGTGATCAAGGATGATTTCAGTACAGTATGCTC
GTGGGTACAGTTCCCAAATTCGGAGGCCTGGAAATATGACTTGTTCCTCGCCAGGAATCCAGTGCCCGTTCGCTGTCCG
GTGGCTGGAAAATTCAACTTTACACAAAGAGGAGAGCATCCCTTCAGAACGAGGCATGTGATCCTTGGTGGTGTGACCT
TGAGTCCCCGTCCGGACATTCATTGCAAGCAGAACATTTCCGATTTGTCCGTATGCGATACGGACCAAAAGGAACTGGC
TGTCGATGAGAACTACTGCCTGTCTGTTGATCATTTGGGACGGCCGGTGGACATCTACAGTGACCCGGATTATCGCATG
CAGTGCATTGGTTTCTGGAAGGAGAATCTAAAGTCCTATCTGATTACGTACGACGATTTGGATCCGCTTTCCAAGTACC
GCTGCTGGGTGTATCAGCGCGCCGACCTCAACCGTGTTCTAATGTCGCAGGCTGTGGGCGCCTTCTGTAAACTGGAGCA
GGATGTGACCTCATGGAATCACTCCGAAGGGGCAGCAGTGGCCATCGATGCTGTTGAATACGAGCGTGAACGCGACGAT
TGCCCCATGTACTTTGACGATGGCTTAAATCCTTGGAGACCATCAGATGCCTCGAACATTATCTTCGACTGGGATTTCT
ACAGAGCCGGAGCGTCAGCCATGAGTGGAAAACTGGCCACGGCCATTGCTATGGCCTGTATGCTGCTCACATATTTAGT
CGCT
>CG10217-PB 2:12778168-12780121:-
GCGCTTGCACAATTCAATCAGAATCAAATCGAGCAACGCAACTGTATTATACCGAAGATACTGCAGGGATCTTGGTTTT
CATGGGAGACTGGCCTGCCCACACAGACGGTCATCGATGCCACTTCGATGTCGAGTCGAGGCTATTGTATCAACTACAT
GCGCCATCACGGGGACGAGTATTCATTTGTATTCAAAGAAAAGACAAAGGACTGCTATCACTGCGTCAACACGAAAATC
CGTACGTTAAATGTGTTTGAAAAGTACGAGGGTCCGTGCCTGAGCTTGCCCCCCGGCCAGAAGCCTACGGTGGAGAACA
TCTGCAGAAACATTAAGGATGACCAGCAGCTGATAACGCTCTTCAACGAGAACTTTGTGCCCATCAATTGCCGCTCGTC
GCTGGAGGGCGTGTGGCATTTTACATATCAAAATCGTTTCCGTTTTACGGGCGTGTGCGATCAACCGGATGCACGCATA
CAGTCGTGCCAAACAGCTGGCACCCAGTTTCTTATACAGAATCAAAAGTTCAACATCACTTATCAGAAATGCGAGGGCA
TGGACGGCACATTCAGCGGCCCCGTTGAGTTCAGTTGCCTGGGCGATTGGTTTGTGGGAAAGAACCATTACTTTGCAGT
GGCAAACACGAAGGAATCGCGCAAAGATGAGAAATACCGTTGCTTCCTCAAGAATCGAGACGATGATCTGTACGTTGGT
GTCTCCATCACGGCCGAGTGCAATACACTGAAGACGCCCGAGACATCGCCCGAGCGCCTGAAGCTGACCCCCGTCAAAG
CTGAGTTTGTGGAACCGGGCTGCACTCTGCCGCAAAACTTTAGCGGCGAGTGGGTGAACACGGCCAACATCGACGCCGA
TGTGTCCATCAGCGAGACGCACATCAATGAGACCTATTATCCCGACAAAGCACGTTACCGCAAGACAATCTATGTGTGC
CGCGAGCGGCGTGGCAATAGGGTGATGATGGCCCGTCTGACGGTCGATGGATGCCAAAAGGATTATGTGTGCTTCGATT
TCATGCCCCGCCATCATAATATCATACGCTACCGCAGGGGCCTGGCCGTGATCAAGGATGATTTCAGTACAGTATGCTC
GTGGGTACAGTTCCCAAATTCGGAGGCCTGGAAATATGACTTGTTCCTCGCCAGGAATCCAGTGCCCGTTCGCTGTCCG
GTGGCTGGAAAATTCAACTTTACACAAAGAGGAGAGCATCCCTTCAGAACGAGGCATGTGATCCTTGGTGGTGTGACCT
TGAGTCCCCGTCCGGACATTCATTGCAAGCAGAACATTTCCGATTTGTCCGTATGCGATACGGACCAAAAGGAACTGGC
TGTCGATGAGAACTACTGCCTGTCTGTTGATCATTTGGGACGGCCGGTGGACATCTACAGTGACCCGGATTATCGCATG
CAGTGCATTGGTTTCTGGAAGGAGAATCTAAAGTCCTATCTGATTACGTACGACGATTTGGATCCGCTTTCCAAGTACC
GCTGCTGGGTGTATCAGCGCGCCGACCTCAACCGTGTTCTAATGTCGCAGGCTGTGGGCGCCTTCTGTAAACTGGAGCA
GGATGTGACCTCATGGAATCACTCCGAAGGGGCAGCAGTGGCCATCGATGCTGTTGAATACGAGCGTGAACGCGACGAT
TGCCCCATGTACTTTGACGATGGCTTAAATCCTTGGAGACCATCAGATGCCTCGAACATTATCTTCGACTGGGATTTCT
ACAGAGCCGGAGCGTCAGCCATGAGTGGAAAACTGGCCACGGCCATTGCTATGGCCTGTATGCTGCTCACATATTTAGT
CGCT
>CG10219-PA 2:12776987-12777756:-
ATGTCTCTATCATTGGTCCTGCGTGGCGCCGTCCGGTGTAATGCCGCAAATCTCGTTAAGTCGGCGCGGATAACGCCAC
TGAAGGCCTATTCCACTATTGTGGCCAATGCCCAACGTCAGACTCTTAAGCCCCTGGCTCTGACCAAGATGGTTGCGCC
CGTTGTTCGGGAGATCTCTGTGAGTGCACCACGCATGGCTTCGGCTGAGTCCAGCCACACAGCCATGTGGACACTAGAA
CGCCTGGTATCGGTTGGTCTTTTGGCCATTATTCCAGCTGCCTTCATTGCCCCATCGCAGATACTGGATGCTCTGCTGG
CCATCTCAGTGGTTATTCACGCCCATTGGGGTGTTGAGGCCATGGTTGTCGACTACATGCGTCCATCTGTGGTGGGAAA
TATTCTGCCTAAGGTGGCACACATTGCGCTCATTGTTCTCTCGGTGGCCACACTGGGAGGCCTCTTCTACTTCATCCAA
AATGATGTGGGTCTGGCCAACGGCATTAAGCGCTTCTGGGCCATCAAGGGCAAGGATGCTGAGGAG
>CG10221-PA 2:12772405-12775166:-
ATGAAACTAGCCAGCTGGATGTGCCTGTTAATGCTCCTCCTGGCCAAGCGCGGCCAGCTGTTGCGGGCGGAGTTGCAAG
GGCCCACAGCTACTACCGAAACCACTGGGCCCTCTGCCCCCACTGCCAGCAGCCTGCAGTCAGGAGAGCCATCTAGTCA
GGCCGACACGGAAGAGGTAACCACAGCCGAGACAGATTCCCGGGCTCCAGCCGTCAGCAATGAGCGGAAGGCGTCCAAG
CCGAAGGACGGCACGGAGTTTATGCCACGCGTGAATCCAGCTGTTCTGTTCGAACGGCTCTGGAACGATAGTCTGATGA
AACAACAGAAGTTAAAGGCCGAGATCGAGAAAATCGAAGCCAGTCGACAGGGCACTGTCGAGACCGTTGCCGAGCTAAC
GCCGGAGCAGTTGGAAGCCCAACTGATGTATAACCAAGCCATCGACATGCTCGCCAAGCCGCGCACAGACAAACGGGTG
GTCTTCACCTTGCTAAAGAAGGCGGCGGCCTTCAATCATCGTGAGGCCCGAGCAGCTCTCGCTTGGGCTGTGCTCATGG
GCCACTGGATGGAGTTCGATTTCCATCATGCTGCCGACGAGTTTGAGAGCTTGGCCAACGAGGGTTTGCCCTCTGCCCA
CATGGGACTGGCATTCATGTATTCGGCCGGAGTTGGTGGGAAGAATGTGAGCCAGCCGCTGGCTTTAATCCACTACACT
CTGGCCGCCCTGGGCGACGACACTCTGGCTCAGATGGCTTTGGGCTATCGCTATTTGTACGGCATCAATGTGCCCATCA
GCTGTGAGAAGGCTCTGATCCAATACAAGCGAGTGGCCAAGAAGGTGGCCTCGAAAGTAACCTTTGCCAATGGGCCGGT
TGTGCATCGCGTTCGGCTGCTGGATGAGCTGGAGAATCCCGGCAGCCACGAGACTGAGATTGTCGACTACTACCAGCTG
CTGGCCGACAAGGGTGATGTGCAGTCCCAGGTGGGATTGGGCCAGCTCTACTATCAGGGTGGCAAGGCCATTGAGCAGG
ATCATCAGAAGGCATTGGAATACTTTACGCTGGCGGCCAATGCGGGCAATGCCATTGGCTTTGCCTTTCTGGGCAAACT
CTATCTGGAGGGCAGTGAACAGATTAAGGCGGACAACGAAACAGCCTTCAAGTACTTCTCCAAGGCCTCGGAAACGGGC
GATCCTGTGGGCCTGAGCGGCTTGGGTGTCATGTACCTGAAGGGCCTTGGTGTTCCCAAGGATCCAGTCAAGGCTCTGT
CCTATTTCACACAGGCAGCCGACCAAGGCTGGGTTGATGGCCAGGTCCAGCTGGGCACCATGTATTTTACTGGTAATGG
GGTCAAGACTGACTACGGCCTGGCCCTCAAGTACTTCAATCTGGCCACTCAATCGGGCCATGTGTTGGCCTACTACAAT
CTTGGGGTTATGCATGCCTATGGCATGGGTGTGCTGCGCTCCTGCCCAACAGCTGTTGAGTTCTTCAAGTCCGTGTCGG
AACGAGGACGTTGGAGCAACAGGCTGATGCATGCGTACAGCGACTACAAGCAGAATCGCATCGATGAGGCCTACATGCA
ATACTCCCTGATGGGCGAGGTTGGCTATGAGGTGGCCCAGAGCAATGCCGCCTTCCTGCTGGACCGCGAGGAGGTGCAT
GTGTTCAATGACCGCCATGAGGACTTGATTCGAGCCTTTTATTACTGGAAGCGGGCTGCTGGCCAGGGCTATTCGGCTG
CCCAAGTGAAGCTCGGTGACTACTACTATTATGGCTGGGGAACTTCCAAGGATTTCGAGACTGCTGCTGCTCTATACAG
GAAAGCCTCGGAGCAGCAGTACAATGCCCAGGCCATGTTCAACTTGGGATACATGCATGAGCAGGGGCTGGGCATGAAG
AAGGATTGGCATCTGGCCAAGCGGCTGTATGATCTGGCTGCCGAAACCAATGCAGACGCCAAAGTACCAGTGGCCATAG
CGCTATTGAAGCTGCAGGTTCTGGCAAAGATTGAATCAATCAAAGAGTCCCCGTATAAGTTCATCTTCTATTTGGATGA
AAACATAGCCGCCAACTGGGATTTGTACACGATTACATTGCTGACTCTGCTGTTGGGATTTATCATGTATACGCGACGA
CCATTCCAGCAACCTGATCAGATTGCGGCGGCGCAGCAGCCAGCATTTGATTTGGCCGCTGCTGCACCGGTTCAGCTGG
TGCCTCCGGTAGTTGCCGATGCAACAGCAGCCGCTCCTGCACCCGCATCCCCACCGGCACCGGCACCCGAACCAGATCC
TTCAACGGCTTCTGGCACATCAAAAGCGACGGCGACGGCGGCGGCGGCGGCAACGTCTAATGGCAACGGTGCGACAGAG
GCGGCGTCGAGTGGGGCCAGTGCCAGTGCCAGCGCCAATGCGAATGCTCTCGATCCCACT
>CG10222-PA XR_group8:6361439-6362359:+
ATGTTGCAACGTTTTCAAACGCAAGCAAAAGTGGAGAATCCTCGCTATGGGCAGCTGATAATAGGCCCCCCTGGCTCTG
GCAAGACAACCTACTGTAATGAGGCGTACAAGTTCTACCGCGAGCTGGGCCGGCAGGTTGGCGTCGTCAATTTGGATCC
CGCCAATGACAACATGTCCTACGAGCCGGTCATCAATGTAATGGAGCTGATAACCGTTGAGGATTGCATGGAGCACCTG
CAATTGGGGCCCAATGGAGCACTGATGCACTGCGCCGAGTACTTGGAGAAGCACATTGAGGATTGGTTGTTGCCGGCAC
TGCGAAAACTCAGCGCCACCCACAACTACTTCCTGTTCGACTGTCCCGGACAGATAGAGCTGTACACACATCACAATGC
CATGGCGCGGGTGTTCGAGCGCCTGGAGCGGGAGCGTTACAGCCTGGTCACAGTGAATCTCATCGACTCGCACTACTGC
TCGGAACCAGCCAAGTTCATTGCCACCTTGCTGATGGCACTCAACACCATGATGAGAATGAGCTTACCGCATGTAAATG
TCCTGTCCAAGGCGGACCTGCTGCGGAAGCACGAGTCGAAGCTACACTTCAATGTGGACTACTACACGGACGTGCTGGA
TTTGAAGTATCTGCTGGAGAAGCTGGACGACGACCCCACCATGCGCAAGTACCAGAAACTCAACGAGGCCATCTGCTCC
ATGGTGGAGGATTATGCCCTGGTCTCTTTCCAACTGCTAGACGCCTTCAGCACGGACAGCATGCTGCGGCTACGCAATC
ACATCGATAAGGCCAACGGCTATGTTTATAAGGCTGGAGAGGAGCAGACGGTCAACTCTCTGCTGGCCTGCGCCGTCGG
AGCAGAGTCTGAGGCTGTGCGCCAGCAGAACGACGTTCAACCATATGTGGAG
>CG10223-PA 4_group4:6051976-6056539:+
ATGGAGAACGGAAACGCTTTGTCCATCGAGCAGATGTACCAGAAGAAGTCGCAGCTGGAGCACATTCTGCTGCGGCCCG
ACTCGTACATCGGCTCCGTGGAGTTCACCAAGGAGCTGATGTGGGTCTACGACTTTGAGAAGGCGCGCATGATCCAGCG
GGAGATCGCGTTCGTTCCGGGCCTGTACAAGATCTTCGACGAGATCCTGGTCAACGCCGCCGACAACAAGCAGCGCGAC
AAGTCAATGAACACCATTAAGATTGACATTGATGCCGAGAAAAATGTCGTGTCCATCTGGAACAACGGTCAGGGCATTC
CAGTAACCATGCACAAGGAGCAGAAGATGTATGTGCCGACCATGATCTTTGGCCACCTGCTGACTTCGTCCAATTACAA
CGATGACGAGAAGAAGGTCACCGGCGGCCGCAACGGCTACGGAGCGAAGCTCTGCAACATATTCTCCACCAGCTTCACT
GTGGAAACAGCCACCAAGCAGTACAAAAAGAACTTTAAGCAGACCTGGGGATCCAACATGTCCAAGGCTTCTGATGTGA
CGATTAAGGACTTCAATGGGACCGACTTTACCCGCATCACATTCAGCCCGGATCTGGCCAAGTTCAAGATGGAGAGGCT
GGACGAGGACATCGTGGCCCTAATGTCGCGTCGTGCTTTCGATGTGGCTGCCTCCTCGAAGGGCGTCTCCGTCTTCCTC
AATGGCAATAAACTGACGGTGAAGAATTTCAAGGACTACATCGATCTACACGTAAAGAACCAGGACGATGATTGCGGCC
AGCCGATAAAGATAGTACACGAGGTGGCCAACGAGCGATGGGAGGTGGCCTGCTGTCCCTCCGACCGCGGCTTCCAGCA
GGTGTCGTTTGTGAACTCCATAGCCACCACAAAGGGCGGCAGACATGTCGACCATGTTGTCGACAATGTAATCAAGCAG
CTCATCGAGGTTCTGAAGAAGAAAAATAAAGGCGGAATCAACATCAAACCGTTCCAGGTGCGCAACCATCTGTGGATCT
TCGTGAACTGTCTGATCGAGAACCCCACCTTCGACTCGCAAACGAAGGAGAACATGACCCTGCAGGCGAAGGGCTTCGG
CTCGAAGTGCACTCTATCCGAAAAGTTTATATCCAGCTTGTCCAAGTCGGGCATTGTGGAGTCTGTGCTGGCATGGGCC
AAATTCAAGGCCCAGAACGACATAGCCAAGACGGGGGGCAGGAAGTCGAGCAAGATCAAGGGCATACCCAAGCTGGAGG
ATGCCAACGAGGCCGGCGGCAAGAACTCGATCAATTGCACCCTCATCCTGACCGAGGGAGACTCGGCCAAGTCGCTGGC
CGTCTCTGGCCTGGGCGTGATTGGGCGCAACTACTACGGGGTGTTCCCACTGCGCGGCAAGCTGCTCAATGTGCGCGAG
GCCAACTTCAAACAGCTGTCTGAGAACGCCGAGATCAACAATCTGTGCAAGATCATCGGCCTCCAGTATAAGAAAAAGT
ATCTGACCGAGGACGATCTGAAGACGCTGCGCTACGGCAAGGTGATGATCATGACGGATCAGGATCAGGACGGCTCCCA
CATCAAGGGTCTGCTGATCAACTTTGTGCACACCAACTGGCCGGAGCTGTTGCGCCTGCCCTTCCTCGAGGAGTTCATC
ACGCCCATTGTGAAGGTCACCAAGAAGAACGAGGAGCTCTCTTTCTACTCGCTGCCCGAATTCGAGGAGTGGAAGATGG
ACACGCCCAATCACCACACGTACAACGTCAAGTACTACAAGGGTCTGGGTACTTCGACCTCTAAGGAGGCAAAGGAGTA
CTTCCAGGACATGGAGCGCCATCGCATCCTCTTCAAGTACGACGGACAGGTGGATGACGACAACATAATGATGGCCTTC
TCCCGCAAGCATATCGAATCGCGAAAGGTCTGGCTCACCAACCACATGGACGAGGTGAAGCGCCGCAGGGAGATGGGTC
TACCCGAGCGCTACCTCTACACCAAGGGCACCAAGCACATCAGCTACTCGGACTTCATCAATCTCGAGCTGGTACTCTT
CTCCAACGCCGACAACGAGCGCTCCATCCCCAGCCTGGTGGATGGCCTGAAGCCGGGCCAGCGCAAGGTCATGTTCACT
TGCTTCAAGCGCAACGACAAGCGCGAGGTAAAGGTGGCCCAGCTGTCTGGCTCCGTGGCGGAGATGTCGGCCTACCACC
ACGGCGAGGTCTCCCTCCAGATGACTATCGTGAATCTGGCCCAGAACTACGTTGGTTCGAACAACATAAACTTGCTGGA
GCCGCGCGGTCAGTTCGGTACTCGGCTGACGGGCGGCAAGGACTGTGCCAGCGCTCGTTACATTTTCACACTGATGTCG
CCGCTGACGCGCCTCATCTACCACCCCCTGGACGATCCGCTGCTGGAGTACCAGACCGACGATGGCCAGAGGATCGAGC
CATTGTGGTATCTGCCCATCATACCGATGGTTCTGGTGAACGGAGCCGAGGGCATCGGCACTGGATGGTCCACTAAGAT
AGCAAACTACAATCCCCGCGAGATTACCAGGAATCTGAGGCGCATGATCAACGAGGAGGAGCCCTTGCCGATGCATCCG
TGGTACAAAAACTTCACCGGACGCATGGAGTACATCTCAGACGGACGCTACGTGCATACTGGCAACATTCAGATCTTGC
CCGGCGAACGAGTCGAGATCACGGAACTGCCCATCGGTGTATGGACGCAGAACTACAAGGAAAACGTCCTCGAAGCGCT
CTCGAATGGCACGGAAAAGGTCAAGGCCATTGTGTCGGAATATCGTGAATACCACACGGACACCACAGTCCGATTCGTG
ATCAGCTTTGCCCCGGGCGAGTTCAGACGCATTCAGTCCGAGGACGGCGGATTCTATCGCGTGTTCAAGCTGAGCTCCA
CCCTGTCGATCAATCAGATGCACGCCTTCGATCAGAACAATTGCCTGAGGCGGTACGCCTCGTCCACGGACGTGCTGAA
GGAGTTCTACCAGCTGCGCGTGGAGTACTACGGCCGCAGGAAGGAGTATTTGGTGGGCCAGCTGACGGCATTGGCGGAC
CGACTGAGCGATCAGGCTCGCTTTATTTTGGAAAAGTGCGAGAAAACGCTGGTGGTGGAGAACAAGCAGCGCAAGGCCA
TGTGCGACGAGCTGACGAAGCGCGGGTATCGTCCGGACCCAGTCAAGGAGTGGCAGCGCCGCATCAAGATGGAGGATGC
CGAGCCGGAGAACGAGGAAGAGGAGGACGAAGAGGGCGAACAGGCGGCTCCGAGCAGCAGCAAGAAGGATGTCAAAAAG
GAGGTCGACCCCGACAAAGCCTTTAAGAAGCTAACGGACGTTAAGAAGTTCGACTACCTCTTAGGCATGTCCATGTGGA
TGCTGACCGAGGAGAAGAAGAACGAGTTGCTCAAGCAGCGCGACTATAAGCTGAGCGAGCTGGACAACCTGCGCAAGCG
GACTCCCCACCAGCTCTGGCTGGATGATCTCGATGCCCTGGAGCAGAAGTTGAACGAGGTTGAGGAGAAGGAGCGACTC
GAAGAGCAGGGCGTCAATCTGAAGACAGCCAAGGCCATGAAGGGCCAGAAGACTACCACGGCCAAGGGTAGGAAGGTCA
AAGGCGCGGCGGCGGCTCCCACCGGGGACGTATTCCCCGACCCAGATGGCGAGCGTGTCGAGTTCAAGGTAACCGATGA
AATTGTCAAGAAGACAGCAGCGGCGGCCAAGCTAGCCACCAGAGCCAAGAAGGAGCCAACGGGCAAAGCAGTCAAATCT
GAACCGGGTGAAACTAAGGTCGAGGAGGTGGACGAGTTCGATGCTTTGGTCGAGTCTGGACCAAAAATATCTCCAAAGG
CCAAAAAGGCACCAGCCGTCAAAAAGGAGCCGGCCGCCAAGAAGGAACCGGCCGAGAAGAAGCCGCGCCAGAAGAAGGA
GAATGGTGGCGCCTTGAAGCAGGGAAAGCTTGATTTCAGCAAGGCCAAGGCCAAGAAAGGACATGGCAATGACAGCTCG
GACGATGTCGAATGCGTGGAAGTCGCGGAAGTGGAGCCGCGAGCAGTGCGTCCTGGTCGCAGGGCGGCAAGCAAGAAAA
TCGATTACAGCGCTCTCATCTCCGATGAAGAGGAATCCGCTGCCGCGGCATCTGATGGGAAGACAAGCGGCGGCGAGGA
TGATGACGGCGATTCTCCCATTAAACGACCGGTCAAGCGCACACGCGACGAGGACAGCAGTAGCGGATCCAAGAAGAAA
TCCCAGCCAAAGAAGAAGCGCGCCGTTATCGAGAGCGATGAGGACGATGTAAATGATGATGATGATGATTCCGATTTCG
AT
>CG10225-PA 2:12767906-12769351:-
GAAGCGTCAGTGGAAAGTAACTGTTTCCGAGGTGGCTTCACCTTGAAGGCCTCGCGCTTGGGCGGGGCAGTGCTGCGTC
CGCCCGTGCTTGGGCCCTCCGTTCTGGGGTCGAGTGCCCAGACCAACAGCAACAATAGTTCCACATCGCTGGCCGGCAA
CAACGAAAAGTCGGAGGATGAAAACATCTCAAACAACCCATTTTTGCGCGAGGAAAAGGATGAAGGAAATGAAGATGCC
GGGGCCGATGCCACCGCCGTCGCAGCCGCCGCCCCTACGGTTGCCCCGGAGTCTTCTTCCATTGAAAAAGCAGAACAGA
AGGACGACGATGAAGTTGATGAGCGGCCGGATCCGCTGACCAAGCTTCGAAGCAATGGCATCGAGCGATCCAGTATGTT
CGGAGCGGCCAAAACCAATATGCCACATGTCCAGACAACTGGCTATGTATTCGGGCAGAATGTGCATGAGCGTGTCGTC
GGCGTTGGTGACGGCCATGTGGCTGCTGCAGTCCCAGGAAGCTCCTCGGAGAAGACCAACACAGACCAAGACAATGTTG
AGGCGGCAGCCGCCACATCCCAATCGCAGCAGACACAGGAACCCTCTTCCTCGTCGCAGCTCCTGTTCTCCAGCGTCAT
TCAGAAGGCTGCCCAATCCACAGACAGCAGCGAGGCTGCCTCCTCCAGCTCCAGCAGCAACAACAACAAATCTGAGGCA
TCAGAGGCCAAGAGTCTGACAGACGTGGCGCGCGAGTACGAGGAGAGCCGCGCCCAGAAGCGCAAGTACGAGGAGGTGG
AGACATTCACTGGGGAGGAGGACGAACTGAATATTGTCGATGTCAGCTGCAAGCTGTTCGCCTGGGTCAACAGCAACTG
GGAGGAGCGTGGACGAGGCAGTCTGCGCCTGAACGATGTCAAGGGCGAACGTGACTGTTCGCGCGTCGTCTTCCGTACC
TCGGGCAACCTCCGTCTGTTGCTGAATACCAAAGTCTGGGCGGCCATGGTGGCCGAACGGGCCAGCCCCAAGTCACTGC
GTCTGACTGCCATCGATAACACGGGATCCCTGAAGATCTTCCTTGCCATGGGCCGTCCGGCGGACATTGCCCAGCTGCA
CAAGTCTCTCGGCGACCGCATTGCCCGCCGCAAGCTAATCCATCCCGAAGAATGCTCCGTTGAGAACACGAAAAATGGT
GTGTCCTCTGAAGTTGCCGCCAGCCTGCAGCCCGAATCGACCACACACGACGATGAGGATTCGTCATCAGCACCAGCGG
CCACCGCCGTTGCCGAGGCAGACAGCATGGAGCCCAGTCCCAAGAAGGTGCTCGTCCAGCAGCCCGACAGCAGCGATGA
TGTCTGTGTGCCGCCCATGGAAGTGGCCAGCGAAGACGTAGATGCCGATGCCGCCGCCAATGCCGAGGCCGAGGCCAAG
GAGTCGTCGTCCACTGATCAAAAT
>CG10228-PA 3:15104266-15113900:-
ATGGATCAATTATTTCAGTCATACCGCGATGATGAGCGACGTATTGGTGAGGAGTATCTGTCGAGTCTACAGGACTTGA
ACTGCAATAGCAAACCGCTCATCAACATGCTCACAATGCTGGCGGAGGAGAACATTAACTATGCCCACGTCATAGTCCG
CGTGGTGGAGTACTACATCAGCCAGGTGCCGCCCGAGTTTAAATTGCCCATACTATATTTAATTGATTCGATAATTAAG
AATGTGAGAAGCAGCTACGTGCAGCTGTTCGCACAATGTATAGTCAACATATTCCTCAACGCGTTTGAATCGGTGCAGC
ATTCCCAGTCGCAGTTGCTGGAGAAGGTGCGCGAACGGATGTATGCCCTGCGACAGACCTGGAACGAGGTATTCCCACC
TTCCAAGATGTATGCCCTAGACGTAAAGGTGAAGCGTCTTGATAATAACTGGCCCATTACGGCCAAGAACCCCACCAAC
AAAATACATGTTAATCCCGCCATTCATGTTAATCCGGACTTTCTCAAAACGGGTTTGGTTCCTGGGATGCCGGTTAACT
CCACACTGCCCAGCGACATGGAGGAGATACTCCAGGCTAAGACCCGCGAGCTTCTGGAGCTCAAGAAACGCAAACTGGA
GCTTGAGCTGGAGCAAACCAAGAAGCATTTAGAGGAGCAAGAGCGTCAGCTGAACCAGGCGACGGATGCTATTGCTGTT
GCACCCAATGTCGCTATGCCAGCGCCAGCCGCTTCTGTTGCTGCTCTTCGTCCACCTATTATGGATCCAGTCGTTCGAA
ATTCTCGTAACGCTGGGAATCCTGGGATACCAAACACGCCAGCTGCGCAACAGCCCTTTTCCGCGAAGTCAAGGGTTAA
TCCAGTCAATCCGGCTCTACTGAACTCTGTGCGTCAGCGGGATCCACGTTTGGCGCGGCAAATGCAATCTCAGGTGGAG
GCGGCTCCCTCGCGATCCTCTGATCCCCGTCTGGAGGGAAAATCCTCCTCATCTTCGCATAAATCTAGTCGATCGCGCA
GCAAGTCACCGGTACGCAACAGCAGCCGCTCTACCAAGAGCAACAATGGCAGTAGCTCCCATTCAAACAGCTCATCGAA
TCGCAAGCGCAGCGAATCAAAGAGCTCAACATCTTCATCGGGCTCTGATGCACGACACAAAAGTGGAGGTGGCGCTAGC
AGTAGCTCCTCGACACTATCGCCTGCCAAACGCACATCTAAACCATCGGCAAAGGAGCATTCCGACCGACATGACCGAA
ATGGATCACCGTCAAATTCGAAGCGTAAAAGCACCTCTCCAACCACCTCGCCATCGAAATCTAAGCGTAATGCTGCACA
CAAATCGTCATCGTCCATGCGCGGAAAGTCGTCCTCGACCCGATCACGCAGTCGCTCGCCCATCTTCATGGACGTTGAC
CTGCGCAGCGGTGGTGGAAAGTCTCCCGAACAGAAAACAGCAGCTCCAGAATCCCTATCTCAAGTGGCAGCAGCAGCAT
CAGCATCATCCTCAGCCTCAGCATTAGCAGCGGCAGTAGCAGCAAAAGTGACAATCATCACGAATGATTTAGAGAAACG
CCCTCCAGCTCCTGCAGCTTCAAGTCCACCGATTATGGTGGCATCCAGTATGGACATTGACTTGAGGCGGCCCCAGACG
CCGCCTCCGCCAGCATTCGCCATAGCCAAAACCAAACCACTCGACCAGATCAACAGCAGCAGCACCGCCAACACGACCA
CAACAACATTCACATCCAACAACAACAGCATCAGCATCAGCAGCACAACAAAAATTGCTAGTAGCGCCTCCAACGCATC
ATCGCCATCATCTACTAGTACTACGTCTTCTTCAAAATTGCCCGCAAAAGTGTCGTTCAAAATACAAAAACAGTTTAAT
AAATTAGATAAATCTACAGCGAATTTATCAACAGCATTACTGCTAAGCCCATCAACATCAGCATCAGCATCTGCATTAG
CCGCCGCATCCGCACCACTAGTCAATCAGAGCTCGCCGCAGGGTAATGTATCGGAGACACTGCAGCAATCCATCAACAA
ACTGCTGCAGGTACAAGGCATCACTGGGGAGAAGCGTTCCGCAGATTCGCTACCCCCAGAGATCGACGGGGATGAGCAG
CCACCGCAGCAGAAACGCAGTAAATCAACTAAACTGGACGCTCTCTTCGGCAGCGAGGATGTTGATCTGCGTCGCGAGA
TTCCCGCTGTGGTAAAGCCTGGAAGTGCAAATGCAGTCATCGTGGTGGAAGACGACTCAATGGACAACTGTGATGTGGA
AAAGCCACAATCCAAAACAAATTCGCAGCTCAAGAGGCCATCACTCGATGAGCTGCGCGCCAAGCTGGCCAAGTCTGCG
CGTCTCCACAACAAGCTATCCGGTAAGTCCGACAAAGTCAGAGATCAGTCTGTGGTGCAGCGTCTCAAGCAGCTGGCCG
AGCTGAAGGCCAACGATGATTCGCAGGAGGCGCACGACGAGAAGATGCGCACGATCCTCAGCCAGGCTCAGGAGATGTA
CGAGAACCACAATATGAACCAAGAGCAGTACAAGGACCTGGTCCAGAAGGTTGTGGCCATTAACGAGAACAGCAAGATG
AAGGAGTCCCGTCGCCGACCTGACGGTGCGGAAGTGGAGCGTAATGCAGCCCGAGATGCTGTTCTGCGCAAGCGGATAC
CCAAGCTCAAGAGCAACGAGAATCATTCCTCTGGCTCGCCACGCAGCGACGGCTCCCCTAGATATGAGGATCAGCCAAT
ACAGGGATCGACATCCACCGAAAAGCCGACGCAAAATAAACGGGAGAAGTCCAAGAGAGAGAACAAGAGACGAAAGCCC
AGCAAATGGGGTGAACAGGTGGATCCTGCGGCTGCTCAAAGGGCCGCCTGGCAGTTGGCCAATGTCAATAACAACAACA
ACAACAACAACAACAATAACAATAATAAGAGATGTGGAGCTGGAGGAGCGGGGGGTTCGCTTCCTGTTGTACCACCCGG
GTTCCGGGGAATGCCCTGGCAACAGCCGCCTGCGATTGTGATGCCACAAACGATCGTCCCGCCACCACCACAGCCGCCC
TCGATGATGGGTCTGCCACCAGTTCCGCCCGTAACAATGACCAAGGCCATCAATTCGCTGGACAACCCCATGGCGGATG
TGGTGCGCAGCATCACCATCGATGGCGGATCCAAAGAGATTCGCTTCTACAACCAGGTGGCCATCATATTTATGGATGG
CGACGAGCCGCACGAGATTGGCTTCCAGCATGGCCAGCGCGTGATCATGATCGATCACAATGAGCCTCTGCCGCTAAGC
TTCAACGACGACTACAAGCCGTTCCATCTAGATGGGGCCCTACATCGCATCCGCTTTGGCTTTCCCTCCCGCGAGCTTT
ATATCGACGATCATTGGTATGAGATCTACTTTGGTGGACCGCCAGTCTCCCTGCCCATTGGCAACAGCCTGCACGTACT
CAAGGCGGAGGGTCCTCCGCCCAATGTGGACATTGGCCGAGTGCGTCGTGACCTGGTGGTTGGCAAAATAAACATGATT
GTGGATGCCCACACGATTGTTCCACTCTTCCTGGATGCCAGACAGCAGACCTTCCAGATGGGAGCCGAGCAGCATTCGA
TACAGTTTGTGGACAGCTTCCAATATGCTCTCCTCGATGGCCAGCTCCAGAAGATCGAATATGGCGGCCTGCCCAAGGG
CATGAAGCTGAATGGCGGACGCAGCTGCTTTATCCGATTCGGAACCCTGCCAAAGGGCGTTGTGGCCGGCAAGACGCAC
GTGGCTGATATGGTCTACATTAAGACAGAAGCTCCGGCAGAGCCACCCCAGCCCCCACCGATGATTGTCCAGCCCCTGC
CCGTAGTGGAGCAGCAGCCAGCGGCAGCAGCACATGCACCAGCCGTATCCCTGCCAGCTGCATCCAATGCTCTTGGCAA
TCTGAATATCAATGATTTGTTCCAAAAGCTCGTCTCGTCTGGAATAATTGGTGGAACCTCTATTCCGGGCATATCGGCT
GGCGAATCAACCTCAACCAAAGAAGCGCCCGCAGCTGCCGCTCCAGCTGATGCCCAAGCCACAGCCGCCCCACCGGTGT
ACGTTTCGCCGCCAACGGAGCCCATCAAACGCATCAACCTACAGAGGCCAGAGACTATCAAGACCCGGCAGTCGGCCGT
GGTGGCCACGCTCTACCTGGGCATGCAGTGCAGCAGCTGTGGTGTGCGTTTCCCGCCCGAGCAGACCATTAAGTACAGT
CAGCATTTAGACTGGCACTTCCGTCAGAACCGACGCGAGCGTGACTCGACCCGCAAGGCCACCTCCAGGCGCTGGTACT
ATGACCTGAATGACTGGCGGCAGTACGAAGAGATCGAGGATGTGGAAGAGCGGGAGAAGAATTTCCTGGATACACAGGG
CCAGCCAGGAGGCCCCGATGCAATCGATGATCTCTCCCAGCAACGATCGCTGGACTCGCCTGTGCCCACCTGCGCAGCC
GGTAACGATGATGTGGACCGCTCCTGCGACATGTGCCACGAGAAGTTCGAGCAGTTCTACAACGAGGAGCTGGAGGAAT
GGCACTTGCGCAGTGCCATTCGCGTCGAGGATAAGATCTACCATCCATTGTGCTATGAGGACTACAAGACTTCGTTGAA
CCCGCCCGCAGAGCAGAAAGACTCCAAAGATGTGGACATGAACAACACCGATGACAACGCAATGGACACGGTACTTAAG
CTGGAGGATGGGGGTAAGGAAGATGACGCCGCTAAGCCTGCGCCGAGCATGTTCGATGATGATGACGATGATGTAATTG
TGTTGCCCAACGAAGAGCCCAGCGTCACTGAAATTGTTGACGACGATGAAGATGAGTATGTCCCCGCCAATGTGACGCG
CGCCGAAATGGGCAACGAAACGGAGGACAAGGTGGAACCCAGCTCTGGCTGCGAGGATGATGTGGAGAAGCAGAAAAGC
AGCCAGCAGCCACAGAATGAATCAGCCAACGAGTCTGATGTGGAGATCCAAGAGCCAAACATTCCCTTCACCGATCTGG
ACACGTATGTGGAGAAGGAGATGGATGATGAGACGCGGTTGGCCCTGCTAAATGTAAAGATCAAAGAGGAGCCCAAGGA
CGAGTACGATGAGGACGAAGACGATGGCTTCGAAGATGTGGGCACGGTAGTGCCACTGCTGCCGTTGCCCGAGGATGAG
ATATCCATCAACAGCAGCGAAACACAAACCCAAACGATTGGATCCTCGCCCTCGCCGGCTACTATAGAGCGACCAGCTT
CGGTGGCCTCGCTCACTCTTCCAGCCAACGACGATGAGCTGGAGGCCGCGGACACGGTGGCGACAGTGGCCAACGCGGA
AACAGAACTGAATGGAGAGCCGCAGGAGTCGACGCATAACCTGAGCGCAGCAGGACCGGCACCGGCGTTACCTTTGGCT
AGCTTAGTTAATAGAATAAAAATAAATATCACTAAGAATACAAGTAGTATAGTAAGTAATAGTGCCTCCAACGGCTCAT
CAATGGCCGCCACATCGACGCCGGCAGCAGCAACGATGGGATCGGCAGCGGATACGCAAGTCTCGGCTATCAGTGTCAT
AGGCGGATCCGGAAACTGCAGTTCTCTGGAGACCTCGCAGCAGGTGAATGCAATTCAAACCATTTCCACCATTCCAGTT
CTGTGCGGCGGTAACACATTCGTCCCCAAGATTGCAACCAGTGCTCCAGCCAATATCAGTTCCATCTCGGTCATTGGCA
GCAGCTACGGCACCAACAGCCGCAACAGCAACTCAATCGCGACCACAACGGCACCAACTTCGGCGATAGTCTCGGCGGG
ATCATCTTCTGCCGTTGCCCAGAAACCAGTCACACCCCCGCCTGCTGTCGATGCCGATCCGGAGCCGGTGGTTGAACTG
AAGCCAGCGTTGCGGAATGTGACGCTCAAACGAACGAAAAAGGTCCAGAATGGCACCGAAACATCGGGCCTCTGCTCGA
TCATG
>CG10229-PA 2:21676204-21678675:+
CTACTGCGAGGTGGCAAGCAAAAGACAAGCAACTGTGTAGGAATGACCGTAATGGCCAAAACTACGTTTGAAGAAATAT
GCGAGAATGCCAAATTAGCCAGGGACATGGCGCTGACGGGTAACTATGACTCGGCCTGCATCTACTACGAGGGATTGCA
GGGACTGCTGGCACGCCAGCTCAAAGCCACAGCGGATCCCATGCGGAAGGGCAAGTGGAGCATGATCAATCAGCAGATC
AGCCAGGAGCATGCCAAAGTAAAGGCCATACAGCGCACACTGCAGGACATATCGCTGGATTTGCAGACCACTAAATTTG
CCCACAAGCTGCGCCACCAGCTGAGCGACGAGAGCAATGTGAACAAAGATCCCGCCGCCTGGTTCAAGCCCGATCCGGA
TATTTGGACGCCACCGCCCAAGGATCCAGATGTCTGGGGTCCGCCCAAGCCCCCACCCTCGGCCTCGGCCAGCACCACG
CAGGCTGTGGGCCGGCGAGCCGCTGCCAACAGTCGACGCACCACCTCCACCGCTCCGCAGAGCAACCGTCCCAGCACAA
TCCCACAGATCACGAGCCGAAACGGTCCGAGCACGGCGCGCAATGTTCGCAACTCGTCCGCCGCCGCCGCCTCCACATC
AAACAGCGCACGTGCCACCAATGGCCGGGCGGGGGGACGAAAACTTTCCACCTCAAACAACGATCGCAATGCCAACAAC
AACGACAGCAAGGATGAGGACTCCGTTGCAGGCAGCAATGGCGGTGGAGCGGGCGACGGCGAGGGCGGCGACACGCAGG
CCGGCGAAGAGGAGCGCAAGTTCCAGCCAAACAATCACATCGAAGCCGAGCTGGTCGACATTCTGGAGCGTGATATACT
GCAAAGGGATCCCAAGGTGCGGTGGAGCGACATTGCCGATCTGCAAGATGCCAAGCGGCTGCTCGAAGAGGCTGTGGTA
TTGCCCATGCTGATGCCGGACTATTTCAAGGGCATTCGGAGGCCATGGAAGGGTGTGCTGATGGTCGGACCACCGGGCA
CGGGCAAGACGATGCTGGCCAAGGCAGTGGCCACCGAATGCGGCACAACCTTTTTCAATGTCAGCTCTGCGACGCTCAC
CTCCAAGTATCGCGGCGAGTCGGAGAAGATGGTGCGCCTACTGTTCGAAATGGCGCGCTTCTATGCGCCCAGCACGATC
TTCATCGATGAGATTGACTCGCTCTGCTCGCGCAGGGGGTCGGAGACGGAGCACGAGGCCTCGCGACGCGTCAAATCAG
AGCTGCTGGTGCAGATGGACGGCGTGGGCGGTGGCGAGGAGCAGGCCAAAGTTGTTATGGTGCTGGCAGCCACCAATTT
TCCCTGGGACATTGATGAGGCGCTGCGTCGGCGGCTGGAGAAGCGCATTTACATACCACTGCCGTCGGATGAGGGGCGC
GAGGCGCTGCTCAAGATCAATCTGCGCGAGGTGAAAGTGGACGATACGGTGGATCTCACCTACGTGGCCAACGAGCTGA
AGGGCTACTCCGGAGCGGACATTACCAATGTTTGCAGGGAGGCCAGCATGATGTCCATGCGGCGGAAGATTGCTGGCCT
GACGCCCGAGCAGATCAGGCAGCTGGCCACCGAGGAGGTGGACCTGCCCGTGTCCAACAAGGACTTCAACGAGGCCATG
AGTCGCTGCAACAAGAGCGTGTCCAGGGCGGATCTGGACAAGTACGAGAAGTGGATGAAGGAGTTCGGCTCGTCA
>CG10230-PA 2:3020722-3022037:-
ATGTCCAACACACAGGCGACCGTCACCGCTTACTTGGCTTTGCAAAAGAAGACTACAAACAAAGACCTTGCTGCCGAGT
GGACGCTCATCGAGGAGCTGCATAACGAGAAGTTGTGGAACGAGCTGACCATCAAACTGGTGACATTCGTGCGCCATGA
ATCGCTGCAGGACGAATCGGCGCTGCTGCAGCTCTACCAGAACTTCCTTTCCACCTTTGAAACAAAAATAAACCCGTAT
GGTCTGATCCAAATTCTCGAAGTAGTCGTGGACAACATTAGCGACAAAGCAGAGGCCATCGAATTCCTCGAAAAAATTA
AGGACAAAGTCAAGATCTGCGATGAGGCTGTGTGGTACCTGCAGGTCATGCAGGGCAACCTCTATCTCACAAATCTGAA
CGACCTGAACTCCACCAAGAAGATCATCGAGGAGCTGCGCGATGTCCTGGAGGAGGCCGGCTTCGTGACGCCCGTTCAC
GGCAAATACTACATGCTCGCCTCGCAGTACTATCGCCGTGTGGGCAAGCACAGCGACTACTACCGATGCGGCCTGCAAT
TCTTGGGCTGCTCGCTGGACGACTACCCACGCGACCAATGGGCACAGCAGGCATTCTTCTTGGGACTGGCTGCCCTGCT
CGGCGATGGCGTCTATAACATTGGCGAGCTGCTGGCGCATCCCATTTTGGAGTCGCTGCAGGGCACTGACAACGTGTGG
CTGGTGGACCTGCTCAAGGCATTTAACACCGGCGATATCAACAAATTCAATGACATGAAGAAGATCTGGTCAAAGATTC
CCGATCTGGCTGCCCAGGAGGTCAAGCTGCGCCAGAAGATCTCTCTGCTCTGTCTGATGGAGATGACATTCAAGCGATC
GGCCATTCAGCGAGCCATTTCCTTTACGGACATTGCCCATGAGACCAAACTGCCGGCCAAGGACGTTGAGCTGCTGATC
ATGAAAGCCCTGGCCCTGGATCTGGTGCGCGGCGAGATCGATCAGGTGGCTGGCGTCGTAAACATGTCGTGGGTGCAAC
CCCGCGTCCTGAACCGCAACCAGATCGCCGGCATGGCCAGCACCCTGGACTCCTGGATGGGATCGATCACGAGCATGGA
GAAGCTAATGGAGAACCGTGCAGCTGAAATTCTCACCAAC
>CG10230-PB 2:3020722-3022037:-
ATGTCCAACACACAGGCGACCGTCACCGCTTACTTGGCTTTGCAAAAGAAGACTACAAACAAAGACCTTGCTGCCGAGT
GGACGCTCATCGAGGAGCTGCATAACGAGAAGTTGTGGAACGAGCTGACCATCAAACTGGTGACATTCGTGCGCCATGA
ATCGCTGCAGGACGAATCGGCGCTGCTGCAGCTCTACCAGAACTTCCTTTCCACCTTTGAAACAAAAATAAACCCGTAT
GGTCTGATCCAAATTCTCGAAGTAGTCGTGGACAACATTAGCGACAAAGCAGAGGCCATCGAATTCCTCGAAAAAATTA
AGGACAAAGTCAAGATCTGCGATGAGGCTGTGTGGTACCTGCAGGTCATGCAGGGCAACCTCTATCTCACAAATCTGAA
CGACCTGAACTCCACCAAGAAGATCATCGAGGAGCTGCGCGATGTCCTGGAGGAGGCCGGCTTCGTGACGCCCGTTCAC
GGCAAATACTACATGCTCGCCTCGCAGTACTATCGCCGTGTGGGCAAGCACAGCGACTACTACCGATGCGGCCTGCAAT
TCTTGGGCTGCTCGCTGGACGACTACCCACGCGACCAATGGGCACAGCAGGCATTCTTCTTGGGACTGGCTGCCCTGCT
CGGCGATGGCGTCTATAACATTGGCGAGCTGCTGGCGCATCCCATTTTGGAGTCGCTGCAGGGCACTGACAACGTGTGG
CTGGTGGACCTGCTCAAGGCATTTAACACCGGCGATATCAACAAATTCAATGACATGAAGAAGATCTGGTCAAAGATTC
CCGATCTGGCTGCCCAGGAGGTCAAGCTGCGCCAGAAGATCTCTCTGCTCTGTCTGATGGAGATGACATTCAAGCGATC
GGCCATTCAGCGAGCCATTTCCTTTACGGACATTGCCCATGAGACCAAACTGCCGGCCAAGGACGTTGAGCTGCTGATC
ATGAAAGCCCTGGCCCTGGATCTGGTGCGCGGCGAGATCGATCAGGTGGCTGGCGTCGTAAACATGTCGTGGGTGCAAC
CCCGCGTCCTGAACCGCAACCAGATCGCCGGCATGGCCAGCACCCTGGACTCCTGGATGGGATCGATCACGAGCATGGA
GAAGCTAATGGAGAACCGTGCAGCTGAAATTCTCACCAAC
>CG10231-PA 4_group3:3722371-3722622:-
AAAAACACAAGTGATCAAAAAAACCAAAGTTTACAAATCAATCGAAAACTCGAGAATTTGCAACATTCGGTAACATTCT
GCGGTTGTGGCTGCCACTCTGCGGTGGCAAGAAAATCACCAAAATTGATACCACAACAACATCCCCACCACCAACAACA
ACAACAACAGCAACAGCAACAACAAAGAAATATAATTTACGTTTTGCTGCCGAATTGCTCAAGTTCGATAAAATTCAAT
TCATTAAAACGGAGG
>CG10233-PA 2:21670174-21670887:+
ATGGCCATGGACGACTACGACGATGACATGAGCAGCGTGGGCGTGACCACGGCACGCATCGAGAACCAGCATCAACAGC
ACCACCAGGGCCAGCACGGACACGGATATGGCCAGGGACAGAGTCAGTACAGTGCGGGCGCCGTGAAGGTGGGCGGCTG
GCGGTACGAGGATGCCAGTCGCTACATCGGGGAGTGGAATCAGTTGGGCCAGAAGCACGGCATTGGCCATCTGCAGTTT
GCCGACGGCACACGCTACGATGGTCAGTTCCAGGAGGGCCTCAGCCAAGGCGTGGGCTGCCTCTGGTTTCCCGATGGCG
CCAAATATGAGGGCGAGTTCCATCAGGGATGGTTCCATGGCAATGGGATCTTCTGGCGCGCCGATGGGATGAAGTACGA
GGGTGAGTTCCGTGGCGGCAAGATCTGGGGACTGGGACTGCTCACATTTCAGGACTTTACGCACGGATTTCCGCGTAAC
GAGGGCTTCTTCCAGGACTGCCGCTTCATGCGACGACGACGCTGTCCGGAGGTGGTGCAGCGGGCCCAGAAGTGCGCTC
TCCTGGCCCGCTCCCAGTGCGAGCATCCATAT
>CG10233-PB 2:21670174-21670560:+
ATGGCCATGGACGACTACGACGATGACATGAGCAGCGTGGGCGTGACCACGGCACGCATCGAGAACCAGCATCAACAGC
ACCACCAGGGCCAGCACGGACACGGATATGGCCAGGGACAGAGTCAGTACAGTGCGGGCGCCGTGAAGGTGGGCGGCTG
GCGGTACGAGGATGCCAGTCGCTACATCGGGGAGTGGAATCAGTTGGGCCAGAAGCACGGCATTGGCCATCTGCAGTTT
GCCGACGGCACACGCTACGATGGTCAGTTCCAGGAGGGCCTCAGCCAAGGCGTGGGCTGCCTCTGGTTTCCCGATGGCG
CCAAG
>CG10234-PA 4_group4:6063589-6064901:+
TTATCTAGGAAAGTGCTCAATATGTTGATTCTTCTGCGTCCTACACACTGGCTAGTACTCATCGCCCTTTGCATTCTGA
CCTGTGCTGGCTATTGGTTGCTCTGGTCTGAAATACGCCTGGAAAATGCCTTCAAGCCGTTGACCAAGGTGACGGAGGG
TGGCAGTGCGCTGGAACAATCATTGTCTGCTCCTGTGGCGACCGCCGCTGTGGACAGCTTCGACTACGAGGAACAGCTG
GTGGTGCTCTATAACCGTGTGCCAAAGACGGGCTCGACCAGCTTCGTCAACATAGCTTACGATCTGTGCAAGCTCAACA
AATACCATGTTTTGCACATTAACGTAACTGCCAATATGCACGTTCTGTCGCTTCCAAATCAAATCGCCTTTGTGCGAAA
TGTCTCCAAGTGGCATGAGATGAAGCCGGCGCTCTACCACGGCCACATGGCGTTTTTGGATTTCTCCAAATTCCAAATA
GCCCACAAACCCATCTATATAAACCTAGTGCGCAAGCCCCTTGACAGACTTGTCTCCTACTACTACTTCCTACGTTTTG
GCGACAACTATCGACCGAATTTAGTGCGGAAGAAGGCGGGCAATAAAATTACGTTCGACGAGTGCGTAGTGCAGAAGCA
ACCCGACTGTGATCCCAAGAACATGTGGCTGCAGATTCCCTTCTTTTGTGGCCACGCTGCCGAGTGCTGGGAACCCGGC
AGCGATTGGGCCCTCGACCAGGCCAAGCGCAATCTGGTCAACGAATACTTTCTAGTCGGAGTCACAGAGCAAATGTATG
AATTTGTTGATCTGCTGGAGAGATCGCTACCCAGAATCTTCCATGGCTTTCGTGAGCATTATCAAACCTCTAATAAATC
TCATTTACGCGTGACGTCCTCAAAGCTTCCGCCCAGCGAATCCACGATCAAAAGCATACAGAAGACCAAGATCTGGCAA
ATGGAGAACGACCTCTACGAGTTCGCGCTGGCTCAGTTCGAGTTCAACAAGAAGAAACTGATGCAGCCGGACAACAAGC
ATCTGCAGAAGTTCATGTACGAGAAGATTCGACCAAAA
>CG10236-PA XR_group3a:214524-228134:-
GCCCTGTGCCTCCTGCTAGCAATAGCCCAGTGCCAGGCGGAGCTAACGCCTCCGTACTTCAACTTGGCCACGGGCCGCA
AGATCTTTGCCACTGCCACATGCGGCGAGGACACCGATGGACCCGAGCTCTACTGCAAGCTGGTGGGCGCCAATACGGA
AAATGATCACATTGATTACTCGGTCATCCAAGGACAGGTCTGCGATGTGTGTGATCCGAATGTGCCGGACAAGAATCAT
CCGCCAGAGAACGCCATCGATGGCACCGAGGCCTGGTGGCAGAGTCCGCCCCTGTCCCGAGGCATGAAATACAATGAAG
TCGATTTGACCATCAATTTTGAACAGGAATTCCATGTCGCCTACCTATTCATTCGCATGGGAAACTCGCCACGTCCTGG
TCTGTGGACGCTGGAGAAGTCGGTGGATTACGGCAAGACCTGGACGCCATGGCAGCATTTCTCGGACACGCCCGCCGAC
TGCGAGACGTACTTCGGCAAGGACACGTACAAGCCGATCTCGCGCGACGACGATGTCATCTGCACCACGGAGTACTCGA
AGATTGTGCCGCTGGAGAACGGAGAGATTCCCGTGATGCTGCTGAACGAGCGTCCGAGCAGCACGAACTACTTTAATTC
GACGGTGCTGCAGGAGTGGACCCGTGCCACGAATGTGAGGATACGTCTGCTGCGCACCAAGAATCTGCTCGGACACTTG
ATGTCCGTCGCGCGGCAGGACCCCACGGTGACGCGTCGCTACTTCTATTCGATCAAGGACATCTCCATCGGTGGGCGCT
GCATGTGCAACGGCCATGCGGACACCTGCGACGTGAAGGACCCGAAGAGTGCGGTGCGAATACTCGCCTGCCGCTGCCA
GCATCACACCTGCGGCATCCAGTGCAACGAATGTTGTCCCGGCTTCGAGCAGAAGAAGTGGCGCCAGAACACCAATGCG
CGACCCTTCAATTGCGAGCCCTGCAATTGCCACGGCCACAGCACGGAATGCAAATACGACGAGGATGTGAACCGGAAGG
GTCTGTCGTTGGACATCCACGGCCACTACGATGGCGGTGGCGTGTGCCAGAACTGTCAGCACAATACCGTCGGCATCAA
CTGCAACAAATGCAAGCCAAAGTACTACCGACCCAAGGGCAAGCACTGGAACGACACGGACGTCTGCAGTCCCTGCCAG
TGCGACTTCTTCTACTCGACGGGCCACTGCGAGGAGGAGACCGGAAATTGCGAGTGCCGTGCCGCCTTCCAGCCGCCCA
ACTGCGATTCCTGCGCCTACGGCTACTACGGCTATCCGAACTGTCGCGAGTGCGAGTGCAATCTGAACGGAACGAACGG
CTATCACTGCGAGGCGGAGAGCGGACAGCAGTGCCCCTGCAAGATCAACTTCGCGGGCTCCTACTGCAAGCAGTGCGCC
GAGGGCTACTACGGGTTTCCCGAGTGCAAGGCCTGTGAGTGCAATCAGATTGGATCCATCACGAACGACTGCAATGTGA
CCACCGGCGAGTGCAAGTGCTTGACCAACTTTGGGGGCGATAACTGCGAGAGATGCAAGCACGGATACTACAACTATCC
CGCCTGCTCGTACTGCGATTGCGACAATCAGGGCACCGAATCGGAGATATGCAACAAGCAGTCGGGACAGTGCATCTGT
CGCGAGGGCTTTGGCGGTCCCAGGTGCGACCAGTGCCTGCCCGGCTTCTACAATTATCCCGACTGCAAGCCCTGCAACT
GCTCGAGCACCGGCAGCTCTGCCATCACCTGCGACAACACGGGCAAATGCAACTGCTTGAATAACTTTGCTGGGAAGCA
GTGCACCCTCTGCAGTGCCGGATACTACAGCTATCCGGATTGTTTGCCCTGCCATTGCGACTCGCATGGCTCCCAGGGC
GTCACGTGCAATGCCGATGGCCAGTGCCTCTGCCAGCCGAACTTTGATGGCCGTCAGTGCGACTCCTGCAAGGAGAGCT
TCTACAACTTCCCCAGCTGCGAGGACTGCAACTGTGACCCTGCGGGCGTGATAGACAAATTCGCTGGCTGCGGATCGGT
GCCCGTGGGAGAGCTGTGCAAGTGCAAGGAGCGCGTCTCCGGACGCATCTGCGACGAGTGCAAGCCCCTGTACTGGAAT
CTGAACATCAGCAATCCCGACGGCTGCGAGAACTGCGATTGCTGGACAGACGGCACCATCTCCGGACTGGATACGTGCG
CCTCAAAGTCCGGCCAATGCCCGTGCAAGCCCCACACCCAGGGACGGCGCTGCAAGGAGTGCCGCGATGGCACCTTCGA
CCTGGACAGCTCCTCGCTGTTTGGCTGCAAGGACTGCCAGTGCGATGTGGGTGGCTCGTGGGCCAGTGTCTGCGACAAG
ACGAGCGGCCAGTGCAAGTGCCATCCCCGTGTCACGGGCCGCGCCTGCACCCAGCCCCTGACCACACACTACTTCCCGA
CGCTCCACCAGTTCCAGTACGAGTACGAGGACGGGGCCCTGCCATCGGGCACCCAAGTGCGCTACGATTACGATGAACA
GAAGTTCCCGGGATTCAGCAGCAAGGGCTACGTGGTGTTCAACACGATACAGAACGAAGTGCGCAACGAGCTGACGGTG
TTCAAGTCCTCTCTGTACCGCATCGTCCTGCGCTATGTGAATCCCAACGATGAGAACGTGACAGCCACCATACTCATAC
AGTCGGACAATCCCCAGGAAGTGGATCAGAACGTGAAGGTCCTCCTGCAACCGACAAAGCAGCCGCAATTTGTCACCGT
ATCCGGACCCAAGGGCCTCAAGCCCTCTGCCATTGTGCTGGATCCCGGCCCACGCTACGTATTCACCACGAAAGCCAGC
AAGAATGTGATGCTCGACTACTTTGTGCTCCTGCCCGCTGCCTACTACGAGGCCTCCATTCTCACGCGACAGATCTCGA
ATCCCTGCGAACTGGGCAACATGGAGCTGTGCCGCCACTACAAGTACGCCTCCGTGGAGGTCTTTGAGCCCGCGAGCGT
GCCTTTCCTCATCGGATCCAATGGCAAGGCGGCCAAGCCCGCCGAAGTGTACAGCGACCCAGAGCATCTGCAGATCGTG
AGCCATGTGGGAGATGTGCCAGTGCTCAGCCGATCCCAGCCAGAGCTCAATTACATCGTGGATGTGCCACATAGCGGGC
GCTACATCTTCGTGATTGATTACATCAGCCACAGGAACTTCACGAACACGTACTACGTGAATCTGCGACTGAAGAACGA
TCCGGACTCGGAGACGTCTGTGCTCCTGTATCCCTGCCTTTATTCCACGGTCTGCCGCACTTCGGTGAACGACGATGGC
CTGGAGAAGAGCTTCTACATCAGCAAGGAGGATCTGCAGCCAGTAACCATCTATGCTGATATCTCGGATGAATATCGCG
TGCCCATCATTTCGGTTACGGCCATTCCTGTGGAGCAATGGTCCATTGATTACATCAACCCCAGTCCCGTCTGCGTAAT
CCACAACCAGCAGTGCTCAACGCCCAAGTTTGTGTCGGTGCCAGATTCCAAGAAGATTGAATTCGAAACGGACCATGAG
GATCGCATTGCCACGAACAAGCCCCCGTACGCGGTGCTCGATGAACGCGTTAAGCTCGTGCACTTGGACAGCAAGCAGG
AGGGAACCATTGTGATAGATTCGAAGGTCGCCGAGCCTGACCGATATGTGATTCTGGTGAAGTACTACCAACCGGATAA
TCCCAAATATCAGGTTTACTTCACCTTAACGGCAGCCAAAAACCAATACGATGGACACTTCGACATCCAGCACTGTCCC
TCGAGCTCCGGCTGCCGAGGCGTGATCCGTCCTGGCGGGGAATATGACTGGTTCGACATTGACGATGAGTTCCATTTCA
CAATTACGAACGATCGTCCGCAAGGCGTTTGGCTGGACTATCTGGTCGTGGTGCCGCTCAAGCAGTACAACGAGGATCT
CTTGGTGGAGGAAACCTTCGACCAGACAAAGGAATTCATCAAGAACTGCGGCCACGACGACTTCCACATCACGCACAAC
GCCAGCGAGTTCTGCAAGAAGGCCGTGTTCTCGGTGACGGCGGACTACAACAGCGGGGCATTGGCCTGCAACTGCGATT
ATGCGGGATCCACGAGCTTCGAGTGTCGTCCGTTTGGGGGGCAGTGCCAGTGCAAGCCGAATGTGATTGAGAGGCAGTG
CGGCACCTGCCGCAGCCGCTACTACGGTTTCCCCGACTGCAAGCCCTGCGAGTGCCCCACCAGTGCCATGTGCGAGCCG
ACCACAGGAGAGTGCATGTGCCCCCCGAATGTGATCGGGGATCTGTGCGAGAAGTGCGCCCCGAACACGTACGGCTTCC
ATCAAGTGATCGGCTGCGAGGAGTGCAATTGCAACTATCTAGGCATTGCCAATGGCAACACGCAGTGCGACATGTTCAA
CGGCACCTGCGAGTGCCGCGACAACATCGAGGGGCGGGCCTGCGACGTGTGCGCCCATGGCTACTACCAGTTCCCGCGC
TGCGACCAGTGCTCGTGCCACACGCCGGGCACAGAGCTGGAGGTCTGCGACAAGATCGACGGCAGCTGCTTCTGCAAGA
AGAATGTCGTGGGACGCGACTGCGATCAGTGTGTGGACGGGACGTACAATCTGCAGGACAGCAATCCCGATGGCTGCAC
CACGTGCTTCTGCTTCGGCAAGACCTCGCGCTGCGACAGCGCCTATCTGAGGGTCTACAATGTCAGTCTGCTGCGTCAG
GTGTCCATCAGTACGGCGGAGTTCAACCACAACAACAAGACAATCGAATTCGAGCTCTGGGCCGTAACCCCCGAGGAGC
TGCAGCTGAACGAGACGACGCTCCAGGCGGACTTCACTTCCCGCGAGGTGAGCGACGAGCGTCCCGCGTACTTCGGGGT
CCTCGACTACCTCCTCAACCAAAACAGTCACATCTCCTCTTATGGCGGGGATCTGGCGTACACGCTGCACTTCACCTCC
GGCTTCGATGGCAAATCGATCGTCGCACCCGATGTGATCCTGATGGGAAAGGATAAGGTCTTGGTGCACCAAAGCTACG
AGCAGCCGAGCAGGAATATGCCCTTCACCAATCGCCTGCAGATGGTCGAGTCGAACTTCCAGACGCACGCCGGAAAGAC
CGTCTCCCGGGCGGACTTTATGATGGTTCTGCGCGACCTGAAGGCCATCTACATCCGGGCCAACTACTGGGAACAGACG
CTCGTCACGCACATCTCGGATGTGTACCTGTCGCTGGCGGACGAGGATGCCGATGGCACAGCGGAATATCAGTTCCTGG
CCGTCGAGCGATGCTCCTGCCCGCCGGGATATGTGGGCCATTCGTGCGAGGACTGCGCGCCCGGCTACTATCGTGACCC
GAACGGACCCTACGGCGGCTACTGCATCCCCTGCGAGTGCAACGGCCACTCGGAGACCTGCGACTGTGCCACGGGCATC
TGCACGGGCTGCCAGCACGGCACCCAGGGCGAGCACTGCGAGGATTGCGTGTCGGGATACTATGGGAACGCCACCAATG
GCACGCCCATCGACTGCATGATCTGCGCCTGTCCCCTGCCCTTCGATTCGAACAACTTTGCCACCAGCTGCGAGATCTC
CGAGTCGGGCAATGAGATCCATTGCGAGTGCCGTCCCGGCTATACGGGACCCCGCTGCGAGTCCTGTGCGAATGGCTTC
TACGGGAATCCCGAGAACGTGGGCGATGTGTGCAAGCCCTGCGATTGCTCTGGCAACATCAATCCCGAGGATCAGGGCT
CCTGTGACACGCGCACGGGCGAGTGCCTGCGCTGCCTGAACAACACGTTTGGGGCCGCTTGCAACCTGTGTGCGCCCGG
CTTCTACGGGGACGCCGTGAAGCTGAAGAACTGCCAGAGCTGCGACTGCGACGATCTGGGCACCCTCGAGTGTGATCCC
TTCGTGGGCAAGTGCACCTGCCACGAGAACGTCATCGGCGAGCGCTGCGATCGCTGCAAGGCCGATCACTACGGGTTCG
AGTCGGGCCTGGGGTGCCGCGCCTGCGACTGCGGCGCCGCCTCGAACTCCACGCAGTGCGACGCCCACACGGGACACTG
TGCCTGCAAGCCGGGCGTGACGGGCCGCCAGTGCGATCGGTGTGCAGTGGATCACTGGAAGTACCAGAAGGAGGGCTGC
ACCCCATGCAACTGCAATCAGGGATATTCGCGGGGCTTCGGCTGCAATCCGAACACGGGCAAATGCCAGTGCCTCCCAG
GAGTGATTGGCGATCGGTGCGATGCGTGCCCCAATCGGTGGGTGCTCATCAAGGACGAGGGCTGCCAGGAGTGCAACAA
TTGCCATCACGCGCTCCTCGATGTCACCGACAAAATGCGCTACCAGATCGACAGTGTCCTGGCGGACTTTGGCAGCGTG
ACGCTCGCCTTCTTCACCAGCCAAAAGCTCAACTACTACGACAGTCTGGCGGATGAGCTGGCACCGAAAATCAAGGCCT
[truncated: 24,230,247 more chars]
